# Supplementary material for: CURTAIN—A unique web-based tool for exploration and sharing of MS-based proteomics data
Source: Proc Natl Acad Sci U S A. 2024 Feb 7;121(7):e2312676121. doi: 10.1073/pnas.2312676121 (PMC10873628; doi:10.1073/pnas.2312676121)
Supplement: Supplementary file 4 — Dataset S03 (XLSX) [file pnas.2312676121.sd03.xlsx]

## Sheet: Sheet1
Database Name	Modification Type
PhosphoSite Plus	Phosphorylation
PhosphoSite Plus	Ubiquitylation
PhosphoSite Plus	Acetylation
PhosphoSite Plus	Methylation
PhosphoSite Plus	Sumoylation
PLMD	Ubiquitylation
PLMD	Methylation
PLMD	Acetylation
PLMD	Carbonylation
GlyConnect	N-Linked Glycosylation
GlyConnect	O-Linked Glycosylation
