# Supplementary material for: CURTAIN—A unique web-based tool for exploration and sharing of MS-based proteomics data
Source: Proc Natl Acad Sci U S A. 2024 Feb 7;121(7):e2312676121. doi: 10.1073/pnas.2312676121 (PMC10873628; doi:10.1073/pnas.2312676121)
Supplement: Supplementary file 5 — Dataset S04 (XLSX) [file pnas.2312676121.sd04.xlsx]

## Sheet: Dataset S4
Dataset S4: Total proteome and Phosphoproteome analysis of konck-in PPM1H-BromoTAG A549 cells treated with AGB1 and Cis-AGB1 compound treated for 4Hr and 24Hr time points
PPM1H-BromTAG_Total proteome: Differential analysis of total proeome of konck-in PPM1H-BromoTAG A549 cells treated with AGB1 and Cis-AGB1 compound treated for 4Hr and 24Hr time points
PPM1H-BromTAG_Phosphoproteome: Differential analysis of phosphoproteome of konck-in PPM1H-BromoTAG A549 cells treated with AGB1 and Cis-AGB1 compound treated for 4Hr and 24Hr time points

## Sheet: PPM1H-BromTAG_Total proteome
Protein ID	Gene	pValue(-Log10): 4HrAGB1/4HrCis	Difference(Log2): 4HrAGB1/4HrCis	pValue(-Log10): 24HrAGB1/24HrCis	Difference(Log2): 24HrAGB1/24HrCis	Phosphatase	Kinase	NumberPSM	PROTAC-4Hr_01	PROTAC-4Hr_02	PROTAC-4Hr_03	PROTAC-4Hr_04	PROTAC-4Hr_05	PROTAC-24Hr_01	PROTAC-24Hr_02	PROTAC-24Hr_03	PROTAC-24Hr_04	PROTAC-24Hr_05	Cis-4Hr_01	Cis-4Hr_02	Cis-4Hr_03	Cis-24Hr_01	Cis-24Hr_02	Cis-24Hr_03	Comparison
Q2M2I8	AAK1	0.173649	0.0136862	0.390685	-0.0350112		+	16	20.4157	20.4089	20.5237	20.4367	20.487	20.6908	20.6787	20.5634	20.6131	20.5745	20.4425	20.4598	20.4198	20.6457	20.7068	20.6249	1
P00519	ABL1	0.672565	-0.190636	0.778464	-0.147744		+	8	18.5931	18.5254	18.6328	18.5188	18.2841	18.3108	18.213	18.0677	18.0012	18.3725	18.5841	18.5191	19.0012	18.3329	18.3457	18.3438	1
P42684	ABL2	0.118609	0.0113703	0.0731605	-0.0105263		+	17	19.7278	19.6604	19.6136	19.6608	19.7185	19.4518	19.5686	19.5331	19.6274	19.4922	19.6065	19.6802	19.7078	19.5546	19.4652	19.6157	1
Q04771	ACVR1	0.0939482	-0.0162434	0.43276	0.0280275		+	8	19.9708	20.1364	20.0487	19.9072	20.1075	20.1387	20.197	20.2406	20.1963	20.1339	20.066	19.9783	20.1068	20.124	20.1638	20.172	1
P36896	ACVR1B	1.2627	-0.443786	0.394103	-0.0861111		+	1	15.9174	16.4935	15.9618	16.4349	16.2091	17.2721	17.1711	17.2467	17.4959	17.4568	16.3918	16.6891	16.8605	17.5362	17.3221	17.3856	1
Q86TW2	ADCK1	0.0775868	-0.0208407	0.967851	-0.181846		+	4	19.5613	19.2204	19.4827	19.4802	19.2945	18.957	19.0682	19.1287	19.1708	19.2901	19.5456	19.4031	19.3372	19.3371	19.1441	19.4332	1
Q3MIX3	ADCK5	1.09313	-0.108104	0.525109	-0.0924201		+	7	19.5063	19.5331	19.6039	19.52	19.6146	19.0289	18.9664	19.124	19.1701	19.1993	19.5759	19.772	19.6432	19.1581	19.075	19.3373	1
P31749	AKT1	0.757673	0.066014	0.393469	0.041429		+	20	23.2182	23.1181	23.2042	23.0747	23.1406	22.932	22.9639	22.8032	22.9156	22.809	23.1372	23.0928	23.0254	22.8739	22.8089	22.8472	1
P31751	AKT2	0.2216	-0.0283114	0.779743	-0.0447197		+	16	23.7316	23.8465	23.7653	23.8989	23.8592	23.9238	23.8381	23.9224	23.8382	23.8634	23.7689	23.907	23.8699	23.9144	23.8981	23.9531	1
Q9Y243	AKT3	2.09913	0.208109	0.0231847	-0.0058136		+	2	19.5633	19.4995	19.4221	19.5442	19.3734	18.7579	18.8472	18.8088	18.7734	18.5003	19.2399	19.2425	19.3348	18.7208	18.8113	18.6979	1
Q96QP1	ALPK1	1.11551	-0.223442	0.893142	-0.184213		+	2	16.5868	16.9404	16.9378	16.7964	16.855	15.9725	16.2227	15.9346	16.0529	16.1796	17.062	16.9006	17.1775	16.2867	16.0718	16.4115	1
P10398	ARAF	0.583463	-0.0462938	0.477772	-0.0455439		+	19	22.917	22.8415	22.7594	22.8487	22.7869	22.982	22.9855	22.9586	23.0229	22.8584	22.8572	22.8771	22.8966	23.0679	22.9825	22.9706	1
Q13315	ATM	0.573424	-0.0623671	1.52914	-0.0794617		+	35	20.9501	20.8526	20.8894	20.9151	20.729	21.0845	21.0188	21.0759	21.1042	21.1475	20.9391	20.933	20.9167	21.1619	21.1625	21.1726	1
Q13535	ATR	0.257445	-0.026223	0.433313	0.0314883		+	28	20.7668	20.6869	20.6868	20.7132	20.5978	20.7258	20.7441	20.7833	20.6536	20.6669	20.6653	20.7606	20.7237	20.6784	20.6801	20.6913	1
O14965	AURKA	0.318579	0.078804	0.00479061	-0.00101763		+	13	23.9338	23.744	23.5378	23.6523	23.5208	23.2039	23.1203	22.9692	23.1373	22.9523	23.6741	23.5672	23.5555	23.1201	23.1073	23.0054	1
Q96GD4	AURKB	0.582035	0.0936834	0.080057	-0.0150316		+	11	21.1198	21.1528	21.0989	21.1338	20.9778	20.8644	20.5977	20.6999	20.8308	20.759	21.041	21.1305	20.8373	20.7536	20.8259	20.7167	1
P30530	AXL	0.446873	0.0496919	0.520538	0.0913733		+	13	20.6595	20.7643	20.7158	20.7711	20.8552	20.2022	20.3329	20.1801	20.1535	19.9933	20.7252	20.6369	20.7484	19.9937	20.1633	20.0861	1
O14874	BCKDK	0.206131	0.0166138	0.606706	-0.0985532		+	4	20.5194	20.4989	20.5623	20.5945	20.5137	19.1169	19.2287	19.0806	19.0213	18.954	20.5755	20.5144	20.4736	19.1008	19.1325	19.3033	1
P11274	BCR	0.0264273	0.00608991	0.0834258	-0.019143		+	15	19.966	20.1551	20.2663	20.1173	20.0257	19.8734	20.113	20.1461	20.2396	20.1469	20	20.1313	20.1686	20.1603	20.0969	20.1116	1
Q9NSY1	BMP2K	1.56914	-0.209694	0.141433	-0.0461667		+	2	17.4395	17.6416	17.5897	17.6374	17.6389	18.4112	18.3795	18.0914	18.2236	17.9501	17.694	17.7746	17.9288	18.152	18.359	18.2609	1
O00238	BMPR1B	0.272693	0.0356611	0.547465	-0.076985		+	4	19.4965	19.4538	19.409	19.4958	19.3547	18.7605	18.7539	18.6646	18.8143	18.8007	19.4279	19.4889	19.3021	18.7189	18.811	18.9774	1
Q13873	BMPR2	0.0747085	0.0157104	0.727036	-0.181142		+	2	20.5703	20.2761	20.3541	20.5111	20.3749	19.4298	19.6653	19.4303	19.8914	19.6633	20.3884	20.354	20.4623	19.9025	19.728	19.7609	1
P15056	BRAF	0.0727044	0.0200256	0.665154	-0.179886		+	3	19.136	18.7515	18.987	19.0698	19.1246	19.3633	18.8696	18.9868	18.822	19.0281	18.9796	19.0692	18.9325	19.2087	19.2557	19.1171	1
P25440	BRD2	0.200709	0.0301345	0.497909	0.0475151		+	21	22.1805	22.0303	22.1298	22.1146	21.9289	22.0991	22.0151	22.0007	22.016	21.9034	22.0653	22.0451	22.0297	21.9333	21.9945	21.9502	1
Q15059	BRD3	1.5752	0.186702	0.193897	0.0489389		+	14	21.8513	22.0465	21.9226	21.9128	21.9084	21.7212	21.6544	21.8564	21.6896	21.5495	21.7449	21.8526	21.6273	21.6577	21.464	21.8141	1
O60885	BRD4	1.82321	-0.0877655	1.16517	-0.0531123		+	33	22.6839	22.6438	22.6074	22.6788	22.7032	22.475	22.4799	22.4561	22.4654	22.5476	22.7165	22.7741	22.763	22.5282	22.5199	22.5657	1
O43683	BUB1	0.217027	0.0456702	0.599099	0.10879		+	7	20.5085	20.7761	20.5469	20.6547	20.5106	19.7837	19.6678	19.6155	19.8526	19.5241	20.6614	20.5668	20.4328	19.5075	19.5609	19.6715	1
O60566	BUB1B	0.327691	0.0613004	0.238062	0.0291615		+	16	20.1136	20.0398	19.9364	19.837	19.8735	19.8182	19.849	19.7831	19.6674	19.6787	19.9161	19.7962	19.984	19.7107	19.7327	19.747	1
Q8IU85	CAMK1D	0.835951	-0.0669718	0.18647	0.0206051		+	11	20.6527	20.6563	20.5944	20.594	20.5564	20.6796	20.6705	20.6426	20.7436	20.5994	20.7548	20.6089	20.6695	20.7142	20.5739	20.6515	1
Q13557	CAMK2D	1.13371	0.0974904	0.17616	0.0398931		+	34	24.6939	24.6913	24.565	24.5642	24.5837	24.1981	24.2177	24.2292	24.3056	24.4505	24.4719	24.5247	24.5697	24.2545	24.0848	24.3818	1
Q13555	CAMK2G	0.0617417	-0.0167695	1.14811	-0.0892854		+	12	22.6869	22.4288	22.6768	22.3616	22.6705	22.6845	22.7007	22.6239	22.7794	22.7423	22.5382	22.5643	22.6426	22.8377	22.8065	22.7421	1
Q96RR4	CAMKK2	0.125206	-0.0183703	0.210911	0.0256241		+	12	21.2432	21.1051	21.051	21.1528	21.0118	21.0167	21.0478	20.906	21.0045	21.0365	21.1123	21.1599	21.1213	21.0315	20.8819	21.0167	1
O14936	CASK	0.186173	0.0137472	0.0110303	-0.000841268		+	35	23.6112	23.6881	23.6626	23.6017	23.6887	23.6217	23.6527	23.6535	23.7016	23.723	23.6498	23.5969	23.6634	23.6627	23.6929	23.6586	1
Q5VT25	CDC42BPA	0.300964	-0.0375565	0.0157315	-0.00136375		+	30	20.7148	20.8525	20.9423	20.8065	20.8225	20.5679	20.6449	20.6811	20.6336	20.6629	20.8147	20.887	20.8942	20.6323	20.6103	20.6757	1
Q9Y5S2	CDC42BPB	0.772437	-0.0412652	0.319177	0.0194033		+	76	23.6562	23.6711	23.6787	23.5816	23.6757	23.6865	23.7077	23.7028	23.7404	23.7881	23.6834	23.6762	23.7222	23.7249	23.7105	23.6817	1
Q15131	CDK10	0.0892339	-0.0359016	0.258935	-0.0397864		+	3	18.3753	18.2935	18.3767	18.8208	18.378	18.8449	18.7793	18.7773	18.7197	18.6948	18.6676	18.3148	18.4719	18.9214	18.6734	18.8141	1
P24941	CDK2	0.570346	0.049572	0.21479	0.0252221		+	13	22.6984	22.6476	22.5649	22.5455	22.561	22.7251	22.6744	22.5535	22.569	22.6164	22.5298	22.575	22.5568	22.6447	22.556	22.6067	1
Q00526	CDK3	0.134803	0.0380131	0.285283	-0.0635946		+	1	18.8768	18.8926	18.7147	18.8694	19.0345	18.1484	18.4725	18.388	18.4339	18.5598	18.6476	18.834	19.0372	18.4415	18.458	18.4928	1
P11802	CDK4	0.279972	0.0465375	0.402016	-0.0382811		+	14	23.811	23.6753	23.5313	23.7024	23.5559	23.0253	23.0258	22.9545	23.0075	22.9918	23.582	23.6335	23.6105	23.1103	23.0698	22.9378	1
Q00535	CDK5	0.686554	-0.0852146	0.189281	-0.0127121		+	12	22.5046	22.3996	22.4769	22.55	22.5121	22.7628	22.7973	22.7684	22.7629	22.7567	22.7103	22.5067	22.5045	22.7387	22.8485	22.7598	1
Q00534	CDK6	0.840895	-0.0760377	0.104807	-0.0207904		+	13	22.2936	22.4599	22.2692	22.3726	22.361	22.2539	22.3731	22.173	22.227	22.1191	22.4387	22.4372	22.406	22.2346	22.3652	22.1502	1
P50613	CDK7	0.33409	0.038343	0.953735	-0.0534774		+	14	22.0989	22.2111	22.2138	22.2293	22.2202	21.9908	22.0549	22.0232	21.98	21.9892	22.2559	22.0916	22.1215	22.0272	22.0353	22.1208	1
P49336	CDK8	0.270456	0.0396032	0.00651702	-0.00164871		+	5	20.5596	20.2837	20.3884	20.4402	20.43	20.0116	19.9529	19.7164	19.8748	19.8875	20.3493	20.3974	20.3957	19.9351	19.7482	19.9875	1
P50750	CDK9	0.205985	0.0295478	0.0594747	-0.00626628		+	12	22.4405	22.4153	22.3118	22.2247	22.3536	22.5852	22.6595	22.5466	22.5367	22.5703	22.3194	22.3782	22.2614	22.5222	22.6249	22.6108	1
O76039	CDKL5	0.000601906	-0.000106557	0.830078	-0.117591		+	2	20.1322	19.9704	19.9454	20.1461	20.0931	19.4057	19.503	19.3715	19.4236	19.3368	20.093	20.006	20.0737	19.5475	19.3733	19.6563	1
O14757	CHEK1	0.227798	0.0330953	0.11538	0.0202461		+	8	20.1069	20.3083	20.1942	20.2863	20.1231	19.5005	19.4558	19.458	19.3351	19.5787	20.1837	20.2114	20.1168	19.5342	19.4499	19.352	1
O96017	CHEK2	0.249076	-0.0517574	0.0658251	0.00690308		+	12	21.2528	21.5884	21.463	21.4644	21.2755	21.4273	21.5363	21.4719	21.5268	21.4293	21.4583	21.4493	21.4741	21.5262	21.4295	21.4585	1
O15111	CHUK	0.13738	-0.0109959	0.166427	-0.00996424		+	23	21.3246	21.3329	21.313	21.283	21.3527	21.5843	21.5178	21.6021	21.5991	21.6166	21.3331	21.27	21.3936	21.5909	21.595	21.596	1
O14578	CIT	0.617102	0.045185	0.686639	0.037598		+	67	23.1077	23.1642	23.033	23.0691	23.0363	23.0115	22.924	22.9206	22.9177	22.9037	23.0401	23.0078	23.0628	22.9087	22.9039	22.8811	1
P49759	CLK1	1.1217	0.123753	0.0623485	-0.0125197		+	3	20.0912	20.0106	20.0789	20.1743	20.1293	20.2722	20.138	20.1895	20.1798	20.2647	19.9945	20.067	19.8578	20.0531	20.3306	20.2803	1
P49760	CLK2	0.622824	0.101129	0.0977219	0.0141917		+	3	19.1834	19.0448	19.315	19.0328	19.038	19.4931	19.4465	19.5538	19.3546	19.4359	19.0733	18.972	19.0197	19.4493	19.5101	19.3685	1
P49761	CLK3	0.697971	-0.0471781	0.0736599	-0.00769056		+	7	20.455	20.535	20.4689	20.5578	20.4919	20.7139	20.8631	20.7984	20.7454	20.8052	20.5238	20.6036	20.5193	20.7535	20.8044	20.8208	1
Q9HAZ1	CLK4	0.639344	0.220649	1.62588	0.362329		+	3	18.5502	18.0584	18.031	18.2758	18.4148	17.2508	17.2079	17.1197	17.0016	17.4477	17.9164	18.3095	17.9102	16.7219	17.0286	16.7791	1
P41240	CSK	0.295672	0.0203784	0.0697163	-0.00775413		+	24	22.882	22.8809	22.8018	22.8031	22.8772	23.2316	23.2023	23.1874	23.2395	23.2014	22.7917	22.8527	22.8414	23.3225	23.162	23.1761	1
P48729	CSNK1A1	0.125376	-0.00762189	0.208576	-0.0155846		+	19	23.3251	23.3006	23.2551	23.2984	23.2388	23.2427	23.1298	23.1836	23.2334	23.2401	23.3113	23.2717	23.2908	23.2282	23.23	23.2063	1
P48730	CSNK1D	0.546227	0.183622	0.0781357	0.0293714		+	3	19.3832	19.6605	19.4607	19.4544	19.7425	20.4662	20.7135	20.5053	20.4465	20.1417	19.0307	19.4162	19.6231	20.562	20.2854	20.4285	1
P49674	CSNK1E	0.113608	-0.0170303	0.376042	-0.0403207		+	11	21.8279	21.7434	21.8505	21.751	21.6431	21.427	21.5137	21.415	21.4242	21.5125	21.7098	21.8329	21.7979	21.4242	21.4807	21.5914	1
Q9HCP0	CSNK1G1	1.37339	0.103417	1.48833	-0.387635		+	1	18.8587	19.0125	18.9723	18.873	18.9064	16.2891	16.5651	16.3355	16.2775	16.6817	18.8074	18.8108	18.8453	16.6411	16.7636	17.0475	1
Q9Y6M4	CSNK1G3	0.0047381	-0.0019652	0.568134	-0.0747766		+	7	21.626	21.0711	21.1574	21.2019	21.4408	20.9562	21.2027	21.1103	21.0526	21.0292	21.35	21.3232	21.231	21.1815	21.1838	21.0696	1
P68400	CSNK2A1	2.50369	0.0528926	0.0311968	-0.00330505		+	31	24.922	24.9352	24.9193	24.9379	24.8978	25.1601	25.0994	25.0903	25.0288	25.0447	24.8835	24.8563	24.8688	25.1078	25.121	25.035	1
P19784	CSNK2A2	0.244631	-0.0199849	0.112543	-0.0111516		+	24	23.7491	23.6921	23.7193	23.7449	23.7465	23.8971	23.8299	23.876	23.847	23.8601	23.7949	23.7873	23.6688	23.9379	23.8966	23.7851	1
P53355	DAPK1	0.0752053	0.0106224	0.130686	0.0179267		+	33	21.6218	21.7598	21.5385	21.6428	21.6671	21.9323	21.857	21.9444	21.9558	21.826	21.5987	21.6799	21.6275	21.9043	21.7862	21.965	1
O43293	DAPK3	0.628939	0.0918488	0.0511896	0.0108688		+	10	20.9643	20.7355	20.7217	20.8748	20.8329	20.9236	20.7529	20.8621	20.893	20.7353	20.6383	20.7898	20.7739	20.6825	20.8454	20.9396	1
Q08345	DDR1	0.0889564	0.0260572	1.04534	-0.110693		+	9	20.4032	20.2943	20.6594	20.6082	20.5369	20.2035	20.3173	20.2755	20.2656	20.0911	20.4751	20.3373	20.6106	20.3435	20.3023	20.3782	1
Q13627	DYRK1A	0.535192	0.0677322	1.09587	0.105312		+	9	21.0617	21.0474	21.141	21.1942	21.1473	21.2626	21.3526	21.3906	21.3383	21.2216	21.1669	21.0311	20.9538	21.2774	21.1427	21.2033	1
O00418	EEF2K	0.0464568	-0.00919685	0.864455	-0.138003		+	25	22.2099	21.9524	22.0163	22.0167	21.9366	21.4938	21.7973	21.6781	21.7426	21.7492	21.9862	22.0973	22.0232	21.9101	21.7327	21.8478	1
P00533	EGFR	0.778633	0.113119	0.231487	0.0130152		+	62	24.4824	24.5041	24.2359	24.2989	24.4015	24.0984	24.0406	24.0253	24.0686	24.1084	24.2623	24.3228	24.2293	24.0346	24.063	24.0682	1
Q9BQI3	EIF2AK1	0.530666	-0.0638903	0.138767	0.0178094		+	4	19.3417	19.492	19.4137	19.3131	19.3376	18.7879	18.7478	18.7766	18.8057	18.8965	19.521	19.4518	19.3577	18.7571	18.7195	18.8786	1
P19525	EIF2AK2	0.0245389	0.00401751	0.27744	0.0224726		+	24	24.3448	24.3537	24.214	24.4465	24.4094	24.3983	24.3955	24.3576	24.3126	24.3652	24.3121	24.3389	24.398	24.3996	24.3545	24.2759	1
Q9NZJ5	EIF2AK3	0.0191002	0.00517667	0.73234	-0.137709		+	8	18.4952	18.4263	18.2508	18.1526	18.2534	18.2419	18.3736	18.0754	18.2062	18.025	18.2101	18.3836	18.3378	18.4126	18.3323	18.2215	1
Q9P2K8	EIF2AK4	0.747659	-0.0541168	0.109288	0.0156944		+	14	19.7663	19.7456	19.6556	19.668	19.7138	19.4743	19.4916	19.4153	19.3686	19.5591	19.7996	19.7065	19.7858	19.4869	19.363	19.4884	1
P29317	EPHA2	1.79576	0.0944661	0.22963	0.0306085		+	39	23.4344	23.4803	23.409	23.4328	23.5053	22.9813	22.9161	22.8844	22.9481	22.8849	23.3997	23.3244	23.3495	22.7829	23.0081	22.886	1
P29323	EPHB2	0.414162	-0.0486965	1.174	0.0845875		+	18	20.2746	20.1675	20.3208	20.245	20.3372	20.0852	20.0591	19.9915	20.0507	20.1078	20.2435	20.3993	20.3104	20.005	20.0181	19.8996	1
P54760	EPHB4	0.173207	0.0176624	0.617409	-0.0399176		+	22	22.2388	22.1619	22.1806	22.1588	22.1862	22.2512	22.1953	22.2252	22.2338	22.2544	22.1894	22.2366	22.0767	22.2841	22.2021	22.3295	1
P04626	ERBB2	0.11494	-0.0178462	0.209229	-0.0307095		+	16	22.3999	22.4008	22.374	22.32	22.2819	22.5472	22.7348	22.7553	22.7866	22.7347	22.2762	22.5	22.3433	22.7781	22.7445	22.7047	1
P21860	ERBB3	0.570562	-0.133103	0.446818	-0.087435		+	8	18.7021	18.7942	18.998	18.529	18.6069	18.7691	18.9042	19.0194	18.8728	19.0148	18.8219	18.8779	18.8777	19.108	18.8369	19.0656	1
O75460	ERN1	0.382638	-0.126652	0.30357	0.0469635		+	1	15.222	14.9657	15.3688	15.4165	15.5383	15.7548	15.7669	15.841	15.7388	15.931	15.5951	15.3313	15.3603	15.6462	15.8531	15.7793	1
Q14296	FASTK	1.00765	0.103048	0.92619	-0.180729		+	4	19.7421	19.6212	19.6305	19.6135	19.7362	18.9675	19.1962	19.0745	19.3944	19.1515	19.4674	19.611	19.6186	19.3722	19.3851	19.2554	1
P16591	FER	0.0791245	0.0166965	1.46422	0.133877		+	3	18.9462	19.135	19.2261	19.0084	19.2116	19.1318	19.2401	19.1151	19.2542	19.2373	19.0916	19.0455	19.1293	19.016	19.1407	19.0287	1
P11362	FGFR1	0.887234	-0.111668	0.0216559	-0.00676962		+	1	16.6101	16.6912	16.7108	16.7696	16.6686	15.6227	15.8321	16.0579	16.0031	15.7828	16.9396	16.6917	16.7739	15.8571	15.9194	15.8229	1
P21802	FGFR2	0.27972	0.114178	0.486143	0.106382		+	1	17.5943	17.3212	17.2725	17.5997	17.4641	17.4311	17.5155	17.6796	17.5779	17.4798	17.2171	17.7194	17.072	17.6436	17.3805	17.2671	1
P22455	FGFR4	0.0432575	-0.0101079	1.41891	-0.240932		+	4	19.5636	19.5176	19.6764	19.536	19.3031	18.5739	18.5664	18.4792	18.4961	18.2595	19.553	19.5164	19.519	18.6369	18.6587	18.8521	1
P42685	FRK	1.18155	0.150632	0.29138	-0.04593		+	3	19.3397	19.4335	19.4465	19.5087	19.375	18.7984	19.0606	18.9428	19.0429	19.0168	19.2921	19.1312	19.3868	19.0599	18.9874	19.0074	1
O14976	GAK	0.229245	0.0265436	0.233433	-0.0188475	+	+	28	21.8279	21.8758	22.0049	21.8246	21.8347	21.849	21.9594	21.9865	21.9223	21.9176	21.8682	21.8199	21.853	21.9477	21.9691	21.9206	1
P34947	GRK5	0.946289	0.175243	0.431024	-0.128784		+	1	17.7545	17.8613	17.745	17.6078	17.9429	15.6994	16.0137	15.8382	16.1701	15.9271	17.5974	17.4782	17.7455	16.0798	15.8576	16.2381	1
P43250	GRK6	0.00067215	0.000229518	0.088105	-0.0231655		+	9	20.194	20.2083	20.2537	20.0533	19.8448	20.3209	20.3047	20.0875	20.4631	20.3422	20.2461	20.1007	19.9849	20.2619	20.465	20.2537	1
P49840	GSK3A	0.704823	-0.0732021	0.431572	0.0292634		+	23	23.8052	23.8901	23.8342	23.7891	23.8679	24.0673	24.0629	24.1047	24.0647	24.048	23.9211	24.0088	23.8017	23.9712	24.0489	24.1007	1
P49841	GSK3B	0.0256092	-0.00236549	0.0119903	0.00151749		+	15	21.2275	21.2789	21.2676	21.3362	21.3156	21.2697	21.3413	21.3575	21.2975	21.3486	21.3037	21.2368	21.3221	21.2874	21.4192	21.2576	1
Q9UJY1	HSPB8	0.110359	0.0468722	0.0400022	0.00982501		+	3	20.7222	20.9905	20.7308	21.3216	20.7234	19.949	20.0887	19.9064	20.1019	20.1352	20.8638	20.8583	20.8304	20.1233	20.0927	19.8632	1
P08069	IGF1R	0.824619	0.0562346	0.214716	0.0239129		+	28	21.7244	21.6292	21.6654	21.705	21.759	21.7144	21.7488	21.7612	21.6922	21.5841	21.6376	21.6045	21.6791	21.6999	21.6923	21.6365	1
O14920	IKBKB	0.0466205	-0.0140244	0.617995	0.0395788		+	24	21.7571	21.9203	21.7367	21.6008	21.82	21.9739	22.0402	22.0179	22.0741	22.0529	21.8921	21.5661	21.8849	21.9371	22.0202	22.0194	1
Q13418	ILK	0.889104	0.0772774	0.150631	0.0148017		+	24	23.995	23.9318	23.8809	23.8524	23.9478	23.5817	23.6477	23.4941	23.6258	23.562	23.7679	23.8695	23.8955	23.5463	23.5982	23.5578	1
P06213	INSR	0.101633	-0.011224	2.23761	-0.210696		+	10	20.5272	20.6238	20.4977	20.6003	20.6545	20.1129	20.2218	20.1278	20.2028	20.2769	20.578	20.5792	20.6186	20.3674	20.3499	20.4801	1
P51617	IRAK1	0.0983404	-0.0210208	0.80882	-0.0758461		+	14	21.6517	21.8955	21.6262	21.6847	21.723	21.8239	21.7446	21.685	21.6735	21.669	21.7197	21.6385	21.8535	21.7857	21.8589	21.7406	1
Q9NWZ3	IRAK4	1.5277	-0.0990515	0.911261	-0.0782875		+	12	20.4564	20.5006	20.5985	20.561	20.5104	20.3801	20.4455	20.4211	20.515	20.4556	20.6174	20.6012	20.6546	20.6005	20.5162	20.4485	1
P23458	JAK1	0.0788916	-0.0111752	0.905921	0.0658329		+	12	20.2055	20.2155	20.0878	20.2661	20.2064	20.0115	19.964	19.8981	19.9765	19.9275	20.2971	20.1622	20.163	19.9519	19.8292	19.888	1
Q8IVT5	KSR1	0.857019	-0.145416	0.0548108	-0.00368563		+	22	20.868	20.9606	21.1373	21.0898	21.1653	21.3541	21.4231	21.4223	21.4145	21.3946	21.1639	21.1094	21.2957	21.4454	21.3688	21.402	1
O95835	LATS1	0.147218	0.0959479	0.00875965	0.00669975		+	5	18.7004	19.1426	18.1497	18.4999	18.7539	18.6216	18.4911	18.5001	18.3492	17.9467	18.627	18.7963	18.2367	18.5951	17.8203	18.7097	1
P53667	LIMK1	0.249651	-0.0482404	0.142207	-0.0189082		+	6	18.9764	19.1781	19.0691	19.089	19.3165	19.1832	19.1461	19.08	19.2274	19.2887	19.2009	19.1235	19.1977	19.2191	19.2365	19.1563	1
P53671	LIMK2	0.00938555	0.00343132	0.501267	-0.104069		+	1	18.0538	17.7324	17.7567	17.8179	17.497	17.8279	18.0631	17.7775	17.8044	17.6743	17.7656	17.6959	17.8429	18.0469	17.8871	17.8664	1
Q8IWU2	LMTK2	1.02051	-0.0991675	0.620048	-0.0913245		+	10	21.0585	20.9975	21.0479	21.0183	20.9377	21.0929	21.1627	21.0838	21.255	21.354	21.1971	21.1313	21.005	21.2816	21.3165	21.2449	1
Q5S007	LRRK2	0.601124	0.254546	0.554666	0.154257		+	1	14.4856	13.9466	14.1088	13.9792	13.9798	13.9795	14.2358	14.3604	14.0199	14.3966	14.2111	13.819	13.5063	14.0965	13.88	14.1561	1
P07948	LYN	0.123993	0.0144282	0.112747	0.0179701		+	14	22.5253	22.5942	22.6306	22.5579	22.7116	22.8555	22.8267	22.8307	22.9038	22.8903	22.5693	22.5999	22.5993	22.798	22.7409	22.9914	1
Q02750	MAP2K1	0.970152	0.100757	0.0605708	0.00717176		+	16	24.2008	24.134	24.0529	24.2129	24.2665	24.2353	24.2693	24.1607	24.1365	24.1352	24.1237	24.0683	24.026	24.2333	24.1699	24.1374	1
P36507	MAP2K2	0.202648	0.0104413	0.156985	-0.0118464		+	26	24.8691	24.8824	24.8763	24.8577	24.9394	25.0408	25.0581	25.0247	25.0339	24.9999	24.8554	24.8774	24.8909	25.0498	25.1015	24.9788	1
P46734	MAP2K3	0.428659	-0.0551582	0.13027	-0.0134741		+	18	22.9159	22.9337	22.8824	22.9302	22.9667	22.9065	22.9094	22.8619	22.8203	22.9448	22.8849	23.1272	22.9307	22.9406	22.9352	22.8303	1
P45985	MAP2K4	0.411588	-0.061208	0.301954	-0.0350339		+	15	22.7792	22.8779	22.7183	22.9564	22.936	22.8162	22.8604	22.7404	22.8114	22.6928	22.9781	22.903	22.8632	22.7598	22.8911	22.807	1
Q13163	MAP2K5	0.258466	0.13586	0.582896	-0.121228		+	3	18.6674	17.9986	18.3181	18.8257	18.2554	17.4722	17.7663	17.5142	17.4981	17.6457	18.4929	18.0933	18.2454	17.8675	17.5723	17.6618	1
P52564	MAP2K6	1.35057	0.112053	0.0670461	0.00728175		+	13	21.4963	21.5312	21.6543	21.4887	21.5953	21.6555	21.7804	21.6922	21.6599	21.7826	21.4748	21.4396	21.409	21.7314	21.6942	21.6949	1
O14733	MAP2K7	1.01124	-0.0699183	0.275279	-0.0242892		+	10	22.9747	22.9858	22.9435	23.0206	22.9189	23.0364	23.1569	23.0866	23.1518	23.1106	22.9665	23.0878	23.0616	23.1892	23.0921	23.1169	1
Q13233	MAP3K1	0.101839	-0.0259117	1.61964	-0.244474		+	4	20.146	20.1178	20.2124	19.8554	20.2247	19.2474	19.3344	19.0484	19.1942	19.1747	20.2007	20.0703	20.1405	19.5052	19.3017	19.526	1
Q9Y2U5	MAP3K2	0.0164722	-0.00192083	0.535751	0.0743203		+	9	20.7395	20.7801	20.8054	20.8541	20.7221	20.7739	20.7185	20.8116	20.6683	20.8314	20.7256	20.8389	20.782	20.8237	20.6116	20.624	1
Q9Y6R4	MAP3K4	0.527078	-0.0494831	0.433932	-0.0235711		+	12	19.4015	19.5456	19.5999	19.5275	19.5158	19.7448	19.8068	19.7684	19.7252	19.7505	19.5702	19.5651	19.5674	19.8255	19.7557	19.767	1
Q99683	MAP3K5	0.0409581	-0.0301273	0.348262	-0.187719		+	1	19.061	19.7819	19.1113	19.6129	19.4524	19.9224	19.4312	19.0737	19.7114	19.4195	19.3889	19.8686	19.0446	19.7149	19.9977	19.3855	1
O95382	MAP3K6	0.493726	-0.125795	0.371053	-0.128317		+	1	16.3507	16.0551	16.2929	16.0162	15.9444	15.8182	16.0094	16.0772	16.184	15.8446	16.296	16.3424	16.1345	15.8601	16.0693	16.4156	1
O43318	MAP3K7	0.258378	0.0174777	0.323129	-0.0238333		+	16	21.1682	21.1029	21.1567	21.069	21.0814	20.9005	20.9104	20.8759	20.8899	20.9409	21.0785	21.1008	21.1152	20.977	20.8529	20.9521	1
Q12851	MAP4K2	0.022904	0.00904236	0.186226	-0.0671126		+	3	19.1052	18.4966	18.6486	18.7801	18.7671	18.7964	18.5548	18.3521	18.7721	18.7396	18.7317	18.7912	18.7286	18.6939	18.9205	18.516	1
Q8IVH8	MAP4K3	0.837011	0.0659495	0.693549	-0.10081		+	13	20.2124	20.2411	20.201	20.2796	20.2819	19.5851	19.7597	19.5225	19.6431	19.4594	20.1084	20.1626	20.2608	19.7295	19.6563	19.6985	1
O95819	MAP4K4	0.0573163	0.00912984	0.200412	0.0437369		+	11	20.9745	20.9716	20.8815	21.0071	20.8064	20.6878	20.8095	20.4828	20.5715	20.625	20.8564	20.9852	20.9157	20.5174	20.7153	20.5422	1
Q9Y4K4	MAP4K5	0.183383	0.0167479	1.28273	0.0685951		+	15	21.1674	21.2065	21.0835	21.0948	21.1148	21.1312	21.1103	21.0476	21.1206	21.0307	21.165	21.0947	21.0902	21.0246	21.0357	20.9982	1
P28482	MAPK1	0.826572	0.049162	0.359746	0.00726217		+	24	24.7055	24.6356	24.6062	24.5776	24.6173	24.509	24.5179	24.5027	24.5006	24.5091	24.5672	24.5693	24.6013	24.5062	24.4802	24.5155	1
P53778	MAPK12	0	NaN	0	NaN		+	1	NaN	NaN	NaN	NaN	NaN	NaN	16.2264	NaN	NaN	NaN	NaN	17.0845	NaN	NaN	NaN	NaN	1
Q16539	MAPK14	0.631851	-0.0522597	0.41063	-0.0579203		+	16	23.5538	23.5191	23.6215	23.5055	23.4995	23.7315	23.7975	23.5862	23.6493	23.7321	23.5373	23.5816	23.6575	23.7732	23.8395	23.6592	1
P27361	MAPK3	0.0134685	0.0019694	1.14615	-0.0513618		+	12	22.9118	23.042	22.9227	22.923	23.0818	23.1217	23.132	23.0629	23.1288	23.139	22.9634	23.0106	22.9489	23.1968	23.1783	23.1296	1
Q16659	MAPK6	0.267816	-0.172043	0.361582	0.242646		+	1	13.8082	13.5795	13.5284	13.6452	13.0086	13.0236	13.3144	13.4378	12.6486	12.9821	13.4432	13.3977	14.2172	13.4301	12.6845	12.4013	1
Q13164	MAPK7	1.45333	0.239092	0.633562	0.150619		+	4	18.1135	18.2767	18.0439	18.2307	18.1429	18.2955	18.353	18.2782	18.0191	18.0008	17.75	17.9433	18.0741	18.1575	17.8984	18.0601	1
P45983	MAPK8	0.3266	0.0484207	0.550971	0.0593143		+	3	19.1548	19.1922	19.3341	19.2196	19.168	19.4871	19.4784	19.5534	19.5892	19.4648	19.0406	19.2474	19.2079	19.3884	19.5591	19.4183	1
P45984	MAPK9	0.818522	-0.090103	0.101781	0.0144306		+	9	22.1336	22.1776	22.0304	22.1121	22.0029	22.2933	22.3025	22.1811	22.3985	22.3141	22.1714	22.2657	22.1072	22.3483	22.2422	22.2599	1
P49137	MAPKAPK2	0.236173	-0.0487757	0.219664	-0.0490575		+	17	22.8397	23.0184	23.0654	22.9689	22.7899	22.4891	22.7885	22.6777	22.8606	22.7951	23.1057	22.9522	22.8978	22.7474	22.7391	22.8273	1
Q16644	MAPKAPK3	0.812338	0.090977	0.900176	-0.0683375		+	8	21.017	21.0736	20.8838	20.9383	20.8631	20.3237	20.3557	20.4361	20.4113	20.3929	20.8461	20.8357	20.9108	20.4343	20.3974	20.5252	1
Q8IW41	MAPKAPK5	0.115866	0.0168409	0.133819	0.0169946		+	3	23.3487	23.2537	23.3529	23.1963	23.3304	23.0377	23.1032	22.9909	23.1604	23.0107	23.2529	23.373	23.2127	22.9885	23.0429	23.0993	1
Q9P0L2	MARK1	0.533878	-0.114743	0.633769	0.135054		+	2	19.1061	19.3416	19.2716	18.967	19.313	19.5967	19.6219	19.8702	19.9183	19.9229	19.2477	19.3899	19.3062	19.5766	19.6572	19.7191	1
Q7KZI7	MARK2	0.249812	0.0236422	0.500502	-0.0422264		+	25	23.2865	23.408	23.4275	23.376	23.3786	23.2231	23.3496	23.2391	23.2727	23.2076	23.3276	23.3179	23.4095	23.2766	23.3525	23.2728	1
P27448	MARK3	0.974739	0.0587907	0.176736	-0.0244723		+	12	20.0067	19.9567	20.0154	20.0062	19.9652	19.726	19.7869	19.6257	19.5649	19.6587	19.8913	20.0034	19.899	19.6548	19.7105	19.7254	1
Q6P0Q8	MAST2	0.659727	0.107816	1.74641	-0.213052		+	4	18.8536	18.5756	18.8196	18.7694	18.7704	17.8546	17.9432	17.8041	17.6692	17.9021	18.5635	18.6166	18.7696	18.0617	18.0835	17.9979	1
O60307	MAST3	0.537936	0.170796	0.0214599	0.00713819		+	2	17.6256	17.7635	17.5612	17.853	17.3738	17.9131	17.9533	17.9955	18.2534	18.177	17.4264	17.7113	17.2562	18.204	17.8723	18.0776	1
Q96GX5	MASTL	0.118137	-0.0286158	0.216994	0.0520355		+	6	19.3265	19.1391	19.0475	19.4035	19.1689	18.8815	18.718	18.597	18.6317	18.6497	19.2957	19.2649	19.1765	18.5899	18.8254	18.5154	1
Q14680	MELK	1.75878	0.197903	0.00191423	0.000553258		+	8	19.9562	19.9016	19.8621	19.8179	19.7149	18.998	19.1803	18.9598	19.1976	19.1497	19.7262	19.6253	19.6064	18.9764	19.0258	19.2874	1
P08581	MET	0.0508884	0.00693932	1.80569	0.108428		+	29	23.9211	24.1209	24.0541	24.0092	24.0257	24.1451	24.2237	24.1276	24.1204	24.1458	23.9968	23.9863	24.0747	24.1021	24.0135	24.0167	1
Q8N4C8	MINK1	1.0191	-0.17034	0.198915	0.0571727		+	1	15.3419	15.4606	15.1797	15.5212	15.326	15.6925	15.7347	15.8714	15.836	15.4635	15.4724	15.6301	15.5062	15.6016	15.5581	15.8277	1
Q9BUB5	MKNK1	0.619301	0.0652374	0.241703	-0.032421		+	2	18.2311	18.2526	18.1505	18.1515	18.0964	18.2018	18.1156	18.0658	18.2345	18.1297	18.0414	18.1929	18.0993	18.2803	18.1209	18.1444	1
Q9HBH9	MKNK2	0.0816729	0.0777898	0.570782	-0.199282		+	1	13.281	13.5964	13.7709	12.729	13.8431	13.7465	13.8287	14.1741	13.5922	14.0436	13.3263	NaN	13.4063	13.8839	14.2924	14.0525	1
Q8NB16	MLKL	0.000709213	6.32e-05	1.67988	-0.0502477		+	27	22.191	22.1658	22.2425	22.1856	22.162	21.9892	22.0069	21.9881	22.0198	22.0386	22.1634	22.2509	22.1536	22.0535	22.0382	22.0846	1
Q04912	MST1R	1.3081	0.105615	0.310264	-0.0524883		+	9	20.4125	20.3401	20.2782	20.4276	20.3768	19.7649	19.7334	19.6422	19.8125	19.588	20.2354	20.3259	20.223	19.7534	19.6557	19.873	1
Q15746	MYLK	0.575291	0.0617795	0.312885	0.0322063		+	37	21.7597	21.9258	21.8024	21.7656	21.7513	22.0378	21.9024	22.0471	22.0678	22.0098	21.6777	21.7396	21.8004	21.9545	21.9542	22.0337	1
Q96PY6	NEK1	0.442495	-0.162957	0.0746959	-0.00892283		+	5	17.1255	17.3493	17.4717	17.2627	17.7495	17.4604	17.5861	17.4529	17.4654	17.5732	17.609	17.3307	17.7243	17.5108	17.4797	17.5591	1
P51955	NEK2	0.249184	-0.117134	0.312968	0.0937013		+	1	16.4639	16.2934	16.0049	16.0818	16.0196	16.8357	16.963	16.8472	17.0093	17.1226	15.8798	16.467	16.5227	16.5828	16.9471	17.0557	1
P51956	NEK3	1.83213	0.202258	1.71418	0.0786878		+	3	18.2073	18.0696	17.9894	18.0897	18.198	18.2659	18.2702	18.2714	18.1929	18.2886	17.8585	17.9693	17.8979	18.1609	18.209	18.1674	1
P51957	NEK4	0.182349	0.0153487	0.47604	0.0340861		+	7	19.586	19.6572	19.6528	19.6815	19.6926	19.6927	19.6699	19.7311	19.7275	19.6051	19.6793	19.6558	19.5808	19.656	19.6735	19.6241	1
Q9HC98	NEK6	1.3641	-0.0571758	0.373049	-0.0652442		+	1	18.0162	17.9858	17.9816	18.0287	17.9943	17.8619	17.7602	17.7681	17.8816	17.6166	18.0242	18.109	18.0423	17.7558	17.8182	17.9549	1
Q8TDX7	NEK7	0.246431	-0.0484361	0.102022	-0.0121201		+	8	22.1624	21.8659	22.1205	21.9457	21.9246	22.2556	22.1342	22.2666	22.272	22.3042	22.058	22.0968	22.002	22.3082	22.2522	22.2155	1
Q8TD19	NEK9	1.5802	-0.0760434	0.278997	0.032953		+	28	22.3658	22.4372	22.4601	22.3911	22.446	22.7121	22.7076	22.8111	22.8247	22.8491	22.4799	22.4838	22.5246	22.6729	22.7639	22.8071	1
Q9UHY1	NRBP1	0.217668	-0.0492301	0.925494	0.114456		+	14	22.5642	22.688	22.6454	22.8019	22.7761	23.1118	23.2104	23.09	23.0164	23.0961	22.6147	22.9299	22.6885	23.0693	23.0402	22.8619	1
Q9NSY0	NRBP2	0.516055	-0.0910114	1.81806	-0.14582		+	4	18.7728	18.7592	18.9968	19.0101	18.9391	19.0679	19.2295	19.1039	19.147	19.208	19.0049	18.8921	19.0628	19.3376	19.2678	19.2859	1
Q16288	NTRK3	0.00365634	0.00195605	0.883048	-0.085143		+	1	18.212	17.7566	18.376	17.7208	18.222	18.547	18.6284	18.6723	18.4809	18.5539	18.0711	18.0808	18.0146	18.6141	18.6642	18.7066	1
Q9H093	NUAK2	0.418818	0.237289	0.417777	0.136502		+	3	17.7707	17.7748	17.9752	18.1163	17.2253	18.0812	17.7788	17.5485	17.7734	17.8672	17.7101	17.7678	17.1276	17.8957	17.6461	17.4782	1
O95747	OXSR1	0.0400844	-0.00824661	1.14819	-0.0373463		+	20	23.4488	23.477	23.4695	23.6312	23.6362	24.0001	24.025	24.0076	24.0001	24.0633	23.6189	23.4191	23.5843	24.0487	24.0734	24.0476	1
Q13153	PAK1	1.16777	-0.124702	0.350939	-0.0524991		+	10	20.9768	21.0023	21.161	21.117	21.0916	20.8973	21.0273	20.9752	20.9021	21.0993	21.2114	21.2592	21.1126	20.997	21.1379	20.9633	1
Q13177	PAK2	0.0536354	0.00435371	0.201263	-0.0172281		+	34	23.3039	23.392	23.3779	23.3822	23.4218	23.4843	23.5318	23.4767	23.4345	23.3896	23.3479	23.3632	23.4025	23.4961	23.4949	23.4508	1
O96013	PAK4	0.301391	0.035975	1.4828	0.0584615		+	24	23.4142	23.2229	23.2998	23.2902	23.372	23.0501	23.0141	23.0598	23.0544	23.0324	23.2973	23.3302	23.224	22.9358	22.9976	23.0177	1
Q96RG2	PASK	0.267271	-0.0832865	0.276282	-0.0478526		+	7	19.1488	18.7441	18.759	19.1382	18.8062	19.2769	19.2307	19.3713	19.3963	19.1492	18.9008	19.0563	19.0505	19.3684	19.4005	19.2294	1
Q96KB5	PBK	0.422717	0.0582462	0.625276	0.0812407		+	22	24.4273	24.6291	24.4865	24.5186	24.4088	24.5931	24.4986	24.5098	24.3796	24.3488	24.5187	24.3701	24.4188	24.3521	24.378	24.4242	1
Q15118	PDK1	0.235806	-0.147445	0.281055	-0.106944		+	1	18.2875	18.301	18.1692	19.1231	18.8818	15.3559	15.9367	15.3217	15.7223	15.4629	18.6509	18.7477	18.7012	15.6666	15.6196	15.7144	1
Q15119	PDK2	0.92656	-0.185747	0.820656	0.0522667		+	1	18.0333	18.3845	18.2047	17.9464	18.1258	18.5366	18.4944	18.5223	18.5091	18.4381	18.2751	18.337	18.3619	18.4582	18.4947	18.3906	1
Q15120	PDK3	0.426396	-0.0619019	1.08704	0.0716957		+	11	19.981	20.0111	20.0906	20.0732	20.0654	20.5474	20.477	20.554	20.5701	20.4599	19.9849	20.0766	20.257	20.4675	20.4028	20.4796	1
Q16654	PDK4	0.320254	-0.103413	0.0362468	-0.0141209		+	1	16.6277	16.8195	16.9312	17.1537	16.658	16.1411	16.1344	15.9537	15.8073	15.6333	16.817	17.0357	16.9715	15.857	15.9638	16.0235	1
O15530	PDPK1	0.210728	-0.0186386	0.546541	-0.0373821		+	14	21.5905	21.5267	21.6253	21.6561	21.6353	21.6079	21.6845	21.6353	21.6386	21.622	21.6743	21.5947	21.6072	21.7094	21.7138	21.6019	1
P15735	PHKG2	0.788652	0.0510148	0.281139	0.0221907		+	9	20.8063	20.8005	20.757	20.7909	20.6854	20.8681	20.8231	20.8875	20.7775	20.8904	20.6859	20.7242	20.7408	20.7865	20.8589	20.836	1
Q99570	PIK3R4	0.201543	0.0101177	0.197985	-0.0139596		+	28	21.2019	21.1578	21.1384	21.1322	21.1389	21.2988	21.2585	21.2258	21.2328	21.2774	21.1685	21.1199	21.1427	21.33	21.2499	21.2379	1
Q99640	PKMYT1	0.122273	0.0204393	0.200105	-0.0403595		+	8	20.8337	20.7229	20.6129	20.6248	20.654	19.9444	19.9191	19.7892	19.8205	19.8738	20.6187	20.753	20.6359	19.7589	19.8841	20.0863	1
Q16512	PKN1	0.0579949	0.0121476	1.25851	0.103288		+	14	22.043	21.9966	21.8106	21.7886	21.8924	21.9611	22.0922	22.0762	22.0347	22.1421	21.8655	21.9802	21.8365	21.9781	21.9147	21.9812	1
Q16513	PKN2	0.0312281	-0.00212784	1.47341	0.068656		+	37	21.5946	21.5175	21.5892	21.5707	21.6161	21.8147	21.8268	21.8517	21.8018	21.7942	21.5981	21.5779	21.5632	21.7967	21.7538	21.6971	1
P53350	PLK1	0.281134	0.0494555	0.276368	0.0261814		+	20	21.6094	21.83	21.6387	21.7268	21.6246	21.3197	21.3688	21.3215	21.3597	21.207	21.7054	21.5056	21.6983	21.2975	21.2681	21.3019	1
Q13131	PRKAA1	0.316179	-0.0447931	0.193955	0.0147285		+	23	22.5284	22.7632	22.6792	22.6614	22.7549	22.5285	22.5763	22.524	22.5891	22.6259	22.7122	22.6805	22.774	22.5914	22.5527	22.518	1
P54646	PRKAA2	0.250968	-0.124573	0.325402	-0.176198		+	3	18.1644	17.756	17.4434	17.3727	17.6252	17.4139	16.9906	17.1656	16.709	17.2097	17.9715	17.815	17.6042	17.4625	16.8176	17.5417	1
P17612	PRKACA	0.108665	-0.0280833	0.122159	-0.0139708		+	16	23.044	22.9122	23.2694	23.0429	23.1573	23.1385	23.1964	23.0966	23.1021	23.1892	23.0548	23.2542	23.0308	23.116	23.2469	23.1127	1
P22694	PRKACB	0.0224447	0.00341098	0.409768	-0.0697027		+	5	22.0952	22.0903	22.1677	22.0255	22.1651	21.7719	21.8429	21.9666	21.6423	21.7396	22.195	22.1054	22.0157	21.917	21.8488	21.8212	1
P17252	PRKCA	0.594433	0.0488061	0.252355	0.0294284		+	24	23.4081	23.329	23.4467	23.3408	23.3659	23.1611	23.3364	23.2628	23.2838	23.3046	23.2758	23.3172	23.3949	23.2298	23.1837	23.3074	1
Q05655	PRKCD	0.014153	0.00216154	0.189398	-0.031146		+	19	21.7872	21.742	21.6646	21.5773	21.7337	21.338	21.3615	21.4395	21.4924	21.5446	21.7427	21.6658	21.6878	21.4507	21.3837	21.5647	1
P41743	PRKCI	0.091524	-0.00838623	1.33171	0.0756591		+	18	22.7117	22.6562	22.621	22.6342	22.5806	22.7432	22.6821	22.7158	22.7024	22.6195	22.6947	22.6199	22.6327	22.6216	22.586	22.6432	1
Q04759	PRKCQ	0.423488	0.0588465	1.00345	-0.076045		+	4	18.3485	18.227	18.4585	18.2534	18.2832	18.5564	18.5543	18.4365	18.4798	18.4295	18.2087	18.2268	18.3302	18.6013	18.5395	18.5612	1
Q05513	PRKCZ	0.363711	0.0650772	0.159307	-0.0503462		+	5	18.9474	19.0841	18.8642	19.0392	18.8483	18.7439	18.4672	18.5465	18.5916	18.7712	18.8016	19.0135	18.8595	18.8008	18.8041	18.4184	1
Q15139	PRKD1	0.377678	-0.033452	0.69798	0.0882563		+	6	21.0477	21.0416	21.1362	21.138	21.0888	20.3484	20.6026	20.5847	20.5095	20.4694	21.1725	21.1476	21.0515	20.3936	20.4215	20.4289	1
Q9BZL6	PRKD2	0.243363	0.0264814	0.424973	-0.0421471		+	20	21.684	21.5801	21.6352	21.6191	21.7243	22.0277	21.9812	21.9525	21.9598	21.8641	21.7001	21.5908	21.5753	22.0635	21.9936	21.9405	1
O94806	PRKD3	0.0635803	0.0187781	0.703372	-0.275523		+	1	16.9204	16.6402	16.6057	16.8601	16.9181	16.6356	16.7661	16.9869	17.0386	16.4308	16.7776	16.6459	16.8868	16.8075	16.9808	17.3531	1
P78527	PRKDC	0.478134	-0.0251053	0.18615	0.00883013		+	324	26.1058	26.117	26.0948	26.0198	26.1	26.5131	26.4871	26.5573	26.5084	26.5538	26.1013	26.1082	26.1283	26.5247	26.5071	26.5134	1
P51817	PRKX	2.06068	-0.226752	0.104645	0.016989		+	4	20.168	20.142	20.057	19.9512	19.9932	20.0922	20.0693	20.0824	20.026	20.1289	20.3227	20.2327	20.3117	20.2111	20.0176	19.9597	1
Q13523	PRPF4B	1.94397	0.144848	0.727391	0.0620831		+	24	22.7503	22.7549	22.7205	22.7874	22.6593	22.6955	22.521	22.6214	22.6534	22.6179	22.5494	22.6667	22.5528	22.5189	22.5955	22.5649	1
Q05397	PTK2	0.828523	0.0487737	0.283378	0.0232162		+	35	22.8809	22.92	22.9052	22.9564	22.9337	23.0806	23.0465	23.0374	23.0397	23.0179	22.9333	22.8223	22.8558	23.1064	22.9734	22.9838	1
Q14289	PTK2B	0.21267	-0.0221147	0.259935	-0.0511873		+	10	18.7743	18.9474	18.8262	18.8647	18.8809	18.7941	18.97	19.0562	19.0057	19.064	18.9028	18.8379	18.9018	19.1028	18.9	19.0848	1
Q13308	PTK7	0.884086	-0.253631	1.82027	0.459161		+	2	16.7115	16.6464	16.8365	16.3121	16.3074	16.4345	16.4067	16.5053	16.2625	16.2011	16.8145	16.7723	16.8625	16.2143	15.761	15.7333	1
Q7Z7A4	PXK	0.950053	-0.104789	0.271094	-0.048033		+	5	19.1996	19.0881	19.1894	19.2606	19.3292	19.706	19.7864	19.5622	19.7042	19.7612	19.3669	19.2986	19.289	19.7063	19.8908	19.659	1
P04049	RAF1	0.000451661	0.000136693	1.27207	0.0836056		+	13	22.6205	22.2132	22.515	22.4375	22.5262	22.7066	22.6342	22.6712	22.6695	22.7557	22.5087	22.3491	22.5293	22.5583	22.6591	22.5941	1
Q9BRS2	RIOK1	1.20993	-0.0682049	0.877451	0.0564612		+	9	20.7068	20.7316	20.7362	20.7321	20.7332	20.6492	20.7269	20.7134	20.7667	20.6959	20.7832	20.7351	20.8702	20.7046	20.6457	20.6116	1
Q9BVS4	RIOK2	0.0845514	-0.0210066	0.350638	0.0348371		+	9	19.3928	19.686	19.7429	19.7516	19.7085	19.7468	19.859	19.8633	19.8824	19.7462	19.6872	19.6972	19.6478	19.8012	19.8083	19.7446	1
O14730	RIOK3	0.0148039	-0.00290222	0.0191794	-0.00220401		+	10	20.1872	20.0734	20.2727	20.3609	20.263	20.4069	20.3787	20.355	20.3287	20.4698	20.2498	20.1901	20.2631	20.3408	20.4444	20.3848	1
Q13546	RIPK1	0.410032	-0.0289702	3.0259	-0.0781821		+	26	21.9538	21.9405	21.8492	21.9031	21.8719	21.754	21.7441	21.7321	21.7325	21.7494	21.9552	21.9556	21.8872	21.7901	21.8284	21.8433	1
O43353	RIPK2	0.189248	0.0322172	1.10768	-0.0516499		+	8	20.1424	20.2715	20.3949	20.2401	20.335	20.4393	20.3657	20.3662	20.4272	20.4285	20.3206	20.2554	20.1577	20.4443	20.4873	20.4395	1
P57078	RIPK4	1.47193	0.613687	0	NaN		+	1	15.7685	15.8025	NaN	15.364	15.318	NaN	NaN	NaN	NaN	NaN	NaN	14.9396	14.9595	NaN	NaN	NaN	1
Q05823	RNASEL	0.407933	0.0379626	0.891697	-0.165488		+	18	20.3714	20.3857	20.3206	20.4179	20.3231	19.2386	19.545	19.4334	19.6477	19.5471	20.2934	20.4141	20.2698	19.6798	19.6201	19.6437	1
Q13464	ROCK1	1.10598	-0.0672749	0.510132	-0.0540337		+	44	23.3625	23.2919	23.2767	23.3614	23.3561	23.1861	23.3366	23.2882	23.2887	23.3059	23.3538	23.3911	23.4462	23.4171	23.2513	23.337	1
O75116	ROCK2	0.0742191	-0.00513789	0.266849	0.0222056		+	71	23.5462	23.5534	23.5353	23.5673	23.535	23.5482	23.5643	23.5606	23.5182	23.4573	23.5764	23.489	23.5924	23.5652	23.4921	23.4653	1
Q01973	ROR1	0.575847	0.064123	0.371835	0.0316147		+	7	20.694	20.6732	20.5743	20.4857	20.6203	20.2566	20.2691	20.2798	20.2414	20.3879	20.5532	20.5047	20.5784	20.2416	20.2897	20.2348	1
Q15418	RPS6KA1	0.0465991	0.00657972	0.165772	0.0191732		+	20	21.8466	21.8659	21.9421	21.7383	21.9213	21.9559	21.8354	21.8034	21.9058	21.9021	21.875	21.8208	21.873	21.8525	21.9272	21.8043	1
P51812	RPS6KA3	0.029729	0.00325623	0.771585	0.0308495		+	51	23.9741	24.0598	24.037	23.941	24.0547	24.2493	24.2479	24.2579	24.2193	24.2212	24.018	23.958	24.0541	24.2393	24.1636	24.222	1
O75676	RPS6KA4	0.809439	-0.0614643	0.815176	0.0552166		+	14	20.7019	20.762	20.7322	20.7566	20.8289	20.7558	20.7681	20.6783	20.6753	20.6433	20.7784	20.887	20.7879	20.6728	20.635	20.6391	1
O75582	RPS6KA5	0.323399	0.0982201	0.22112	0.0521657		+	4	18.6178	18.713	18.7673	18.5159	18.6348	18.5578	18.7172	18.8106	18.5313	18.8541	18.7362	18.6814	18.237	18.5416	18.6748	18.7097	1
Q9UK32	RPS6KA6	1.50228	-0.183991	0.227302	-0.0308797		+	5	18.9749	19.0867	19.089	19.0978	18.9654	18.627	18.7113	18.5584	18.4901	18.6584	19.1796	19.3682	19.1324	18.6234	18.6886	18.6078	1
P23443	RPS6KB1	0.011742	-0.00200539	1.86492	0.0919285		+	9	21.4992	21.4471	21.4769	21.286	21.3533	21.9668	21.9757	21.8748	21.9315	21.8943	21.4635	21.365	21.415	21.8257	21.8374	21.847	1
Q9UBS0	RPS6KB2	0.0958279	-0.0267858	0.0228274	0.00404549		+	7	21.1932	20.9311	21.2983	21.2941	21.2813	21.3639	21.5516	21.3456	21.3578	21.395	21.1132	21.3028	21.263	21.478	21.3954	21.3227	1
Q96S38	RPS6KC1	0.0690079	0.048697	0.329701	0.0772456		+	2	14.7241	15.3548	15.2994	15.8359	15.6128	15.6182	15.4725	15.3877	15.3127	15.3765	15.2149	15.3707	15.3645	15.1941	15.3454	15.5293	1
Q96KG9	SCYL1	0.741823	-0.0352709	0.93502	0.0423531		+	28	22.1854	22.1776	22.137	22.148	22.1664	22.4299	22.4133	22.48	22.4263	22.4775	22.217	22.1442	22.2333	22.386	22.3824	22.4407	1
Q6P3W7	SCYL2	0.276468	-0.0189706	0.258441	-0.0167047		+	27	21.8492	21.8096	21.8296	21.8405	21.9192	21.7102	21.7443	21.6905	21.6691	21.7128	21.8947	21.8317	21.8794	21.751	21.6658	21.7495	1
Q8IZE3	SCYL3	0.507773	-0.231161	2.03421	-0.387724		+	1	16.959	16.8164	17.0431	17.4008	17.4869	17.1163	17.3112	17.0753	17.2884	17.3145	17.5922	17.4659	17.0591	17.74	17.6834	17.4031	1
Q9HBY8	SGK2	0.103278	-0.0474188	0.357121	0.0762953		+	3	18.3067	18.7638	18.5242	18.5288	18.1262	18.238	18.439	18.3135	18.5558	18.4464	18.5591	18.6662	18.2668	18.3891	18.4055	18.1723	1
Q9H2G2	SLK	0.142501	-0.0207231	0.50599	-0.0493595		+	57	23.6993	23.6784	23.5371	23.7084	23.6334	23.4593	23.5091	23.4747	23.428	23.3384	23.5959	23.6557	23.7646	23.4918	23.4376	23.5443	1
Q96Q15	SMG1	0.512584	-0.0462425	0.944856	-0.0414009		+	65	21.3428	21.391	21.4798	21.3252	21.4192	21.4178	21.475	21.445	21.4637	21.5004	21.4345	21.4841	21.3949	21.5164	21.5212	21.4678	1
Q9NRH2	SNRK	0.00614847	-0.0017053	0.215011	0.0379262		+	1	16.7516	16.4524	16.5367	16.6062	16.578	16.3443	16.4358	16.4138	16.4196	16.4629	16.7649	16.4735	16.5216	16.5155	16.4067	16.2098	1
P12931	SRC	1.80458	0.180809	0.738033	0.0537193		+	30	25.8577	25.7521	25.7034	25.7581	25.6221	25.791	25.8077	25.827	25.8541	25.8967	25.6039	25.5228	25.5469	25.718	25.7875	25.8392	1
Q96SB4	SRPK1	0.390672	0.0451965	0.0948147	-0.0127853		+	34	23.2588	23.4084	23.4155	23.4333	23.4473	23.4898	23.3855	23.372	23.3115	23.2756	23.3468	23.2951	23.4006	23.3901	23.3856	23.3633	1
P78362	SRPK2	1.13303	0.083865	0.067578	-0.00738182		+	13	21.9791	21.989	22.0724	22.0332	21.9723	22.017	21.9998	21.9153	21.927	21.9828	21.8603	21.9985	21.9172	21.9536	22.0511	21.9227	1
O94804	STK10	0.632093	-0.0431658	0.259945	0.0291238		+	12	20.4148	20.45	20.478	20.4793	20.5279	19.8659	19.9067	19.8201	19.7933	19.8314	20.5608	20.5175	20.4613	19.9177	19.7591	19.7662	1
O75716	STK16	0.101769	-0.021129	0.201922	-0.0537048		+	5	19.9232	19.6532	19.7583	19.8735	19.6536	20.1749	20.1012	20.1697	20.2469	20.1255	19.7726	19.8447	19.7631	19.9679	20.2448	20.4393	1
O94768	STK17B	0.345468	0.0731593	0.386515	0.15886		+	1	17.3072	17.0107	17.106	17.1841	16.9829	15.3123	15.6913	15.3242	15.4302	14.9843	17.0536	17.1472	16.9343	14.9291	15.283	15.3567	1
P49842	STK19	0.0641377	0.020517	0.719263	0.203714		+	1	15.8145	15.597	15.9733	15.8279	15.5907	15.5674	15.3908	15.7952	15.5336	15.4992	15.5898	15.7758	15.8549	15.6361	15.2699	15.1546	1
Q9Y6E0	STK24	0.731341	-0.183016	0.275091	0.0377708		+	11	21.5392	21.8566	21.9586	21.6978	21.7474	22.3602	22.475	22.4151	22.2934	22.4046	21.8398	21.8345	22.1545	22.4613	22.2916	22.3028	1
O00506	STK25	0.157729	-0.0263084	0.631787	0.0499209		+	4	19.2004	19.0898	19.3342	19.2311	19.2129	19.1705	19.1677	19.1476	19.2071	19.2691	19.1394	19.273	19.3075	19.1938	19.1544	19.0792	1
Q13188	STK3	1.0154	-0.133506	0.20726	0.034326		+	10	21.1902	21.1611	21.2247	21.2251	21.2768	21.4385	21.2773	21.2951	21.2596	21.1737	21.2161	21.3216	21.5096	21.3083	21.2895	21.1657	1
Q86UX6	STK32C	0.0302113	-0.00362396	0.233509	0.056418		+	7	21.0214	21.027	21.005	21.0073	21.0429	20.7008	20.7629	20.7295	20.8992	20.5829	20.9472	20.995	21.1308	20.5555	20.6132	20.8672	1
Q8TDR2	STK35	0.549164	-0.1052	0.00126774	-0.0002786		+	4	19.9219	20.1144	19.923	20.1739	20.074	19.8855	20.0982	19.9433	19.8151	20.0145	20.3028	20.0531	20.0841	20.0242	19.8717	19.9589	1
Q15208	STK38	0.0234855	0.0040095	0.671332	-0.0432529		+	16	21.9223	21.8409	21.7088	21.7731	21.8152	21.7671	21.7637	21.7299	21.6845	21.7858	21.715	21.8568	21.8524	21.7618	21.7625	21.8441	1
Q9Y2H1	STK38L	0.393238	-0.0730036	0.596872	-0.0641598		+	5	23.6666	23.3275	23.4867	23.4011	23.559	23.7851	23.8	23.7204	23.5912	23.6897	23.5116	23.569	23.603	23.7677	23.8056	23.7711	1
Q9UEW8	STK39	0.0671514	0.0110887	0.576798	0.0608429		+	10	22.3587	22.3804	22.2568	22.5086	22.4621	22.6304	22.6723	22.5702	22.6094	22.4811	22.4054	22.3788	22.3625	22.507	22.5974	22.4911	1
Q13043	STK4	1.3859	0.0573021	1.32428	0.0353048		+	24	22.5059	22.4631	22.4602	22.404	22.4482	22.6733	22.6847	22.7129	22.6502	22.6948	22.3882	22.4037	22.405	22.6543	22.6448	22.6445	1
P21675	TAF1	0.568387	-0.11029	0.84947	-0.0660629		+	6	17.8327	17.9207	18.2133	18.0488	18.0785	18.296	18.4354	18.4203	18.3684	18.3611	18.1127	18.1913	18.0833	18.4945	18.4371	18.3953	1
Q7L7X3	TAOK1	0.356031	-0.0372789	0.431509	-0.020634		+	35	21.8973	21.7951	21.9495	21.968	21.9506	22.0841	22.0489	22.0362	22.0487	22.0625	21.9941	21.9277	21.9264	22.0304	22.1167	22.083	1
Q9UL54	TAOK2	0.238687	0.0222179	0.204327	-0.0271777		+	12	20.1874	20.1829	20.2162	20.2665	20.2718	20.4888	20.4765	20.4306	20.4846	20.4315	20.2703	20.1375	20.2003	20.5083	20.5973	20.3632	1
Q9H2K8	TAOK3	0.119764	-0.0110958	0.666144	0.0827902		+	14	21.7713	21.8028	21.7165	21.7697	21.8172	21.6285	21.6727	21.7328	21.725	21.5775	21.7967	21.8419	21.7213	21.6394	21.6533	21.4608	1
Q9UHD2	TBK1	0.831118	0.0701185	0.747993	-0.026056		+	26	22.2304	22.0755	22.0933	22.1798	22.1347	21.7485	21.7938	21.7314	21.7545	21.79	22.0316	22.0666	22.1197	21.7864	21.804	21.7787	1
P42680	TEC	0.529379	0.150378	0.222923	0.0320075		+	3	17.4725	17.3594	17.6571	17.8303	17.851	17.6406	17.6554	17.6348	17.7782	17.6623	17.5476	17.4532	17.4503	17.5345	17.6418	17.7505	1
P36897	TGFBR1	0.799269	-0.100051	0.205737	0.0403519		+	4	18.68	18.7117	18.7672	18.9484	18.7879	18.6397	18.8627	18.9028	18.9601	18.8879	18.8756	18.8702	18.8915	18.87	18.7483	18.8126	1
P37173	TGFBR2	0.673016	0.0433351	0.893576	0.0607131		+	8	20.9826	20.9263	20.9444	20.9446	20.9652	21.1068	21.0011	21.0286	21.098	21.0124	20.8564	20.8869	20.9846	20.9443	21.0272	20.9945	1
Q9UKI8	TLK1	0.00616991	0.000963084	0.0516124	0.00502828		+	12	20.6293	20.8161	20.8265	20.7034	20.7191	20.6204	20.6959	20.6727	20.5889	20.5957	20.6904	20.7574	20.766	20.5848	20.6284	20.6759	1
Q86UE8	TLK2	0.0451718	-0.0110767	0.416783	0.0717173		+	5	20.7907	21.1059	20.879	20.92	20.7883	20.3867	20.596	20.5986	20.5124	20.5319	20.8309	21.0004	20.8923	20.4737	20.3111	20.5754	1
Q07912	TNK2	0.0953239	-0.0662114	0.0511761	-0.0152462		+	1	16.6703	16.9787	16.2175	16.7867	17.2068	16.7533	17.0205	16.8926	17.0847	17.1609	17.0256	16.9919	16.4971	17.0497	17.057	16.8862	1
Q96S44	TP53RK	0.0305961	0.00351397	0.876763	-0.0573599		+	8	21.8567	21.7773	21.7044	21.7398	21.7938	21.7192	21.7754	21.74	21.7045	21.676	21.7608	21.7304	21.8214	21.7944	21.8297	21.717	1
O15164	TRIM24	0.760762	0.0602617	0.442197	0.0422354		+	20	21.8445	21.9894	21.8824	21.9161	21.8508	21.9712	21.8595	21.9183	21.8921	21.9832	21.8721	21.8432	21.7938	21.8417	21.8434	21.9627	1
Q13263	TRIM28	0.539909	0.0615828	0.474893	0.0306816		+	77	26.2053	26.1381	26.0559	25.9923	26.0756	26.3021	26.2241	26.3082	26.2278	26.2161	26.0546	26.0665	25.9744	26.231	26.2479	26.1961	1
Q9UPN9	TRIM33	0.599321	0.0955659	0.477142	0.0644817		+	20	23.4949	23.5619	23.5436	23.3864	23.3102	23.6838	23.6437	23.5931	23.65	23.5417	23.4687	23.3329	23.2899	23.5915	23.66	23.4224	1
O75962	TRIO	0.0392652	-0.00760994	0.530019	0.0566537		+	26	22.7168	22.9429	22.6573	22.8297	22.7879	22.7119	22.8173	22.7243	22.6024	22.7027	22.8315	22.7549	22.7971	22.6059	22.6642	22.6951	1
Q96QT4	TRPM7	0.131243	-0.0351819	0.0132502	0.00314623		+	2	18.1078	18.131	18.3053	18.4031	18.1405	18.4966	18.4282	18.5648	18.7453	18.6231	18.4006	18.2627	18.0949	18.482	18.5802	18.6431	1
Q9Y4A5	TRRAP	0.508857	-0.0216279	0.724234	0.0319411		+	73	21.8855	21.871	21.908	21.9366	21.9476	22.1809	22.1493	22.1348	22.1219	22.1074	21.9351	21.9323	21.9268	22.1432	22.0949	22.0827	1
Q5TCY1	TTBK1	0.405235	-0.219916	0.477897	-0.164645		+	1	17.9307	17.8172	17.7645	18.5565	18.4637	17.8147	18.248	17.7127	17.664	17.8026	18.292	18.1434	18.5439	18.2123	17.9128	17.9141	1
P33981	TTK	0.248179	0.0412768	0.0369734	0.00417659		+	8	19.9083	19.8849	19.7362	19.8068	19.9137	19.6803	19.7559	19.5782	19.6517	19.688	19.9379	19.7046	19.7836	19.6464	19.6796	19.674	1
P29597	TYK2	0.540672	0.043291	0.10785	-0.0410966		+	5	18.842	18.9286	18.9129	18.87	18.8555	17.2396	17.7697	17.4132	17.5954	17.6222	18.7707	18.9114	18.8335	17.6701	17.3785	17.6589	1
O75385	ULK1	0.980972	-0.0834872	0.0271805	-0.0056764		+	4	19.3207	19.3178	19.4051	19.4646	19.358	19.0117	18.994	19.1167	19.0555	18.9806	19.5162	19.408	19.446	18.8748	19.0654	19.172	1
Q6PHR2	ULK3	0.137818	0.0306107	0.276028	-0.0330096		+	12	21.1535	21.245	21.1164	20.8758	21.0315	21.1156	21.0212	21.1457	21.0676	21.1549	21.0453	21.0846	21.0316	21.1193	21.0558	21.227	1
Q99986	VRK1	0.435125	0.041703	0.38425	0.0228266		+	18	22.6718	22.7402	22.5765	22.5991	22.6751	23.011	23.0137	23.0241	22.9396	22.9522	22.595	22.58	22.6576	22.9594	22.9417	22.9947	1
Q86Y07	VRK2	1.38756	-0.067571	0.150893	-0.0168598		+	12	21.0595	21.0817	21.1632	21.0902	21.0738	21.2348	21.3266	21.2269	21.2684	21.2008	21.1399	21.1578	21.1861	21.255	21.3487	21.2014	1
Q8IV63	VRK3	0.184426	-0.0284651	0.327688	0.0724191		+	7	20.3302	20.2097	20.3999	20.4785	20.3416	20.235	20.131	20.0922	20.3057	20.3	20.4142	20.3543	20.3729	20.3205	19.9704	20.1301	1
Q9H4A3	WNK1	0.200793	0.0147283	0.057253	-0.00707576		+	46	22.5036	22.6006	22.5012	22.5066	22.5647	22.4082	22.5794	22.4541	22.4633	22.4494	22.5085	22.5028	22.5506	22.452	22.4467	22.5351	1
P07947	YES1	0.0395638	-0.0110344	1.27415	0.0904023		+	9	21.8281	21.8433	21.6034	21.6606	21.4585	21.8858	21.7788	21.8815	21.8949	21.8961	21.6748	21.6736	21.721	21.7636	21.7303	21.8371	1
P24666	ACP1	0.415307	-0.0599528	0.0661138	-0.0112162	+		16	24.8689	25.0599	25.0054	24.9655	25.1521	25.2819	25.4807	25.4649	25.4153	25.5173	25.0413	25.0783	25.0914	25.5107	25.3913	25.4278	1
P11117	ACP2	0.164183	0.0315941	0.156558	-0.0257797	+		6	21.625	21.7974	21.8202	21.904	21.9458	22.0752	22.1052	22.0627	22.2292	22.2763	21.8051	21.7722	21.7834	22.1656	22.2409	22.12	1
Q9NPH0	ACP6	1.48335	-0.205367	2.31862	-0.140186	+		3	19.3722	19.3033	19.4472	19.3043	19.3349	19.7001	19.7907	19.7545	19.7537	19.7321	19.6021	19.6855	19.3857	19.9557	19.8556	19.8479	1
P07738	BPGM	0.269776	-0.0283512	0.255691	0.0268522	+		7	20.6509	20.7781	20.7738	20.7535	20.7059	21.0237	21.0165	20.9069	20.929	20.938	20.6844	20.7789	20.819	20.8594	20.9583	20.9901	1
O95861	BPNT1	0.284389	0.0446204	0.0723358	0.0128717	+		22	23.0348	22.9935	23.1152	22.8871	22.9004	22.9443	22.8223	23.0541	23.0735	23.026	22.966	23.0027	22.8561	23.011	22.9721	22.9304	1
P30305	CDC25B	1.24259	0.224009	0.304965	-0.0456421	+		6	19.7486	19.836	19.6328	19.87	19.5759	18.8953	19.0512	18.7614	18.9306	18.9525	19.6356	19.5284	19.362	18.9795	18.952	18.9601	1
P30307	CDC25C	0.083617	-0.0570714	0.558053	0.224587	+		3	19.8061	19.4715	18.8993	19.7771	19.4751	19.8302	19.9302	19.3409	19.7847	19.5453	19.2232	19.6849	19.7207	19.3012	19.7956	19.2883	1
Q16667	CDKN3	0.413977	0.153922	1.90263	0.188837	+		1	18.8612	18.5959	18.3656	18.5896	18.1275	16.9931	16.9726	17.02	16.9289	16.8128	18.3447	18.3567	18.3607	16.7186	16.7321	16.8191	1
Q05D32	CTDSPL2	0.0821143	0.0161134	0.713421	0.0608184	+		16	21.0749	21.3957	21.2751	21.2512	21.215	21.5372	21.4817	21.4905	21.5359	21.3703	21.1907	21.2199	21.2681	21.423	21.4432	21.4006	1
Q12959	DLG1	0.644779	0.0587015	0.248806	-0.0442165	+		26	21.9117	21.9443	21.8271	21.8165	21.9203	21.4761	21.6274	21.7256	21.684	21.787	21.8672	21.7532	21.8553	21.6658	21.7448	21.7021	1
Q86YN1	DOLPP1	0.370624	-0.241561	0.301823	-0.148416	+		1	15.6891	16.1241	16.6379	16.2722	16.222	14.4317	15.1897	14.2939	14.704	14.5552	16.5768	15.9077	16.8074	14.7752	14.7515	14.8232	1
Q8TEK3	DOT1L	0.402395	0.117984	0.76392	0.137389	+		1	16.5263	16.3944	16.1861	16.6219	16.1374	16.2792	16.1283	16.336	16.129	16.1556	16.1903	16.3364	16.239	16.066	15.9086	16.2301	1
P28562	DUSP1	1.03595	0.4926	0.0227616	-0.0106929	+		1	15.8109	15.3433	15.0257	15.5885	15.4541	16.392	16.2527	15.815	16.1872	15.8522	14.8961	15.3892	14.5704	16.1323	16.2201	15.9791	1
O75319	DUSP11	0.135765	0.0337331	0.22537	0.0413349	+		4	19.0232	19.131	19.2532	18.8887	19.0139	18.7273	18.6133	18.6955	18.7074	18.7326	19.0828	18.9024	19.0995	18.7443	18.4681	18.7493	1
Q9UNI6	DUSP12	0.375603	-0.0918196	0.223346	0.0238784	+		11	21.7135	21.8313	22.1047	22.0022	22.1029	22.462	22.4774	22.4108	22.3928	22.3417	22.0163	22.0005	22.1114	22.4372	22.4248	22.3171	1
Q8WTR2	DUSP19	0.180738	0.0626133	1.33104	0.217593	+		1	16.7886	16.7382	16.6555	16.3529	16.6165	17.1135	16.7686	16.8777	16.7783	16.8023	16.6345	16.3289	16.7397	16.6512	16.6871	16.6131	1
Q9BVJ7	DUSP23	1.28763	0.132312	0.676141	0.0587221	+		14	23.1103	23.0186	23.0044	22.8645	23.0536	23.2836	23.2164	23.3699	23.3839	23.2825	22.8746	22.8911	22.8681	23.2559	23.2598	23.2299	1
P51452	DUSP3	0.473344	0.0519416	0.59839	-0.0286087	+		12	24.1137	23.9641	23.9421	24.0596	23.9322	24.1325	24.1164	24.1291	24.1477	24.0829	23.9847	23.9204	23.9461	24.1975	24.1298	24.1237	1
Q13115	DUSP4	0.18815	-0.0252995	1.67562	0.123018	+		5	18.8728	19.0372	18.8734	18.8728	18.9158	19.2936	19.3592	19.3795	19.2536	19.3801	18.8539	18.9798	18.9854	19.2654	19.1724	19.1928	1
Q9UHY7	ENOPH1	0.122621	-0.0185416	0.00501642	0.00101751	+		11	23.305	23.2287	23.2129	23.098	23.2397	23.6918	23.6318	23.5677	23.4558	23.4357	23.2694	23.1421	23.2946	23.558	23.5923	23.5163	1
P34913	EPHX2	0.0995134	0.0174477	0.550367	-0.0339546	+		10	22.0459	21.9252	21.8359	21.8102	21.8157	22.418	22.3437	22.3444	22.3777	22.4118	21.9146	21.8858	21.807	22.3863	22.4662	22.3867	1
Q99504	EYA3	0.0880434	0.0237394	0.579856	0.0773356	+		2	18.7081	18.4182	18.3149	18.5607	18.4641	17.9235	17.9916	17.862	17.8118	17.8617	18.5559	18.3643	18.488	17.7841	17.7181	17.9361	1
O95677	EYA4	0.436786	-0.471187	0	NaN	+		2	15.0825	17.017	17.0032	16.4686	16.7317	NaN	NaN	NaN	15.1445	NaN	17.0807	16.8714	16.8432	NaN	NaN	NaN	1
Q92562	FIG4	0.0201867	-0.00540733	0.494861	-0.0718739	+		10	21.0973	21.3214	21.4405	21.128	21.369	20.4634	20.5295	20.4398	20.5142	20.6583	21.2749	21.2476	21.3074	20.5469	20.5226	20.7092	1
Q9BUM1	G6PC3	0.0209912	-0.00709597	0.577682	0.137156	+		1	19.5105	19.1071	19.1383	19.1908	19.1979	19.4577	19.1944	19.3895	19.0181	19.2073	19.3576	19.2799	19.0706	19.0561	19.0657	19.2269	1
Q7Z4H3	HDDC2	0.226968	0.0318394	0.296177	-0.039436	+		9	23.129	23.1655	23.1628	22.9472	23.0728	23.5275	23.3921	23.5005	23.3314	23.4648	23.0788	23.0907	23.0215	23.507	23.407	23.534	1
Q9H0R4	HDHD2	0.140835	-0.0494811	0.103654	0.0192914	+		5	21.8095	21.7181	22.0377	21.5357	21.8203	22.5689	22.7976	22.7253	22.8278	22.7472	21.6598	21.8161	22.0253	22.8046	22.6766	22.661	1
Q9BSH5	HDHD3	0.14818	-0.0307546	2.35514	-0.114921	+		9	21.9041	21.6815	21.9822	21.972	21.8365	21.9395	21.922	21.877	21.9612	21.9351	21.985	21.8522	21.881	22.0017	22.0868	22.0371	1
P78318	IGBP1	0.688114	0.0895424	0.00837105	-0.000833893	+		17	22.7408	22.7607	22.7775	22.7326	22.9662	22.9774	23.0843	22.9776	23.006	23.0507	22.7534	22.7251	22.6396	23.024	23.061	22.9752	1
Q9H0C8	ILKAP	0.397946	0.0431263	2.11139	-0.240318	+		16	24.0221	24.1865	24.1155	24.1781	24.1045	23.3986	23.553	23.4862	23.4148	23.3118	24.1254	24.007	24.1023	23.6378	23.6326	23.7493	1
P29218	IMPA1	0.719535	-0.0529364	0.295977	-0.0175879	+		17	23.47	23.533	23.5427	23.4086	23.5425	23.871	23.8297	23.8567	23.8086	23.8939	23.5667	23.5552	23.535	23.8372	23.9065	23.865	1
O14732	IMPA2	0.082324	0.0207503	0.0757656	-0.00904427	+		6	20.504	20.3156	20.1719	20.236	20.3125	20.7802	20.759	20.8497	20.7815	20.7738	20.1448	20.3767	20.3402	20.8963	20.7242	20.7732	1
P49441	INPP1	0.27379	-0.0411144	0.0834212	0.00630989	+		6	20.8882	20.8647	21.0124	21.0215	21.0809	21.159	21.1581	21.2004	21.1632	21.1409	20.9572	21.0878	20.999	21.1606	21.2136	21.0998	1
Q96PE3	INPP4A	0.0542207	-0.00765076	0.432289	0.0401787	+		8	21.3825	21.423	21.3012	21.2574	21.3469	21.409	21.3707	21.4922	21.4437	21.3902	21.4112	21.3695	21.2688	21.3084	21.3842	21.4504	1
O15327	INPP4B	0.848256	-0.0726869	0.235211	-0.0398936	+		10	21.4299	21.4614	21.4755	21.4169	21.2999	20.9869	20.9317	20.9501	21.0374	21.1725	21.5211	21.4747	21.4725	21.0835	21.1267	20.9567	1
Q14642	INPP5A	0.282141	-0.0336411	0.12084	-0.0127244	+		5	19.1788	19.2338	19.2686	19.2908	19.3421	19.395	19.4412	19.4251	19.484	19.4708	19.2686	19.2349	19.3859	19.4493	19.3811	19.5375	1
P32019	INPP5B	0.151481	-0.0410489	0.313148	0.041644	+		2	18.4776	18.646	18.6933	18.6589	18.836	18.8357	19.0057	18.9299	18.8573	19.0191	18.6032	18.8951	18.6119	18.9393	18.9048	18.8196	1
Q9Y2H2	INPP5F	0.647021	0.18109	0.117515	-0.01266	+		5	19.3039	19.5759	19.8013	19.7077	19.707	19.1411	19.1365	19.1983	19.2026	19.2275	19.3279	19.6233	19.3629	19.2435	19.1062	19.2319	1
O15357	INPPL1	0.666617	-0.0490877	0.00426752	-0.000421397	+		40	21.6957	21.7979	21.8037	21.7079	21.6927	21.9552	21.9727	21.919	21.979	21.9879	21.7586	21.8121	21.7953	22.0288	21.9679	21.8929	1
Q9BY32	ITPA	0.210157	0.0225802	0.893838	-0.046851	+		21	24.9922	24.7948	24.913	24.9101	24.8795	25.161	25.0772	25.0808	25.1664	25.1013	24.864	24.8893	24.8727	25.1786	25.1502	25.1638	1
Q9H008	LHPP	0.766469	0.0900283	0.93016	-0.193938	+		9	22.5235	22.4623	22.3898	22.3283	22.4845	22.2248	22.3774	22.3021	22.6355	22.491	22.2714	22.4339	22.3376	22.6721	22.4786	22.6496	1
Q14693	LPIN1	0.701515	0.0900583	0.080988	-0.0121412	+		12	20.0278	19.9897	19.8404	19.8678	19.9004	19.7123	19.6489	19.519	19.5604	19.549	19.8557	19.918	19.7318	19.5751	19.6795	19.5756	1
Q9BQK8	LPIN3	0.927695	-0.20638	0.0495254	-0.00911891	+		4	17.9742	18.1131	18.3031	18.4416	18.2732	18.7189	18.8229	18.6419	18.7977	18.8295	18.5222	18.3791	18.3809	18.7271	18.6982	18.8885	1
Q86V88	MDP1	0.249201	-0.0671935	0.491136	-0.122947	+		7	22.5124	22.7487	22.7293	22.4106	22.549	21.0035	21.3441	21.4485	21.2259	21.341	22.6654	22.4929	22.8132	21.4221	21.2595	21.505	1
Q9UNW1	MINPP1	0.531866	-0.050426	0.115664	-0.00919126	+		13	22.1637	22.1712	22.2061	22.0568	22.1749	22.4668	22.4814	22.4169	22.4519	22.375	22.2124	22.1358	22.2667	22.4855	22.4156	22.4416	1
Q13496	MTM1	1.77692	-0.124964	0.0119504	0.00184212	+		10	21.1251	21.2379	21.2595	21.1883	21.196	21.386	21.192	21.2574	21.249	21.3656	21.286	21.3859	21.3071	21.2812	21.2529	21.3303	1
Q13613	MTMR1	0.387003	0.0682049	0.0813103	-0.0117729	+		12	20.938	20.7966	21.0057	21.0113	21.0959	21.0597	21.1658	20.9873	21.0492	20.9489	20.9035	20.9921	20.8083	21.0923	21.059	21.0106	1
Q9NXD2	MTMR10	0.480686	-0.0470542	0.166877	-0.0133101	+		13	20.7494	20.7299	20.756	20.6909	20.8578	20.8888	20.8649	20.8545	20.8099	20.9321	20.8716	20.7723	20.7676	20.9169	20.8453	20.8877	1
A4FU01	MTMR11	0.199309	-0.0407216	1.16622	-0.106238	+		3	20.6872	20.5055	20.8051	20.5893	20.6134	20.6743	20.7776	20.7171	20.7712	20.6386	20.7782	20.568	20.6962	20.7737	20.9082	20.7841	1
Q9C0I1	MTMR12	1.1056	-0.149968	1.14523	-0.0845215	+		14	21.1018	20.8585	21.0752	21.1379	20.9712	21.3848	21.5031	21.4251	21.3506	21.3629	21.1495	21.1526	21.2345	21.4803	21.4669	21.5223	1
Q8NCE2	MTMR14	0.784305	-0.227301	0.0989412	-0.0152248	+		2	18.296	18.0853	18.4621	18.5584	18.3418	19.4743	19.3866	19.5178	19.3497	19.3868	18.8261	18.3845	18.5175	19.4882	19.4921	19.3345	1
Q13614	MTMR2	0.414223	0.0601154	1.18882	0.0658134	+		9	21.0663	21.1402	21.1161	21.043	20.9015	21.4973	21.5497	21.5709	21.5335	21.6272	21.0218	21.0511	20.9071	21.4838	21.4825	21.5035	1
Q13615	MTMR3	0.573879	0.0827576	0.684335	0.089698	+		6	19.1452	19.1488	18.9785	19.0656	18.9507	19.1768	19.3209	19.3348	19.1808	19.2541	19.005	19.0504	18.8696	19.2416	19.2079	19.0418	1
Q9Y217	MTMR6	1.28876	-0.112227	0.290178	0.0250783	+		19	21.7445	21.785	21.8649	21.8073	21.8549	21.8946	21.8529	21.9514	21.9303	21.8111	21.9745	21.9696	21.8265	21.833	21.8666	21.8894	1
Q96QG7	MTMR9	0.0367607	-0.00549227	1.53404	-0.0833284	+		15	21.3979	21.3034	21.3551	21.4929	21.3179	21.506	21.5375	21.4244	21.5384	21.5097	21.4099	21.3114	21.4155	21.6057	21.5627	21.5912	1
Q8TBE9	NANP	1.21604	0.151043	1.45154	0.0890634	+		9	20.946	20.973	20.8731	20.6927	20.8638	20.9737	20.9944	20.9291	20.891	21.0117	20.7349	20.7038	20.7173	20.9079	20.8385	20.8663	1
Q8TCD5	NT5C	0.572668	0.0288804	0.104018	0.00242475	+		7	23.3194	23.2672	23.3202	23.3209	23.3344	23.283	23.3033	23.2902	23.2837	23.2738	23.2848	23.2407	23.3251	23.2902	23.2938	23.2692	1
P49902	NT5C2	0.0176071	0.00346095	0.241792	0.0222127	+		24	23.6893	23.4262	23.5404	23.4443	23.5866	23.8253	23.7098	23.7276	23.73	23.7359	23.4949	23.5296	23.5773	23.7926	23.6793	23.6986	1
Q969T7	NT5C3B	0.300328	0.0592598	1.99129	0.13608	+		4	21.2516	21.1151	21.1792	20.9435	21.0154	21.3784	21.3296	21.3237	21.3596	21.4612	21.0692	21.1138	20.942	21.2794	21.2122	21.2116	1
Q5TFE4	NT5DC1	0.225717	0.0285779	0.203929	0.0329838	+		21	23.5319	23.3584	23.3457	23.3798	23.3191	23.2331	23.3421	23.394	23.2776	23.227	23.3773	23.3629	23.335	23.1365	23.3553	23.2935	1
Q9H857	NT5DC2	0.244976	0.0297868	6.04e-05	7.12e-06	+		15	21.9076	22.024	22.082	21.9303	22.0156	21.9984	22.1042	22.1163	22.108	22.0448	21.9104	21.9501	22.0259	22.1418	22.0363	22.0449	1
Q86UY8	NT5DC3	1.63096	-0.159545	0.393173	-0.0277453	+		16	22.2456	22.2899	22.3648	22.353	22.4721	22.7497	22.887	22.8023	22.8089	22.8262	22.5378	22.4981	22.478	22.8516	22.859	22.8171	1
P21589	NT5E	0.891184	0.135865	0.029898	-0.00638568	+		19	22.6522	22.7106	22.6427	22.4252	22.4867	22.3127	22.1759	22.3677	22.4898	22.4369	22.3807	22.5069	22.4552	22.3481	22.3447	22.3961	1
P36639	NUDT1	0.601193	0.110353	0.113132	-0.0274301	+		7	23.1435	23.2937	23.081	23.2048	23.1969	22.9014	22.9762	22.8491	23.0225	23.0106	23.1547	22.875	23.1911	23.0172	22.7778	23.143	1
Q96G61	NUDT11	0.822447	0.0937571	0.584961	0.106994	+		3	20.9985	21.0626	20.9016	20.8585	20.9684	20.8875	20.7581	20.6874	20.6254	20.669	20.7811	20.8935	20.918	20.7381	20.6584	20.459	1
Q9BQG2	NUDT12	0.360301	-0.0799384	0.271567	-0.0503688	+		3	19.371	19.6021	19.6707	19.585	19.3267	18.0728	18.0774	18.086	18.1834	18.1305	19.6421	19.6231	19.5079	18.2345	17.967	18.2797	1
O95848	NUDT14	0.0693432	0.011938	0.288003	-0.0530361	+		5	19.4252	19.5148	19.3563	19.4234	19.297	19.9124	19.6285	19.7912	19.8903	19.9402	19.3091	19.4852	19.38	19.8857	19.8573	19.9137	1
Q9NV35	NUDT15	0.272731	-0.0290647	0.0730879	-0.0134108	+		4	21.9351	21.8866	22.0235	22.0196	22.0427	22.2251	22.1405	22.0987	22.0435	21.9689	22.0572	22.002	21.9725	22.1125	22.1812	22.0326	1
P50583	NUDT2	0.473015	0.102805	0.295489	-0.0429465	+		8	22.3352	22.1192	21.9628	22.1401	22.2437	22.6168	22.536	22.5393	22.5013	22.416	22.1887	22.0391	21.9444	22.4499	22.6399	22.6047	1
O95989	NUDT3	0.333017	-0.0880302	0.234532	0.0268871	+		6	21.0528	21.0797	21.0803	20.7255	20.7995	20.8913	20.9408	21.021	20.9229	21.0136	21.1658	20.9618	20.9792	20.854	21.0027	20.9363	1
Q9NZJ9	NUDT4	0.213007	-0.0623908	0.230179	0.0327796	+		3	20.9629	21.1169	21.3232	21.4312	21.175	21.5344	21.587	21.6881	21.5385	21.69	21.1495	21.3471	21.296	21.5801	21.6533	21.491	1
Q9UKK9	NUDT5	0.0572792	-0.010918	0.0138465	-0.00148926	+		20	23.78	23.8846	23.8747	23.6739	23.7373	23.9549	23.8825	23.9421	23.9404	23.9498	23.8398	23.8716	23.6917	23.8976	24.0224	23.8863	1
Q9BW91	NUDT9	0.481279	0.0571098	0.271457	-0.0350124	+		15	23.1624	23.0394	22.9524	22.9458	23.0549	23.1494	22.97	23.1286	23.0244	23.0552	22.9518	22.9673	23.0025	23.1099	23.0258	23.166	1
Q01968	OCRL	0.157759	-0.0171391	0.283711	-0.0191902	+		26	21.4071	21.3102	21.4231	21.3173	21.4036	21.6211	21.7006	21.6319	21.6988	21.6313	21.318	21.4367	21.4135	21.6349	21.705	21.6878	1
Q9ULE6	PALD1	0.257738	0.105719	1.17769	0.0753899	+		4	18.2111	17.7777	18.1832	18.289	18.0993	17.8455	17.9133	17.9347	17.8046	17.8398	17.7068	18.0445	18.2677	17.814	17.7917	17.7708	1
Q9P0J1	PDP1	0.352489	-0.0748934	0.246354	0.11278	+		5	20.2468	20.2954	19.9614	20.2329	20.3281	19.467	19.8931	19.5964	19.7042	19.8521	20.3602	20.2779	20.2253	19.1705	19.825	19.7738	1
O60825	PFKFB2	0.576916	0.049707	0.606918	0.0726985	+		18	22.9023	22.9449	23.0342	22.9033	22.9819	22.8972	22.9376	22.9029	22.9297	22.9682	22.9653	22.8643	22.8812	22.9539	22.7096	22.8998	1
Q16875	PFKFB3	0.581406	-0.0622786	0.658515	-0.0724501	+		16	20.7065	20.866	20.7082	20.6885	20.6846	20.5845	20.7681	20.5618	20.6978	20.6165	20.8357	20.8068	20.7366	20.7459	20.6826	20.7261	1
P18669	PGAM1	0.814232	-0.0941166	0.176601	-0.00941874	+		67	28.0779	28.1771	28.1698	27.9545	28.1648	28.1737	28.1291	28.156	28.1202	28.0879	28.1985	28.2275	28.1829	28.1514	28.1514	28.1256	1
Q96HS1	PGAM5	0.123553	-0.0154503	0.298267	-0.0320794	+		27	25.0948	25.2315	25.178	25.176	25.2614	25.1294	25.0664	25.0242	25.0873	25.1679	25.1558	25.178	25.2775	25.0847	25.0861	25.2106	1
A6NDG6	PGP	0.0498801	-0.00947812	1.02572	-0.0548614	+		19	23.6095	23.6804	23.6296	23.511	23.7664	23.8521	23.9189	23.9177	23.9195	23.8289	23.5949	23.6042	23.7474	23.9429	23.9198	23.9641	1
Q8IY26	PLPP6	0.297582	-0.0626203	0.374167	-0.0633851	+		2	19.9041	20.0274	20.1029	19.8299	19.8498	18.7379	18.8951	18.7297	18.7641	18.5594	20.1507	19.9363	19.9292	18.8267	18.7511	18.824	1
Q92871	PMM1	0.588896	-0.0456093	0.514866	-0.0370382	+		6	20.0804	19.9524	19.9804	20.0866	20.0013	19.9044	20.0112	19.997	20.0401	19.9481	20.056	20.0597	20.0818	20.0034	20.0385	20.0097	1
O15305	PMM2	0.429756	-0.0487161	0.0624516	-0.00804393	+		23	25.5493	25.4466	25.5454	25.4029	25.5696	25.6864	25.7999	25.7824	25.8086	25.8306	25.5177	25.5165	25.6203	25.8721	25.7288	25.768	1
Q96T60	PNKP	0.246113	0.0438292	0.344859	0.0268313	+		23	22.4383	22.2799	22.5269	22.2256	22.3911	22.532	22.5797	22.64	22.593	22.6594	22.3124	22.3374	22.3358	22.5553	22.6133	22.5534	1
P27169	PON1	0.135141	-0.0236056	1.04446	-0.135454	+		3	21.3768	21.41	21.5915	21.5147	21.3936	21.1562	21.2926	21.293	21.3752	21.2268	21.5748	21.4055	21.4625	21.4114	21.2917	21.5096	1
Q15165	PON2	0.360053	-0.0656306	0.0493039	-0.00878309	+		21	24.9174	24.9291	24.9035	25.1466	25.0784	25.4609	25.4911	25.3229	25.4282	25.2717	25.0392	24.9703	25.1724	25.479	25.3549	25.3773	1
Q15181	PPA1	0.188207	-0.00731481	0.703602	-0.0576977	+		55	26.2457	26.2842	26.2701	26.3129	26.2816	26.4284	26.5063	26.4134	26.3782	26.3685	26.2775	26.2824	26.2986	26.4626	26.5366	26.4307	1
Q9H2U2	PPA2	0.296584	-0.0289023	1.22859	-0.0794815	+		36	24.9483	24.9072	24.9407	24.9585	25.0546	25.0913	25.143	24.9998	25.1049	25.0408	25.056	24.9647	24.9515	25.1742	25.1495	25.1426	1
Q13136	PPFIA1	0.176961	0.0254293	1.49092	0.0547306	+		35	22.1601	22.2261	22.073	22.0337	22.1403	22.0459	22.1029	22.0241	22.0358	22.0626	22.064	22.1919	22.0478	21.9899	22.02	21.9887	1
O75335	PPFIA4	0.554779	0.108512	0.562344	0.520046	+		2	19.434	19.4454	19.3633	19.6673	19.5074	15.9562	15.737	17.204	16.0105	15.4073	19.413	19.2171	19.4948	15.1378	15.7304	15.7606	1
Q8ND30	PPFIBP2	0.467648	-0.056572	0.0734694	0.00879313	+		8	20.3011	20.255	20.4638	20.3445	20.2824	20.3207	20.4186	20.3243	20.2649	20.3184	20.3186	20.4209	20.4183	20.3391	20.2487	20.374	1
Q6PFW1	PPIP5K1	0.000571353	-0.000271098	0.121637	0.0383244	+		3	17.4166	17.0615	17.4329	17.6235	17.6517	16.832	17.1566	16.8708	17.098	17.0285	17.3449	17.3336	17.634	16.8711	16.8233	17.1822	1
O43314	PPIP5K2	0.255346	-0.0476111	0.12029	0.0143211	+		28	22.1994	22.5232	22.2707	22.3059	22.2786	22.4443	22.2933	22.3817	22.3044	22.4346	22.3672	22.4128	22.3096	22.3805	22.3719	22.3195	1
P35813	PPM1A	0.51127	-0.0570012	0.221037	-0.0132367	+		18	22.4833	22.6006	22.6682	22.5392	22.4844	22.7143	22.8076	22.7183	22.7501	22.7144	22.5731	22.6626	22.6006	22.7563	22.7556	22.7505	1
O75688	PPM1B	0.285071	-0.0377551	1.01445	0.0781039	+		24	23.3337	23.502	23.5396	23.4241	23.5387	23.4655	23.5153	23.5808	23.5832	23.5818	23.5328	23.462	23.5213	23.4844	23.4039	23.5134	1
P49593	PPM1F	0.745252	-0.0571799	0.801842	0.0697392	+		11	21.3878	21.3391	21.3218	21.3148	21.3669	21.4915	21.5039	21.5954	21.6362	21.511	21.3141	21.4588	21.437	21.5254	21.4778	21.4305	1
O15355	PPM1G	0.177315	-0.0291004	0.291863	0.0172136	+		44	25.247	25.5008	25.4473	25.4392	25.4929	25.1178	25.0726	25.1695	25.1035	25.1413	25.4115	25.4614	25.4907	25.1342	25.0875	25.0895	1
Q9ULR3	PPM1H	5.21759	-1.95663	4.33062	-2.32446	+		3	17.2108	17.5353	17.1947	17.6335	17.2478	15.6875	16.3676	16.3838	16.554	16.0143	19.4538	19.2963	19.2131	18.5452	18.3178	18.7148	1
Q5SGD2	PPM1L	0.108115	0.0231723	0.80448	-0.0691905	+		4	18.5109	18.2332	18.4236	18.4115	18.3095	18.5504	18.5095	18.5748	18.4561	18.6436	18.3887	18.4429	18.232	18.637	18.5974	18.6138	1
P62136	PPP1CA	0.65501	-0.13045	1.52827	0.131766	+		12	24.9393	25.0557	25.1737	24.9854	25.2442	25.4548	25.5418	25.6066	25.6196	25.5869	25.2526	25.0566	25.3212	25.4908	25.3786	25.4211	1
P62140	PPP1CB	0.746058	-0.0898116	0.154585	-0.0160002	+		22	25.3691	25.3371	25.5419	25.4754	25.525	25.5174	25.6542	25.5466	25.5591	25.4929	25.5974	25.4992	25.5219	25.6059	25.5355	25.5687	1
P36873	PPP1CC	0.00784958	-0.0031367	0.819333	-0.06608	+		2	22.8987	23.1516	23.0303	22.6143	22.991	23.3795	23.2482	23.3134	23.257	23.3728	22.8391	22.8826	23.0992	23.3373	23.409	23.3944	1
O14974	PPP1R12A	0.704641	0.0462922	0.402286	0.0378276	+		57	23.8733	23.8671	23.9204	23.8785	23.9644	23.4274	23.57	23.4693	23.5663	23.528	23.9068	23.8117	23.8449	23.4703	23.4333	23.5195	1
O60237	PPP1R12B	0.0625458	0.0170801	0.156823	0.0364272	+		3	17.7488	17.4162	17.6835	17.556	17.6131	17.812	18.0037	17.7127	17.8839	18.0592	17.4258	17.6353	17.6982	17.8049	17.9398	17.829	1
Q9BZL4	PPP1R12C	1.02247	0.07726	0.412014	0.0402136	+		28	22.1095	22.2676	22.193	22.233	22.2332	21.8217	21.7798	21.7635	21.7613	21.8255	22.0999	22.1225	22.1676	21.731	21.669	21.8506	1
Q96KQ4	PPP1R13B	0.290579	-0.0833307	0.192472	0.03966	+		2	18.053	18.2023	18.3697	17.8772	18.0593	17.2846	17.4422	17.4246	17.3963	17.5619	18.2705	18.0669	18.2495	17.4829	17.234	17.4299	1
Q96C90	PPP1R14B	0.540764	-0.0546204	0.142423	0.0191837	+		3	21.6269	21.7071	21.5644	21.6224	21.7475	21.9663	21.9678	22.006	22.1136	22.0077	21.6937	21.7546	21.6765	21.9212	22.0892	21.9688	1
Q5SWA1	PPP1R15B	0.142088	0.0980527	0.511762	-0.0895284	+		1	15.6045	16.0132	15.8835	16.7003	16.3302	16.277	16.2096	16.2772	16.1771	16.121	15.8767	16.2014	15.9468	16.1494	16.4776	16.2788	1
P41236	PPP1R2	0.40341	-0.100874	0.171788	0.0219723	+		6	22.2971	22.4374	22.3879	22.4005	22.7605	22.1936	22.3381	22.2024	22.199	22.3286	22.5509	22.489	22.6328	22.2856	22.1789	22.2267	1
O95685	PPP1R3D	0.0262827	0.0129592	0.325562	0.140312	+		6	18.8333	18.4867	19.083	18.6715	18.6725	18.631	18.6887	18.9235	18.94	18.2075	19.0198	18.6119	18.5777	18.623	18.578	18.4127	1
Q15435	PPP1R7	0.778006	0.0741805	0.0407267	-0.00172895	+		20	23.6971	23.697	23.5921	23.6254	23.6859	23.9383	23.9861	23.9666	23.9788	23.9478	23.4941	23.5904	23.6715	23.9875	23.9598	23.9484	1
Q12972	PPP1R8	1.55987	-0.104146	0.0137828	0.00102844	+		11	22.8547	22.7512	22.7995	22.8575	22.747	22.9983	23.0078	22.9782	22.9311	22.9296	22.863	22.9152	22.9402	22.9735	22.9939	22.9365	1
P67775	PPP2CA	0.131811	0.0281579	1.43197	-0.120469	+		22	25.3719	25.2801	25.2429	25.1611	25.1117	25.23	25.1567	25.1227	25.177	25.1658	25.3467	25.1606	25.1089	25.1852	25.3488	25.3387	1
P62714	PPP2CB	0.641104	-0.163933	1.20188	-0.144479	+		2	21.034	21.0649	20.896	21.2551	21.381	20.9971	21.077	21.0404	21.2245	21.1074	21.409	21.2208	21.2405	21.1758	21.1903	21.3351	1
P30153	PPP2R1A	0.913095	0.102646	0.808221	0.048387	+		50	25.6313	25.7514	25.7412	25.5884	25.5757	25.7105	25.6443	25.6533	25.6469	25.7427	25.4896	25.6212	25.554	25.6652	25.6016	25.6268	1
P30154	PPP2R1B	0.523914	0.0568007	0.00527142	-0.000986481	+		8	20.8091	20.747	20.6593	20.8002	20.7	20.4683	20.526	20.4183	20.5484	20.5162	20.7353	20.7252	20.5985	20.6355	20.3811	20.4725	1
P63151	PPP2R2A	0.943078	0.0870811	0.516665	0.0316221	+		27	23.8305	23.7779	23.668	23.7984	23.7183	24.0011	23.9169	24.009	23.9672	23.9129	23.7233	23.6011	23.6902	23.9183	23.9515	23.9196	1
Q66LE6	PPP2R2D	0.81996	0.0814678	0.514866	0.0282547	+		6	21.1799	21.0261	21.0902	21.1954	21.0862	21.0038	21.0321	21.0311	21.022	21.0702	20.9997	20.9971	21.1053	20.9633	20.9892	21.0582	1
Q15172	PPP2R5A	0.0401862	0.0050223	0.466838	0.0482295	+		10	20.953	20.8663	20.8842	20.7817	20.8595	21.2859	21.2538	21.2694	21.1782	21.3952	20.919	20.8649	20.8079	21.2201	21.2308	21.2339	1
Q14738	PPP2R5D	0.279486	0.0279961	0.630163	0.0430692	+		23	23.7483	23.6678	23.6042	23.6366	23.6974	23.8646	23.887	23.9084	23.8217	23.8319	23.677	23.6774	23.5741	23.8211	23.8765	23.7614	1
Q16537	PPP2R5E	0.269615	-0.0426549	0.457298	0.0496998	+		10	22.6751	22.5624	22.6548	22.5224	22.6244	22.6832	22.7694	22.82	22.7975	22.891	22.7844	22.6316	22.5354	22.786	22.6969	22.7447	1
Q08209	PPP3CA	0.43778	0.0507052	0.294563	0.0240081	+		22	24.142	24.2705	24.2366	24.1889	24.266	23.9958	24.1138	24.0507	24.0159	24.0976	24.0703	24.1801	24.2599	23.9962	24.0263	24.0697	1
P16298	PPP3CB	0.232837	-0.0493997	0.381428	0.0871836	+		6	20.4899	20.4336	20.2598	20.5236	20.5357	19.9814	20.1337	19.8603	19.9628	19.9689	20.4575	20.6391	20.3972	19.8824	19.7088	20.0916	1
P48454	PPP3CC	0.74595	-0.083072	0.901058	0.108087	+		3	19.0487	18.8852	19.0752	19.0561	19.072	19.4738	19.3826	19.4755	19.3031	19.4336	19.1733	19.048	19.1102	19.4194	19.2724	19.2252	1
P63098	PPP3R1	0.00510155	-0.00136706	0.0288565	0.00716705	+		8	21.8487	21.8291	22.0511	22.1047	22.1531	21.8827	21.9461	21.7478	21.6869	21.7088	22.0208	22.0033	21.9719	21.9278	21.7274	21.7067	1
P60510	PPP4C	0.650462	-0.0976273	0.0224633	0.00495338	+		7	22.5976	22.7287	22.6247	22.8499	22.7771	23.0039	23.0809	23.1433	22.8882	22.8819	22.7891	22.7441	22.9065	23.0524	23.0159	22.9157	1
Q8TF05	PPP4R1	1.78331	-0.10372	0.297282	-0.0364034	+		28	22.5513	22.5555	22.4582	22.4901	22.5726	22.7358	22.7789	22.7353	22.7993	22.5961	22.5982	22.6525	22.637	22.7841	22.8001	22.7123	1
P53041	PPP5C	0.501099	-0.0567987	0.0543293	0.0053229	+		30	24.0168	24.1672	23.9999	24.0459	24.1698	24.2676	24.1848	24.2295	24.1987	24.1972	24.1313	24.1779	24.1009	24.1332	24.2501	24.2474	1
O00743	PPP6C	0.0449301	-0.00390739	0.135162	0.0168566	+		16	23.2557	23.3171	23.2479	23.3152	23.3691	23.5944	23.451	23.4804	23.4479	23.3843	23.2894	23.309	23.3162	23.4316	23.4797	23.4529	1
Q8NI37	PPTC7	0.444539	-0.0937927	0.0469395	-0.0120513	+		5	25.4959	25.4709	25.2818	25.3032	25.2344	25.3948	25.206	25.4932	25.5536	25.511	25.3809	25.3496	25.6226	25.4118	25.3829	25.5366	1
P78330	PSPH	0.104794	0.0204385	0.172198	0.0205297	+		13	22.385	22.4623	22.5427	22.6186	22.5197	22.5354	22.468	22.5779	22.6138	22.4648	22.4494	22.3905	22.6158	22.4785	22.578	22.4778	1
P60484	PTEN	0.525465	0.072974	0.166294	-0.0374182	+		9	19.9596	19.9889	20.2118	20.0304	20.072	19.8117	20.1331	20.1187	20.1327	19.9883	20.0035	19.911	20.0243	20.1414	20.0458	20.0357	1
Q93096	PTP4A1	0.0293266	0.00656802	0.975647	0.0968923	+		3	20.763	20.9672	21.0646	20.864	21.0245	21.7771	21.6281	21.751	21.7461	21.8593	20.918	20.9903	20.882	21.6239	21.6796	21.6628	1
Q12974	PTP4A2	0.6196	-0.0430752	0.066532	-0.0107976	+		7	22.8635	22.9325	22.9225	22.8503	22.8741	23.1137	22.9532	23.135	23.0905	23.1964	22.9718	22.9589	22.8643	23.0495	23.1418	23.1343	1
Q8WUK0	PTPMT1	0.35154	-0.0452585	0.230996	-0.0364025	+		12	21.1035	21.0171	21.1821	21.0101	21.0413	21.0831	21.1947	21.2437	21.2751	21.3464	21.0931	21.0475	21.2077	21.3026	21.1978	21.2947	1
P18031	PTPN1	1.57572	0.110825	0.786444	-0.0673573	+		27	23.1378	23.1775	23.0313	23.1838	23.1019	22.8072	22.993	22.9061	22.9168	22.9515	23.0038	23.0095	23.0336	23.0097	22.9684	22.9687	1
Q06124	PTPN11	0.0783134	0.00907275	0.0413548	-0.00685565	+		38	24.4191	24.4331	24.4482	24.3872	24.3553	24.2828	24.3211	24.2858	24.3536	24.4055	24.3293	24.4921	24.3772	24.2051	24.3813	24.4234	1
Q05209	PTPN12	0.188301	0.0219827	0.101086	-0.0110222	+		40	22.9273	22.9144	23.0597	22.9851	23.001	22.5935	22.7433	22.6804	22.664	22.6023	22.9116	23.0359	22.9191	22.6232	22.6881	22.6918	1
Q15678	PTPN14	0.0883507	-0.0292656	0.0455329	-0.022082	+		3	18.0835	17.869	17.956	18.2878	18.3078	17.1126	17.4765	17.159	17.1892	16.7992	18.0543	18.1414	18.1946	17.398	16.98	17.1302	1
Q99952	PTPN18	0.131774	0.0523946	1.11893	-0.356889	+		2	16.8449	16.9546	16.9886	17.4259	17.1009	15.1201	14.7118	15.0717	15.1215	14.5139	17.0653	17.1407	16.8258	15.2823	15.2339	15.2778	1
P17706	PTPN2	0.096811	0.0243632	1.50022	-0.16195	+		19	21.6567	21.4326	21.7416	21.8406	21.7378	21.1686	21.2916	21.294	21.3589	21.2294	21.6631	21.6359	21.6735	21.3667	21.5363	21.3883	1
Q9H3S7	PTPN23	0.496301	-0.0268826	0.0564016	-0.00303243	+		40	22.3916	22.3854	22.3563	22.3804	22.3638	22.3955	22.4347	22.4514	22.4294	22.3927	22.4416	22.3398	22.4257	22.4544	22.4104	22.4065	1
P26045	PTPN3	0.00604272	0.00294113	0.432924	-0.117025	+		3	18.5881	18.8192	18.6328	18.7535	18.3933	18.4364	18.3586	18.0941	18.1613	18.1711	18.3581	18.9669	18.5783	18.1732	18.5685	18.3423	1
P29350	PTPN6	0.29165	-0.0351996	0.0644669	0.00573324	+		24	22.1081	22.1264	22.2069	22.2884	22.2317	22.295	22.341	22.3798	22.3993	22.3269	22.2782	22.1685	22.2358	22.3941	22.3041	22.3298	1
P43378	PTPN9	0.379315	-0.0587536	0.00553164	-0.000886917	+		19	22.1179	22.382	22.3435	22.3474	22.2321	22.474	22.3724	22.5848	22.5019	22.3966	22.3842	22.2972	22.3486	22.5058	22.4245	22.4702	1
P18433	PTPRA	0.33457	-0.0624168	1.22583	-0.0703607	+		16	21.4443	21.7178	21.5854	21.5319	21.58	22.0949	22.1829	22.2308	22.1809	22.1613	21.5493	21.7794	21.5742	22.2286	22.2613	22.2318	1
P10586	PTPRF	1.17407	-0.084716	0.0698044	-0.00520045	+		27	21.4948	21.4894	21.556	21.6005	21.6214	21.683	21.7597	21.6998	21.7399	21.7233	21.6359	21.6075	21.6679	21.7308	21.7699	21.6784	1
P23470	PTPRG	0.086827	0.0193387	0.131949	0.0174486	+		3	19.0028	18.8866	18.9477	19.2165	19.0228	19.1974	19.3189	19.2367	19.3147	19.1475	19.037	18.9081	19.0427	19.2814	19.1744	19.221	1
Q12913	PTPRJ	0.219707	0.0410879	0.59152	0.0411109	+		14	20.3466	20.1652	20.0705	20.3035	20.1698	20.856	20.7866	20.8495	20.8514	20.8245	20.0788	20.2229	20.2084	20.8577	20.7257	20.7941	1
Q15262	PTPRK	0.592672	0.0476379	0.155573	0.0216611	+		20	20.4382	20.3403	20.2949	20.3526	20.3624	20.4003	20.3283	20.4027	20.3633	20.5163	20.2581	20.3619	20.3102	20.4451	20.4021	20.2944	1
P28827	PTPRM	0.182627	-0.0255381	1.21143	-0.075079	+		25	21.7712	21.6295	21.698	21.7226	21.5823	21.7844	21.7723	21.8022	21.8363	21.8557	21.651	21.677	21.7908	21.8246	21.9439	21.8872	1
Q13332	PTPRS	0.442888	-0.0764257	1.30141	-0.172076	+		2	16.6271	16.3818	16.3495	16.4917	16.3554	16.1683	16.2921	16.3602	16.4917	16.333	16.4428	16.5208	16.5891	16.4761	16.5174	16.5098	1
Q08623	PUDP	0.257757	0.191503	0.182998	-0.087878	+		3	21.4967	21.491	21.5483	21.0512	20.5999	21.5528	20.8708	21.3893	21.1375	21.4658	21.2756	21.3142	20.5479	21.1458	21.5598	21.4078	1
O60942	RNGTT	0.0495754	0.00697835	0.0507981	-0.00412801	+		10	20.6246	20.4999	20.7262	20.6575	20.6352	20.6207	20.7126	20.6521	20.6265	20.6247	20.6062	20.6248	20.6341	20.6232	20.6973	20.6339	1
Q8IXW5	RPAP2	0.110368	0.0283792	0.0567549	0.0155318	+		10	20.0465	20.0898	19.8106	19.8111	19.7879	19.9293	19.8604	19.8743	19.7401	19.653	19.8492	19.8103	19.9829	19.9674	19.7821	19.6382	1
Q9NTJ5	SACM1L	0.605633	-0.0364964	1.12557	-0.0724308	+		31	23.2231	23.2801	23.2202	23.2175	23.1715	23.2135	23.2558	23.2276	23.2057	23.2652	23.2141	23.291	23.2719	23.3418	23.3518	23.2244	1
Q9Y3Z3	SAMHD1	0.187385	0.0232273	1.01678	0.0488063	+		19	21.8635	21.855	22.0182	21.8172	21.8681	22.1832	22.1006	22.1242	22.1854	22.1363	21.8341	21.8475	21.902	22.1262	22.0882	22.0771	1
O95248	SBF1	1.70949	-0.104086	0.689812	0.0673112	+		30	20.4968	20.4532	20.5341	20.5905	20.504	20.8334	20.9488	20.7701	20.8185	20.8588	20.5846	20.638	20.6368	20.7089	20.7986	20.8284	1
Q86WG5	SBF2	0.173751	0.0501275	0.0388747	0.00731405	+		5	18.6883	18.4068	18.3645	18.6871	18.417	18.8096	18.5991	18.8268	18.7488	18.6185	18.4042	18.3643	18.6193	18.6881	18.7553	18.6963	1
P22307	SCP2	0.693473	-0.0666459	1.78273	-0.0757853	+		26	24.4829	24.5683	24.5733	24.4025	24.4721	24.7926	24.8284	24.7884	24.8362	24.8544	24.6134	24.5589	24.5271	24.854	24.9109	24.9224	1
Q01105	SET	0.13713	0.0163447	0.984406	-0.0735134	+		27	26.9232	26.9089	26.9031	27.0338	27.0499	26.9589	26.9561	26.8935	26.9653	26.8568	26.9208	26.9371	26.9844	26.9628	26.9674	27.0687	1
Q9BX95	SGPP1	0.0760321	0.0131359	0.129855	0.0218483	+		15	21.0446	21.2148	21.093	21.0867	21.1859	20.7532	20.7476	20.6089	20.7239	20.8202	21.0025	21.1182	21.2149	20.7766	20.7601	20.59	1
Q8IWX5	SGPP2	0.076617	-0.011259	0.740479	-0.103492	+		2	18.6839	18.6628	18.5379	18.7068	18.627	18.1203	18.3118	18.2906	18.299	18.157	18.6801	18.7229	18.5617	18.2293	18.3598	18.4286	1
Q8WYL5	SSH1	0.419443	-0.138498	0.736315	0.251682	+		3	18.0615	17.7654	17.8132	17.8251	17.9254	18.3633	17.8155	17.8761	17.7221	18.1577	17.819	18.3674	17.8635	17.6046	17.8606	17.7406	1
Q76I76	SSH2	0.0701947	-0.0487732	0.305909	0.13136	+		1	18.1339	18.1441	17.416	18.1801	18.2556	18.2955	18.2491	17.9221	18.2671	18.0537	17.7037	18.1796	18.3408	17.6534	18.3752	18.0497	1
Q8TE77	SSH3	0.42146	0.0408028	0.256135	0.0461568	+		13	22.408	22.2835	22.3701	22.4574	22.3695	22.3715	22.3227	22.208	22.2684	22.285	22.3275	22.2949	22.3882	22.3766	22.2799	22.0785	1
Q9NP77	SSU72	1.15897	-0.217871	0.78572	0.0617252	+		11	21.3967	21.6809	21.6191	21.5898	21.8072	21.938	21.9706	21.8262	21.8738	21.9237	21.8115	21.7514	21.9469	21.7963	21.8862	21.8516	1
Q8WUJ0	STYX	0.0660186	0.0370931	0.695513	0.157807	+		3	19.0961	19.7861	19.7167	19.6822	19.5366	19.8031	19.5801	19.8763	19.777	19.7426	19.3016	19.4547	19.8231	19.3654	19.6557	19.7729	1
O43426	SYNJ1	0.818053	-0.168456	0.0231229	0.00603205	+		6	18.948	18.651	18.6189	18.5229	18.8127	18.7814	18.7122	18.609	18.9053	18.9647	18.8264	18.8896	18.9215	18.7715	18.7423	18.8517	1
O15056	SYNJ2	0.135565	-0.0138219	0.219137	0.0227629	+		14	20.3027	20.3084	20.2164	20.2346	20.1739	20.1927	20.3192	20.3257	20.293	20.256	20.2841	20.2136	20.2854	20.3227	20.2367	20.2044	1
Q15750	TAB1	0.612415	0.0457221	0.561563	-0.0460017	+		14	22.5555	22.526	22.463	22.5437	22.5141	22.4411	22.4499	22.3588	22.4006	22.452	22.4107	22.5443	22.4693	22.4621	22.5392	22.3981	1
Q9BU02	THTPA	0.316855	0.0649826	0.0972931	-0.0207891	+		8	19.6599	19.7554	19.8281	19.6552	19.7923	20.1315	20.1702	19.9678	19.9527	19.9093	19.7983	19.7464	19.4749	20.1304	19.9601	20.0507	1
Q9NQ88	TIGAR	0.295747	0.0314097	0.350256	-0.0318405	+		11	22.8114	22.9396	22.9877	22.9338	22.9754	23.1458	23.1889	23.0675	23.1181	23.0855	22.9192	22.919	22.8563	23.2115	23.1605	23.087	1
Q3ZCQ8	TIMM50	0.353747	0.0778325	0.342029	-0.0595044	+		25	25.4353	25.6495	25.5661	25.2735	25.6097	25.0818	25.0909	25.0691	25.1138	24.9385	25.3612	25.4548	25.471	24.9955	25.0781	25.2814	1
Q9HBL0	TNS1	0.334182	-0.0513809	0.336071	-0.0644046	+		1	17.6823	17.4317	17.6144	17.5441	17.5287	16.6443	16.7019	16.5039	16.7429	16.6461	17.5364	17.6027	17.6957	16.659	16.6003	16.8775	1
Q63HR2	TNS2	0.400507	-0.0629435	0.487709	-0.0688262	+		10	20.0851	19.9374	19.8902	20.0947	19.9234	19.2552	19.4377	19.1954	19.2468	19.3848	19.998	19.9948	20.1546	19.4075	19.3928	19.3182	1
Q68CZ2	TNS3	0.228029	0.0147273	0.431945	0.0423664	+		60	23.7777	23.8644	23.7598	23.7668	23.8054	23.5975	23.6931	23.6581	23.6062	23.5274	23.795	23.7754	23.7698	23.5202	23.6248	23.5773	1
P57075	UBASH3A	0.0518768	-0.0171644	0.470761	0.0903531	+		1	19.9098	19.8212	19.6965	19.813	19.5556	19.7604	19.8539	20.1062	19.8965	19.9341	19.8846	19.8949	19.5497	19.871	19.7045	19.8842	1
Q8TF42	UBASH3B	0.343721	0.0673556	0.71606	0.111658	+		15	21.4536	21.7204	21.4808	21.4085	21.4661	21.437	21.3347	21.6317	21.4817	21.506	21.3667	21.5493	21.3996	21.3807	21.2644	21.4546	1
Q8WVY7	UBLCP1	0.371796	-0.0235694	0.188431	-0.0243933	+		19	23.9476	23.9793	24.0209	23.9797	24.0469	24.1518	24.3469	24.2603	24.2349	24.1922	23.9911	24.0065	24.0578	24.3168	24.2697	24.1984	1
Q9UBQ0	VPS29	0.0574497	-0.00895589	0.951299	-0.032711	+		14	24.7979	24.7263	24.6416	24.7871	24.8632	24.769	24.8012	24.8096	24.7826	24.7595	24.7106	24.8184	24.7875	24.7841	24.8282	24.839	1
Q9Y2W2	WBP11	0.623686	0.082016	0.0752894	0.0124226	+		24	23.0612	23.229	23.1499	23.0444	23.2401	22.5566	22.6084	22.6746	22.5543	22.5859	23.0388	23.1453	23.0047	22.4571	22.5931	22.7004	1
A0A096LP01	SMIM26	0.188236	-0.0144854	0.0104005	-0.00240517			2	19.4061	19.4472	19.4163	19.4183	19.493	19.142	19.3709	19.2688	19.2383	19.3271	19.443	19.4035	19.5055	19.4246	19.162	19.2288	1
A0A0B4J2D5	GATD3B	0.177711	0.0199743	0.732237	-0.0637023			10	22.8174	22.6937	22.7939	22.6625	22.7131	22.557	22.6078	22.5016	22.6009	22.5766	22.7453	22.6656	22.7374	22.5666	22.7229	22.608	1
A0A0B4J2F2	SIK1B	0.192205	0.0754796	0.0020553	0.000468191			2	17.0812	16.739	17.2446	17.2402	16.9995	17.4284	17.2723	17.4212	17.4222	17.2391	17.0636	17.153	16.7396	17.2475	17.3313	17.4897	1
A0A0U1RR11	CENPVL1	0.0886998	0.017982	0.345349	0.0518024			1	21.3285	21.6191	21.4373	21.5533	21.5752	21.3376	21.2743	21.3166	21.4211	21.3237	21.4476	21.4645	21.542	21.2444	21.174	21.4301	1
A0A1B0GUW7	SMIM27	0.165	-0.0415447	0.893989	-0.133127			1	16.8239	17.1814	17.1655	17.047	17.0221	17.546	17.7067	17.7311	17.7879	17.677	16.9761	17.1932	17.0992	17.8505	17.6861	17.932	1
A0A2Z4LIS9	FOXO3B	0.0242727	0.0120183	0.099774	-0.0278569			1	16.536	16.6947	16.6193	16.3147	16.5336	15.7344	15.4354	15.5829	15.8005	15.6074	16.8701	16.1767	16.5362	15.699	15.7731	15.5078	1
A0A494C1R9	TSPY9	0.535834	0.178456	1.1779	-0.0817881			1	20.213	20.7336	20.2933	20.3048	20.7163	20.3229	20.3638	20.4081	20.4338	20.3619	20.2051	20.2475	20.3687	20.414	20.5294	20.4363	1
A0AV96	RBM47	0.760028	-0.0597891	0.0622455	0.00793241			31	26.3955	26.34	26.3482	26.4182	26.3408	26.5559	26.5582	26.6489	26.6415	26.66	26.3575	26.4179	26.5095	26.568	26.5515	26.6954	1
A0AVF1	TTC26	0.815427	-0.104608	0.0910437	-0.00701981			8	20.6237	20.396	20.4862	20.5939	20.579	20.8468	20.7921	20.7376	20.8154	20.8276	20.7226	20.5785	20.62	20.8067	20.7833	20.8428	1
A0AVT1	UBA6	0.0418052	0.00337359	0.215335	-0.0187279			45	23.2013	23.278	23.2465	23.2306	23.2391	23.3587	23.4146	23.4236	23.3015	23.406	23.2961	23.2182	23.1928	23.4018	23.4383	23.3587	1
A0FGR8	ESYT2	1.08118	-0.0813702	0.00445996	0.000438054			39	23.7423	23.735	23.6358	23.6778	23.6715	23.6414	23.687	23.5659	23.6266	23.6958	23.6966	23.8045	23.8205	23.6404	23.6199	23.6683	1
A0JLT2	MED19	0.0725819	0.0233771	1.19843	0.130432			2	19.7386	20.0318	20.1493	20.1418	20.138	19.435	19.4537	19.3556	19.2869	19.2386	20.0482	19.8881	20.1133	19.1947	19.2114	19.2646	1
A0JNW5	UHRF1BP1L	1.1835	-0.187634	0.184791	0.034766			12	20.2553	20.2038	20.2019	20.4035	20.1204	20.0509	20.1859	19.937	20.0219	20.1493	20.5577	20.2959	20.4203	20.1035	19.9169	20.0823	1
A0MZ66	SHTN1	0.786242	-0.0474808	0.672675	0.0312497			59	23.9825	23.958	23.9256	24.0416	23.9784	24.1286	24.1298	24.1484	24.1731	24.191	24.0649	24.0195	23.9897	24.1627	24.1149	24.0912	1
A0PJW6	TMEM223	0.838743	-0.144361	0.0312917	-0.00362536			5	20.7929	20.5962	20.9917	20.8475	20.8682	21.2845	21.2231	21.2749	21.1693	21.33	20.9725	20.9659	20.9526	21.2966	21.2242	21.2593	1
A0PK00	TMEM120B	0.373833	-0.148762	0.0703611	0.0135287			2	14.064	13.5915	13.525	13.9278	14.1746	14.2138	14.3565	14.1891	14.0918	14.1611	13.9371	14.0509	14.028	14.2602	14.2145	14.0921	1
A1A4S6	ARHGAP10	0.738716	-0.0820129	0.0842425	-0.0192945			5	18.4472	18.4419	18.4116	18.5216	18.3237	18.6041	18.7765	18.496	18.4801	18.5591	18.4745	18.6031	18.456	18.7093	18.5913	18.5069	1
A1A5C7	SLC22A23	0.662909	-0.135682	0.455942	-0.106989			2	17.8814	17.8357	18.1228	17.9299	17.6814	18.1598	18.1181	18.0004	17.8372	18.2103	18.0913	18.006	17.9805	18.2589	18.0167	18.2409	1
A1L020	MEX3A	0.0720406	0.0121963	0.343556	0.0560652			1	17.4834	17.2879	17.3452	17.254	17.2883	17.3879	17.6962	17.5713	17.6438	17.572	17.3665	17.346	17.2462	17.5194	17.5005	17.5346	1
A1L0T0	ILVBL	0.996306	-0.0615743	0.146351	-0.0136398			25	25.6944	25.829	25.7591	25.754	25.7245	25.8747	25.9644	25.9378	25.9672	25.9845	25.7851	25.8342	25.822	25.9345	26.0257	25.9179	1
A1L157	TSPAN11	0.611407	0.151229	0.725514	-0.283926			2	22.8655	22.969	23.1398	22.9706	23.2029	18.24	19.0609	18.3783	18.4353	18.4404	22.8615	22.6892	23.0843	18.859	18.7855	18.7402	1
A1L170	C1orf226	2.1449	-0.594519	0.280131	0.1549			1	NaN	13.908	14.128	13.9378	14.1309	15.1247	14.6233	14.5883	14.9716	15.3348	14.3518	14.8118	14.6985	14.4304	14.9235	14.967	1
A1L390	PLEKHG3	1.1579	0.131268	1.93596	0.124865			16	20.7937	20.9329	20.6702	20.8286	20.8477	20.7331	20.6096	20.7119	20.6454	20.678	20.7256	20.6791	20.6453	20.558	20.59	20.5042	1
A1L3X0	ELOVL7	3.06205	0.203493	0.247006	-0.038303			1	20.3841	20.4637	20.4712	20.5056	20.4325	20.2481	20.234	20.092	20.225	20.1619	20.2053	20.295	20.2435	20.1335	20.196	20.3621	1
A1X283	SH3PXD2B	0.76027	-0.104058	0.367759	-0.0393037			26	22.2163	22.2761	22.3643	22.319	22.4379	22.2044	22.2057	22.1839	22.1634	22.0985	22.4846	22.304	22.4918	22.2599	22.1061	22.2654	1
A1Z1Q3	MACROD2	0.0464081	-0.0123874	0.268348	-0.0550056			1	13.33	13.2558	13.4114	13.4954	13.4016	12.9861	13.2109	12.9692	13.0264	13.0301	13.566	13.2056	13.4021	13.1454	13.2178	12.9355	1
A2A2Y4	FRMD3	0.066573	-0.0061245	0.723635	-0.0501414			4	19.3336	19.2624	19.2348	19.2616	19.1948	19.1478	19.1241	19.0697	19.07	19.1588	19.2691	19.2311	19.2904	19.1524	19.2226	19.1175	1
A2AJT9	BCLAF3	1.70185	0.171889	1.28946	0.0815446			6	18.892	18.7811	18.9911	18.8624	18.8788	18.4213	18.4704	18.5452	18.4437	18.4003	18.7534	18.7505	18.6237	18.3781	18.3678	18.378	1
A2RRP1	NBAS	0.230291	-0.0211419	0.417012	-0.0334649			43	21.5695	21.4441	21.4299	21.4343	21.5146	21.4168	21.4833	21.3461	21.4552	21.4777	21.489	21.5136	21.4963	21.4635	21.4985	21.4459	1
A2RTX5	TARS3	0.747611	-0.0735057	0.0600946	-0.010117			8	19.8455	19.8928	19.9518	19.7991	20.0006	19.9985	20.0724	19.9827	20.1218	20.1267	19.9588	19.9789	19.9768	20.19	19.9971	20.0245	1
A2RU49	HYKK	0.520496	-0.243953	1.14975	0.196402			3	19.0376	18.6762	18.4574	18.7503	18.2171	18.7578	18.9394	18.8959	18.9344	19.1655	18.9174	18.5859	19.1118	18.7499	18.784	18.6927	1
A2RUC4	TYW5	0.697687	0.0890436	0.215417	0.0229169			12	21.0601	21.0802	21.2928	21.1043	21.1533	21.1378	21.1391	21.0916	21.1672	21.2545	20.9914	21.1193	21.0366	21.1108	21.1965	21.0981	1
A2RUS2	DENND3	0.0352099	-0.00683937	0.0402824	0.00648842			6	19.8802	19.9641	19.8712	20.0665	20.0631	19.856	19.9539	20.0521	19.8711	20.0198	19.9354	20.0747	19.9176	19.9445	19.8948	19.9929	1
A3KMH1	VWA8	0.879908	-0.0455599	1.17097	-0.0374849			59	21.9642	21.9006	21.8657	21.9154	21.8813	22.0815	22.1156	22.1049	22.1217	22.1288	21.9375	21.9288	21.9866	22.1713	22.1588	22.1138	1
A3KN83	SBNO1	1.55619	-0.0695329	0.3988	0.0281854			40	22.5959	22.575	22.5268	22.5052	22.5221	22.8686	22.7864	22.8361	22.7476	22.8203	22.6265	22.6222	22.5948	22.8091	22.7957	22.746	1
A4D126	CRPPA	0.157046	-0.0618444	1.08711	-0.117889			1	16.1946	16.4106	16.5492	16.2211	16.4052	16.5791	16.6875	16.7348	16.8026	16.7955	16.0831	16.614	16.5569	16.7996	16.8544	16.8594	1
A4D1E9	GTPBP10	0.202671	0.0347483	0.591013	-0.042281			13	22.1271	22.1117	21.9678	22.1213	22.2462	22.07	22.087	21.9855	22.0118	21.9534	22.1108	21.9892	22.1402	22.0672	22.0551	22.0691	1
A4D1P6	WDR91	0.343615	0.0423988	0.0701944	-0.0171213			9	19.406	19.584	19.4853	19.6063	19.446	19.4415	19.4569	19.1815	19.5419	19.5171	19.4647	19.437	19.4878	19.4054	19.4797	19.4495	1
A4D1U4	DENND11	0.674072	-0.0958663	0.414996	-0.0968433			6	20.0255	20.1753	20.2978	20.2149	20.2078	20.1999	20.2096	20.0696	19.8795	19.844	20.2394	20.2271	20.3739	20.127	20.1577	20.1273	1
A4D2B0	MBLAC1	0.449619	-0.131405	0.0370662	0.0130569			4	19.2901	18.8812	19.1995	19.3309	19.4087	19.0784	19.4973	19.361	19.144	19.1843	19.2418	19.468	19.3507	19.3342	19.0598	19.3259	1
A5D8V6	VPS37C	0.711304	-0.198803	0.0616921	-0.0243028			6	18.8625	19.3251	19.2187	19.3761	19.2992	20.0282	20.0436	19.6874	19.7419	20.1736	19.2832	19.5613	19.4008	20.0959	19.9787	19.8031	1
A5PLL7	PEDS1	0.24813	-0.0332462	0.0642973	-0.0339962			3	19.4556	19.5957	19.5342	19.4814	19.535	19.1753	19.0639	18.5009	19.1625	19.1765	19.4347	19.5974	19.6288	19.1492	19.1454	18.8549	1
A5PLN9	TRAPPC13	0.652785	0.0671636	1.7056	-0.238675			4	21.0482	21.2496	21.2209	21.1883	21.2148	20.0172	20.2243	20.2507	20.2512	20.0611	21.1105	21.1542	21.0869	20.397	20.3186	20.4832	1
A5YKK6	CNOT1	0.45813	-0.0314728	0.0171218	-0.000860723			80	23.1825	23.2292	23.1761	23.1572	23.2338	23.5456	23.4833	23.5333	23.5047	23.5184	23.2116	23.1813	23.2889	23.5241	23.5353	23.4944	1
A6H8Y1	BDP1	0.158203	0.0864108	0.223441	0.0407478			5	17.7302	18.4451	17.9069	18.3416	18.0398	18.3535	18.4656	18.5497	18.2788	18.3113	18.0347	17.7285	18.2556	18.2736	18.399	18.3804	1
A6NCE7	MAP1LC3B2	0.527847	-0.0635877	1.05626	-0.0908737			2	21.1221	21.2068	20.9816	21.0572	21.0402	21.3671	21.4614	21.4118	21.2737	21.3406	21.2028	21.1269	21.1059	21.4912	21.4265	21.4678	1
A6NCS6	C2orf72	0.214356	0.0738467	0.795218	-0.106675			6	19.9133	20.1494	19.9049	20.2615	19.7419	19.7117	19.9513	19.9078	19.9649	19.8903	19.8679	20.0783	19.8148	19.9293	19.9868	20.0595	1
A6NCW0	USP17L3	1.8377	0.360545	0.228168	-0.12905			3	21.7901	22.0548	21.7062	22.0276	22.0193	19.3061	19.8109	19.5116	19.6917	20.0102	21.539	21.6783	21.4598	19.595	19.5567	20.2339	1
A6ND36	FAM83G	0.0705148	0.0158429	0.716147	0.123409			8	20.2197	20.2253	20.3998	20.2854	20.4662	20.4706	20.2536	20.5105	20.252	20.3101	20.1765	20.353	20.3809	20.2272	20.3376	20.143	1
A6NDU8	RIMOC1	0.110627	-0.0165398	0.427714	0.0491399			11	20.5152	20.5907	20.3718	20.5253	20.4395	20.9028	20.8287	20.9734	20.9044	20.7842	20.5669	20.484	20.4643	20.7586	20.8748	20.8554	1
A6NED2	RCCD1	0.481612	0.101841	0.244836	-0.0356686			8	20.773	20.727	20.9647	20.8609	20.9717	20.4575	20.5557	20.4919	20.6339	20.5648	20.6777	20.6467	20.9485	20.656	20.4619	20.6114	1
A6NEL3	FAM86C2P	0.341638	0.071748	0.359757	-0.232294			1	17.9878	17.8442	17.8637	17.7206	17.8549	15.3246	15.92	15.9506	16.0027	15.9116	17.9367	17.6069	17.8038	16.1134	15.4976	16.5516	1
A6NFC9	OR2W5P	0.169324	-0.0340969	1.66162	-0.607835			1	20.6484	20.7556	20.8727	20.7731	20.8322	17.3609	17.9129	17.2449	17.8878	17.829	20.9293	20.6562	20.846	18.1992	18.1613	18.4044	1
A6NFI3	ZNF316	0.347193	-0.0419409	0.950226	0.0623802			9	19.2314	19.3698	19.3515	19.299	19.4652	18.9378	18.8927	18.8116	18.8574	18.916	19.3758	19.3906	19.3896	18.8605	18.8139	18.7878	1
A6NFY4	NEMP2	0.151166	-0.0433893	0.190446	-0.0954332			4	18.1194	17.8071	17.8247	18.0318	18.0203	17.4998	17.9612	17.5541	17.7364	17.5722	18.2007	17.932	17.8794	17.4042	18.1671	17.7092	1
A6NHL2	TUBAL3	0.2106	-0.0928621	0.0960937	-0.0304649			2	15.0741	14.9243	14.9568	14.5457	15.1708	14.9891	15.0974	15.1051	14.8845	14.8936	15.2509	14.7664	15.0643	14.8981	14.8849	15.2902	1
A6NHQ2	FBLL1	0.493549	-0.169996	0.65376	0.0862044			4	22.9909	23.6945	23.3878	23.3562	23.4181	23.7872	23.7563	23.9144	23.9046	23.6946	23.4272	23.5361	23.6553	23.653	23.7435	23.7792	1
A6NHR9	SMCHD1	0.912863	0.0617793	0.84641	0.0375708			64	22.1761	22.2742	22.1889	22.2905	22.2508	22.4096	22.3618	22.3353	22.3923	22.3412	22.1587	22.1471	22.2171	22.2997	22.3445	22.3471	1
A6NHS7	MANSC4	0.00271225	-0.00117772	0.879277	-0.168859			1	23.2451	23.3663	22.9685	23.1218	23.5557	23.2707	23.392	23.3923	23.3062	23.2893	23.2398	23.1306	23.3875	23.5191	23.2749	23.7029	1
A6NHX0	CASTOR2	0.114316	0.0208417	0.018096	0.00390956			6	21.4483	21.5629	21.348	21.4595	21.4454	21.6323	21.4842	21.5714	21.5021	21.5983	21.4787	21.5205	21.2967	21.4137	21.5369	21.7107	1
A6NI28	ARHGAP42	0.537186	0.0726903	0.376068	-0.0756382			2	18.4044	18.5137	18.3457	18.2816	18.362	17.8417	17.9827	18.0068	17.816	17.7746	18.2812	18.4045	18.2407	18.1281	17.8592	17.8926	1
A6NIH7	UNC119B	0.617478	-0.0521239	0.325661	0.0390433			12	21.6727	21.7501	21.7358	21.7523	21.7803	22.0005	22.0471	21.99	21.9197	22.0238	21.7698	21.7264	21.8749	21.9893	22.037	21.8453	1
A6NIZ1		0.519048	0.336637	1.04815	0.336321			1	24.3562	23.5386	23.8903	24.2648	23.4044	24.2297	24.0821	24.0448	24.1543	23.9101	23.8916	23.6258	23.1453	23.3384	23.9258	23.9795	1
A6NJ78	METTL15	0.279836	0.061852	0.259035	0.071999			11	22.0205	22.2584	21.8542	21.9494	21.9591	21.8726	21.825	21.9939	21.787	21.66	21.9798	21.9135	21.946	21.8736	21.5154	21.8782	1
A6NK58	LIPT2	0.0586142	0.0125053	0.656361	-0.0663807			1	16.3798	16.1855	16.1988	16.4234	16.2906	16.8062	16.7931	16.7927	16.8211	16.8273	16.1785	16.2993	16.3716	16.862	16.7683	16.9932	1
A6NK59	ASB14	0.239481	0.212685	0.513281	0.345456			1	18.0691	17.1304	17.6062	17.4048	16.4746	17.5504	16.8089	16.9213	17.4156	17.8005	17.1647	17.2706	16.9377	17.0204	17.3438	16.4974	1
A6NK89	RASSF10	1.0241	0.405933	0.52658	0.222365			1	15.7108	15.1087	15.2911	15.3083	14.9773	15.1294	14.7221	15.3973	14.7137	14.954	14.6902	14.7266	15.2031	14.5483	14.9793	14.7552	1
A6NKD9	CCDC85C	1.10439	0.11711	0.262016	0.0437524			6	20.0071	20.0358	19.9031	20.0964	19.9128	19.3197	19.3037	19.4007	19.2139	19.1299	19.8929	19.9223	19.8066	19.3075	19.2061	19.1759	1
A6NKF1	SAC3D1	0.97992	-0.111087	1.03367	-0.067437			7	19.9921	20.1976	20.0317	20.121	20.0626	20.5994	20.6958	20.6839	20.5812	20.6245	20.1571	20.2816	20.1376	20.6639	20.7265	20.7228	1
A6NKT7	RGPD3	0.0865606	-0.020481	1.1889	0.14823			1	20.7548	21.0284	20.9734	20.9475	21.1232	21.5397	21.3422	21.3232	21.4333	21.2778	21.0623	20.9634	20.9322	21.1775	21.2562	21.2713	1
A6NMT0	DBX1	0.109404	-0.037163	0.399545	-0.135028			1	20.3452	20.6502	20.7969	20.6574	20.8266	17.3852	17.8729	17.4092	17.4473	17.376	20.7684	20.5466	20.7623	17.5611	17.4932	17.8452	1
A6NNL5	C15orf61	0.215313	-0.0301088	0.251227	-0.0353013			3	19.0343	18.874	18.8537	18.8637	18.8873	19.0189	19.0634	18.979	19.1286	19.0606	18.8507	18.937	19.0104	19.201	18.9803	19.0749	1
A6NNZ2	TUBB8B	0.891273	0.132968	0.2309	0.0782136			1	20.1639	20.0158	19.9054	19.9309	20.0598	20.354	20.1972	20.3073	20.146	20.2035	19.864	19.7906	19.9919	20.2052	20.4405	19.8444	1
A6PVL3	KNCN	0.284803	0.461679	0.159469	-0.0763919			1	20.1752	17.3975	18.0084	18.607	17.6141	18.9176	18.511	18.5299	18.9174	18.8244	17.995	17.5889	18.1124	18.7517	19.1717	18.5259	1
A6QL63	BTBD11	0.10023	-0.00620677	1.06244	0.069738			22	21.8848	21.9514	21.9167	21.8679	21.9075	21.6468	21.7173	21.7736	21.7838	21.7576	21.881	21.9395	21.9152	21.6589	21.6536	21.6858	1
A6ZKI3	RTL8C	0.385431	-0.0330719	0.688125	0.0578609			4	21.5142	21.4425	21.456	21.3758	21.4166	21.9863	21.9722	22.1147	22.0125	22.0093	21.5109	21.4147	21.4966	21.9521	21.9111	22.0203	1
A7E2V4	ZSWIM8	0.119408	-0.030225	0.208299	-0.0325643			5	18.9027	18.8649	18.7448	18.748	18.7501	17.6673	17.7306	17.8485	17.693	17.6484	18.9221	18.607	18.9679	17.6408	17.7931	17.8165	1
A7KAX9	ARHGAP32	0.241042	0.0929616	0.0755074	0.0294238			3	17.7571	17.9924	18.2397	17.6346	17.7029	18.2022	17.9433	18.275	18.0891	18.2865	17.8997	17.7494	17.6679	18.3408	18.212	17.8365	1
A8CG34	POM121C	0.253682	0.0718174	0.480553	0.0508839			1	17.9573	18.4438	18.1965	18.0776	18.1269	17.9409	17.9617	17.9222	18.0831	18.0577	17.9877	18.0916	18.1864	17.9303	17.8993	17.9971	1
A8K855	EFCAB7	0.16421	-0.047882	0.869282	0.132727			1	15.7503	15.8372	15.5006	15.742	15.6039	15.8505	15.6788	15.722	15.9416	15.7114	15.7664	15.9053	15.5324	15.7416	15.6462	15.5566	1
A8MPS7	YDJC	0.419454	0.0683687	0.223066	-0.0452761			1	15.246	15.2811	15.2248	15.4317	15.4068	15.4125	15.5335	15.308	15.4346	15.2383	15.362	15.2372	15.15	15.4165	15.5417	15.3338	1
A8MTT3	CEBPZOS	0.467277	0.0260733	1.54324	-0.306014			3	20.9822	21.0474	21.0082	21.0259	20.9663	19.131	19.3562	19.3558	19.4287	19.4647	20.9473	20.9707	21.0218	19.6765	19.4682	19.8152	1
A8MW92	PHF20L1	0.117771	-0.0423311	0.326223	-0.153065			2	17.3037	17.1862	17.4884	17.6771	17.1904	17.2091	16.9708	16.3963	16.9225	16.7452	17.3837	17.3216	17.5292	16.7857	17.1861	17.0338	1
A8MWD9	SNRPGP15	0.687847	0.0980593	0.17637	0.053072			8	25.5459	25.7669	25.6574	25.5923	25.5626	25.2124	25.2006	25.3239	25.0587	25.1382	25.4784	25.4573	25.6451	25.1643	24.8793	25.3575	1
A8MXV4	NUDT19	0.789507	-0.0893188	0.374523	-0.0481444			15	22.3374	22.4895	22.5284	22.5014	22.4289	22.5159	22.4669	22.3706	22.5148	22.5396	22.6006	22.4571	22.5817	22.4468	22.6288	22.5134	1
A9QM74	KPNA7	0.143563	0.198455	1.14923	0.542529			1	19.3053	19.7715	19.8107	17.7837	18.5063	20.4691	19.7704	20.601	20.4061	20.8646	18.9715	18.8508	18.6889	19.7595	19.8598	20.0199	1
A9UHW6	MIF4GD	0.636084	0.0908337	0.239497	-0.0240303			9	21.3653	21.4794	21.2208	21.296	21.2248	21.1763	21.1202	21.1698	21.1809	21.0293	21.2858	21.205	21.1885	21.1663	21.1883	21.1234	1
B0YJ81	HACD1	0.692145	0.094142	0.0815446	-0.0193321			2	19.1895	19.2744	19.142	19.1564	19.2162	18.2187	18.2939	18.3396	18.1972	18.0909	19.1244	18.9541	19.2262	18.1868	18.1357	18.4196	1
B1AJZ9	FHAD1	0.227202	-0.0684207	0.060933	0.017348			1	18.8542	19.2486	19.3055	18.9672	19.0498	16.8456	17.0981	16.7374	16.8149	16.6627	19.056	19.2616	19.1428	16.7585	16.8212	16.8635	1
B2RTY4	MYO9A	1.61531	-0.0921598	0.00516723	0.000393677			17	19.4864	19.5404	19.4128	19.4649	19.4828	19.5594	19.6109	19.6209	19.6688	19.648	19.538	19.605	19.566	19.6275	19.6309	19.6053	1
B3EWF7	EPM2A	0.119489	-0.0218306	0.987847	-0.299104			1	19.3501	19.3272	19.3928	19.2539	19.3534	17.6887	18.0758	17.7895	17.8552	17.9526	19.1907	19.4378	19.4434	17.8833	18.144	18.4872	1
B3KU38	IQCJ-SCHIP1	0.16716	-0.078145	0.495538	-0.0958649			2	17.9874	18.298	18.5975	18.0657	18.4477	18.3116	18.2378	18.5608	18.463	18.4338	18.2273	18.2211	18.6239	18.5377	18.3763	18.5777	1
B7Z8K6	TRDC	0	0.936499	0.503252	0.46504			1	NaN	NaN	13.1477	NaN	NaN	13.388	12.4176	13.8107	13.5786	14.2518	12.0572	12.3651	NaN	13.1586	12.6969	13.2174	1
B7ZAP0	RABGAP1L	1.6482	0.086927	1.32189	-0.132468			2	19.1795	19.1216	19.1105	19.1493	19.127	18.3338	18.3248	18.1824	18.2838	18.3732	18.995	19.1058	19.0511	18.4146	18.3688	18.5129	1
B7ZAQ6	GPR89A	0.251498	0.0969056	0.0487213	-0.0159683			5	20.6829	20.7471	20.7963	20.2232	20.4462	20.7173	20.4352	20.7205	20.7862	20.922	20.3049	20.5881	20.5537	20.6149	20.8161	20.7657	1
B7ZW38	HNRNPCL3	1.88139	0.233952	0.0502238	-0.0204145			2	26.7493	26.9507	26.7951	26.7808	26.8508	24.591	24.5011	24.2968	24.6154	24.3053	26.4717	26.605	26.6975	24.5044	24.2122	24.7304	1
B9A064	IGLL5	0.293148	0.323924	0.377677	-0.161033			1	20.1623	18.6021	18.7429	19.7798	18.702	18.0934	18.1017	17.6677	18.2199	17.9154	19.204	18.4283	18.9894	18.2813	18.4012	17.7995	1
C0HLS1	SCRIB	0.605329	0.373818	0.0885696	0.084727			1	15.2565	15.7341	15.0269	14.9504	14.8944	14.1451	13.9763	12.9632	14.2464	13.8984	14.2274	15.0593	15.1092	13.4561	14.2056	13.6218	1
C4AMC7	WASH3P	0.514284	0.048834	0.499513	-0.0413354			10	22.6677	22.5625	22.5358	22.54	22.4986	22.7335	22.6377	22.6309	22.6309	22.6405	22.5042	22.566	22.466	22.7632	22.6351	22.6898	1
C9J7I0	UMAD1	0.204945	-0.118073	0.399592	-0.17912			1	16.2935	15.4636	16.2592	16.0649	16.0545	16.3827	16.2112	16.5217	16.2259	16.7684	16.2029	16.3788	15.8539	16.2206	16.844	16.7386	1
C9JI98	TMEM238	0.0757102	-0.0129424	0.67664	-0.117835			2	20.266	20.1599	20.3297	20.126	20.1411	19.3808	19.4166	19.4864	19.6675	19.5905	20.1811	20.302	20.1694	19.7152	19.5096	19.6537	1
C9JLW8	MCRIP1	1.55231	0.190699	0.0372115	0.0147519			7	22.0171	22.0941	22.0375	22.0344	22.2717	22.0577	21.712	21.9078	21.7563	21.4987	21.842	21.932	21.9268	21.9213	21.6785	21.7155	1
C9JRZ8	AKR1B15	0.189489	-0.0364958	0.0103581	-0.00243251			2	20.6381	20.6569	20.7196	20.5642	20.4423	20.3704	20.3042	20.3193	20.2186	20.4986	20.6302	20.7437	20.5483	20.3198	20.4727	20.2414	1
E9PAV3	NACA	0.477618	-0.0736922	0.259618	-0.0309818			19	26.3996	26.3247	26.4017	26.3792	26.6268	26.9332	26.8491	26.8861	26.8112	26.721	26.4902	26.4839	26.5262	26.8465	26.8917	26.8752	1
E9PRG8	C11orf98	1.04883	0.122164	0.337845	-0.0389371			10	24.2577	24.0937	24.1841	24.0325	24.0431	23.1536	23.1136	23.0881	23.0726	23.0257	24.0226	23.9507	24.0269	23.24	23.0755	23.0734	1
G9CGD6	CNK3/IPCEF1	0.34955	0.323837	0.353095	-0.166088			1	16.1772	15.1039	15.0029	NaN	NaN	15.9054	15.572	15.9701	16.1216	16.3478	15.2429	15.1105	14.9591	16.399	16.1671	15.8822	1
L0R6Q1	SLC35A4	0.196672	-0.0683493	0.0494681	-0.0104719			8	22.6227	22.4294	22.5966	22.3404	22.4582	23.1727	22.9257	23.0542	22.9219	23.0816	22.6764	22.7576	22.2394	23.0699	23.1129	22.9424	1
L0R819	ASDURF	0.0231652	-0.00621223	0.544511	-0.0831881			7	21.6021	21.5833	21.4254	21.7935	21.7032	21.8177	21.7768	21.8084	21.6696	21.5519	21.5483	21.6037	21.7312	21.8611	21.7576	21.8056	1
L0R8F8	MIEF1	0.0373423	0.013819	0.208705	0.0281118			5	21.9667	22.138	22.178	21.7198	22.0643	22.4082	22.2445	22.3182	22.3519	22.3895	21.8187	22.1209	22.0591	22.3323	22.2188	22.3919	1
O00115	DNASE2	1.03512	0.113735	0.278236	-0.0441413			6	22.3249	22.1697	22.3999	22.2437	22.2026	22.1981	22.0867	22.2498	22.1134	22.1006	22.1798	22.1326	22.1508	22.3057	22.0679	22.2079	1
O00116	AGPS	0.177094	-0.0219873	1.14063	-0.0520741			44	24.5906	24.5801	24.5901	24.4585	24.5287	24.7165	24.7299	24.6881	24.7072	24.6565	24.61	24.6267	24.478	24.7076	24.7854	24.7621	1
O00124	UBXN8	0.0213318	0.00596975	1.26164	-0.19942			4	20.0912	20.0531	20.399	20.2356	20.3687	19.8346	19.6696	19.5085	19.842	19.7532	20.2674	20.2217	20.1816	19.9104	19.8916	19.961	1
O00139	KIF2A	0.0691469	-0.0133698	0.702337	0.0564751			29	23.3426	23.3498	23.3755	23.3531	23.1928	23.1433	23.0433	23.0668	23.1457	23.1999	23.2542	23.4815	23.2727	23.0453	23.0863	23.0584	1
O00141	SGK1	0.912425	-0.0662806	0.506869	0.0890134			2	20.8255	20.776	20.901	20.8564	20.8103	20.6881	20.8617	20.8817	20.9303	20.9116	20.8582	20.9639	20.8782	20.9184	20.6738	20.7048	1
O00142	TK2	0.774501	0.120175	0.611786	-0.160114			7	21.4503	21.6444	21.431	21.4902	21.4696	20.6274	20.7426	21.0816	21.0617	20.8921	21.3973	21.2317	21.5017	20.9365	21.0802	21.1068	1
O00148	DDX39A	0.484355	0.110705	0.327155	0.0473431			21	23.5023	23.7244	23.6905	23.5174	23.3212	23.9393	23.8882	24.1384	23.9312	23.9792	23.5113	23.4689	23.3411	23.8709	23.9446	23.9682	1
O00151	PDLIM1	0.307118	0.0344643	0.00874608	-0.000821559			28	25.3403	25.3718	25.3417	25.2702	25.3312	24.978	25.0389	25.0638	25.0148	25.0626	25.2919	25.3977	25.2002	24.978	25.0874	25.0319	1
O00154	ACOT7	0.186683	-0.0341872	1.42218	0.123287			17	22.7201	22.5535	22.7712	22.7842	22.8803	22.9094	22.8241	22.9355	22.9038	22.7507	22.7664	22.7816	22.7801	22.7259	22.7685	22.7299	1
O00159	MYO1C	0.195874	-0.0226391	0.0260961	-0.00236778			55	24.4662	24.5337	24.4575	24.3687	24.4433	24.7346	24.7432	24.7712	24.8387	24.8422	24.4364	24.5559	24.4372	24.786	24.7794	24.7996	1
O00160	MYO1F	0.15358	-0.0215775	0.469714	0.0606461			1	20.2721	20.2708	20.1493	20.1692	20.3111	20.3989	20.2513	20.4179	20.3361	20.4044	20.1844	20.2434	20.3404	20.3719	20.1894	20.342	1
O00161	SNAP23	0.0826376	0.0095398	0.92844	-0.0590795			14	22.9117	22.8336	22.8503	22.8473	22.9601	22.895	22.9271	22.8443	22.8857	22.9434	22.7994	22.9203	22.8934	22.9432	22.9131	23.0181	1
O00165	HAX1	0.0194784	-0.00799611	0.0896722	0.0237506			10	22.0384	22.2093	22.627	22.2847	22.4265	22.5879	22.3165	22.2909	22.4913	22.6329	22.2215	22.4236	22.3304	22.4902	22.4613	22.369	1
O00170	AIP	0.177802	0.0155289	0.0499297	0.00539347			20	23.8142	23.817	23.7694	23.7088	23.7099	23.7575	23.8299	23.7959	23.7042	23.7853	23.718	23.7759	23.7511	23.8172	23.7016	23.7887	1
O00178	GTPBP1	0.250121	-0.0193448	0.482927	-0.0180959			17	21.9218	21.9781	22.0276	22.0023	21.9481	21.8975	21.9019	21.9002	21.9108	21.8734	21.9467	22.0367	22.0013	21.8813	21.9516	21.9116	1
O00186	STXBP3	1.31672	-0.0780221	0.112937	0.0150834			29	22.3979	22.3972	22.4792	22.4163	22.4842	22.5513	22.4908	22.6335	22.6675	22.5696	22.4635	22.537	22.5384	22.5325	22.6415	22.5284	1
O00189	AP4M1	0.406173	0.122942	0.731444	-0.162943			9	21.0674	20.95	20.7562	20.874	20.6017	20.2317	20.1064	20.4233	20.4258	20.4332	20.7335	20.9134	20.5339	20.43	20.3728	20.6583	1
O00193	SMAP	0.230042	-0.0350231	1.18816	0.0683205			24	25.06	25.2344	25.3013	25.2915	25.2198	25.3198	25.2828	25.3263	25.2647	25.2577	25.209	25.2533	25.3071	25.2508	25.2582	25.1569	1
O00194	RAB27B	0.013821	0.00281359	0.677357	-0.0701232			21	24.4514	24.5781	24.527	24.7386	24.5478	24.3517	24.3648	24.3631	24.3132	24.4447	24.594	24.4922	24.6111	24.5308	24.4453	24.3367	1
O00203	AP3B1	1.00993	-0.099824	0.00698712	0.000925827			37	23.4646	23.283	23.2928	23.3044	23.3877	23.4738	23.4916	23.6171	23.4778	23.5837	23.4278	23.5022	23.409	23.5746	23.4812	23.5278	1
O00204	SULT2B1	0.929065	-0.127215	1.799	-0.101267			23	23.1768	23.0193	22.9797	23.0103	23.2158	23.5959	23.6022	23.6488	23.5954	23.6522	23.2704	23.2102	23.1421	23.7375	23.654	23.769	1
O00213	APBB1	0.11938	0.0653603	0.602404	-0.166772			1	17.2195	17.1606	16.5338	17.1676	16.7948	17.2874	17.7971	17.6879	17.5947	17.4237	16.6757	17.1452	16.9087	17.6257	17.6992	17.8499	1
O00214	LGALS8	0.119426	-0.0180945	2.35073	0.155229			11	21.9537	22.1893	22.0036	22.0051	21.9734	22.2144	22.1625	22.157	22.0975	22.1406	22.0481	22.0522	22.029	22.0661	21.9702	21.9612	1
O00217	NDUFS8	0.222149	-0.0392432	2.27072	-0.132842			8	22.8852	23.0393	23.1082	23.1819	23.0768	23.3958	23.4051	23.4219	23.5042	23.4141	23.0489	23.0746	23.169	23.5183	23.5648	23.6001	1
O00220	TNFRSF10A	0.160608	-0.0272017	0.211372	-0.0388442			8	20.2485	20.4091	20.1931	20.2129	20.3612	19.9469	20.081	19.8561	20.054	20.0637	20.3173	20.2337	20.3855	19.9773	20.1635	19.9767	1
O00221	NFKBIE	0.0332928	0.00886472	0.431231	0.116428			2	17.2835	17.0961	17.2908	17.0156	17.3222	16.8009	16.7076	16.5412	16.8746	16.7821	17.2508	17.0778	17.2497	16.8805	16.4797	16.5143	1
O00231	PSMD11	0.872129	-0.0501958	0.343055	-0.0191472			48	25.4821	25.3872	25.4373	25.4385	25.5056	25.6873	25.6587	25.6313	25.5961	25.6011	25.5131	25.4732	25.5148	25.6388	25.6542	25.6692	1
O00232	PSMD12	0.0635996	-0.00473023	0.226207	-0.00819918			40	25.2319	25.2244	25.2635	25.2313	25.2967	25.5516	25.5538	25.5293	25.5037	25.5331	25.2898	25.2702	25.2029	25.5642	25.5362	25.5271	1
O00233	PSMD9	0.209023	0.039902	1.69299	0.137187			11	23.5017	23.7624	23.6586	23.6132	23.633	23.5315	23.555	23.6473	23.4647	23.5595	23.6247	23.4593	23.6975	23.3943	23.381	23.468	1
O00244	ATOX1	0.990679	-0.0888658	0.161569	-0.0232775			9	25.889	25.9121	25.8479	25.829	25.9387	26.2312	26.408	26.2318	26.2208	26.1836	26.0204	25.8697	26.0265	26.3184	26.2849	26.2318	1
O00255	MEN1	0.674127	0.0773772	0.281523	0.0650508			10	21.1061	21.2358	21.1531	21.1059	20.9918	21.2189	20.969	20.8708	21.0419	20.9984	21.0615	21.0667	20.9953	20.8244	21.0995	20.9403	1
O00257	CBX4	0.898071	0.142754	0.382298	0.0392943			12	21.2878	21.256	21.5625	21.2894	21.4063	21.1319	21.2878	21.286	21.2341	21.2452	21.1484	21.2795	21.2251	21.1436	21.1921	21.2574	1
O00258	GET1	0.120148	-0.0388622	0.686799	-0.0876274			5	21.7899	21.5407	21.7803	21.9429	21.7392	22.0338	21.9842	21.8552	22.0232	21.8166	21.8442	21.9707	21.5776	22.0524	21.9865	22.0518	1
O00264	PGRMC1	0.309042	0.027037	0.326983	0.0351428			23	25.3005	25.348	25.3627	25.2413	25.3769	25.278	25.271	25.3736	25.3351	25.3547	25.3437	25.2793	25.2734	25.3397	25.1872	25.3351	1
O00267	SUPT5H	0.715998	0.0537078	0.397182	-0.018449			59	23.2622	23.3125	23.1774	23.2828	23.3286	23.1722	23.1374	23.2009	23.2165	23.1617	23.1934	23.2366	23.2271	23.206	23.2084	23.1742	1
O00268	TAF4	0.974518	-0.150356	0.0358759	-0.00631917			11	19.9686	20.0772	20.1883	19.8778	20.1489	20.2985	20.257	20.2927	20.2991	20.1255	20.2523	20.1579	20.1973	20.3695	20.238	20.1752	1
O00273	DFFA	0.27482	0.0679301	0.482097	0.0628098			13	23.4723	23.481	23.2646	23.1235	23.2388	23.4861	23.3653	23.3389	23.2935	23.3387	23.3077	23.3048	23.1319	23.1921	23.345	23.3679	1
O00291	HIP1	2.00233	0.0546906	0.0804901	0.00663694			35	22.2975	22.2852	22.2573	22.2364	22.259	21.9676	21.8748	21.8803	21.9075	21.9547	22.2197	22.207	22.2105	21.9096	21.8737	21.9478	1
O00299	CLIC1	0.658929	-0.0547167	0.410959	0.0291107			41	27.6912	27.549	27.6333	27.5984	27.7103	28.0422	28.051	28.1172	28.0266	27.991	27.7059	27.6873	27.6802	28.0181	28.051	27.9803	1
O00303	EIF3F	0.583029	-0.0592481	0.479122	-0.0362863			23	25.6214	25.5514	25.4883	25.6667	25.5283	25.4839	25.4838	25.5153	25.5069	25.4407	25.6427	25.5759	25.6728	25.4824	25.6038	25.481	1
O00308	WWP2	0.118003	0.0311849	0.806268	-0.120448			10	19.4061	19.6402	19.5738	19.2497	19.4402	18.7144	18.8769	18.8458	18.6105	18.831	19.5281	19.3518	19.4125	18.9541	18.8045	18.9299	1
O00327	ARNTL	0.000225896	-3.83e-05	0.391019	-0.0372565			2	18.3135	18.3569	18.2828	18.3655	18.2239	17.9904	18.0379	18.0483	17.9368	18.0856	18.43	18.2565	18.2392	18.0935	18.0856	17.992	1
O00330	PDHX	0.117993	0.0207076	0.960944	-0.0731448			28	22.808	22.8705	22.7377	23.0067	22.9103	23.0468	23.1118	23.1587	23.1191	23.0069	22.8973	22.8555	22.785	23.14	23.2004	23.145	1
O00391	QSOX1	0.231322	0.057041	0.13323	0.0351475			3	19.5045	19.2852	19.1411	19.2844	19.1004	19.2111	18.9575	18.9954	19.2681	19.1994	19.1696	19.29	19.1586	19.1806	19.1488	18.9441	1
O00399	DCTN6	0.441556	0.0933041	0.91841	0.207292			4	22.5655	22.76	22.5224	22.3653	22.4389	22.2201	22.5293	22.1878	22.1729	22.5277	22.5024	22.452	22.357	22.0683	22.0823	22.2102	1
O00400	SLC33A1	1.45407	0.0741619	0.675004	-0.0883976			6	22.0455	22.0127	22.0221	21.9961	22.1043	21.2687	21.4586	21.3976	21.4329	21.4382	21.9872	21.9354	21.9632	21.432	21.4231	21.6078	1
O00401	WASL	0.499322	-0.0454233	0.514993	0.0315173			17	23.0869	23.2017	23.1634	23.1806	23.1506	23.2403	23.2792	23.2883	23.2103	23.197	23.1528	23.1623	23.2911	23.2379	23.1727	23.2239	1
O00410	IPO5	0.279085	0.0275678	0.120554	0.013482			68	24.4324	24.4847	24.5132	24.4445	24.5992	24.9182	24.9571	24.9099	24.8341	24.872	24.4475	24.4608	24.4934	24.8985	24.9504	24.8055	1
O00411	POLRMT	0.725776	0.0625581	0.00282499	-0.000225067			42	22.0452	21.9993	22.1393	22.0401	22.1272	22.3222	22.2241	22.226	22.2768	22.3011	22.0221	22.0507	21.9501	22.2677	22.2628	22.2803	1
O00422	SAP18	2.83678	0.265622	0.214953	-0.0783351			16	25.6302	25.79	25.6163	25.5975	25.6062	23.4212	23.6162	23.5121	23.634	23.7301	25.3846	25.3758	25.3868	23.5525	23.4292	24.0016	1
O00423	EML1	0.474694	0.058732	0.348913	-0.0323568			19	21.2845	21.3944	21.3357	21.159	21.2316	21.0213	20.9578	21.0573	21.0931	21.0593	21.2436	21.239	21.1844	21.0659	21.0119	21.1325	1
O00425	IGF2BP3	1.26336	-0.0545172	0.0381009	0.00320269			21	23.4858	23.5662	23.5657	23.5534	23.5426	23.8346	23.8412	23.8382	23.9281	23.8315	23.6	23.5691	23.6228	23.8091	23.8783	23.8671	1
O00429	DNM1L	0.952688	0.0649623	0.153486	0.0107282			55	24.861	24.8867	24.7882	24.8186	24.8913	24.6612	24.6465	24.553	24.6562	24.6213	24.784	24.8376	24.731	24.6262	24.6144	24.6101	1
O00442	RTCA	0.875304	-0.119752	0.271328	-0.0265208			11	21.9216	21.9728	22.0419	22.0668	22.1128	22.4811	22.5688	22.5319	22.4758	22.5775	22.1728	22.2486	22.0075	22.5354	22.6288	22.4964	1
O00443	PIK3C2A	0.0898465	0.0110883	0.143516	-0.0127968			46	22.1795	22.1982	22.228	22.2834	22.344	22.2627	22.2296	22.1971	22.2302	22.117	22.2597	22.1801	22.2668	22.2332	22.2013	22.2258	1
O00458	IFRD1	0.326762	0.222363	0	-0.402231			1	13.7118	NaN	13.6613	NaN	13.0986	12.8162	NaN	NaN	NaN	NaN	13.1425	13.3938	NaN	NaN	13.4165	13.0203	1
O00459	PIK3R2	0.232416	-0.0516323	0.141168	0.013245			6	19.962	19.8311	19.9611	19.7003	20.0142	20.3498	20.2587	20.2832	20.3251	20.2216	19.853	20.0708	19.9123	20.3171	20.2757	20.2305	1
O00461	GOLIM4	0.933276	-0.136606	1.65157	-0.1109			15	22.2619	22.1938	22.2635	22.1153	22.4517	22.07	22.1118	22.0477	22.1072	22.2031	22.4065	22.3987	22.3764	22.236	22.2212	22.1994	1
O00462	MANBA	0.232017	-0.0566081	0.280795	-0.0507712			6	18.9168	18.8597	18.9472	19.0316	18.9962	18.9223	19.0136	19.114	19.0542	18.9341	18.8874	19.2531	18.8802	19.1768	18.9095	19.089	1
O00468	AGRN	0.877969	0.0489619	1.5362	0.0889503			55	22.4014	22.4025	22.35	22.3385	22.3292	22.4458	22.3764	22.3881	22.4036	22.3214	22.2824	22.3661	22.2976	22.328	22.2563	22.3101	1
O00469	PLOD2	0.68422	0.0471312	1.57618	0.149284			32	23.8774	23.9852	23.8705	23.9398	23.9792	23.7654	23.7832	23.7833	23.6155	23.7403	23.8649	23.8852	23.8997	23.6503	23.5141	23.6003	1
O00471	EXOC5	0.0891261	0.00549418	0.157676	-0.0121506			30	23.2176	23.1904	23.223	23.1507	23.2406	23.2721	23.2669	23.3563	23.2659	23.3284	23.1773	23.2135	23.2062	23.3251	23.338	23.2671	1
O00472	ELL2	0.468505	0.0330942	1.06226	0.0984947			2	17.6103	17.5652	17.5843	17.5042	17.5639	17.491	17.4704	17.5452	17.4685	17.5053	17.4817	17.5852	17.5306	17.4371	17.2784	17.4773	1
O00479	HMGN4	0.0124706	0.00384089	0.485595	0.127079			2	22.3813	22.7747	22.808	22.5484	22.6315	19.8362	19.8505	19.4863	20.012	19.8044	22.6343	22.6235	22.617	19.6828	19.7425	19.5871	1
O00483	NDUFA4	0.225272	0.0611249	1.09617	-0.238018			10	25.8928	25.8992	26.0243	25.8181	26.1033	24.5891	25.0194	24.7957	24.8219	24.8655	26.0762	25.6744	25.9086	24.9258	25.0148	25.2284	1
O00487	PSMD14	1.37508	0.127597	0.2297	-0.0145739			23	25.065	24.944	24.9283	24.9522	25.0662	24.9304	24.8265	24.9202	24.898	24.906	24.8987	24.7866	24.9052	24.8988	24.9315	24.9021	1
O00488	ZNF593	0.55891	-0.0987789	1.35634	-0.111053			5	18.4069	18.4758	18.3932	18.1497	18.4631	18.794	18.7516	18.6717	18.8087	18.7134	18.4296	18.4601	18.5398	18.9298	18.8473	18.7998	1
O00499	BIN1	0.609663	0.0419198	0.522195	-0.0324964			29	23.9889	23.951	24.0887	24.0169	24.0144	23.7636	23.8348	23.7833	23.8306	23.8459	23.9384	23.9976	23.9742	23.8205	23.8961	23.8157	1
O00505	KPNA3	0.398991	0.0966095	1.00177	0.125459			11	24.038	23.9077	24.2339	24.3624	24.1167	24.5101	24.5624	24.5228	24.3454	24.3526	24.0905	24.0046	24.0102	24.3849	24.2834	24.3313	1
O00507	USP9Y	0.519458	-0.180746	0.381998	-0.0976027			1	19.6795	19.3142	19.2858	19.4383	19.7905	20.8023	21.1092	20.973	20.8693	20.6224	19.6815	19.4731	19.8926	21.0362	20.9514	20.9309	1
O00512	BCL9	0.127897	0.158009	0.230494	0.108091			1	16.1064	16.6996	16.985	16.3134	15.5781	16.75	16.3223	16.4836	16.387	16.2944	16.8106	16.4275	15.2973	15.9909	16.7187	16.3086	1
O00522	KRIT1	1.97104	-0.333137	1.14185	-0.190636			2	18.1858	18.3054	18.3476	18.3191	18.5171	18.0943	18.2333	17.9892	18.1795	18.2622	18.7668	18.5131	18.7245	18.1869	18.4043	18.4359	1
O00541	PES1	1.01015	0.0953031	1.03806	0.0414233			45	24.4485	24.5854	24.4854	24.6406	24.5445	24.6267	24.6048	24.6331	24.5884	24.5617	24.4235	24.4907	24.4225	24.5899	24.5373	24.5574	1
O00559	EBAG9	0.295411	-0.0703349	0.140099	0.0337643			2	18.892	18.666	18.8687	18.5399	18.6592	19.7423	19.6778	19.7062	19.7616	19.9958	18.801	18.8951	18.6905	19.606	19.7837	19.8392	1
O00560	SDCBP	0.363525	-0.0553071	0.286129	0.0370263			14	23.5923	23.7902	23.5286	23.6006	23.607	24.1839	24.17	24.207	23.9937	24.1631	23.6207	23.7586	23.6579	24.115	24.1431	24.0614	1
O00562	PITPNM1	0.582418	-0.0507387	1.86161	-0.123412			16	21.4001	21.2783	21.3076	21.2248	21.2715	21.0681	21.1453	21.0046	21.0936	21.1011	21.3371	21.3818	21.3225	21.256	21.179	21.1829	1
O00566	MPHOSPH10	0.661385	0.105779	0.341815	-0.0309404			18	23.4666	23.5387	23.595	23.2953	23.5162	23.1211	23.1974	23.1925	23.2211	23.1231	23.28	23.4126	23.4371	23.1329	23.211	23.262	1
O00567	NOP56	0.883916	0.111758	1.18698	0.072124			55	25.2168	25.354	25.1332	25.0776	25.2077	25.1339	25.1433	25.1821	25.1968	25.1668	25.0465	25.1006	25.1112	25.0303	25.0851	25.162	1
O00571	DDX3X	0.844495	0.0550256	0.33426	-0.0136463			77	26.0971	26.0501	25.9803	25.9642	26.0447	25.7943	25.7487	25.7595	25.7572	25.7561	25.9633	25.9747	25.9786	25.7552	25.7608	25.8144	1
O00584	RNASET2	1.34888	-0.198431	0.584219	-0.0764236			3	18.696	19.0494	18.924	18.9042	18.883	18.5218	18.6099	18.6765	18.6814	18.7581	19.1351	19.0372	19.097	18.7689	18.6397	18.7693	1
O00592	PODXL	0.169862	-0.0180739	0.291229	-0.0569223			2	20.1486	20.1034	20.219	20.1958	20.2526	18.9815	19.2074	19.0227	19.0241	19.1864	20.2512	20.1486	20.2061	19.2653	19.0152	19.1436	1
O00622	CCN1	0.856768	0.112062	1.15778	0.249074			5	19.6379	19.6082	19.5335	19.7362	19.6182	19.5704	19.1946	19.2343	19.2854	19.2293	19.4071	19.4979	19.6393	19.0963	19.1857	18.8792	1
O00625	PIR	0.443455	0.058478	0.758942	0.0641813			14	24.2049	23.987	24.0648	24.1219	24.2008	24.0842	23.9653	23.9631	23.9613	23.9411	24.0074	24.0592	24.1056	23.8551	23.9399	23.9615	1
O00628	PEX7	0.446813	-0.181193	0.18131	0.0339464			1	15.3838	15.9757	15.5177	15.8007	15.23	15.8838	16.0176	16.1871	15.963	16.1013	15.7384	15.7554	15.7945	16.0151	16.0309	15.9438	1
O00629	KPNA4	0.799111	0.10704	0.450945	0.0545226			22	23.9909	23.9727	23.8927	23.8283	24.0549	24.4058	24.2547	24.3947	24.2294	24.3231	23.9362	23.8428	23.7436	24.1956	24.2954	24.31	1
O00635	TRIM38	0.423668	-0.0832218	0.200569	0.0628075			6	21.9101	21.7586	21.92	21.8132	21.7253	21.4546	21.6623	21.4162	21.6028	21.227	21.9034	21.7457	22.0769	21.5897	21.3797	21.2599	1
O00712	NFIB	1.09518	0.148128	0.458605	0.0664589			6	20.4976	20.6303	20.8187	20.7073	20.6351	20.2934	20.43	20.5819	20.3692	20.4326	20.4961	20.5033	20.5296	20.3987	20.3314	20.3349	1
O00746	NME4	0.967864	0.0784588	0.540055	-0.0528296			8	22.3367	22.1503	22.2703	22.2214	22.2755	22.275	22.2483	22.3255	22.1435	22.283	22.1702	22.1786	22.1683	22.2624	22.3572	22.3041	1
O00748	CES2	0	NaN	0	0.171995			1	16.9868	NaN	NaN	NaN	16.1933	NaN	16.1333	NaN	NaN	16.0038	NaN	NaN	NaN	NaN	15.8966	NaN	1
O00750	PIK3C2B	0.636188	-0.0888458	0.0533015	-0.00717189			10	19.4851	19.295	19.4044	19.5291	19.5478	19.4307	19.5248	19.3501	19.4955	19.4002	19.4813	19.5988	19.5432	19.5022	19.4016	19.4384	1
O00754	MAN2B1	0.79881	-0.0634159	0.309729	-0.0371908			12	21.4451	21.5614	21.4704	21.4612	21.3847	21.3007	21.4224	21.2649	21.3296	21.4413	21.5575	21.5106	21.5159	21.41	21.4258	21.3311	1
O00762	UBE2C	0.0805454	-0.0255629	0.0461868	-0.0171041			7	22.4916	22.3211	22.018	22.3266	22.1451	22.1466	22.2553	22.1314	21.8088	21.8182	22.3694	22.2859	22.2028	22.0623	22.1413	21.9438	1
O00764	PDXK	0.19012	-0.0237689	1.00349	-0.0605829			29	24.7768	24.8877	24.7325	24.8638	24.7814	25.0664	25.1056	25.0636	25.0791	24.9696	24.7799	24.8029	24.9139	25.1179	25.1063	25.1282	1
O00767	SCD	0.09954	0.0248144	0.0443908	0.0197102			8	23.6512	23.7686	23.7696	23.8097	23.9067	22.4534	22.5547	22.7221	22.5534	22.7149	23.6146	23.7044	23.95	22.9094	22.2525	22.5781	1
O14494	PLPP1	0.0836008	-0.0283418	0.98608	-0.128325			2	18.7709	18.6854	18.7227	18.492	19.0388	19.2685	19.3331	19.1589	19.0738	19.1776	18.8354	18.6754	18.8002	19.3076	19.2753	19.4093	1
O14495	PLPP3	0.298313	0.0570501	0.105713	0.0330041			2	20.1843	20.297	20.4024	20.2933	20.1363	20.6398	20.6644	20.8334	20.7004	20.4225	20.0907	20.3288	20.1973	20.7242	20.7154	20.4178	1
O14497	ARID1A	1.42424	0.0481997	1.10971	0.0324439			43	21.7236	21.7004	21.6731	21.7121	21.7091	21.8011	21.7726	21.8094	21.8158	21.8328	21.6586	21.6874	21.6204	21.7664	21.7607	21.7945	1
O14503	BHLHE40	0.785127	-0.0581137	0.1654	-0.0149095			2	18.5191	18.535	18.5063	18.4638	18.5695	18.7899	18.8135	18.8526	18.8692	18.8041	18.4992	18.621	18.6104	18.9036	18.7694	18.8492	1
O14519	CDK2AP1	0.642042	-0.0741695	1.37297	-0.244367			2	18.4362	18.4464	18.4265	18.4517	18.3598	18.3019	18.6528	18.3542	18.3348	18.3533	18.6086	18.5158	18.3705	18.6145	18.5625	18.7543	1
O14521	SDHD	0.591378	0.361166	0.930203	-0.431287			1	17.877	17.0102	16.8198	17.2603	17.1496	15.7934	15.22	15.2367	15.7607	15.1106	17.0799	17.084	16.4227	15.6893	15.6554	16.222	1
O14524	NEMP1	0.217575	0.0498413	0.177509	0.062538			6	20.9235	20.8079	20.8538	20.6361	20.76	21.1549	21.0498	21.5394	21.3271	21.3921	20.702	20.9183	20.6189	21.4326	21.1181	21.1396	1
O14530	TXNDC9	0.4526	0.069229	0.463413	0.0511725			13	22.9977	23.0435	22.8591	23.0356	22.9444	22.6645	22.7548	22.6033	22.5688	22.6003	22.8368	22.8357	23.048	22.6462	22.5793	22.5359	1
O14531	DPYSL4	0.0203091	-0.00996666	0.202211	0.0650505			1	17.093	16.9601	17.5948	16.9833	17.1544	17.0716	17.1491	17.164	16.9111	17.2244	16.994	17.2112	17.2961	17.324	16.9294	16.8635	1
O14544	SOCS6	1.01686	0.275278	0.0363358	-0.0112372			4	18.6276	18.2711	18.1728	18.4587	18.1189	18.5256	18.1959	18.2948	18.2533	18.1568	18.0579	18.197	17.9088	18.1721	18.2536	18.4637	1
O14545	TRAFD1	0.215339	-0.00781504	0.953043	-0.0990129			14	21.1556	21.1908	21.1519	21.1349	21.132	19.5763	19.6195	19.4851	19.6277	19.5288	21.1706	21.1533	21.1586	19.6315	19.5969	19.7711	1
O14548	COX7A2L	0.357154	0.0694143	0.0565799	0.00689532			5	23.4727	23.1917	23.2596	23.1737	23.1708	22.8889	22.9243	22.931	23.0501	23.0204	23.1571	23.1177	23.278	22.9911	22.9324	22.9446	1
O14561	NDUFAB1	0.385669	-0.289465	0.770227	-0.28556			3	21.8004	20.8195	21.455	21.1481	21.1253	21.5375	21.1906	21.1078	21.4323	21.8564	22.2119	21.3247	21.1408	21.5994	21.7212	21.8108	1
O14562	UBFD1	0.211841	-0.0143855	0.559951	0.0320067			15	22.2231	22.1788	22.2395	22.1904	22.2217	22.3329	22.3841	22.4267	22.3601	22.3737	22.2397	22.2696	22.1659	22.3845	22.3422	22.3038	1
O14569	CYB561D2	0.765798	0.207935	0.327775	-0.0505187			1	21.005	20.6804	20.4171	20.7807	20.6624	19.8525	19.6311	19.6268	19.7118	19.8156	20.6031	20.5014	20.3991	19.7288	19.7743	19.8312	1
O14579	COPE	0.462811	-0.0620576	0.232211	-0.0284743			19	25.0022	24.9429	25.1489	25.1141	25.1299	25.0731	25.2597	25.2033	25.1625	25.1273	25.205	25.1009	25.083	25.1394	25.2583	25.1833	1
O14617	AP3D1	0.298696	-0.0208274	0.221645	-0.0190066			43	23.0758	23.0885	23.1407	23.1058	23.1643	23.458	23.5433	23.5298	23.4904	23.4919	23.1282	23.0944	23.1849	23.5812	23.5327	23.4511	1
O14618	CCS	0.101347	0.0336105	0.181625	-0.0500778			8	23.7507	24.1296	23.8739	23.6708	23.7347	23.1195	23.2556	23.5083	23.4512	23.4817	23.8354	23.6523	23.9072	23.4966	23.316	23.4275	1
O14639	ABLIM1	0.707283	0.0777087	0.309373	-0.0356252			31	22.8354	23.0347	22.9038	22.9019	23.0373	22.4598	22.4367	22.6345	22.5188	22.5142	22.8698	22.8616	22.8634	22.5051	22.5803	22.5599	1
O14640	DVL1	0.297946	0.0535549	0.225614	0.0693293			2	21.8354	21.9099	21.8033	21.63	21.7893	21.1512	21.0332	20.7324	21.1362	21.1384	21.7459	21.8409	21.6333	20.8027	21.0972	21.007	1
O14641	DVL2	0.554498	0.109262	1.60513	0.191548			11	21.1572	21.0651	21.1644	21.2623	21.0596	21.1545	21.0532	21.1271	21.1485	21.1884	20.953	21.2417	20.9027	20.9591	20.8003	21.069	1
O14646	CHD1	0.405684	0.0359665	0.83827	-0.0339677			38	21.6328	21.6976	21.5954	21.6381	21.7402	21.6914	21.6508	21.688	21.6627	21.6138	21.6029	21.676	21.5956	21.707	21.6746	21.7044	1
O14647	CHD2	0.202722	0.0238654	0.652875	0.0617681			16	20.6284	20.783	20.7759	20.7034	20.7705	20.8062	20.6981	20.7978	20.7032	20.7464	20.7745	20.6878	20.6628	20.609	20.7692	20.6876	1
O14653	GOSR2	0.153219	-0.0272896	0.472901	-0.0583307			7	22.2212	22.0945	22.1098	21.9362	21.9777	21.5792	21.677	21.6807	21.7157	21.7668	22.1128	22.0735	22.0992	21.7859	21.6387	21.802	1
O14656	TOR1A	0.331547	-0.0549596	1.3973	0.0544631			8	22.2456	22.1242	22.421	22.3384	22.2568	22.8593	22.8626	22.7966	22.8443	22.8386	22.2848	22.3977	22.314	22.8094	22.7993	22.7488	1
O14657	TOR1B	1.20594	-0.159003	0.846937	-0.0264929			5	20.7671	20.6618	20.9371	20.8546	20.9081	21.1794	21.2018	21.2019	21.1461	21.1981	20.9389	21.0289	20.9864	21.2165	21.2248	21.1945	1
O14662	STX16	0.68134	-0.124202	0.0654513	0.00683594			6	21.0128	20.8244	20.9151	20.6932	20.7226	21.4277	21.4301	21.3435	21.4473	21.455	21.0117	21.0088	20.853	21.4679	21.347	21.4267	1
O14668	PRRG1	0.793688	0.250738	0.431099	0.0814367			1	15.9983	16.5179	16.2456	16.4798	16.329	16.5708	16.3883	16.7243	16.6456	16.6326	15.9995	16.3152	15.8754	16.592	16.4163	16.5243	1
O14672	ADAM10	0.625585	0.0581122	0.535764	0.0552142			30	23.3726	23.5612	23.4722	23.4828	23.4961	23.1959	23.2228	23.2684	23.2182	23.1387	23.4666	23.4043	23.3856	23.093	23.1091	23.2587	1
O14678	ABCD4	0.0189369	-0.0105312	0.182127	-0.105431			4	17.9284	17.6844	17.9734	17.4745	18.1955	17.2454	17.898	17.3466	17.7293	17.319	17.8437	17.6569	18.0847	17.4058	17.4176	18.0158	1
O14681	EI24	1.29866	-0.146938	0.0134262	0.00261192			4	21.3093	21.2532	21.3562	21.4671	21.4835	22.0786	22.0025	22.0364	21.8539	21.9042	21.4958	21.5326	21.5341	22.0542	21.9737	21.8896	1
O14683	TP53I11	0.408042	0.067448	0.843888	-0.293705			5	22.7006	22.5693	22.8027	22.6595	22.6995	21.0036	21.6913	21.5367	21.5347	21.7121	22.7394	22.6283	22.4889	21.7973	21.7084	21.8624	1
O14684	PTGES	0.301326	-0.104136	1.07635	-0.689673			4	23.7467	24.1803	24.3167	24.1784	24.1437	21.1792	20.3409	20.5869	20.9075	20.7079	24.221	24.0556	24.3753	20.8161	22.1114	21.3748	1
O14686	KMT2D	1.65547	0.0867985	0.0814767	-0.0179775			23	20.1616	20.1254	20.2431	20.1823	20.1442	19.7725	19.938	19.7143	19.9536	19.8196	20.0708	20.1077	20.075	19.7623	19.8201	19.9903	1
O14727	APAF1	0.57529	-0.0908312	0.468777	0.0394814			9	19.5911	19.818	19.6928	19.8798	19.8455	19.7595	19.8041	19.7147	19.6968	19.6597	19.9039	19.8457	19.8192	19.723	19.6999	19.6396	1
O14734	ACOT8	0.0869551	-0.0251694	0.783229	-0.0825116			6	25.111	24.8901	24.9358	24.6442	24.7693	24.854	24.8102	25.0086	24.8947	24.9524	24.8911	24.904	24.8906	24.9954	25.036	24.928	1
O14735	CDIPT	0.842612	-0.0940076	0.425066	0.0720207			5	22.2246	22.193	22.342	22.123	22.2682	21.934	22.1234	22.1211	22.173	22.079	22.3036	22.2724	22.3964	22.1565	21.9461	21.9396	1
O14737	PDCD5	0.39494	0.0540916	0.737796	0.0809266			16	25.596	25.6307	25.4281	25.409	25.4855	25.643	25.5997	25.62	25.5075	25.6502	25.453	25.4812	25.4331	25.6256	25.5138	25.43	1
O14744	PRMT5	0.105049	0.0140359	0.2115	-0.00702909			33	24.2337	24.1393	24.1489	24.0666	24.1316	24.3603	24.3511	24.3887	24.3392	24.3613	24.1496	24.199	24.0413	24.3811	24.3471	24.3733	1
O14745	SLC9A3R1	0.0912426	0.0136487	0.365845	-0.0298996			32	24.3079	24.1817	24.3013	24.1977	24.1953	23.8512	23.9228	23.9419	23.9566	23.9828	24.1922	24.3293	24.1479	24.0108	23.9516	23.9206	1
O14763	TNFRSF10B	0.000415871	-9.36e-05	0.229764	-0.0329865			4	19.9191	19.7318	19.7809	19.7687	19.9727	19.6436	19.5097	19.5716	19.4829	19.4134	19.9202	19.8555	19.7285	19.6197	19.5493	19.5026	1
O14772	FPGT	1.20044	-0.162101	0.0288978	0.00488548			9	21.0406	20.7376	20.8717	20.9622	20.9306	21.4895	21.5015	21.4054	21.3507	21.4079	21.0524	21.0292	21.1304	21.3076	21.5048	21.466	1
O14773	TPP1	0.188148	-0.0260843	1.24367	-0.1366			18	24.4128	24.3553	24.3654	24.2427	24.214	24.2931	24.3479	24.3715	24.532	24.4647	24.3966	24.3139	24.3219	24.5655	24.5119	24.5379	1
O14775	GNB5	0.404403	0.0624387	0.195683	-0.0247065			2	18.651	18.7306	18.733	18.8298	18.5324	18.409	18.3569	18.3344	18.3186	18.2256	18.659	18.5901	18.6497	18.4247	18.3517	18.2844	1
O14776	TCERG1	1.55734	0.0571576	0.449969	-0.0311171			53	24.08	24.1052	24.0907	24.0645	24.136	23.9472	24.0131	24.0362	23.9372	23.9293	24.008	24.0593	24.0471	24.0333	23.9829	23.9949	1
O14777	NDC80	0.124683	0.0219051	0.962547	0.0634692			21	20.9298	21.1818	21.0044	21.0448	21.0159	20.868	20.9649	20.8731	20.9903	20.8917	21.1099	20.9839	20.9464	20.8649	20.8473	20.8502	1
O14786	NRP1	0.688801	-0.069795	0.197204	0.0214481			20	23.5364	23.6777	23.7322	23.6593	23.7199	23.5988	23.7406	23.6949	23.6301	23.6208	23.776	23.7259	23.7027	23.6718	23.6671	23.5679	1
O14787	TNPO2	1.13367	-0.210678	0.331622	-0.0752116			5	19.4737	19.3004	19.4003	19.6797	19.542	20.2093	20.4373	20.111	20.0581	20.0687	19.7047	19.5735	19.7915	20.3059	20.2544	20.1961	1
O14795	UNC13B	1.226	-0.082512	0.527007	-0.0573493			11	19.5754	19.5272	19.529	19.5823	19.4763	19.2985	19.4004	19.3707	19.431	19.4086	19.5598	19.6766	19.6253	19.4552	19.3378	19.5246	1
O14802	POLR3A	0.192599	0.0227341	1.78373	0.0623662			34	23.0483	22.8408	22.9823	22.9364	22.9611	22.9064	22.906	22.8963	22.8555	22.9134	22.9328	22.9038	22.9565	22.7997	22.8599	22.8399	1
O14817	TSPAN4	0.476989	0.108423	0.473917	-0.143457			4	22.8046	22.9057	22.7724	22.6912	22.8393	19.8846	20.4266	20.0383	20.0791	20.1917	22.7187	22.4659	22.898	20.1668	20.1884	20.4473	1
O14818	PSMA7	0.743517	0.0589022	0.479115	0.0416379			22	25.9825	25.8287	25.8634	25.8709	25.9499	26.1534	26.1476	26.2155	26.0615	26.1305	25.8538	25.8423	25.8244	26.1596	26.0726	26.068	1
O14828	SCAMP3	0.377721	-0.0434916	0.0050588	0.000853856			15	23.8253	23.7989	23.8388	23.8145	23.9802	23.3649	23.3313	23.3079	23.3192	23.2113	23.8734	23.9608	23.851	23.2502	23.2393	23.4286	1
O14832	PHYH	0.0495524	-0.0143448	0.710378	-0.0929531			8	20.8663	20.7165	20.8927	20.9091	20.5218	20.622	20.5271	20.4845	20.637	20.4895	20.8557	20.8031	20.7281	20.561	20.7703	20.6037	1
O14841	OPLAH	0.124555	-0.0162622	0.803709	-0.105769			22	21.5369	21.4772	21.4083	21.3437	21.3744	21.357	21.3354	21.2597	21.4865	21.4944	21.4421	21.4787	21.4123	21.4567	21.5605	21.4599	1
O14867	BACH1	0.200518	0.0670425	0.213148	-0.0526176			10	19.2193	19.3496	19.3632	19.2782	18.8696	18.9982	18.9491	19.2171	18.9616	19.2048	19.2978	19.0731	19.0759	19.1508	18.9683	19.2372	1
O14879	IFIT3	0.0894422	0.0501977	0.7797	-0.163555			2	16.337	16.5572	16.2536	16.9015	16.7983	16.9249	16.7675	16.7905	16.5885	16.9465	16.203	16.7067	16.6483	17.1236	16.9164	16.8614	1
O14880	MGST3	1.10678	0.189883	0.191657	0.047566			19	24.0891	24.0845	23.8341	23.8567	23.8328	23.8083	23.5113	23.8257	23.8627	23.7711	23.7073	23.8566	23.6849	23.5727	23.7613	23.7908	1
O14893	GEMIN2	0.506984	0.0481424	0.140923	-0.0177985			7	20.5606	20.6567	20.6536	20.7012	20.6639	20.4446	20.5474	20.4835	20.5314	20.384	20.6792	20.5798	20.5382	20.5519	20.5097	20.4264	1
O14907	TAX1BP3	0.146609	-0.0213818	0.302823	0.0527767			4	22.4722	22.562	22.5042	22.637	22.6382	22.8071	22.5676	22.6759	22.7233	22.692	22.5814	22.5085	22.6625	22.5676	22.7824	22.5711	1
O14908	GIPC1	0.0951132	-0.0124575	0.632562	0.0540713			17	23.4976	23.612	23.4624	23.6356	23.6134	23.5252	23.4886	23.5176	23.413	23.4374	23.5505	23.5817	23.5978	23.449	23.4717	23.3462	1
O14910	LIN7A	0.00356525	-0.000720596	1.15026	-0.119515			4	21.3374	21.3629	21.4271	21.52	21.5975	21.3607	21.294	21.376	21.2351	21.2059	21.424	21.4999	21.4252	21.482	21.3348	21.4247	1
O14924	RGS12	0.232544	0.0755151	1.02797	0.0923576			1	15.4157	15.4863	15.5928	15.4074	15.0564	15.908	15.9536	15.859	15.993	15.8073	15.3847	15.3903	15.1736	15.8462	15.7761	15.8132	1
O14925	TIMM23	0.195527	0.0348323	0.348083	-0.0350226			10	22.7814	22.778	22.828	22.9789	22.8191	23.0165	23.0215	23.0096	22.9733	22.9731	22.8996	22.8376	22.6695	23.0642	23.1118	22.9254	1
O14929	HAT1	1.38912	0.144149	0.163901	-0.0422564			17	22.6551	22.8258	22.8395	22.8337	22.8142	23.1824	23.2764	22.987	22.9765	22.976	22.7179	22.6557	22.5749	23.1697	22.9785	23.2175	1
O14933	UBE2L6	0.52977	0.178168	0.655593	0.18597			3	20.7099	20.4556	20.5862	20.5297	20.6635	20.4334	20.3529	20.3405	20.0398	20.027	20.6555	20.0235	20.5535	20.0489	20.232	19.8773	1
O14939	PLD2	0.0338385	-0.00891685	0.484669	0.0703251			7	19.223	19.0963	19.1444	19.2583	18.9704	19.1415	18.898	18.9274	19.0815	19.079	19.1451	19.2923	19.0047	18.9729	18.9063	18.9861	1
O14944	EREG	0.101485	0.0413329	2.45339	0.371232			1	18.0225	18.158	17.7025	17.6587	17.9977	18.5575	18.3809	18.412	18.2724	18.334	17.7449	17.7832	18.0716	17.8928	18.0527	18.115	1
O14949	UQCRQ	0.00763419	-0.00180206	0.988575	-0.311491			12	24.8203	24.9349	25.1192	25.0334	25.1107	22.7078	23.2737	22.7338	22.7851	22.8269	25.0698	24.9844	24.9624	23.1357	23.0033	23.3919	1
O14950	MYL12B	0.225239	0.0224752	0.334112	0.0298201			39	25.4156	25.3963	25.2657	25.3462	25.3496	25.7001	25.5949	25.7015	25.6244	25.7449	25.365	25.3546	25.277	25.6482	25.6176	25.6643	1
O14964	HGS	0.0167142	0.0021094	0.0730608	-0.00587908			31	23.3098	23.215	23.1349	23.2721	23.214	23.0399	23.0216	23.1125	23.0409	23.0939	23.1945	23.2688	23.2179	23.0373	23.0525	23.1131	1
O14966	RAB29	0.208176	-0.0480661	0.195892	0.0310195			6	19.6026	19.4544	19.6078	19.4929	19.3943	19.6383	19.6989	19.8647	19.659	19.8328	19.5662	19.7274	19.3818	19.708	19.7309	19.6843	1
O14967	CLGN	0.030375	-0.0109742	1.23125	-0.183782			12	21.6509	21.509	21.5258	21.7684	21.9551	21.1253	21.2964	21.0535	21.1272	21.1221	21.6303	21.6011	21.847	21.3214	21.4691	21.1955	1
O14972	VPS26C	0.0667767	-0.0103603	0.600632	0.0512485			7	21.3954	21.5204	21.4568	21.5185	21.4625	21.537	21.5763	21.5629	21.6144	21.6638	21.5601	21.357	21.5262	21.4944	21.6145	21.51	1
O14975	SLC27A2	0.0460077	-0.00566305	0.395306	-0.0305016			34	23.3529	23.4371	23.3753	23.3948	23.3649	23.3852	23.4601	23.4746	23.5364	23.4888	23.4167	23.2899	23.4655	23.4783	23.519	23.5013	1
O14979	HNRNPDL	0.567228	0.0923888	0.66286	-0.0750905			16	24.8469	24.6634	24.7196	24.668	24.9491	24.9601	24.9897	24.939	25.0308	24.8031	24.6425	24.6694	24.7191	24.9882	25.0682	25.0025	1
O14980	XPO1	0.473944	-0.0450876	0.493173	0.0196012			67	25.1402	25.1342	25.1575	25.02	25.216	25.5749	25.5191	25.5893	25.5617	25.5309	25.1833	25.1597	25.1929	25.5468	25.5262	25.5337	1
O14981	BTAF1	0.805886	-0.0694168	0.0396914	0.00477117			30	21.3941	21.3774	21.4146	21.4462	21.5216	21.8313	21.885	21.8087	21.8164	21.7718	21.4318	21.553	21.5158	21.829	21.8918	21.7329	1
O14983	ATP2A1	0.412024	0.0659209	0.261043	0.0914993			2	22.1466	22.2648	22.0814	22.1304	21.9733	20.5447	20.7258	20.4232	20.9332	20.7937	21.9659	22.099	22.0952	20.5353	20.4417	20.801	1
O15013	ARHGEF10	0.310722	-0.0333163	0.00671334	-0.00122681			25	21.6511	21.7689	21.7782	21.7471	21.6919	21.7456	21.7086	21.7335	21.6535	21.5381	21.742	21.697	21.8433	21.7712	21.6212	21.6389	1
O15014	ZNF609	0.656011	-0.0767907	0.410334	0.0458168			25	22.3018	22.4027	22.4722	22.5412	22.4045	22.4258	22.5466	22.4717	22.4251	22.3973	22.4922	22.5482	22.4635	22.4926	22.3278	22.4021	1
O15015	ZNF646	0.81136	0.633817	0.129925	0.121181			1	16.9079	16.5564	16.3414	16.1828	16.0286	16.1511	16.0895	16.0448	15.6718	15.017	15.2315	15.4072	16.6701	15.7764	16.1076	15.137	1
O15020	SPTBN2	0.49618	0.0480151	0.0524728	-0.00750885			18	20.4522	20.5234	20.3879	20.5032	20.3632	20.1398	20.184	20.0605	20.1919	20.2348	20.3761	20.4383	20.3796	20.2058	20.2188	20.0845	1
O15021	MAST4	0.786178	-0.209646	0.455931	-0.122839			13	19.3249	19.347	19.3373	19.439	19.6298	19.0677	19.3613	19.2563	19.0024	19.442	19.5038	19.9191	19.4528	19.4123	19.4127	19.2213	1
O15027	SEC16A	0.257512	-0.0181152	0.158805	-0.0123768			53	22.8902	22.9906	23.0084	22.9456	22.9773	22.738	22.7869	22.6897	22.7303	22.8095	22.96	22.9845	22.9971	22.7479	22.7528	22.7891	1
O15031	PLXNB2	0.212532	-0.0175393	0.69759	-0.0315959			47	22.3863	22.2995	22.3435	22.2757	22.282	22.1047	22.0459	22.0657	22.0688	22.1039	22.3638	22.3536	22.2874	22.0719	22.1099	22.1465	1
O15037	KHNYN	0.0898844	-0.0154677	0.196937	0.0444091			13	20.9621	20.7789	20.9975	20.8156	20.8634	20.4161	20.7296	20.7349	20.747	20.7483	20.9757	20.8535	20.8677	20.6543	20.5741	20.6639	1
O15040	TECPR2	0.31778	-0.112852	0.391373	-0.0487186			3	18.5415	18.2979	18.7283	18.1972	18.2082	18.1931	18.1093	18.0498	18.248	18.2035	18.4682	18.6608	18.3934	18.1765	18.1694	18.2824	1
O15042	U2SURP	0.0204818	-0.00539665	1.42186	0.0570515			31	23.2421	23.5216	23.1932	23.4154	23.2903	23.4284	23.3606	23.4042	23.3607	23.3796	23.447	23.2674	23.2994	23.305	23.3216	23.3624	1
O15047	SETD1A	0.0872114	-0.0118652	0.0469662	-0.00654577			15	20.6711	20.593	20.7902	20.6432	20.7566	20.7381	20.6142	20.6416	20.6029	20.7777	20.6852	20.6952	20.7276	20.6672	20.6581	20.719	1
O15055	PER2	0.192968	-0.0590525	0.654494	-0.263726			1	18.1043	18.4104	18.3677	18.1734	18.2795	15.839	16.0757	16.1787	16.168	16.1574	18.2997	18.5584	18.1203	15.934	16.351	16.7575	1
O15061	SYNM	0.387614	0.118288	1.13554	0.0893728			12	19.2838	19.573	19.0432	19.2413	19.098	19.0785	19.1078	19.0333	19.0162	19.0857	19.2686	19.0538	19.0662	18.8841	18.9991	19.0416	1
O15063	GARRE1	0.0632685	0.018072	1.39658	0.143234			4	19.7867	19.6609	19.7389	19.4146	19.6772	19.3641	19.5055	19.5942	19.4228	19.5188	19.727	19.6954	19.4904	19.3149	19.3249	19.3737	1
O15066	KIF3B	0.101839	-0.0117362	0.1556	-0.0158374			21	21.2475	21.2379	21.317	21.1897	21.2861	20.7726	20.8684	20.739	20.8453	20.8668	21.351	21.214	21.237	20.8379	20.7928	20.872	1
O15067	PFAS	0.25487	0.0225806	0.219715	0.018667			61	23.8976	23.7964	23.7655	23.8801	23.884	23.9469	23.976	24.0376	23.9002	23.9174	23.8175	23.8079	23.841	23.9191	23.926	23.9657	1
O15068	MCF2L	0.870324	-0.090892	0.123264	-0.0360269			3	17.6628	17.779	17.6178	17.6834	17.7598	18.1686	18.1334	18.0274	17.9435	18.384	17.8573	17.8151	17.702	18.2661	18.183	18.0531	1
O15075	DCLK1	0.107688	0.0224658	0.246221	-0.030385			2	17.9155	17.953	18.1056	18.1764	17.9863	17.7354	17.6154	17.5596	17.607	17.6616	17.8941	18.0488	18.0718	17.6811	17.7308	17.5866	1
O15078	CEP290	0.0143153	0.00520935	0.094238	0.0172067			9	23.924	24.0687	23.8972	24.2135	24.2774	23.9826	24.1015	23.976	24.0471	24.1176	24.2576	24.0174	23.9378	24.0766	24.1244	23.8823	1
O15084	ANKRD28	0.282173	0.045269	0.302794	-0.0552963			11	21.6356	21.5124	21.4321	21.3588	21.397	21.4866	21.4314	21.4134	21.486	21.3829	21.4054	21.4055	21.4548	21.3789	21.6905	21.4167	1
O15085	ARHGEF11	0.293708	-0.0410689	0.418933	-0.04905			26	20.5776	20.5988	20.4824	20.7315	20.5956	20.4967	20.6704	20.68	20.6537	20.6971	20.7	20.6307	20.584	20.6594	20.7388	20.6677	1
O15091	PRORP	0.631387	-0.158463	0.106963	-0.0260633			15	22.8604	22.9019	23.1461	23.1129	22.98	22.8059	22.9986	22.7702	22.5988	22.8316	23.2887	22.9038	23.2837	22.8893	22.7554	22.8366	1
O15116	LSM1	0.160191	0.0861635	0.694734	-0.148389			3	21.1672	21.1433	20.8968	21.4989	21.6361	21.8865	21.9975	21.9565	21.6565	21.7879	21.4326	20.9247	21.1896	22.1742	21.9561	21.8858	1
O15118	NPC1	1.40459	-0.150054	0.312996	0.0559523			13	21.4012	21.5967	21.493	21.524	21.6375	21.8326	21.8763	21.7288	21.7716	21.7603	21.6753	21.6462	21.7202	21.8986	21.5828	21.7324	1
O15119	TBX3	0.044982	-0.0187487	0.19433	-0.0341443			1	15.8536	15.7471	15.485	15.9141	15.3927	16.0351	15.9152	16.1434	16.0874	16.0425	15.8183	15.5828	15.6906	15.9525	16.1149	16.1693	1
O15120	AGPAT2	0.434736	-0.0366258	0.672306	-0.158544			2	18.5504	18.62	18.4987	18.5503	18.5993	17.4934	17.9716	17.6442	17.7245	17.8702	18.6046	18.5397	18.6568	17.844	17.9232	17.9307	1
O15121	DEGS1	2.48215	0.139008	0.674731	0.0531387			4	20.9106	21.0178	20.9448	20.9877	20.9416	20.7924	20.6873	20.7323	20.722	20.7172	20.8097	20.8626	20.7923	20.685	20.7446	20.6017	1
O15126	SCAMP1	0.265624	-0.0458076	0.161721	0.0623044			18	22.9698	23.1428	23.1926	23.2081	23.0831	22.1865	21.8316	22.3912	22.1576	22.4022	23.0771	23.2706	23.1476	22.0119	22.1168	22.2659	1
O15127	SCAMP2	0.0422279	0.0060365	0.138734	-0.0205888			6	23.9063	23.8557	23.7695	23.7799	23.7333	23.7388	23.5309	23.6671	23.696	23.7108	23.7416	23.799	23.8682	23.6686	23.7646	23.6348	1
O15143	ARPC1B	0.509071	-0.0539964	0.157706	0.0213441			31	24.7253	24.9076	24.916	24.8068	24.8478	24.8736	24.703	24.6971	24.7977	24.6988	24.9253	24.8625	24.8962	24.676	24.7459	24.7762	1
O15144	ARPC2	0.610147	0.0706809	0.00306454	-0.000247955			39	25.8951	25.8075	25.7193	25.7089	25.7635	25.7285	25.7787	25.8001	25.8075	25.7356	25.7647	25.6247	25.7351	25.7265	25.795	25.7896	1
O15145	ARPC3	0.725916	0.0795676	0.067066	-0.0110765			16	26.002	26.1593	25.952	25.9691	26.0493	25.5949	25.7216	25.7279	25.7394	25.799	25.92	25.9177	26.0025	25.7813	25.6222	25.7795	1
O15155	BET1	0.131266	0.0361617	0.0901849	0.0131556			7	21.697	21.7336	21.4615	21.6182	21.881	22.0134	21.9805	21.8661	21.9974	22.027	21.5983	21.5569	21.7711	21.9176	21.9096	22.0641	1
O15156	ZBTB7B	0.172604	0.0361663	0.504581	-0.108085			7	21.0995	20.8196	21.1088	21.0377	21.007	20.3627	20.332	20.1908	20.1194	20.078	21.0846	20.8883	20.9621	20.4965	20.2323	20.2453	1
O15160	POLR1C	0.514163	0.0361961	1.35858	0.0727862			12	23.1625	23.2357	23.2414	23.2441	23.2551	23.5023	23.5165	23.4334	23.4572	23.4186	23.2047	23.1302	23.2398	23.36	23.4221	23.3964	1
O15162	PLSCR1	1.62593	0.154252	0.0250899	-0.00502243			3	21.8051	21.7176	21.6468	21.7935	21.8318	20.9173	21.1279	21.0892	21.0717	21.0134	21.5715	21.5716	21.6711	21.0699	20.9263	21.1506	1
O15169	AXIN1	0.0568391	0.0320432	0.369864	-0.216939			1	13.7878	13.4394	14.1046	13.5541	13.5075	12.3786	13.1095	12.2196	12.6643	12.7933	13.9622	13.5052	13.4725	12.4511	13.0311	13.0678	1
O15173	PGRMC2	0.298999	-0.0495819	0.290122	-0.0256935			15	24.4079	24.4345	24.2657	24.4438	24.5583	24.7808	24.8152	24.8791	24.7987	24.8229	24.4017	24.4668	24.5463	24.9261	24.8034	24.8057	1
O15182	CETN3	1.14412	0.369252	0.0722399	-0.0595006			2	19.727	19.4204	20.1781	19.7657	19.9082	18.0666	18.7755	18.6836	18.1252	18.5047	19.3576	19.4016	19.5326	17.8774	18.797	18.7975	1
O15211	RGL2	0.280529	-0.0423219	0.973748	-0.145743			2	18.8599	18.7893	18.7376	18.7477	18.703	17.3895	17.5344	17.3469	17.6116	17.5239	18.8423	18.912	18.6752	17.5536	17.593	17.7344	1
O15212	PFDN6	0.155509	-0.0232511	0.451287	-0.046865			15	24.5237	24.5041	24.4154	24.4939	24.5229	25.0109	25.0326	25.0054	24.895	24.8585	24.4034	24.4998	24.6426	25.0106	25.0071	25.0043	1
O15213	WDR46	0.820104	0.119799	1.23106	0.0769316			16	22.1148	22.3259	22.125	22.3738	22.2218	22.2181	22.2421	22.2405	22.167	22.1198	22.112	22.0601	22.1653	22.1154	22.1455	22.1008	1
O15226	NKRF	0.661188	0.0848949	0.103094	0.0147074			35	23.2457	23.4015	23.3164	23.1811	23.2674	23.0699	23.0102	23.0943	23.1486	23.0889	23.1952	23.2873	23.1102	22.9558	23.0899	23.1574	1
O15228	GNPAT	0.0738745	0.00800781	0.438973	-0.0421654			28	21.9111	21.8891	22.0104	21.9215	21.9257	21.7348	21.8983	21.8638	21.8616	21.912	21.8517	21.9779	21.9411	21.8884	21.9221	21.8783	1
O15230	LAMA5	1.41848	0.0517914	1.32576	0.0606391			87	22.277	22.3141	22.2439	22.2439	22.2942	22.2944	22.2143	22.198	22.2134	22.2327	22.2306	22.2052	22.2327	22.1872	22.1776	22.145	1
O15231	ZNF185	1.451	0.181782	0.821444	0.0620397			43	22.2511	22.3113	22.0405	22.1236	22.13	21.3558	21.3221	21.335	21.4712	21.3835	22.0389	21.9567	21.973	21.2765	21.3345	21.3234	1
O15234	CASC3	0.00684669	0.0022611	0.848559	0.075177			9	20.7366	20.9028	20.999	21.1468	20.801	20.408	20.3132	20.3175	20.3624	20.2806	21.043	20.9118	20.7902	20.2824	20.1739	20.3271	1
O15235	MRPS12	0.499036	0.138781	0.401721	0.125673			5	21.9228	21.4305	21.7277	21.8688	21.7854	21.4833	21.4567	21.6524	21.0951	21.5103	21.6025	21.7416	21.4806	21.164	21.3239	21.4537	1
O15239	NDUFA1	0.14995	0.150292	0.0477796	0.0341516			1	18.719	18.4337	18.6017	17.3473	17.724	18.4984	17.745	18.4912	18.3217	18.839	18.2979	18.0897	17.6569	18.1483	18.4145	18.4718	1
O15243	LEPROT	0.340632	0.135423	1.15457	0.295618			2	18.4835	18.7833	18.5799	18.9937	18.3197	17.0863	17.4578	17.4902	17.4187	17.1894	18.6326	18.3238	18.5334	17.2472	16.875	16.9765	1
O15254	ACOX3	1.46896	-0.182	0.462184	-0.0768286			6	20.4267	20.5976	20.6837	20.6028	20.6669	20.8616	21.1113	20.9695	21.0222	21.114	20.8217	20.8078	20.7032	21.0644	21.0135	21.1997	1
O15258	RER1	0.271104	0.0584145	1.01803	-0.230133			11	23.5653	23.3112	23.2074	23.3519	23.3403	22.7365	22.3402	22.2914	22.5328	22.3901	23.2086	23.4086	23.2732	22.598	22.6581	22.8089	1
O15260	SURF4	1.08499	-0.228859	0.418596	-0.114606			10	23.5306	23.527	23.6342	23.7875	23.8318	23.8495	24.2885	24.1884	24.1268	24.1405	23.7193	23.9044	24.0495	24.4315	24.1282	24.1404	1
O15265	ATXN7	0.665572	-0.227177	0.168326	-0.0608003			3	17.0851	17.2554	16.7114	17.0965	16.9544	17.3815	17.1417	17.366	17.4791	17.2878	17.0189	17.1888	17.5354	17.3578	17.6871	17.1312	1
O15269	SPTLC1	0.857109	0.128013	0.232368	0.0348461			20	23.215	23.3062	23.1906	23.036	23.0445	22.8241	22.6477	22.6623	22.8029	22.8212	22.9539	23.0846	23.0529	22.7185	22.6463	22.7855	1
O15270	SPTLC2	0.263153	-0.020533	0.210464	-0.0200462			19	22.0218	21.9304	22.021	22.0203	22.0213	22.0555	22.0703	22.0103	22.1062	22.1081	22.0423	21.9669	22.0613	22.1663	22.0733	22.0307	1
O15287	FANCG	0.346513	0.101797	0.205655	0.020499			10	19.522	19.8328	19.3222	19.5747	19.4465	19.7953	19.7345	19.6547	19.6979	19.7045	19.2897	19.4765	19.5473	19.7135	19.6322	19.7449	1
O15294	OGT	0.911054	0.08435	0.158441	-0.0158962			35	22.6007	22.6234	22.5192	22.5702	22.4757	22.5673	22.4728	22.4831	22.4693	22.4235	22.4332	22.5564	22.4309	22.5591	22.4556	22.4827	1
O15315	RAD51B	0.376285	0.118888	0.376805	0.0902598			1	15.9796	16.2059	16.5306	16.2341	16.1802	16.6505	16.3175	16.2707	16.4879	16.4054	16.126	15.9304	16.2653	16.3576	16.2008	16.4501	1
O15318	POLR3G	1.58997	-0.225535	0.267744	0.0376896			5	19.3925	19.3679	19.134	19.3812	19.348	20.0465	20.0228	19.8958	19.9812	19.8693	19.4516	19.6481	19.5511	19.9833	19.9622	19.8308	1
O15321	TM9SF1	1.28093	-0.17467	1.34207	-0.0937378			15	21.5782	21.4417	21.7125	21.4995	21.6248	21.6905	21.6976	21.6403	21.7179	21.7048	21.8363	21.6698	21.7319	21.851	21.6987	21.8022	1
O15344	MID1	0.136715	-0.0243806	0.241404	0.0133581			29	24.0731	23.793	23.9058	23.9912	23.8717	23.8214	23.8749	23.8303	23.8458	23.8178	23.9163	24.0028	23.9349	23.7799	23.8628	23.8314	1
O15347	HMGB3	0.3555	-0.0651363	0.878203	0.0578078			23	25.616	25.5681	25.7358	25.7159	25.8926	26.0639	26.0817	26.1427	26.108	26.0554	25.7861	25.7045	25.8219	25.9743	26.0953	26.028	1
O15360	FANCA	0.0670844	0.0182737	0.540454	0.0649891			6	19.2231	19.1696	19.0658	19.3336	19.11	19.1591	19.1515	19.1188	18.9912	18.9959	19.2972	19.2271	18.9622	19.0383	18.9509	19.0657	1
O15370	SOX12	0.254087	-0.0920668	0.0476976	0.0180874			2	17.2988	17.3262	17.3734	17.5957	17.8717	17.9277	17.723	17.7221	17.9349	17.4281	17.5682	17.6731	17.5144	17.6572	17.6668	17.8632	1
O15371	EIF3D	0.379519	-0.0357749	0.208504	0.011964			44	25.3969	25.3364	25.4674	25.346	25.48	25.592	25.5953	25.6321	25.5349	25.5736	25.4208	25.434	25.4686	25.5836	25.5872	25.55	1
O15372	EIF3H	0.117731	-0.024123	0.399692	-0.0381775			25	24.0694	23.9774	24.0923	24.0167	24.299	24.0311	24.0713	24.0319	24.0792	24.0907	24.1434	24.1334	24.0684	24.1559	23.9933	24.1478	1
O15374	SLC16A4	1.31701	-0.198523	0.0691696	-0.0134195			5	21.5491	21.6639	21.9154	21.6753	21.7048	21.9673	22.1409	22.1194	21.9329	22.1971	21.9026	21.9248	21.8733	22.0878	22.106	22.061	1
O15379	HDAC3	0.226035	-0.0378174	1.27446	0.0931454			9	20.7913	21.0888	20.9174	21.0044	20.9795	21.46	21.4203	21.5108	21.3735	21.4548	21.0154	20.9605	21.0064	21.3412	21.4121	21.2988	1
O15381	NVL	0.406638	0.0408037	1.13507	0.0740112			26	21.5526	21.4711	21.3978	21.552	21.4198	21.6775	21.6959	21.7008	21.6226	21.5703	21.4598	21.4128	21.441	21.5884	21.559	21.5908	1
O15382	BCAT2	0.0513251	-0.00734024	0.355318	-0.039592			25	24.7123	24.7677	24.7501	24.7314	24.7401	24.8987	24.9515	24.9421	24.9692	25.0913	24.6151	24.8255	24.8024	24.9819	24.9805	25.068	1
O15391	YY2	0.0324265	-0.00833041	0.00610536	0.00167694			1	18.5071	18.3674	18.6766	18.5481	18.6149	19.0833	18.8442	19.0758	18.7924	18.9745	18.6069	18.6422	18.4044	18.9191	19.077	18.8611	1
O15392	BIRC5	0.108683	-0.0317969	1.85425	0.0931666			4	18.3646	18.7855	18.721	18.7682	18.7539	19.1908	19.1309	19.1427	19.1275	19.1502	18.7621	18.653	18.7162	19.0061	19.1122	19.0474	1
O15397	IPO8	0.757153	-0.0833803	0.434335	0.0418981			10	21.5774	21.4257	21.4531	21.5157	21.5367	21.826	21.9744	21.8617	21.8983	21.8243	21.6046	21.4826	21.6681	21.8801	21.8458	21.7791	1
O15400	STX7	0.00523731	0.0018973	0.0466197	-0.0101809			8	22.7297	23.0096	22.6769	22.5517	22.8185	22.8606	22.9931	23.0568	23.0687	22.9059	22.7124	22.6261	22.9276	23.133	22.9148	22.9138	1
O15417	TNRC18	0.599081	0.120473	0.612698	0.0866573			5	18.3259	18.5432	18.6156	18.7157	18.5771	18.0386	18.1913	18.1545	18.1729	17.928	18.505	18.324	18.476	17.9892	18.0233	18.0188	1
O15427	SLC16A3	0.221475	-0.0542795	0.410871	-0.0851796			8	21.9137	21.9274	21.8978	21.7666	21.5513	21.2989	21.316	21.4198	21.6022	21.5265	21.8761	21.921	21.7998	21.5035	21.4135	21.6366	1
O15431	SLC31A1	1.25653	-0.189144	0.212612	0.0512691			1	18.6939	18.6577	18.7383	18.9488	18.8628	18.7835	18.5782	18.492	18.6992	18.4101	19.0591	18.9201	18.9291	18.4657	18.6231	18.5352	1
O15438	ABCC3	1.1474	-0.0770178	0.703425	-0.0645281			39	23.5106	23.4964	23.46	23.4126	23.3779	23.2598	23.3063	23.3533	23.3797	23.4567	23.5453	23.5424	23.4979	23.4162	23.4109	23.4199	1
O15439	ABCC4	0.60597	-0.0411524	0.171377	-0.0110058			41	22.0781	22.0599	22.1687	22.1277	22.0941	22.1752	22.0768	22.1394	22.1389	22.1796	22.1051	22.1398	22.1957	22.1635	22.1438	22.1516	1
O15440	ABCC5	0.402236	-0.220177	0.0276762	-0.0178916			4	18.6377	18.155	18.4912	19.1453	19.0254	18.8961	19.0552	18.7911	18.674	18.2559	18.9468	18.9317	18.8548	18.4266	19.0339	18.7965	1
O15446	POLR1G	0.130525	-0.0226392	0.562667	0.0593913			20	22.3927	22.5049	22.5512	22.6628	22.6309	22.8167	22.8161	22.7867	22.7197	22.7328	22.5404	22.5718	22.6012	22.6205	22.8149	22.7096	1
O15460	P4HA2	0.132606	0.024243	0.0646701	-0.00661138			17	22.1212	22.1793	22.195	22.1906	22.3627	22.1986	22.1889	22.1709	22.1202	22.1639	22.2404	22.0684	22.2477	22.1655	22.2542	22.1056	1
O15488	GYG2	0.0573717	0.0726633	0.705965	-0.419559			1	NaN	15.0962	NaN	NaN	15.6535	14.5756	15.3951	NaN	15.3617	15.103	15.6056	NaN	14.9987	15.3279	15.9373	15.3201	1
O15492	RGS16	0.723414	-0.620396	0.945108	-0.697169			2	18.4565	18.0334	17.7038	19.3061	19.1811	18.3442	19.5208	18.4712	18.2098	18.0612	19.074	19.2344	19.1613	19.6009	19.1567	18.8983	1
O15498	YKT6	0.311538	0.114929	0.235494	0.0502721			15	23.8155	23.2643	23.2675	23.5964	23.726	22.8322	23.0116	22.8711	23.0417	22.8369	23.4775	23.4319	23.3477	23.0221	22.7278	22.8554	1
O15504	NUP42	0.148922	0.0183623	0.410197	0.0203692			12	21.1969	21.2987	21.1153	21.2872	21.1663	21.3793	21.4067	21.3163	21.3844	21.3389	21.1955	21.1884	21.1996	21.3397	21.3466	21.3479	1
O15511	ARPC5	1.18172	0.0955259	0.083788	0.0129472			24	25.5219	25.5164	25.4657	25.4539	25.4458	25.4921	25.329	25.3084	25.352	25.3135	25.2846	25.4392	25.4319	25.2688	25.4228	25.3465	1
O15514	POLR2D	0.206172	-0.0490253	0.633143	-0.083105			6	21.5891	21.6459	21.5086	21.7817	21.706	22.292	22.4276	22.3367	22.1433	22.2601	21.8776	21.6598	21.5484	22.3557	22.3888	22.3806	1
O15525	MAFG	0.384661	-0.0906788	0.398669	0.0839466			3	18.5058	18.596	18.3424	18.4721	18.5616	18.5298	18.4952	18.7979	18.6885	18.5656	18.4246	18.8112	18.523	18.6247	18.3838	18.5858	1
O15533	TAPBP	0.910501	0.042091	0.908529	0.0458761			8	21.1824	21.1893	21.1274	21.1121	21.1974	21.1648	21.1513	21.0885	21.0815	21.126	21.1259	21.1127	21.1203	21.1066	21.0448	21.0782	1
O15534	PER1	0.480487	-0.177095	0.467619	-0.13605			1	17.9147	17.9968	17.7603	18.3884	18.2634	18.2163	18.4396	18.1245	18.2557	17.9348	18.1059	18.2014	18.4181	18.5251	18.2546	18.211	1
O15541	RNF113A	0.0519186	-0.0130594	0.0644024	-0.0134719			18	21.7737	21.9064	21.9047	21.5569	21.8353	21.5338	21.7038	21.7507	21.7972	21.8567	21.7699	21.8622	21.7933	21.7094	21.7429	21.7735	1
O15550	KDM6A	0.142881	-0.0127455	0.276634	0.0346442			19	22.2438	22.2068	22.1837	22.1401	22.156	22.0272	22.1043	22.0629	22.0313	22.0541	22.2619	22.1586	22.1761	22.0853	21.8886	22.09	1
O15551	CLDN3	1.70788	-0.351091	1.23403	-0.228265			3	18.7362	18.5725	19.0016	18.8066	18.6418	18.4038	18.6526	18.3783	18.5043	18.5346	19.2378	19.0649	19.0057	18.8144	18.5245	18.83	1
O43143	DHX15	0.00861672	0.000557836	0.45992	0.0236407			76	25.717	25.8132	25.7796	25.7672	25.7863	25.8911	25.8322	25.9305	25.8787	25.9061	25.759	25.784	25.7732	25.8538	25.8855	25.8529	1
O43148	RNMT	0.373641	-0.0222824	0.676571	0.0397669			27	22.1287	22.0989	22.1263	22.1912	22.178	22.1506	22.1552	22.157	22.2235	22.2467	22.1662	22.1955	22.139	22.1713	22.131	22.1383	1
O43149	ZZEF1	0.216515	-0.0256282	0.0543736	0.00332998			25	20.1722	20.1745	20.2485	20.3431	20.1889	20.1257	20.1544	20.0777	20.098	20.0684	20.2467	20.298	20.2086	20.1042	20.0897	20.1106	1
O43150	ASAP2	0.145515	0.0379971	0.695037	-0.0726419			9	20.9278	20.6793	20.8482	20.7093	20.6294	20.6343	20.6855	20.7537	20.6686	20.7104	20.7292	20.8729	20.5603	20.8771	20.7324	20.6799	1
O43156	TTI1	0.187387	-0.021113	0.821724	0.058301			23	22.0162	22.0071	21.897	21.9018	21.8806	22.0144	22.1107	22.082	22.0225	21.9939	21.9332	21.9335	22.0182	21.971	21.9493	22.0389	1
O43157	PLXNB1	0.191707	-0.0291906	0.79723	-0.0855087			11	20.1577	19.9871	20.2234	20.1357	20.0836	19.8414	19.8674	19.8515	19.9701	19.9711	20.1574	20.2077	20.0749	19.9743	19.9052	20.0779	1
O43159	RRP8	4.09364	0.127979	0.151725	0.019676			25	22.8614	22.8341	22.8372	22.8651	22.84	22.9511	22.766	22.8848	22.9484	22.9447	22.6927	22.7415	22.7246	22.8657	22.8527	22.9196	1
O43164	PJA2	0.486618	0.0723162	0.0261723	-0.00405909			9	20.1962	19.9537	19.9318	20.0337	19.9993	19.8724	19.9397	19.7534	19.8428	19.732	19.888	19.9519	20.012	19.8392	19.7957	19.8615	1
O43166	SIPA1L1	0.474288	0.115728	0.286087	0.0710505			22	19.9004	20.3421	20.1058	20.2765	20.2056	19.8198	20.0775	19.8661	19.8406	19.7408	20.0155	19.9764	20.1591	19.8326	19.6144	19.9468	1
O43167	ZBTB24	0.0533046	-0.0379994	0.01071	0.0152979			1	15.1913	15.2345	15.4748	15.0665	15.9816	NaN	14.4988	13.5529	NaN	14.0728	15.266	15.7753	15.2419	13.2796	14.2486	14.5504	1
O43169	CYB5B	1.44889	-0.256496	0.530792	-0.0642351			19	25.5469	25.4469	25.3235	25.1816	25.2139	25.8437	25.7126	25.7781	25.7484	25.8291	25.536	25.6363	25.6249	25.7597	25.9672	25.8129	1
O43172	PRPF4	0.0407046	-0.0047432	0.640702	0.0433039			30	22.4708	22.6014	22.5572	22.5986	22.5922	22.8861	22.7883	22.7805	22.8809	22.8083	22.5679	22.6254	22.5131	22.7638	22.8144	22.7784	1
O43175	PHGDH	0.48538	-0.0549343	0.000379132	4.62e-05			45	27.6929	27.527	27.6149	27.5813	27.7359	27.9504	28.0293	27.9061	27.9066	27.9789	27.6568	27.6887	27.7105	27.8859	28.0056	27.9711	1
O43181	NDUFS4	0.0570225	0.0161315	1.14901	-0.0886181			7	23.3448	23.5915	23.6565	23.6096	23.6659	23.3808	23.3715	23.4568	23.3636	23.4805	23.4209	23.5399	23.7118	23.4643	23.4671	23.5664	1
O43189	PHF1	1.58495	0.241638	0.0468156	0.0118594			2	18.8871	19.0468	18.8848	19.1499	18.9322	19.0816	19.1966	18.9371	19.2414	19.3047	18.754	18.8366	18.6249	19.1085	19.1232	19.1896	1
O43194	GPR39	0.885817	-0.164286	0.530446	-0.0974222			1	18.4427	18.2692	18.2691	18.5128	18.579	18.0469	17.9676	18.0835	18.203	17.8571	18.6475	18.6218	18.4673	18.1001	18.224	18.0629	1
O43237	DYNC1LI2	0.335641	0.0509907	0.966861	0.0979376			24	23.7511	23.743	23.8005	23.5932	23.8914	23.5037	23.5413	23.6701	23.4623	23.6064	23.6906	23.7083	23.7157	23.498	23.4208	23.4577	1
O43242	PSMD3	0.447718	0.0465549	0.814562	0.0557866			54	25.4172	25.3875	25.4711	25.2864	25.3525	25.5239	25.4388	25.4798	25.5213	25.5623	25.3075	25.3956	25.306	25.3998	25.4588	25.4897	1
O43251	RBFOX2	0.671164	0.175264	0.0347856	-0.00629183			8	22.7614	22.6336	22.7158	22.3559	22.512	21.9247	21.9041	21.7383	21.9084	21.9676	22.5936	22.4467	22.2211	21.8285	21.871	21.9851	1
O43252	PAPSS1	0.631896	-0.114225	0.371205	0.0477306			31	22.7716	22.9949	23.1061	22.8258	22.9964	22.8963	23.0199	23.114	23.0929	23.115	22.9929	23.0448	23.1219	23.0137	22.9858	23.0002	1
O43257	ZNHIT1	0.0745996	0.0485124	0.588379	0.12746			1	17.1306	17.0838	16.4294	17.1146	16.3679	16.1801	16.4092	16.2668	16.3441	16.0679	16.7616	16.7493	16.8193	15.955	16.23	16.1934	1
O43264	ZW10	0.613478	-0.0449985	0.215711	0.0279334			23	22.0105	22.0118	21.9879	22.0916	22.0037	22.2978	22.2493	22.2121	22.1746	22.1043	22.0626	22.1271	22.0086	22.226	22.2077	22.1055	1
O43272	PRODH	0.416751	-0.0993449	0.626679	-0.0910739			7	19.3126	19.4844	19.7044	19.2806	19.4941	19.0606	19.0035	19.2323	19.2018	19.2378	19.4737	19.5826	19.6075	19.2441	19.2955	19.1751	1
O43286	B4GALT5	0.200408	-0.0686478	0.16511	0.0203992			2	17.8374	17.6564	17.9089	17.5846	17.4755	17.2913	17.2043	17.313	17.3638	17.3969	17.9878	17.675	17.6207	17.3336	17.2483	17.2985	1
O43290	SART1	0.237102	0.0270124	1.37038	0.0862527			44	22.7758	22.6641	22.7294	22.6231	22.745	22.9556	22.8087	22.8647	22.9078	22.8974	22.7041	22.6073	22.73	22.799	22.8219	22.7808	1
O43291	SPINT2	0.597201	-0.0881631	0.03458	0.00877965			7	23.3174	23.404	23.2815	23.3247	23.3087	23.3366	23.3142	23.514	23.3625	23.3798	23.3589	23.2998	23.5876	23.5711	23.2356	23.3112	1
O43292	GPAA1	0.100006	0.0114334	0.486314	-0.0520894			15	22.4579	22.2966	22.36	22.4082	22.3654	22.27	22.2839	22.1867	22.2587	22.3325	22.4018	22.39	22.3067	22.4181	22.2493	22.288	1
O43294	TGFB1I1	0.480005	-0.0868908	0.233335	-0.0546727			4	19.4	19.1458	19.0411	19.2644	19.1416	19.0896	19.4092	19.0488	19.229	19.336	19.2965	19.2863	19.2736	19.3025	19.3099	19.2191	1
O43299	AP5Z1	0.0529524	-0.0199816	0.651981	-0.0810633			2	16.8508	17.0047	16.808	16.4631	16.742	16.5334	16.6612	16.6459	16.6832	16.7771	16.8039	16.6473	16.9299	16.8188	16.7181	16.6867	1
O43301	HSPA12A	0.0564555	-0.00472272	0.474254	-0.0396477			21	21.2941	21.3895	21.3582	21.3356	21.347	20.9801	21.0377	20.9709	21.0789	21.0761	21.3424	21.4026	21.3038	21.016	21.0674	21.1217	1
O43303	CCP110	0.0937945	-0.0179105	1.94226	0.219095			3	18.2283	18.3508	18.2528	18.1247	18.0853	18.524	18.503	18.5993	18.5011	18.4396	18.3034	18.2089	18.1666	18.4321	18.2188	18.2321	1
O43306	ADCY6	0.178345	-0.0529925	0.116831	0.0368546			6	25.5439	25.5803	25.6623	25.6328	25.4115	25.657	25.4984	25.5338	25.7424	25.6911	25.8845	25.4279	25.545	25.3841	25.8464	25.5325	1
O43309	ZSCAN12	0.255071	-0.121992	1.76244	-0.494893			1	16.0677	15.498	15.6559	15.6674	15.9822	15.1389	14.8145	14.8027	15.1019	15.0918	15.9662	16.1711	15.5514	15.1812	15.7081	15.5653	1
O43310	CTIF	0.00301455	-0.000996272	0.395656	-0.222761			5	18.3971	18.5461	18.4743	18.6644	18.7582	17.3623	18.1066	17.5289	17.3654	17.6887	18.7318	18.4068	18.5685	17.571	17.6453	18.2831	1
O43324	EEF1E1	0.0288311	0.00454483	0.0981507	-0.00829214			17	25.0473	25.2112	25.0222	25.1511	25.0193	25.8423	25.8516	25.8254	25.8138	25.751	25.1309	25.064	25.0622	25.8783	25.8099	25.7871	1
O43325	LYRM1	0.665647	-0.0945787	0.176088	-0.0267423			4	19.8611	19.7016	19.9696	19.8765	19.9293	20.2133	20.3443	20.1892	20.3586	20.4079	20.0058	19.8777	20.0031	20.3609	20.3358	20.2916	1
O43379	WDR62	0.0218388	0.00424131	0.336763	0.0377307			24	20.4024	20.477	20.5709	20.6112	20.6469	20.6627	20.6813	20.5252	20.5338	20.533	20.5902	20.5597	20.4624	20.5501	20.5773	20.521	1
O43390	HNRNPR	1.89845	0.101015	0.732073	0.0390188			62	26.8992	26.8609	26.7796	26.8533	26.8361	27.0861	27.0203	26.9957	27.0655	27.0456	26.7138	26.749	26.7716	26.9712	27.0417	26.9979	1
O43395	PRPF3	0.150936	-0.0190184	1.89633	0.112291			30	23.033	23.0632	22.9853	23.0985	23.1956	23.3204	23.309	23.3144	23.2469	23.2489	23.0742	23.1185	23.0897	23.1127	23.2166	23.1977	1
O43396	TXNL1	0.44273	0.0429426	0.276332	-0.0327966			31	24.4211	24.342	24.2904	24.2598	24.3255	24.1672	24.3607	24.2377	24.208	24.2444	24.2315	24.2798	24.3432	24.34	24.2557	24.2335	1
O43399	TPD52L2	0.397703	-0.0420956	0.0294382	0.0042085			24	24.4881	24.4926	24.5429	24.4151	24.5914	24.4251	24.4661	24.4642	24.4999	24.325	24.5048	24.6151	24.5244	24.4804	24.4593	24.3558	1
O43402	EMC8	0.152989	-0.0217721	0.0513704	-0.00465431			13	23.0017	22.8631	22.8607	23.033	22.9591	23.0331	23.142	23.073	23.0015	23.0604	22.9484	22.9107	23.0368	23.0816	23.0567	23.0617	1
O43414	ERI3	0.120423	-0.032847	1.1541	-0.0857067			7	21.6178	21.3189	21.2894	21.6271	21.5246	21.6207	21.7652	21.6885	21.6967	21.6351	21.576	21.4251	21.524	21.7432	21.7394	21.8183	1
O43422	THAP12	0.351384	0.0718115	0.455654	-0.0481375			8	23.453	23.2854	23.302	23.3052	23.1472	23.1447	23.0451	23.0724	23.0889	22.9955	23.3699	23.2232	23.0872	23.0293	23.1328	23.1903	1
O43427	FIBP	0.232082	-0.0379335	0.261697	0.0382286			14	21.5903	21.7098	21.8253	21.7187	21.8727	21.4237	21.622	21.556	21.5757	21.6437	21.7685	21.7816	21.7938	21.5978	21.4505	21.5296	1
O43432	EIF4G3	0.106664	-0.0160542	0.483365	-0.0383109			48	23.805	23.7132	23.7205	23.5884	23.7064	23.4668	23.563	23.5757	23.5541	23.5105	23.7669	23.7634	23.6379	23.5066	23.5989	23.6115	1
O43447	PPIH	0.123326	0.026888	0.40814	0.0434353			14	23.1499	23.0879	22.8594	23.1298	23.1429	23.291	23.2599	23.3254	23.3184	23.3287	22.9795	23.1444	23.0173	23.1809	23.2248	23.3781	1
O43462	MBTPS2	2.43507	0.184078	0.980639	-0.0928734			4	21.5805	21.7053	21.56	21.6283	21.539	21.0521	20.9271	20.9893	20.9741	21.0713	21.4337	21.4052	21.4168	21.1121	21.009	21.1658	1
O43463	SUV39H1	0.424469	0.218277	0.523304	0.109734			4	18.5728	18.8623	18.5234	18.6588	18.0417	18.8766	18.8848	18.8434	18.729	18.7278	18.4244	18.5755	17.9406	18.4852	18.8814	18.7411	1
O43464	HTRA2	0.400165	-0.0813351	0.324175	0.0230195			7	21.1814	21.0057	20.9857	20.8349	21.0437	21.4017	21.4815	21.4926	21.4827	21.5252	21.01	21.2277	21.0372	21.4183	21.4769	21.4658	1
O43482	OIP5	0.408292	0.078591	0.0148794	0.00373052			2	18.2289	18.3817	18.3586	18.4118	18.2197	17.1535	17.2522	17.0744	17.033	16.9416	18.3846	18.2658	18.0742	17.0376	17.0089	17.2151	1
O43488	AKR7A2	0.602705	-0.0754442	0.224353	-0.0171884			14	23.0903	23.0932	23.0944	22.8687	23.0067	23.4427	23.3478	23.3906	23.3661	23.4164	23.1322	23.098	23.0881	23.4279	23.3541	23.4476	1
O43491	EPB41L2	0.196203	0.0285065	1.52932	0.0913072			35	22.665	22.656	22.6599	22.6207	22.851	22.6958	22.7117	22.6611	22.6056	22.6577	22.6942	22.6147	22.6772	22.5391	22.5545	22.6315	1
O43493	TGOLN2	0.335961	-0.0471987	1.751	-0.417698			18	22.6495	22.629	22.7541	22.8084	22.8206	20.7106	20.7189	20.2107	20.535	20.4768	22.8433	22.7102	22.785	20.9529	20.8617	21.0297	1
O43502	RAD51C	0.143738	-0.0241046	0.234508	-0.0372939			4	18.6705	18.7918	18.8319	18.6156	18.8312	18.3332	18.5799	18.4673	18.4302	18.3571	18.7775	18.7139	18.8255	18.4863	18.5248	18.4015	1
O43504	LAMTOR5	0.405473	-0.154268	0.525139	-0.105462			8	20.84	20.5277	20.3498	20.7442	20.8272	20.3939	20.5634	20.5817	20.7268	20.546	21.1059	20.6116	20.7187	20.8024	20.5188	20.6822	1
O43505	B4GAT1	0.132241	0.0447834	0.273144	-0.0433873			6	21.1755	21.0295	20.9994	20.9346	20.6387	20.8661	20.8254	20.8121	20.734	20.9588	20.9165	20.7931	21.0227	20.9693	20.9107	20.7679	1
O43513	MED7	0.085243	-0.0221648	0.106013	-0.0102604			2	18.9007	18.7225	18.9058	19.1237	18.9658	18.9323	18.9687	18.9584	18.8705	18.8363	18.9798	18.8424	19.0154	18.9264	18.8987	18.9453	1
O43516	WIPF1	0.410838	-0.0710553	0.605433	0.101496			10	20.8109	20.7987	20.8969	20.6417	20.7119	20.1146	20.0671	20.3548	20.1733	20.2564	20.711	20.9326	20.8856	20.031	20.0424	20.2018	1
O43520	ATP8B1	0.600478	-0.133904	1.85561	0.0788883			3	18.0951	18.2846	18.1315	18.3287	18.2244	18.7759	18.7403	18.7318	18.781	18.6967	18.5424	18.1299	18.3679	18.6385	18.6783	18.6819	1
O43524	FOXO3	0.30781	0.416141	0.658098	0.264474			1	NaN	17.3592	16.4395	NaN	NaN	17.1669	16.6445	16.9709	16.5968	17.3253	16.2887	16.6778	NaN	16.6642	16.6015	16.7635	1
O43541	SMAD6	0.240574	0.086507	0.0799668	0.0469119			3	17.2037	17.1421	17.1367	17.692	17.4576	16.5266	16.2374	16.3711	16.3888	16.3474	17.2113	17.2869	17.2215	16.6526	16.553	15.7763	1
O43542	XRCC3	0.267767	-0.0730657	0.158066	0.0450853			2	18.7717	18.5504	18.6413	18.5157	18.6938	19.0056	18.9766	18.8246	18.8287	18.8437	18.8873	18.7762	18.4594	18.9788	18.9861	18.5873	1
O43556	SGCE	0.237439	-0.058537	0.758537	0.139914			2	18.625	18.4622	18.6312	18.4607	18.2273	18.5263	18.7203	18.6003	18.753	18.7771	18.5748	18.4925	18.5523	18.438	18.4572	18.7113	1
O43567	RNF13	0.145542	-0.0448953	0.0459234	0.0113998			3	19.8367	19.4777	19.5252	19.7113	19.6533	19.9018	20.0146	19.9726	20.1841	20.1742	19.5273	19.895	19.6348	20.1395	19.9305	20.0443	1
O43570	CA12	0.128138	-0.0271748	1.73808	-0.156101			13	25.5377	25.2798	25.2644	25.2896	25.4892	25.2217	25.164	25.1866	25.183	25.0691	25.4322	25.3544	25.4114	25.2443	25.3119	25.4068	1
O43572	AKAP10	0.285296	-0.0248463	0.089627	-0.0063961			12	21.5732	21.5383	21.5639	21.6185	21.4977	21.7133	21.7303	21.7338	21.6562	21.705	21.6431	21.5264	21.5801	21.7084	21.7596	21.6742	1
O43583	DENR	0.419996	-0.0689315	0.721355	-0.0536004			19	24.3309	24.2051	24.2979	24.4201	24.507	24.7226	24.8204	24.8118	24.7593	24.7733	24.38	24.4002	24.4833	24.7781	24.9034	24.8116	1
O43592	XPOT	1.23503	-0.203622	0.095479	-0.0163389			35	23.0774	23.0953	23.2754	23.2906	23.4136	23.9233	24.0431	23.9345	23.8757	23.8195	23.4892	23.3993	23.4138	23.831	23.9967	23.9791	1
O43598	DNPH1	0.680399	0.164829	0.342354	0.0466173			13	23.6952	23.7922	23.7006	23.3636	23.4663	23.9871	23.9035	24.0802	24.0868	24.1218	23.5661	23.3721	23.3782	24.0166	23.9242	24.027	1
O43615	TIMM44	0.404541	0.0350805	0.259454	0.0295115			31	23.9973	23.9014	23.9452	23.8557	23.9617	23.819	23.922	23.9471	23.9162	23.9616	23.8435	23.9207	23.9274	23.7941	23.9303	23.9265	1
O43617	TRAPPC3	0.0187644	0.00566877	0.187823	-0.0337685			15	23.7791	23.4455	23.7567	23.4579	23.6024	23.578	23.6158	23.5553	23.8034	23.7244	23.7035	23.5888	23.5156	23.7302	23.7362	23.6011	1
O43633	CHMP2A	0.497936	0.0437007	0.545839	-0.0541851			13	24.1782	24.093	24.181	24.1747	24.103	23.7228	23.8131	23.7938	23.7078	23.8537	24.0961	24.1771	24.0336	23.8348	23.7652	23.8973	1
O43639	NCK2	0.428789	0.0842421	0.277071	0.0533869			9	20.3144	20.4001	20.5772	20.5008	20.2073	20.555	20.3268	20.4816	20.5018	20.5558	20.3162	20.3189	20.3121	20.5387	20.4742	20.2795	1
O43657	TSPAN6	0.238377	-0.0533881	0.0310818	0.00772718			5	21.6141	21.7067	21.3681	21.5137	21.3772	21.7022	21.7845	21.6046	21.6441	21.4584	21.5975	21.6013	21.5093	21.7435	21.6211	21.5285	1
O43660	PLRG1	0.0616184	0.00880597	0.0469119	0.00867653			21	21.839	21.8633	21.8218	21.9321	21.7123	21.7969	21.806	21.7348	21.7958	21.7988	21.8294	21.8636	21.7816	21.6104	21.8896	21.8334	1
O43663	PRC1	0.450508	0.0430635	0.642687	0.0894068			22	23.3399	23.4468	23.3103	23.2575	23.3042	23.2773	23.1429	23.0317	23.093	23.0478	23.3073	23.2886	23.2701	23.0908	22.9476	23.049	1
O43665	RGS10	0.279612	-0.0693644	0.261356	0.0440921			9	21.9244	21.5681	21.6712	21.719	21.65	21.8424	21.7439	21.8462	21.6036	21.7328	21.8136	21.9083	21.6059	21.7871	21.7233	21.6187	1
O43670	ZNF207	0.921145	0.0988116	1.38698	0.130206			10	24.2953	24.3858	24.5131	24.3562	24.3378	24.347	24.5349	24.5465	24.4181	24.4404	24.2791	24.3344	24.223	24.3126	24.3285	24.3404	1
O43674	NDUFB5	0.823573	-0.0964341	0.423873	-0.0275772			8	23.1629	23.2034	23.242	23.0446	23.0932	23.3069	23.2405	23.3116	23.3321	23.3601	23.2346	23.3301	23.1723	23.3232	23.3203	23.3699	1
O43676	NDUFB3	0.737667	0.156035	0.280023	0.0140911			4	23.6833	23.6791	23.6258	23.8271	23.7267	23.9107	23.9241	23.9353	23.9802	23.9457	23.4149	23.4343	23.8079	23.9559	23.8909	23.9285	1
O43677	NDUFC1	2.03937	-0.306569	0.0823893	-0.0206071			1	16.4896	16.6304	16.5351	16.7834	16.7693	17.8077	17.5059	17.5589	17.5266	17.5854	16.9827	16.9078	16.9539	17.7604	17.5144	17.5777	1
O43678	NDUFA2	0.0166853	-0.00401459	0.144471	-0.0144677			7	23.6676	23.4084	23.3243	23.4492	23.4598	23.7709	23.7178	23.8233	23.7625	23.8262	23.3911	23.4712	23.5353	23.8672	23.7504	23.7662	1
O43681	GET3	0.278886	0.0549997	0.766527	-0.0559059			15	24.2562	23.9985	24.1017	23.8979	24.0421	24.2508	24.2651	24.2156	24.2237	24.1144	24.0273	24.0363	23.9492	24.2893	24.2605	24.2597	1
O43684	BUB3	0.907658	0.0514561	0.218885	0.0324865			26	25.0817	25.0318	24.982	24.977	25.0363	24.8084	24.8309	24.6856	24.8414	24.8248	24.9591	25.0044	24.9473	24.6546	24.7725	24.87	1
O43688	PLPP2	0.558025	0.183784	0.858671	0.158651			3	21.4037	21.5359	21.7074	21.627	22.0749	21.7765	21.8727	21.8834	21.9036	21.7863	21.4864	21.5543	21.4171	21.7398	21.4603	21.8575	1
O43707	ACTN4	1.54336	0.0714116	0.511395	0.0334262			226	28.5177	28.5849	28.5088	28.5481	28.5296	28.6983	28.614	28.6301	28.634	28.634	28.4327	28.5119	28.4546	28.5479	28.6528	28.6253	1
O43708	GSTZ1	0.416024	-0.0645629	0.465768	-0.0362141			7	21.9152	21.947	21.9168	21.7763	21.8905	22.0661	21.9883	22.0824	21.9663	22.0127	22.0202	22.0408	21.8001	22.0131	22.0632	22.1018	1
O43709	BUD23	0.38769	0.0546153	0.205005	0.0217957			7	22.2672	22.4255	22.4781	22.4973	22.3738	22.4553	22.438	22.4841	22.4157	22.3549	22.2842	22.3634	22.4137	22.3983	22.4847	22.3405	1
O43715	TRIAP1	0.130542	-0.058982	0.734799	-0.214508			3	19.5984	19.1414	19.2358	19.167	19.3733	18.3236	18.6005	18.325	18.6024	18.6817	19.7094	19.152	19.2251	18.9646	18.7132	18.4856	1
O43716	GATC	0.139476	-0.0528208	0.870572	-0.08175			7	21.2346	20.9446	20.9557	21.2175	21.2537	21.4334	21.2864	21.265	21.3567	21.2524	21.4635	20.9679	21.0907	21.3661	21.4333	21.4022	1
O43719	HTATSF1	0.145416	0.0187239	0.127661	0.0145429			37	23.6794	23.6335	23.593	23.6671	23.7236	23.6291	23.7096	23.7543	23.6352	23.6334	23.6353	23.5503	23.7362	23.6524	23.7223	23.5987	1
O43739	CYTH3	0.493738	0.0999811	0.087739	0.00580381			6	19.9636	20.2494	20.1087	19.9805	19.9303	20.0513	20.0616	20.0018	19.9947	20.0794	19.9834	20.0382	19.818	20.0508	20.0097	20.0354	1
O43741	PRKAB2	1.08824	-0.10688	0.508983	-0.0826377			1	17.7336	17.5863	17.6147	17.7742	17.6695	17.6129	17.4637	17.4296	17.696	17.4887	17.7512	17.838	17.7585	17.5894	17.7095	17.5635	1
O43747	AP1G1	0.15022	-0.0199993	0.663887	-0.035232			42	24.2058	23.9977	23.9995	24.0659	24.0723	24.4494	24.496	24.4778	24.446	24.42	24.0941	24.0992	24.0715	24.5404	24.4849	24.4539	1
O43752	STX6	0.801914	-0.187691	2.29925	-0.198586			7	19.94	19.9584	19.5388	19.8125	19.9711	20.0463	20.1704	20.2001	20.2513	20.1871	19.9789	19.9705	20.1462	20.3787	20.3827	20.3475	1
O43759	SYNGR1	0.759614	-0.154151	0.369736	-0.0597373			2	18.7536	18.6744	18.7532	18.5425	18.4621	18.7195	18.7723	18.9141	18.774	18.8301	18.9335	18.6365	18.8039	18.9511	18.7134	18.9208	1
O43760	SYNGR2	0.768838	0.142732	0.150865	0.0249733			6	25.5323	25.3681	25.6474	25.2747	25.3801	25.3944	25.2948	25.3677	25.4166	25.2859	25.3649	25.2671	25.2613	25.3714	25.186	25.4234	1
O43761	SYNGR3	0.125218	-0.0237686	0.0296006	0.00679334			3	20.162	19.8931	19.9406	19.9424	19.9264	20.0063	19.9265	20.1378	20.146	20.1712	19.9392	19.9722	20.0786	20.1467	19.9427	20.1229	1
O43765	SGTA	1.31018	0.0793189	1.7157	0.0476573			15	23.4974	23.4336	23.505	23.4343	23.4779	23.6222	23.6147	23.5715	23.5967	23.5662	23.4583	23.3631	23.3495	23.5494	23.5482	23.5422	1
O43766	LIAS	0.418208	-0.0541532	0.507092	-0.137346			3	18.7182	18.8668	18.785	18.8633	18.6795	17.6422	18.0833	17.9759	17.9432	18.1062	18.8903	18.7633	18.8565	18.0313	17.9909	18.2404	1
O43768	ENSA	0.102461	0.0172334	0.157929	-0.026187			13	23.688	23.5432	23.4585	23.487	23.45	23.2572	23.3614	23.4843	23.3901	23.5161	23.5625	23.4711	23.4907	23.4649	23.387	23.4321	1
O43772	SLC25A20	0.3128	-0.0433486	0.621737	-0.0847014			9	22.4123	22.3675	22.4546	22.362	22.405	22.296	22.2098	22.4443	22.3007	22.4566	22.3408	22.5872	22.403	22.3874	22.4505	22.4406	1
O43776	NARS1	1.14814	-0.0894194	0.0536399	-0.00527382			42	25.5179	25.5104	25.5756	25.3906	25.5222	25.9135	25.8743	25.9746	25.8902	25.9196	25.5939	25.6019	25.5825	25.8488	25.9496	25.9609	1
O43795	MYO1B	0.96258	0.056805	1.26849	0.0731531			65	24.81	24.8914	24.8373	24.8664	24.8796	25.1834	25.0863	25.1658	25.1095	25.0759	24.7856	24.7547	24.8602	25.0327	25.0403	25.0801	1
O43805	SSNA1	0.705866	-0.344558	0.280386	-0.156949			4	21.0891	20.1206	20.4781	20.8101	20.7225	21.622	21.7786	21.7589	20.8933	21.7762	20.8095	21.2403	20.916	21.8502	21.6674	21.6506	1
O43808	SLC25A17	0.286851	-0.115611	0.16295	-0.0397732			3	20.15	19.6627	19.9873	20.0178	20.3814	20.6899	20.7932	20.5279	20.5331	20.4434	20.3188	20.1091	20.0385	20.5726	20.7523	20.5868	1
O43809	NUDT21	0.232498	0.0501165	0.352766	0.0448301			15	24.6274	24.7257	24.5549	24.3391	24.5157	25.0461	24.9336	25.0935	24.9844	25.0801	24.538	24.466	24.5034	25.0836	24.9207	24.9438	1
O43813	LANCL1	0.74007	-0.0729576	0.488941	0.0453086			25	25.036	25.1119	25.0358	24.9915	25.0837	25.4867	25.534	25.5402	25.5457	25.6601	25.0589	25.0834	25.2318	25.553	25.5022	25.4688	1
O43815	STRN	0.128089	0.0105792	0.184885	0.0108476			33	22.7049	22.5815	22.6447	22.66	22.6762	23.0396	22.9713	22.9576	22.9605	23.0065	22.6514	22.6051	22.6721	22.9531	22.9969	22.9788	1
O43818	RRP9	0.886044	0.165261	0.532198	0.112487			16	23.8925	23.9641	23.7288	23.7669	23.8126	23.7083	23.5216	23.6399	23.345	23.5706	23.7757	23.7654	23.4621	23.303	23.5407	23.4901	1
O43819	SCO2	0.301392	0.0393677	0.690599	-0.134673			7	21.9064	22.0152	22.0178	22.0685	21.8711	21.6293	21.4853	21.3672	21.7633	21.637	21.9577	21.8737	21.9778	21.6643	21.7774	21.6916	1
O43822	CFAP410	0.215632	0.0798742	2.59116	0.310127			3	17.7799	17.9705	17.528	17.643	17.3269	17.8609	17.6598	17.6688	17.6983	17.614	17.6132	17.501	17.5952	17.3549	17.4641	17.3516	1
O43823	AKAP8	0.0685303	-0.0140532	0.00357177	0.000503922			24	22.7081	22.9737	22.8438	22.9544	22.738	22.7454	22.7339	22.7763	22.7058	22.6995	22.8856	22.8566	22.8307	22.6203	22.8225	22.7523	1
O43824	GTPBP6	0.318837	-0.0415209	0.035813	-0.00346514			16	22.2771	22.2936	22.3393	22.2919	22.4632	22.2715	22.3026	22.3673	22.3244	22.309	22.4501	22.303	22.3705	22.2548	22.3786	22.3218	1
O43826	SLC37A4	0.333563	-0.111003	0.266394	-0.125578			2	18.1383	17.9023	18.2947	18.0188	18.2057	17.54	18.2253	18.363	18.11	17.984	18.375	18.3666	17.9273	18.2852	18.1725	18.0524	1
O43829	ZBTB14	0.53877	0.0606225	0.819957	-0.152026			4	19.3862	19.4377	19.5712	19.4966	19.4506	17.7325	17.9077	18.0145	17.9858	18.0764	19.4031	19.485	19.3355	18.0415	18.0185	18.2262	1
O43837	IDH3B	0.320503	-0.0294704	0.903933	-0.0407801			32	25.3882	25.4189	25.3787	25.261	25.4113	25.158	25.1562	25.127	25.1355	25.1536	25.4129	25.3793	25.4111	25.1285	25.2159	25.2161	1
O43847	NRDC	0.156064	-0.0184505	0.735103	0.0403361			39	23.6984	23.7037	23.7742	23.6185	23.7559	23.9396	23.9577	23.98	23.9216	24.0238	23.7604	23.6542	23.771	23.949	23.9335	23.8901	1
O43852	CALU	0.0836603	0.0168358	1.34869	-0.0857314			42	26.2728	26.3964	26.4263	26.5218	26.5137	26.1752	26.2211	26.0889	26.1474	26.108	26.4351	26.3032	26.4898	26.2462	26.2554	26.2	1
O43861	ATP9B	1.23216	-0.176598	0.0365848	0.00731506			3	19.1837	19.036	19.2877	19.1727	19.0025	18.8676	19.0054	19.158	18.9778	18.971	19.2629	19.2818	19.3946	19.0477	19.0081	18.9102	1
O43865	AHCYL1	0.332435	-0.0233751	0.0548544	0.0051693			30	24.851	24.8919	24.8085	24.8623	24.9401	25.1263	25.1625	25.157	25.0839	25.1725	24.8859	24.9125	24.884	25.2028	25.0881	25.1149	1
O43896	KIF1C	0.406394	-0.0490846	0.134616	0.0164138			15	20.5642	20.4235	20.549	20.6426	20.6226	20.2866	20.3725	20.3636	20.3128	20.2299	20.6266	20.5695	20.6323	20.3533	20.3199	20.2169	1
O43913	ORC5	0.402889	-0.0563168	1.37438	0.0840401			12	21.2486	21.4238	21.5131	21.3531	21.4354	21.9371	21.9033	21.9598	21.8916	21.8862	21.4384	21.4948	21.4201	21.7953	21.9046	21.7948	1
O43920	NDUFS5	2.29099	0.169633	1.66069	-0.183344			9	24.8584	24.9359	24.8363	24.91	24.7701	23.6044	23.6102	23.6267	23.6515	23.6697	24.7041	24.6717	24.7017	23.7556	23.7205	23.9715	1
O43924	PDE6D	0.349405	-0.0686881	0.354273	0.0615096			3	21.8663	21.8294	21.7854	21.6224	21.7638	22.2832	22.335	22.5226	22.4058	22.2166	21.885	21.6745	21.9669	22.2228	22.342	22.3086	1
O43929	ORC4	0.399777	-0.0727497	0.739514	0.0515545			17	22.4182	22.1578	22.1629	22.1409	22.2697	22.641	22.5242	22.5253	22.5569	22.513	22.3659	22.3464	22.1956	22.5195	22.5199	22.4624	1
O43933	PEX1	0.0357963	0.00532583	0.160112	-0.0304122			16	21.2183	21.1829	21.1865	21.1664	21.1328	20.7664	20.9456	20.6177	20.7378	20.7011	21.1604	21.0646	21.2911	20.8155	20.7627	20.7742	1
O60216	RAD21	0.15389	-0.0262405	0.499484	0.0793911			22	23.1316	23.2609	23.0005	23.1295	23.1216	23.4505	23.4954	23.5797	23.4273	23.2788	23.154	23.072	23.2392	23.3658	23.4409	23.2941	1
O60218	AKR1B10	0.0312386	0.00773048	0.275664	-0.0249728			169	30.4334	30.4792	30.4832	30.2148	30.2276	30.504	30.4811	30.5605	30.5943	30.6224	30.3957	30.3991	30.285	30.5667	30.6101	30.5556	1
O60220	TIMM8A	0.217028	-0.084289	0.246024	-0.0626982			2	20.6627	20.4213	20.1831	20.4534	20.1438	19.4916	19.4194	19.309	19.5365	19.6796	20.6916	20.2795	20.4003	19.6799	19.3854	19.5845	1
O60231	DHX16	0.450657	0.0530256	1.55151	0.0816021			32	22.3113	22.5435	22.4665	22.3909	22.4659	22.5768	22.5007	22.5964	22.5827	22.605	22.3984	22.3802	22.3692	22.4555	22.5199	22.4967	1
O60232	ZNRD2	0.427688	0.0817417	0.0804959	-0.0234929			7	23.0672	22.7464	22.8154	23.0334	22.904	23.0173	23.048	22.6843	23.0646	23.0466	22.8896	22.8205	22.7846	22.8882	23.0129	23.0857	1
O60239	SH3BP5	0.802778	-0.175378	0.457234	0.156984			3	17.9923	18.0352	18.2506	18.4226	18.177	17.0982	17.6687	17.4502	17.5085	17.6345	18.2588	18.3938	18.4001	17.5053	17.1574	17.2823	1
O60243	HS6ST1	0.901952	-0.255625	0.0829226	0.083297			2	16.7441	16.4964	16.8987	16.7356	16.6406	15.6466	16.7696	16.2713	15.2693	16.3348	17.0046	17.2015	16.6701	16.1425	15.9949	15.7877	1
O60244	MED14	0.000166108	-1.46e-05	1.01158	0.0560271			17	20.4018	20.4734	20.4554	20.4018	20.4567	20.9064	20.8557	20.8702	20.8054	20.7977	20.3948	20.4252	20.4935	20.7992	20.7675	20.8066	1
O60256	PRPSAP2	0.227067	-0.0394276	0.888179	0.0776042			11	23.3879	23.4023	23.4351	23.6373	23.4666	23.4097	23.431	23.4208	23.3591	23.2972	23.4077	23.562	23.5461	23.2886	23.3821	23.2472	1
O60264	SMARCA5	1.20604	0.110212	2.44777	0.115358			73	24.6665	24.8323	24.6542	24.6563	24.7283	24.8989	24.837	24.848	24.8799	24.8385	24.5532	24.6135	24.6252	24.7472	24.6997	24.7884	1
O60266	ADCY3	0.78151	0.174557	0.15792	-0.0457134			4	18.0189	17.8682	17.7253	17.9556	18.1712	18.0702	18.3563	18.1539	18.0558	17.8482	17.8462	17.8333	17.6403	18.1175	18.1956	18.1148	1
O60268	KIAA0513	0.492184	0.352296	0.423168	-0.195682			2	20.619	19.7486	19.3902	20.3304	20.0358	20.51	19.7681	19.9718	20.1136	19.8451	19.592	20.0758	19.3497	19.9959	20.2099	20.5065	1
O60269	GPRIN2	0.039037	-0.0114414	1.09897	-0.228254			5	20.4	20.3916	20.3448	20.7053	20.4281	19.8712	19.4933	19.4941	19.6437	19.4898	20.3412	20.6	20.4549	19.7343	19.806	19.9397	1
O60271	SPAG9	0.0436629	0.00415039	0.350158	0.0217194			58	23.095	23.1965	23.2446	23.1691	23.1953	23.0257	23.1355	23.0735	23.089	23.0354	23.167	23.19	23.1709	23.0414	23.061	23.0479	1
O60281	ZNF292	1.3608	0.104644	0.402397	-0.130349			2	17.2075	17.0549	17.0834	17.0444	17.0551	16.3005	16.1382	16.2017	16.328	16.5383	16.9677	16.9837	17.0018	16.1758	16.4234	16.6959	1
O60287	URB1	0.772034	0.0753642	0.334959	0.0485875			38	21.5567	21.4971	21.4711	21.6047	21.6238	21.5354	21.5093	21.4151	21.4201	21.2947	21.5246	21.4007	21.5007	21.4297	21.4116	21.3177	1
O60291	MGRN1	2.04274	-0.134458	0.0876084	-0.00809886			6	19.6096	19.6844	19.7153	19.7607	19.6818	19.7794	19.8711	19.8762	19.9069	19.8883	19.7909	19.8309	19.8526	19.9154	19.8428	19.8592	1
O60292	SIPA1L3	0.0898192	0.00819982	0.996606	0.0398719			53	21.0862	21.2311	21.1236	21.1285	21.1733	20.9502	20.9596	20.9625	20.9792	21.0119	21.1367	21.1472	21.1371	20.8995	20.9303	20.9687	1
O60293	ZFC3H1	1.06483	-0.0929263	0.457516	-0.0239312			23	20.423	20.5599	20.4862	20.4451	20.5559	20.7123	20.6263	20.6957	20.6644	20.7026	20.5839	20.6494	20.5275	20.6798	20.7017	20.7309	1
O60294	LCMT2	0.0281409	-0.00544306	0.746541	-0.143255			4	19.6333	19.5805	19.5774	19.4348	19.4888	18.1725	18.3312	18.2496	18.3078	18.4506	19.5718	19.6445	19.4288	18.4435	18.2773	18.616	1
O60299	LZTS3	0.923546	0.314689	0.521733	-0.163992			1	15.3204	14.8516	14.7719	14.9702	14.578	14.9627	15.1378	14.8211	14.6349	14.8312	14.57	14.4614	14.7198	14.7967	15.2229	15.1051	1
O60303	KATNIP	1.04603	-0.200551	0.239621	0.0936876			2	16.8331	16.5337	16.6135	16.6743	16.4823	16.6616	16.9952	16.9801	16.5099	16.6476	16.7056	16.9726	16.8057	16.7785	16.4154	16.8016	1
O60306	AQR	1.1243	0.0754599	0.4341	0.0298882			41	22.5142	22.6528	22.6118	22.609	22.5359	22.7051	22.6396	22.678	22.604	22.5808	22.5126	22.4912	22.524	22.6063	22.6071	22.6215	1
O60308	CEP104	0.392936	0.173039	0.482367	-0.0628719			1	20.9554	20.1509	20.3141	20.4751	20.3396	20.3388	20.4788	20.5006	20.4375	20.3199	20.4395	20.1587	20.2238	20.3868	20.5125	20.5348	1
O60313	OPA1	1.4476	-0.115232	0.858737	-0.0364505			45	23.2039	23.2547	23.3266	23.3241	23.3388	23.6434	23.652	23.626	23.69	23.666	23.3367	23.4362	23.4417	23.7267	23.6967	23.6524	1
O60318	MCM3AP	0.362779	0.0401114	2.8319	0.105301			25	21.009	21.1948	20.9986	21.0333	21.0366	21.3556	21.3022	21.3066	21.2987	21.2762	21.008	21.0154	21.0197	21.1978	21.2229	21.187	1
O60331	PIP5K1C	0.988491	-0.0424872	0.0527087	-0.00851428			1	16.2135	16.2482	16.2043	16.2547	16.2721	17.1539	17.1284	16.9792	17.0512	16.9557	16.3194	16.2624	16.2613	17.1224	17.0273	17.0369	1
O60333	KIF1B	0.00435725	-0.000717545	0.148497	-0.0128452			34	21.2086	21.1798	21.2822	21.4131	21.2747	21.466	21.4721	21.4389	21.376	21.4236	21.3014	21.2463	21.2695	21.5105	21.4321	21.4019	1
O60337	MARCHF6	0.645951	0.150011	1.53099	-0.205418			4	20.699	20.5532	20.5431	20.7032	20.5166	20.0238	20.1332	19.95	19.9759	20.048	20.5462	20.1905	20.6224	20.2926	20.3293	20.0729	1
O60341	KDM1A	0.313419	0.0234052	1.59985	0.131973			32	23.2301	23.176	23.1739	23.2129	23.209	23.69	23.5862	23.6944	23.6408	23.7055	23.195	23.1036	23.2324	23.5269	23.4551	23.6123	1
O60343	TBC1D4	0.110357	-0.0163638	0.128382	0.00987854			20	21.221	21.1678	21.2822	21.1807	21.1543	20.9849	21.0315	20.9655	21.0268	21.0358	21.3415	21.1634	21.1478	20.9546	20.9865	21.056	1
O60353	FZD6	0.103375	-0.0241175	1.01793	-0.128239			6	20.5597	20.5579	20.7116	20.7556	20.7818	20.8254	20.8628	20.9007	20.7603	20.9739	20.8305	20.5598	20.702	20.8786	21.0162	21.0837	1
O60381	HBP1	0.34845	-0.0594902	0.0524905	0.00911179			1	17.3817	17.1385	17.3812	17.3591	17.4075	17.7884	17.7925	17.6524	17.7579	17.823	17.4166	17.4554	17.3074	17.8271	17.6265	17.8076	1
O60427	FADS1	0.388163	-0.0622934	0.267625	0.0337456			16	22.5692	22.8673	22.8341	22.7318	22.7102	22.9988	22.9954	23.0159	22.9995	23.0288	22.7922	22.8044	22.8179	23.1023	22.8606	22.959	1
O60437	PPL	0.838482	0.0995155	0.117241	0.0147504			78	22.5492	22.666	22.4772	22.5383	22.4235	21.778	21.678	21.6829	21.7723	21.6497	22.4879	22.4338	22.3724	21.6191	21.7647	21.7085	1
O60443	GSDME	0.67545	-0.0938107	0.396323	-0.0493451			13	21.0995	21.1653	21.2267	21.191	21.2316	21.5978	21.81	21.6637	21.7301	21.6619	21.2304	21.1661	21.4333	21.7951	21.757	21.674	1
O60447	EVI5	0.285144	0.0448716	0.274678	-0.0755155			8	19.1622	19.171	19.144	19.356	19.1471	18.5539	18.562	18.7054	18.5643	18.2556	19.2267	19.1733	19.0535	18.5837	18.4796	18.748	1
O60462	NRP2	0.919644	0.0651386	0.033288	-0.00493889			22	21.1272	21.2126	21.2046	21.2057	21.2492	20.8057	20.7976	20.7091	20.8244	20.6763	21.1985	21.1195	21.0863	20.8387	20.6839	20.7801	1
O60476	MAN1A2	0.0167834	0.00708084	0.575492	-0.104909			5	20.7696	20.4212	20.4526	20.2765	20.2973	19.9679	19.8301	19.9953	19.9742	19.7873	20.3075	20.6568	20.3448	19.8694	20.1723	20.0059	1
O60488	ACSL4	0.171524	-0.0186555	0.068258	0.00844523			20	21.9924	22.107	22.1349	22.1474	22.0577	21.8057	21.9098	21.9045	21.9671	21.9366	22.1555	22.0707	22.0935	21.9653	21.8663	21.8573	1
O60493	SNX3	0.5741	-0.0651501	1.06236	0.0505632			17	23.6945	23.6542	23.7365	23.5227	23.6469	24.0751	24.1038	24.0873	24.078	24.0478	23.7668	23.7247	23.6568	24.0809	24.0235	23.9792	1
O60499	STX10	0.256372	0.0164346	0.298536	-0.0278304			2	20.359	20.2848	20.2562	20.2772	20.2935	20.4078	20.4217	20.4969	20.4565	20.5508	20.2787	20.2479	20.3066	20.4975	20.5353	20.4509	1
O60502	OGA	0.425587	0.0488541	1.638	0.107584			26	22.6386	22.7749	22.7255	22.6514	22.5524	23.076	23.0653	23.0771	23.1038	23.0714	22.6151	22.6246	22.6195	22.8792	22.9998	23.0344	1
O60503	ADCY9	2.14581	0.214176	1.60665	0.126711			5	21.3491	21.4861	21.3171	21.4369	21.4732	21.2187	21.328	21.2627	21.3367	21.2332	21.1671	21.2773	21.1505	21.2215	21.0923	21.1337	1
O60504	SORBS3	0.340552	-0.0782705	0.228727	0.0360858			19	21.8791	22.1975	21.9088	22.0021	21.835	21.8788	21.9246	22.059	21.9302	22.0483	22.1228	22.0932	21.9123	22.0457	21.8703	21.8803	1
O60506	SYNCRIP	0.119142	0.0206916	0.438449	0.0557143			44	26.3045	26.376	26.3061	26.1558	26.2932	26.4476	26.2508	26.3662	26.3639	26.4397	26.1868	26.3831	26.2294	26.2348	26.3801	26.3388	1
O60508	CDC40	0.405773	0.0632436	0.295821	0.0399645			19	21.2521	21.2954	21.4151	21.4807	21.3988	21.567	21.6247	21.5513	21.4971	21.3776	21.3171	21.2034	21.3949	21.4965	21.4969	21.4573	1
O60512	B4GALT3	0.726375	0.107033	0.392893	-0.0467637			3	19.3734	19.4815	19.4511	19.4415	19.2449	18.5483	18.5695	18.5973	18.7257	18.6216	19.4051	19.1943	19.2749	18.6103	18.6207	18.7467	1
O60513	B4GALT4	0.317286	-0.0493228	0.366271	-0.0480707			5	21.5806	21.8178	21.7107	21.5521	21.6384	21.3928	21.4669	21.6157	21.5533	21.553	21.6696	21.7433	21.7149	21.5642	21.5094	21.6196	1
O60518	RANBP6	0.101148	0.014001	0.574016	-0.0682578			5	19.9368	20.1038	19.934	20.0728	20.0088	19.9095	19.9455	19.8829	20.0075	20.0812	19.9869	19.9522	20.0526	20.1128	19.9896	19.9983	1
O60524	NEMF	0.34563	0.0520223	0.0131226	-0.00128899			28	22.9251	22.8315	22.8421	23.0114	22.9022	22.8424	22.8146	22.8088	22.83	22.726	22.8392	22.7428	22.9693	22.7551	22.8394	22.8225	1
O60547	GMDS	0.261115	-0.0295583	2.32255	-0.195247			32	24.529	24.4139	24.5064	24.4334	24.5975	24.0192	24.0589	24.0853	24.1467	24.1962	24.5048	24.5631	24.5089	24.3082	24.2554	24.3259	1
O60551	NMT2	0.280762	0.0686495	0.430471	0.0725087			4	19.1987	19.5466	19.2291	19.4083	19.208	19.5768	19.8146	19.6287	19.5855	19.8064	19.1933	19.1869	19.3683	19.6773	19.5659	19.5864	1
O60563	CCNT1	0.506651	0.0445558	0.480993	0.0369403			18	21.1518	21.177	21.1101	21.1271	21.1147	20.7228	20.7656	20.7197	20.819	20.8251	21.0779	21.1846	21.0122	20.6952	20.778	20.7273	1
O60568	PLOD3	0.0553593	-0.00846532	1.37306	0.0607887			18	22.8386	22.9189	22.9572	22.8222	22.9696	22.9827	23.029	22.9931	22.9723	23.0443	22.9091	22.8253	22.9949	22.927	22.9838	22.9197	1
O60573	EIF4E2	2.93378	-0.2212	0.0106036	-0.00139605			8	23.0247	22.9797	22.9999	23.1247	23.0964	23.3423	23.3004	23.3807	23.2946	23.3044	23.2596	23.2878	23.2515	23.4262	23.2473	23.3041	1
O60583	CCNT2	0.647751	-0.078488	0.339796	-0.132692			4	20.8416	20.7189	20.7359	20.9045	20.8184	20.3064	20.0878	19.6281	19.7994	19.8856	20.9791	20.8227	20.8453	19.9955	19.9938	20.2331	1
O60610	DIAPH1	0.514284	-0.0611512	0.311885	0.0208838			52	24.0306	23.9854	24.163	24.0331	24.0988	24.2007	24.255	24.2773	24.1651	24.1883	24.0461	24.1098	24.214	24.1881	24.203	24.1981	1
O60613	SELENOF	0.804938	-0.158194	1.28621	-0.182807			3	20.7337	20.6011	21.0059	20.6621	20.8577	21.1443	21.0964	21.2211	21.3797	21.2761	20.9635	20.9366	20.8909	21.3876	21.4992	21.3321	1
O60637	TSPAN3	0.975779	0.0917216	0.144076	-0.0776113			3	22.2973	22.4356	22.3263	22.2762	22.4031	20.519	20.6504	21.2448	20.6541	20.6032	22.3001	22.1874	22.2804	20.7909	20.5643	21.0805	1
O60645	EXOC3	0.883812	-0.0802288	0.278474	-0.0246693			25	22.2109	22.1168	22.1205	22.106	22.019	22.2601	22.2916	22.2118	22.2505	22.3625	22.2455	22.1947	22.1443	22.2884	22.3391	22.2724	1
O60658	PDE8A	0.20976	0.0247932	0.976175	-0.0328363			16	21.079	21.1376	21.1292	21.2863	21.1851	21.4112	21.4198	21.4135	21.4678	21.4547	21.1451	21.1237	21.1471	21.4863	21.4605	21.4519	1
O60664	PLIN3	0.640662	-0.0562998	2.30788	0.0770742			30	24.2853	24.2561	24.3521	24.2737	24.3642	24.5776	24.6055	24.6173	24.5956	24.6427	24.2805	24.3919	24.4154	24.5582	24.5121	24.5217	1
O60669	SLC16A7	1.48987	0.122645	0.0243583	-0.0179062			1	21.1164	21.1224	21.1246	21.0481	21.1785	17.9392	18.6946	18.8709	18.9354	18.7813	20.9223	20.9798	21.0839	18.5212	18.6217	18.8436	1
O60671	RAD1	0.843889	-0.141542	0.0222276	-0.00397377			5	20.8301	20.4731	20.7596	20.691	20.6583	21.0062	21.1135	21.117	20.8847	20.983	20.8656	20.8514	20.7549	20.9811	21.0673	21.0262	1
O60675	MAFK	0.647437	0.138514	1.65109	0.166637			13	21.871	21.9203	21.5302	21.9142	21.8303	22.463	22.3941	22.5178	22.5208	22.3895	21.5845	21.736	21.7036	22.2331	22.2409	22.3972	1
O60678	PRMT3	0.0296393	0.00446129	0.0344531	0.00416006			13	23.4157	23.4545	23.4859	23.5653	23.6141	23.867	23.9585	23.8497	23.8119	23.7836	23.4545	23.517	23.5365	23.8427	23.8822	23.8251	1
O60684	KPNA6	0.0516948	-0.00785535	0.335538	0.0260026			28	23.7142	23.8245	23.7158	23.7195	23.7913	24.0242	23.9348	23.9941	24.0489	23.9879	23.7853	23.8501	23.6474	23.9612	23.9286	24.0261	1
O60701	UGDH	0.00674556	-0.00043958	0.448982	-0.0127327			119	28.5952	28.5847	28.613	28.5428	28.6386	28.95	28.9912	28.9778	28.9514	28.9665	28.5934	28.6087	28.5839	28.9698	28.9998	28.9707	1
O60704	TPST2	0.188543	-0.0582826	0.824099	-0.200135			1	16.4757	16.05	16.5198	16.3731	16.4627	16.2629	16.1601	16.3492	15.8988	16.1524	16.5487	16.4045	16.3505	16.3269	16.5398	16.2277	1
O60716	CTNND1	0.507295	0.0233845	0.251685	0.00784518			81	25.5141	25.4724	25.5456	25.4851	25.5001	25.5263	25.4869	25.5005	25.5314	25.4958	25.4749	25.4528	25.5126	25.4978	25.5134	25.4898	1
O60725	ICMT	0.62204	0.21051	0.949326	-0.0957183			2	21.1389	20.6885	20.7798	20.7327	20.8837	21.2609	21.2188	21.1392	21.2064	21.2154	20.5319	20.956	20.4147	21.3457	21.1842	21.3817	1
O60739	EIF1B	1.67703	-0.748027	0.0567144	-0.0433855			1	11.4101	NaN	11.5461	NaN	11.9908	13.5668	13.4784	14.046	13.7599	13.5936	12.4986	12.4991	12.1934	13.9704	13.0967	14.1299	1
O60749	SNX2	0.527001	-0.0650623	0.803914	0.055851			24	23.4238	23.5399	23.4561	23.3133	23.4084	23.6231	23.7252	23.6931	23.7215	23.6978	23.4996	23.4209	23.5596	23.6712	23.5696	23.6681	1
O60762	DPM1	0.0397467	-0.00724322	1.28894	0.054			9	23.381	23.5831	23.4167	23.5257	23.588	24.0127	24.0419	23.9953	23.9634	23.9565	23.566	23.5163	23.4362	23.9524	23.9205	23.947	1
O60763	USO1	0.459782	-0.0469748	0.188932	-0.0160693			53	24.0846	24.2154	24.2218	24.2307	24.2401	24.1902	24.299	24.2962	24.2709	24.2945	24.1759	24.2812	24.2794	24.3059	24.318	24.2348	1
O60783	MRPS14	0.496157	-0.052868	0.752472	-0.0842517			3	21.9942	21.9243	22.0369	22.0329	21.8859	21.5093	21.5019	21.5933	21.6015	21.6657	22.0433	22.084	21.9557	21.6085	21.7592	21.608	1
O60784	TOM1	0.346129	-0.0781823	0.557956	-0.0481243			13	22.5694	22.4684	22.2682	22.179	22.3872	22.1875	22.1872	22.2988	22.2879	22.1818	22.4407	22.5256	22.3916	22.2549	22.2462	22.3293	1
O60814	H2BC12	0.106034	0.0609978	0.553318	-0.190686			9	29.5973	30.509	30.2583	30.1417	30.1297	29.0328	28.6215	28.915	29.1981	28.6481	30.0049	29.9286	30.2651	28.9559	29.2392	29.0263	1
O60826	CCDC22	0.193112	0.0182321	0.529279	0.0281811			29	22.7316	22.7446	22.7829	22.7016	22.7014	22.8359	22.7835	22.7577	22.7437	22.7694	22.6302	22.7692	22.7431	22.7185	22.7774	22.7537	1
O60828	PQBP1	0.908081	-0.211739	0.362061	-0.0876586			13	22.2932	22.5286	22.4714	22.4643	22.7811	22.8205	22.9866	22.6735	22.6421	22.6121	22.6342	22.6571	22.8671	22.8684	22.9276	22.7078	1
O60830	TIMM17B	0.0853455	0.0256126	0.42542	0.089756			6	22.3066	22.2502	22.2945	22.039	22.1672	22.4593	22.3114	22.6686	22.6107	22.5098	22.253	21.956	22.3487	22.3221	22.5298	22.4147	1
O60831	PRAF2	0.805705	0.129643	0.47229	-0.0788357			3	23.1819	23.1695	22.8733	23.0662	23.0766	22.4267	22.4534	22.6337	22.6907	22.5959	23.027	22.8851	22.9195	22.6991	22.5547	22.6629	1
O60832	DKC1	2.24912	0.171462	0.145422	0.028668			42	24.9601	24.9024	24.7969	24.8421	24.8857	24.4938	24.3953	24.434	24.5773	24.4913	24.7508	24.6693	24.6978	24.3169	24.4219	24.6103	1
O60841	EIF5B	0.263261	-0.0234661	0.433509	-0.0347043			63	24.0147	23.963	23.9986	24.1039	24.0372	23.9731	23.9827	23.8869	23.9192	23.8871	24.0322	24.011	24.0977	23.9353	24.0271	23.9311	1
O60858	TRIM13	0.168248	0.0481808	0.414057	0.0541658			2	18.5124	19.0067	18.7565	18.8084	18.8163	18.5501	18.5789	18.4702	18.6743	18.5022	18.6469	18.7464	18.8023	18.4738	18.5913	18.4378	1
O60869	EDF1	0.0519862	0.00628586	0.4441	-0.0569434			11	25.1724	25.2361	25.0989	25.0867	25.1253	24.4093	24.6479	24.492	24.6044	24.5783	25.1646	25.078	25.1701	24.6239	24.5961	24.5899	1
O60870	KIN	0.14577	0.0240447	1.08032	0.0563002			11	20.6829	20.6032	20.5892	20.7837	20.8181	20.888	20.8727	20.9075	20.8378	20.8141	20.6936	20.6402	20.6803	20.8096	20.8424	20.7711	1
O60879	DIAPH2	0.176341	-0.0271125	0.414011	-0.0194906			26	21.9199	21.9698	21.9587	22.0593	22.0594	22.1113	22.1402	22.1099	22.1842	22.0992	22.0115	21.9149	22.1352	22.1408	22.1576	22.1469	1
O60884	DNAJA2	1.47491	-0.161251	0.249668	-0.0169745			30	24.5276	24.4742	24.5244	24.6475	24.6548	24.8315	24.8613	24.7456	24.7725	24.799	24.7067	24.8146	24.6595	24.813	24.8133	24.8305	1
O60888	CUTA	0.79365	-0.298411	0.528719	0.137101			4	22.4008	21.8655	22.0456	21.8156	21.9796	22.8259	22.7413	22.9528	22.9081	23.0747	22.6608	22.103	22.1958	22.8909	22.5087	22.8907	1
O60890	OPHN1	0.453567	-0.104988	0.692905	-0.106558			2	16.428	16.2826	16.5059	16.5653	16.3388	14.8837	15.048	14.8378	15.0665	14.7938	16.72	16.3525	16.5147	15.0563	15.0193	15.0219	1
O60906	SMPD2	0.00534966	0.00141335	0.643899	-0.0775232			7	20.4933	20.6324	20.2725	20.5453	20.4834	20.4261	20.377	20.4093	20.3439	20.5183	20.4791	20.5792	20.3936	20.3803	20.5248	20.5723	1
O60907	TBL1X	0.454808	-0.0779065	1.02922	0.081768			7	20.2437	20.3911	20.5709	20.4533	20.3976	20.2882	20.1738	20.1266	20.2066	20.1592	20.5626	20.4897	20.4154	20.0706	20.1565	20.1002	1
O60911	CTSV	0.195946	-0.0972626	1.71737	0.40794			2	15.8829	15.725	15.7674	15.3599	16.029	16.8561	16.7739	16.6489	16.9691	16.6439	16.1169	15.9111	15.5223	16.6283	16.3069	16.1761	1
O60921	HUS1	0.174558	0.0218936	0.173804	-0.016331			5	20.7171	20.7295	20.6767	20.832	20.6636	20.6294	20.715	20.679	20.6249	20.642	20.714	20.7624	20.6293	20.7499	20.6198	20.6534	1
O60925	PFDN1	0.028271	0.00988159	0.187866	0.0307035			9	24.5617	24.3575	24.3083	24.5662	24.662	24.6664	24.8207	24.7473	24.5532	24.7266	24.4922	24.6634	24.2883	24.7205	24.6123	24.6836	1
O60927	PPP1R11	0.459343	-0.0690982	0.766066	0.0561506			6	20.8693	20.6802	20.7739	20.9827	20.8502	20.2263	20.1075	20.1359	20.1571	20.1655	20.8877	20.9237	20.8898	20.0936	20.0482	20.1651	1
O60930	RNASEH1	0.397424	-0.080051	0.010906	-0.00202154			4	21.0109	20.7141	20.776	20.8875	20.8441	20.5689	20.4591	20.5906	20.3375	20.4426	20.9403	21.055	20.7845	20.473	20.5124	20.4598	1
O60934	NBN	0.716059	-0.0991378	1.94034	0.0650505			31	22.0147	22.1513	22.3187	22.1009	22.1335	22.242	22.2166	22.2467	22.265	22.1874	22.2739	22.2443	22.2107	22.168	22.1607	22.1708	1
O60936	NOL3	1.6764	-0.702331	0.712625	-0.508807			7	20.3016	19.8188	19.986	20.443	20.7658	21.2427	21.873	22.2585	21.4358	22.5131	21.0066	20.8627	21.0268	22.038	22.39	22.6923	1
O60941	DTNB	0.232933	-0.0558509	1.3797	-0.126975			7	19.8013	19.7062	19.5873	19.4511	19.5855	19.4412	19.2752	19.3028	19.3235	19.3195	19.7137	19.7948	19.5379	19.4425	19.5405	19.3952	1
O75027	ABCB7	0.653188	-0.0418866	0.0898724	-0.00601311			11	22.5573	22.4999	22.5162	22.5947	22.5556	22.5936	22.5675	22.6681	22.6185	22.6423	22.6443	22.5523	22.5633	22.608	22.6361	22.628	1
O75030	MITF	0.675366	0.295124	1.02162	1.6463			1	15.7249	15.4269	15.6265	15.8098	16.1057	14.7741	14.5216	14.3232	15.073	14.7769	15.5916	15.0398	15.6996	15.0597	12.8741	11.2086	1
O75044	SRGAP2	0.901761	0.0695662	1.48705	0.113707			24	20.8344	20.9745	20.8573	20.8929	20.8244	21.0105	20.9109	20.9052	20.8762	20.8323	20.7748	20.8022	20.8444	20.7821	20.8268	20.771	1
O75051	PLXNA2	0.71412	-0.0970633	0.878119	-0.125924			2	17.8947	17.8249	17.787	17.9151	17.8515	17.9404	18.0941	17.9308	18.0172	18.176	18.0842	17.8071	17.9639	18.0649	18.1683	18.2396	1
O75054	IGSF3	0.0528191	0.00453224	0.22866	0.0121188			15	21.5785	21.6542	21.6696	21.6427	21.6389	21.6754	21.708	21.6603	21.6409	21.6928	21.5885	21.6185	21.6898	21.6467	21.7027	21.6407	1
O75063	FAM20B	0.61996	0.101101	0.465399	-0.110164			4	20.879	20.7834	20.9333	20.6678	20.9404	20.5316	20.5185	20.2968	20.5529	20.6928	20.7926	20.6418	20.7847	20.7623	20.4597	20.664	1
O75064	DENND4B	0.208358	-0.0459947	0.0718394	0.0123046			3	18.3211	18.5195	18.6345	18.3261	18.5838	18.9066	18.8386	18.7672	18.805	18.9991	18.4978	18.5522	18.519	18.8917	18.8863	18.7749	1
O75071	EFCAB14	0.154352	0.0317115	0.245681	0.0458591			2	16.3814	16.3564	16.2538	16.5717	16.4881	16.3416	16.3149	16.3996	16.399	16.4798	16.3529	16.456	16.3268	16.5112	16.3075	16.2047	1
O75083	WDR1	1.64618	0.0538325	0.436077	-0.0243298			67	26.2778	26.2408	26.2128	26.2589	26.2532	25.9341	25.9882	25.9255	25.99	25.9548	26.1798	26.223	26.1819	25.9655	25.9531	26.0299	1
O75084	FZD7	0.435755	0.0305332	0.586679	-0.141095			2	19.4889	19.5388	19.5878	19.526	19.4679	17.2074	17.6154	17.411	17.4555	17.5484	19.5161	19.5058	19.4522	17.4833	17.5186	17.764	1
O75106	AOC2	0.160635	0.146714	0.072106	-0.0259679			1	18.5776	17.3569	17.6919	18.4405	17.4494	17.2165	17.1283	16.7262	17.0927	17.0315	17.9274	17.5088	17.8335	17.1412	17.1649	16.889	1
O75110	ATP9A	0.556503	-0.0820988	0.221533	-0.0425547			11	20.9647	21.1466	21.2576	21.1163	21.0373	20.6928	20.6976	20.8063	20.9741	20.8214	21.2358	21.1527	21.1714	20.9075	20.7474	20.8681	1
O75113	N4BP1	0.264056	-0.0448018	0.00759436	-0.00100034			17	20.184	20.0377	20.2441	20.0527	20.1017	20.0613	20.2285	20.1858	20.1029	20.0818	20.2219	20.0436	20.241	20.104	20.1404	20.1548	1
O75122	CLASP2	0.188413	-0.0259315	0.351804	0.0327649			42	22.3104	22.4131	22.5533	22.4596	22.465	22.6466	22.6204	22.6608	22.5869	22.5286	22.4494	22.4521	22.4972	22.5858	22.629	22.5129	1
O75123	ZNF623	0.0171645	0.00734018	0.457027	-0.162705			1	16.4172	16.0713	16.1104	16.1798	16.0568	14.6273	14.7522	14.7839	14.7326	14.7656	16.2937	16.3399	15.8457	14.7512	14.6186	15.3152	1
O75127	PTCD1	0.636614	-0.0338188	0.734132	-0.0827888			14	21.4275	21.4269	21.5067	21.5038	21.4622	21.5226	21.4297	21.5422	21.6695	21.6007	21.5055	21.5192	21.473	21.6	21.6412	21.666	1
O75128	COBL	0.106929	-0.0384588	0.545607	-0.0917075			5	19.3856	19.0362	18.8743	18.9546	18.9635	19.053	19.0439	19.2227	19.0154	19.2062	19.1752	19.146	18.9227	19.3044	19.0649	19.2305	1
O75129	ASTN2	0.457907	-0.1255	0.00269767	0.00158768			1	22.6801	23.0611	23.0983	22.7118	22.89	21.5549	22.1818	22.085	22.0189	21.9941	23.021	22.9034	23.1169	22.111	21.6025	22.1825	1
O75131	CPNE3	0.0350107	0.00711428	0.283823	0.0142536			34	25.811	25.6716	25.6086	25.4879	25.6132	25.8891	25.8517	25.8986	25.8943	25.8656	25.6454	25.6264	25.6222	25.8622	25.8271	25.9076	1
O75140	DEPDC5	0.649594	-0.134038	0.502173	0.0943616			2	16.7772	16.6276	16.7469	16.4171	16.5282	16.9534	17.2207	17.2602	17.1925	17.3138	16.811	16.81	16.6393	17.0317	17.113	17.1365	1
O75143	ATG13	0.201722	0.0298564	0.118645	-0.0238758			5	20.0888	20.0711	20.1327	20.1601	19.9482	18.9647	19.1233	18.9424	19.2273	19.0565	20.1374	19.991	20.0226	19.0609	19.0389	19.1604	1
O75146	HIP1R	0.540071	-0.0503606	0.580557	-0.0530078			24	22.56	22.6537	22.6302	22.6509	22.6828	22.423	22.4653	22.3095	22.4786	22.4768	22.7158	22.5962	22.7456	22.473	22.4799	22.498	1
O75147	OBSL1	0.442223	0.115822	0.545431	0.129175			9	20.6548	20.8849	21.0593	21.0198	20.6646	20.3197	20.3997	20.0868	20.359	20.4615	20.8072	20.6774	20.7379	20.2489	20.0119	20.3277	1
O75150	RNF40	0.209376	0.0265299	0.21155	-0.0213879			37	22.6181	22.7506	22.5204	22.5932	22.6392	22.5801	22.5974	22.5321	22.4671	22.5773	22.615	22.5803	22.598	22.6392	22.5534	22.524	1
O75151	PHF2	0.295799	0.0552705	3.21113	0.176788			13	20.5232	20.6403	20.6297	20.4771	20.4743	20.7498	20.6597	20.6573	20.7225	20.7043	20.3948	20.661	20.4251	20.5565	20.5047	20.5046	1
O75152	ZC3H11A	0.65296	0.0789898	0.112361	0.0175084			27	22.0483	22.1951	22.2614	22.1167	22.2747	21.8072	21.8855	21.8435	21.6719	21.6994	22.1111	22.0785	22.1111	21.7192	21.7714	21.8013	1
O75153	CLUH	0.494963	-0.0332759	0.104238	-0.00890414			49	26.5667	26.5633	26.6226	26.5333	26.499	26.7554	26.7396	26.7086	26.6681	26.6491	26.5975	26.6194	26.5539	26.7139	26.7506	26.6746	1
O75157	TSC22D2	0.749513	0.292761	0.434497	0.11579			9	21.1606	20.9176	21.061	20.8633	20.3704	20.4018	19.9623	20.1925	20.336	20.4118	20.7473	20.4818	20.5163	20.0769	20.1087	20.2497	1
O75164	KDM4A	1.3355	0.1259	0.0765891	0.0132041			9	25.1756	25.1235	25.2837	25.2869	25.2995	25.2204	25.2504	25.2082	25.3098	25.1685	25.0625	25.1385	25.1228	25.0767	25.2573	25.3208	1
O75165	DNAJC13	2.45495	-0.0857583	0.0154957	0.00111669			51	22.0576	22.0143	22.0207	22.0379	22.0813	22.2544	22.3114	22.2353	22.2216	22.2572	22.1121	22.1218	22.1505	22.2912	22.239	22.2344	1
O75167	PHACTR2	0.0611611	-0.0145289	0.896449	-0.129087			9	21.0617	21.2223	20.8316	21.0706	21.0047	20.6008	20.3288	20.4748	20.4163	20.3124	21.0692	21.0406	21.0483	20.5885	20.502	20.5766	1
O75170	PPP6R2	0.264839	0.0492008	0.966045	0.109349			8	20.4399	20.1949	20.1518	20.289	20.1833	20.3242	20.2318	20.3644	20.3193	20.3014	20.177	20.1445	20.2861	20.2647	20.0614	20.2705	1
O75175	CNOT3	0.27115	-0.0312335	0.53742	-0.0572839			13	22.9758	22.9526	23.0312	23.002	23.0164	22.9091	23.034	22.8856	22.9955	22.8484	23.0459	23.1195	22.915	22.9811	22.9572	23.0371	1
O75179	ANKRD17	0.492065	-0.0380057	0.853502	-0.0581684			24	21.143	21.1456	21.1336	21.184	21.1842	21.2852	21.296	21.2781	21.267	21.1997	21.1692	21.2821	21.137	21.3636	21.3529	21.2536	1
O75182	SIN3B	2.06248	-0.190692	0.106822	0.0252229			3	18.6911	18.7325	18.7817	18.7305	18.7451	18.7458	18.7709	18.8947	18.6637	18.935	19.0147	18.8052	18.9606	18.8795	18.8255	18.6253	1
O75190	DNAJB6	0.783409	0.117799	0.10304	0.0116407			9	21.2255	21.2022	21.119	21.1168	20.9531	21.202	21.1928	21.1356	21.1518	21.2158	20.9927	20.9214	21.1024	21.2667	21.1115	21.1256	1
O75191	XYLB	0.587764	0.0626235	0.278718	-0.0376561			12	20.9755	20.8303	20.8121	20.7557	20.8498	20.794	20.7825	20.6985	20.7339	20.5752	20.7659	20.762	20.8182	20.7187	20.807	20.7377	1
O75192	PEX11A	1.13163	-0.155373	0.186085	-0.0337995			2	19.5054	19.3706	19.6781	19.4551	19.5641	18.4833	18.5279	18.3884	18.6009	18.5728	19.6832	19.6171	19.7099	18.444	18.5211	18.6802	1
O75197	LRP5	0.817661	0.0670895	0.222445	-0.0391163			9	19.9102	19.8736	19.8423	19.9985	19.9743	19.3336	19.5472	19.3343	19.3289	19.5475	19.848	19.8814	19.8286	19.4575	19.4722	19.4425	1
O75208	COQ9	0.753972	-0.13238	1.49628	-0.220557			11	23.1024	22.8317	23.0514	23.0503	23.2194	22.5005	22.8119	22.5108	22.5628	22.5759	23.2048	23.1272	23.2183	22.7515	22.861	22.8264	1
O75223	GGCT	0.618602	-0.080555	0.0122367	0.00203234			15	22.261	22.1074	22.3415	22.2341	22.3701	22.364	22.5093	22.5053	22.4953	22.5154	22.3577	22.3418	22.3305	22.5877	22.4253	22.4145	1
O75251	NDUFS7	0.0787973	-0.0144784	1.14636	-0.218011			8	24.9306	24.8576	24.7391	24.9608	24.7423	24.3304	24.4784	24.4609	24.4709	24.5402	24.8281	24.8267	24.9269	24.7292	24.4421	24.8512	1
O75293	GADD45B	0.0209371	0.0128665	0.109921	0.0113211			1	15.1623	15.3796	15.2391	15.9071	15.6739	16.1574	16.1434	16.1607	16.2368	16.1758	15.5892	15.1973	15.5921	16.127	16.2488	16.1146	1
O75306	NDUFS2	0.230144	-0.0293718	0.0311602	-0.00467529			37	23.8339	23.8217	23.92	23.6851	23.8322	24.2139	24.0724	24.2199	24.2355	24.2714	23.8226	23.8716	23.8496	24.1413	24.251	24.2296	1
O75312	ZPR1	0.0143329	0.0021932	0.0154009	0.0014478			15	22.7886	22.794	22.8755	22.6937	22.8308	22.4933	22.5349	22.5206	22.5643	22.4955	22.8529	22.7064	22.8237	22.5705	22.4498	22.5405	1
O75323	NIPSNAP2	0.348909	-0.0669483	0.436591	-0.0582419			10	24.1409	24.3224	24.4131	24.2883	24.3338	24.208	24.3888	24.1426	24.2533	24.297	24.3226	24.2589	24.5185	24.3599	24.2583	24.3303	1
O75330	HMMR	0.260151	0.0208884	0.62158	0.0835742			23	22.4643	22.5748	22.5574	22.526	22.5191	22.5952	22.6378	22.5196	22.5623	22.4963	22.4712	22.4865	22.5645	22.3925	22.6264	22.4172	1
O75340	PDCD6	0.12482	0.0270987	0.119668	0.0135122			12	25.1634	24.9683	24.9777	25.0445	25.2045	25.6026	25.5441	25.488	25.5194	25.6585	24.9729	24.9796	25.1813	25.5186	25.5655	25.5628	1
O75347	TBCA	0.168037	0.0268401	0.288702	-0.0406459			21	26.3535	26.3207	26.3936	26.3992	26.5032	25.9729	26.1662	26.1984	26.1579	26.0744	26.4145	26.242	26.445	26.0982	26.164	26.2017	1
O75348	ATP6V1G1	0.194852	0.0654226	0.126169	0.0309947			7	23.0935	22.9357	23.1141	22.8281	23.1194	23.4509	23.1565	23.0299	23.2474	23.2488	22.6891	23.1952	22.974	23.1941	23.2131	23.1798	1
O75351	VPS4B	0.711826	-0.078243	0.648639	-0.0393459			26	23.3744	23.244	23.2642	23.151	23.3073	23.4219	23.4177	23.3253	23.3479	23.3973	23.337	23.401	23.3012	23.4292	23.4486	23.3863	1
O75352	MPDU1	0.634486	-0.299638	0.318965	-0.0915318			3	20.2243	19.2242	19.9679	19.8527	19.9592	20.8215	20.9292	20.9222	20.9209	20.7004	20.2416	20.0923	20.102	21.124	21.0656	20.6616	1
O75354	ENTPD6	0.197607	-0.0260293	0.272877	-0.0320073			8	20.5991	20.6197	20.5055	20.6051	20.4633	20.4952	20.3463	20.3292	20.4343	20.3547	20.5834	20.6592	20.511	20.4385	20.3608	20.4725	1
O75356	ENTPD5	0.46872	-0.079598	0.336313	-0.0788708			3	18.984	19.0351	18.9342	19.1994	19.0052	18.9542	18.7792	18.6841	18.7018	19.0059	19.2012	19.1485	18.9838	18.8457	18.8299	19.036	1
O75362	ZNF217	1.06136	-0.129323	1.32027	0.0944083			9	19.656	19.8839	19.7701	19.8142	19.8669	19.8796	19.9592	19.85	19.8457	19.8816	19.9416	19.8451	19.9959	19.8551	19.7825	19.7289	1
O75363	BCAS1	0.426562	-0.0575392	1.03108	-0.157623			24	21.5219	21.6831	21.6097	21.6757	21.4975	20.4711	20.767	20.5707	20.6249	20.7479	21.7328	21.5839	21.6486	20.8131	20.7195	20.8492	1
O75367	MACROH2A1	0.741097	0.077424	0.30501	0.0366731			44	26.9665	27.0982	26.8712	26.9872	27.0426	27.2169	27.1684	27.1616	27.2671	27.093	26.9265	26.9221	26.8985	27.0567	27.1803	27.1971	1
O75368	SH3BGRL	0.798451	-0.171228	0.254798	0.0332263			18	24.9548	24.6408	24.5945	24.6009	24.6978	25.1477	24.9933	25.1491	25.0592	25.085	24.9201	24.9745	24.7124	25.0502	25.1416	24.9691	1
O75369	FLNB	0.727364	0.0493818	0.632827	0.039397			310	27.3444	27.3356	27.2244	27.2423	27.315	27.3398	27.2323	27.2767	27.2558	27.2644	27.2453	27.2509	27.2327	27.2016	27.2809	27.2207	1
O75376	NCOR1	0.75402	-0.080986	1.00182	0.0430022			28	20.4718	20.4031	20.4391	20.3986	20.4239	20.6606	20.6555	20.5902	20.6364	20.6652	20.3799	20.5328	20.6121	20.6323	20.5798	20.5837	1
O75379	VAMP4	1.73986	0.696067	0.0779617	0.034923			2	19.3062	19.0275	18.5112	19.3049	19.2355	18.5304	18.4766	18.6142	18.7784	18.8935	18.4998	18.1583	18.4849	18.916	18.3307	18.6244	1
O75380	NDUFS6	0.346846	-0.0676642	0.554552	-0.0805139			12	22.7734	23.034	23.083	22.9848	22.8922	23.0895	22.8541	22.9928	23.0765	23.1199	23.0839	23.069	22.9105	23.1387	23.047	23.1356	1
O75381	PEX14	0.0715559	0.0123503	0.154786	-0.0241146			8	23.7402	23.6363	23.5193	23.7338	23.6372	22.9989	22.9666	22.9613	22.8646	23.0727	23.5793	23.7201	23.6237	22.8893	23.0421	23.0595	1
O75382	TRIM3	0.132537	-0.0240013	1.54202	0.136546			11	20.6673	20.6503	20.6753	20.4637	20.4832	20.4453	20.406	20.5235	20.4263	20.4298	20.5415	20.6287	20.6657	20.406	20.3027	20.2202	1
O75386	TULP3	0.277964	0.0455781	0.107867	-0.0568074			1	16.8379	16.9368	16.7905	16.958	16.8196	14.6072	14.9615	14.9051	14.5794	14.8053	16.8931	16.8939	16.682	15.0037	14.3799	15.1018	1
O75390	CS	0.335416	0.0259422	0.908812	-0.0553743			39	27.1965	27.0928	27.126	27.1266	27.1599	26.9888	27.0233	27.0022	27.08	27.1092	27.1632	27.0547	27.1254	27.0976	27.0912	27.0995	1
O75391	SPAG7	0.281654	-0.0490374	0.537206	-0.0716507			16	22.3643	22.5909	22.5698	22.4032	22.3278	21.9016	21.9832	21.992	22.0426	22.1022	22.4932	22.5076	22.5	22.172	21.9691	22.0869	1
O75394	MRPL33	0.122551	0.0303975	0.0426789	-0.0104809			2	22.1946	22.0518	22.0621	21.8143	21.9374	22.492	22.2542	22.4869	22.4267	22.5988	22.0479	22.0119	21.8851	22.3717	22.561	22.4538	1
O75396	SEC22B	0.983336	-0.0567089	0.274467	-0.0317109			18	24.6054	24.5215	24.6035	24.573	24.5649	24.1645	24.2424	24.2226	24.3433	24.2592	24.5986	24.689	24.6035	24.3343	24.2953	24.2048	1
O75400	PRPF40A	0.31553	-0.0646259	0.391362	-0.0481183			40	24.6954	24.7888	24.5425	24.419	24.6443	24.4133	24.5004	24.2868	24.3931	24.3008	24.7094	24.6371	24.7014	24.4104	24.4078	24.4628	1
O75410	TACC1	0.504671	0.049477	0.673538	-0.0485264			30	22.5013	22.4113	22.4724	22.3672	22.3869	22.0979	22.1508	22.1482	22.1736	22.0352	22.3252	22.3527	22.4571	22.1832	22.1855	22.1404	1
O75414	NME6	0.363566	-0.0750106	0.276612	-0.0744088			4	20.3221	20.338	20.3422	20.2226	20.0001	19.7879	20.2411	20.1243	19.9682	19.9885	20.3452	20.2617	20.3532	20.0752	20.0031	20.211	1
O75417	POLQ	0.37505	0.0430607	0.295425	-0.0752879			2	19.8057	19.6878	19.8424	19.8567	19.8351	18.9972	19.2207	18.9024	18.7849	18.9355	19.6886	19.7754	19.8235	18.9798	18.9799	19.1706	1
O75419	CDC45	0.318511	0.0591373	0.0667847	-0.0157093			6	21.1272	21.2829	20.9832	21.2972	21.1872	21.0048	21.1649	20.8866	20.897	20.8851	21.1371	21.0669	21.1451	21.0406	21.0426	20.867	1
O75420	GIGYF1	0.373047	0.0518684	0.109233	-0.0158794			10	19.7173	19.741	19.6723	19.6079	19.5729	19.6292	19.573	19.6691	19.7167	19.7429	19.7093	19.5055	19.6165	19.7691	19.6022	19.6749	1
O75427	LRCH4	0.910969	-0.132757	1.28243	-0.152595			8	18.9408	19.1055	19.1905	19.1394	19.2016	19.1194	19.0259	18.9064	18.8915	18.9167	19.1696	19.2244	19.3509	19.06	19.1476	19.1662	1
O75431	MTX2	0.634971	0.193748	0.0511779	0.0106097			11	23.4395	23.5766	23.2696	23.0491	23.1809	23.9443	23.9461	24.1555	24.0347	24.1688	23.1679	22.9076	23.2527	23.983	24.0068	24.128	1
O75436	VPS26A	0.538698	-0.0521918	0.615478	0.0425393			26	24.477	24.3577	24.5244	24.4815	24.4733	24.6108	24.6256	24.538	24.5995	24.5921	24.4784	24.4824	24.5841	24.595	24.577	24.48	1
O75438	NDUFB1	1.31199	-0.234034	0.406663	-0.0653403			5	22.2689	22.1278	22.088	22.3401	22.1962	23.0396	22.9161	22.8975	22.8804	22.7873	22.5948	22.2538	22.4661	23.0953	22.9045	22.9087	1
O75439	PMPCB	1.73882	-0.0684722	0.166959	0.0119283			23	23.8531	23.8111	23.8464	23.791	23.7855	23.9328	23.9751	23.9965	24.0139	24.054	23.8715	23.8716	23.9145	23.9651	23.9943	23.9883	1
O75446	SAP30	0.646734	0.0752383	0.556895	0.066908			5	22.3001	22.3068	22.4147	22.2686	22.2788	22.1213	22.0675	22.2074	22.0248	22.1916	22.2084	22.154	22.3533	22.1141	21.9735	22.0793	1
O75448	MED24	0.0632654	-0.00753085	0.311116	0.044982			15	21.8663	21.7488	21.7557	21.6804	21.7196	21.8745	22.0942	22.0661	22.0406	21.9581	21.7392	21.7663	21.7796	21.9708	22.0262	21.8882	1
O75449	KATNA1	1.00922	0.0866035	0.165944	-0.0374592			8	20.3449	20.387	20.4384	20.4914	20.3351	20.3718	20.2203	20.3852	20.3375	20.6029	20.3557	20.323	20.2596	20.3998	20.4939	20.3693	1
O75475	PSIP1	0.207876	0.028332	0.857791	0.138474			34	24.1894	24.2887	24.2029	24.3032	24.374	23.96	23.9794	24.1235	24.0763	23.8991	24.26	24.1667	24.3032	23.7925	23.7805	24.0345	1
O75477	ERLIN1	0.437271	0.100516	0.965054	0.106594			22	24.9719	24.8731	24.5125	24.7849	24.8068	24.6682	24.4861	24.6073	24.5105	24.5221	24.6778	24.7179	24.6723	24.5198	24.3644	24.4726	1
O75489	NDUFS3	0.154193	-0.0203148	1.53561	-0.096815			14	24.2379	24.1679	24.375	24.3111	24.3005	24.3678	24.3487	24.4095	24.4215	24.4374	24.3296	24.3185	24.2483	24.4297	24.5506	24.5012	1
O75494	SRSF10	0.891539	-0.091228	0.0780002	0.0221573			9	23.6531	23.5246	23.4606	23.6507	23.5854	24.2639	24.0693	24.119	24.185	23.8978	23.7069	23.6508	23.6406	23.9284	24.1139	24.2122	1
O75496	GMNN	0.13714	0.0406267	0.125174	-0.0351835			3	19.2697	19.2879	19.0942	19.1878	18.99	18.3709	18.5845	18.4422	18.5418	18.1861	19.2151	19.2631	18.8976	18.5189	18.3306	18.5314	1
O75503	CLN5	1.61203	-0.154702	0.165469	0.0153291			5	20.4013	20.4764	20.5375	20.5281	20.3951	20.8993	20.8982	20.9815	20.9927	20.9545	20.5456	20.6216	20.6999	20.9758	20.9474	20.8666	1
O75521	ECI2	0.558274	-0.0832685	0.267781	-0.0392671			17	22.7134	22.7758	22.9375	22.921	22.8678	23.1189	23.2121	23.3555	23.3214	23.335	22.9107	23.0268	22.8416	23.3062	23.3272	23.2902	1
O75525	KHDRBS3	0.159902	0.0794545	0.0839883	0.0367451			3	18.081	18.4953	18.6001	18.5731	18.5818	17.316	17.5149	17.4505	17.2727	17.8023	18.4797	18.6611	18.0196	17.2545	17.3544	17.6947	1
O75528	TADA3	0.368274	0.0569533	0.170016	-0.0385105			6	20.0429	20.0756	20.0321	20.1437	20.1674	19.7462	19.9864	19.9679	20.1399	19.9054	20.093	19.8821	20.1311	20.0452	19.9729	19.945	1
O75529	TAF5L	0.828232	0.0955952	0.237826	0.0488875			8	19.8231	19.7494	19.7438	19.7005	19.6888	19.4434	19.4829	19.3888	19.4903	19.6463	19.596	19.5641	19.7765	19.3029	19.4326	19.5889	1
O75530	EED	1.13335	0.130402	0.345362	0.0645129			15	21.4865	21.6852	21.5278	21.5554	21.6652	21.7096	21.5755	21.712	21.5135	21.495	21.5015	21.3702	21.4891	21.4524	21.6734	21.484	1
O75531	BANF1	0.0661552	-0.0154681	0.635493	-0.122731			6	25.4974	25.5198	25.3759	25.242	25.2458	25.6307	25.6066	25.5952	25.836	25.8524	25.4591	25.378	25.3379	25.7876	25.7299	25.9631	1
O75533	SF3B1	0.844576	0.0480773	1.2804	0.0392471			91	24.9978	25.0891	25.0004	25.016	25.0752	25.0183	25.0004	24.9828	24.9573	24.9931	24.9791	24.9637	25.02	24.9521	24.9723	24.929	1
O75534	CSDE1	0.161561	-0.0129294	0.102183	0.0101124			61	24.3151	24.2375	24.2932	24.2508	24.3313	24.4003	24.3351	24.3274	24.3221	24.2561	24.2856	24.2609	24.3491	24.3122	24.3677	24.2744	1
O75554	WBP4	1.58701	-0.23054	0.275476	0.0749207			3	16.0374	16.0391	15.9588	15.8957	16.1456	16.7522	16.689	16.6905	16.291	16.6447	16.309	16.3316	16.0968	16.5969	16.5373	16.4815	1
O75569	PRKRA	0.0200566	-0.00314534	0.362839	0.0279516			15	23.9507	24.0111	23.9943	23.8571	23.9861	23.9709	23.9724	23.8617	23.9643	23.9407	23.8602	24.0365	23.9923	23.9304	23.947	23.8648	1
O75570	MTRF1	0.208057	-0.0875231	0.241377	0.0455029			4	19.0636	18.6796	18.5348	18.9038	19.0726	19.1283	19.3543	19.165	19.3736	19.1544	19.0962	19.0186	18.7005	19.232	19.227	19.1098	1
O75575	CRCP	1.43414	-0.181338	0.0340122	-0.00583191			3	19.4739	19.7343	19.5484	19.6006	19.6437	19.9589	20.0242	19.8392	19.8164	20.0091	19.8119	19.8432	19.6895	19.9335	19.9698	19.9029	1
O75581	LRP6	0.846591	-0.0887973	0.269489	0.0468791			15	19.9266	20.0792	20.0258	20	20.0844	20.3967	20.6143	20.4334	20.3566	20.4788	20.0157	20.1452	20.1752	20.381	20.3303	20.5159	1
O75586	MED6	0.360882	-0.0712896	0.358097	0.0660291			5	23.7861	23.6095	23.887	23.8376	23.8409	24.1239	24.0936	24.1042	24.0957	24.205	23.7112	23.9258	23.9534	24.1483	23.8547	24.1723	1
O75592	MYCBP2	0.796461	-0.0429007	0.296879	0.0191676			43	20.2046	20.2634	20.2664	20.3042	20.3171	20.3958	20.3184	20.3039	20.3926	20.3418	20.3028	20.3279	20.3113	20.3491	20.3043	20.3406	1
O75607	NPM3	0.103728	0.0312561	0.87487	-0.117401			7	24.4981	24.2058	24.0676	24.2732	24.1239	24.108	24.1709	24.1541	24.24	24.142	24.1235	24.1494	24.3345	24.1384	24.428	24.2748	1
O75608	LYPLA1	0.00350234	-0.000360743	0.0623127	0.00931969			8	23.797	23.8088	23.7713	23.7184	23.7434	23.5237	23.6163	23.6199	23.582	23.4893	23.7043	23.7717	23.8284	23.5908	23.449	23.6311	1
O75616	ERAL1	0.702311	0.0599003	0.0650902	-0.00886599			15	22.5421	22.6024	22.6259	22.5005	22.5212	22.7753	22.6574	22.7685	22.7214	22.7905	22.4927	22.5638	22.4391	22.7856	22.8147	22.6541	1
O75629	CREG1	1.34079	0.344071	0.272465	0.0649642			3	21.1988	21.4393	21.095	20.8424	21.1753	21.0739	20.9748	21.2314	21.3378	21.0885	20.9073	20.8293	20.6817	20.9788	21.0442	21.206	1
O75643	SNRNP200	0.87363	0.0307536	0.623786	0.0380514			127	24.4512	24.4141	24.4095	24.4439	24.4788	24.7651	24.7107	24.6896	24.6817	24.6412	24.4063	24.398	24.4219	24.6412	24.6496	24.688	1
O75648	TRMU	0.440164	-0.0612223	0.116775	-0.0134888			12	20.011	20.0054	20.1075	20.1662	20.1949	20.391	20.4236	20.4166	20.4551	20.5222	20.1527	20.2422	20.0798	20.5134	20.4786	20.3736	1
O75663	TIPRL	0.257303	0.0203395	0.110682	0.0186417			17	23.8759	23.8839	23.945	23.8465	23.7969	24.0032	23.9738	23.7868	24.0196	23.9162	23.8489	23.8446	23.8544	23.8883	23.8802	23.9952	1
O75665	OFD1	0.571412	0.0452894	0.318179	-0.0593591			10	19.9195	19.8918	19.8995	19.7868	19.8691	18.364	18.679	18.5628	18.5077	18.4321	19.8848	19.8022	19.7971	18.505	18.5485	18.6518	1
O75674	TOM1L1	0.419394	-0.0521269	0.174753	-0.0140732			12	21.565	21.3873	21.5271	21.489	21.4973	21.9587	21.8605	21.8614	21.9318	21.9563	21.6382	21.5415	21.4561	21.9167	21.91	21.9568	1
O75683	SURF6	1.29219	0.111224	0.2971	-0.0376921			15	22.1078	22.2408	22.1868	22.2953	22.2117	21.9322	21.77	21.8556	21.9572	21.8293	22.1497	22.0811	22.0609	21.8565	21.8833	21.9798	1
O75691	UTP20	0.136833	0.0180356	0.509756	0.032575			81	25.1441	25.2526	25.1602	25.3384	25.2877	25.4883	25.4182	25.4281	25.4311	25.3734	25.2138	25.2328	25.209	25.3785	25.368	25.4392	1
O75694	NUP155	0.32026	-0.0200981	0.719532	0.059827			47	23.2263	23.2104	23.1784	23.182	23.1987	23.5229	23.3927	23.4845	23.5002	23.3719	23.2058	23.2812	23.1707	23.4059	23.3859	23.3921	1
O75695	RP2	0.00649307	-0.000927607	0.0173856	0.00219739			12	22.8078	22.8135	22.7847	22.6836	22.6516	23.1043	23.0387	23.0091	23.1023	23.1853	22.7914	22.7134	22.7428	23.0678	23.0668	23.1227	1
O75717	WDHD1	0.0434244	0.00582657	0.476126	0.0463306			45	21.8205	21.8899	21.8826	21.942	21.899	22.1209	22.0252	22.1338	22.0024	21.9837	21.9758	21.8751	21.792	22.0136	22.0393	21.9678	1
O75718	CRTAP	0.650766	0.0819527	0.00363095	0.000806681			15	22.9589	22.8894	22.9289	22.8666	22.7299	22.6642	22.8135	22.8029	22.6635	22.8342	22.8591	22.7993	22.72	22.6659	22.6958	22.9028	1
O75746	SLC25A12	0.0275917	-0.00527814	0.447067	-0.0269539			42	24.3603	24.234	24.312	24.4116	24.525	24.715	24.7098	24.7511	24.7624	24.7497	24.3589	24.3938	24.3689	24.7435	24.7234	24.8267	1
O75751	SLC22A3	0.926196	-0.164067	1.44948	-0.125178			8	21.3429	21.3279	21.5655	21.3238	21.5636	21.9454	22.07	22.123	22.0769	22.0711	21.5958	21.4716	21.6991	22.1222	22.1888	22.2365	1
O75764	TCEA3	0.620863	0.146533	0.206115	0.0535881			2	17.5566	17.6247	17.5639	17.3037	17.3692	17.2898	17.1397	17.2773	17.3304	17.6033	17.4407	17.4408	17.1297	17.2268	17.3221	17.2747	1
O75771	RAD51D	0.907777	-0.339226	0.667415	0.321038			1	14.6745	14.7435	14.63	14.4199	15.1868	14.8867	14.9323	14.9647	14.2966	14.7528	15.1384	15.2348	14.8373	14.24	14.2033	14.8933	1
O75781	PALM	0.376133	0.0583842	0.55032	0.0280815			4	19.4281	19.5661	19.3432	19.4126	19.3842	19.4831	19.5308	19.528	19.5404	19.4905	19.4654	19.3863	19.2536	19.4699	19.4544	19.5351	1
O75787	ATP6AP2	0.0533845	0.00658328	0.364815	-0.038073			7	21.4848	21.5081	21.445	21.5067	21.3644	21.6611	21.6863	21.5748	21.6894	21.6707	21.4865	21.3884	21.4908	21.7771	21.6093	21.6974	1
O75792	RNASEH2A	0.231308	0.0318808	0.659805	0.0607386			14	22.5822	22.6373	22.4642	22.544	22.5867	23.0165	22.9496	22.8756	22.8746	22.8627	22.4478	22.5101	22.635	22.8811	22.7997	22.8843	1
O75794	CDC123	0.0498134	0.00821368	0.403517	-0.0545181			13	23.9803	23.8567	23.9432	23.9163	23.9316	24.0406	24.0082	23.8366	23.9543	23.8883	23.7781	23.9988	23.9753	24.0606	24.0255	23.9144	1
O75808	CAPN15	0.139789	-0.0284908	0.552176	0.0858674			7	18.5843	18.7712	18.7769	18.8862	18.8481	18.5452	18.4976	18.3071	18.5248	18.4654	18.7093	18.856	18.8402	18.429	18.4581	18.2594	1
O75815	BCAR3	0.0572336	-0.0177943	1.14681	0.0932063			7	19.216	19.343	18.9336	19.0486	19.3137	19.3223	19.2941	19.3391	19.2066	19.2791	19.1349	19.153	19.2784	19.2687	19.188	19.1285	1
O75817	POP7	0.86872	0.0963571	0.0755674	-0.00883001			7	21.3788	21.3028	21.3895	21.3401	21.1953	20.9477	20.8656	20.8794	20.9918	20.9571	21.2741	21.2594	21.1414	20.9846	20.8641	20.9627	1
O75818	RPP40	0.615254	0.0599581	0.548775	0.0524314			11	22.0805	21.9871	22.1222	22.0081	21.9491	22.4373	22.3547	22.3433	22.4612	22.3354	22.0196	21.9581	21.9306	22.3956	22.3408	22.2653	1
O75821	EIF3G	0.311115	0.0356668	0.653683	-0.07132			29	24.4424	24.3396	24.3912	24.3924	24.4239	24.4945	24.4517	24.6193	24.382	24.4771	24.4782	24.3032	24.3053	24.532	24.5638	24.5729	1
O75822	EIF3J	0.102195	0.0167829	0.49512	-0.0209831			25	24.8047	24.8351	24.791	24.7611	24.9936	25.1178	25.0982	25.1165	25.0582	25.0793	24.7738	24.7971	24.89	25.0822	25.1299	25.133	1
O75828	CBR3	0.22049	-0.0453108	0.530701	0.0675809			9	25.1549	25.3179	25.0995	24.9468	25.1995	25.712	25.6903	25.652	25.5861	25.5972	25.2019	25.2114	25.1538	25.6991	25.4685	25.5721	1
O75832	PSMD10	0.698873	0.134437	0.116819	0.0145986			19	23.8141	23.5614	23.6528	23.4157	23.523	23.5016	23.3186	23.3556	23.437	23.4083	23.5331	23.4277	23.4161	23.3462	23.4361	23.3865	1
O75841	UPK1B	1.0569	0.0951958	0.137487	0.0203709			13	22.9159	22.9838	22.9532	23.0727	22.864	23.0792	22.9509	22.9148	22.8576	22.9882	22.8638	22.8695	22.8549	22.9765	22.8661	22.9706	1
O75843	AP1G2	0.20036	-0.0129827	0.752837	-0.0353996			16	22.1488	22.1161	22.1839	22.1137	22.0772	22.1391	22.1581	22.1566	22.1758	22.1736	22.1225	22.1363	22.164	22.2232	22.2273	22.1376	1
O75844	ZMPSTE24	0.393633	0.0295804	0.124168	-0.0181379			20	24.4563	24.4372	24.4869	24.3929	24.3759	24.3603	24.2236	24.2278	24.1784	24.2582	24.3798	24.3698	24.4512	24.1873	24.3598	24.2563	1
O75845	SC5D	0.92652	-0.166513	0.281007	-0.128991			2	18.9349	19.1714	19.2874	19.1459	19.1176	17.2606	17.5953	17.6997	17.3601	18.0618	19.3201	19.1677	19.406	17.7841	17.7544	17.635	1
O75864	PPP1R37	0.142223	0.0353989	0.375514	0.051399			9	18.9306	18.9587	19.2031	18.9826	19.0701	19.2193	19.3143	19.253	19.1049	19.218	18.8287	19.0027	19.1495	19.1057	19.1309	19.2749	1
O75865	TRAPPC6A	0.43736	-0.0606021	0.722582	0.0551765			4	20.4168	20.3644	20.3372	20.4559	20.4293	20.9399	21.0691	21.045	20.9944	20.9536	20.595	20.4529	20.3361	20.9547	20.9786	20.9023	1
O75874	IDH1	0.0202957	0.00302238	0.801183	-0.0424678			59	27.6057	27.4415	27.5742	27.414	27.522	27.4669	27.523	27.4887	27.5003	27.5647	27.4791	27.5123	27.5339	27.5756	27.5651	27.5129	1
O75879	GATB	0.840025	-0.0573929	0.0934696	0.0111221			14	21.6168	21.6778	21.6477	21.5296	21.607	21.7207	21.7311	21.8009	21.8356	21.8663	21.6737	21.693	21.6529	21.7852	21.8264	21.7278	1
O75880	SCO1	0.363356	0.0630599	0.00577169	-0.00103035			8	23.5689	23.4442	23.3843	23.2568	23.3258	23.1964	23.19	23.3194	23.3546	23.3335	23.2773	23.3282	23.3933	23.1795	23.3323	23.3275	1
O75882	ATRN	0.144077	0.0365476	0.000852516	0.000159709			11	22.1788	21.9691	22.0617	21.8561	22.1083	21.6169	21.6083	21.3955	21.6196	21.6046	22.0772	21.8321	22.0854	21.5987	21.5058	21.6019	1
O75884	RBBP9	3.05298	-0.205028	0.337815	-0.0527158			11	21.5811	21.4522	21.5359	21.467	21.5246	21.4047	21.4637	21.4334	21.531	21.5623	21.7488	21.7088	21.6939	21.4915	21.6746	21.429	1
O75886	STAM2	0.315087	0.0380578	0.456807	0.0282174			15	22.505	22.3061	22.3817	22.434	22.4278	22.6509	22.7539	22.7191	22.7137	22.6788	22.4076	22.3007	22.4103	22.6645	22.714	22.6467	1
O75891	ALDH1L1	0.66074	-0.101285	0.184438	-0.0366472			3	21.7703	21.7766	21.7375	21.8334	21.9379	22.0041	21.9757	21.7781	22.0243	22.122	21.7987	21.8775	22.0611	22.0186	22.0644	21.9694	1
O75901	RASSF9	0.0952788	0.0465113	0.892002	-0.429819			2	17.1786	17.5397	17.4409	17.6971	17.7957	16.9587	17.3642	16.7945	17.0875	17.3718	17.7341	17.4893	17.2283	18.0689	17.3029	17.2637	1
O75907	DGAT1	0.0396654	-0.00561765	1.40662	-0.0930101			5	20.224	20.1903	20.3483	20.3296	20.2469	20.208	20.2698	20.2754	20.3095	20.2703	20.3348	20.2806	20.205	20.3045	20.4328	20.3416	1
O75909	CCNK	0.632197	0.0841039	0.516752	-0.0771784			14	22.3085	22.1799	22.0344	22.1123	22.0893	22.2482	22.1621	22.0525	21.9767	22.1349	22.052	22.0855	22.0449	22.1961	22.2597	22.1203	1
O75911	DHRS3	0.351321	0.0339774	0.916866	-0.0815739			12	23.7118	23.7414	23.8432	23.7065	23.698	23.6518	23.7681	23.6892	23.8402	23.7231	23.6802	23.7646	23.6737	23.8123	23.8464	23.7895	1
O75915	ARL6IP5	0.109619	0.0386239	1.32697	-0.244725			5	24.2112	24.6734	24.6528	24.4035	24.5477	23.7243	24.058	23.9484	23.934	23.9658	24.5375	24.2905	24.5493	24.1862	24.0082	24.318	1
O75925	PIAS1	0.93357	-0.111582	0.0570016	-0.00814362			6	19.6535	19.6909	19.6457	19.8067	19.6305	20.0226	20.1544	20.1141	20.2349	20.1336	19.6989	19.9048	19.7876	20.1362	20.193	20.0909	1
O75934	BCAS2	0.599948	0.0580947	0.509846	0.0447156			16	22.8831	22.9443	22.8592	22.8389	22.7402	22.9073	22.8578	22.7748	22.7598	22.7701	22.8222	22.7924	22.7706	22.7412	22.7801	22.7864	1
O75935	DCTN3	0.121051	-0.0245256	0.684317	-0.0534569			12	23.617	23.3998	23.4185	23.3642	23.5526	23.1927	23.2848	23.197	23.2302	23.3369	23.502	23.5839	23.3991	23.2833	23.2986	23.3234	1
O75937	DNAJC8	0.87117	-0.0935665	0.155255	-0.0223021			18	23.5709	23.5394	23.3937	23.4396	23.5585	23.2242	23.4346	23.4271	23.4101	23.3886	23.5845	23.536	23.6614	23.4341	23.3512	23.4123	1
O75940	SMNDC1	0.253137	-0.0633965	0.219389	0.0331385			9	22.6304	22.9363	22.8266	22.7265	22.567	22.7642	22.6847	22.7133	22.8871	22.7379	22.9342	22.6959	22.7721	22.6445	22.8237	22.7046	1
O75943	RAD17	0.106563	-0.0193578	0.712727	-0.0630327			8	20.0873	20.0376	20.0426	20.1254	19.8902	19.9529	20.0291	20.0117	20.0057	19.8699	20.1648	20.022	19.9811	20.0889	20.0043	20.0174	1
O75947	ATP5PD	1.05458	-0.0770457	0.396017	-0.0401246			23	25.4062	25.3735	25.3176	25.3603	25.4484	25.5419	25.5674	25.6331	25.628	25.6622	25.4398	25.5221	25.4129	25.7135	25.666	25.5604	1
O75955	FLOT1	0.406184	0.0405586	0.363299	0.0420579			26	25.46	25.5911	25.5402	25.5771	25.6479	25.8115	25.654	25.8059	25.7861	25.7318	25.4832	25.551	25.534	25.664	25.6836	25.7998	1
O75964	ATP5MG	0.0758477	0.0238412	0.0376283	-0.0149357			9	24.7075	24.8542	24.8334	24.7164	24.4033	25.2137	24.7036	25.2366	25.1157	25.1811	24.7703	24.6104	24.6566	24.9977	25.15	25.1675	1
O75970	MPDZ	0.469038	0.0549547	1.86702	0.11929			21	20.4923	20.3306	20.5506	20.3853	20.4576	20.3151	20.3804	20.3535	20.3554	20.2769	20.4147	20.3621	20.3882	20.2774	20.1605	20.213	1
O75971	SNAPC5	0.700394	0.146663	0.295925	-0.0952755			1	18.9041	18.7126	18.6031	18.8348	18.686	16.8861	17.2423	16.895	17.145	16.92	18.7987	18.5053	18.5004	17.0701	16.919	17.3498	1
O75976	CPD	0.829251	-0.0384164	0.410651	-0.0409271			55	23.6245	23.5539	23.6254	23.6105	23.6316	23.5398	23.49	23.6155	23.613	23.6769	23.6546	23.6749	23.6133	23.6077	23.6379	23.6383	1
O76003	GLRX3	0.615807	-0.0448894	0.284202	0.0210565			30	24.9595	24.9232	24.8464	24.8687	24.9758	25.3977	25.3353	25.375	25.2913	25.2787	24.9408	24.9822	24.9558	25.3111	25.3208	25.3117	1
O76021	RSL1D1	0.708624	0.107273	0.538484	0.082192			40	25.6286	25.7855	25.7519	25.6158	25.629	25.6542	25.4067	25.5484	25.5542	25.5739	25.5225	25.7262	25.476	25.3502	25.4753	25.5702	1
O76024	WFS1	0.0209465	0.00613848	0.00168089	-0.000507991			12	20.7801	21.0176	20.7851	20.7546	20.6536	20.8176	20.6646	20.5962	20.5729	20.6776	20.6328	20.8372	20.9062	20.4476	20.7229	20.8284	1
O76031	CLPX	0.845499	-0.0230105	0.27322	-0.0180546			33	22.9316	22.9177	22.8926	22.9169	22.9396	23.1581	23.1484	23.1743	23.2418	23.2173	22.9524	22.9562	22.9196	23.2369	23.1739	23.2074	1
O76041	NEBL	0.350829	-0.0521548	0.131952	0.0379843			4	20.5182	20.6746	20.6688	20.5456	20.6079	20.0121	20.1061	20.1221	19.9924	20.154	20.5568	20.6285	20.7802	20.2128	20.1355	19.7698	1
O76054	SEC14L2	0.403138	-0.0937995	0.619794	0.0362062			4	19.0431	18.9293	19.2544	18.9429	18.809	19.204	19.213	19.238	19.2524	19.3142	19.1394	19.1041	19.0251	19.2279	19.1826	19.2138	1
O76061	STC2	0.355912	-0.207637	0.401534	0.0856729			3	19.0337	18.7073	19.4124	19.5314	19.7302	19.7876	19.7787	19.6022	19.62	19.5191	19.604	19.333	19.5349	19.4317	19.7282	19.5677	1
O76062	TM7SF2	0.965148	-0.305933	0.563984	-0.110569			2	19.3189	19.6477	19.7685	19.3067	19.7863	20.0727	19.9826	20.0703	20.298	20.314	20.0901	19.7564	19.7681	20.2131	20.2468	20.3144	1
O76070	SNCG	0.36223	-0.130793	0.136388	0.0194622			2	17.9139	17.944	17.7261	18.3995	17.8296	17.7328	17.793	17.8196	17.6665	17.8621	18.0944	18.1521	18.0337	17.8123	17.6801	17.7736	1
O76071	CIAO1	0.409769	-0.0584333	0.573828	0.036342			18	23.5345	23.3863	23.4104	23.3071	23.3959	23.6208	23.5614	23.501	23.5168	23.5232	23.4077	23.5742	23.4139	23.5025	23.5291	23.4933	1
O76074	PDE5A	0.0727533	-0.0219468	0.530334	0.103626			3	18.1544	18.2546	18.1645	18.4644	18.1674	17.6776	17.8156	17.7666	18.0181	17.923	18.434	18.081	18.274	17.8375	17.7387	17.6335	1
O76075	DFFB	0.0725009	-0.0337077	1.20232	-0.224198			3	18.9188	19.3657	19.1103	18.8531	19.2368	19.3413	19.0944	19.0689	19.2232	19.4233	18.8722	19.1406	19.3792	19.5298	19.472	19.3614	1
O76080	ZFAND5	0.155445	0.0325373	0.797766	-0.10849			7	19.2939	19.4229	19.1138	19.1893	19.1812	18.5241	18.6104	18.4034	18.62	18.6798	19.1318	19.2978	19.1935	18.7034	18.6168	18.708	1
O76081	RGS20	0.598486	-0.181211	0.488951	0.15007			1	17.1956	17.2291	17.158	17.5236	17.6703	17.5175	17.527	17.4494	17.5087	17.183	17.4183	17.5717	17.6197	17.555	17.271	17.0351	1
O76082	SLC22A5	0.523649	-0.311946	0.57608	0.113772			1	15.8852	16.566	16.8025	15.8843	16.4076	16.8245	17.0353	16.7472	16.9437	17.0366	16.583	16.3506	16.9295	16.7188	16.9445	16.7477	1
O76094	SRP72	0.0461986	0.00448621	0.632324	0.0307377			51	24.1339	24.1384	24.0891	24.038	24.0685	24.187	24.2668	24.2477	24.2786	24.2727	24.062	24.1498	24.0553	24.2371	24.2131	24.2093	1
O76095	JTB	0.831072	-0.128605	0.76024	-0.165694			4	20.9103	21.1817	21.2085	21.0625	21.1274	19.2279	19.4423	19.2692	19.4555	19.6455	21.1421	21.2743	21.2636	19.6313	19.4638	19.6262	1
O77932	DXO	0.140328	0.0392557	0.559498	0.111158			5	19.1806	19.2804	19.1313	18.8394	19.0979	19.434	19.2226	19.4617	19.5638	19.4807	19.1488	19.0911	18.9601	19.1763	19.3764	19.4116	1
O94760	DDAH1	0.195755	-0.0365925	0.331635	-0.0477792			18	22.3633	22.5955	22.6394	22.5341	22.432	22.4326	22.4595	22.321	22.4928	22.4518	22.6063	22.4761	22.5659	22.3762	22.599	22.4628	1
O94761	RECQL4	0.644639	0.0926758	0.0334267	-0.00774969			8	19.0951	19.1018	19.0431	19.2212	19.0355	18.9939	18.8434	18.7241	18.7174	18.6913	19.1492	18.9536	18.9171	18.7295	18.8504	18.8254	1
O94762	RECQL5	0.372094	-0.0439679	0.0164777	0.0017142			14	22.8452	22.9096	22.8828	22.7954	23.0217	23.0152	23.0765	23.1687	23.0512	23.0555	22.9118	22.9397	22.9532	23.0914	23.0552	23.0685	1
O94763	URI1	0.745391	-0.0818829	0.324909	-0.0338566			19	21.8575	21.7918	21.9875	21.9533	21.9542	22.0053	22.0711	22.0916	21.973	21.9399	22.0547	21.9561	21.9614	22.0082	22.109	22.033	1
O94766	B3GAT3	0.0741146	-0.0152353	0.0312655	0.00535024			15	22.1024	22.0189	22.0447	21.8834	21.8414	21.7847	21.7844	21.8735	21.8714	21.8438	22.0817	21.9604	21.938	21.7341	21.7765	21.968	1
O94776	MTA2	1.14957	0.106282	0.128569	0.0111137			24	23.258	23.2715	23.1057	23.128	23.1252	22.97	22.9008	22.9573	22.9625	22.9198	23.0487	23.0855	23.08	22.9288	22.868	22.9962	1
O94782	USP1	0.328152	-0.153443	0.0134346	0.00362892			2	16.6593	16.8652	16.0526	16.7309	16.3372	16.3746	16.4713	16.3271	16.2673	16.1768	16.6712	16.6161	16.7602	16.4745	16.1775	16.3074	1
O94788	ALDH1A2	0.0367868	-0.0124287	1.5476	-0.34347			1	17.8254	17.6456	17.6631	17.7003	17.359	15.5242	15.9169	15.8209	15.6995	15.5216	17.4974	17.747	17.7089	16.1702	16.0497	15.9005	1
O94808	GFPT2	0.752744	0.0736061	0.0413378	-0.00571963			18	21.3267	21.3087	21.1731	21.254	21.3493	21.1656	21.0948	21.0692	21.013	21.0067	21.2182	21.2587	21.1492	20.9994	21.1263	21.101	1
O94811	TPPP	0.266532	0.127919	0.412819	-0.200942			4	19.0252	19.7799	19.5275	19.4513	19.4515	17.8974	18.2477	17.9475	17.5823	17.9249	19.021	19.5412	19.3953	18.5572	17.8224	17.9832	1
O94817	ATG12	0.249754	-0.0782256	0.793499	0.0865528			4	21.2613	20.9053	21.024	20.7264	20.8227	20.9641	20.8042	21.0235	20.981	20.9407	20.9574	21.1143	21.0068	20.9148	20.8355	20.8181	1
O94819	KBTBD11	1.10735	-0.112059	0.931307	-0.119837			6	20.2286	20.1158	20.1586	20.2658	20.1486	20.1284	20.2112	20.2593	20.2585	20.4202	20.3869	20.2073	20.2924	20.405	20.3897	20.3313	1
O94822	LTN1	0.920314	-0.0511347	0.52003	-0.0340013			36	21.6401	21.6874	21.7112	21.6614	21.5983	21.6759	21.709	21.5909	21.6798	21.706	21.6831	21.7138	21.7356	21.7312	21.7007	21.6871	1
O94826	TOMM70	0.033253	-0.00317942	0.864909	-0.0891221			36	24.8574	24.7442	24.7492	24.8542	24.7976	24.8222	24.6938	24.7606	24.8112	24.8619	24.8034	24.8159	24.7918	24.8	24.9638	24.8733	1
O94829	IPO13	1.35389	0.0850691	0.0511689	0.00806262			5	19.74	19.8401	19.7907	19.7027	19.7737	19.6216	19.5514	19.4243	19.6221	19.5773	19.7042	19.6492	19.6997	19.4785	19.5857	19.5896	1
O94830	DDHD2	0.375203	0.0412309	0.244126	-0.0484924			7	20.2552	20.458	20.3409	20.3989	20.3863	20.2096	20.4215	20.2831	20.3488	20.3882	20.3167	20.3683	20.2949	20.4867	20.2085	20.4411	1
O94832	MYO1D	0.75252	0.0272152	0.0991997	-0.0107075			48	22.3619	22.3938	22.3765	22.3545	22.3265	22.4925	22.5269	22.5026	22.627	22.6123	22.3516	22.3451	22.3096	22.5966	22.5408	22.5515	1
O94842	TOX4	0.0238367	0.00462532	0.0385327	-0.00458412			11	21.5525	21.5676	21.3688	21.6207	21.5677	21.7306	21.7599	21.814	21.6793	21.7384	21.452	21.5341	21.6064	21.6756	21.7583	21.8131	1
O94851	MICAL2	0.429584	0.058301	0.786052	0.0839649			4	19.7417	19.8698	19.5952	19.6915	19.7242	19.4402	19.4141	19.3308	19.3687	19.258	19.6311	19.6869	19.6804	19.279	19.3517	19.2045	1
O94854	MACF1	0.0681459	-0.0114553	0.465654	-0.0710737			8	18.0987	17.9575	18.1463	18.2005	18.1439	18.1228	18.2249	18.2997	18.3223	18.0798	18.0737	18.1052	18.1836	18.3178	18.3173	18.2078	1
O94855	SEC24D	0.0920522	-0.0154025	0.303437	-0.0425397			29	22.4355	22.2593	22.3151	22.1957	22.2074	22.267	22.2435	22.2815	22.3599	22.4339	22.2749	22.3472	22.2719	22.4575	22.3095	22.3121	1
O94864	SUPT7L	1.16338	-0.167588	0.327333	0.033388			6	19.1669	19.4446	19.4823	19.4022	19.4401	19.6994	19.5854	19.7129	19.7351	19.7147	19.5703	19.5557	19.5385	19.7242	19.6252	19.6189	1
O94868	FCHSD2	0.0372973	0.0164144	1.93207	-0.245524			4	18.7926	18.3007	18.3308	18.8156	18.643	18.1089	18.108	18.264	18.1504	18.0609	18.6393	18.5793	18.4617	18.305	18.5233	18.3236	1
O94874	UFL1	0.196462	-0.023518	0.232352	-0.0198151			36	22.7051	22.8025	22.9058	22.7279	22.7626	23.1059	23.1123	23.1633	23.1639	23.2401	22.8132	22.7996	22.8	23.1934	23.143	23.1943	1
O94876	TMCC1	0.345413	-0.0579928	0.181845	0.0328946			5	20.8322	21.036	20.9555	20.879	21.0415	20.4687	20.5748	20.4123	20.5908	20.4539	21.0734	20.8813	21.0658	20.5779	20.3308	20.4929	1
O94880	PHF14	0.462866	0.0782847	0.0394487	-0.00674909			16	21.0729	21.4039	21.1625	21.2715	21.2269	21.0723	20.871	21.0551	20.9666	21.0654	21.0956	21.174	21.1782	21.011	20.9448	21.0827	1
O94885	SASH1	0.000120467	-0.000111771	0.158992	0.0432766			5	17.7007	17.8583	18.2284	18.0553	16.9086	17.9041	18.14	17.8202	17.9101	18.1589	17.6964	17.8822	17.6725	17.8699	18.0836	17.8767	1
O94887	FARP2	0.409789	-0.0593791	0.27737	0.0349824			11	20.7142	20.7182	20.8601	20.9528	20.7481	20.8981	20.8904	20.9011	20.9229	21.0643	20.821	20.8892	20.864	20.9487	20.8222	20.9302	1
O94888	UBXN7	0.094421	-0.022079	1.03951	0.0610907			14	21.2314	21.3165	21.1514	21.4708	21.4375	21.8928	21.9537	21.8764	21.872	21.8185	21.3202	21.2906	21.4201	21.8462	21.8154	21.8031	1
O94901	SUN1	0.817404	0.0955516	3.06632	0.145344			28	22.541	22.7766	22.6542	22.7046	22.6159	22.6706	22.6366	22.6955	22.6873	22.6765	22.5472	22.6262	22.5154	22.4929	22.5107	22.5802	1
O94903	PLPBP	0.388084	-0.0342364	0.343274	-0.0338881			10	23.0007	22.8897	22.9934	22.8539	22.9431	22.956	22.9043	22.9059	22.9586	23.0531	22.9837	22.9577	22.9697	23.0454	22.9411	22.982	1
O94905	ERLIN2	0.192214	0.0610949	0.0275983	0.00473226			12	23.2168	23.5221	23.1814	23.3893	23.2953	23.4033	23.3559	23.4787	23.5812	23.4975	23.0938	23.5136	23.1723	23.3977	23.4515	23.5266	1
O94906	PRPF6	2.18639	0.0938712	0.478507	0.0467509			58	24.0088	24.0142	24.0138	23.9865	23.9814	23.6732	23.6068	23.5908	23.5937	23.6328	23.8559	23.9554	23.91	23.5042	23.5349	23.6789	1
O94907	DKK1	0.0404948	0.00906804	0.477441	-0.128716			11	23.2439	23.4703	23.3769	23.3627	23.2123	20.6652	20.6789	20.344	20.7713	20.7323	23.298	23.2304	23.4441	20.7178	20.9483	20.635	1
O94913	PCF11	0.0862348	0.00893847	0.328939	0.0281129			30	21.3266	21.4186	21.3316	21.4694	21.3453	21.4871	21.544	21.4193	21.4477	21.4639	21.3663	21.3693	21.3726	21.3866	21.496	21.4503	1
O94915	FRYL	0.73057	0.0490571	0.630589	0.049275			23	20.9191	20.8883	20.8652	20.9356	20.9458	21.2209	21.2435	21.2195	21.1142	21.2102	20.8915	20.9031	20.7907	21.1593	21.2009	21.097	1
O94916	NFAT5	1.34147	0.13865	0.0627488	0.0123777			13	19.9617	19.8315	19.8748	19.9588	19.866	19.7949	19.728	19.7783	19.6841	19.7908	19.783	19.8474	19.6493	19.676	19.9164	19.6362	1
O94919	ENDOD1	0.406692	0.0217333	1.02118	-0.0460129			11	21.1142	21.0783	21.1335	21.1	21.1314	21.3552	21.3365	21.2901	21.3426	21.3651	21.1211	21.0377	21.1104	21.4266	21.3642	21.3609	1
O94923	GLCE	0.221516	-0.017865	0.412571	-0.0292866			14	23.7502	23.682	23.6924	23.7636	23.682	23.9074	23.8741	23.8503	23.8705	23.8754	23.7588	23.7652	23.6716	23.8911	23.9792	23.8442	1
O94925	GLS	0.00190062	-0.000213877	0.628519	-0.0688671			21	23.3477	23.2274	23.2347	23.2076	23.2655	23.3605	23.2684	23.2095	23.206	23.2374	23.3063	23.2354	23.2287	23.2611	23.4221	23.2924	1
O94927	HAUS5	0.0121681	-0.0024395	0.647786	0.061637			13	21.0375	20.8517	21.1297	21.0328	21.1003	21.2737	21.3486	21.3347	21.1791	21.2576	21.0134	20.9974	21.0877	21.1884	21.2746	21.1883	1
O94941	UBOX5	0.341542	0.094057	0.0889725	0.0204483			2	17.6626	17.3041	17.4211	17.7125	17.3343	17.6707	17.6509	17.5767	17.6615	17.8342	17.3938	17.3098	17.475	17.6217	17.534	17.8194	1
O94952	FBXO21	0.454563	-0.0709048	0.627577	-0.0772404			5	19.7628	19.806	19.5824	19.6981	19.7846	20.0913	19.948	19.8663	19.9511	20.0426	19.7621	19.9177	19.7133	20.0654	20.1141	19.9918	1
O94953	KDM4B	0.125771	0.0246944	0.00442404	-0.00180931			4	17.3192	17.3404	17.4247	17.3939	17.4879	16.3014	16.4673	16.8539	16.4416	16.647	17.4212	17.2034	17.4809	16.5565	16.4195	16.6561	1
O94964	SOGA1	0.0908766	0.0173424	0.454214	0.0553975			15	18.9886	18.9195	18.8957	18.741	19.0098	18.639	18.7067	18.6696	18.6246	18.8507	18.9022	18.957	18.8215	18.6619	18.6227	18.6435	1
O94966	USP19	0.161416	0.0150852	0.121466	0.00997162			22	26.3172	26.3849	26.4571	26.3467	26.3932	26.4545	26.5565	26.5001	26.5485	26.4729	26.3901	26.3867	26.3173	26.5367	26.4791	26.4739	1
O94967	WDR47	1.25389	0.144349	0.0925011	-0.046848			4	18.9295	19.0587	18.9774	19.1828	19.032	18.2819	17.7256	17.603	17.5748	17.9585	18.931	18.9085	18.8357	18.0123	17.7473	17.8671	1
O94973	AP2A2	0.653887	-0.0413127	0.402685	0.0399869			34	23.1582	23.2202	23.2363	23.1735	23.2209	23.4696	23.487	23.5208	23.5024	23.569	23.2227	23.2028	23.3039	23.5679	23.4457	23.3957	1
O94979	SEC31A	0.09352	0.00996475	0.11734	-0.0111388			56	25.1786	25.0611	25.1313	25.0302	25.092	25.1414	25.1486	25.2134	25.2822	25.2072	25.0446	25.0952	25.1263	25.2339	25.1899	25.2053	1
O94985	CLSTN1	0.372078	-0.105112	0.0114018	0.00299454			5	18.5675	18.2958	18.2374	18.6447	18.565	18.6493	18.5801	18.4422	18.6648	18.6897	18.4694	18.5115	18.7206	18.6627	18.7181	18.426	1
O94986	CEP152	0.454123	0.0885663	2.38303	0.221983			3	16.8079	17.0232	16.8066	17.1149	16.8109	17.2235	17.1064	17.2478	17.0751	17.1263	16.8415	16.8024	16.8285	16.9838	16.8882	16.9296	1
O94988	FAM13A	0.354799	-0.257952	0.225998	0.0866222			3	16.5149	17.2283	17.9624	17.0571	17.3162	17.4122	17.0512	17.3996	17.1263	17.5186	17.5748	17.3749	17.4715	17.4767	17.0539	17.1142	1
O94992	HEXIM1	1.99649	0.127823	1.23673	0.0638933			20	24.7029	24.6537	24.678	24.5595	24.6373	24.6318	24.7144	24.7165	24.6784	24.6393	24.5505	24.4998	24.5052	24.5802	24.6135	24.6429	1
O95049	TJP3	0.683513	-0.0448789	0.235119	-0.0332223			33	22.3782	22.2818	22.2732	22.2699	22.2676	21.9424	22.0821	22.054	22.1729	22.1664	22.3042	22.3395	22.3734	22.1083	22.1426	22.0994	1
O95059	RPP14	0.518942	-0.138765	0.79967	0.0671837			5	20.0444	20.2137	20.3156	20.4801	20.5182	20.8581	20.9467	20.9742	20.9442	20.9855	20.3447	20.4867	20.528	20.9275	20.7961	20.9	1
O95067	CCNB2	0.463303	0.0480222	0.209662	0.0220629			14	21.5812	21.4393	21.521	21.4716	21.6032	21.6138	21.5625	21.6102	21.482	21.5574	21.4981	21.4171	21.5106	21.5561	21.6002	21.4731	1
O95070	YIF1A	0.142785	-0.0142278	0.311048	-0.11637			5	21.6728	21.6597	21.6603	21.6633	21.5681	19.6125	20.1694	19.6377	19.8105	20.0638	21.6989	21.5832	21.695	19.9612	19.8609	20.1032	1
O95071	UBR5	0.00803245	0.000614675	0.569355	0.0226672			72	22.6257	22.6226	22.6422	22.565	22.5711	22.9753	22.924	22.9418	22.9018	22.9272	22.6431	22.5983	22.5727	22.9301	22.8873	22.9166	1
O95081	AGFG2	0.0671541	0.0165577	0.831557	-0.105812			12	22.1567	22.3857	22.5117	22.2904	22.4913	20.8172	20.8686	20.8157	20.911	20.7324	22.3541	22.3505	22.3473	21.0401	20.8081	20.9562	1
O95084	PRSS23	0.172398	0.0298297	0.20617	0.0251887			4	20.5326	20.7367	20.5794	20.7214	20.5082	20.2252	20.2393	20.1182	20.3068	20.2233	20.6413	20.5737	20.5424	20.2656	20.1878	20.1388	1
O95104	SCAF4	0.0820346	-0.0149258	0.484008	0.0491058			14	21.6397	21.8443	21.5626	21.7071	21.6297	21.8008	21.67	21.6293	21.6594	21.7006	21.721	21.7061	21.6477	21.6066	21.7089	21.6132	1
O95139	NDUFB6	0.477746	0.0564535	1.10063	-0.132079			10	23.4704	23.2957	23.4196	23.3463	23.3217	22.1665	22.3562	22.2108	22.3186	22.3108	23.2648	23.4011	23.2771	22.3688	22.3318	22.5133	1
O95140	MFN2	0.255581	-0.0226648	0.570444	-0.0488628			22	21.1742	21.1762	21.2029	21.234	21.1159	21.3857	21.4173	21.4872	21.4922	21.4976	21.1527	21.1876	21.2696	21.5761	21.4732	21.4652	1
O95149	SNUPN	0.296728	0.0555209	0.778641	-0.105467			10	22.346	22.2082	22.1704	22.0961	22.0908	21.3607	21.3643	21.3613	21.3108	21.2456	22.1918	22.1924	21.9961	21.3939	21.3171	21.591	1
O95155	UBE4B	0.793032	0.0657719	0.296566	-0.0393875			27	21.2125	21.2618	21.2262	21.2247	21.1863	21.3009	21.3276	21.3491	21.3542	21.1512	21.1276	21.2571	21.0849	21.4003	21.3168	21.2908	1
O95159	ZFPL1	0.261723	-0.0240443	0.0644132	-0.0110321			9	22.0345	22.0632	22.1028	22.1393	22.1297	21.8659	21.6678	21.6307	21.7695	21.7603	22.0944	22.0694	22.19	21.6797	21.7811	21.7887	1
O95163	ELP1	0.627508	-0.0695016	0.111966	0.00702438			36	22.3488	22.3819	22.5521	22.4752	22.5179	22.5954	22.618	22.6245	22.5547	22.6558	22.5257	22.5031	22.5453	22.594	22.6196	22.5943	1
O95164	UBL3	0.194574	-0.0501259	0.458315	-0.0509939			3	18.8777	18.6241	18.546	18.705	18.6557	18.8171	18.8587	18.8894	18.8563	18.8628	18.851	18.8009	18.5435	18.9035	19.023	18.797	1
O95166	GABARAP	0.709456	-0.0503947	0.995141	0.106722			4	21.2784	21.3047	21.3149	21.3347	21.259	21.1135	21.0945	21.0022	21.0727	21.0816	21.2787	21.4191	21.3484	20.9154	21.0992	20.884	1
O95167	NDUFA3	0.784416	0.121301	0.149091	0.0247138			4	21.9248	21.8041	21.7447	21.8105	21.8005	21.6314	21.6179	21.6339	21.6845	21.8427	21.8613	21.6738	21.5517	21.7356	21.5961	21.6404	1
O95168	NDUFB4	0.179532	0.0371146	1.16802	0.0581284			7	24.1775	24.0825	24.3688	24.1517	24.3631	24.4846	24.4463	24.5182	24.5338	24.5475	24.1633	24.1597	24.2518	24.4474	24.4257	24.4709	1
O95169	NDUFB8	1.13771	0.153963	0.39036	-0.0519753			10	22.2846	22.238	22.0875	22.0526	22.0996	22.1772	22.0121	22.0765	22.1528	22.2237	22.0318	21.9009	22.0627	22.1458	22.1339	22.2617	1
O95171	SCEL	0.416697	0.079985	1.21431	0.0829646			40	22.4812	22.6383	22.2981	22.5528	22.4792	22.4102	22.3522	22.3373	22.2751	22.2863	22.4873	22.4396	22.3028	22.2565	22.2092	22.2821	1
O95178	NDUFB2	0.949232	0.233264	0.74382	-0.13235			1	18.8741	19.1542	18.8738	19.2134	18.925	17.5574	17.7897	17.6251	17.6575	17.92	18.6398	18.695	18.9897	17.8698	17.8071	17.8501	1
O95182	NDUFA7	0.0616056	0.011667	0.431766	-0.0864031			14	23.1847	23.0166	23.1897	23.0249	23.0106	22.4883	22.5249	22.5389	22.6963	22.7893	23.1368	22.9714	23.1127	22.6527	22.6139	22.8153	1
O95183	VAMP5	1.63097	0.187545	0.193582	-0.08985			2	22.0356	22.2222	22.0047	22.1002	22.0848	19.8253	20.4059	19.943	20.2557	20.0805	21.9141	21.8084	21.9834	20.0376	20.0226	20.5156	1
O95197	RTN3	0.40885	0.0690189	0.198948	-0.0584525			8	25.6623	25.3839	25.3996	25.5658	25.502	25.1811	24.9258	24.899	24.9697	24.7404	25.3595	25.4673	25.4744	24.8183	25.078	25.1086	1
O95202	LETM1	0.598836	0.0628342	0.792573	-0.0331239			40	25.0009	24.8727	24.7855	24.8743	24.9305	25.0656	25.0141	25.0821	25.0006	25.0289	24.8063	24.8685	24.8151	25.0729	25.0767	25.0645	1
O95208	EPN2	0.466286	-0.0507432	0.268571	0.0307743			12	21.2059	21.2593	21.2672	21.1459	21.2672	21.4377	21.5779	21.6026	21.4846	21.5361	21.38	21.2089	21.2507	21.5595	21.4425	21.4891	1
O95210	STBD1	0.0830686	-0.0110733	0.0335459	-0.00546595			14	20.8955	20.8886	20.9952	21.0346	20.9427	20.6206	20.6028	20.6786	20.7558	20.5862	20.8807	20.9951	21.0115	20.6051	20.7586	20.5991	1
O95214	LEPROTL1	0.206272	0.0424708	0.576972	-0.163879			1	18.4913	18.3671	18.6213	18.6716	18.3982	17.7051	17.364	17.7638	17.7378	17.6768	18.5131	18.4556	18.4337	17.6146	17.7818	18.0438	1
O95218	ZRANB2	0.578	-0.110041	0.269123	-0.038878			15	22.2567	22.4572	22.4011	22.4375	22.6484	22.3505	22.5374	22.5377	22.4896	22.3926	22.5878	22.4648	22.598	22.5784	22.4355	22.4874	1
O95219	SNX4	0.682235	-0.0627992	0.748919	-0.0366797			14	21.9723	21.9328	21.9389	21.8777	21.9802	22.4264	22.4433	22.3605	22.3872	22.3685	22.0133	22.0862	21.9099	22.45	22.4467	22.405	1
O95229	ZWINT	1.86842	0.132942	0.19545	-0.0234695			8	20.7486	20.718	20.6362	20.7094	20.6243	20.0825	20.1086	20.0427	20.0928	20.0539	20.6092	20.5133	20.5407	20.15	19.9784	20.1703	1
O95232	LUC7L3	0.20002	-0.0410589	0.800096	0.0908919			29	23.9251	24.1399	24.2933	24.0618	24.0758	23.6558	23.7493	23.8555	23.7615	23.6908	24.1394	24.1054	24.1758	23.7374	23.6357	23.582	1
O95235	KIF20A	1.23409	0.109958	0.289415	0.0270196			25	21.8784	21.8166	21.7633	21.9496	21.7892	21.7428	21.7204	21.6793	21.6637	21.5766	21.7696	21.7151	21.7037	21.6337	21.6479	21.667	1
O95238	SPDEF	0.0607218	-0.0581518	0.327827	0.175726			1	16.354	15.5406	16.4632	16.2454	16.9729	16.3703	16.9788	17.0623	16.6976	16.5911	16.7668	16.2039	16.1494	16.6023	16.184	16.9065	1
O95239	KIF4A	1.84859	0.0969952	0.944497	0.0791018			50	23.0253	23.0648	23.0307	23.067	23.0092	23.2448	23.3166	23.1975	23.1437	23.1551	22.9409	22.8863	23	23.1266	23.1487	23.1219	1
O95243	MBD4	0.438411	-0.0608554	0.701643	-0.0574623			6	20.357	20.3842	20.5231	20.4009	20.2869	20.3246	20.4231	20.2844	20.2854	20.3286	20.4058	20.4013	20.5468	20.3354	20.3889	20.4358	1
O95249	GOSR1	0.441764	0.0929113	0.208173	-0.0440591			11	22.5443	22.4874	22.4733	22.2918	22.5472	22.1172	22.0756	21.9726	21.9845	21.9919	22.3474	22.5557	22.2245	21.8678	22.1618	22.1876	1
O95251	KAT7	0.222975	0.044053	0.644754	0.0548295			14	21.3485	21.5714	21.5364	21.698	21.6336	21.5191	21.4301	21.4188	21.3658	21.3917	21.517	21.532	21.4915	21.3229	21.4234	21.3645	1
O95258	SLC25A14	0.201965	0.0929305	0.537546	-0.11901			1	19.4583	18.9431	18.6126	19.0507	19.0096	18.9909	18.8383	18.8046	18.7685	18.5362	18.9964	18.8884	18.881	18.8269	18.9693	18.9239	1
O95260	ATE1	0.213354	-0.0326664	0.181704	0.0246798			22	21.9211	21.999	22.1489	21.9073	21.9662	21.8346	21.8105	21.915	22.0063	21.9496	21.9903	22.0755	21.9976	21.8729	21.9332	21.8295	1
O95271	TNKS	0.337492	0.0543695	0.403687	-0.0461051			7	18.8039	18.6884	18.5937	18.8175	18.7191	18.5501	18.3615	18.548	18.4632	18.4636	18.5583	18.7018	18.7503	18.4806	18.5734	18.5161	1
O95273	CCNDBP1	0.331799	0.0531225	0.532411	0.0915377			6	20.5516	20.3988	20.448	20.4539	20.2572	20.0712	20.2526	20.0811	20.0992	20.0294	20.3095	20.4199	20.3769	20.1758	19.9751	19.8947	1
O95279	KCNK5	0.202415	-0.0429841	1.17407	-0.185406			1	16.7394	16.7895	16.924	16.8505	17.0336	16.947	17.0423	16.9391	17.2388	17.1607	16.9664	16.9855	16.7793	17.2588	17.1847	17.3095	1
O95292	VAPB	0.159314	-0.0403477	0.127251	0.0143572			12	23.4559	23.3426	23.526	23.4334	23.7255	23.2136	23.126	23.1928	23.2533	23.1687	23.4176	23.6327	23.5608	23.2182	23.2206	23.0907	1
O95295	SNAPIN	0.69793	-0.152553	0.379133	-0.0906839			8	25.0133	24.8212	25.0191	25.1945	25.1417	25.1734	25.5075	25.4937	25.3783	25.6284	25.1228	25.3595	25.0893	25.579	25.5156	25.4863	1
O95297	MPZL1	0.932375	0.10139	0.80478	0.0835136			11	23.0894	23.2411	23.1964	23.0405	23.2233	23.1772	23.1164	23.1477	23.09	23.2421	23.0138	23.095	23.0615	23.1735	23.0341	23.0058	1
O95298	NDUFC2	0.206192	-0.0431554	0.537467	-0.0769639			11	23.8839	23.8322	23.6791	23.7998	23.9777	23.5511	23.7058	23.8404	23.7415	23.7363	23.8813	23.7548	23.997	23.7419	23.7861	23.848	1
O95299	NDUFA10	1.40702	0.102302	0.0270918	0.00469182			26	23.5603	23.5169	23.554	23.4291	23.5412	23.5281	23.4567	23.6165	23.5706	23.628	23.359	23.4345	23.4605	23.4802	23.517	23.6687	1
O95302	FKBP9	1.30153	-0.0803337	0.175472	0.0261832			22	23.3407	23.3697	23.4466	23.4504	23.433	23.4385	23.5019	23.4358	23.4864	23.5612	23.5235	23.4573	23.4844	23.5781	23.3451	23.4526	1
O95336	PGLS	2.22873	0.0637976	0.673989	-0.0319166			19	25.3568	25.3352	25.3141	25.3022	25.3584	25.5348	25.5427	25.5187	25.5357	25.5012	25.2762	25.271	25.2615	25.5035	25.5757	25.5963	1
O95340	PAPSS2	0.358835	-0.0334053	1.5949	-0.0813994			19	23.5184	23.48	23.4925	23.3944	23.5443	23.1835	23.198	23.124	23.1987	23.162	23.5078	23.4748	23.5753	23.3029	23.2542	23.2068	1
O95347	SMC2	0.361478	0.0153506	1.33944	0.0589457			72	24.4246	24.4209	24.4438	24.4868	24.4244	24.7031	24.7135	24.7307	24.6866	24.6468	24.4214	24.4454	24.4074	24.6628	24.6482	24.6005	1
O95352	ATG7	1.06117	-0.087642	0.774072	-0.0288256			22	21.8683	21.8938	21.8425	21.8199	21.933	22.1836	22.1533	22.1975	22.1723	22.1855	21.9574	21.8798	22.0402	22.2416	22.2117	22.1685	1
O95359	TACC2	1.43353	-0.0953659	0.552021	-0.0513467			26	22.7549	22.7003	22.6739	22.6567	22.7978	22.859	22.8857	22.9895	22.9414	23.0263	22.8186	22.8249	22.7928	22.9702	22.9802	23.0248	1
O95361	TRIM16	1.09689	-0.0858149	0.097347	-0.0151435			30	23.5199	23.6113	23.6595	23.6438	23.5827	23.8663	23.8633	23.7876	23.7499	23.6613	23.7159	23.6239	23.728	23.7357	23.8539	23.8129	1
O95363	FARS2	0.0419897	0.00222282	0.936792	-0.092373			10	22.3167	22.2783	22.2429	22.3075	22.3111	22.4643	22.435	22.3535	22.5213	22.3661	22.2874	22.2894	22.2904	22.468	22.5958	22.4974	1
O95365	ZBTB7A	0.464916	0.0593664	0.0819363	-0.0265441			7	20.3503	20.5218	20.4896	20.371	20.4525	20.5363	20.0948	20.4703	20.3042	20.3011	20.3115	20.3446	20.4769	20.4746	20.4106	20.2183	1
O95372	LYPLA2	0.0598083	0.00677083	1.48272	-0.0891014			15	23.5058	23.4718	23.412	23.5292	23.4619	22.7923	22.7315	22.7524	22.787	22.8298	23.4199	23.5505	23.4377	22.9197	22.8109	22.8726	1
O95373	IPO7	1.75281	-0.125391	0.656334	-0.0525809			40	25.0482	25.0146	24.9841	25.0006	25.1252	25.6434	25.635	25.661	25.5131	25.6011	25.2131	25.1262	25.1404	25.6652	25.7	25.6246	1
O95376	ARIH2	0.742111	0.0809639	0.21471	-0.0269908			12	21.2288	21.1178	21.0697	21.1593	21.1759	21.379	21.2785	21.4153	21.2084	21.3552	21.0118	21.0182	21.1781	21.3671	21.361	21.3347	1
O95379	TNFAIP8	0.179767	0.0469659	0.0189457	0.00500997			4	20.9023	21.265	20.9739	21.0265	21.0667	19.7361	20.0869	19.9121	19.9219	19.9758	21.1596	20.9644	20.8757	19.9869	19.7897	19.988	1
O95391	SLU7	0.223653	0.0685921	0.173798	-0.037344			12	19.4317	19.74	19.6349	19.8707	19.8514	19.296	19.3218	19.2289	19.2925	19.1213	19.532	19.5798	19.7996	19.3611	19.1043	19.4029	1
O95394	PGM3	0.202911	-0.0131818	0.353208	-0.0504892			39	23.8964	23.8636	23.8909	23.9012	23.8164	23.4832	23.6466	23.5468	23.6975	23.6973	23.8582	23.8761	23.9264	23.6967	23.6015	23.6962	1
O95395	GCNT3	0.371867	0.031822	0.150088	-0.0161467			12	20.9459	20.861	20.9641	20.9808	21.0221	20.8211	20.8409	20.8802	20.7412	20.7659	20.9408	20.8929	20.9352	20.8019	20.786	20.8902	1
O95396	MOCS3	1.07101	-0.0844891	1.13771	-0.0432716			14	20.2352	20.321	20.224	20.2561	20.3852	20.5938	20.6515	20.685	20.6519	20.6426	20.3851	20.3688	20.3525	20.6784	20.6923	20.694	1
O95399	UTS2	0.0376188	-0.0126171	0.154277	-0.0408891			1	25.4499	25.314	25.0384	25.1819	25.0768	24.7876	24.8908	24.7637	24.9556	24.8864	25.3611	25.2181	25.0953	24.8366	24.722	25.1345	1
O95400	CD2BP2	0.100267	0.013946	0.950765	0.0418949			19	23.259	23.3502	23.2036	23.252	23.2103	23.2279	23.1993	23.2704	23.2275	23.2434	23.2121	23.3402	23.1709	23.1603	23.235	23.1801	1
O95402	MED26	0.0439535	0.00518519	0.616466	0.0721316			2	19.303	19.2186	19.2093	19.2893	19.2906	18.9483	19.1032	19.0923	19.101	19.1152	19.1925	19.2398	19.3386	19.0746	19.0214	18.9035	1
O95405	ZFYVE9	1.13302	0.231966	0.172266	-0.101231			2	18.7904	18.6928	18.5231	18.728	18.488	16.9459	17.6315	17.5766	17.0435	17.573	18.4165	18.5828	18.2382	17.7655	17.338	17.2625	1
O95415	BRI3	1.02927	-0.232099	1.40047	0.106043			2	17.4592	17.4705	17.7128	17.7316	17.345	18.2785	18.3142	18.3592	18.3515	18.2782	17.8277	17.6219	17.8783	18.1191	18.2506	18.2611	1
O95425	SVIL	0.300841	-0.0328637	1.17505	0.0533124			38	22.1607	22.2617	22.1615	22.2614	22.0944	22.0724	22.1144	22.0974	22.0481	22.0913	22.1792	22.2394	22.2437	22.0035	22.0089	22.0818	1
O95427	PIGN	0.175933	-0.0362268	0.399399	-0.0923766			3	18.2455	18.3112	18.3312	18.5303	18.3363	17.9807	17.9251	18.0539	17.7073	17.6711	18.4723	18.4334	18.2557	17.972	17.9312	17.9768	1
O95429	BAG4	0.0792907	0.0112822	0.342413	0.0333165			9	20.9862	21.057	20.9961	20.9264	21.1372	21.0088	21.0497	21.0413	20.9953	20.9614	20.9581	21.0285	21.0412	21.0115	20.8814	21.041	1
O95433	AHSA1	0.567084	-0.0692215	0.282286	-0.0296655			34	26.0192	25.966	26.0102	25.8525	26.0691	26.0271	26.0442	26.0542	25.9762	25.8778	25.9721	26.1022	26.0836	26.0099	26.0299	26.0369	1
O95445	APOM	0.00251831	-0.00347557	0.0934316	0.0491014			1	20.5469	18.9693	19.3623	20.1812	19.0552	20.2608	19.8652	19.8491	19.9064	19.9855	20.0621	19.1697	19.6475	20.2558	20.0177	19.4994	1
O95453	PARN	0.801636	0.0682139	1.8726	0.0559102			36	21.928	22.0276	22.0165	22.0249	22.064	22.107	22.125	22.1609	22.1521	22.1161	21.9138	21.8937	22.0245	22.0945	22.0556	22.0789	1
O95456	PSMG1	0.166238	-0.0489269	1.95341	0.162326			10	22.0344	22.3048	22.5092	22.1309	22.2834	22.8746	22.9575	22.9116	22.9069	22.8811	22.3501	22.3477	22.2066	22.6353	22.7803	22.8164	1
O95466	FMNL1	0.190825	0.052264	0.137358	-0.0262913			13	21.5159	21.245	21.2834	21.5726	21.187	21.5674	21.3288	21.5564	21.4898	21.522	21.3141	21.3823	21.2291	21.6325	21.4966	21.4285	1
O95470	SGPL1	1.16136	0.0510921	0.108513	0.0171613			18	22.7597	22.7394	22.8298	22.7492	22.7874	22.5771	22.6563	22.6762	22.5923	22.773	22.7008	22.7357	22.7296	22.5513	22.7186	22.6436	1
O95476	CTDNEP1	1.0106	-0.291706	1.01739	0.186939			3	19.1904	19.1921	19.448	19.1407	19.0098	19.4135	19.3135	19.3249	19.3756	19.3666	19.2644	19.4089	19.7904	19.1989	18.9422	19.3746	1
O95478	NSA2	1.3186	0.110578	1.68151	0.0628349			9	22.5394	22.716	22.6341	22.5997	22.6818	22.686	22.6318	22.6874	22.6533	22.6317	22.5304	22.4801	22.5603	22.5639	22.6052	22.6166	1
O95479	H6PD	0.269324	0.0633565	0.575406	0.0605653			21	21.9016	21.9594	22.0109	21.6829	21.7053	21.7527	21.7324	21.7935	21.8362	21.9201	21.8889	21.7654	21.7117	21.8003	21.7006	21.7383	1
O95486	SEC24A	0.413806	-0.0354376	1.38148	-0.0798167			21	22.6949	22.7003	22.6465	22.7692	22.6939	22.899	22.8907	22.8865	22.9598	22.9764	22.6636	22.7884	22.7571	23.0474	22.9961	22.9634	1
O95487	SEC24B	0.547444	0.0361907	0.0632522	-0.00247396			20	22.4278	22.4029	22.2954	22.3977	22.3977	22.3313	22.3368	22.325	22.3694	22.3517	22.3573	22.3441	22.3429	22.3291	22.3375	22.3693	1
O95490	ADGRL2	0.0423336	-0.0048083	1.2309	0.0937115			19	21.097	21.2373	21.1941	21.222	21.1925	21.5176	21.436	21.5079	21.4365	21.5469	21.1726	21.2537	21.1538	21.4668	21.3748	21.3442	1
O95497	VNN1	0.366676	0.399404	0.330436	-0.138408			1	21.3277	19.7204	19.9636	21.0535	19.7941	19.3584	19.0956	18.7375	19.3965	19.2448	20.2943	19.6578	19.9653	19.4848	19.3257	19.1044	1
O95498	VNN2	0.0482543	0.0514924	0.00716344	-0.00377102			2	13.6409	12.5044	12.6526	13.3592	12.2921	13.5026	13.2347	13.17	13.3433	13.3387	13.0367	12.4533	13.025	13.5091	13.5696	12.8862	1
O95500	CLDN14	0.354986	-0.192898	0.176791	-0.132271			1	NaN	12.5309	12.603	12.3495	NaN	13.2525	13.6547	13.0584	13.022	14.0516	13.1	12.3887	12.5735	13.8508	13.2463	13.5233	1
O95503	CBX6	0.534243	0.0785676	0.109635	-0.0178811			2	18.0002	18.2173	17.9945	18.1054	17.988	17.4406	17.6976	17.5405	17.4993	17.5113	17.9353	17.9392	18.073	17.5583	17.511	17.5979	1
O95544	NADK	0.616724	-0.253499	0.213869	0.0546136			6	20.4905	20.2054	20.2639	20.1213	19.7745	20.647	20.4605	20.523	20.736	20.7996	20.4634	20.6834	20.1271	20.649	20.6636	20.4232	1
O95551	TDP2	0.422386	0.0857576	0.595383	0.0801921			10	21.962	21.9433	21.7786	21.866	21.6352	22.1899	22.0195	22.1852	21.9808	22.1046	21.7994	21.8166	21.6377	21.9419	22.0276	22.078	1
O95562	SFT2D2	2.23852	0.183201	1.09389	-0.510859			1	22.0001	21.8812	21.8332	21.9045	21.9383	17.8748	18.4569	18.23	18.6379	18.8641	21.7456	21.6675	21.7716	18.6901	18.9893	19.0914	1
O95563	MPC2	0.255423	0.0389183	1.6255	-0.133934			3	20.6996	20.7836	20.5485	20.5902	20.6709	20.3714	20.2931	20.1921	20.3245	20.2187	20.5728	20.6985	20.5876	20.4014	20.4243	20.416	1
O95568	METTL18	1.06733	-0.109722	0.206487	-0.0315371			1	17.6849	17.5013	17.5798	17.6475	17.7035	17.636	17.5937	17.6478	17.5755	17.599	17.7561	17.7646	17.6787	17.6823	17.7545	17.489	1
O95571	ETHE1	0.297551	0.0376092	0.734229	-0.0934574			17	24.7547	24.5977	24.6304	24.5862	24.5693	24.5744	24.6341	24.4776	24.6309	24.6927	24.6484	24.6068	24.5149	24.5928	24.7749	24.7186	1
O95573	ACSL3	0.439129	-0.0433791	0.5689	0.0145696			47	25.3529	25.4309	25.3282	25.2555	25.4013	25.6544	25.6952	25.6531	25.6521	25.6505	25.3684	25.3785	25.4445	25.6397	25.6562	25.6436	1
O95602	POLR1A	1.20261	0.0538259	0.345699	0.0170762			54	22.2109	22.246	22.1943	22.2823	22.2167	22.4196	22.3275	22.3686	22.3751	22.3497	22.1684	22.2063	22.154	22.3662	22.3399	22.347	1
O95613	PCNT	0.0377679	0.00522041	0.580599	0.102276			19	19.108	19.1027	19.0059	19.1834	19.1262	18.5666	18.5571	18.7719	18.8028	18.6874	19.0545	19.0669	19.1787	18.4491	18.6076	18.6679	1
O95619	YEATS4	1.12169	0.180219	0.438424	-0.0703576			7	20.92	20.8475	20.65	20.5935	20.7768	20.0303	19.8688	19.999	20.003	19.7999	20.5969	20.62	20.5151	19.914	20.0168	20.101	1
O95625	ZBTB11	1.18361	-0.120347	0.405563	0.0545793			16	19.2126	19.3186	19.2154	19.1487	19.0955	19.4424	19.3436	19.5143	19.5739	19.5007	19.2704	19.3621	19.3231	19.3825	19.3796	19.499	1
O95628	CNOT4	1.55231	-0.198593	0.733704	-0.0438877			9	20.7783	20.7005	20.5794	20.6036	20.8356	20.9433	20.9007	20.9534	20.9866	20.8903	20.8508	20.8921	20.9513	21.0008	20.9311	21.0042	1
O95630	STAMBP	0.410394	-0.0598887	0.0752724	0.0121058			21	22.4108	22.5747	22.5877	22.4623	22.5494	22.4382	22.5403	22.5827	22.4866	22.5812	22.5243	22.5059	22.7005	22.6307	22.4801	22.4303	1
O95633	FSTL3	0.366255	0.0496695	0.238455	0.0519244			2	18.4071	18.4418	18.3314	18.4249	18.595	18.3238	18.0081	17.9784	18.076	18.1407	18.4196	18.3901	18.3615	18.0489	17.9781	18.1335	1
O95639	CPSF4	1.73895	0.108312	0.342697	0.0352984			9	21.8094	21.8036	21.6784	21.735	21.7393	22.153	22.0977	22.0475	22.1734	22.2096	21.6304	21.6697	21.6344	22.0411	22.1391	22.1226	1
O95644	NFATC1	1.41157	0.666404	0.16098	0.113724			1	NaN	16.4232	NaN	16.5381	16.5887	15.3452	15.8395	15.2389	15.1345	15.9114	15.6391	16.279	15.6327	NaN	15.3183	15.442	1
O95671	ASMTL	0.546052	-0.0598232	0.268159	-0.0249343			17	20.9881	20.8378	21.04	21.0301	20.9573	20.9443	20.9771	21.0167	21.1036	21.0441	21.0229	20.9983	21.0703	21.0702	21.0386	21.0174	1
O95674	CDS2	0.021884	0.00380376	0.797616	-0.0696819			15	23.0806	22.914	23.0242	23.0555	23.0946	22.4137	22.3507	22.3848	22.3625	22.317	22.9328	23.0313	23.1258	22.3427	22.443	22.5206	1
O95678	KRT75	0.672995	0.209562	0.245831	-0.161254			10	24.719	24.6863	25.0408	24.7985	24.7567	23.7211	23.4523	23.586	23.3595	23.9597	24.9289	24.4586	24.3845	23.2686	23.7223	24.3399	1
O95684	CEP43	0.108013	-0.0346237	0.790201	-0.044558			7	21.4434	20.9946	21.2225	21.0025	21.2854	21.5356	21.5308	21.6242	21.5734	21.5169	21.2771	21.2519	21.1438	21.5971	21.5776	21.6275	1
O95696	BRD1	0.370067	0.0429695	0.963182	-0.0876438			15	20.8003	20.9334	20.8663	20.9643	20.8881	20.6894	20.5376	20.6577	20.6374	20.7215	20.9311	20.7736	20.8379	20.6939	20.7906	20.7246	1
O95707	POP4	1.87918	-0.127814	0.14042	-0.0289253			4	21.8635	21.805	21.8323	21.7732	21.8868	22.0184	22.0717	21.8316	21.8591	22.038	22.0268	21.9396	21.9136	21.8913	21.9956	22.0911	1
O95714	HERC2	0.166817	-0.0129353	0.12347	0.0091816			52	20.4297	20.4917	20.4607	20.4461	20.3744	20.4072	20.3942	20.337	20.4309	20.3809	20.4278	20.4383	20.4943	20.3685	20.4295	20.3446	1
O95716	RAB3D	1.22893	-0.223418	0.217138	0.0287561			10	22.6152	22.6817	22.9233	22.7159	22.8435	22.7187	22.7778	22.7035	22.6563	22.6144	22.9132	22.8807	23.1441	22.6219	22.6058	22.7684	1
O95721	SNAP29	0.0668303	0.00962766	0.431505	-0.0809135			14	22.6234	22.5405	22.4213	22.4344	22.478	22.2003	22.0646	21.9542	21.9578	21.8955	22.5221	22.4842	22.4634	22.1949	21.9925	22.0988	1
O95749	GGPS1	1.11069	-0.155096	0.085943	-0.00987078			9	21.4379	21.3814	21.4957	21.6598	21.5249	21.6599	21.7196	21.7086	21.7533	21.7631	21.6665	21.7373	21.5612	21.6608	21.8179	21.7136	1
O95757	HSPA4L	0.151157	0.0260489	0.123036	0.0144905			38	25.9835	25.9416	26.1026	25.8429	26.0332	26.1339	26.1584	26.1132	26.0879	25.9825	25.9211	25.9046	26.0384	26.0364	26.1151	26.0906	1
O95758	PTBP3	0.187574	0.0748852	0.38366	0.122307			11	22.3749	22.6143	22.4418	22.0111	22.1589	21.8577	21.6294	21.9752	22.0468	22.0275	22.3535	22.3181	22.0644	21.6874	21.6271	22.0405	1
O95759	TBC1D8	0.55573	-0.0621693	0.507704	0.0310158			2	19.5983	19.6576	19.7606	19.6469	19.7384	19.4227	19.4936	19.4711	19.4881	19.4442	19.7102	19.6851	19.8323	19.4915	19.3977	19.4095	1
O95772	STARD3NL	0.149478	-0.0329194	1.21299	-0.156279			4	21.3728	21.2317	21.3621	21.5135	21.2722	20.8683	21.1214	21.0462	20.907	20.9849	21.2459	21.4093	21.4949	21.1667	21.0622	21.1966	1
O95777	LSM8	0.0559085	0.00957794	0.689348	-0.129453			10	23.999	24.0284	24.0502	24.2115	24.1435	24.174	24.3069	24.1138	24.0169	24.0482	24.0194	24.0565	24.1549	24.2038	24.1576	24.4227	1
O95782	AP2A1	1.04459	-0.0954182	0.764734	0.0389395			55	23.8	23.7953	23.828	23.9443	23.7692	24.1273	24.0666	24.1034	24.1551	24.1132	23.9754	23.9295	23.8634	24.0452	24.0603	24.1171	1
O95785	WIZ	0.553339	0.07616	0.277042	-0.0371141			7	20.0911	20.1665	20.0585	20.139	20.3087	19.6309	19.6395	19.5382	19.6279	19.627	20.0345	20.1533	20.042	19.523	19.7548	19.6716	1
O95786	DDX58	0.0391844	0.00925458	0.0225842	-0.00737216			2	18.1905	18.1845	18.1478	18.119	18.0885	17.221	17.3926	17.0937	17.3807	17.5669	18.1725	18.3007	17.9373	17.2633	17.3602	17.3915	1
O95793	STAU1	0.283037	0.0320942	0.343819	0.0431848			32	23.4751	23.4396	23.34	23.5191	23.362	23.5174	23.4811	23.3982	23.3821	23.319	23.3642	23.3905	23.4305	23.4424	23.3626	23.3241	1
O95800	GPR75	0.494097	-0.262761	0.691926	-0.281847			1	15.5669	16.1773	15.9988	16.478	16.4082	15.4389	15.8868	15.4394	15.5199	15.1207	16.1256	16.4105	16.6297	15.9171	15.9132	15.4588	1
O95801	TTC4	0.0420012	-0.00256831	0.810231	0.0348353			23	22.1623	22.1216	22.1746	22.1243	22.1984	22.1219	22.1137	22.1395	22.1024	22.0647	22.1783	22.1404	22.1578	22.0399	22.1033	22.0776	1
O95810	CAVIN2	1.01221	0.144222	0.726948	0.10068			29	24.4754	24.4901	24.2944	24.2388	24.3192	24.0132	23.9039	23.8226	23.8533	23.7403	24.2807	24.1428	24.2345	23.6853	23.8269	23.7857	1
O95816	BAG2	0.364938	0.0348396	0.229196	0.0290503			14	24.0779	24.1221	24.125	24.0428	24.0277	23.964	23.8026	23.9808	23.9387	23.9152	24.0516	24.1155	23.9657	23.916	23.9443	23.8132	1
O95817	BAG3	0.236298	0.0183745	0.226267	-0.0162376			37	23.1551	23.179	23.1195	23.0816	23.1427	22.6059	22.6581	22.6065	22.525	22.5959	23.141	23.1543	23.0563	22.6008	22.6199	22.6229	1
O95822	MLYCD	0.331786	0.0248567	0.00803397	0.000522486			14	21.198	21.3203	21.2425	21.2256	21.2766	21.3039	21.34	21.2799	21.316	21.3425	21.2298	21.1914	21.262	21.3563	21.2862	21.3053	1
O95825	CRYZL1	0.104519	-0.0152699	0.00351993	0.000736491			9	20.7033	20.8332	20.6987	20.6443	20.8068	20.6551	20.8296	20.7473	20.8893	20.6863	20.8126	20.6922	20.7528	20.8325	20.6578	20.7921	1
O95831	AIFM1	0.219723	-0.0297621	0.633364	-0.0364766			44	25.577	25.5036	25.5053	25.3802	25.5837	25.6118	25.6417	25.7088	25.7138	25.6868	25.524	25.4934	25.6018	25.7129	25.7246	25.6897	1
O95832	CLDN1	0.207402	0.0351906	0.104086	-0.0234604			4	20.7663	20.8363	20.642	20.6535	20.8107	20.8281	20.8941	20.6497	20.8719	20.9631	20.6613	20.6397	20.8187	20.9749	20.7658	20.8539	1
O95833	CLIC3	0.025923	0.00971241	2.21846	0.254497			1	16.249	15.7189	15.9701	15.7483	15.9504	15.3401	15.4821	15.2854	15.3154	15.2058	15.9432	15.8696	15.94	15.0458	15.1022	15.0658	1
O95834	EML2	0.245	0.0729931	0.141132	0.0397012			24	23.0924	22.6398	22.9387	22.8531	22.636	22.5115	22.3311	22.5435	22.546	22.7107	22.8376	22.7401	22.6993	22.3051	22.534	22.6275	1
O95837	GNA14	0.291295	0.0516337	0.132782	-0.0232576			4	20.8651	20.8296	20.6215	20.8595	20.9512	21.3172	21.2035	21.4224	21.271	21.2854	20.7584	20.7583	20.8045	21.3847	21.1984	21.3865	1
O95857	TSPAN13	0.28907	0.0608617	0.206945	-0.0417698			5	22.3148	22.4119	22.4473	22.2977	22.2737	22.1226	22.2209	22.0074	22.1551	22.2521	22.0863	22.4239	22.3544	22.3284	22.1906	22.0611	1
O95858	TSPAN15	0.610614	-0.0965492	1.37011	0.127268			6	22.0671	22.2618	22.1086	22.0752	22.0011	22.8991	22.8631	22.7841	22.7378	22.8927	22.304	22.0797	22.2143	22.7712	22.6496	22.7034	1
O95864	FADS2	1.10525	0.125291	1.37858	0.124293			13	24.4039	24.3452	24.2594	24.2295	24.2111	24.0689	24.0779	24.0197	23.9716	24.0059	24.2189	24.0737	24.2009	24	23.8091	23.9044	1
O95865	DDAH2	0.0533355	0.0136012	0.12014	-0.0134763			9	22.339	22.0603	22.1901	22.3351	22.0544	22.3441	22.2766	22.2889	22.285	22.3492	22.249	22.0964	22.201	22.2422	22.4133	22.3113	1
O95870	ABHD16A	0.268801	-0.0410961	2.29459	-0.114282			16	21.5662	21.7133	21.5686	21.442	21.6663	21.8309	21.7966	21.7819	21.8474	21.8373	21.6364	21.6493	21.6114	21.9789	21.9386	21.8818	1
O95881	TXNDC12	0.84875	0.0629674	0.31976	-0.0135094			13	24.6515	24.6553	24.6227	24.6103	24.6513	24.5778	24.5703	24.6082	24.5265	24.5831	24.6354	24.6104	24.48	24.5807	24.5921	24.5873	1
O95900	TRUB2	0.409836	-0.0658424	0.359692	-0.0480789			11	21.4203	21.3107	21.2478	21.2823	21.5353	21.6445	21.517	21.4761	21.4638	21.4122	21.4283	21.448	21.3991	21.4963	21.612	21.5441	1
O95905	ECD	0.244144	-0.0291686	0.0896684	0.00794284			15	21.3154	21.428	21.2407	21.3808	21.4239	21.3287	21.3866	21.315	21.2534	21.3324	21.391	21.3608	21.4089	21.2848	21.3551	21.306	1
O95926	SYF2	0.381792	0.0889698	0.190407	0.0522858			5	20.1118	19.905	19.9868	20.0955	20.1748	19.6948	19.9879	19.6652	19.7484	19.6643	20.1197	20.02	19.7577	19.6419	19.568	19.8896	1
O95935	TBX18	0.444222	-0.141858	1.0095	-0.149443			2	16.9671	17.2324	17.3611	17.443	17.0432	17.0044	16.8731	16.8076	17.027	17.0689	17.4984	17.1489	17.4063	17.1993	17.0994	17.0182	1
O95983	MBD3	1.24892	0.11008	1.37708	0.182778			8	20.62	20.6325	20.4766	20.6032	20.6547	20.6196	20.7016	20.6402	20.5559	20.517	20.4307	20.5201	20.5112	20.3719	20.5759	20.3244	1
O95985	TOP3B	2.09797	-0.169978	0.295516	-0.0374522			11	20.9498	20.9173	20.9537	21.0458	20.9644	21.0501	21.1542	20.9677	21.0369	21.0306	21.046	21.1792	21.1833	21.1651	21.0898	21.0012	1
O95994	AGR2	0.799317	-0.0818578	1.52369	-0.171684			42	29.1084	29.1452	29.2538	29.2027	29.2684	28.8921	28.9348	28.9661	29.149	29.0128	29.231	29.2417	29.36	29.1227	29.1812	29.184	1
O95995	GAS8	0.782222	-0.451846	0.289091	-0.194824			1	15.1137	15.1233	14.3316	14.67	14.0692	12.5548	13.5286	13.3457	13.2084	13.1626	15.0825	14.9861	15.2716	13.4289	NaN	13.2809	1
O95997	PTTG1	0.243963	-0.0546688	0.0528169	0.0137596			3	20.0186	19.8722	19.8306	19.6087	19.8406	18.8551	18.9871	18.8013	18.7281	18.9771	19.8486	19.8616	19.9563	18.7483	19.0253	18.7944	1
O95999	BCL10	0.155676	-0.0912025	1.02212	-0.163493			7	21.6608	21.1913	21.6057	21.5095	20.9253	21.108	21.3214	21.1658	21.4012	21.3171	21.1663	21.7636	21.4793	21.5087	21.3234	21.4465	1
O96000	NDUFB10	0.367906	0.100321	0.748791	0.151328			13	25.43	25.429	25.4055	25.0413	25.125	25.5603	25.4365	25.4308	25.7304	25.7545	25.2	25.0903	25.2672	25.3767	25.3872	25.5297	1
O96005	CLPTM1	1.08159	-0.0951514	1.25151	0.0570265			34	23.705	23.7279	23.8541	23.7354	23.6662	23.8163	23.8816	23.8044	23.8178	23.8251	23.8095	23.8064	23.8827	23.8098	23.7722	23.7339	1
O96006	ZBED1	1.78759	-0.129357	0.201925	0.0273921			4	18.915	18.9047	18.8584	18.8087	18.8589	19.1865	19.2587	19.2725	19.1821	19.0744	19.0502	19.0273	18.918	19.1986	19.2071	19.0965	1
O96007	MOCS2	0.442565	-0.0660063	0.360364	-0.0677252			8	21.1826	20.9955	21.2064	21.115	20.9625	21.3089	21.22	21.0517	21.4105	21.2698	21.1636	21.1227	21.1889	21.3135	21.3695	21.2768	1
O96008	TOMM40	0.455697	-0.0466797	0.158297	-0.0179419			33	25.3626	25.4027	25.5369	25.4896	25.4904	26.1233	26.0073	26.105	26.0957	26.062	25.5313	25.5229	25.4552	26.0486	26.0516	26.1896	1
O96011	PEX11B	0.29982	0.0781778	0.0472271	0.00566203			11	22.3942	22.5764	22.473	22.2569	22.1619	22.2134	22.0615	22.0411	22.0752	22.0571	22.4145	22.196	22.2724	22.0796	22.0837	22.0886	1
O96018	APBA3	0.473768	-0.0819564	0.224413	-0.0429873			2	18.3329	18.2339	18.5303	18.492	18.4925	17.8719	18.0016	18.0004	18.1341	17.9611	18.5444	18.4513	18.499	17.9282	18.0101	18.1721	1
O96019	ACTL6A	0.636862	0.0561827	0.450912	0.0264006			17	23.4928	23.5269	23.3534	23.4336	23.4106	23.3151	23.311	23.2662	23.2618	23.2071	23.3665	23.3798	23.4155	23.2423	23.2516	23.2436	1
O96028	NSD2	0.309301	0.035222	1.50004	0.0645265			29	23.0067	23.2179	23.0739	23.0455	23.0655	22.9741	23.0245	23.0023	22.9858	22.9335	23.0534	23.0452	23.0415	22.9335	22.936	22.889	1
O96033	MOCS2	0.959977	-0.352573	0.203852	-0.0418196			3	20.8308	20.4889	20.5478	20.7019	21.0442	20.5525	20.7885	20.6379	20.5576	20.7246	21.4163	21.0093	20.8002	20.6872	20.8227	20.5722	1
P00156	MT-CYB	0.322996	-0.0961113	0.00671777	-0.00134023			1	20.1306	20.0296	19.8241	20.2686	20.2615	20.9104	20.893	20.979	21.0487	21.0926	20.2613	20.0318	20.3039	20.87	21.0316	21.0567	1
P00167	CYB5A	0.0747566	0.0144066	0.0256021	-0.00225576			13	25.0058	25.0029	24.827	25.0016	25.0205	24.8688	24.8294	24.7776	24.8086	24.8699	25.089	24.8651	24.9173	24.8842	24.808	24.8072	1
P00326	ADH1C	0.532803	-0.111624	0.57775	-0.126699			1	17.9139	17.6748	17.9098	17.8355	17.5572	17.38	17.3863	17.5951	17.6396	17.7625	17.828	17.9471	17.8946	17.7462	17.6747	17.6173	1
P00338	LDHA	0.0392149	-0.00867322	0.923271	0.065752			117	29.7396	29.6951	29.6386	29.42	29.6459	29.9348	29.8659	29.9622	30.0135	30.0012	29.6472	29.6829	29.5794	29.8986	29.8668	29.9038	1
P00352	ALDH1A1	0.363207	-0.0338435	1.08622	-0.0508308			351	30.5867	30.5072	30.5141	30.4157	30.453	30.6983	30.6696	30.7198	30.7107	30.7378	30.5528	30.5327	30.5021	30.731	30.8102	30.7331	1
P00367	GLUD1	0.00515807	0.000365575	0.358005	-0.0279444			60	25.5164	25.5172	25.5513	25.4484	25.5067	25.6082	25.5599	25.5621	25.6269	25.6885	25.5291	25.5018	25.492	25.6255	25.6684	25.6174	1
P00374	DHFR	1.02797	0.211746	0.571608	0.0818488			15	24.3192	24.2118	23.9449	23.9947	23.9288	23.4615	23.3063	23.2613	23.4288	23.5004	23.922	23.8339	23.8485	23.3567	23.3363	23.2365	1
P00387	CYB5R3	0.303836	-0.0612952	1.5439	-0.0786266			21	24.2898	23.9708	24.1748	24.1996	24.2587	24.4499	24.538	24.4918	24.4563	24.4846	24.2241	24.1531	24.343	24.5816	24.5923	24.5144	1
P00390	GSR	1.04791	-0.0512138	0.0344802	-0.00386149			51	26.5606	26.5346	26.4972	26.4597	26.5033	26.8341	26.7955	26.7756	26.6831	26.7683	26.5625	26.5878	26.5366	26.7626	26.8275	26.7355	1
P00395	MT-CO1	0.249123	-0.135452	0.266772	-0.204837			2	14.3464	13.9321	14.0507	14.8317	14.0059	14.8679	14.5464	15.1128	14.5882	15.3281	14.3193	14.4269	14.3603	15.2706	14.4454	15.5645	1
P00403	MT-CO2	0.478866	0.0933043	0.262648	-0.0518917			11	26.9498	26.5537	26.6786	26.7604	26.7027	26.5501	26.3888	26.5161	26.6716	26.4799	26.6274	26.5942	26.6856	26.4298	26.6617	26.6281	1
P00414	MT-CO3	0.381988	0.157589	0.950877	-0.186304			1	17.8804	17.1753	17.2969	17.7275	17.4661	15.9233	15.7396	15.9011	16.0447	16.0581	17.4681	17.2816	17.3053	15.9965	16.0732	16.2892	1
P00441	SOD1	0.409679	0.104697	0.538068	-0.117251			22	27.2279	27.0367	26.9233	27.3568	27.288	27.1013	26.9972	26.881	26.9118	26.7158	27.1529	27.0221	27.0105	26.9034	27.1571	27.0555	1
P00450	CP	0.0536336	-0.0138395	0.616681	-0.0877884			10	20.1042	19.9348	19.9984	19.9484	19.7321	19.9635	19.8693	19.9025	20.0028	20.0627	19.9914	20.0336	19.8473	20.0698	19.9213	20.1527	1
P00451	F8	0.0607021	0.0211533	0.913382	0.224879			2	20.9215	21.226	21.0581	20.8408	20.8509	18.8797	18.9647	19.0155	19.1111	19.0779	20.7858	21.1462	20.9429	18.8638	18.488	19.0028	1
P00488	F13A1	0.278256	-0.24847	0.0124146	0.0138679			1	17.2767	15.916	17.048	17.1662	16.7504	14.1708	15.3803	14.0621	14.1716	13.939	17.3351	16.6052	17.2994	13.9505	14.5469	14.4953	1
P00491	PNP	0.449391	-0.0599293	0.598744	-0.0482333			40	25.7585	25.8101	25.8735	25.8723	25.9759	26.0519	26.1388	26.1293	26.0077	26.0369	25.8253	25.9849	25.9438	26.1565	26.1247	26.0823	1
P00492	HPRT1	0.272148	0.0368659	1.11895	0.0589247			23	25.0466	25.0788	25.1181	24.9863	25.0836	25.3282	25.2878	25.2613	25.2277	25.2247	25.0085	24.9229	25.1461	25.1931	25.2327	25.1952	1
P00505	GOT2	0.373321	0.0290138	0.143299	0.0152907			66	26.6731	26.6987	26.7258	26.5889	26.6814	26.8782	26.7744	26.855	26.9023	26.9247	26.6365	26.6814	26.6158	26.8105	26.8367	26.9077	1
P00558	PGK1	0.276055	-0.0142391	0.732488	-0.0468493			132	29.0942	29.0842	29.091	29.1178	29.1458	29.1266	29.1847	29.1109	29.1395	29.1032	29.0799	29.1359	29.1467	29.2061	29.2208	29.1126	1
P00568	AK1	1.19172	-0.123148	0.497354	-0.0520283			13	23.0682	22.9095	23.0661	23.1114	23.1003	23.0324	22.8946	22.8905	23.0569	22.9176	23.1337	23.2404	23.1486	23.0102	23.0015	23.0196	1
P00734	F2	0.127435	-0.132884	0.227609	-0.160769			5	21.5994	20.0882	20.8451	21.3497	20.9747	21.3497	21.0496	20.4128	21.0265	21.169	21.4458	20.6068	21.2604	21.2996	21.5304	20.6569	1
P00746	CFD	0.167236	-0.0566207	0.395718	-0.128751			3	19.2493	18.976	19.159	19.0438	18.7343	18.9836	19.1062	19.0448	19.2	19.4698	19.0633	19.237	18.967	19.274	19.5027	19.0922	1
P00747	PLG	0.0850979	0.0557126	0.546251	-0.157059			2	20.3519	19.5711	20.1034	20.3738	19.9696	19.0377	18.765	18.7189	18.9865	18.9607	20.2167	19.6529	20.1852	18.9269	19.3327	18.8927	1
P00749	PLAU	0.875912	0.107139	0.449328	-0.0549015			9	21.0751	21.0892	21.1743	21.2816	21.2788	20.6163	20.5706	20.5537	20.4644	20.4302	21.0247	21.0998	21.0935	20.6119	20.6326	20.5013	1
P00813	ADA	0.307998	0.0331641	0.234508	0.0217756			14	21.8292	21.7372	21.6825	21.8268	21.6908	21.2225	21.1328	21.1463	21.2336	21.1493	21.7522	21.6791	21.7291	21.1015	21.1461	21.2178	1
P00918	CA2	1.01254	-0.086209	2.47363	-0.176598			18	23.9163	23.8871	23.9822	23.907	24.0522	24.2751	24.4241	24.3838	24.4213	24.3797	24.0264	24.0793	23.9999	24.5738	24.5243	24.5621	1
P00966	ASS1	2.61252	-0.230713	1.34474	-0.238677			13	22.6291	22.5506	22.4861	22.6398	22.535	22.5951	22.7276	22.6135	22.9547	22.8399	22.7321	22.8429	22.8216	23.0568	22.9496	22.9481	1
P00973	OAS1	0.0698599	-0.0250627	0.330773	-0.0538933			9	20.7927	20.994	20.7863	20.696	20.4441	20.4096	20.5225	20.4595	20.512	20.4196	20.8535	20.8108	20.6387	20.5239	20.3684	20.6633	1
P01008	SERPINC1	0.218325	0.195419	0.137947	-0.0592125			4	23.6155	22.3659	22.5121	23.0908	22.2559	23.1455	22.5878	22.6454	22.993	22.9337	22.826	22.3156	22.5764	23.013	23.0457	22.7023	1
P01009	SERPINA1	0.702081	-0.164274	1.84342	-0.315476			4	19.2054	18.8934	19.3376	19.297	19.0987	18.4934	18.6415	18.5434	18.7678	18.823	19.24	19.3214	19.4308	19.0731	18.9016	18.9332	1
P01023	A2M	0.352846	0.240445	0.0447246	-0.0137307			13	25.9015	25.0496	25.1536	25.8696	24.9643	25.0175	24.7942	24.6843	24.6601	24.7218	25.2798	24.8604	25.3015	24.9316	24.8051	24.6312	1
P01024	C3	0.21429	0.244393	0.135839	-0.0659027			12	23.5419	22.0154	22.286	23.4592	22.3174	23.0589	22.6021	22.4417	22.8251	22.74	22.778	22.0784	22.5824	22.8901	23.0268	22.4815	1
P01031	C5	0.383717	-0.0827141	0.152638	0.0137669			12	19.8826	19.7779	19.8525	20.1335	19.8755	20.3051	20.2182	20.2079	20.2459	20.2223	20.0529	19.8525	20.0558	20.2959	20.1914	20.191	1
P01033	TIMP1	0.215828	-0.0705179	0.447057	-0.18973			2	20.2965	20.4918	20.2448	20.4818	20.3288	19.7399	19.6007	19.4506	19.9355	19.8488	20.6965	20.1654	20.4559	20.2742	19.5579	19.8824	1
P01034	CST3	0.0586608	0.0126013	0.318428	-0.0546918			6	22.5865	22.5576	22.7144	22.4623	22.4613	22.0307	22.0775	21.9493	22.1814	22.2349	22.4862	22.4829	22.6624	22.2133	22.1352	22.0998	1
P01036	CST4	0.160234	0.102435	0	-0.148883			1	16.6021	16.5078	16.5764	15.9304	16.1464	NaN	13.7149	NaN	NaN	NaN	16.7066	16.0946	15.9494	13.9385	NaN	13.789	1
P01037	CST1	0.0594424	-0.0087443	1.53833	-0.338261			9	23.6856	23.6917	23.6428	23.5816	23.5184	22.7298	22.8676	22.7223	23.0986	23.1228	23.7067	23.6129	23.5787	23.3169	23.2148	23.2077	1
P01040	CSTA	0.832198	-0.240419	0.458821	-0.111904			3	18.4568	18.9464	18.8238	18.7866	19.0189	19.3139	19.5371	19.1115	19.2076	19.2333	19.1391	18.8697	19.1319	19.2739	19.5279	19.376	1
P01042	KNG1	0.304312	-0.358941	0.138008	-0.0903501			1	21.391	19.7141	21.1159	21.7508	21.1686	22.055	21.7605	21.2452	21.6867	21.7791	21.4843	20.925	21.7518	21.7441	22.2357	21.4071	1
P01111	NRAS	1.7451	-0.202354	0.0225579	-0.00371679			4	23.4705	23.259	23.3027	23.2617	23.2793	23.8901	24.0221	23.8719	23.9371	23.9994	23.5737	23.4261	23.5512	24.0462	23.9415	23.8559	1
P01112	HRAS	0.136438	0.0226523	0.116828	0.015237			11	22.9343	22.8827	22.9851	23.1593	22.9829	23.1238	23.1619	23.2099	23.0343	23.1793	22.9767	22.9804	22.9415	23.1424	23.1811	23.0564	1
P01116	KRAS	1.22041	-0.269441	0.431781	-0.126853			2	20.7318	20.5092	20.7147	21.0306	20.8242	20.4547	20.6871	20.7102	20.3256	20.2394	21.0617	20.9512	21.0817	20.7071	20.5795	20.5441	1
P01130	LDLR	0.391366	0.0708305	1.96065	0.145712			18	21.2526	21.2863	21.1592	21.4253	21.0867	21.2994	21.2803	21.2484	21.2703	21.1714	21.2171	21.1696	21.1268	21.1725	21.0442	21.1081	1
P01137	TGFB1	1.04893	0.150276	0.124682	-0.0211811			7	20.1031	20.0168	19.9885	20.0126	19.9466	19.4733	19.5535	19.5012	19.4497	19.5649	19.9745	19.6846	19.9307	19.6529	19.548	19.3882	1
P01889	HLA-B	0.00528966	0.000955455	1.41151	0.120399			10	22.9138	22.8655	22.9138	22.7368	22.7903	23.0711	23.0537	23.1579	23.0782	23.0656	22.7607	22.9403	22.8282	23.0698	22.9181	22.9068	1
P02008	HBZ	1.91189	-1.46262	0.767245	-0.310155			1	17.923	16.7619	17.4243	18.2956	18.1567	18.2195	18.3191	18.1348	17.5833	18.2607	19.5936	18.7515	19.1796	18.5624	18.5096	18.1689	1
P02042	HBD	0.649198	-0.566372	1.28586	-0.55772			1	22.1497	21.1786	21.3204	22.6254	21.7206	22.0686	21.7615	21.8703	21.3204	21.586	22.7475	21.7735	22.5749	22.4338	22.5464	21.8571	1
P02100	HBE1	0.329818	-0.331369	0.567949	-0.215493			2	20.005	18.3766	19.2413	19.4885	18.916	20.1024	19.5949	19.7608	19.5962	20.0168	20.0722	19.0075	19.5308	20.0721	20.2629	19.7542	1
P02144	MB	0.834457	-0.12736	0.442901	-0.0711461			4	21.1913	21.1885	21.4628	21.3483	21.3506	19.6696	19.6955	19.8139	19.8025	19.6959	21.518	21.387	21.402	19.9201	19.8516	19.6481	1
P02452	COL1A1	0.145281	0.165332	0.193073	-0.0907578			2	20.0375	18.511	18.8554	19.7967	18.7022	19.7403	19.3753	19.228	19.5634	19.4961	19.3477	18.6979	19.0001	19.6824	19.8453	19.1864	1
P02461	COL3A1	0.0916406	0.0789586	0.063954	0.0288912			3	20.3014	19.3502	19.8536	20.1971	19.3667	19.6457	19.2203	18.988	19.2474	19.4823	20.1749	19.6059	19.4237	19.3982	19.3156	19.1497	1
P02462	COL4A1	0.449344	-0.315238	0.0744847	-0.025518			2	19.3447	19.0097	19.0098	19.0692	19.0693	18.5029	18.4385	18.3106	18.3201	18.4738	19.0164	18.9839	20.247	18.1536	18.6751	18.4754	1
P02511	CRYAB	0.230684	0.0996048	0.216972	-0.0874356			1	15.3978	15.0099	14.9534	15.2219	14.7835	14.2738	14.5667	14.5992	14.5771	14.999	15.1993	14.9925	14.7292	14.8178	14.641	14.613	1
P02533	KRT14	0.21801	-0.273653	0.510369	-0.437409			8	20.0055	20.3702	21.1196	20.9193	20.9834	21.1422	20.7112	20.9288	20.1394	20.5149	22.0882	20.3169	20.4547	20.3812	21.0989	21.8941	1
P02538	KRT6A	0.0659172	0.0513288	0.939254	-0.50023			8	20.5406	20.3216	20.746	20.7151	20.6917	20.1345	20.0688	19.9771	20.0133	19.9929	21.2528	20.2384	20.1638	19.9303	20.4809	21.2015	1
P02545	LMNA	1.43603	0.101979	0.407804	0.0283984			152	28.4597	28.4866	28.3364	28.3766	28.3818	28.0878	28.0251	28.0084	28.0676	28.0876	28.3005	28.3268	28.2915	28.0227	27.9778	28.0801	1
P02647	APOA1	0.0578441	-0.0892054	0.425234	-0.207459			2	23.2996	21.1586	22.1622	23.1892	22.1501	23.5712	23.3982	22.9486	23.2964	23.0207	22.7798	22.0945	22.5692	23.5206	23.7762	23.0667	1
P02649	APOE	1.4043	-0.287183	0.410489	-0.0629592			1	17.8274	17.6723	17.7842	18.0701	17.613	17.3987	17.4045	17.173	17.1903	17.282	18.0783	18.0118	18.1517	17.3374	17.3237	17.3969	1
P02671	FGA	1.36725	-0.247582	0.7439	-0.0668985			18	20.4108	20.3425	20.5709	20.7468	20.5676	21.5801	21.6576	21.6459	21.6631	21.7132	20.713	20.8076	20.8053	21.8068	21.6503	21.6995	1
P02675	FGB	0.528888	-0.105976	0.08493	0.0162131			10	20.6293	20.4462	20.7714	20.724	20.688	21.7838	21.866	21.6698	21.7383	21.8359	20.6117	20.8511	20.8104	21.9009	21.7112	21.6755	1
P02679	FGG	1.65695	-0.270261	0.0996351	-0.0165684			13	20.574	20.5839	20.8248	20.7311	20.699	21.8447	21.8841	21.8721	21.9652	21.9169	20.7857	21.06	21.0127	22.056	21.8051	21.8785	1
P02686	MBP	0.0779563	-0.0234389	0.54229	0.0925486			14	20.5185	20.5006	20.5404	20.7017	20.8298	20.5112	20.6565	20.5411	20.5205	20.5174	20.8229	20.5297	20.5724	20.3254	20.6446	20.4004	1
P02748	C9	0.0662387	-0.0911615	0.387834	-0.159471			2	20.1876	18.6513	18.9512	19.9916	18.462	19.5228	19.1842	18.8352	19.2116	19.1815	18.9994	19.3885	19.6318	19.4498	19.5302	19.0595	1
P02749	APOH	0.11873	0.0615108	0.704158	-0.118874			3	21.8305	21.1779	21.1208	21.5931	21.1535	21.3621	21.2596	21.2263	21.4945	21.3611	21.3956	21.2447	21.3007	21.5136	21.5492	21.316	1
P02751	FN1	0.0968961	-0.0357651	2.72726	0.589447			20	22.1911	21.6816	22.1676	22.0175	21.9659	22.2896	22.2193	21.916	21.9592	22.1483	22.05	21.8985	22.1731	21.5178	21.6479	21.3854	1
P02753	RBP4	0.173759	0.207995	0.225755	0.104837			2	20.6011	18.9479	19.1257	20.0725	18.8623	19.0748	18.6073	18.609	19.1027	18.9103	19.4443	19.1589	19.3385	18.976	18.8518	18.4401	1
P02760	AMBP	0.389712	0.467255	0.853495	-0.509594			1	22.6197	21.0766	21.1728	22.6055	21.416	18.1842	18.4769	17.4263	18.4737	17.6031	21.7631	20.6318	21.5376	18.5915	18.6608	18.375	1
P02765	AHSG	0.124513	-0.154267	0.685027	-0.288193			5	25.8158	24.4458	25.11	26.0733	24.6629	25.3963	25.6668	25.0844	25.6234	25.6286	25.6026	24.8514	25.6734	26.0872	25.7986	25.4184	1
P02768	ALB	0.458427	0.401815	0.0973093	0.0342728			2	19.0536	17.8199	17.809	18.895	17.767	16.1114	16.315	16.0054	16.3492	16.355	17.927	17.6436	18.0307	16.321	16.3034	15.9544	1
P02771	AFP	0.0916232	0.115486	0.323225	-0.105708			5	25.0514	23.5828	23.6462	24.695	23.6034	23.2942	23.2661	22.9548	23.4706	23.1435	24.3875	23.5162	24.0971	23.5323	23.301	23.1613	1
P02774	GC	0.235195	0.246126	0.0062338	-0.00486336			12	23.2339	21.8447	22.1245	22.9176	21.745	22.8869	22.4447	22.1933	22.6627	22.5814	22.3361	21.7273	22.3176	22.7813	22.9098	21.9848	1
P02786	TFRC	0.101971	-0.0106709	0.582844	0.0296355			59	25.3669	25.327	25.4578	25.3292	25.443	25.471	25.4112	25.4222	25.401	25.4671	25.3749	25.3893	25.4221	25.3667	25.4205	25.4274	1
P02787	TF	0.342428	0.413311	0.020239	0.0334272			3	19.8357	18.7312	18.6203	19.9585	18.1564	15.6792	14.679	13.7706	14.6691	14.9475	19.1879	18.232	18.5214	14.3018	15.1295	NaN	1
P02788	LTF	0.0843983	0.0882088	0.00997981	0.00633431			8	26.4393	25.1806	25.3489	26.1425	25.08	26.3054	26.0788	25.7216	26.2646	26.0553	25.7751	25.3083	25.5668	26.3688	26.2274	25.6402	1
P02792	FTL	0.2413	-0.0753792	0.62429	-0.0991587			13	24.4523	24.1124	24.3088	24.1881	24.3697	24.3526	24.2142	24.2863	24.2801	24.3041	24.1993	24.6248	24.2607	24.2952	24.5769	24.2877	1
P02794	FTH1	0.409034	0.108351	0.28787	-0.0413476			12	23.0087	22.5495	22.8463	22.9671	22.9808	22.8688	22.7929	22.8679	22.8753	22.9707	22.7542	22.6972	22.835	22.8498	23.0437	22.8559	1
P02795	MT2A	0.0646616	0.0230816	0.102482	-0.0332712			3	20.739	20.9696	20.69	20.8021	20.4226	19.1109	19.2521	18.8651	18.9516	19.1902	20.78	20.7439	20.5808	19.2971	19.0345	18.9901	1
P03886	MT-ND1	0.391916	-0.0762465	1.13399	-0.0947213			1	19.2978	19.3261	19.1922	19.1536	19.2261	20.0302	20.0042	20.0511	20.1235	19.9977	19.1138	19.4103	19.4222	20.2128	20.1325	20.0629	1
P03891	MT-ND2	0.120874	0.237961	0.137563	-0.204088			1	21.8985	22.9326	20.3167	21.8458	21.1206	21.366	21.1112	23.0245	20.7593	21.8782	22.5266	21.214	20.4141	21.5984	22.3709	21.5266	1
P03897	MT-ND3	0.374889	-0.308142	0.15798	0.0638763			1	16.7009	16.1706	16.6366	16.9721	17.1375	17.7354	18.2872	17.9784	17.6809	17.9358	17.0203	16.3701	17.7047	17.6949	17.9219	17.9622	1
P03905	MT-ND4	0.570998	0.137141	0.884678	-0.20611			3	21.9951	21.7433	21.5595	21.9886	21.8689	20.3496	20.2077	20.2568	20.3827	20.2717	21.7253	21.7344	21.6222	20.2633	20.4575	20.7787	1
P03915	MT-ND5	0.429232	-0.0889055	0.387034	0.105887			3	20.6369	20.5409	20.7155	20.8442	20.7665	20.573	20.6073	20.7025	20.7	20.7342	20.8258	20.9113	20.6322	20.2833	20.815	20.5742	1
P03923	MT-ND6	0	-0.316021	0.176013	-0.246577			1	NaN	NaN	20.5141	NaN	20.4395	20.7362	19.8117	21.1167	19.6685	NaN	NaN	20.7928	NaN	20.67	20.4897	NaN	1
P03928	MT-ATP8	0.486994	-0.132831	1.1657	-0.165976			3	22.4311	22.796	22.6656	22.406	22.8494	23.3963	23.3045	23.2757	23.381	23.4493	22.6962	22.7865	22.8047	23.4509	23.4347	23.6965	1
P03973	SLPI	0.0183217	-0.0116892	0.544958	-0.243215			3	20.2528	19.9797	20.565	19.9578	19.8148	20.15	19.6945	19.4038	20.0787	20.1758	20.2409	20.3445	19.7918	20.1465	20.032	20.2528	1
P04003	C4BPA	0.88981	-0.357926	0.652905	-0.0870335			1	17.8552	17.5151	17.5497	17.9904	17.5995	17.0571	17.0187	17.1739	17.2071	17.0806	18.4798	17.7371	17.9629	17.1372	17.3115	17.1349	1
P04004	VTN	0.0245734	0.00960426	0.635119	0.0921126			6	21.4544	21.4057	21.6768	21.4954	21.259	21.7038	21.5801	21.5426	21.6711	21.532	21.7051	21.2489	21.3919	21.6475	21.4864	21.4075	1
P04040	CAT	0.223724	-0.0225011	0.539459	-0.0363317			43	24.0863	24.0924	24.1414	24.1332	24.189	24.2199	24.2482	24.2787	24.3035	24.2699	24.0827	24.1381	24.2321	24.3671	24.2793	24.2549	1
P04062	GBA	0.108637	0.0222426	0.0236901	0.00293986			15	23.4299	23.2961	23.2557	23.0964	23.1793	23.0032	23.0245	22.9904	23.0346	23.1255	23.2508	23.2362	23.2007	23.0156	22.9762	23.1062	1
P04066	FUCA1	0.68875	-0.0923807	0.507891	-0.0789525			8	20.7931	20.7669	20.668	20.8245	20.6108	21.0017	20.8856	20.9645	20.9298	21.1845	20.9212	20.8027	20.7512	21.0871	21.108	21.0213	1
P04075	ALDOA	0.741211	-0.0333046	0.663682	-0.0366689			173	29.6646	29.6813	29.6767	29.6247	29.608	29.7134	29.6724	29.6886	29.6125	29.6525	29.6644	29.7111	29.6776	29.6773	29.7406	29.6958	1
P04080	CSTB	0.0445995	-0.00997594	1.35845	0.130433			10	24.2282	24.2562	24.3211	23.9941	24.1876	24.3832	24.4503	24.4793	24.5504	24.3711	24.2734	24.1942	24.1547	24.3178	24.3789	24.2526	1
P04083	ANXA1	0.388904	-0.056366	0.16424	0.00997111			132	29.449	29.3865	29.25	29.3194	29.3927	29.8197	29.7965	29.7736	29.7578	29.7654	29.43	29.5126	29.3051	29.7401	29.8206	29.7571	1
P04114	APOB	0.570751	0.208429	0.153443	-0.0410886			12	23.7957	23.1826	23.1466	23.4704	23.1841	23.1477	22.9609	22.9867	23.1059	22.8034	23.2304	23.0394	23.1725	23.0226	23.2005	22.903	1
P04150	NR3C1	1.88872	-0.0723417	0.822634	0.0577052			30	22.2888	22.3075	22.2802	22.2484	22.2261	22.5815	22.5883	22.6195	22.6415	22.6734	22.325	22.3585	22.3441	22.6108	22.5871	22.4915	1
P04156	PRNP	1.59304	0.116687	0.51267	-0.0786307			8	23.2647	23.2992	23.3686	23.1968	23.2298	22.2094	22.4507	22.2718	22.1543	22.2177	23.156	23.1567	23.1527	22.3894	22.3198	22.309	1
P04179	SOD2	0.198092	-0.0335246	0.0611179	-0.00975558			17	24.4492	24.6244	24.5558	24.4622	24.3943	24.6346	24.6794	24.5814	24.7362	24.7977	24.4318	24.6105	24.5497	24.7153	24.7439	24.6276	1
P04181	OAT	0.794009	-0.101358	1.17439	-0.10027			41	25.7879	25.717	25.9204	25.7725	25.9413	26.2036	26.2041	26.2404	26.3052	26.3389	25.8803	25.9934	25.9137	26.4161	26.3672	26.2927	1
P04183	TK1	0.065192	-0.0118683	0.0688283	0.00811272			18	22.5922	22.4968	22.62	22.5326	22.4251	22.7267	22.7413	22.645	22.8045	22.6977	22.5366	22.6568	22.4423	22.7259	22.7643	22.6546	1
P04196	HRG	0.130595	0.119913	0.430517	-0.137704			1	17.875	17.0374	16.7212	17.8833	16.8953	17.2007	17.0354	16.6779	17.1818	17.1576	17.3565	16.91	17.2211	17.1979	17.3213	17.046	1
P04259	KRT6B	0.0833726	-0.137222	1.20562	-0.51469			1	16.7224	16.3864	17.2689	17.094	16.4409	16.4644	16.3613	16.0584	15.8879	16.0293	18.3018	16.7335	15.7239	16.3533	16.5353	17.1362	1
P04264	KRT1	0.0599352	-0.0757907	0.142819	-0.120942			67	26.989	27.3792	28.1108	27.8265	28.065	28.0973	27.904	27.9076	27.0188	27.7254	28.6914	27.2612	27.297	27.3324	27.9435	28.2787	1
P04278	SHBG	0.203659	-0.107937	0.324518	-0.0772879			1	18.3038	17.6017	17.9431	18.3966	17.8901	18.9056	18.9302	18.6382	18.7986	18.7009	18.3603	18.0303	18.0144	19.0258	18.8834	18.7068	1
P04350	TUBB4A	0.00504418	0.000670115	1.21783	0.123836			1	19.2597	19.2907	19.4154	19.2483	19.2958	19.6959	19.746	19.6881	19.773	19.8152	19.3555	19.2808	19.2677	19.6975	19.6585	19.5035	1
P04406	GAPDH	0.202328	-0.0139538	0.287677	-0.0195096			229	30.0476	30.0293	29.9766	29.9769	29.9921	30.0876	30.1369	30.1186	30.0657	30.1008	30.021	30.063	29.9713	30.1033	30.1828	30.0782	1
P04424	ASL	1.504	-0.102078	0.16018	-0.021287			15	21.9804	21.9823	22.0675	21.9788	22.0125	21.7924	21.907	21.8094	22.0012	21.8882	22.1848	22.0669	22.0674	21.9198	21.8728	21.9102	1
P04439	HLA-A	0.4867	0.119612	0.336749	0.0662651			4	23.3143	23.1885	23.3301	23.5162	23.0647	22.9262	23.1136	22.9725	23.0562	22.8285	23.1872	23.0377	23.2646	23.0299	22.9237	22.7859	1
P04632	CAPNS1	0.349801	0.0337694	0.112536	-0.0212598			29	26.9045	26.9205	26.8411	26.8855	26.7626	27.109	27.1057	27.2957	27.3007	27.077	26.849	26.7824	26.8557	27.1601	27.1745	27.262	1
P04745	AMY1A	0.160372	0.168125	0.136415	-0.0622995			1	18.361	16.8533	17.2248	18.1019	17.1716	17.3476	17.0204	17.014	17.2705	17.3641	17.5851	17.087	17.4511	17.4898	17.4173	16.8898	1
P04792	HSPB1	0.271576	0.0427073	0.0607035	-0.00718587			35	26.8952	26.9955	26.9168	26.7764	26.8201	26.8796	26.7404	26.8631	26.8124	26.8995	26.9127	26.8709	26.7307	26.8011	26.8543	26.8831	1
P04818	TYMS	0.344467	0.0461395	0.0306811	0.0043644			19	23.3635	23.5886	23.3897	23.4796	23.3941	22.6633	22.5959	22.5416	22.6648	22.5365	23.3821	23.3678	23.4409	22.6305	22.6476	22.5101	1
P04843	RPN1	1.45185	0.0622102	1.02001	-0.0437428			62	26.1068	26.0453	26.1358	26.0978	26.1018	26.0299	26.0601	25.9921	26.0322	25.9761	26.0681	26.0235	26.0143	26.0404	26.0608	26.0844	1
P04844	RPN2	1.32244	-0.130939	0.906984	0.093951			29	25.3993	25.5266	25.5648	25.3642	25.4918	25.8001	25.7347	25.8049	25.8211	25.9184	25.6319	25.5629	25.6062	25.6276	25.7585	25.7795	1
P04899	GNAI2	0.839216	0.113073	0.135226	0.022575			21	22.6951	22.5978	22.4464	22.6067	22.542	22.7216	22.6496	22.69	22.8004	22.8104	22.521	22.5166	22.3559	22.5857	22.7485	22.8011	1
P04920	SLC4A2	0.259538	0.0318471	0.826459	-0.0896414			26	22.5118	22.441	22.6356	22.4475	22.4473	22.1395	22.1162	22.2008	22.131	22.2058	22.4823	22.4396	22.4725	22.2768	22.3456	22.1226	1
P05023	ATP1A1	0.00928092	-0.000733566	1.01229	0.0495937			80	25.075	25.0108	25.0784	25.0319	25.0973	25.1534	25.0784	25.1269	25.0853	25.1481	25.0538	25.0253	25.0991	25.1079	25.0517	25.0469	1
P05026	ATP1B1	0.0781246	-0.0115726	0.270275	-0.0212751			20	25.0666	25.0459	24.9526	25.1017	25.1047	24.8472	24.8744	24.9003	24.9339	24.9192	25.0614	24.9771	25.1592	24.9833	24.8946	24.8709	1
P05060	CHGB	2.3217	-0.388753	1.41118	-0.226248			3	17.4964	17.7881	17.8158	17.6055	17.6705	18.0811	17.918	18.062	18.2404	18.2295	17.95	18.1373	18.1048	18.4193	18.2751	18.303	1
P05067	APP	0.136266	-0.0251264	0.0344	0.00898259			27	22.6759	22.6057	22.6411	22.5014	22.4833	22.0518	21.9923	21.8716	21.8661	22.0956	22.6327	22.7042	22.4829	22.0789	21.7896	22.0309	1
P05091	ALDH2	1.7048	-0.171287	1.53695	-0.0804854			50	26.7621	26.6993	26.8211	26.6202	26.8173	27.3116	27.2987	27.3514	27.3986	27.3913	26.8691	26.9157	26.9611	27.414	27.4523	27.4261	1
P05109	S100A8	0.143166	0.140134	0.589774	-0.913671			1	15.9144	14.8345	15.5593	15.7816	15.7393	15.1078	15.0758	14.5271	13.8939	14.0804	16.1578	14.9656	15.1537	14.8746	14.28	17.1974	1
P05114	HMGN1	0.0722071	0.0465195	1.53999	-0.413699			16	24.1467	24.7135	24.3131	24.7273	24.77	22.1802	22.6979	22.1648	22.5172	22.4278	24.5583	24.0869	24.8175	22.6999	22.796	22.9379	1
P05121	SERPINE1	0.497071	0.151345	0.291009	0.0992883			9	20.5863	20.213	20.5486	20.5073	20.5991	20.0463	19.997	19.6928	19.6793	19.852	20.0691	20.4182	20.5312	19.7908	19.9727	19.4991	1
P05141	SLC25A5	0.0867311	0.0115538	0.799316	-0.0787748			69	29.0592	28.9533	29.0287	28.8992	29.0759	29.2416	29.1361	29.2724	29.2824	29.3055	28.9786	28.9557	29.0408	29.2733	29.3025	29.4034	1
P05156	CFI	0.0188646	-0.0103113	0.375714	-0.125108			4	19.6619	19.1225	19.2326	19.4061	18.8892	18.8673	18.7835	18.9578	19.0751	19.1898	19.4364	19.1306	19.2513	19.3134	19.1704	18.8156	1
P05161	ISG15	0.0165074	0.00315069	0.313417	-0.0584796			2	18.8959	18.9149	19.0205	18.8648	19.0684	17.1427	17.4279	17.1804	17.332	17.1747	18.9745	18.8488	19.026	17.296	17.2494	17.3846	1
P05162	LGALS2	0.172397	-0.0499232	1.28945	-0.175078			8	20.7817	20.4375	20.6834	20.7925	20.4073	20.5864	20.7016	20.7304	20.8722	20.8313	20.7186	20.6518	20.6408	20.9532	20.8481	20.9571	1
P05165	PCCA	0.345579	-0.0273184	0.482425	-0.0293744			28	22.157	22.0974	22.0803	22.0456	22.0272	22.1793	22.2234	22.1702	22.2562	22.2629	22.0734	22.1059	22.1472	22.2348	22.231	22.2775	1
P05166	PCCB	0.82665	-0.0502701	1.12007	-0.0602286			20	22.2992	22.216	22.3388	22.2988	22.3187	22.5357	22.5527	22.5724	22.5629	22.5883	22.3149	22.3719	22.3468	22.6114	22.6879	22.5686	1
P05198	EIF2S1	0.243065	-0.0308338	0.0122481	-0.00099144			60	25.5021	25.5319	25.5934	25.6076	25.6887	25.6168	25.6572	25.6264	25.5386	25.5886	25.5582	25.6003	25.6884	25.593	25.6063	25.6202	1
P05204	HMGN2	0.0971987	-0.0409346	0.480549	0.316767			3	23.3087	23.7528	23.8863	23.7749	23.8771	20.1273	19.7189	19.0506	19.0468	19.7572	23.9212	23.6407	23.7208	19.119	19.0696	19.4816	1
P05386	RPLP1	0.445381	-0.121546	1.22594	-0.223658			3	26.0537	25.745	25.8246	26.0311	25.9883	26.6942	26.9827	26.8227	26.7888	26.5871	26.2984	25.8989	25.9529	26.8921	27.055	27.0492	1
P05387	RPLP2	0.369564	-0.0932184	1.20097	-0.131149			22	26.8316	26.5914	26.647	26.8919	26.7979	27.1722	27.2324	27.1918	27.048	27.115	27.0429	26.6713	26.8214	27.2591	27.3838	27.2062	1
P05388	RPLP0	0.149612	0.0172127	0.0841152	-0.011938			46	27.2758	27.2846	27.2659	27.1823	27.2609	27.5237	27.3917	27.5025	27.3683	27.3608	27.1377	27.2971	27.2753	27.4015	27.5013	27.4212	1
P05423	POLR3D	0.337489	-0.0321733	0.314402	-0.0239619			12	21.5903	21.625	21.727	21.6446	21.6298	21.8491	21.7973	21.7767	21.7911	21.7564	21.6796	21.609	21.738	21.8437	21.7509	21.8597	1
P05452	CLEC3B	0.0619702	-0.0339812	0.207458	0.063726			5	21.2782	20.5992	20.7834	21.272	20.7856	21.0103	20.8233	20.8546	21.0476	20.9719	21.0893	20.828	21.0157	21.0429	21.0053	20.5853	1
P05455	SSB	0.0905969	0.0191538	0.503817	-0.0444176			55	26.4737	26.3485	26.4511	26.3577	26.4881	26.2192	26.2573	26.3305	26.2261	26.1797	26.3693	26.2685	26.5762	26.3355	26.2304	26.295	1
P05543	SERPINA7	0.133927	0.184444	0.207396	-0.104746			2	19.8723	18.1058	18.4516	19.6227	18.4018	19.8914	19.5233	19.2542	19.7738	19.7904	19.2117	18.2254	18.6821	19.8587	19.9889	19.4066	1
P05546	SERPIND1	0.148066	0.197472	0.29047	-0.164049			1	18.8652	17.0388	17.5904	18.6583	17.4108	18.3128	17.832	17.5841	17.762	17.6196	18.0714	17.2777	17.7966	18.1573	18.2459	17.5553	1
P05549	TFAP2A	0.851282	0.171619	0.148716	0.0161626			9	21.9084	21.9453	21.6167	22.0159	21.7749	21.9441	21.8051	21.9468	21.821	21.8542	21.691	21.762	21.5889	21.832	21.8794	21.8628	1
P05556	ITGB1	0.519215	0.0748454	1.09759	0.0801331			68	26.0087	26.1703	26.2176	25.9971	25.9841	25.727	25.7292	25.8405	25.841	25.8286	25.9831	25.9878	26.0313	25.7453	25.6815	25.7126	1
P05783	KRT18	0.997689	0.0629751	0.0637203	0.00477257			542	30.9205	31.0109	30.8653	30.9143	30.9016	31.1027	31.0606	31.0985	31.172	31.0734	30.8687	30.8633	30.8467	31.0783	31.1029	31.1088	1
P05787	KRT8	0.493945	0.0440394	0.329827	0.0333558			491	30.778	30.8399	30.706	30.6987	30.7028	30.6232	30.5374	30.6589	30.6928	30.6981	30.6603	30.7386	30.7042	30.5886	30.5805	30.6571	1
P05976	MYL1	0.641136	0.0991216	0.324575	-0.0649553			13	24.0969	23.9824	23.9667	24.1525	24.0931	24.0583	23.9463	23.9669	23.8327	23.7191	24.1136	23.884	23.8801	24.0444	23.9769	23.8875	1
P05997	COL5A2	0.681863	0.112688	0.197975	0.0430937			5	19.6577	19.5719	19.7371	19.685	19.7162	19.2187	19.5057	19.3553	19.1426	19.3624	19.4395	19.4929	19.7503	19.2866	19.2248	19.3101	1
P06132	UROD	0.160349	-0.0387767	0.01148	0.0025205			10	22.0309	22.1327	22.0544	21.8314	21.8252	22.29	22.2051	22.3766	22.3791	22.5228	22.058	22.084	21.8992	22.336	22.3093	22.4112	1
P06276	BCHE	0.644439	-0.172387	0.796383	-0.164384			4	19.2812	19.5742	19.2921	19.3076	18.971	19.1983	19.2725	19.3427	19.1307	19.4015	19.4801	19.4265	19.4662	19.6318	19.4119	19.2568	1
P06280	GLA	0.239495	-0.0576135	0.350316	0.0627775			15	23.8304	23.8545	23.5298	23.7372	23.5903	23.6642	23.5754	23.8015	23.8988	23.7998	23.6996	23.8925	23.7061	23.6658	23.6709	23.7187	1
P06396	GSN	0.72393	-0.0569082	1.22288	-0.111072			34	24.1492	24.0423	24.1345	24.161	24.1386	23.5598	23.6077	23.5133	23.6571	23.6573	24.2208	24.111	24.2144	23.7785	23.7155	23.6363	1
P06400	RB1	0.159239	-0.0191449	0.801515	0.0698908			27	22.2565	22.2065	22.3722	22.2001	22.1908	22.4611	22.4346	22.3555	22.38	22.3186	22.2707	22.2366	22.2858	22.3869	22.2644	22.3089	1
P06454	PTMA	1.26759	0.21628	0.529753	-0.132242			36	28.0206	28.1169	27.855	28.1266	28.0307	26.3427	26.718	26.4621	26.4358	26.4845	27.6424	27.9153	27.8833	26.7051	26.4032	26.7543	1
P06493	CDK1	1.48816	0.102179	0.480742	0.043807			37	26.0029	26.079	26.0076	26.0489	26.1314	26.2828	26.2659	26.2179	26.1556	26.1264	25.9006	25.9776	25.9771	26.1423	26.176	26.1795	1
P06576	ATP5F1B	0.10942	0.00600103	0.416702	-0.0268208			89	27.6042	27.5444	27.5954	27.5466	27.5333	27.7411	27.6983	27.7496	27.773	27.8206	27.5655	27.5426	27.5681	27.7901	27.8025	27.7574	1
P06703	S100A6	0.900799	-0.28171	1.31102	-0.32395			10	28.4776	27.9491	28.167	27.9897	28.1734	27.4162	27.7958	27.5631	27.4495	27.8342	28.6935	28.3592	28.2465	28.0127	27.7643	28.0301	1
P06730	EIF4E	0.336766	0.0427207	0.551241	0.0258803			18	25.188	25.2016	25.2248	25.331	25.3794	25.1331	25.1931	25.1337	25.1546	25.1315	25.2585	25.1719	25.2363	25.1453	25.143	25.0817	1
P06731	CEACAM5	0.0277046	-0.0128376	0.123356	-0.0385689			6	22.5133	22.8719	22.617	22.1755	22.4099	22.5907	22.3603	22.6233	22.7744	22.8436	22.6448	22.4724	22.4737	22.6	22.6679	22.7632	1
P06733	ENO1	0.1346	0.0205423	0.895457	0.0391313			223	29.52	29.4592	29.527	29.3352	29.433	29.7409	29.7702	29.7718	29.7925	29.8056	29.415	29.523	29.365	29.7296	29.7795	29.7022	1
P06737	PYGL	0.342923	-0.0358334	0.103244	0.00513484			59	23.7593	23.6183	23.6734	23.7345	23.7743	24.0328	24.0757	24.0679	24.052	24.0875	23.69	23.7587	23.7947	24.0863	24.0633	24.0245	1
P06744	GPI	1.03883	-0.0861266	0.359876	0.0265057			130	28.2556	28.3221	28.4181	28.2571	28.3659	28.3765	28.4338	28.4639	28.4367	28.4791	28.3877	28.411	28.431	28.4605	28.4154	28.3586	1
P06746	POLB	0.380155	0.0475367	0.398169	-0.0409843			7	20.6941	20.5314	20.6183	20.4965	20.6346	20.666	20.5738	20.7272	20.7685	20.6751	20.4783	20.5988	20.5653	20.7045	20.7542	20.7106	1
P06748	NPM1	0.510066	0.0332634	0.0823903	-0.00709076			87	28.951	28.8727	28.839	28.8313	28.8497	28.7637	28.6931	28.6399	28.6629	28.646	28.8302	28.8556	28.8206	28.6684	28.7031	28.6931	1
P06753	TPM3	2.09923	0.105729	0.72132	0.0579969			27	26.6718	26.6441	26.5747	26.5945	26.6378	26.6457	26.6807	26.6432	26.6303	26.6663	26.5464	26.4834	26.5267	26.5944	26.507	26.6843	1
P06756	ITGAV	0.216319	0.0272756	1.10376	0.0970468			63	24.4036	24.4426	24.3993	24.2536	24.3574	24.5828	24.4956	24.6278	24.4731	24.5959	24.335	24.2874	24.4096	24.5124	24.4059	24.4557	1
P06865	HEXA	1.81066	-0.0814849	0.457732	-0.0535108			20	24.0437	23.9551	24.0084	24.0057	24.0012	24.2543	24.3063	24.3779	24.3862	24.4625	24.0428	24.0988	24.1114	24.4446	24.3498	24.4383	1
P07099	EPHX1	0.477942	0.109025	0.166095	-0.0322035			50	27.745	27.5905	27.555	27.3179	27.3816	27.3133	27.0542	27.1748	27.2362	27.2853	27.3597	27.4383	27.429	27.1364	27.261	27.3375	1
P07108	DBI	0.846911	-0.240565	0.465446	-0.0725189			15	26.2568	25.9576	26.0348	26.2046	26.369	26.8545	26.842	26.79	26.9886	27.067	26.6611	26.3733	26.181	26.9918	27.0116	26.9394	1
P07195	LDHB	0.43334	-0.0449781	0.308651	0.016733			102	29.3908	29.208	29.2872	29.2391	29.3427	29.3969	29.4295	29.433	29.4467	29.431	29.3515	29.3608	29.3033	29.453	29.4197	29.3593	1
P07196	NEFL	0.908126	0.155027	0.832936	-0.117995			2	18.993	18.8415	18.6869	18.6699	18.7751	17.1466	17.3487	17.2261	17.3676	17.1949	18.7271	18.5527	18.6349	17.3115	17.3263	17.4865	1
P07199	CENPB	0.0730419	-0.0131641	0.963265	0.0809608			19	21.612	21.6502	21.3951	21.6492	21.6243	21.7194	21.6798	21.6203	21.7223	21.5901	21.59	21.6096	21.5984	21.5611	21.6518	21.5435	1
P07203	GPX1	0.0750658	0.0262652	2.59492	-0.292229			3	19.176	18.8211	19.2325	18.927	18.9136	18.9757	18.9833	18.9251	19.0488	19.0882	18.8117	19.0436	19.1081	19.4182	19.2452	19.2259	1
P07204	THBD	0.15166	-0.124443	0.611841	-0.255251			3	19.4494	19.6419	18.3742	19.1619	19.4828	18.1603	18.3101	17.9895	18.5896	18.2151	19.4829	19.4518	19.1048	18.3948	18.9002	18.2295	1
P07205	PGK2	0.170583	0.0322965	0.634124	-0.142501			5	21.9538	21.9238	22.0601	21.8426	21.8444	21.275	21.4908	21.5998	21.5293	21.547	21.9248	21.9919	21.7612	21.7204	21.4214	21.7509	1
P07225	PROS1	0.563782	-0.0929227	0.725215	0.104052			5	19.11	19.0726	19.1308	19.1346	19.2776	19.4829	19.4413	19.347	19.3618	19.5636	19.3652	19.0793	19.2696	19.2448	19.306	19.4551	1
P07237	P4HB	0.16218	0.0159766	0.927841	-0.0491608			106	28.1425	28.1614	28.1856	28.0786	28.0557	27.9083	27.8982	27.8984	27.9526	28.0005	28.0582	28.1407	28.1275	27.9685	27.9875	27.9863	1
P07305	H1-0	0.41533	0.0947581	1.3625	-0.267919			14	26.1041	26.3779	26.1979	26.2174	26.4406	24.0781	24.3645	24.1428	24.3396	24.3913	26.259	26.0127	26.2467	24.4538	24.6999	24.4399	1
P07311	ACYP1	0.49445	0.0921495	1.27437	0.0911204			4	22.2271	22.4146	22.1986	22.249	22.4862	23.0049	23.0321	23.0469	22.9043	22.9604	22.1889	22.1539	22.326	22.9368	22.863	22.896	1
P07339	CTSD	0.546336	-0.0412023	1.4146	-0.104641			37	26.3174	26.2354	26.3507	26.345	26.2501	26.1106	26.2361	26.2421	26.2468	26.2467	26.3243	26.3795	26.3189	26.3682	26.3089	26.2861	1
P07355	ANXA2	0.123648	0.017308	0.17548	0.00928167			203	29.502	29.5487	29.4018	29.3436	29.4103	29.6143	29.577	29.6519	29.5887	29.6345	29.4118	29.4709	29.3892	29.6025	29.6258	29.5837	1
P07384	CAPN1	0.560372	-0.0332474	0.176068	-0.0051459			53	25.7944	25.879	25.7924	25.7713	25.8294	26.1437	26.112	26.1261	26.1099	26.1404	25.8703	25.8167	25.8526	26.1473	26.1312	26.1163	1
P07437	TUBB	0.463584	0.0291055	0.836295	0.0655716			29	28.8125	28.8298	28.8403	28.7725	28.753	29.1497	29.0829	29.0728	28.9945	29.0827	28.7589	28.8189	28.7397	29.0591	29.0157	28.958	1
P07478	PRSS2	0.273254	-0.0625799	0.149611	0.0927497			6	28.2185	28.2538	28.4329	28.0789	28.4355	23.2643	23.6334	22.9106	23.5237	23.6976	28.288	28.3353	28.4161	23.6226	22.9714	23.3455	1
P07602	PSAP	0.130631	-0.0549943	3.00917	-0.375377			19	25.5691	25.2655	25.36	25.6878	25.5642	24.8151	24.7557	24.7118	24.7765	24.972	25.8706	25.4271	25.3353	25.1505	25.159	25.2352	1
P07686	HEXB	0.0467669	-0.00626221	1.20448	-0.0536549			27	24.4886	24.3128	24.4133	24.4613	24.4116	24.5676	24.4962	24.5683	24.5768	24.5839	24.4437	24.3588	24.4688	24.6201	24.5851	24.6314	1
P07711	CTSL	0.616835	-0.0765484	0.197015	0.0405043			12	23.608	23.5591	23.5795	23.3988	23.4205	23.8021	23.7491	23.7552	23.9121	23.6229	23.5742	23.6251	23.5698	23.8412	23.7458	23.5962	1
P07737	PFN1	0.733809	-0.0897808	1.03654	0.0578369			60	28.7485	28.8975	28.8453	28.6481	28.8038	29.3397	29.3518	29.4349	29.3929	29.3633	28.8371	28.8751	28.9231	29.3575	29.3247	29.2738	1
P07741	APRT	0.255891	-0.0509954	1.27977	0.067595			20	25.9366	25.9659	26.098	25.7735	25.8759	26.5916	26.6035	26.6504	26.621	26.6794	26.0805	25.9696	25.8928	26.587	26.5118	26.586	1
P07814	EPRS1	0.00374375	0.000562668	0.0731055	-0.00675176			143	25.5905	25.6793	25.6946	25.5366	25.7322	25.5428	25.594	25.6562	25.5625	25.6522	25.6201	25.633	25.6852	25.6383	25.607	25.5795	1
P07858	CTSB	0.151779	-0.023096	1.7556	-0.088568			23	24.954	24.7326	24.8217	24.8746	24.9416	24.7637	24.7302	24.7115	24.8061	24.6953	24.8358	24.9327	24.8954	24.8177	24.8488	24.8232	1
P07900	HSP90AA1	0.679344	-0.0298116	0.136033	0.0115129			272	29.726	29.6669	29.6951	29.7202	29.739	29.9021	29.8626	29.8638	29.808	29.7866	29.7071	29.7661	29.7445	29.8269	29.8732	29.7992	1
P07902	GALT	0.204851	-0.0257865	0.152603	-0.0193841			6	21.8359	21.7196	21.7319	21.6618	21.6812	21.2572	21.3621	21.2296	21.3868	21.2831	21.6991	21.8311	21.7254	21.252	21.3754	21.3421	1
P07910	HNRNPC	0.358053	0.0778273	0.101602	-0.0208302			46	27.8193	27.8706	27.7852	27.8003	27.7843	28.1417	27.9135	27.9264	28.0233	27.9109	27.8105	27.9022	27.4896	27.9359	27.9462	28.1298	1
P07919	UQCRH	0.696802	0.171772	0.438657	-0.114318			8	25.3536	25.1896	25.2161	25.2667	25.4135	24.638	24.6851	24.2733	24.3137	24.4781	25.3776	24.8781	25.0927	24.617	24.664	24.4949	1
P07942	LAMB1	0.304245	0.0358276	1.05891	-0.0868717			60	24.2451	24.2098	24.3498	24.2663	24.1331	23.6672	23.778	23.6849	23.6582	23.6978	24.2097	24.2374	24.1679	23.7424	23.7391	23.8708	1
P07951	TPM2	0.813188	0.0970538	0.829472	0.0994267			25	25.7864	25.6867	25.5896	25.5779	25.7456	25.2901	25.055	25.2867	25.2325	25.2099	25.592	25.6259	25.5227	25.1643	25.0971	25.0848	1
P07954	FH	0.130299	-0.0117255	0.366223	-0.029796			43	25.9556	25.9644	26.0405	25.9284	26.0078	26.1161	26.0446	26.0452	26.0771	26.1564	25.9342	26.0266	26.0124	26.1542	26.136	26.0628	1
P07992	ERCC1	1.42423	0.118643	0.473745	0.0745032			6	20.8688	20.9616	20.7817	20.9586	20.9106	20.7683	20.7371	20.7683	20.6239	20.7401	20.7753	20.7881	20.7694	20.5221	20.6261	20.8109	1
P07996	THBS1	0.169857	-0.0910014	0.0768711	0.0156994			18	21.594	21.0554	21.2968	21.7902	21.5016	21.5179	21.4343	21.2171	21.4074	21.4088	21.6499	21.2115	21.7546	21.4116	21.4394	21.2933	1
P08047	SP1	1.45988	0.0891725	0.48932	-0.141069			10	21.8398	21.867	21.9298	21.8454	21.8609	20.5945	21.0739	20.9088	20.8446	20.9648	21.7655	21.7287	21.844	20.9582	20.8749	21.2221	1
P08123	COL1A2	0.149822	-0.095342	0.172081	0.0527284			1	19.0932	18.2568	18.6803	18.6903	19.2527	19.4028	19.0875	18.9183	19.2807	19.3327	19.0646	18.8564	18.749	19.1802	19.1534	19.1213	1
P08133	ANXA6	0.0195658	-0.0021754	0.284206	0.0187776			47	23.8496	23.8495	23.9342	23.7729	23.9092	23.9582	23.9672	24.0236	23.9123	23.9977	23.8523	23.8639	23.8796	23.9765	23.9246	23.958	1
P08134	RHOC	1.20315	-0.267552	0.728954	0.0952877			2	23.0739	22.7711	23.02	22.621	23.0048	23.6796	23.5009	23.5287	23.6547	23.5344	23.2211	23.135	23.141	23.5546	23.3715	23.527	1
P08174	CD55	1.08856	0.246846	0.0727794	-0.0280556			15	23.008	23.2944	23.1803	22.8999	22.8327	21.4258	21.2339	21.6347	21.5314	21.828	22.8731	22.7527	22.763	21.5978	21.6227	21.4559	1
P08195	SLC3A2	0.278376	-0.0263295	0.120686	-0.0110003			65	27.7945	27.6882	27.7986	27.7679	27.8483	28.2677	28.2126	28.3145	28.2307	28.2727	27.8045	27.8483	27.7648	28.2324	28.3374	28.2422	1
P08236	GUSB	1.0593	-0.185671	0.367013	-0.0541162			10	22.2868	22.1489	22.1508	22.4734	22.2459	22.2993	22.0355	22.0999	22.1506	22.1856	22.5227	22.4915	22.3263	22.1408	22.2432	22.2408	1
P08237	PFKM	0.440454	-0.029215	0.458863	-0.0477394			35	24.4711	24.4871	24.454	24.4215	24.5435	24.3442	24.4408	24.3675	24.3989	24.3012	24.4714	24.5276	24.515	24.3388	24.5026	24.4135	1
P08238	HSP90AB1	0.151552	0.0208996	0.465675	0.0266079			156	29.1907	29.2095	29.1295	29.098	29.0367	29.1731	29.1467	29.2262	29.1159	29.1747	29.0549	29.1983	29.0827	29.1648	29.1268	29.1305	1
P08240	SRPRA	0.227279	-0.0359263	0.347851	0.024066			28	22.6873	22.4352	22.4845	22.4819	22.5191	22.5141	22.4605	22.5806	22.4963	22.5518	22.4883	22.6066	22.5775	22.5177	22.5008	22.4712	1
P08243	ASNS	0.305906	-0.0544762	0.585189	0.06196			47	26.5646	26.6563	26.8116	26.5146	26.7541	27.1155	27.0687	27.11	27.021	27.1473	26.6914	26.7166	26.7362	26.9294	27.1202	27.0421	1
P08247	SYP	0.640483	-0.222371	0.465526	-0.120645			1	17.8251	17.7712	18.0001	18.125	18.401	18.4328	18.4626	18.3763	18.2481	18.0778	18.1513	18.1535	18.4358	18.6296	18.3358	18.3551	1
P08397	HMBS	0.0291747	-0.00518761	0.33013	-0.0184013			18	22.9499	22.8815	23.0741	22.9174	22.9951	22.7729	22.7349	22.791	22.8102	22.8037	22.8657	22.9772	23.0634	22.7919	22.8413	22.7696	1
P08559	PDHA1	1.26411	-0.0652395	0.603475	-0.0314971			46	25.4938	25.5368	25.5184	25.5422	25.5706	25.6534	25.6536	25.6971	25.7428	25.6792	25.5579	25.5801	25.6549	25.6869	25.7347	25.7285	1
P08572	COL4A2	0.397526	0.114006	0.199634	0.0603115			3	21.8088	22.0669	21.4875	21.749	21.7218	21.2177	21.5195	21.2959	21.4945	21.0987	21.6649	21.7021	21.5913	21.4052	21.1757	21.2138	1
P08574	CYC1	0.767514	0.0553486	1.16007	-0.0969131			32	26.0998	26.0651	26.1482	26.2171	26.1679	26.1707	26.2273	26.3031	26.1945	26.2648	26.0932	26.0724	26.0872	26.2471	26.3583	26.3815	1
P08579	SNRPB2	1.2792	0.20842	0.281098	0.0473988			16	24.7415	24.6132	24.4233	24.4326	24.5038	24.028	23.8641	23.9375	23.8541	23.8932	24.2489	24.3576	24.3968	23.717	23.9642	23.9228	1
P08582	MELTF	0.695396	0.130653	0.560344	-0.098936			22	25.4114	25.2223	25.0131	25.3132	25.2266	24.3394	24.2752	24.4525	24.3049	24.2043	25.0497	25.1045	25.1659	24.2469	24.4755	24.5202	1
P08603	CFH	0.958676	-0.143009	0.996871	-0.145185			12	19.9184	19.7004	19.9729	19.9207	19.7162	19.5248	19.5188	19.5172	19.6457	19.7538	20.0058	19.9738	19.9866	19.8468	19.7	19.6649	1
P08621	SNRNP70	0.272723	0.0207272	0.0672111	0.00908953			38	26.234	26.2618	26.2059	26.2667	26.2492	25.9414	26.0013	26.0707	26.1022	26.0504	26.1731	26.2975	26.1976	26.0089	25.9614	26.102	1
P08648	ITGA5	0.273438	-0.0754862	0.205259	0.0340112			11	20.9845	21.1527	21.2692	21.0194	21.3789	21.3522	21.2007	21.4023	21.16	21.2648	21.3227	21.0818	21.3047	21.1734	21.2598	21.2928	1
P08651	NFIC	0.00342138	0.00087026	1.21416	0.0920064			11	21.7107	22.0214	22.0454	21.9095	22.0223	21.8288	21.8558	21.89	21.7867	21.89	21.9097	21.9852	21.9281	21.7116	21.8409	21.7222	1
P08670	VIM	1.67957	0.219922	1.64106	0.127548			116	26.7383	26.9837	26.7724	26.7164	26.7084	26.5503	26.408	26.4418	26.5017	26.3972	26.5466	26.6145	26.5306	26.2883	26.3588	26.3497	1
P08697	SERPINF2	0.208915	0.268129	0.188793	-0.115366			1	22.9512	21.1615	21.2423	22.6056	21.4902	23.0384	22.607	22.3528	22.8333	22.7573	21.6579	21.3045	21.9036	23.0853	23.0867	22.3274	1
P08708	RPS17	0.0989944	0.0197964	0.217272	-0.0379312			33	25.2707	25.4234	25.4479	25.3431	25.2967	25.3762	25.3965	25.3622	25.2344	25.4029	25.3694	25.4522	25.188	25.4378	25.4974	25.2419	1
P08729	KRT7	0.33456	0.0478728	0.892488	0.0598853			164	31.4241	31.6003	31.4523	31.3499	31.4751	31.4387	31.3981	31.4022	31.5203	31.4758	31.3552	31.4838	31.3984	31.3593	31.3772	31.4248	1
P08754	GNAI3	0.230305	-0.0712624	0.0938256	0.0181932			14	23.5764	23.9409	23.7254	23.5638	23.4172	24.0798	23.8492	24.0095	24.1362	24.1204	23.6096	23.7495	23.7888	23.9871	24.0385	24.0368	1
P08758	ANXA5	0.057396	-0.0130399	0.260625	-0.0271564			60	27.6846	27.784	27.6261	27.4485	27.5294	28.07	27.9936	28.1379	28.0712	28.1152	27.6777	27.6058	27.5992	28.1463	28.0302	28.1377	1
P08779	KRT16	0.0424412	-0.0515008	0.616179	-0.413663			19	21.3034	21.6012	22.0093	21.8649	22.03	21.6493	21.2554	21.4812	20.9537	21.211	22.8441	21.4237	21.172	21.0764	21.7083	22.3867	1
P08833	IGFBP1	1.25534	0.166059	0.0956065	-0.00967954			1	17.5607	17.6281	17.4688	17.4422	17.3822	17.1145	17.2155	17.0988	17.1616	17.1121	17.2468	17.4294	17.3149	17.1485	17.2063	17.0957	1
P08842	STS	0.297891	0.215002	0.0515463	-0.0279765			1	15.9026	14.9943	15.059	16.0349	15.3681	14.7895	14.6108	14.7477	15.1686	14.8455	15.3685	14.9802	15.4216	15.2537	14.7146	14.613	1
P08865	RPSA	0.151773	-0.0182391	0.261293	-0.0140433			35	27.7343	27.6886	27.6456	27.5294	27.6559	28.119	28.0546	28.1224	28.0838	28.0642	27.6879	27.6576	27.6615	28.0793	28.1346	28.0946	1
P08910	ABHD2	0.468754	0.121561	1.59547	0.330702			2	18.5928	18.132	18.274	18.3192	18.1227	18.0503	17.9657	17.9198	17.6869	18.0422	18.1217	18.1347	18.2434	17.6126	17.4342	17.76	1
P08962	CD63	1.93096	-0.261402	0.252015	0.0878318			11	23.5436	23.4168	23.6448	23.546	23.3795	22.3929	22.558	22.4333	22.634	22.7586	23.8069	23.6718	23.824	22.1663	22.6559	22.5803	1
P09001	MRPL3	0.609116	-0.0528112	0.860477	-0.052331			13	23.9548	23.8213	23.9725	23.9167	23.9012	23.925	23.8559	23.7875	23.8843	23.848	23.9494	23.9259	24.0231	23.8995	23.9146	23.9232	1
P09012	SNRPA	0.536418	0.0691741	0.449366	0.0326827			26	25.5373	25.558	25.5683	25.448	25.6665	25.5713	25.4684	25.5587	25.5146	25.5789	25.4028	25.5796	25.477	25.5196	25.5382	25.4594	1
P09038	FGF2	0.363845	0.0706409	0.249911	0.0635599			5	21.5262	21.2251	21.4873	21.4369	21.5767	21.0837	21.1145	21.1976	21.155	21.1958	21.3553	21.4395	21.3446	20.9974	20.9071	21.3527	1
P09104	ENO2	0.059938	-0.00636177	0.0905329	0.0114459			21	24.0339	24.0006	23.8957	24.0352	23.989	24.0997	24.0228	24.0377	24.0955	24.1418	24.0299	24.0066	23.9553	23.9779	24.1455	24.0807	1
P09110	ACAA1	0.102121	0.0198137	0.775389	-0.0578845			19	21.4766	21.1755	21.2465	21.3018	21.2734	21.226	21.2452	21.2233	21.2237	21.331	21.2302	21.3425	21.252	21.3524	21.3287	21.242	1
P09132	SRP19	0.50969	-0.239646	0.00864654	0.0040329			8	22.7529	23.1826	23.2232	22.8513	22.7457	22.8858	22.777	23.2192	23.2518	23.3315	22.8308	23.6057	23.1359	23.0026	23.0232	23.2414	1
P09211	GSTP1	2.88844	-0.0706235	0.082428	-0.00552648			72	28.6068	28.611	28.5767	28.6026	28.6061	29.1277	29.1184	29.1458	29.1001	29.058	28.6834	28.6848	28.6456	29.0968	29.1532	29.0966	1
P09234	SNRPC	0.803194	0.106536	0.365676	-0.0403912			9	24.452	24.3474	24.4181	24.2528	24.5021	24.6049	24.5111	24.5498	24.4853	24.5945	24.316	24.2032	24.3447	24.4928	24.6605	24.6153	1
P09237	MMP7	0.215867	-0.0419579	0.298125	-0.106971			2	19.8398	19.7798	19.7277	19.7559	19.5459	17.1792	17.6873	17.3178	17.6195	17.7546	19.8758	19.6849	19.7546	17.5726	17.6675	17.6159	1
P09327	VIL1	0.514033	-0.0564554	1.00151	-0.117848			64	25.2517	25.0674	25.1837	25.0731	25.0731	24.8719	24.8327	24.941	25.0079	25.0672	25.1867	25.203	25.1689	25.0655	25.1071	25.0133	1
P09382	LGALS1	0.72733	0.0744823	2.77233	0.102062			41	27.3534	27.509	27.4363	27.3419	27.5111	27.4063	27.3214	27.3667	27.3495	27.3444	27.3235	27.3634	27.3807	27.2597	27.2505	27.2566	1
P09417	QDPR	0.849417	-0.0960304	0.146036	-0.0168972			15	23.5359	23.6984	23.6882	23.6464	23.77	23.9633	23.863	23.949	23.909	23.9874	23.7538	23.8253	23.7123	23.9082	24.0415	23.9041	1
P09429	HMGB1	0.565781	-0.0524837	0.441569	0.0253536			37	26.9646	26.8509	26.9022	26.8665	26.8714	27.0206	26.9526	27.0353	26.9885	26.9518	26.9128	26.8828	27.0351	26.9579	26.9952	26.9401	1
P09493	TPM1	1.15021	0.210815	0.496942	0.112533			12	25.4334	25.2292	25.1972	25.0851	25.1624	25.5511	25.1151	25.3924	25.288	25.4221	24.9151	25.1648	24.9522	25.1957	25.3379	25.19	1
P09496	CLTA	0.441122	0.053411	1.21502	-0.271935			13	26.7286	26.7275	26.6752	26.5504	26.771	25.3099	25.757	25.4558	25.5399	25.5852	26.647	26.5892	26.6751	25.7399	25.6862	25.9784	1
P09497	CLTB	0.50176	0.0865765	0.972909	-0.14533			12	24.8853	24.8941	24.7332	24.9189	25.0159	24.1061	24.1933	24.1022	24.1211	23.9641	24.6717	24.8297	24.9073	24.1035	24.2443	24.3803	1
P09525	ANXA4	0.00301135	-0.00070432	0.305813	-0.0366444			65	27.8247	27.8127	27.7399	27.547	27.5941	27.5797	27.5391	27.6454	27.6332	27.7482	27.7365	27.6526	27.724	27.7143	27.6389	27.644	1
P09529	INHBB	0.77809	0.0820586	0.119685	-0.0122874			2	17.851	17.906	17.8903	18.0096	17.9992	17.4411	17.5324	17.4423	17.5273	17.3869	17.9294	17.8359	17.7822	17.4679	17.4645	17.5025	1
P09543	CNP	0.315373	-0.0324652	0.565022	-0.0302868			34	23.7768	23.6005	23.6188	23.67	23.6499	23.7267	23.7568	23.7627	23.8065	23.7187	23.657	23.7114	23.7187	23.796	23.8107	23.7469	1
P09601	HMOX1	0.394891	0.0601331	0.786918	0.0762076			17	23.7721	23.6843	23.9037	23.8375	23.6915	23.4883	23.5349	23.5181	23.6379	23.5859	23.6419	23.8102	23.7009	23.4381	23.4268	23.5655	1
P09622	DLD	0.134462	0.0310226	0.181933	-0.0316062			37	25.7043	25.6104	25.448	25.3674	25.3984	25.1892	25.184	25.2246	25.302	25.4327	25.4517	25.4799	25.4924	25.2455	25.2784	25.3704	1
P09629	HOXB7	0.102723	-0.0352901	0.102491	0.0285484			2	17.4347	17.3587	17.661	17.8748	17.504	17.5997	17.6157	17.6974	17.6327	17.3634	17.6672	17.5205	17.618	17.7333	17.4171	17.5094	1
P09651	HNRNPA1	0.710378	0.0506257	0.500549	0.04062			108	28.5486	28.6423	28.5426	28.634	28.6456	28.6795	28.6017	28.5634	28.6136	28.5466	28.5216	28.5919	28.5425	28.5079	28.6049	28.5683	1
P09661	SNRPA1	0.229959	-0.0257927	0.573026	0.0392446			32	24.7569	24.7213	24.8398	24.7021	24.8357	25.2404	25.1404	25.2475	25.258	25.1919	24.7334	24.8117	24.8457	25.1831	25.2036	25.1424	1
P09669	COX6C	0.892353	0.0861731	0.557658	-0.0664745			14	26.3236	26.2983	26.1498	26.2088	26.1981	25.807	25.8268	25.9517	25.8573	25.9569	26.1098	26.1288	26.2101	25.9634	25.8524	26.0234	1
P09871	C1S	0.00778409	0.00497672	0.341137	-0.265357			1	16.3044	16.2344	15.9426	16.826	16.0129	NaN	13.4198	13.9589	13.1049	13.1511	16.3687	16.1191	16.2895	13.887	13.461	NaN	1
P09874	PARP1	0.666383	-0.0660323	0.179663	-0.0170474			74	25.5172	25.4075	25.4544	25.5652	25.5212	25.6594	25.6493	25.6284	25.6611	25.5179	25.5406	25.638	25.4988	25.6491	25.6551	25.6166	1
P09884	POLA1	0.777596	0.0556002	0.321303	0.0136339			37	20.838	20.9425	20.8313	20.8073	20.8136	20.7263	20.7258	20.7852	20.718	20.7648	20.7861	20.7626	20.8241	20.7327	20.7197	20.7388	1
P09913	IFIT2	0.0657295	0.0132987	0.259287	0.0420405			1	18.8226	18.7363	18.6372	18.594	18.5472	17.6427	17.7095	17.6676	17.8547	17.7596	18.628	18.7294	18.605	17.6346	17.6159	17.8038	1
P09914	IFIT1	0.019426	0.00474014	1.23236	-0.176841			3	19.9651	19.6871	19.6498	19.6847	19.7229	19.4022	19.4941	19.3281	19.3378	19.4241	19.8255	19.7112	19.6748	19.5589	19.7333	19.4301	1
P09936	UCHL1	0.168082	-0.0180517	0.620976	0.0525803			53	27.6766	27.6686	27.6126	27.5128	27.5777	27.7783	27.8762	27.8222	27.8063	27.7688	27.6117	27.6178	27.6538	27.8112	27.7889	27.6731	1
P09958	FURIN	0.701076	-0.198983	0.513382	-0.108458			5	19.7718	19.7391	19.9701	20.18	20.068	20.1243	20.379	20.2684	20.5448	20.4309	19.9547	20.1496	20.3301	20.4833	20.4126	20.4779	1
P09960	LTA4H	0.0363163	0.00333989	0.0987777	0.0106767			67	25.8606	25.8421	25.9542	25.8376	25.9208	25.9636	26.0166	26.02	25.9204	26.0779	25.8731	25.9	25.866	25.9791	26.0334	25.9546	1
P09972	ALDOC	1.02872	-0.0700399	0.546151	0.057335			19	24.8461	24.9253	24.8231	24.9562	24.8462	25.4675	25.4802	25.4204	25.4112	25.3304	24.9385	24.9416	24.9683	25.2732	25.4223	25.3983	1
P0C0L4	C4A	0.096132	-0.110475	0.422749	-0.169345			7	21.7473	20.2009	20.5738	21.6883	20.8602	21.3455	21.2857	21.0278	21.2443	20.8973	21.2466	20.8474	21.2797	21.5096	21.5252	20.9536	1
P0C0S5	H2AZ1	0.0961056	-0.0226149	2.39659	0.181247			32	28.9471	29.3244	29.1814	29.1202	29.2195	29.5325	29.59	29.6374	29.6589	29.543	29.1337	29.1731	29.2366	29.4506	29.351	29.4318	1
P0C0S8	H2AC17	0.422809	0.309695	1.95488	0.664834			4	25.6488	26.1044	26.2405	25.2264	25.5398	25.982	25.4613	25.8226	25.9966	26.2695	25.0629	26.0058	25.2582	25.3195	25.3014	25.1039	1
P0C1Z6	TFPT	0.369946	-0.0618683	0.205046	0.0468386			3	18.9431	18.8965	19.1828	18.8907	18.9869	19.4918	19.4136	19.5751	19.3679	19.399	19.0321	19.0183	19.0751	19.5622	19.2086	19.4371	1
P0C2W1	FBXO45	0.48204	0.067549	0.12419	-0.0350363			4	19.9937	20.1073	19.9122	19.8826	19.8933	19.5775	19.3396	19.4048	19.7335	19.3435	19.8085	19.9358	19.9266	19.4483	19.5259	19.5703	1
P0C7M7	ACSM4	0.3969	-0.0981589	0.307642	-0.0687239			1	18.7134	18.257	18.3516	18.3626	18.5014	18.4308	18.3925	18.4382	18.6538	18.6969	18.4675	18.5742	18.5644	18.6439	18.4775	18.6521	1
P0C7P0	CISD3	0.156454	0.0255723	0.985678	-0.303047			7	23.745	23.7956	23.635	23.5997	23.784	22.0769	22.4015	21.8498	22.2033	22.1932	23.7736	23.6204	23.6649	22.3918	22.2391	22.7131	1
P0C7T5	ATXN1L	0.437474	-0.0733988	0.0141248	-0.00266164			4	19.8824	19.6975	19.7957	19.5901	19.7825	19.4998	19.3925	19.4372	19.5733	19.4015	19.913	19.81	19.7461	19.4357	19.3737	19.5811	1
P0C870	JMJD7	0.515922	0.14178	0.0702577	0.0254538			1	17.2684	17.2009	17.4144	16.8577	17.0599	16.5819	16.3629	16.4541	16.7414	16.8871	17.0091	17.0179	17.0284	16.5073	16.6	16.6327	1
P0CAP2	POLR2M	0.351644	0.0911137	0.315944	0.0662079			11	19.8295	20.1489	20.011	20.1758	20.3163	19.8019	20.021	20.1319	19.9931	19.8147	20.0345	20.0267	19.9543	19.9538	19.8272	19.878	1
P0CG12	DERPC	0.156295	-0.0135382	1.56083	0.121969			10	21.6011	21.638	21.6358	21.5704	21.6131	21.8514	21.8599	21.9408	21.8785	21.8529	21.6509	21.677	21.5478	21.7509	21.672	21.8413	1
P0CG13	CHTF8	0.383566	0.114623	0.340471	-0.0351538			4	19.2781	19.1148	18.8223	18.9697	18.9719	19.13	19.193	19.0911	19.0982	19.1281	19.0821	18.9597	18.7084	19.1864	19.2373	19.066	1
P0CG38	POTEI	0.542004	0.337811	0.0617316	-0.0246127			3	21.165	21.208	21.5994	22.1131	20.9083	21.7362	21.8648	21.8015	21.4099	21.4538	20.9226	21.0075	21.2527	21.5521	21.8599	21.6216	1
P0CG39	POTEJ	1.073	-0.174021	0.00209461	-0.000742086			18	22.3481	22.1207	22.2367	22.3891	22.4455	24.1895	24.0912	24.0065	24.1607	23.8993	22.3943	22.5498	22.502	23.944	24.3292	23.9373	1
P0CJ78	ZNF865	0.0685878	-0.0119743	0.0559766	-0.0198372			6	18.2946	18.3796	18.301	18.4122	18.1794	16.8133	17.0977	17.0161	17.0598	17.1313	18.28	18.2848	18.4112	17.1759	16.7691	17.1855	1
P0DI83	RAB34	0.143167	-0.0473644	0.10454	-0.0500144			1	17.1851	17.1594	16.976	17.1286	17.0886	16.8085	16.1971	16.6935	16.6579	16.9352	16.9338	17.4623	17.0686	16.629	16.8635	16.6328	1
P0DJ93	SMIM13	1.58471	0.176328	0.495654	-0.182199			2	19.3992	19.3994	19.3009	19.1561	19.2994	17.2075	17.2998	16.7188	17.1817	17.1422	19.1202	19.1555	19.1284	17.0605	17.2821	17.5339	1
P0DJD0	RGPD1	0.0663516	-0.020142	0.279868	0.0309762			1	13.0967	13.4332	13.3275	13.4013	13.5718	13.0879	13.1317	13.1234	13.086	13.033	13.3073	13.4278	13.4236	12.9593	13.1439	13.0811	1
P0DMM9	SULT1A3	0.050082	-0.0132028	0.883017	-0.0932771			18	24.673	24.8737	24.9836	24.6143	24.7914	24.3601	24.3604	24.3508	24.5123	24.5208	24.8642	24.7462	24.7908	24.5376	24.5195	24.4853	1
P0DMV8	HSPA1A	0.384088	0.0297469	0.0704458	0.00445925			99	28.1067	28.1703	28.1481	28.0236	28.093	28.4633	28.4694	28.5122	28.4442	28.4945	28.0781	28.0748	28.0829	28.4838	28.5032	28.4298	1
P0DP23	CALM1	0.0383911	-0.0184064	0.545546	-0.0723192			46	28.2316	28.2562	28.0227	28.5155	28.3934	28.9679	28.9669	28.8618	28.7884	28.768	28.5914	28.0032	28.3123	28.9272	29.0064	28.8951	1
P0DPB5	POLR1D	0.771518	0.0855967	0.0614344	-0.0113469			2	19.4327	19.4515	19.3654	19.3511	19.3163	19.1973	19.4464	19.4246	19.4516	19.3954	19.2248	19.4144	19.2541	19.4271	19.3505	19.4056	1
P0DPB6	POLR1D	1.5868	-0.11667	0.0209092	0.00368436			8	20.627	20.7463	20.6859	20.7826	20.7141	21.0789	20.9187	21.0349	20.9277	21.0087	20.7787	20.8548	20.85	21.0177	21.0766	20.876	1
P0DPD7	EEF1AKMT4	0.935576	0.158204	0.289344	-0.0745538			4	22.2206	22.0716	22.4239	22.2444	22.1071	21.6109	21.5049	21.4378	21.76	21.8423	22.0474	22.0013	22.1172	21.6068	21.7443	21.766	1
P0DPF3	NBPF9	0.0572635	0.0421419	0.21025	-0.0901148			1	14.5086	14.2572	14.0464	14.1111	14.038	14.4038	14.3249	14.7352	14.5089	14.4224	14.5729	14.3481	13.5293	14.9507	14.4485	14.3083	1
P10070	GLI2	1.28657	0.134575	0.094196	-0.0121263			1	16.1414	16.1987	16.1126	16.2635	16.2554	16.3727	16.49	16.4275	16.325	16.3817	15.9547	16.1035	16.121	16.334	16.4622	16.4383	1
P10109	FDX1	0.29343	0.0674839	0.985814	-0.402966			7	23.388	23.2817	23.1481	23.0481	23.3324	21.2095	22.0071	21.8904	21.7443	21.9567	23.2755	23.0484	23.1926	22.0083	22.1029	22.3825	1
P10114	RAP2A	0.532931	0.0818982	0.00252832	-0.000320435			4	18.5102	18.3995	18.6284	18.361	18.4054	18.7117	18.861	18.8117	18.7795	18.7331	18.3257	18.4571	18.3542	18.7188	18.8034	18.817	1
P10124	SRGN	0.162104	0.12451	0.726628	0.292634			1	14.1302	14.6841	13.6689	14.521	14.9214	14.1989	14.4951	14.9429	14.441	14.8722	14.2426	14.1967	14.3426	14.2354	14.1838	14.4729	1
P10155	RO60	9.71e-05	1.51e-05	1.41075	-0.0503351			29	23.7718	23.6042	23.6053	23.7079	23.7348	23.6123	23.6442	23.6744	23.6295	23.6769	23.6445	23.6584	23.7514	23.71	23.6727	23.7107	1
P10176	COX8A	0.446173	-0.112757	0.781299	-0.213276			3	21.6002	21.373	21.6109	21.5114	21.6189	20.0432	20.3194	20.1384	20.5659	20.2912	21.8832	21.4343	21.6495	20.4294	20.3687	20.6566	1
P10244	MYBL2	0.574828	0.132182	0.699752	-0.219353			2	17.1916	17.3632	17.0327	17.3247	16.9839	15.9505	15.7354	15.7918	15.984	15.814	16.9915	17.1503	16.9993	16.2974	16.2279	15.6981	1
P10253	GAA	1.03387	-0.0619445	1.36627	-0.115689			27	23.3522	23.3744	23.3359	23.2447	23.3616	23.3396	23.3254	23.3432	23.4266	23.4916	23.3914	23.392	23.4037	23.5282	23.4604	23.5143	1
P10275	AR	0.634722	-0.129914	0.532324	0.0512101			4	18.9675	18.7814	18.9571	19.1706	19.0526	19.2232	19.2469	19.2304	19.1962	19.0814	18.9869	19.2012	19.1592	19.1761	19.1681	19.089	1
P10301	RRAS	0.0586409	0.00578117	1.22556	0.0454433			21	23.9463	23.832	23.7989	23.8158	23.8439	23.8589	23.8833	23.8745	23.8145	23.8255	23.8431	23.8291	23.8526	23.7965	23.8271	23.794	1
P10321	HLA-C	0.086947	-0.015434	0.623763	0.159485			2	20.7372	20.7243	20.5883	20.7545	20.6209	20.7608	20.6445	20.879	20.7107	20.5243	20.7543	20.7729	20.5742	20.7967	20.3927	20.4437	1
P10412	H1-4	0.609834	0.151418	0.327857	0.042616			6	24.6977	25.1628	24.8976	24.9086	24.6862	24.4634	24.4529	24.4004	24.5207	24.3526	24.6671	24.7567	24.7336	24.3904	24.3032	24.4925	1
P10451	SPP1	1.20247	-0.100589	0.550164	-0.125359			8	19.976	19.9423	19.964	20.0466	20.1009	19.1139	19.3963	19.5097	19.3656	19.4217	20.0535	20.1447	20.1214	19.6085	19.3363	19.5156	1
P10515	DLAT	0.191022	0.0441186	0.895176	-0.0837807			28	24.9508	24.6979	24.7452	24.9193	25.0103	25.1491	25.1159	25.0981	25.1028	25.2141	24.8979	24.8526	24.7112	25.1194	25.2913	25.2486	1
P10523	SAG	0.0661774	-0.0163593	0.619606	-0.230411			2	22.0409	22.1911	22.0342	21.95	22.1517	19.8587	20.5505	20.1747	20.2382	20.1303	22.0432	21.9615	22.2651	20.3778	20.2158	20.6691	1
P10588	NR2F6	0.176638	0.0458192	0.336847	0.0361993			10	21.1719	20.8916	21.0116	20.8619	20.8394	21.02	20.9982	20.9962	20.9308	21.0858	20.7516	20.9664	21.0103	20.8834	21.0071	21.0196	1
P10589	NR2F1	0	NaN	0.699117	-0.710474			1	NaN	NaN	NaN	NaN	NaN	14.2392	14.5643	NaN	NaN	NaN	14.8729	NaN	15.3289	14.4683	15.3989	15.4694	1
P10599	TXN	1.58761	-0.171233	0.580865	-0.0390494			45	27.4632	27.314	27.5061	27.5502	27.4968	28.4118	28.3604	28.4711	28.4608	28.373	27.5882	27.6912	27.6326	28.4597	28.4275	28.4762	1
P10606	COX5B	0.28861	0.0860622	0.00195066	-0.000321325			15	26.0004	25.8161	25.7154	26.0591	26.095	25.8155	25.7986	25.7824	25.9626	25.935	26.0604	25.7616	25.7314	25.8513	25.9173	25.8088	1
P10619	CTSA	1.30588	-0.190062	1.02922	-0.104632			14	22.477	22.3232	22.4324	22.5689	22.2602	22.4629	22.6276	22.5753	22.6275	22.5045	22.6088	22.5392	22.6591	22.7402	22.6422	22.6102	1
P10620	MGST1	1.40653	-0.0841619	0.396879	-0.0395392			16	26.7503	26.7421	26.6762	26.7774	26.8051	27.2004	27.0687	27.2052	27.0481	27.1491	26.8585	26.7961	26.8486	27.1804	27.1632	27.1778	1
P10636	MAPT	0.672703	-0.166604	0.0910992	0.0190005			2	18.6449	18.7191	18.2996	18.6791	18.5765	18.8562	18.8529	18.8682	18.8034	18.96	18.9113	18.7396	18.6004	18.692	19.0138	18.8416	1
P10643	C7	0.180859	0.220594	0.0035545	0.00204633			1	17.9806	16.3577	16.493	17.5399	16.4022	17.4547	16.9154	16.8637	17.1424	17.2449	17.0724	16.3331	16.7968	17.1593	17.4017	16.8055	1
P10644	PRKAR1A	0.486973	-0.0574566	0.127012	0.0170124			26	24.4705	24.489	24.6803	24.5006	24.5453	24.8117	24.7064	24.8115	24.8056	24.7629	24.55	24.5965	24.6372	24.8721	24.7399	24.6759	1
P10646	TFPI	0.939518	-0.184212	0.605043	0.0843437			8	19.2622	19.3268	19.6437	19.4929	19.596	19.6886	19.6139	19.6559	19.6781	19.8822	19.6173	19.643	19.6854	19.678	19.5711	19.6091	1
P10746	UROS	0.258607	-0.0304642	0.3879	0.0501836			8	21.7339	21.7017	21.6676	21.5275	21.6929	21.3973	21.4758	21.4337	21.5453	21.6194	21.6914	21.6825	21.7116	21.4976	21.4116	21.4232	1
P10768	ESD	0.192094	-0.0143436	0.0991525	-0.00514043			20	24.7784	24.7919	24.7127	24.7858	24.79	24.9321	24.9488	24.918	24.9457	24.9546	24.7826	24.8389	24.7368	24.9277	24.9165	24.9907	1
P10809	HSPD1	0.542925	-0.0496134	0.0881694	0.00476761			210	29.0193	28.9561	29.0342	28.9405	29.0974	29.3891	29.4344	29.4194	29.4026	29.3989	29.0079	29.0964	29.0729	29.4154	29.4363	29.3607	1
P10826	RARB	0.501091	-0.127362	1.14091	-0.136434			1	17.0621	17.422	17.2517	16.9812	17.0954	17.0643	17.0323	17.0425	17.2127	17.0389	17.4297	17.2252	17.2146	17.2641	17.2828	17.0969	1
P10909	CLU	0.242856	-0.0369639	0.204335	-0.0254922			16	22.3929	22.3804	22.227	22.4344	22.2812	22.5044	22.3925	22.3658	22.5235	22.5	22.4528	22.3965	22.2912	22.4321	22.5447	22.4714	1
P11021	HSPA5	0.0200903	-0.00226479	0.433066	0.023138			107	27.7599	27.7017	27.7615	27.6357	27.7088	27.9422	27.913	27.9162	27.92	27.9739	27.6597	27.7676	27.7201	27.9195	27.9478	27.8625	1
P11047	LAMC1	0.0783755	-0.0124929	1.20519	0.121058			39	22.0033	21.9949	22.1893	22.0859	22.16	22.3	22.2962	22.2878	22.2453	22.1299	22.1081	22.0416	22.1478	22.2119	22.115	22.0655	1
P11137	MAP2	0.366333	-0.0472549	1.6393	0.0814924			35	21.945	21.8171	21.7703	21.7483	21.7025	21.4366	21.4976	21.4503	21.4317	21.3811	21.8211	21.8593	21.8513	21.3772	21.3313	21.3654	1
P11142	HSPA8	0.208543	0.0184703	0.809797	0.048482			197	29.2815	29.3939	29.3656	29.251	29.3253	29.4054	29.3442	29.3882	29.3506	29.3658	29.3013	29.3161	29.2976	29.3801	29.3279	29.2592	1
P11166	SLC2A1	0.056568	0.015532	0.465294	-0.0650496			6	24.3111	24.0935	23.955	24.0795	24.153	24.3434	24.2339	24.2229	24.2309	24.086	24.0018	24.2608	24.046	24.37	24.221	24.2744	1
P11169	SLC2A3	0.145638	-0.044755	1.02061	0.185349			4	22.9572	23.1933	22.9182	23.2426	23.1906	23.3483	23.3645	23.4163	23.1698	23.0859	23.178	22.9533	23.3041	23.2017	23.0208	23.0523	1
P11171	EPB41	0.492905	-0.0566509	0.357599	-0.0428421			15	21.0609	20.9007	21.102	21.0392	21.014	20.8921	20.9623	20.7535	20.94	20.9244	21.0545	21.0338	21.1517	20.9245	20.978	20.9094	1
P11172	UMPS	0.209633	0.0131799	0.238025	0.0097009			36	24.3155	24.3695	24.3419	24.2592	24.3382	24.4617	24.4972	24.4987	24.4774	24.4432	24.3185	24.3156	24.3009	24.4683	24.4446	24.4849	1
P11177	PDHB	0.126244	0.0150421	0.323018	-0.0264854			47	26.0702	26.0007	26.047	25.9094	26.0933	26.3473	26.3651	26.4305	26.3998	26.4854	25.9858	26.0364	26.005	26.4257	26.408	26.4626	1
P11182	DBT	0.543275	-0.0982989	1.30418	-0.0720296			13	21.5986	21.2997	21.4947	21.5409	21.4762	21.1678	21.2076	21.0883	21.1272	21.1607	21.4467	21.6147	21.6796	21.2153	21.198	21.2538	1
P11216	PYGB	0.116283	0.0115868	2.28103	-0.103371			113	26.3295	26.2191	26.1755	26.2609	26.294	26.0229	25.9617	25.9895	25.9935	26.0316	26.2259	26.2425	26.2642	26.0713	26.1501	26.0883	1
P11233	RALA	0.470099	0.09788	0.143935	0.0302653			16	24.1117	24.1016	24.2417	23.8401	24.096	24.2477	24.0154	24.3088	24.1495	24.2364	24.0061	23.8856	24.0493	24.048	24.1972	24.2387	1
P11234	RALB	0.16967	0.0272929	1.60089	-0.259955			6	22.9621	22.7574	22.856	22.9096	23.015	21.7004	21.9311	21.7548	21.9997	21.7302	22.9215	22.8664	22.8303	22.1537	22.11	21.9859	1
P11277	SPTB	0.049758	-0.0308491	0.72721	0.282932			3	17.8933	18.3463	17.8197	17.6583	17.9017	17.3915	17.7515	17.9955	17.6959	18.1641	17.8775	17.6321	18.3545	17.4129	17.7098	17.4276	1
P11279	LAMP1	0.0795079	-0.00822919	0.691567	-0.0450722			14	24.1995	24.2305	24.3287	24.1931	24.2008	24.1782	24.1365	24.2428	24.1929	24.1276	24.2151	24.2195	24.2816	24.242	24.1793	24.2407	1
P11310	ACADM	0.643846	-0.0650734	0.567103	-0.0641174			23	23.8177	23.9576	23.9548	23.806	23.9145	24.0276	24.1931	24.1075	24.1837	24.2201	23.8995	23.9824	23.9838	24.2632	24.1477	24.2207	1
P11387	TOP1	0.0875547	0.00763588	0.916097	0.0495552			54	25.1608	25.2295	25.1954	25.2577	25.2329	25.419	25.4107	25.4155	25.4005	25.3121	25.1945	25.1625	25.2659	25.34	25.3571	25.3289	1
P11388	TOP2A	1.4262	0.151866	0.616329	0.0591977			117	25.0933	25.2855	25.112	25.2702	25.1078	25.1132	25.0395	25.0964	25.0489	24.9439	25.0338	25.019	25.0129	24.99	24.9345	25.043	1
P11413	G6PD	0.00778906	0.000966136	0.262794	0.014411			209	30.0482	29.969	29.9652	29.8569	29.9435	30.1265	30.0464	30.1013	30.1229	30.1292	29.9769	29.9503	29.9396	30.0756	30.0819	30.115	1
P11441	UBL4A	0.387931	0.0835396	0.0690513	-0.0107394			10	23.756	23.7522	23.4084	23.5596	23.6202	23.8215	23.6601	23.7454	23.703	23.7348	23.4986	23.4726	23.6361	23.858	23.6658	23.7073	1
P11474	ESRRA	0.444772	-0.0253409	0.602473	-0.0304831			6	19.9786	19.8905	19.9594	19.9655	19.9014	20.0814	20.0603	20.0239	20.0261	20.0781	19.9628	19.9862	19.9444	20.0859	20.1248	20.0426	1
P11498	PC	0.502901	0.0223017	3.15426	-0.047384			50	22.861	22.7986	22.8552	22.8636	22.8808	22.9614	22.9333	22.9518	22.9548	22.9488	22.8266	22.812	22.8499	22.9869	22.9997	23.0056	1
P11586	MTHFD1	0.288362	0.0257236	0.356338	0.0291423			99	26.1173	26.1584	26.1786	26.0676	26.1761	26.2068	26.322	26.2657	26.3268	26.284	26.0507	26.1636	26.1274	26.3009	26.2482	26.2067	1
P11717	IGF2R	0.44715	-0.0459902	0.751178	0.0343613			77	22.4031	22.5097	22.507	22.451	22.5193	22.7185	22.708	22.7569	22.7966	22.7653	22.536	22.4349	22.6011	22.7327	22.7067	22.7046	1
P11766	ADH5	1.30458	-0.100521	0.44889	-0.0500941			27	25.7008	25.6599	25.6402	25.7326	25.6471	25.4953	25.6844	25.5577	25.5458	25.6174	25.8087	25.6859	25.8353	25.6228	25.5748	25.693	1
P11831	SRF	1.02648	0.111422	0.723795	0.226888			1	16.9372	16.918	17.0643	16.8948	17.0099	15.8416	16.0501	16.2285	15.9619	15.749	16.7985	16.8065	16.9552	15.538	15.6606	16.0194	1
P11908	PRPS2	0.250326	-0.0316462	0.312246	-0.0294524			11	23.6711	23.6577	23.6719	23.6772	23.7879	24.2271	24.1923	24.1917	24.1573	24.1104	23.6708	23.8358	23.6678	24.1567	24.2865	24.1724	1
P11926	ODC1	0.644433	0.193806	0.00598613	-0.00176875			5	19.6953	19.6794	19.5582	19.5719	19.4451	19.5321	19.6389	19.6851	19.4954	19.5953	19.5125	19.6307	19.0453	19.8092	19.3957	19.5685	1
P11940	PABPC1	0.0662976	-0.00939522	0.844056	0.0383476			109	26.9117	27.0424	26.9109	26.8048	26.9013	26.8973	26.9107	26.9558	26.9192	26.9212	26.9298	26.9205	26.9205	26.9299	26.8416	26.8761	1
P12004	PCNA	0.0337219	-0.00345446	0.260137	0.0261749			55	27.9673	28.0637	28.0389	28.0166	27.9604	28.3901	28.4165	28.4474	28.3587	28.3608	27.9664	27.9988	28.0732	28.4359	28.3925	28.2773	1
P12081	HARS	0.181353	-0.0380805	0.430232	0.0439012			30	24.8184	24.9182	24.9527	24.7474	24.9793	25.117	25.2119	25.1676	25.0991	25.0175	24.8312	24.8536	25.0792	25.1044	25.0834	25.0484	1
P12109	COL6A1	0.155331	0.0912624	0.0787377	-0.0481945			2	20.1435	19.275	19.3964	19.8249	19.4712	20.0556	19.6391	19.508	19.9534	20.1103	19.6535	19.3271	19.6122	19.9487	20.2392	19.5164	1
P12235	SLC25A4	0.279066	0.0686459	0.169616	0.0472468			5	22.696	22.9346	22.8286	22.5185	22.6259	23.4737	23.2504	23.5467	23.5872	23.6288	22.5793	22.6643	22.7127	23.6067	23.323	23.4207	1
P12236	SLC25A6	0.242599	0.0393367	0.330549	-0.0271286			20	26.1998	25.9825	26.0364	25.972	26.1262	26.2476	26.1961	26.2928	26.2331	26.197	25.9601	26.1032	26.0089	26.2121	26.241	26.3282	1
P12259	F5	0.237577	-0.0408267	0.87075	-0.124202			19	21.1146	20.8675	20.9907	20.9408	20.8166	20.7583	20.7711	20.9027	20.9109	20.998	20.9647	20.9847	21.0112	21.0578	20.8879	21.0315	1
P12268	IMPDH2	0.0195052	-0.00104141	0.545031	-0.0229899			56	26.1637	26.1981	26.2315	26.173	26.1803	26.0136	26.0039	25.9564	26.0199	25.9987	26.2026	26.2018	26.1667	26.0015	26.0066	26.0563	1
P12270	TPR	0.989736	0.0854839	1.34655	0.079254			156	24.0114	24.1838	24.0376	24.0815	24.0276	24.1178	24.0142	24.1016	24.0812	24.0188	23.9484	24.0227	23.9777	23.9513	24.01	24.001	1
P12277	CKB	0.888215	-0.189514	0.0755449	0.0278362			2	16.983	17.2104	17.1783	16.9587	17.3562	17.6742	17.63	17.6039	17.3662	17.5277	17.4407	17.2505	17.2893	17.7709	17.2501	17.5767	1
P12429	ANXA3	0.681985	0.0595361	1.62953	0.057693			27	26.2942	26.4138	26.2641	26.2841	26.3361	26.3933	26.4069	26.4345	26.3921	26.3923	26.2021	26.2643	26.3104	26.3845	26.344	26.31	1
P12532	CKMT1B	0.704074	-0.0624035	0.850642	-0.0540078			12	23.3718	23.2948	23.434	23.3241	23.299	23.5038	23.5275	23.5065	23.5771	23.6072	23.3517	23.4707	23.3991	23.6434	23.5736	23.5782	1
P12644	BMP4	0	NaN	0	NaN			1	NaN	NaN	NaN	NaN	NaN	NaN	NaN	NaN	NaN	NaN	NaN	NaN	NaN	15.8809	NaN	NaN	1
P12694	BCKDHA	0.391245	-0.049147	0.342257	-0.0323291			24	22.2837	22.4702	22.3726	22.361	22.2702	22.4517	22.4866	22.4991	22.5938	22.5843	22.3702	22.4744	22.3575	22.5648	22.5152	22.5863	1
P12814	ACTN1	0.519927	0.0304927	0.371306	0.0258692			80	26.1055	26.1403	26.0899	26.0941	26.055	26.1691	26.1467	26.1829	26.1368	26.0848	26.0503	26.0296	26.1196	26.1373	26.1536	26.0637	1
P12829	MYL4	0.830054	0.228533	2.26192	0.463099			1	20.5418	20.4238	20.1144	20.6944	20.4318	17.6219	17.9084	17.6738	17.873	17.4929	20.3306	20.0801	20.2273	17.1688	17.2572	17.3267	1
P12830	CDH1	0.232665	-0.0250209	0.417452	-0.0310401			32	24.8142	24.7302	24.6945	24.7574	24.6775	24.9731	24.9726	24.9534	25.0088	24.9268	24.6872	24.8239	24.7682	25.0322	24.9224	25.0394	1
P12955	PEPD	0.5685	0.0524244	0.175137	0.0163535			24	24.752	24.7173	24.7361	24.6523	24.5795	24.8044	24.8819	24.8828	24.7792	24.9239	24.6144	24.6469	24.6437	24.8503	24.8373	24.8266	1
P12956	XRCC6	1.28375	-0.0612394	0.754998	0.0349138			90	27.122	27.2016	27.2055	27.1616	27.2127	27.6862	27.7093	27.7152	27.6449	27.6782	27.2121	27.2575	27.2562	27.6361	27.6937	27.6257	1
P13010	XRCC5	0.462758	-0.0497468	0.197071	-0.0132538			96	26.5827	26.5511	26.6285	26.425	26.6023	27.0494	27.0606	27.1015	27.0266	27.01	26.5826	26.6093	26.631	27.0966	27.0205	27.0715	1
P13051	UNG	0.145543	0.0754548	0.586345	0.0890347			5	20.9731	20.7772	20.6575	20.2424	20.2674	20.7512	20.6037	20.6205	20.7988	20.8321	20.6171	20.3868	20.5204	20.5452	20.6375	20.714	1
P13056	NR2C1	1.07161	0.13781	0.367451	-0.171859			1	13.9637	14.0727	14.1644	14.1975	14.1128	11.4628	12.4103	11.9421	12.0128	12.0565	13.8961	14.0697	13.9274	12.1394	12.129	12.1779	1
P13073	COX4I1	0.682837	-0.0819519	0.271884	-0.0351172			24	26.2138	26.0104	26.1582	26.0266	26.163	26.0356	26.0182	26.2215	26.156	26.1514	26.1467	26.1939	26.2485	26.1849	26.1477	26.1223	1
P13196	ALAS1	0.273215	-0.0306208	0.447405	0.0521915			9	20.141	20.1667	20.127	20.1763	20.2356	20.2276	20.2725	20.1106	20.3123	20.2288	20.194	20.2952	20.1106	20.2155	20.2136	20.1055	1
P13284	IFI30	0.319936	0.0505054	0.108174	-0.0265842			2	19.1037	18.9341	19.2359	19.068	19.1273	17.9699	18.0551	18.0669	18.1619	18.2626	19.0554	19.0017	19.0728	18.1224	17.988	18.2792	1
P13473	LAMP2	1.28079	-0.217509	0.248576	-0.043832			7	24.2663	24.066	24.3661	24.3729	24.1753	24.8896	24.7606	25.0445	25.0378	24.9412	24.5905	24.3944	24.4156	25.0162	24.9389	24.9806	1
P13489	RNH1	0.363218	0.0433966	0.0233395	-0.00200055			46	25.27	25.2854	25.3696	25.1719	25.2528	25.4739	25.4441	25.4667	25.4669	25.5342	25.2976	25.1562	25.2258	25.4548	25.5369	25.4457	1
P13498	CYBA	1.04273	-0.149535	0.473232	-0.0756541			4	19.4012	19.2924	19.1425	19.446	19.266	19.0365	18.9893	18.968	18.9415	19.1048	19.516	19.425	19.4365	19.2266	18.9355	19.089	1
P13611	VCAN	0.0673011	-0.0212298	0.691995	-0.0869665			22	22.2821	22.2413	22.6121	22.2748	22.408	22.2192	22.0777	22.3106	22.2502	22.3154	22.2115	22.4276	22.5155	22.375	22.3	22.2898	1
P13639	EEF2	0.434783	0.0414581	0.33436	-0.010777			181	28.519	28.5522	28.561	28.4147	28.4503	28.4534	28.4515	28.4518	28.4157	28.4685	28.4833	28.4832	28.4075	28.4767	28.4584	28.4417	1
P13645	KRT10	0.112002	-0.16247	0.338437	-0.336975			38	22.7091	23.2141	23.9648	23.8744	24.1361	24.3384	23.3033	24.0584	23.0057	23.4231	24.8387	23.268	23.1198	23.2509	24.1547	24.4828	1
P13647	KRT5	0.126718	-0.164203	0.413406	-0.37305			9	22.5237	22.7877	23.4546	23.3782	23.4439	23.5337	23.0017	23.1418	22.425	22.9084	24.4084	22.6793	22.7578	22.5661	23.4913	24.068	1
P13667	PDIA4	0.0219831	0.00149383	0.0995421	0.00887502			107	26.4608	26.5053	26.5139	26.4241	26.5011	26.4944	26.4809	26.5781	26.5215	26.5738	26.4656	26.4839	26.4891	26.5465	26.5472	26.469	1
P13674	P4HA1	0.928434	0.0726896	0.177909	0.0171566			22	22.9533	23.0128	23.0466	22.9059	23.003	23.0989	23.0762	23.0024	23.0515	22.9671	22.9699	22.9001	22.8649	22.9754	23.0233	23.0675	1
P13688	CEACAM1	0.0459537	0.0166527	0.268525	0.0573247			2	19.0991	18.8249	18.9549	18.7506	18.6476	18.7262	18.3996	18.5011	18.6185	18.3844	18.9512	18.6469	18.9182	18.4774	18.4933	18.4351	1
P13693	TPT1	0.906584	0.0416412	0.635161	-0.0515002			27	27.0163	27.0596	27.0278	27.0683	27.0479	26.8596	26.8625	26.7941	26.7497	26.7547	26.9976	26.959	27.0505	26.8582	26.9036	26.805	1
P13716	ALAD	0.0679413	0.0217225	0.141635	-0.029076			5	19.7724	19.3874	19.313	19.5684	19.5489	19.5625	19.5418	19.4066	19.3348	19.3194	19.4217	19.6065	19.4607	19.5413	19.3635	19.4815	1
P13747	HLA-E	0.978346	-0.144051	0.0518474	0.0109053			1	17.3361	17.3857	17.4933	17.164	17.3841	17.7166	17.5816	17.5431	17.7701	17.7076	17.517	17.5405	17.4325	17.7155	17.5263	17.7169	1
P13797	PLS3	0.127616	0.0134561	0.164542	0.0112244			79	25.6442	25.6035	25.5599	25.5371	25.6961	25.8738	25.8521	25.8427	25.8088	25.7664	25.606	25.5667	25.6113	25.8149	25.838	25.7997	1
P13798	APEH	1.26801	-0.112178	0.290556	-0.0208291			30	23.9473	24.0349	24.0663	23.8825	23.9708	24.4777	24.5214	24.4936	24.4973	24.5518	24.1374	24.088	24.0522	24.5145	24.5931	24.48	1
P13804	ETFA	0.181545	-0.0238233	0.252462	-0.0234912			44	26.9125	26.7905	26.9351	26.9601	26.9883	27.0063	27.0861	27.0885	27.1137	27.1269	26.877	26.9673	26.9791	27.1384	27.1476	27.0375	1
P13807	GYS1	0.0712178	-0.00749664	1.13769	0.0609015			15	21.675	21.6898	21.6624	21.5536	21.5717	22.0027	22.0595	22.0635	22.0307	22.0646	21.6354	21.6448	21.6338	22.0302	21.9959	21.9237	1
P13861	PRKAR2A	0.0161233	-0.00254504	0.154747	0.0204419			23	23.0213	23.1078	22.9935	22.8675	23.0122	22.9261	22.9611	23.0181	22.9417	23.0777	22.9649	23.0293	23.0148	22.8798	22.9719	23.0418	1
P13928	ANXA8	0.837086	0.0714765	1.04349	-0.0672251			19	23.1019	23.0996	22.9643	23.0154	23.1091	22.6603	22.7552	22.7319	22.7724	22.7105	22.9696	22.9547	23.0355	22.7655	22.8505	22.7639	1
P13929	ENO3	0.485587	0.0780155	0.0253405	-0.00425301			6	21.3865	21.3721	21.2851	21.2232	21.0879	20.6619	20.6439	20.6111	20.7863	20.8233	21.1882	21.1791	21.2115	20.6839	20.6996	20.7452	1
P13984	GTF2F2	0.551275	-0.0563569	0.202642	0.0231733			19	23.2689	23.1595	23.2901	23.2119	23.2447	23.2194	23.2339	23.1438	23.1929	23.2112	23.1919	23.3341	23.3482	23.0685	23.2147	23.2479	1
P13987	CD59	1.96421	0.203996	1.08764	0.121003			10	25.4208	25.5079	25.4881	25.341	25.4014	25.3855	25.2872	25.3201	25.4346	25.3248	25.2364	25.1313	25.3158	25.1182	25.3366	25.2335	1
P13994	YJU2B	0.0196291	0.0122693	0.121109	-0.024897			2	18.0001	18.0021	18.1284	17.3528	17.8897	17.964	17.9444	17.9786	17.9752	17.9718	17.9521	17.566	18.0689	18.2002	17.875	17.8999	1
P13995	MTHFD2	0.0423906	-0.0121082	0.852556	-0.179972			22	24.5204	24.6609	24.8914	24.6709	24.6947	24.2849	24.6283	24.3515	24.1701	24.3962	24.6866	24.5644	24.8483	24.4711	24.5447	24.6227	1
P14174	MIF	1.00728	-0.147041	0.0713051	-0.0149364			18	24.2929	24.1047	24.3486	24.3757	24.4042	25.1611	25.2729	25.2335	25.3089	25.3429	24.4746	24.3869	24.4953	25.4042	25.1168	25.3154	1
P14209	CD99	2.18177	-0.526478	0.85598	-0.268592			2	19.0325	18.9495	18.9199	19.0719	18.9629	17.5665	18.1018	17.7759	17.5285	17.8057	19.7327	19.18	19.6287	17.9909	17.8568	18.2251	1
P14314	PRKCSH	0.814365	0.0618092	1.42965	-0.100597			44	26.7281	26.7449	26.6723	26.6525	26.6776	26.5317	26.5376	26.6092	26.4793	26.5244	26.5521	26.6727	26.675	26.7054	26.6146	26.5911	1
P14316	IRF2	0.516416	0.094025	0.308848	-0.149355			4	19.7441	19.9553	20.112	19.908	20.0173	18.3494	18.7662	18.3452	18.4826	18.4177	19.846	19.813	19.901	18.7291	18.1624	18.9732	1
P14317	HCLS1	0.173541	-0.0631711	0	NaN			1	17.0102	17.3911	17.4433	17.0735	17.288	NaN	NaN	NaN	NaN	NaN	17.4294	17.4067	17.0771	NaN	NaN	NaN	1
P14324	FDPS	0.457796	0.043778	0.337269	0.0131797			21	24.1625	24.184	24.0217	24.1454	24.1885	24.3426	24.3976	24.3991	24.4072	24.4004	24.1332	24.0829	24.0739	24.38	24.3614	24.3872	1
P14373	TRIM27	0.479395	-0.0802891	0.911293	-0.0820391			9	19.9394	19.8288	20.0165	19.9844	20.0737	20.3077	20.3091	20.2076	20.3511	20.1712	20.1867	20.0153	19.9444	20.3619	20.3382	20.3541	1
P14406	COX7A2	0.576092	-0.125175	0.666789	-0.078846			2	24.9326	24.728	24.6	24.9223	24.8923	25.9623	25.8311	25.9626	25.8312	25.7682	25.0462	24.8009	24.9736	25.9811	25.982	25.8868	1
P14543	NID1	0.061719	-0.0169654	0.980303	-0.198392			2	17.7922	17.5865	17.8786	17.9828	17.8797	17.3744	17.4348	17.1047	17.3234	17.1843	17.7364	17.9228	17.8635	17.376	17.4141	17.6579	1
P14550	AKR1A1	0.613275	-0.0515331	0.830798	-0.0619665			33	24.0885	24.1283	24.174	24.0314	24.146	24.0826	24.1414	24.0736	24.1273	24.2107	24.1291	24.1406	24.2258	24.2251	24.1423	24.1999	1
P14618	PKM	0.0185102	-0.000776672	0.59762	-0.0279015			229	29.7673	29.7478	29.7284	29.7491	29.7902	29.9261	29.9368	29.956	29.8831	29.9252	29.7652	29.7564	29.7504	29.9544	29.9889	29.9167	1
P14621	ACYP2	0.250566	0.0467995	0.424726	-0.0718931			3	20.8483	21.1327	21.0933	20.9102	21.0524	20.6689	20.7479	20.5033	20.77	20.7011	20.9219	20.9399	21.02	20.7475	20.8494	20.6535	1
P14625	HSP90B1	0.37403	0.0311709	0.982221	-0.0283321			145	28.4378	28.3894	28.3997	28.2829	28.3587	28.3372	28.3272	28.3651	28.3483	28.386	28.3552	28.3137	28.3588	28.3921	28.3833	28.368	1
P14635	CCNB1	0.344045	0.082372	0.17756	-0.0525682			11	22.7747	22.9537	22.7907	22.7122	23.0512	21.8378	22.3068	21.9169	21.9801	21.9371	22.9017	22.7967	22.624	21.9459	22.0667	22.1323	1
P14649	MYL6B	0.257104	0.0273259	0.215406	-0.0368848			3	20.2196	20.1646	20.1859	20.2274	20.0763	19.3674	19.321	19.2829	19.3641	19.4053	20.1187	20.2136	20.11	19.3368	19.2674	19.5509	1
P14678	SNRPB	0.482692	0.0628358	2.48296	0.122716			23	26.9668	27.1231	26.9237	26.9011	27.0043	27.0892	27.0739	27.1763	27.0705	27.1108	26.8454	26.9695	26.9479	26.9777	26.9762	26.9904	1
P14735	IDE	0.176434	-0.0172743	0.254138	0.0148504			62	24.7054	24.7987	24.7779	24.6416	24.7041	24.8659	24.8404	24.8529	24.9256	24.8783	24.7292	24.7456	24.7537	24.8896	24.8247	24.859	1
P14854	COX6B1	0.116596	-0.0189561	0.0803997	0.0154143			18	25.2352	25.3966	25.4263	25.2819	25.2308	25.0088	24.8461	24.9041	25.0694	24.9581	25.2696	25.3374	25.3922	25.0209	24.9861	24.8187	1
P14859	POU2F1	0.204042	-0.0601224	1.91834	0.131646			5	20.9781	20.9567	21.1964	21.3224	21.304	21.4585	21.4932	21.5203	21.5105	21.4283	21.0891	21.2078	21.338	21.3372	21.4256	21.2888	1
P14866	HNRNPL	0.825904	0.0574865	0.973928	0.0649531			79	26.5258	26.6023	26.5399	26.4577	26.5469	26.6798	26.5701	26.6461	26.5412	26.6253	26.4425	26.5173	26.4713	26.5317	26.561	26.55	1
P14868	DARS1	0.377572	-0.0351017	0.00546136	0.000325394			61	25.6918	25.7578	25.8032	25.679	25.8237	25.9725	25.97	26.0075	25.9542	25.9772	25.7716	25.8196	25.7674	25.9875	25.9331	26.0073	1
P14923	JUP	0.854758	0.0589127	0.837769	-0.0349674			66	25.5233	25.5318	25.4439	25.4026	25.5202	25.3383	25.3598	25.3824	25.3515	25.3776	25.4192	25.4235	25.4336	25.3558	25.4403	25.3946	1
P14927	UQCRB	0.148509	-0.0450905	0.355313	-0.0308182			12	25.6061	25.4395	25.5279	25.2169	25.5349	26.0333	25.9011	25.992	25.8884	25.9634	25.368	25.7028	25.4598	25.9965	25.9632	25.9996	1
P15121	AKR1B1	0.231273	-0.0226332	0.641018	0.0270213			69	28.1333	28.1274	28.1354	28.0238	28.2007	28.1298	28.1026	28.0775	28.1121	28.1086	28.1281	28.1355	28.1767	28.0342	28.109	28.0942	1
P15151	PVR	1.14749	0.211005	0.568064	0.0633226			9	23.8497	24.1106	23.9543	23.8974	24.227	23.6009	23.4231	23.4486	23.3781	23.4315	23.7367	23.8429	23.8109	23.4278	23.3732	23.3784	1
P15170	GSPT1	0.669592	-0.0385351	0.11891	0.00962385			39	24.6527	24.6739	24.7161	24.6972	24.7504	24.4646	24.5698	24.5427	24.4667	24.5087	24.7515	24.693	24.7653	24.5166	24.5183	24.4677	1
P15260	IFNGR1	0.142307	0.0202861	0.18604	0.032181			3	19.1833	19.236	19.2123	19.1498	19.1266	19.054	19.0309	19.1029	19.0318	19.279	19.0935	19.2903	19.1001	19.1099	19.098	18.9947	1
P15289	ARSA	0.239571	-0.0326304	1.0709	-0.0945924			6	20.6037	20.4854	20.5224	20.5061	20.4396	20.3123	20.4461	20.4335	20.3859	20.4854	20.4533	20.5284	20.6504	20.544	20.4438	20.5338	1
P15291	B4GALT1	1.51178	0.174126	0.531054	-0.112009			7	22.8479	22.8464	22.9601	22.8897	23.0168	22.4834	22.3432	22.49	22.3652	22.5134	22.8017	22.7926	22.6199	22.682	22.6537	22.3174	1
P15311	EZR	0.0906065	0.0164814	0.701445	-0.0282607			73	27.9151	27.8777	27.7874	27.6497	27.879	27.5205	27.5574	27.526	27.529	27.5578	27.8213	27.836	27.7585	27.597	27.5227	27.5794	1
P15336	ATF2	0.612919	-0.110894	0.906002	0.0949823			4	19.0046	19.0962	18.7664	19.0618	19.0394	18.8916	18.7957	18.9317	18.8907	18.9349	19.0821	19.1968	19.0349	18.8942	18.6987	18.789	1
P15374	UCHL3	0.13108	0.038424	0.205408	0.0228341			10	24.125	24.0911	24.1782	24.115	23.8408	24.4931	24.4875	24.5174	24.4993	24.6179	24.1046	24.167	23.8232	24.5814	24.4487	24.4706	1
P15408	FOSL2	0.0740062	0.0122517	0.102892	-0.0213664			8	20.6799	20.8854	20.7652	20.7619	20.7855	20.3754	20.4735	20.5729	20.5804	20.4572	20.6832	20.7385	20.8682	20.665	20.4095	20.4652	1
P15428	HPGD	0.000148537	3.18e-05	1.78694	0.104131			12	22.6858	22.5919	22.5845	22.4277	22.4872	22.4531	22.4014	22.3629	22.4158	22.3737	22.658	22.5268	22.4814	22.2848	22.3574	22.2496	1
P15514	AREG	1.07652	0.074446	2.49611	0.302035			3	20.019	20.1219	20.0368	20.0127	20.1121	20.2835	20.1813	20.198	20.1002	20.1064	19.9463	19.9817	20.0302	19.9621	19.9004	19.7532	1
P15529	CD46	1.48153	0.131004	1.14805	-0.16808			15	23.1436	22.9426	23.0146	23.0644	23.1092	22.5334	22.794	22.7269	22.6833	22.7056	22.9281	22.9109	22.9326	22.8693	22.7299	22.971	1
P15531	NME1	0.595358	-0.102212	0.449734	-0.0463857			20	27.1557	27.2785	27.5206	27.3109	27.3597	27.3629	27.3851	27.4354	27.4702	27.2778	27.4644	27.3834	27.4341	27.4576	27.4468	27.3936	1
P15559	NQO1	0.795583	-0.0734642	0.103792	-0.00940641			78	29.2509	29.2319	29.2897	29.1001	29.237	29.2826	29.2943	29.3092	29.3578	29.3522	29.2965	29.2559	29.3338	29.386	29.2616	29.3383	1
P15586	GNS	0.336344	0.0358594	2.13349	0.125114			13	22.8881	22.9635	22.9582	22.8051	22.9337	23.3576	23.3961	23.4262	23.4567	23.405	22.8124	22.8899	22.9193	23.3239	23.2223	23.3034	1
P15822	HIVEP1	0.0612289	-0.0177668	0.324303	-0.279495			2	17.2673	17.4814	17.5291	17.6361	17.6842	15.8212	15.6899	14.5022	14.7293	15.5423	17.4465	17.6017	17.564	15.5402	15.3463	15.7229	1
P15848	ARSB	0.495315	-0.0812483	0.050519	-0.00990817			12	21.6118	21.3158	21.5767	21.5404	21.6205	21.5141	21.7341	21.6347	21.7393	21.7439	21.6059	21.6188	21.6182	21.7744	21.6169	21.658	1
P15880	RPS2	0.219252	0.0293788	0.297003	-0.0162833			51	27.6891	27.5156	27.6193	27.5006	27.4957	27.5563	27.5824	27.6025	27.5102	27.5827	27.4958	27.5673	27.5409	27.574	27.6065	27.5687	1
P15882	CHN1	0.348682	0.0495337	0.115669	0.0207723			2	17.9514	18.0392	17.9559	17.9024	18.048	17.4916	17.7619	17.6603	17.7681	17.6783	18.0509	17.8224	17.9163	17.6455	17.6494	17.6589	1
P15907	ST6GAL1	0.494321	-0.155201	0.40641	-0.264377			2	18.2411	18.2746	18.8328	18.4506	18.355	16.7888	17.0564	17.3134	17.6354	17.6309	18.573	18.6291	18.556	17.9931	17.1169	17.5381	1
P15923	TCF3	0.834522	0.084036	0.790992	0.250285			4	19.0961	19.1835	19.0286	19.1486	19.0319	17.7574	18.0103	17.9212	17.7763	17.7582	19.0184	19.0801	18.9425	17.9502	17.286	17.547	1
P15924	DSP	1.36576	0.0462135	0.169567	-0.010242			210	24.4733	24.5226	24.4581	24.4499	24.4976	24.3715	24.3729	24.3993	24.4111	24.4084	24.4294	24.443	24.4299	24.4203	24.3482	24.4402	1
P15927	RPA2	0.833616	-0.103215	0.0669925	0.0164504			9	22.3317	22.521	22.4742	22.474	22.3278	22.8862	22.7008	22.5938	22.6526	22.8043	22.469	22.6119	22.506	22.833	22.5848	22.7153	1
P15954	COX7C	0.288013	0.271396	0.960293	-0.196117			5	23.7346	22.4588	22.1633	23.3072	23.0328	23.2466	22.803	22.9414	23.1521	23.0081	22.7389	22.874	22.391	23.244	23.2359	23.1992	1
P16035	TIMP2	0.418759	-0.240892	0.00882516	-0.00365295			1	14.6786	15.1194	14.7951	15.4393	14.4948	16.791	17.0737	16.979	17.2578	16.8431	15.4325	14.8521	15.1544	17.1808	17.0084	16.7886	1
P16070	CD44	0.182508	0.0106533	1.75434	-0.147436			34	26.5602	26.5525	26.5662	26.612	26.6223	25.9977	25.9297	26.017	25.9876	26.1328	26.5486	26.5622	26.6051	26.1867	26.1459	26.1486	1
P16083	NQO2	0.228905	-0.0383911	0.399819	-0.0413985			12	22.7194	22.9556	22.9344	22.7996	22.9309	22.9839	22.9903	23.0566	23.1397	23.0709	22.8454	22.9753	22.8984	23.1401	23.0252	23.1038	1
P16104	H2AX	0.722656	0.0867479	1.34169	0.16621			13	29.2224	29.2128	29.0828	29.3317	29.1504	29.4698	29.2806	29.3959	29.3822	29.3365	29.0985	29.0753	29.166	29.2733	29.0672	29.2799	1
P16144	ITGB4	0.262439	-0.0228148	0.673592	-0.0641607			61	23.545	23.6017	23.5017	23.4925	23.4575	22.9366	22.8054	22.9205	22.9142	22.8445	23.5503	23.5698	23.5074	22.9733	23.0069	22.865	1
P16152	CBR1	0.509955	-0.0493554	0.229838	-0.0106888			45	26.5183	26.4813	26.3594	26.3871	26.4494	26.7434	26.7032	26.7498	26.7166	26.7296	26.4597	26.5461	26.4596	26.7115	26.779	26.7271	1
P16219	ACADS	1.00705	-0.0636628	0.994987	-0.120352			11	20.6023	20.5089	20.5502	20.513	20.5593	20.6769	20.7495	20.6904	20.8173	20.9207	20.5533	20.6636	20.6143	20.9195	20.9085	20.8459	1
P16220	CREB1	2.26407	-0.182567	0.496151	0.0875745			5	22.1817	22.3142	22.2403	22.2698	22.3401	22.5396	22.6711	22.6388	22.6861	22.7152	22.5104	22.4135	22.4315	22.6757	22.6395	22.3726	1
P16260	SLC25A16	0.129016	-0.0241549	0.470416	-0.0996632			9	21.4704	21.5	21.2209	21.4739	21.417	20.5905	20.8893	20.6648	20.757	20.7842	21.4726	21.4614	21.3878	20.7155	20.7775	21.0174	1
P16278	GLB1	0.111637	0.00818685	1.161	-0.113212			24	23.9909	24.068	24.1013	24.0688	24.0827	24.1559	24.2049	24.2476	24.3035	24.3457	24.0321	24.0499	24.0804	24.301	24.4124	24.3808	1
P16333	NCK1	0.0649371	0.00952352	0.394894	-0.038427			16	22.0445	22.0651	22.1807	22.1455	22.0298	21.9124	21.9903	22.0139	22.0803	21.9723	22.0344	22.0397	22.1768	22.0712	21.9725	22.0532	1
P16383	GCFC2	0.552796	-0.0789087	0.521258	0.0702216			9	20.3211	20.5135	20.3357	20.5683	20.4082	20.4513	20.5918	20.3511	20.4531	20.3613	20.4685	20.5261	20.5303	20.3664	20.4283	20.3198	1
P16402	H1-3	0.527642	0.20868	0.367547	0.19546			11	26.1496	26.7054	26.6242	26.5298	26.5776	26.1055	26.1547	26.2394	26.4122	26.3143	25.9566	26.4426	26.5268	26.2532	25.4605	26.4355	1
P16403	H1-2	0.199852	0.0482171	0.750102	0.0974121			54	29.3984	29.3705	29.211	29.2033	29.2165	29.324	29.2421	29.3589	29.441	29.4506	29.1588	29.4377	29.0987	29.1857	29.2501	29.3619	1
P16422	EPCAM	0.925525	-0.147076	0.333475	-0.0416187			18	23.365	23.0882	23.3522	23.1506	23.2778	23.5074	23.4407	23.39	23.31	23.3974	23.3087	23.4695	23.4032	23.519	23.4608	23.3723	1
P16435	POR	0.629276	0.0251342	0.698741	-0.0483339			60	24.8661	24.8288	24.8793	24.8546	24.903	24.9287	24.8773	24.986	24.8667	24.8553	24.8549	24.8535	24.8152	24.9269	24.9618	24.9647	1
P16455	MGMT	0.0458823	0.0138855	1.1227	0.0607937			7	23.9045	23.7919	23.7852	23.6485	23.7068	23.6544	23.6345	23.694	23.6488	23.7441	23.713	23.9806	23.5669	23.641	23.5951	23.607	1
P16615	ATP2A2	0.360976	-0.0215079	0.0525293	-0.00468877			103	27.156	27.133	27.0969	27.1365	27.1542	27.1458	27.1375	27.2201	27.1739	27.0765	27.1026	27.1641	27.2038	27.1553	27.1576	27.1535	1
P16885	PLCG2	0.285296	0.0651765	0.180197	0.021122			10	20.1987	20.3853	20.197	20.3366	20.5225	20.8568	20.9425	20.9168	20.8762	20.8526	20.2193	20.3934	20.1757	20.9435	20.7638	20.8963	1
P16930	FAH	0.0298638	0.00556755	0.287511	0.0394702			15	22.6684	22.7311	22.5946	22.4948	22.5906	22.5024	22.4598	22.5497	22.5895	22.6889	22.5561	22.567	22.7079	22.5754	22.4677	22.5127	1
P16949	STMN1	1.10124	-0.0510087	0.346056	0.0605488			25	25.8306	25.8434	25.8413	25.8356	25.8972	26.215	26.2674	26.1764	26.0007	26.0453	25.8547	25.9082	25.939	26.1588	26.0777	26.0048	1
P16989	YBX3	0.313127	-0.0389399	0.178951	0.0250538			21	24.8439	24.7668	24.7594	24.6484	24.8362	24.7903	24.7867	24.7919	24.7706	24.6321	24.7465	24.8308	24.8524	24.6553	24.7099	24.8226	1
P17010	ZFX	0.145856	0.0186693	0.866089	-0.054613			14	21.4328	21.5503	21.6007	21.5376	21.6098	20.6374	20.6104	20.5553	20.5523	20.5342	21.5805	21.5365	21.4657	20.6247	20.5942	20.6787	1
P17020	ZNF16	0.102195	-0.0342663	0.0110406	-0.00300738			2	16.3099	16.8147	16.6808	16.7652	16.6506	16.0655	16.3223	15.9607	16.2302	16.1598	16.63	16.7753	16.6303	16.2091	16.0497	16.1933	1
P17028	ZNF24	0.216604	0.0568111	0.0920116	-0.0120214			9	20.5662	20.7285	20.6109	20.724	20.4498	20.5186	20.5606	20.4439	20.4068	20.5014	20.3484	20.6999	20.6289	20.4828	20.4345	20.5775	1
P17029	ZKSCAN1	0.140637	0.0400786	0.262497	-0.0512736			7	21.8235	21.6551	21.6097	21.9708	21.9024	21.2897	21.5913	21.3834	21.3689	21.2969	21.6493	21.7081	21.8992	21.4633	21.3476	21.5009	1
P17036	ZNF3	0.563007	-0.0983252	0.111051	0.0361839			4	19.0859	19.1945	19.1037	18.9714	18.9489	17.6984	18.0748	18.0791	17.7647	17.8635	19.305	19.0536	19.119	18.0104	17.8437	17.7256	1
P17050	NAGA	0.00436353	0.00104472	0.000407576	-7.53e-05			6	21.204	21.3334	21.0756	21.2555	21.1597	21.3968	21.462	21.3732	21.4898	21.5372	21.348	21.1736	21.0922	21.5055	21.3249	21.5252	1
P17081	RHOQ	0.0966762	0.022112	0.129041	-0.054186			1	17.1934	17.2131	17.3416	17.491	17.1856	15.3521	15.7455	15.2092	15.3052	15.4707	17.2204	17.225	17.3432	15.7042	15.2368	15.4711	1
P17096	HMGA1	1.27806	0.133185	0.124618	0.0381616			14	24.8713	25.0083	24.9553	24.9377	24.9175	24.4862	24.1588	24.4107	24.447	24.0967	24.7529	24.9315	24.7302	24.2891	24.1782	24.3778	1
P17097	ZNF7	1.03355	0.304204	0.264799	0.102799			2	18.1492	17.8579	18.0044	18.066	18.2526	17.795	18.1066	17.5555	17.7379	17.8017	17.6592	18.0923	17.5339	17.677	17.9599	17.4527	1
P17098	ZNF8	1.36881	0.164896	0.383833	-0.119142			2	17.7934	17.778	17.9757	17.7914	17.7562	17.2418	17.7155	17.3042	17.5504	17.702	17.5885	17.6215	17.7522	17.6792	17.5341	17.6525	1
P17152	TMEM11	1.02276	0.0924037	0.0409552	0.00424067			9	22.3436	22.4702	22.3415	22.4007	22.4676	22.4877	22.3853	22.48	22.495	22.5001	22.3427	22.2376	22.3568	22.4832	22.5062	22.4067	1
P17174	GOT1	0.0172017	-0.00116437	1.0584	-0.0448686			41	25.9188	25.9418	25.935	25.868	25.9709	26.1808	26.2011	26.1776	26.1951	26.1608	25.9365	25.9291	25.9186	26.2025	26.199	26.2823	1
P17275	JUNB	0.508555	-0.120488	0.318717	-0.0377309			7	19.9975	19.9031	19.895	20.2928	19.9846	20.009	20.0874	20.1394	20.0862	20.1819	20.086	20.0502	20.2691	20.0715	20.2201	20.124	1
P17301	ITGA2	0.0929497	-0.0132449	0.296223	-0.0219786			25	22.3268	22.2929	22.3086	22.1981	22.3744	22.5242	22.4878	22.5512	22.4993	22.482	22.2914	22.2442	22.4047	22.485	22.6007	22.507	1
P17302	GJA1	0.431117	-0.0741784	0.136286	0.0210454			4	20.7703	20.6806	20.7093	20.9433	20.9209	20.7693	20.8607	20.7628	20.6819	20.6288	20.9314	20.8953	20.8105	20.6812	20.6922	20.7856	1
P17405	SMPD1	0.454406	-0.11441	0.245794	-0.0531713			1	18.9146	18.8555	18.8684	18.6506	18.5481	18.6646	18.8203	18.9295	18.9837	18.7577	19.0353	18.8664	18.7439	18.9642	18.9197	18.7691	1
P17480	UBTF	0.496254	0.0406874	1.0414	0.0528865			34	24.0387	23.9192	23.9509	23.9411	23.8895	23.912	23.858	23.9078	23.8835	23.8828	23.9472	23.8667	23.9077	23.7788	23.8426	23.8864	1
P17516	AKR1C4	0.256392	0.105551	0.499511	-0.141033			7	25.797	25.5276	25.8756	25.4385	25.2114	24.1155	24.1439	23.8598	24.3598	24.1688	25.5848	25.3536	25.4551	24.2697	24.0981	24.444	1
P17535	JUND	0.540557	0.0724393	0.684372	0.116113			8	21.6107	21.713	21.4425	21.5336	21.5778	21.5565	21.5747	21.5614	21.5326	21.6177	21.4931	21.5511	21.465	21.5133	21.24	21.6041	1
P17544	ATF7	0.0488236	-0.00405235	0.159442	-0.0212564			8	20.8575	20.8882	20.9098	20.9131	20.8353	20.1234	20.2912	20.1352	20.2162	20.2388	20.8722	20.9396	20.8426	20.1676	20.1999	20.2992	1
P17568	NDUFB7	0.407988	0.0614193	0.401723	0.0955976			7	21.847	21.8776	21.7971	21.8632	21.9617	20.8856	20.7447	21.192	21.038	21.0061	21.8229	21.6682	21.9326	20.8243	20.8493	20.9594	1
P17655	CAPN2	0.374992	-0.0429802	0.525347	-0.035571			59	25.8193	26.0178	25.9712	26.004	25.9973	26.1141	26.112	26.086	25.9936	26.0577	26.0342	25.9835	25.997	26.0898	26.1342	26.1008	1
P17676	CEBPB	0.926768	0.114904	0.457405	-0.101857			9	23.7547	23.7518	23.6895	23.7015	23.889	22.972	23.2081	23.0722	23.076	22.9398	23.6437	23.5426	23.7409	23.0226	23.0766	23.3673	1
P17693	HLA-G	0.22998	-0.108377	0.838111	0.121055			1	15.8139	16.5179	16.5786	16.262	16.1236	15.9922	15.9246	15.8655	15.7162	15.8669	16.3872	16.4563	16.2593	15.8458	15.7505	15.6598	1
P17707	AMD1	0.104909	0.038413	0.098424	-0.00972227			1	18.2375	18.1421	17.7265	17.9653	17.8273	17.7284	17.6607	17.6857	17.6398	17.6137	17.9615	18.0402	17.8223	17.7403	17.6615	17.6243	1
P17812	CTPS1	1.13065	0.0758364	0.327133	0.0305351			44	24.8154	24.704	24.8033	24.728	24.798	25.0962	25.0976	25.0325	25.0653	24.9369	24.743	24.6601	24.6787	25.0125	25.0218	25.0111	1
P17844	DDX5	0.155133	0.0219313	0.175367	-0.0154247			73	27.2063	27.2996	27.1825	27.0775	27.095	27.1033	27.0749	27.0581	27.0401	26.9998	27.1324	27.152	27.1664	27.009	27.1283	27.0747	1
P17858	PFKL	0.361631	-0.0440581	0.946137	-0.0584239			29	23.3262	23.3577	23.3467	23.2226	23.4149	23.4039	23.4141	23.4112	23.4661	23.3306	23.4101	23.4318	23.2912	23.4819	23.4797	23.4292	1
P17900	GM2A	0.29241	-0.0502182	0.363493	-0.100887			6	22.7603	22.7457	22.8633	22.5571	22.6543	21.7619	22.0186	21.9383	22.0177	22.1001	22.8196	22.7388	22.7407	21.9936	21.8957	22.3153	1
P17931	LGALS3	0.180827	0.025101	0.400943	0.0479238			15	26.6667	26.6867	26.5242	26.5399	26.535	26.4825	26.4532	26.528	26.6168	26.634	26.6229	26.575	26.4983	26.5457	26.4975	26.4416	1
P17936	IGFBP3	0.874238	-0.163417	0.798412	0.11471			13	20.8258	20.9358	21.0173	21.0995	21.1394	21.5048	21.5651	21.628	21.7247	21.7205	21.0463	21.1437	21.311	21.5482	21.593	21.4007	1
P17980	PSMC3	0.156588	-0.0158173	0.517383	-0.0414448			44	25.8354	25.9366	25.7946	25.8724	25.8436	25.8015	25.8307	25.8758	25.7489	25.723	25.8582	25.827	25.9318	25.8297	25.8361	25.8464	1
P17987	TCP1	0.488788	0.0440131	0.213864	0.0137311			72	26.3684	26.4235	26.4178	26.2772	26.2942	26.5341	26.4821	26.4629	26.4293	26.4342	26.3186	26.2969	26.3211	26.4494	26.4647	26.4503	1
P18065	IGFBP2	0.0659087	-0.0196518	0.334936	-0.0627649			4	18.5208	18.7128	18.7335	18.6656	18.4487	18.324	18.3133	18.5041	18.4662	18.4529	18.4622	18.8196	18.626	18.6318	18.4437	18.3492	1
P18074	ERCC2	0.83191	0.079591	0.0890061	-0.0119212			15	21.6407	21.6426	21.5191	21.6124	21.5694	21.6163	21.6035	21.4666	21.4765	21.4923	21.4251	21.5945	21.5322	21.4824	21.577	21.5695	1
P18077	RPL35A	0.159948	-0.0321827	0.0393946	0.0134342			19	27.4469	27.3217	27.454	27.175	27.2943	26.4349	26.3741	26.6532	26.7485	26.7341	27.4116	27.4235	27.2767	26.4673	26.5314	26.7279	1
P18084	ITGB5	0.985958	-0.13964	0.14746	-0.0149747			31	24.1621	24.1642	24.1581	24.4149	24.3271	24.4367	24.5435	24.4983	24.4386	24.3974	24.3608	24.3647	24.4293	24.5222	24.4727	24.4387	1
P18085	ARF4	0.302895	-0.0371348	0.493675	-0.0288424			14	25.6174	25.6428	25.7692	25.551	25.6166	26.0884	26.0928	26.1008	26.1489	26.1778	25.7283	25.6429	25.6584	26.1683	26.1668	26.1166	1
P18124	RPL7	0.0566557	0.0067482	0.0870407	0.0102084			53	28.0123	28.0948	28.075	27.9691	28.0339	28.1851	28.0339	28.1585	28.1252	28.2054	28.0194	28.1053	27.9662	28.0927	28.1527	28.1489	1
P18206	VCL	0.793744	0.0604183	0.0324439	0.00226173			128	25.9822	26.065	25.9551	25.9665	26.0757	25.7756	25.8317	25.8593	25.8037	25.8283	25.9302	25.9932	25.9221	25.8577	25.8028	25.7917	1
P18283	GPX2	0.574127	-0.0974019	1.78133	-0.284669			11	21.1513	21.1433	21.4325	21.1116	21.1426	21.2429	21.3333	21.1735	21.3482	21.5362	21.2761	21.2997	21.3051	21.6888	21.5828	21.5628	1
P18440	NAT1	0.680385	-0.135831	0.00500293	0.000684992			8	19.6614	19.8654	20.0169	20.0127	19.9433	20.2392	20.2955	20.3252	20.1658	20.263	20.1383	20.0202	19.9488	20.2105	20.3328	20.2277	1
P18583	SON	1.43402	0.116874	0.0150174	0.00235291			54	23.2549	23.3154	23.1552	23.1795	23.2946	23.1166	23.0503	23.0439	23.0864	22.9077	23.1224	23.1529	23.0939	22.976	23.0744	23.0655	1
P18615	NELFE	0.701913	0.0732277	0.590152	0.0705588			19	22.1063	22.0937	21.9553	22.0551	22.0955	22.1079	22.1719	22.1106	22.1175	22.2689	21.9912	22.0681	21.9046	22.1814	22.0743	21.9987	1
P18621	RPL17	0.0359375	0.00909157	0.574236	-0.0513089			26	27.9077	27.7986	27.6637	27.5846	27.668	27.5622	27.5772	27.6079	27.4966	27.4811	27.6978	27.8244	27.6241	27.5612	27.6695	27.5583	1
P18754	RCC1	0.491577	0.0645123	1.05618	0.079203			26	24.3635	24.4446	24.3215	24.4684	24.2648	24.5937	24.5141	24.4991	24.4812	24.4828	24.2388	24.3896	24.2957	24.363	24.4885	24.4534	1
P18827	SDC1	0.326289	-0.110759	0.363676	0.058574			8	23.0889	23.5423	23.5443	23.3756	23.5206	23.0683	23.1691	23.1491	23.1041	22.9992	23.4324	23.3853	23.7575	23.1371	22.8858	23.0952	1
P18846	ATF1	1.11928	0.12712	0.0180889	-0.0173716			1	20.0576	20.2363	20.1002	20.0428	19.9988	15.5142	16.038	15.4234	14.9175	15.5527	19.9331	19.9211	20.0259	15.5051	14.9795	16.0349	1
P18858	LIG1	0.103845	0.00951627	1.00936	0.0691077			51	23.7793	23.7625	23.7766	23.8603	23.8222	24.028	24.0992	24.0719	24.0597	23.9975	23.8336	23.7273	23.8111	24.0153	24.0209	23.9102	1
P18859	ATP5PF	2.68662	-0.860053	1.12034	-0.210868			4	20.5664	20.0853	20.4354	20.4384	20.4167	21.46	21.3881	21.3707	21.4902	21.5488	21.4694	20.9056	21.3705	21.7438	21.425	21.8184	1
P18887	XRCC1	1.39806	0.099412	0.520189	-0.0408543			27	23.2335	23.2131	23.2277	23.3086	23.1406	22.831	22.8832	22.9054	22.9331	22.8344	23.1134	23.1608	23.1017	22.9479	22.8511	22.9558	1
P19013	KRT4	1.20314	0.218486	0.24356	-0.0235231			25	22.9644	23.1676	22.8356	22.9721	22.8251	22.4923	22.503	22.5155	22.6317	22.4607	22.8511	22.7312	22.6211	22.5382	22.5373	22.5569	1
P19022	CDH2	0.432185	-0.114347	0.0179034	0.0035483			4	18.983	18.657	18.9276	18.8324	18.7536	18.6379	18.746	18.8387	18.636	18.635	18.7545	19.1694	18.9114	18.7687	18.7263	18.5905	1
P19075	TSPAN8	0.258437	-0.0307161	0.986034	-0.145878			2	19.2993	19.3118	19.3789	19.4716	19.3686	18.0261	18.3058	18.0857	18.2253	18.1453	19.4072	19.3291	19.454	18.2924	18.2207	18.3974	1
P19174	PLCG1	0.970677	-0.0709436	0.191094	0.0231864			24	21.5683	21.6612	21.5072	21.5665	21.5293	21.6916	21.7017	21.6673	21.5398	21.6127	21.6435	21.6041	21.6647	21.6906	21.5869	21.5808	1
P19224	UGT1A6	0.559616	-0.061377	2.45516	-0.184752			6	22.1269	22.0322	22.0348	22.129	22.196	21.9769	22.049	21.9064	21.9645	21.9919	22.2199	22.1897	22.0858	22.2278	22.1501	22.1095	1
P19256	CD58	0.508155	-0.171428	0.536793	0.059389			5	20.6337	20.4658	20.4691	20.1124	20.7829	20.4479	20.4503	20.5588	20.5817	20.6418	20.5538	20.6961	20.7428	20.4559	20.4878	20.4864	1
P19338	NCL	0.0049969	-0.00118713	0.210955	-0.0280486			105	29.1213	29.0235	28.9905	28.8665	28.9493	28.8152	28.6601	28.8249	28.817	28.8963	28.8833	29.1408	28.95	28.8011	28.8341	28.857	1
P19367	HK1	0.554365	0.0548308	0.400349	0.025415			32	23.0238	23.0146	22.8727	23.024	22.9731	23.429	23.4817	23.4922	23.4359	23.4042	22.9205	22.9901	22.8698	23.4409	23.377	23.4517	1
P19387	POLR2C	0.18395	0.0417807	0.0383788	-0.00533193			19	22.668	22.6096	22.6058	22.9356	22.6748	22.956	22.9909	22.8322	22.9992	22.9746	22.581	22.7493	22.6406	23.0255	22.9113	22.9309	1
P19388	POLR2E	0.519637	0.0584573	1.82064	-0.0644792			12	23.9713	23.8378	23.8044	23.9234	23.8314	23.8718	23.8691	23.8942	23.9373	23.8578	23.807	23.8908	23.7479	23.9596	23.9492	23.9428	1
P19404	NDUFV2	0.149446	0.0278489	2.08402	-0.0961374			16	24.0723	23.9098	23.8568	24.0975	24.0598	24.418	24.3638	24.4446	24.3603	24.4344	23.8993	24.0403	23.9747	24.5081	24.4799	24.5132	1
P19419	ELK1	0.527056	0.134503	0.0589065	-0.0209843			2	17.4725	17.3948	17.5539	17.4486	17.4615	16.9972	16.8346	17.0577	17.0793	16.9663	17.4848	17.023	17.4875	17.26	16.7304	17.0335	1
P19438	TNFRSF1A	0.40483	-0.0499967	0.238902	0.0337695			7	20.7441	20.8864	20.8801	20.7935	20.9024	21.3327	21.1057	21.2646	21.1504	21.1476	20.8268	20.9871	20.8599	21.1624	21.1906	21.1462	1
P19440	GGT1	0.53124	-0.0610238	2.02508	-0.122218			25	23.67	23.8084	23.6808	23.6369	23.7719	23.7175	23.7028	23.7868	23.7319	23.7755	23.7118	23.7583	23.8538	23.8985	23.8977	23.799	1
P19447	ERCC3	1.01089	-0.0879096	0.888062	0.0634549			12	21.2838	21.4169	21.3989	21.4129	21.3126	21.7833	21.7423	21.7725	21.8113	21.8007	21.514	21.3948	21.45	21.7327	21.6357	21.7874	1
P19474	TRIM21	0.359264	-0.0395714	0.0139654	0.00210686			13	21.6047	21.5503	21.6511	21.5544	21.6678	21.6673	21.6969	21.6108	21.6056	21.4947	21.741	21.6034	21.5913	21.6565	21.6253	21.557	1
P19532	TFE3	0.0766821	0.0414598	0.596022	-0.197699			7	20.4331	19.9625	20.3689	20.5771	20.6688	19.7215	19.9467	19.6352	19.4407	19.6714	20.6255	20.1218	20.3345	19.9998	19.574	20.0686	1
P19623	SRM	0.0304226	0.00515518	0.0636225	-0.00432434			24	25.8477	25.8165	25.9044	25.7212	25.6762	26.241	26.1903	26.2456	26.2841	26.2616	25.772	25.835	25.7572	26.2443	26.2804	26.2218	1
P19634	SLC9A1	1.09492	-0.184582	0.13962	-0.0243381			4	19.0374	18.8519	18.8781	19.0966	19.1657	19.2596	19.0934	19.3065	19.3691	19.3052	19.2693	19.1879	19.1144	19.2749	19.2492	19.3493	1
P19793	RXRA	0.250509	0.0188737	0.244788	0.0192843			6	19.8838	19.8586	19.9526	19.8816	19.8619	20.0699	20.2031	20.0953	20.1122	20.1512	19.9132	19.8773	19.8158	20.1267	20.1039	20.0905	1
P19823	ITIH2	0.512505	0.193816	0.339142	-0.0912885			13	24.5753	24.1413	24.3958	24.3165	23.9276	22.9121	23.1603	22.9046	23.2367	23.1626	24.2749	23.8444	24.1132	23.1272	23.0279	23.3446	1
P19827	ITIH1	0.344257	0.442855	0.502565	-0.211985			3	21.3195	19.4832	20.0934	21.2109	19.8638	19.6004	19.1185	19.2043	19.5101	19.0205	20.4733	19.3105	20.0701	19.6856	19.6513	19.1714	1
P19838	NFKB1	0.263232	-0.030028	0.110939	0.0105105			30	22.0022	21.9207	22.1101	22.043	21.9594	22.2742	22.3548	22.2457	22.2723	22.3308	21.9921	22.0591	22.0602	22.2999	22.3289	22.2262	1
P19971	TYMP	0.129958	-0.0832327	2.73087	-0.31014			1	13.2889	13.5849	13.3227	13.8728	13.8993	14.053	14.0639	13.9164	14.1828	14.1148	13.4302	13.4662	14.1344	14.369	14.3867	14.3732	1
P20020	ATP2B1	0.0187896	0.00232976	0.466519	-0.0281418			75	24.8128	24.6488	24.7307	24.7638	24.7634	24.7169	24.6938	24.7628	24.7367	24.7956	24.7848	24.6854	24.7545	24.7362	24.7711	24.8006	1
P20042	EIF2S2	0.46585	-0.0643092	0.0368942	-0.0039903			44	24.995	25.047	25.171	25.2248	25.2058	25.2951	25.2465	25.2505	25.2669	25.1814	25.2241	25.158	25.1969	25.1979	25.3258	25.2326	1
P20073	ANXA7	0.422843	-0.025369	0.304962	-0.0141435			37	25.5825	25.6344	25.6229	25.6115	25.5971	26.0073	26.0238	26.0129	25.9516	26.0126	25.6736	25.5707	25.6609	25.9976	26.0408	26.0089	1
P20226	TBP	0.414095	-0.0948115	0.805402	0.0793026			2	18.744	19.0949	19.1688	19.043	18.91	19.2267	19.2649	19.2734	19.3292	19.3297	19.1164	19.0454	19.099	19.2676	19.0928	19.2561	1
P20248	CCNA2	0.371333	-0.136194	1.23036	0.182751			9	20.7903	21.1424	20.8192	21.2945	20.681	21.0679	20.8805	20.7991	20.9378	20.8237	21.1658	20.994	21.0853	20.7006	20.8352	20.6214	1
P20290	BTF3	0.234683	0.048687	0.347328	0.0309374			22	25.0232	24.8886	24.8984	24.8888	24.7475	24.8786	24.8423	24.8663	24.8326	24.7824	24.8936	24.9496	24.6786	24.8176	24.8789	24.732	1
[truncated: 6,610 more rows]

## Sheet: PPM1H-BromTAG_Phosphoproteome
Proteins	Positions.within.proteins	Leading.proteins	Protein	Gene.names	Protein.names	pValue(-Log10): 4HrAGB1/4HrCis	Difference: 4HrAGB1/4HrCis	pValue(-Log10): 4HrAGB1/4HrCis	Difference: 4HrAGB1/4HrCis	Sequence.window	Phospho..STY..Probabilities	id	Unique.identifier	Number.of.Phospho..STY.	Amino.acid	Charge	Reverse	Potential.contaminant	Protein.group.IDs	Multiplicity	Localization.prob	PEP	Score	Delta.score	Score.for.localization	Mass.error..ppm.	Intensity	Position	Positions	Evidence.IDs	Position.in.peptide	X1	X2	X3	X4	X5	X6	X7	X8	X9	X10	X11	X12	X13	X14	X15	X16
A0A0B4J2F2;P57059	435;435	A0A0B4J2F2	A0A0B4J2F2	LOC102724428;SIK1	Serine/threonine-protein kinase SIK1	0.458938	0.133084	0.0388339	0.0494088	PVDASCSGVFRPRPVSPSSLLDTAISEEARQ	PRPVS(0.972)PS(0.024)S(0.003)LLDTAISEEAR	2	UID3	1	S	3			5	___1	0.972385	0.000177628	96.303	73.868	96.303	1.03	31985000	435	435	NaN	5	15.0078	15.302	14.9747	15.0264	14.7445	15.3332	15.1248	16.2119	15.6643	14.8726	14.7684	14.8415	15.0241	14.8089	15.1358	16.2311
A0A0B4J2F2;P57059	575;575	A0A0B4J2F2	A0A0B4J2F2	LOC102724428;SIK1	Serine/threonine-protein kinase SIK1	0.843669	-0.259492	0.167133	-0.0632774	GAVLLPVSFQEGRRASDTSLTQGLKAFRQQL	RAS(0.988)DT(0.012)SLTQGLK	3	UID4	1	S	3			5	___1	0.987824	5.14e-09	133.86	76.053	133.86	-0.82609	14805000	575	575	69059	3	16.7606	17.053	16.8555	16.7924	17.1333	17.6053	17.1848	17.0297	17.2458	17.2434	17.1942	17.4516	16.8895	17.1746	17.5198	17.2808
A0A0U1RRE5	61	A0A0U1RRE5	A0A0U1RRE5			0.158646	-0.11117	0.646383	-0.869685	TTLPSAPPPASAGLKSHPPPPEK________	S(1)HPPPPEK	4	UID5	1	S	3			8	___1	1	0.00721156	67.334	14.544	67.334	-0.039881	47817000	61	61	81245	1	17.265	17.2493	16.9944	18.0641	17.7416	12.6679	15.2533	13.7359	15.0996	13.9545	17.4248	17.7875	17.5099	15.1677	15.1665	14.7016
A0AVK6	102	A0AVK6	A0AVK6	E2F8	Transcription factor E2F8	0.162245	0.0576384	0.0598132	-0.0409004	RSGLPEAKDCIHEHLSGDEFEKSQPSRKEKS	DCIHEHLS(1)GDEFEK	11	UID12	1	S	4			12	___1	1	0.000150923	107.98	65.329	107.98	0.58451	15058000	102	102	13068	8	13.9825	14.2596	13.6862	14.1156	14.1849	13.8514	13.5058	14.2789	13.5997	13.9556	13.983	14.0513	13.93	13.4809	13.9276	14.229
A0AVK6	664	A0AVK6	A0AVK6	E2F8	Transcription factor E2F8	0.338393	0.198101	0.0109709	-0.0102976	GAESILSGKENSSALSPNHRIYSSPIAGVIP	ENSSALS(1)PNHR	12	UID13	1	S	3			12	___1	0.999734	0.00028309	104.86	85.116	104.86	-0.75314	11757000	664	664	24393	7	13.0695	13.0633	13.3242	13.5841	12.6398	13.7865	13.5262	12.6596	13.5431	13.7029	12.5638	13.0905	13.1599	13.8119	13.5141	13.0358
A0AVK6	417	A0AVK6	A0AVK6	E2F8	Transcription factor E2F8	0.0596342	0.0270349	0.405925	-0.252955	KSIESDRRKINSAPSSPIKTNKAESSQNSAP	INS(0.994)APS(0.061)S(0.945)PIK	15	UID16	1;2	S	3			12	___1	0.944968	0.00403658	68.044	12.321	68.044	0.24672	15074000	417	417	NaN	7	13.7859	13.2909	13.6442	13.5872	13.6347	13.9072	13.5668	13.3896	12.9718	13.4861	13.7079	13.2387	13.738	13.36	14.214	13.5777
A0AVK6	71	A0AVK6	A0AVK6	E2F8	Transcription factor E2F8	0.0619941	-0.0229596	0.161997	-0.0984556	PWTPTANLKMLISAVSPEIRNRDQKRGLFDN	MLISAVS(1)PEIR	16	UID17	1	S	2			12	___1	0.999715	0.000466063	101.71	66.034	101.71	-2.0498	3634500	71	71	58619	7	15.536	15.2668	15.234	15.7033	15.4972	15.3758	14.8894	15.3962	15.4508	14.7079	15.609	15.4762	15.326	15.0529	15.1601	15.5745
A0AVT1;A0AVT1-2	951;477	A0AVT1	A0AVT1	UBA6	Ubiquitin-like modifier-activating enzyme 6	0.409839	0.118672	0.0471842	0.020084	TETTEVRKTKIRNGISFTIWDRWTVHGKEDF	NGIS(0.999)FT(0.001)IWDR	19	UID20	1	S	2			13	___1	0.999374	2.49e-06	154.36	100.67	154.36	0.056997	6984300	951	951	60886	4	16.0038	16.3877	16.1355	16.3084	16.4947	16.3504	16.1055	16.396	16.3728	15.9258	16.2058	16.0083	16.2279	16.0757	16.1167	16.4377
A0JNW5	774	A0JNW5	A0JNW5	UHRF1BP1L	UHRF1-binding protein 1-like	1.91932	0.835131	3.24307	1.12294	LAGRLKRKKLLKEYYSTESEPLTNGGQKPSS	EYYS(0.976)T(0.024)ES(0.001)EPLTNGGQKPSSSDTFFR	25	UID26	1	S	3			16	___1	0.975631	3.14e-75	192.42	158	192.42	0.3292	8102900	774	774	27872	4	15.6348	15.8599	15.7799	15.4352	16.0202	16.9114	16.5406	16.7947	17.0489	16.4217	14.924	14.4442	15.3644	15.8036	15.4819	15.576
A0JNW5	976	A0JNW5	A0JNW5	UHRF1BP1L	UHRF1-binding protein 1-like	0.477459	-0.213054	0.153203	-0.0813941	ISFMDYLSDKHLGKISEDESSGLVYKSGSGE	IS(0.929)EDES(0.035)S(0.035)GLVYK	26	UID27	1	S	3			16	___1	0.929352	0.01127	53.001	38.029	53.001	0.099071	4090100	976	976	44394	2	13.6684	13.8807	13.3504	13.8075	13.7486	13.5904	14.0301	13.7229	13.5207	13.9784	13.668	14.3447	13.6999	14.0071	13.4395	14.1031
A0JNW5	987	A0JNW5	A0JNW5	UHRF1BP1L	UHRF1-binding protein 1-like	0.324615	-0.272708	0.877911	-0.308165	LGKISEDESSGLVYKSGSGEIGSETSDKKDS	S(0.831)GS(0.169)GEIGSETSDK	28	UID29	1	S	3			16	___1	0.831235	0.000238475	95.236	68.878	95.236	0.45097	38394000	987	987	NaN	1	14.4857	14.2434	15.0788	13.531	14.0579	14.977	14.6462	14.4923	14.7631	15.1638	14.7559	14.2536	14.6468	15.1708	15.2704	14.9088
A0JNW5	891	A0JNW5	A0JNW5	UHRF1BP1L	UHRF1-binding protein 1-like	0.13304	-0.0802205	0.165954	0.0828492	VDQANTLKSPVSESVSPVVPDYLPTENGDFL	S(0.007)PVS(0.008)ES(0.08)VS(0.9)PVVPDY(0.004)LPT(0.001)ENGDFLSSK	30	UID31	1	S	4			16	___1	0.899985	0.0232173	54.003	18.83	54.003	-0.29852	14663000	891	891	86303	8	13.9022	14.718	13.9545	14.4077	13.9145	13.9006	14.1736	14.4687	14.4876	14.3561	14.3932	14.108	14.2776	14.29	13.8597	14.4337
A0JNW5	752	A0JNW5	A0JNW5	UHRF1BP1L	UHRF1-binding protein 1-like	0.18047	-0.0423697	0.595512	0.183886	SQKEPQTCNQVSLNTSQSESSDLAGRLKRKK	YAESQKEPQTCNQVSLNT(0.027)S(0.971)QS(0.002)ESSDLAGR	31	UID32	1	S	4			16	___1	0.970898	2.32e-179	242.19	210.29	242.19	1.1105	13609000	752	752	107471	19	16.0661	16.1466	15.9427	15.9909	16.1629	16.0391	15.9663	16.2538	16.1518	16.489	16.1035	15.9347	16.2745	16.1699	16.0239	15.7945
A0MZ66;A0MZ66-5;A0MZ66-6;A0MZ66-7	619;559;589;207	A0MZ66	A0MZ66	KIAA1598	Shootin-1	0.262668	0.110557	0.529138	-0.0977542	HKEDEGEIQPENKEDSIENVRETDSSNC___	EDEGEIQPENKEDS(1)IENVR	32	UID33	1	S	3			17	___1	1	0.017387	47.104	30.307	45.395	0.99927	7376200	619	619	NaN	14	15.1933	14.856	14.9104	15.4207	15.2236	14.9593	15.0424	14.8201	15.0146	15.0127	15.2449	14.7634	15.0224	14.9445	15.0117	15.2466
A0MZ66;A0MZ66-4;A0MZ66-3;A0MZ66-5;A0MZ66-6;A0MZ66-8;A0MZ66-7	534;534;534;474;504;474;122	A0MZ66	A0MZ66	KIAA1598	Shootin-1	0.323635	-0.0562099	0.675849	0.0620033	TALNKKTLEAEFNSPSPPTPEPGEGPRKLEG	TLEAEFNS(0.001)PS(0.999)PPTPEPGEGPR	34	UID35	1;2	S	3			17	___1	0.999333	4.56e-30	160.04	137.72	160.04	0.47157	175010000	534	534	NaN	10	16.9718	17.0424	17.0655	17.2766	17.1954	17.3387	17.2725	17.3173	17.2983	17.4491	17.1601	17.1836	17.156	17.3114	17.229	17.2791
A0MZ66;A0MZ66-4;A0MZ66-3;A0MZ66-2	4;4;4;4	A0MZ66	A0MZ66	KIAA1598	Shootin-1	0.331048	-0.223589	0.176831	-0.108049	____________MNSSDEEKQLQLITSLKEQ	MNS(0.089)S(0.911)DEEK	36	UID37	1	S	2			17	___1	0.911248	0.00523679	77.677	72.018	77.677	0.8531	2882400	4	4	58869	4	13.9317	13.8131	14.4522	14.7897	13.7253	14.5258	13.7173	14.4562	14.2145	14.0147	14.163	14.3499	14.5852	14.0324	14.206	14.6428
A0MZ66;A0MZ66-4;A0MZ66-3;A0MZ66-5;A0MZ66-6;A0MZ66-8;A0MZ66-7	473;473;473;413;443;413;61	A0MZ66	A0MZ66	KIAA1598	Shootin-1	2.18295	-0.13266	0.0559967	-0.0162739	KSTSSRSLKSLDPENSETELERILRRRKVTA	SLDPENS(0.998)ET(0.002)ELER	37	UID38	1	S	2			17	___1	0.998391	3.54e-05	119.77	78.09	119.77	-0.19349	39842000	473	473	NaN	7	16.8174	16.7612	16.8461	16.7536	16.8549	16.6898	16.7691	16.5123	16.5832	16.6045	16.9309	16.9819	16.9051	16.6827	16.8266	16.4348
A0MZ66;A0MZ66-4;A0MZ66-3;A0MZ66-5;A0MZ66-6;A0MZ66-8;A0MZ66-7	506;506;506;446;476;446;94	A0MZ66	A0MZ66	KIAA1598	Shootin-1	0.197206	0.157179	0.392579	-0.44655	DSSSPTGILATSESKSMPVLGSVSSVTKTAL	S(1)MPVLGSVSSVTK	38	UID39	1	S	3			17	___1	0.999973	0.00301065	66.673	43.297	66.673	-0.98685	52260000	506	506	NaN	1	13.8017	13.7885	12.9195	13.4126	14.091	13.0715	12.8754	13.6884	13.2484	12.1664	13.8796	13.1432	13.3136	12.9325	12.9655	14.4717
A0MZ66;A0MZ66-4;A0MZ66-3;A0MZ66-5;A0MZ66-6;A0MZ66-8;A0MZ66-7	494;494;494;434;464;434;82	A0MZ66	A0MZ66	KIAA1598	Shootin-1	0.775715	0.125928	0.0875258	-0.0192238	RILRRRKVTAEADSSSPTGILATSESKSMPV	VTAEADS(0.015)S(0.109)S(0.832)PT(0.044)GILATSESK	40	UID41	1	S	3			17	___1	0.832246	2.16e-28	163.68	130.75	163.68	-0.37164	1329300000	494	494	105922	9	15.9045	15.9168	15.8034	15.7324	16.043	15.5527	15.8146	15.5889	15.5853	15.754	15.8062	15.8061	15.6501	15.7257	15.7361	15.5732
A1L170;A1L170-2	223;266	A1L170	A1L170	C1orf226	Uncharacterized protein C1orf226	0.0197872	0.0130186	0.262754	-0.171501	QDESKLKMTECRRASSPSLIERNGFKLSLSP	AS(0.026)S(0.974)PSLIER	45	UID46	1	S	2			22	___1	0.973914	2.65e-12	157.78	96.217	157.78	0.61613	121770000	223	223	NaN	3	14.5484	13.9762	14.3613	14.5203	14.4005	14.2477	14.6115	14.5645	13.7981	14.5118	14.7408	14.3983	13.9059	14.0859	14.9255	14.5432
A1L170;A1L170-2	249;292	A1L170	A1L170	C1orf226	Uncharacterized protein C1orf226	0.144263	0.213827	0.155653	-0.319546	LSLSPISLAESWEDGSPPPQARTSSLDNEGP	LSLSPISLAES(0.001)WEDGS(0.999)PPPQAR	46	UID47	1	S	3			22	___1	0.999201	0.000151202	96.723	82.304	96.723	0.48456	2575800	249	249	55477	16	13.6197	12.9714	11.4054	13.3617	13.0764	11.8337	12.1126	13.9874	12.4874	11.3319	12.5905	13.2438	12.1851	12.5186	11.5473	13.9445
A1L390;A1L390-3	433;377	A1L390	A1L390	PLEKHG3	Pleckstrin homology domain-containing family G member 3	1.33856	0.332064	2.95945	0.771847	NRYRCSPERLKKAWSSQDEVSTNVRQGRRQS	AWS(0.147)S(0.853)QDEVSTNVR	47	UID48	1	S	3			23	___1	0.853029	0.000935702	82.069	57.793	77.068	-2.144	16405000	433	433	NaN	4	15.7354	15.4309	15.6897	15.5324	15.5771	15.767	15.6665	15.8527	16.1169	15.7159	15.3169	14.9759	15.4902	14.9462	15.2669	14.9428
A1L390;A1L390-3;A1L390-2	1217;1161;750	A1L390	A1L390	PLEKHG3	Pleckstrin homology domain-containing family G member 3	2.48123	1.10077	2.16885	0.986662	QGRVRNLREKFQALNSVG_____________	FQALNS(1)VG	51	UID52	1	S	2			23	___1	1	0.00909612	69.598	45.643	69.598	-1.5595	17408000	1217	1217	NaN	6	14.0221	13.5147	14.0863	13.7416	13.5567	14.1971	13.5624	13.8207	13.7921	14.4256	12.3036	12.6237	13.1232	13.0568	12.6304	13.2316
A1L390;A1L390-3	76;76	A1L390	A1L390	PLEKHG3	Pleckstrin homology domain-containing family G member 3	0.319942	0.0794486	0.69624	-0.0583602	SNNNSSSWLNVKGPLSPFNSRAAAGPAHHKL	GPLS(1)PFNSR	54	UID55	1	S	2			23	___1	0.999961	2.17e-08	172	136.68	106.58	-1.0818	803550000	76	76	NaN	4	20.6092	20.9544	20.4946	20.6514	20.7282	20.5699	20.453	20.4564	20.5122	20.4448	20.5464	20.614	20.6639	20.4965	20.6126	20.5277
A1L390;A1L390-3;A1L390-2	643;587;176	A1L390	A1L390	PLEKHG3	Pleckstrin homology domain-containing family G member 3	0.227281	-0.0937038	0.0835943	-0.0232655	GFGSPRLVSRSSSVLSLEGSEKGLARHGSAT	S(0.091)S(0.107)S(0.802)VLS(1)LEGS(1)EKGLAR	60	UID61	1;2;3;4	S	3			23	___1	0.999983	0.000121183	101.3	77.232	97.488	-0.79781	541990000	643	643	NaN	6	15.2399	15.8393	15.2956	15.4081	15.6282	15.5085	15.4125	15.229	15.3459	15.4474	15.7018	15.3754	15.6505	15.2355	15.6041	15.3962
A1L390;A1L390-3;A1L390-2	647;591;180	A1L390	A1L390	PLEKHG3	Pleckstrin homology domain-containing family G member 3	0.272191	0.161589	0.187646	-0.120135	PRLVSRSSSVLSLEGSEKGLARHGSATDSLS	S(0.091)S(0.107)S(0.802)VLS(1)LEGS(1)EKGLAR	61	UID62	1;2;3;4	S	3			23	___1	1	0.00012197	98.175	79.763	97.488	-0.79781	341240000	647	647	NaN	10	14.3448	15.1878	14.3299	15.0378	14.8987	13.7674	14.6668	14.2405	14.4603	14.8056	14.4361	14.6716	14.687	14.4184	14.6806	14.4258
A1L390;A1L390-3;A1L390-2	1037;981;570	A1L390	A1L390	PLEKHG3	Pleckstrin homology domain-containing family G member 3	0.178197	0.117707	0.0904354	0.183507	VSQRTTSPGGRPSARSPLSPTETFSWPDVRE	PS(0.021)ARS(0.978)PLS(0.054)PT(0.917)ET(0.028)FS(0.001)WPDVR	62	UID63	1;2;3	S	3			23	___1	0.977683	3.46e-15	151.24	119.16	127.41	-1.6695	263010000	1037	1037	NaN	5	15.1021	14.9358	14.6174	15.5885	14.8606	15.3265	14.8946	16.7668	16.1495	14.4903	14.7926	14.6406	15.2763	14.7742	14.5746	16.6773
A1L390;A1L390-3;A1L390-2	1040;984;573	A1L390	A1L390	PLEKHG3	Pleckstrin homology domain-containing family G member 3	0.190922	0.129454	0.931818	0.351117	RTTSPGGRPSARSPLSPTETFSWPDVRELCS	T(0.218)T(0.359)S(0.425)PGGRPS(0.131)ARS(0.858)PLS(0.896)PT(0.093)ET(0.018)FS(0.001)WPDVR	63	UID64	1;3	S	4			23	___1	0.896351	3.46e-15	151.24	119.16	151.24	0.69345	178220000	1040	1040	NaN	15	12.5373	13.1738	12.6221	12.5799	12.9817	13.0884	12.6746	12.9402	12.683	12.7984	13.1033	12.7143	12.131	12.0722	12.5658	12.8194
A1X283	291	A1X283	A1X283	SH3PXD2B	SH3 and PX domain-containing protein 2B	1.63101	-0.277721	0.0802109	-0.0864787	KKNSGEPLPPKPGPGSPSHPGALDLDGVSRQ	NSGEPLPPKPGPGS(0.937)PS(0.063)HPGALDLDGVSR	72	UID73	1	S	4			25	___1	0.937379	0.000882736	82.789	58.694	82.789	-0.13591	9392100	291	291	63001	14	16.3096	16.0213	15.933	16.0286	15.9458	16.2234	16.1259	17.1289	16.5389	15.7773	16.3204	16.297	16.3587	16.1323	16.0932	17.1105
A2A2Y4-2;A2A2Y4;A2A2Y4-4;A2A2Y4-3;A2A2Y4-5	416;416;73;222;372	A2A2Y4-2	A2A2Y4-2	FRMD3	FERM domain-containing protein 3	2.47846	-0.175564	0.149301	-0.0417155	PLPKEENISAPLISSSPVKAAREYEDPPSEE	EENISAPLIS(0.055)S(0.161)S(0.784)PVK	74	UID75	1	S	3			26	___1	0.784152	0.001175	71.073	48.194	71.073	-0.38869	169640000	416	416	20971	12	17.7537	17.8231	17.6923	17.804	17.8154	16.6851	17.0751	16.784	16.8619	17.0378	17.9977	17.9496	17.9126	16.9914	16.9781	16.822
A2A2Y4-2;A2A2Y4	27;27	A2A2Y4-2	A2A2Y4-2	FRMD3	FERM domain-containing protein 3	0.387599	-0.1227	0.633233	-0.14493	RRTMKMIHFRSSSVKSLSQEMRCTIRLLDDS	S(0.079)S(0.093)S(0.828)VKS(0.999)LS(0.001)QEMR	75	UID76	1;2	S	3			26	___1	0.998804	0.000263961	87.429	76.944	79.013	-0.80175	464470000	27	27	NaN	6	16.0861	16.43	16.264	16.2733	16.0976	16.2912	16.2885	16.1132	16.0843	15.8468	16.285	16.6393	16.1344	16.2848	16.2514	16.2729
A2AJT9-3;A2AJT9-2;A2AJT9	17;17;17	A2AJT9-3	A2AJT9-3	CXorf23	Uncharacterized protein CXorf23	1.10075	0.195152	0.0186313	-0.00754077	ARSRSRSPRWKHRSLSPVPRNAEHYKQRHSH	S(1)LS(1)PVPR	82	UID83	1;2	S	2			28	___1	1	0.00341384	81.263	46.731	81.263	-0.88744	3423900000	17	17	NaN	3	17.3138	17.025	16.9566	17.0961	17.2509	16.625	17.0375	16.6285	16.7015	16.8789	16.9578	16.9693	16.8728	16.8147	16.9674	16.5634
A2RTX5-2;A2RTX5	358;453	A2RTX5-2	A2RTX5-2	TARSL2	Probable threonine--tRNA ligase 2, cytoplasmic	0.267968	-0.119742	0.702817	0.387184	FIREEYHKRDFTEVLSPNMYNSKLWEASGHW	DFT(0.003)EVLS(0.997)PNMYNSK	86	UID87	1	S	3			30	___1	0.996936	0.000239909	97.579	81.441	97.579	-0.19539	10114000	358	358	14104	7	14.5366	14.3551	14.4122	15.0014	14.7833	14.4521	14.6611	14.3227	14.4955	14.6295	14.543	14.9617	14.7077	14.6203	13.4516	14.303
A3KN83-3;A3KN83-2;A3KN83;A3KN83-4	212;213;214;213	A3KN83-3	A3KN83-3	SBNO1	Protein strawberry notch homolog 1	0.546634	-0.181191	0.241445	-0.0979685	EGARMWINDMKMRSFSPTMKVPVVKEDDEPE	S(0.006)FS(0.965)PT(0.029)MK	91	UID92	1	S	3			35	___1	0.965418	0.0132693	73.248	41.314	73.248	-0.10833	44692000	212	212	NaN	3	15.5485	15.5056	15.6377	15.1704	15.639	15.7669	15.8987	15.4204	15.524	15.409	15.4392	15.6808	15.9243	15.924	15.7308	15.4505
A3KN83-3;A3KN83-2;A3KN83	902;903;904	A3KN83-3	A3KN83-3	SBNO1	Protein strawberry notch homolog 1	0.586821	0.227811	0.0224565	0.017606	EMTGRKGRVVSNDDGSISYESRSELDVPVEI	VVS(0.105)NDDGS(0.892)IS(0.003)YESR	92	UID93	1	S	2			35	___1	0.892034	0.0107355	55.173	43.197	55.173	-0.20102	2944700	902	902	106698	8	14.4329	14.8429	14.492	14.7638	14.5014	14.9355	14.4617	14.3284	14.8345	15.0909	13.9784	14.5703	14.5877	15.1513	14.7144	14.2721
A4D1S0-2;A4D1S0	204;204	A4D1S0-2	A4D1S0-2	KLRG2	Killer cell lectin-like receptor subfamily G member 2	0.95117	1.0631	0.176228	-0.225412	AAARTESGCDAEGRASPAEGSAGSPGSPTCC	TESGCDAEGRAS(1)PAEGS(0.973)AGS(0.026)PGS(0.001)PTCCR	93	UID94	1;2	S	3			36	___1	0.999732	1.61e-05	95.099	83.583	95.099	-1.5375	5733100	204	204	NaN	12	13.31	12.5658	14.0053	13.197	11.9597	11.1326	12.5933	12.7485	11.7813	12.4503	11.0346	12.332	12.4668	12.0137	11.9173	13.1688
A4D1S0-2;A4D1S0	158;158	A4D1S0-2	A4D1S0-2	KLRG2	Killer cell lectin-like receptor subfamily G member 2	0.196175	-0.16866	0.253656	0.14818	SPRPSTRFLKVPVPESPAFSRHADPAHQLLL	VPVPES(1)PAFSR	96	UID97	1	S	3			36	___1	0.999597	0.000527064	86.944	74.676	86.944	1.7493	4136200	158	158	104658	6	12.6221	13.3208	12.6047	11.9786	12.9865	13.5039	13.2438	13.1996	13.1403	12.9602	12.9663	12.452	13.1953	12.9931	13.5851	12.606
A4D2B0	65	A4D2B0	A4D2B0	MBLAC1	Metallo-beta-lactamase domain-containing protein 1	0.0431813	-0.0209991	0.957397	-0.160637	QTRGPASSHRESPRGSGGAEAALEEAARGPI	GS(1)GGAEAALEEAAR	99	UID100	1;2	S	3			38	___1	1	2.84e-49	180.07	165.1	103.13	0.85448	19571000	65	65	NaN	2	14.2962	14.3365	14.82	14.3188	14.4483	14.5307	14.3653	14.5053	14.2836	14.5793	14.4864	14.1979	14.7106	14.7293	14.5832	14.5278
A5YKK6;A5YKK6-2;A5YKK6-3	1703;1698;1698	A5YKK6	A5YKK6	CNOT1	CCR4-NOT transcription complex subunit 1	0.0585201	-0.0343245	1.12055	0.26877	HLLVLKALQDGRAYGSPWCNKQITRCLIECR	AY(0.002)GS(0.998)PWCNK	103	UID104	1	S	3			42	___1	0.997926	0.00527492	67.704	36.475	67.704	-0.28094	5127000	1703	1703	11961	4	14.8346	14.2253	14.2132	14.9126	14.454	14.5334	14.5823	14.3599	14.5271	14.8948	14.4587	14.7351	14.493	14.4284	14.2941	14.2097
A6H8Y1-7;A6H8Y1-6;A6H8Y1;A6H8Y1-2;A6H8Y1-8	1883;1863;1883;1883;20	A6H8Y1-7	A6H8Y1-7	BDP1	Transcription factor TFIIIB component B'' homolog	0.292329	0.0945063	0.0323194	-0.0218827	LRASQEEDDDADDFESDYEEESYHLAPEEVN	ASQEEDDDADDFES(1)DYEEESYHLAPEEVNK	104	UID105	1;2	S	4			43	___1	0.999994	1.92e-116	222.21	202.3	222.21	-1.728	54704000	1883	1883	NaN	14	14.9081	14.9554	15.0402	15.2225	15.3576	14.583	14.8137	14.7938	15.4314	14.5978	15.1395	15.0643	14.8029	14.6954	15.1641	14.7379
A6H8Y1-7;A6H8Y1-6;A6H8Y1	2419;2431;2451	A6H8Y1-7	A6H8Y1-7	BDP1	Transcription factor TFIIIB component B'' homolog	0.362294	-0.120288	0.525314	-0.175917	QRQQVEAAFQSRGSRSPDACMDKNVPQLPQD	GS(0.24)RS(0.76)PDACMDK	109	UID110	1	S	3			43	___1	0.760279	0.0043575	73.296	48.914	73.296	-1.2931	11873000	2419	2419	36793	4	17.9176	17.7584	18.2755	17.9727	17.6471	17.9006	17.9257	17.9289	17.5582	17.5767	18.0364	17.9998	18.0675	17.6722	18.0718	18.1178
A6NCI8	615	A6NCI8	A6NCI8	C2orf78	Uncharacterized protein C2orf78	0.232331	-0.0845703	0.988611	-0.448169	QTIPNMKRKKNQPELSQKTLKKPRSSLGMHM	NQPELS(1)QK	120	UID121	1	S	3			46	___1	1	0.0141188	104.82	31.976	104.82	0.76023	11510000	615	615	62616	6	16.2082	16.272	16.5493	16.2544	16.0547	17.5335	17.3617	16.9438	16.6704	16.9097	16.5673	16.0949	16.3947	17.2632	17.6943	17.6384
A6NCL7	416	A6NCL7	A6NCL7	ANKRD33B	Ankyrin repeat domain-containing protein 33B	0.625246	0.424979	0.630975	1.1949	PRKASLLPLQRLRRRSVRPGVVVPRVRVSKA	S(1)VRPGVVVPR	121	UID122	1	S	3			47	___1	1	0.00209562	77.593	55.547	77.593	-0.37805	5902800	416	416	92423	1	14.9187	14.3528	13.8467	14.2711	14.315	15.3936	14.4998	15.6682	14.923	13.3301	13.5289	13.6797	14.5391	14.1129	11.6584	14.9328
A6ND36	4	A6ND36	A6ND36	FAM83G	Protein FAM83G	0.198779	-0.112268	0.413037	-0.0922808	____________MAFSQVQCLDDNHVNWRSS	AFS(1)QVQCLDDNHVNWR	123	UID124	1	S	2			49	___1	1	2.63e-48	150.59	122.89	146.16	-2.124	112490000	4	4	NaN	3	15.576	15.9385	15.2822	15.6665	15.97	15.5939	15.5858	15.743	15.5166	15.4319	15.6588	16.1934	15.5445	15.8409	15.6555	15.5031
A6ND36;A6ND36-2	356;108	A6ND36	A6ND36	FAM83G	Protein FAM83G	1.52534	0.377494	1.80448	0.60772	AKKLVNPKYALVKAKSVDEIAKISSEKQEAK	S(1)VDEIAK	124	UID125	1	S	2			49	___1	1	0.00265842	96.331	35.421	96.331	-3.5159	9151700	356	356	NaN	1	15.9598	16.1196	16.356	15.7886	15.9405	16.2745	16.485	16.1276	16.094	16.0413	15.619	15.5954	15.7518	15.9639	15.5594	15.2669
A6ND36	760	A6ND36	A6ND36	FAM83G	Protein FAM83G	0.880043	-0.122794	0.305865	0.0658039	QAKGGQVPRLLPDPGSPRLAQNARPMTDGRA	LLPDPGS(1)PR	125	UID126	1	S	2			49	___1	1	0.000446921	135.16	117.69	135.16	0.50195	101030000	760	760	NaN	7	16.8143	17.1051	16.8932	17.0471	16.9498	16.8889	16.9013	16.6427	16.6764	16.8086	17.0859	17.1105	17.0577	16.6965	16.8598	16.5971
A6ND36;A6ND36-2	650;402	A6ND36	A6ND36	FAM83G	Protein FAM83G	0.8968	0.73814	2.35418	1.11609	EQVANGPTPPPRRQLSAPHITRGTFVGPQGG	QLS(1)APHITR	126	UID127	1	S	3			49	___1	0.999955	0.00876473	61.11	27.848	61.11	0.1101	11849000	650	650	66927	3	14.6055	14.9501	14.6737	14.2302	14.3481	15.9616	15.6049	15.6234	16.0559	15.5143	14.037	12.8324	14.6007	14.8581	14.9771	14.0725
A6ND36;A6ND36-2	610;362	A6ND36	A6ND36	FAM83G	Protein FAM83G	0.433371	0.0761228	0.562375	0.171925	SHSGSSGRGPGPRRPSVASSVSEEYFEVREH	RPS(1)VAS(0.057)S(0.936)VS(0.007)EEYFEVR	127	UID128	1;2;3	S	3			49	___1	1	1.18e-34	174.7	146.93	172.34	0.07285	185190000	610	610	NaN	3	16.2562	16.3168	16.2085	16.4162	16.0951	16.2515	15.8189	16.3705	15.9483	16.0593	16.176	16.2614	16.1099	15.9176	15.7952	16.0405
A6ND36;A6ND36-2	613;365	A6ND36	A6ND36	FAM83G	Protein FAM83G	0.152158	-0.0490356	0.100965	0.0206799	GSSGRGPGPRRPSVASSVSEEYFEVREHSVP	RPS(1)VAS(0.988)S(0.944)VS(0.056)EEY(0.012)FEVR	128	UID129	1;2;3	S	3			49	___1	0.988258	1.89e-207	278.27	226.4	51.526	-0.65774	37944000	613	613	NaN	6	16.4754	16.5884	16.2375	16.7193	16.7219	16.5546	16.7253	16.7592	16.6078	16.5005	16.5825	16.6667	16.5435	16.6145	16.6921	16.5197
A6ND36;A6ND36-2	616;368	A6ND36	A6ND36	FAM83G	Protein FAM83G	1.30125	0.628788	3.43432	0.713993	GRGPGPRRPSVASSVSEEYFEVREHSVPLRR	RPSVASS(0.004)VS(0.996)EEYFEVR	130	UID131	1	S	3			49	___1	0.996179	3.31e-34	173.09	139.79	173.09	1.5298	7985200	616	616	73027	9	16.5002	16.2925	16.4372	16.2628	16.5627	16.8565	16.7038	16.9749	17.0796	16.8213	15.7569	15.2145	16.3755	16.2604	16.2193	16.0399
A6NDB9	375	A6NDB9	A6NDB9	PALM3	Paralemmin-3	0.348722	-0.0890193	0.155696	-0.0655422	GLEGPEVAGRERGDESPLGAEGAKTGGGEET	ERGDES(1)PLGAEGAK	133	UID134	1	S	3			50	___1	1	5.01e-09	137.61	102.26	137.61	-0.56119	5944500	375	375	25357	6	14.9546	14.9331	15.0987	14.7075	15.0876	15.6603	15.6505	15.4652	15.3297	15.2187	14.9151	15.0398	15.181	15.3741	15.8375	15.3797
A6NFI3	10	A6NFI3	A6NFI3	ZNF316	Zinc finger protein 316	0.118434	0.0647608	0.328477	0.13766	______MAALHTTPDSPAAQLERAEDGSECD	AALHT(0.451)T(0.554)PDS(0.995)PAAQLER	147	UID148	1;2	S	4			57	___1	0.995071	0.000131644	94.281	64.595	94.281	-2.1578	13483000	10	10	NaN	9	14.0471	14.639	13.8102	14.362	14.4161	14.6541	14.6472	14.0443	14.692	14.7244	14.3072	14.0308	14.2322	14.2953	14.4047	14.5443
A6NFI3	112	A6NFI3	A6NFI3	ZNF316	Zinc finger protein 316	0.440936	-0.0492405	0.687245	-0.125003	ALGTQERLSRGGDAKSPVLQEKGLQASRAPA	GGDAKS(1)PVLQEK	148	UID149	1	S	3			57	___1	1	2.89e-08	128.64	103.52	128.64	-1.2589	202900000	112	112	NaN	6	17.5877	17.627	17.7111	17.4868	17.6098	17.9225	18.0122	17.8111	17.864	17.8744	17.6844	17.656	17.6207	18.122	18.1287	17.8148
A6NFI3	540	A6NFI3	A6NFI3	ZNF316	Zinc finger protein 316	0.0260774	0.0302172	0.325911	-0.238575	AAAAGPEDTDPGPEGSEVGEADGEAEAAAEE	REPGETAAAAGPEDTDPGPEGS(1)EVGEADGEAEAAAEER	149	UID150	1	S	4			57	___1	0.999929	2.59e-08	97.446	84.947	97.446	-1.1556	10002000	540	540	70024	22	13.1835	13.5634	12.6446	14.066	14.0465	13.3575	12.5202	12.246	13.1593	12.4916	13.8841	13.4323	13.0954	13.3158	12.9381	12.7266
A6NHR9;A6NHR9-2	13;13	A6NHR9	A6NHR9	SMCHD1	Structural maintenance of chromosomes flexible hinge domain-containing protein 1	0.138969	0.0445271	0.200607	-0.160219	___MAAADGGGPGGASVGTEEDGGGVGHRTV	AAADGGGPGGAS(0.918)VGT(0.082)EEDGGGVGHR	150	UID151	1	S	3			61	___1	0.918444	0.00312534	47.537	38.502	47.537	1.08	3066400	13	13	60	12	12.7179	12.9634	12.8481	12.7	12.9169	12.8864	12.7493	13.0233	12.3406	13.64	12.7819	12.5513	13.0211	12.9602	13.4708	12.8335
A6NHR9;A6NHR9-2;A6NHR9-3	1709;1709;644	A6NHR9	A6NHR9	SMCHD1	Structural maintenance of chromosomes flexible hinge domain-containing protein 1	0.293122	0.0906381	0.154143	-0.0376669	RKLSEQEELKKKPRRSCTLPNYTKGSGDVLG	S(0.973)CT(0.027)LPNYTK	151	UID152	1	S	3			61	___1	0.973043	0.000255651	115.33	96.547	115.33	-0.4528	20331000	1709	1709	77448	1	15.4182	15.5777	15.5278	15.4349	15.8881	15.8154	15.8824	15.5549	15.7721	15.644	15.3859	15.6485	15.4016	15.758	15.8964	15.6599
A6NIX2	88	A6NIX2	A6NIX2	WTIP	Wilms tumor protein 1-interacting protein	0.315072	0.167519	0.622288	-0.386564	PRRAAVPELSAQPAGSPRASLAGSDGGGGGG	AAVPELSAQPAGS(1)PR	153	UID154	1	S	3			63	___1	0.9997	0.000923362	75.743	47.882	75.743	0.35	19768000	88	88	1249	13	13.6328	14.0589	13.3493	13.5406	13.6367	13.7046	12.9865	12.7838	12.8881	13.2245	13.5068	13.0756	13.846	12.9791	13.8916	13.6414
A6NIX2	29	A6NIX2	A6NIX2	WTIP	Wilms tumor protein 1-interacting protein	0.269943	0.102972	0.197708	-0.0525026	LLAGLALRELEPGCGSPGRGRRGPRPGPGDE	ELEPGCGS(1)PGR	154	UID155	1	S	2			63	___1	1	8.06e-25	187.51	159.31	187.51	0.32635	37382000	29	29	23188	8	17.2928	17.65	17.3944	17.1394	17.0625	17.376	17.3648	17.0505	17.0328	17.1561	17.2105	17.3825	17.0216	17.1643	17.327	17.2544
A6NJ78	358	A6NJ78	A6NJ78	METTL15	Probable methyltransferase-like protein 15	0.0681188	-0.0257598	0.150649	-0.045409	NLSVRQQVMKTSQLGSDHENTEEVSMRRAPL	TSQLGS(1)DHENTEEVSMR	155	UID156	1	S	3			64	___1	0.999997	1.35e-27	166.69	134.35	166.69	-0.28167	3152500	358	358	99082	6	14.275	14.0567	14.3103	14.2185	14.6242	14.2103	14.638	14.1724	14.2562	14.4186	14.2408	14.4709	14.2564	14.4189	14.3814	14.3532
A6NKD9	246	A6NKD9	A6NKD9	CCDC85C	Coiled-coil domain-containing protein 85C	1.08587	-0.266423	0.374785	-0.271875	GPHKAPDGKAGATRRSLDDLSAPPHHRSIPN	S(1)LDDLSAPPHHR	159	UID160	1	S	3			66	___1	1	6.01e-14	160.52	133.79	160.52	0.31326	65441000	246	246	NaN	1	15.5685	15.8116	15.6846	15.98	15.8192	15.563	15.7506	15.078	15.717	14.7227	16.0444	16.2456	15.8276	15.6645	16.0199	15.23
A6NKF1	402	A6NKF1	A6NKF1	SAC3D1	SAC3 domain-containing protein 1	0.057256	-0.0130875	0.281871	-0.0317081	VVMAEEEDEGTDRPGSPA_____________	TLEEVVMAEEEDEGTDRPGS(1)PA	163	UID164	1	S	3			67	___1	0.999989	3.78e-140	229.87	212.94	187.26	0.12333	592880000	402	402	NaN	20	17.1967	17.0816	17.1288	17.3982	17.3361	16.8051	16.8032	16.785	16.6876	16.8623	17.2268	17.253	17.2443	16.8942	16.7728	16.7939
A6NKT7;P0DJD0;P0DJD1;P49792;Q7Z3J3	1535;1519;1527;2510;1535	A6NKT7;P49792;Q7Z3J3	P49792	RGPD3;RGPD1;RGPD2;RANBP2;RGPD4	RanBP2-like and GRIP domain-containing protein 3;RANBP2-like and GRIP domain-containing protein 1;RANBP2-like and GRIP domain-containing protein 2;E3 SUMO-protein ligase RanBP2;RanBP2-like and GRIP domain-containing protein 4	1.40488	0.156265	0.213036	-0.117267	VEVSSTSETTPKAVVSPPKFVFGSESVKSIF;VEVSSTSETTTKAVVSPPKFVFGSESVKRIF	AVVS(1)PPK	165	UID166	1	S	2			2147;4258;68	___1	1	0.000312005	89.028	61.309	61.962	1.6898	45117000	2510	NaN	NaN	4	17.19	17.3394	17.3185	17.3863	17.1666	17.1021	17.2049	16.498	16.849	16.432	17.1509	17.083	17.1378	16.7921	17.1252	16.8861
[truncated: 25,141 more rows]
