# Supplementary material for: CURTAIN—A unique web-based tool for exploration and sharing of MS-based proteomics data
Source: Proc Natl Acad Sci U S A. 2024 Feb 7;121(7):e2312676121. doi: 10.1073/pnas.2312676121 (PMC10873628; doi:10.1073/pnas.2312676121)
Supplement: Supplementary file 6 — Dataset S05 (XLSX) [file pnas.2312676121.sd05.xlsx]

## Sheet: Dataset S5
Dataset S5: Ubiqutinome analysis of WT-PINK1 and PINK1-KO mouse primary cortical neurons that are treated ± Antimycin-A/Oligomycin
tTest_WT_AO_UT: Differential Ubiqutinome analysis of WT-PINK1 mouse primary cortical neurons that are treated ± Antimycin-A/Oligomycin (AO)
tTest_WT-KO_AO_UT: Differential Ubiqutinome analysis of WT-PINK1 and PINK1-KO mouse primary cortical neurons that are treated ± Antimycin-A/Oligomycin (AO)

## Sheet: tTest_WT-AO_UT
ProteinID	Index	Gene names	Old analysis	New analysis	Position	-Log Welch's T-test p-value AO_UT	Welch's T-test Significant AO_UT	Mitocarta	Peptide	SequenceWindow	Residue	Welch's T-test significant	MaxPepProb	ReferenceIntensity	Position.in.peptide	Welch's T-test q-value AO_UT	Welch's T-test Difference AO_UT	Welch's T-test Test statistic AO_UT	UT.01	AO.01	UT.02	AO.02	UT.03	AO.03	UT.04	AO.04	UT.05	AO.05
Q9DC29	Q9DC29_K482	Abcb6		+	482	1.63039	+	+	EAILkFQGLEWK	RYREAILkFQGLEWK	K	AO_UT	1	16.2996	5	0.0428463	0.360982	2.93199	16.074	16.6631	16.1147	16.6245	16.4923	16.3983	16.1585	16.4651	15.8373	16.3308
Q9DC29	Q9DC29_K726	Abcb6		+	726	2.58247	+	+	GLkLSGGEK	QVGERGLkLSGGEKQ	K	AO_UT	1	17.8469	3	0.0072837	-0.278398	-4.62751	18.0951	17.8124	17.9338	17.6164	18.017	17.5572	17.9153	17.7789	17.9709	17.7751
Q9DC29	Q9DC29_K771	Abcb6		+	771	3.25438	+	+	AIQASLAkVCTNR	AIQASLAkVCTNRTT	K	AO_UT	1	14.9251	8	0.00222199	-0.627986	-5.66824	15.3064	14.7859	15.3139	14.7099	14.9613	14.4677	15.0872	14.3038	15.2564	14.518
P48410	P48410_K610	Abcd1	+		610	2.80275	+	+	DVLSGGEkQR	DVLSGGEkQRIGMAR	K	AO_UT	0.9997	17.2978	8	0.00485937	0.60523	5.56012	17.1702	17.7254	16.9438	17.6232	16.9506	17.9269	17.0855	17.4081	16.9258	17.4185
P48410	P48410_K696	Abcd1		+	696	5.08606	+	+	LSLTEEkQR	RLSLTEEkQRLEQQL	K	AO_UT	0.9949	15.6986	7	0.000101046	2.21494	14.8647	14.235	16.1572	14.1214	16.8098	14.3331	16.8582	14.3577	16.3629	14.5088	16.4426
Q61285	Q61285_K732	Abcd2		+	732	1.92104	+	+	ILGEDSVLkTIQTAEK	LGEDSVLkTIQTAEK	K	AO_UT	0.9574	11.5194	9	0.0246233	1.53232	4.12435	10.6422	11.3296	10.4187	13.2036	10.2703	12.5984	10.7224	11.4795	10.5521	11.6561
P55096	P55096_K260	Abcd3		+	260	1.63243	+	+	MTIMEQkYEGEYR	KMTIMEQkYEGEYRY	K	AO_UT	1	19.6852	7	0.0426967	0.69949	3.01695	19.7212	19.8179	19.194	20.3097	19.1301	20.6883	19.3769	19.6565	19.1976	19.6449
P55096	P55096_K38	Abcd3	+		38	2.49353	+	+	ALGLHGkK	RALGLHGkKSGKPPL	K	AO_UT	0.9999	17.3154	7	0.00852206	1.75719	5.432	16.5299	17.2129	16.1315	18.7708	16.1056	18.5813	16.2609	17.7024	15.9347	17.4812
P55096	P55096_K39	Abcd3		+	39	2.58062	+	+	ALGLHGKk	ALGLHGKkSGKPPLQ	K	AO_UT	0.9983	19.0249	8	0.00731131	2.13715	5.60861	17.9843	18.8671	17.399	20.6885	17.2586	20.4496	17.5919	19.3362	17.6351	19.2133
P55096	P55096_K416	Abcd3	+		416	2.61085	+	+	TMVSQQEkGIEGAQASPLVPGAGEIINTDNIIK	TMVSQQEkGIEGAQA	K	AO_UT	1	15.1393	8	0.00689294	2.88892	5.92911	13.026	14.7422	12.7611	16.7468	12.7592	17.1248	13.4606	15.052	12.7728	15.5586
P55096	P55096_K42	Abcd3	+		42	2.45738	+	+	SGkPPLQNNEK	LHGKKSGkPPLQNNE	K	AO_UT	1	20.022	3	0.00908992	2.4498	5.87341	18.5105	19.6377	18.2698	21.8161	18.1741	21.5258	18.0872	20.4036	18.3073	20.2147
P55096	P55096_K50	Abcd3	+		50	2.32382	+	+	SGKPPLQNNEkEGKK	PPLQNNEkEGKKERA	K	AO_UT	0.9998	17.1506	11	0.0115361	2.11375	4.73017	16.0435	16.7516	15.6467	18.9555	15.6257	18.4782	15.0551	17.3665	15.7759	17.1638
P55096	P55096_K529	Abcd3	+		529	1.64634	+	+	DQVIYPDGkEDQKK	QVIYPDGkEDQKKRG	K	AO_UT	0.9999	15.3006	9	0.0416158	1.00985	3.48049	14.8933	15.1265	14.5919	16.3141	14.6278	16.4998	14.7838	15.2238	14.6848	15.4667
P55096	P55096_K6	Abcd3			6	1.34506		+	AAFSkYLTAR	__MAAFSkYLTARNT	K		0.9919	13.9906	5	0.0750711	0.976473	2.78543	13.6733	13.8749	13.3529	15.2308	13.2815	15.1983	13.3003	13.8349	13.3872	13.7388
P55096	P55096_K615	Abcd3	+		615	2.59877	+	+	kVGITLFTVSHR	YIYSHCRkVGITLFT	K	AO_UT	1	16.1719	1	0.00706429	3.07724	5.57275	13.4454	15.2529	13.6733	17.6041	13.4386	18.2617	14.4469	16.3192	13.9206	16.8732
Q5SWU9	Q5SWU9_K1075	Acaca		+	1075	1.26869		+	TTNAkVALR	LSKTTNAkVALRARQ	K		0.9953	15.4394	5	0.0873151	0.474874	2.29996	15.8502	15.511	14.9957	15.5945	15.1691	16.1695	15.2094	15.5951	14.8797	15.6085
Q5SWU9	Q5SWU9_K1758	Acaca		+	1758	0.393052		+	YLYLTPQDYkR	YLTPQDYkRVSALNS	K		0.9998	16.4975	10	0.481428	-0.0787052	-0.913555	16.388	16.4232	16.6672	16.5116	16.3902	16.4036	16.8027	16.5404	16.4748	16.4506
Q8QZT1	Q8QZT1_K304	Acat1		+	304	0.753295		+	LNVkPLAR	AAQRLNVkPLARIAA	K		0.9502	13.1979	4	0.23946	0.199643	1.48597	13.4133	13.4569	13.094	13.4908	13.1636	13.2433	12.7769	13.4042	13.1665	13.0172
Q8QZT1	Q8QZT1_K335	Acat1		+	335	1.25506		+	VLkYAGLK	YAVPKVLkYAGLKKE	K		0.9285	11.9179	3	0.0895953	0.477522	2.34287	11.3605	11.7741	11.3529	12.1295	11.4693	12.3178	12.2335	12.2212	11.9471	12.3081
Q91V92	Q91V92_K1070	Acly		+	1070	2.01418	+	+	LkQGLYR	YLDQKRLkQGLYRHP	K	AO_UT	0.9992	16.3088	2	0.0205817	0.39583	3.83379	16.0466	16.3467	16.0604	16.7763	16.2902	16.7337	16.118	16.4099	16.1434	16.3711
Q91V92	Q91V92_K528	Acly		+	528	1.39231		+	DEPSVAAMVYPFTGDHkQK	YPFTGDHkQKFYWGH	K		1	15.633	17	0.0685399	0.359402	2.49007	15.231	15.4945	15.5455	16.1506	15.7281	16.0091	15.3704	15.6666	15.4297	15.781
Q91V92	Q91V92_K620	Acly		+	620	0.21911		+	GVTIIGPATVGGIkPGCFK	PATVGGIkPGCFKIG	K		1	13.1336	14	0.669712	0.110479	0.543245	12.6918	12.9525	13.203	13.6963	13.373	13.3922	13.0772	12.7305	12.9942	13.1201
Q91V92	Q91V92_K68	Acly		+	68	1.54517		+	GkLGLVGVNLSLDGVK	QLIKRRGkLGLVGVN	K		0.9994	11.9944	2	0.0507648	-0.325214	-2.67105	12.1157	11.9866	12.4138	12.0721	12.0015	11.6879	12.2264	11.7335	11.9572	11.6085
Q91V92	Q91V92_K981	Acly		+	981	0.585309		+	VQILkDFVK	DMRVQILkDFVKQHF	K		0.9989	15.7205	5	0.331098	-0.116884	-1.21665	15.8562	15.8984	15.8858	15.5128	15.899	15.6293	15.742	15.5391	15.5767	15.7957
Q91V12	Q91V12_K169	Acot7		+	169	0.0145916		+	ATLWYVPLSLkNVDK	WYVPLSLkNVDKVLE	K		1	16.75	11	0.972762	-0.00870438	-0.0428258	16.2363	16.4234	17.078	16.7911	17.083	17.0771	16.7075	16.4642	16.5544	16.8597
Q91V12	Q91V12_K173	Acot7		+	173	1.6746	+	+	NVDkVLEVPPIVYLR	LSLKNVDkVLEVPPI	K	AO_UT	1	16.1382	4	0.0394523	0.191488	2.95897	16.016	16.152	16.2169	16.3325	16.1232	16.3028	15.9156	16.1653	15.9771	16.2536
Q91V12	Q91V12_K370	Acot7		+	370	1.82096	+	+	YLQMkAK	KGRYLQMkAKRQGHT	K	AO_UT	0.997	22.572	5	0.0298822	0.376038	3.20733	22.425	22.5824	22.6038	22.9759	22.2486	23.0044	22.2871	22.5323	22.4783	22.8281
Q8BP40	Q8BP40_K212	Acp6		+	212	2.40026	+	+	kAAISQPGISEDLEK	EKTRGRKkAAISQPG	K	AO_UT	1	16.4395	1	0.010076	0.453697	4.03261	15.9552	16.5281	16.3237	16.8143	16.3468	16.9545	16.1998	16.5569	16.316	16.5562
P41216	P41216_K208	Acsl1	+		208	4.84893	+	+	AkLLLEGVENK	ADKPEKAkLLLEGVE	K	AO_UT	1	17.255	2	0.000143868	3.35748	15.405	14.7517	18.4665	14.835	18.0218	14.8324	17.6194	14.7282	18.8171	15.1785	18.1883
P41216	P41216_K518	Acsl1			518	1.25842		+	GANVFkGYLK	VKGANVFkGYLKDPA	K		1	16.8271	6	0.088999	0.190175	2.24315	16.5803	16.7652	16.7747	16.8249	16.9481	16.997	16.7436	17.0594	16.69	17.041
P41216	P41216_K633	Acsl1	+		633	4.32604	+	+	DINkAILDDLLK	CRNKDINkAILDDLL	K	AO_UT	1	12.9078	4	0.000352992	2.29176	10.8807	10.7711	13.7315	11.5462	13.6706	11.9327	13.4991	11.4219	14.0614	11.5805	13.7486
Q91WC3	Q91WC3_K113	Acsl6			113	0.953168		+	kPEQPYQWLSYQEVAK	GPCLGFRkPEQPYQW	K		1	14.1924	1	0.16245	0.228662	1.88196	13.6821	14.3011	14.2005	14.4626	14.0733	14.4085	14.3224	14.1728	14.1818	14.2585
Q91WC3	Q91WC3_K240	Acsl6	+		240	6.85507	+	+	kCGVDIK	ALRERGKkCGVDIKS	K	AO_UT	0.9934	16.7266	1	6.91e-06	2.45838	21.0966	15.3238	17.9684	15.0779	17.6399	15.0402	17.4097	15.0664	17.4731	15.3257	17.6349
Q91WC3	Q91WC3_K376	Acsl6		+	376	3.54196	+	+	MYDkIFHQADTSLK	LLNRMYDkIFHQADT	K	AO_UT	1	13.8836	4	0.00133078	1.23639	7.6701	13.1231	14.7078	13.1136	14.7746	13.25	14.2274	13.4725	14.5052	13.0852	14.0114
Q91WC3	Q91WC3_K511	Acsl6	+		511	6.40147	+	+	GEGEICVkGPNVFK	GEGEICVkGPNVFKG	K	AO_UT	1	20.9283	8	1.32e-05	4.61297	16.1545	17.0557	22.7193	17.4006	21.875	17.0899	21.3827	17.3303	22.222	18.0312	21.7735
Q91WC3	Q91WC3_K527	Acsl6	+		527	2.59199	+	+	TkEALDSDGWLHTGDIGK	LKDEDRTkEALDSDG	K	AO_UT	0.994	14.4037	2	0.00714542	0.898571	5.64082	13.9456	14.7681	13.8044	15.293	14.034	15.065	14.0732	14.4653	13.8507	14.6093
Q91WC3	Q91WC3_K551	Acsl6			551	0.433254		+	WLPEGTLkIIDR	WLPEGTLkIIDRKKH	K		0.9035	14.7066	8	0.446074	0.121761	0.954485	14.6167	14.8433	14.4301	14.9858	14.7901	14.8572	14.9754	14.7444	14.5096	14.5
Q91WC3	Q91WC3_K572	Acsl6	+		572	2.7429	+	+	LAQGEYVAPEkIENIYIR	GEYVAPEkIENIYIR	K	AO_UT	0.9997	13.8099	11	0.00540844	1.25467	5.21258	12.8725	14.1466	13.1022	14.8957	13.3645	14.8178	13.3341	13.9002	12.8001	13.9866
Q91WC3	Q91WC3_K615	Acsl6	+		615	2.97009	+	+	kGIEGTYQELCMK	MPSWAQKkGIEGTYQ	K	AO_UT	0.9982	14.8118	1	0.00366327	1.36716	6.88972	14.0006	15.1489	13.8265	15.9082	14.1178	15.7706	14.2048	14.9188	14.0305	15.2695
Q91WC3	Q91WC3_K687	Acsl6	+		687	5.24086	+	+	kQIEELYLVSV	ELREYFKkQIEELYL	K	AO_UT	0.988	15.2958	1	7.93e-05	2.9436	15.5732	13.2108	16.8797	13.2564	16.1316	13.1591	16.0333	13.6311	16.313	13.2938	15.9118
Q8K4X7	Q8K4X7_K373	Agpat4		+	373	3.06349	+	+	GSAYGNIDNkR	AYGNIDNkRKQTD__	K	AO_UT	0.9999	16.1604	10	0.00309445	-0.702015	-5.42314	16.4214	15.5345	16.328	15.8085	16.1955	15.5778	16.824	15.9068	16.4263	15.8574
Q9D1E8	Q9D1E8_K201	Agpat5	+		201	3.91496	+	+	GLAVLkHVLTPR	QRGLAVLkHVLTPRI	K	AO_UT	0.9997	14.9727	6	0.000711273	3.02377	11.031	12.854	16.7962	12.6789	15.4825	12.828	15.31	12.8046	16.0481	13.2013	15.8487
Q80SW1	Q80SW1_K111	Ahcyl1			111	0.42144		+	NIkQAEFGR	NFCVKNIkQAEFGRR	K		1	19.8503	3	0.455456	0.118289	0.939321	19.8192	20.0442	20.1988	19.9363	19.7302	20.018	19.6807	19.9655	19.5979	19.6542
Q80SW1	Q80SW1_K267	Ahcyl1			267	1.55154		+	LYQLSkAGK	HRLYQLSkAGKLCVP	K		1	14.9205	6	0.0501141	-0.173116	-2.67637	15.0404	14.7402	15.1355	15.0125	15.0287	14.8049	15.007	14.8329	14.8528	14.8085
O08715	O08715_K50	Akap1	+		50	2.82465	+	+	VGPAIkDR	LKVGPAIkDRRLSEE	K	AO_UT	0.9839	16.3658	6	0.00467998	0.662214	6.38498	15.9926	16.9282	16.0424	16.6193	15.9668	16.4681	16.1523	16.9579	16.0874	16.5789
P47740	P47740_K296	Aldh3a2	+		296	2.79117	+	+	RLQSLLkGQK	KRLQSLLkGQKIAFG	K	AO_UT	0.9991	16.0657	7	0.00494999	1.40077	6.70936	15.1043	16.1618	15.2108	16.82	15.2329	17.3289	15.3192	16.3531	15.4156	16.6228
Q9D0L7	Q9D0L7_K137	Armc10		+	137	5.53163	+	+	ALNALNNLSVNVENQTkIK	VNVENQTkIKIYVPQ	K	AO_UT	1	13.6015	17	5.07e-05	2.67708	12.5554	11.4284	14.837	11.8006	14.309	11.9416	14.0338	11.7245	14.9438	12.2051	14.3621
Q9D0L7	Q9D0L7_K298	Armc10	+		298	5.09164	+	+	EkALAIKPK	HDVDVKEkALAIKPK	K	AO_UT	0.9686	15.5374	2	0.000100554	3.45511	16.0479	12.9141	16.8944	12.9971	16.2715	13.0449	15.932	12.9919	16.9997	13.4062	16.5322
Q8BHS6	Q8BHS6_K182	Armcx3			182	1.00828		+	EkALIVLNNLSVNAENQR	RDPIVKEkALIVLNN	K		1	15.3192	2	0.145336	0.414474	1.94637	15.3176	16.1991	15.0846	15.2273	15.2809	15.1764	15.1789	15.6717	14.7482	15.4081
Q9D5T0	Q9D5T0_K112	Atad1	+		112	5.80373	+	+	DTVILPIkK	DTVILPIkKKHLFEN	K	AO_UT	0.9995	16.5113	8	3.29e-05	2.5927	18.9584	14.6721	17.812	14.8467	17.3889	14.796	17.1361	14.7842	17.5608	15.0489	17.2135
Q9D5T0	Q9D5T0_K144	Atad1	+		144	3.75405	+	+	TLIAkATAK	CGKTLIAkATAKEAG	K	AO_UT	0.9999	14.8659	5	0.000925354	0.973208	6.56437	14.6034	15.2013	14.1165	15.6197	14.5144	15.3762	14.4788	15.4602	14.099	15.0208
Q9D5T0	Q9D5T0_K263	Atad1	+		263	5.20698	+	+	FHINQPALkQR	HINQPALkQREAILK	K	AO_UT	0.9988	17.7671	9	8.35e-05	1.87245	17.824	16.787	18.6732	16.8068	18.5038	16.7782	18.434	16.2901	18.5464	16.6332	18.5001
Q9D5T0	Q9D5T0_K270	Atad1	+		270	4.07656	+	+	EAILkLILK	KQREAILkLILKNEN	K	AO_UT	0.9999	14.7078	5	0.000539401	1.69861	8.88056	13.4055	15.8978	13.9339	15.2054	13.7367	14.9242	13.8561	15.6041	13.5954	15.3891
Q9D5T0	Q9D5T0_K274	Atad1	+		274	4.48398	+	+	LILkNENVDR	AILKLILkNENVDRH	K	AO_UT	0.9999	18.265	4	0.000262969	2.04013	16.1953	17.0198	19.47	17.0006	18.8924	16.9255	18.849	17.0815	19.231	17.1115	18.8971
P56379	P56379_K49	Atp5mpl			49	0.20185		+	ALkGPAPAHGHH	DKRSKALkGPAPAHG	K		1	17.9443	3	0.69206	-0.138195	-0.505074	18.0627	18.107	17.6072	17.3922	17.757	17.4888	17.6197	17.968	18.783	18.1826
Q9CQQ7	Q9CQQ7_K162	Atp5pb		+	162	2.49377	+	+	AQQALVQkR	AQQALVQkRHYLFDV	K	AO_UT	0.9997	16.194	8	0.00852206	0.297852	4.15197	16.0681	16.2354	15.9335	16.5522	16.2165	16.3334	15.9963	16.3469	16.1349	16.3707
Q9CQQ7	Q9CQQ7_K53	Atp5pb		+	53	3.14994	+	+	LAPLPPLPEYGGkVR	PLPEYGGkVRLGLIP	K	AO_UT	0.9967	12.1082	13	0.00265734	1.4748	6.88058	10.6862	12.4427	11.2451	12.921	11.5372	12.6955	11.808	12.8809	10.9975	12.7079
Q07813	Q07813_K57	Bax		+	57	4.97237	+	+	MAGETPELTLEQPPQDASTkK	PPQDASTkKLSECLR	K	AO_UT	1	15.8166	20	0.000121119	0.651719	9.70344	15.7046	16.2044	15.4634	16.018	15.4636	16.1621	15.4501	16.3074	15.4901	16.1385
Q07813	Q07813_K58	Bax		+	58	1.55268	+	+	kLSECLR	PQDASTKkLSECLRR	K	AO_UT	0.9972	16.183	1	0.0499974	0.148077	2.71401	16.097	16.2129	16.2221	16.3867	16.0523	16.2093	16.0425	16.3179	16.2481	16.2755
P59017	P59017_K294	Bcl2l13			294	0.439426		+	SLDSSGAGEkSENNSSNSDIVHVEK	DSSGAGEkSENNSSN	K		1	13.8343	10	0.4404	-0.119708	-0.965788	13.9012	13.9588	14.1195	13.6283	13.6849	13.7003	14.0136	14.0523	13.777	13.5579
P59017	P59017_K399	Bcl2l13			399	0.5406		+	GAkSGLPAEGK	AAAVRGAkSGLPAEG	K		0.9961	15.5159	3	0.361354	-0.0628717	-1.18555	15.4511	15.5237	15.6397	15.432	15.6841	15.4799	15.5879	15.5329	15.438	15.5181
P70444	P70444_K135	Bid		+	135	1.56369	+	+	ALDEVkTAFPR	AKALDEVkTAFPRDM	K	AO_UT	0.9841	15.2762	6	0.0489198	0.475322	2.78308	15.1839	15.5723	15.0073	15.4161	14.6208	15.2473	15.4877	15.8163	14.9577	15.5819
P70444	P70444_K158	Bid		+	158	5.3724	+	+	kVASHAPSLLR	MTMLLAKkVASHAPS	K	AO_UT	0.9987	14.6769	1	6.56e-05	0.635099	11.3705	14.3034	14.9699	14.5262	15.0497	14.4207	15.1361	14.2937	14.9348	14.3538	14.9829
O55102	O55102_K117	Bloc1s1			117	1.50116		+	TIATALEYVYkGQLQSAPS	TALEYVYkGQLQSAP	K		0.9996	12.937	11	0.0554906	-0.569946	-2.60259	13.3382	13.0563	13.371	12.4991	13.1211	12.8671	13.4159	12.3656	12.5976	12.2059
O55003	O55003_K104	Bnip3		+	104	1.89723	+	+	EVESILkK	REVESILkKNSDWIW	K	AO_UT	0.9991	17.2003	7	0.0258317	-0.54951	-3.34044	17.0564	16.3375	17.5139	17.0388	17.4127	16.9446	17.5277	17.1175	17.5244	16.849
O55003	O55003_K146	Bnip3			146	0.698677		+	kGGIFSADFLK	RNTSVMKkGGIFSAD	K		1	14.9888	1	0.265337	-0.233649	-1.42157	14.5444	14.7171	15.3277	15.085	15.0648	14.858	15.2565	14.9564	15.1846	14.5933
O55003	O55003_K83	Bnip3			83	1.3642		+	AEIDSHSFGEkNSTLSEEDYIER	DSHSFGEkNSTLSEE	K		1	14.453	11	0.0724525	-0.570747	-2.4087	14.0408	13.3722	14.7667	14.1536	14.7524	14.2352	14.926	14.3835	14.7387	14.2263
Q9Z2F7	Q9Z2F7_K176	Bnip3l			176	0.191634		+	kGGIFSAEFLK	RKSGAMKkGGIFSAE	K		1	15.0485	1	0.705702	-0.0311373	-0.482562	14.8778	15.0236	15.1021	15.0258	15.086	15.0175	15.1616	15.1929	15.149	14.9609
Q91VN4	Q91VN4_K203	Chchd6		+	203	2.06803	+	+	IQEkNAELYK	QQGRIQEkNAELYKL	K	AO_UT	0.9682	14.9267	4	0.0186314	0.205865	3.81195	14.8826	15.2231	14.8452	14.9745	14.8404	14.9621	14.7752	15.0422	14.9291	15.0997
Q91WS0	Q91WS0_K104	Cisd1		+	104	5.11955	+	+	HNEETGDNVGPLIIkK	NVGPLIIkKKET___	K	AO_UT	1	17.7431	15	9.6e-05	4.15204	16.887	14.5138	19.3473	14.5984	18.5513	14.5513	18.1648	14.4693	19.2602	14.9941	18.5634
Q91WS0	Q91WS0_K37	Cisd1	+		37	4.00651	+	+	FYAkENR	AYKKFYAkENRTKAM	K	AO_UT	0.9996	18.0385	4	0.000609137	1.2234	9.04601	17.5595	18.8254	17.2653	18.4972	17.2981	18.3684	17.2673	18.9449	17.4981	18.3695
Q91WS0	Q91WS0_K42	Cisd1	+		42	3.5011	+	+	TkAMVNLQIQK	YAKENRTkAMVNLQI	K	AO_UT	0.9997	16.9418	2	0.00142736	1.00455	6.88976	16.5089	17.5178	16.1499	17.1955	16.3783	17.1117	16.4292	17.8167	16.5933	17.4405
Q91WS0	Q91WS0_K51	Cisd1	+		51	2.88652	+	+	AMVNLQIQkDNPK	MVNLQIQkDNPKVVH	K	AO_UT	1	16.2796	9	0.00422491	0.839502	5.064	15.799	16.8948	15.6204	16.4285	15.7551	16.3147	15.851	17.0118	16.2017	16.7747
Q91WS0	Q91WS0_K55	Cisd1	+		55	6.30606	+	+	DNPkVVHAFDMEDLGDK	QIQKDNPkVVHAFDM	K	AO_UT	1	17.9066	4	1.53e-05	1.65825	25.6359	16.8548	18.7304	16.9849	18.4751	16.8908	18.483	16.8704	18.7032	16.974	18.4744
Q91WS0	Q91WS0_K68	Cisd1	+		68	7.02719	+	+	VVHAFDMEDLGDkAVYCR	DMEDLGDkAVYCRCW	K	AO_UT	1	22.9905	13	5.5e-06	3.9341	24.9209	20.303	24.4225	19.9337	23.8521	19.8809	23.7063	19.9638	24.1786	20.1896	23.782
Q91WS0	Q91WS0_K79	Cisd1	+		79	6.51499	+	+	kFPFCDGAHIK	CRCWRSKkFPFCDGA	K	AO_UT	1	20.0256	1	1.09e-05	1.78832	15.5375	19.1165	21.0081	19.0207	20.6452	18.9866	20.5263	18.6813	20.8563	19.1005	20.8115
P30275	P30275_K417	Ckmt1		+	417	1.78905	+	+	IPPPLVHSkH	PPPLVHSkH______	K	AO_UT	0.9989	14.2359	9	0.0318271	0.414901	3.24678	14.0151	14.4985	14.0066	14.5953	14.1384	14.7189	13.8632	14.0593	14.2335	14.4593
O88587	O88587_K205	Comt			205	1.03189		+	kGTVLLADNVIVPGTPDFLAYVR	EECGLLRkGTVLLAD	K		0.9968	10.4334	1	0.138703	-0.845905	-1.92065	11.0872	11.0099	11.2089	9.98622	10.5444	9.91932	10.8977	9.19289	9.68675	9.08715
P56391	P56391_K13	Cox6b1		+	13	1.6489	+	+	NYkTAPFDSR	KTKIKNYkTAPFDSR	K	AO_UT	1	18.2627	3	0.0414298	0.262336	3.34032	18.1123	18.3311	17.9524	18.4304	18.2604	18.4175	18.0574	18.4248	18.3779	18.4683
Q9CPQ1	Q9CPQ1_K68	Cox6c			68	0.187838		+	kAGIFQSAK	KDFEEMRkAGIFQSA	K		1	17.1804	1	0.710702	0.0703175	0.477372	17.1721	17.3368	17.0817	17.1926	17.2053	17.2738	16.759	16.953	17.5536	17.3671
Q9CPQ1	Q9CPQ1_K76	Cox6c			76	0.519404		+	kAGIFQSAk	AGIFQSAk_______	K		0.9975	14.457	9	0.37692	-0.234255	-1.11191	14.7169	14.5958	13.8873	14.2419	14.5877	14.2312	14.7325	13.966	14.8671	14.5854
P97742	P97742_K180	Cpt1a	+		180	3.75599	+	+	LPVPAVkDTVSR	RLPVPAVkDTVSRYL	K	AO_UT	0.9999	24.5057	7	0.000923475	2.4243	9.67884	22.8443	25.9819	22.6177	24.8439	23.0587	24.7135	22.6321	25.5633	22.9718	25.1434
P97742	P97742_K195	Cpt1a	+		195	4.65464	+	+	YLESVRPLMkEGDFQR	ESVRPLMkEGDFQRM	K	AO_UT	0.9779	17.8366	10	0.000193724	2.25266	10.4954	16.574	19.3534	16.1996	18.4773	16.0997	18.3373	16.5572	18.7397	16.6639	18.4498
P97742	P97742_K463	Cpt1a		+	463	3.08207	+	+	SITFVVFkNSK	SITFVVFkNSKIGIN	K	AO_UT	0.9899	13.6727	8	0.00299511	1.60627	7.34382	12.5472	14.9289	12.6064	14.1093	12.7444	13.7479	12.793	14.6521	12.9332	14.2174
P97742	P97742_K508	Cpt1a	+		508	4.5663	+	+	GDkNPNIPKPTR	DGHCKGDkNPNIPKP	K	AO_UT	0.9971	18.9195	3	0.000228486	3.49551	9.35484	16.3506	20.8244	16.1342	19.2432	15.6675	19.2983	16.7588	20.2691	16.8591	19.6128
P97742	P97742_K634	Cpt1a	+		634	3.62265	+	+	LFkIACEK	EQRFKLFkIACEKHQ	K	AO_UT	0.9998	14.7073	3	0.00115759	2.43929	8.78564	13.1845	16.4185	13.1874	15.2391	13.0717	14.8731	12.7242	15.6659	13.348	15.5156
Q9CZU6	Q9CZU6_K393	Cs		+	393	3.62316	+	+	IVPNILLEQGkAK	NILLEQGkAKNPWPN	K	AO_UT	1	13.2296	11	0.00115759	0.746919	8.36491	12.5493	13.706	12.9226	13.6358	12.9174	13.622	13.0207	13.4808	12.9176	13.6176
Q9CQX2	Q9CQX2_K101	Cyb5b			101	0.102875		+	QYYIGDVHPSDLkPK	DVHPSDLkPKGDDKD	K		0.9902	14.1908	13	0.832251	0.0542585	0.276662	13.8462	14.1549	14.3104	14.2495	14.2278	14.509	13.8603	13.6966	14.5368	14.4428
Q9CQX2	Q9CQX2_K30	Cyb5b	+		30	6.56665	+	+	LEEVAkR	YRLEEVAkRNSAEET	K	AO_UT	0.9684	23.8574	6	1e-05	2.99347	15.7303	21.5225	24.9479	21.5683	24.3788	22.0485	24.6881	21.7586	25.2057	22.1932	24.838
Q9CQX2	Q9CQX2_K88	Cyb5b	+		88	4.73973	+	+	EMLkQYYIGDVHPSDLKPK	PDAREMLkQYYIGDV	K	AO_UT	1	18.7787	4	0.000170105	2.1778	13.2233	16.9202	19.7064	17.3572	19.4299	17.8422	19.4823	17.5121	19.8058	17.4959	19.5922
Q9DCN2	Q9DCN2_K115	Cyb5r3	+		115	6.45793	+	+	VYFkDTHPK	LVVKVYFkDTHPKFP	K	AO_UT	0.9998	21.7133	4	1.21e-05	4.31152	17.82	18.0717	23.3933	18.5455	22.5	18.2834	22.3217	18.5439	23.0808	18.8923	22.5987
Q9DCN2	Q9DCN2_K120	Cyb5r3	+		120	6.86839	+	+	DTHPkFPAGGK	YFKDTHPkFPAGGKM	K	AO_UT	1	19.9094	5	6.75e-06	1.58467	17.2238	18.7748	20.7144	19.1173	20.5508	19.1013	20.4684	18.9371	20.7657	19.1028	20.4574
Q9DCN2	Q9DCN2_K126	Cyb5r3		+	126	3.10026	+	+	FPAGGkMSQYLENMK	PKFPAGGkMSQYLEN	K	AO_UT	0.9999	17.3892	6	0.0028913	0.829716	5.28968	16.5518	17.8353	17.1352	17.9514	17.0205	17.4575	16.9934	18.0926	17.0458	17.5585
Q9DCN2	Q9DCN2_K154	Cyb5r3	+		154	4.18772	+	+	GPNGLLVYQGkGK	GLLVYQGkGKFAIRA	K	AO_UT	0.9796	14.626	11	0.000455467	1.93273	12.3188	13.4274	15.8555	13.2791	15.3394	13.5522	15.1972	13.5612	15.5818	13.499	15.0088
Q9DCN2	Q9DCN2_K164	Cyb5r3	+		164	3.99108	+	+	kSNPVVR	FAIRADKkSNPVVRT	K	AO_UT	0.9952	19.7118	1	0.000624776	1.32929	7.17675	18.8156	20.6652	19.3359	20.3548	18.7372	19.9279	18.7661	20.5036	19.1866	20.0363
Q9DCN2	Q9DCN2_K173	Cyb5r3	+		173	4.39593	+	+	TVkSVGMIAGGTGITPMLQVIR	NPVVRTVkSVGMIAG	K	AO_UT	0.9953	12.1245	3	0.000312125	2.729	8.3357	10.2681	13.8571	10.4889	12.7541	10.5101	12.4521	10.6263	13.2762	9.47441	12.6732
Q9DCN2	Q9DCN2_K42	Cyb5r3	+		42	5.35908	+	+	STPAITLENPDIkYPLR	TLENPDIkYPLRLID	K	AO_UT	1	16.592	13	6.73e-05	1.93273	11.383	14.9994	17.7419	15.4025	17.2386	15.5792	17.0608	15.4586	17.543	15.5867	17.1057
P62897	P62897_K40	Cycs			40	0.0221559		+	kTGQAAGFSYTDANK	LHGLFGRkTGQAAGF	K		1	14.1793	1	0.960288	0.0150829	0.0650727	14.1539	14.0158	13.9097	14.1358	14.0641	14.4336	13.7002	13.8757	14.9181	14.3604
P31786	P31786_K51	Dbi			51	0.058757		+	QATVGDVNTDRPGLLDLkGK	RPGLLDLkGKAKWDS	K		1	16.6218	18	0.898318	-0.0441135	-0.164628	16.1542	16.1517	17.0874	16.7492	16.7759	16.9003	16.0605	16.1256	16.9068	16.8375
P31786	P31786_K72	Dbi			72	0.697967		+	ESAMkTYVEK	TSKESAMkTYVEKVD	K		0.9835	14.0508	5	0.265713	0.213663	1.45575	13.8275	14.1797	14.2158	14.3307	13.5788	14.1044	14.311	14.2499	13.8551	13.9917
Q8BHC4	Q8BHC4_K101	Dcakd			101	0.945257		+	ETFkYFLR	EMMKETFkYFLRGYR	K		0.9928	16.7305	4	0.164838	0.213107	1.77873	16.8312	17.0882	16.4785	16.752	16.4769	16.6311	16.8468	17.0506	16.6263	16.8034
Q8BHC4	Q8BHC4_K128	Dcakd		+	128	2.4373	+	+	YMkHTVVVYCDR	KKLLKYMkHTVVVYC	K	AO_UT	0.9925	14.569	3	0.00941038	0.51748	4.06319	14.2332	14.9034	14.2939	14.959	14.0436	14.685	14.5603	15.067	14.4964	14.6005
Q8BHC4	Q8BHC4_K166	Dcakd	+		166	4.87956	+	+	INAQLPLkDK	INAQLPLkDKARMAN	K	AO_UT	0.9991	23.3772	8	0.000137804	3.76553	15.9326	20.5624	24.9336	20.3861	23.9939	20.5302	23.8536	20.8586	24.8606	20.7766	24.2999
Q8BHC4	Q8BHC4_K168	Dcakd		+	168	4.62356	+	+	INAQLPLKDk	AQLPLKDkARMANHV	K	AO_UT	0.9932	18.9199	10	0.000206303	3.51163	10.6194	16.0284	20.6012	16.2199	18.9979	16.0466	19.5945	16.8356	20.3643	16.7016	19.8323
Q8BHC4	Q8BHC4_K67	Dcakd	+		67	3.93104	+	+	kVLGDLIFNQPDR	ENGDIDRkVLGDLIF	K	AO_UT	1	16.9989	1	0.000692131	1.36148	9.72374	16.3246	17.9323	16.1277	17.3545	16.1448	17.3637	16.4235	17.9021	16.2159	17.4913
Q8BHC4	Q8BHC4_K97	Dcakd		+	97	2.49877	+	+	KEMMkETFK	EIRKEMMkETFKYFL	K	AO_UT	0.9996	20.2518	5	0.00845104	-0.460722	-4.16764	20.706	20.1917	20.2435	19.8369	20.422	19.8351	20.4131	20.1903	20.5047	19.9317
Q99L04	Q99L04_K207	Dhrs1		+	207	7.38925	+	+	EFMAkEDTPEDPLFKK	MVKEFMAkEDTPEDP	K	AO_UT	0.9995	13.2643	5	3.68e-06	1.72961	22.2833	12.201	14.1077	12.1663	13.7866	12.4256	13.9619	12.1843	14.1106	12.25	13.9086
Q99L04	Q99L04_K217	Dhrs1	+		217	5.63793	+	+	EDTPEDPLFkK	TPEDPLFkKMKPDFS	K	AO_UT	0.9995	15.8684	10	4.24e-05	1.18587	12.1677	15.4144	16.5979	15.0708	16.2848	15.3557	16.4677	15.2328	16.567	15.1461	16.2317
Q99L04	Q99L04_K6	Dhrs1		+	6	2.80683	+	+	VAPMkGQVCVVTGASR	__MVAPMkGQVCVVT	K	AO_UT	1	17.3232	5	0.00482599	1.21149	6.57541	16.7037	18.389	16.5999	17.5428	16.5321	17.4741	16.6078	18.1563	16.8318	17.7705
Q99L04	Q99L04_K83	Dhrs1		+	83	3.32076	+	+	SLFEQVDREQkGR	EQVDREQkGRLDVLV	K	AO_UT	0.9808	13.9109	11	0.00197228	0.646088	5.71243	13.6822	14.2033	13.7004	14.1032	13.3266	14.5207	13.8143	14.2968	13.512	14.1419
Q99J47	Q99J47_K159	Dhrs7b	+		159	6.0626	+	+	kVMEINYFGPVALTK	TIVDVDRkVMEINYF	K	AO_UT	1	15.0534	1	2.2e-05	2.40541	14.0002	13.1468	16.3628	13.4443	15.7608	13.7616	15.5819	13.7227	16.0198	13.524	15.901
Q99J47	Q99J47_K183	Dhrs7b		+	183	1.99657	+	+	kQGHIVAISSIQGK	LPSMVERkQGHIVAI	K	AO_UT	0.9611	15.245	1	0.0213209	1.7098	4.57417	14.1896	14.938	14.0666	16.4627	14.1249	16.868	14.1015	15.115	14.1496	15.7975
Q99J47	Q99J47_K87	Dhrs7b	+		87	2.4982	+	+	NVkALEELSR	VLCGRNVkALEELSR	K	AO_UT	1	19.7661	3	0.00845104	1.57325	6.07041	18.8183	19.8215	18.6318	20.8535	18.7694	21.0808	18.8641	19.9335	18.8239	20.0844
Q5U458	Q5U458_K31	Dnajc11		+	31	3.59484	+	+	EASSEELkAAYR	EASSEELkAAYRRLC	K	AO_UT	0.9999	16.7117	8	0.00121748	1.35479	10.8039	15.9611	17.5341	15.9128	17.0156	15.9027	17.1046	15.9834	17.6565	16.0507	17.2739
Q5U458	Q5U458_K435	Dnajc11		+	435	4.3109	+	+	kQEAEAAVR	ASDILQKkQEAEAAV	K	AO_UT	0.9967	15.7134	1	0.00036148	2.44443	7.88304	14.1049	17.0151	13.8698	16.6653	13.5139	15.8249	14.8702	16.9096	14.1759	16.342
Q5U458	Q5U458_K476	Dnajc11		+	476	1.64355	+	+	FVNDkSR	YGKFVNDkSRKNEKV	K	AO_UT	0.9756	16.4584	5	0.0418076	0.394056	2.9445	16.3168	16.8345	16.3357	16.67	16.2591	16.2734	16.024	16.9403	16.4517	16.6396
Q5U458	Q5U458_K83	Dnajc11		+	83	3.80615	+	+	AIYDIYGkR	AIYDIYGkRGLEMEG	K	AO_UT	0.9989	15.5365	8	0.00084704	0.713609	8.08175	15.2281	15.9863	15.068	15.6544	15.2345	15.814	15.3105	16.0891	15.1275	15.9927
Q78YY6	Q78YY6_K72	Dnajc15		+	72	2.17533	+	+	kISSPSFSSYYK	VITATARkISSPSFS	K	AO_UT	1	12.8365	1	0.0151805	-1.11851	-3.75183	12.5886	11.5775	13.459	12.631	13.5757	12.5652	13.0381	12.0606	13.228	11.4625
Q8K1M6	Q8K1M6_K103	Dnm1l			103	0.225986		+	FLHTkNK	WGKFLHTkNKLYTDF	K		0.9689	15.2599	5	0.661015	-0.114628	-0.559374	15.3159	15.2723	15.6605	15.3247	15.3289	14.9008	14.6293	14.925	15.4791	15.4179
Q8K1M6	Q8K1M6_K166	Dnm1l			166	0.514885		+	VPVGDQPkDIELQIR	VPVGDQPkDIELQIR	K		0.9967	15.2332	8	0.380077	-0.127815	-1.12041	14.951	15.0966	15.5865	15.0962	15.2618	15.1987	15.3212	15.3504	15.3284	15.0681
P19096	P19096_K1071	Fasn		+	1071	1.73172	+	+	LkEDTQVADVTTSR	RQKVYRLkEDTQVAD	K	AO_UT	1	17.0084	2	0.0355118	0.295039	3.10197	16.7009	17.1171	16.7153	17.0438	16.8824	17.159	17.1318	17.3355	16.9756	17.2257
P19096	P19096_K1143	Fasn			1143	0.53684		+	ELQLCkGLAR	QKELQLCkGLARALQ	K		0.9955	17.1993	6	0.36374	-0.0982964	-1.13209	17.1455	17.0321	17.3957	17.3048	17.3395	17.0449	17.0587	17.089	17.3075	17.2845
P19096	P19096_K1152	Fasn	+		1152	1.88769	+	+	ALQTkATQQGLK	LARALQTkATQQGLK	K	AO_UT	1	16.1549	5	0.0262988	-0.383936	-3.46218	16.4631	16.0437	16.3326	15.9442	16.2645	15.6122	16.4202	16.209	16.1716	15.9232
P19096	P19096_K1159	Fasn			1159	0.594016		+	ATQQGLkAAMLGQEDPPQHGLPR	KATQQGLkAAMLGQE	K		1	15.539	7	0.325351	-0.186674	-1.22725	15.1975	15.0517	15.7078	15.4726	15.759	15.4571	15.5767	15.4246	15.8047	15.7063
P19096	P19096_K1808	Fasn			1808	1.47453		+	EVAALLkAGIR	REVAALLkAGIRDGV	K		1	14.9068	7	0.0584382	-0.223986	-2.85647	15.1001	15.0258	15.0783	14.9232	15.0256	14.6817	14.9741	14.6983	14.9471	14.6762
P19096	P19096_K1817	Fasn		+	1817	1.59806	+	+	DGVVkPLK	GIRDGVVkPLKCTVF	K	AO_UT	0.9922	15.5397	5	0.0456447	-0.690555	-2.79962	16.0194	14.9567	15.2513	14.6305	15.5082	15.217	16.3951	15.2095	15.7949	15.5024
P19096	P19096_K2180	Fasn		+	2180	7.09751	+	+	kLQEMSSK	VRQLTLRkLQEMSSK	K	AO_UT	0.9951	15.6023	1	5.29e-06	1.37256	19.5897	14.9736	16.3071	14.9605	16.3589	14.814	16.178	14.6748	16.1633	14.856	16.1344
P19096	P19096_K2384	Fasn			2384	1.26388		+	VLEALLPLkSLEDR	LEALLPLkSLEDRVA	K		0.9998	13.8938	9	0.0880752	0.262263	2.26284	13.6076	14.077	13.9466	14.1576	13.843	14.1484	13.919	13.6964	13.6062	14.1543
P19096	P19096_K2442	Fasn	+		2442	1.8404	+	+	AkTGGTYGEDLGADYNLSQVCDGK	NVTLLRAkTGGTYGE	K	AO_UT	1	17.5632	2	0.0287631	-0.385589	-3.217	17.424	17.1912	17.8996	17.4707	17.968	17.4564	17.6976	17.1494	17.6058	17.3994
P19096	P19096_K49	Fasn		+	49	8.70658	+	+	AGLYGLPkR	AGLYGLPkRSGKLKD	K	AO_UT	0.9992	15.2452	8	7.95e-07	1.43394	34.054	14.5566	15.8911	14.4801	15.845	14.4402	15.8242	14.4582	15.9372	14.3479	15.9552
P19096	P19096_K993	Fasn		+	993	4.8537	+	+	LTQGEVYkELR	LTQGEVYkELRLRGY	K	AO_UT	0.9999	16.9254	8	0.000143017	0.985979	14.7981	16.3358	17.4607	16.2498	17.327	16.5146	17.471	16.4296	17.4057	16.5937	17.3891
Q920E5	Q920E5_K293	Fdps			293	0.110271		+	QILEENYGQkDPEK	LEENYGQkDPEKVAR	K		1	16.0034	10	0.821212	0.0790627	0.294965	15.5298	15.5334	16.1495	16.3197	16.2573	16.3172	15.3347	15.6418	16.3502	16.2046
Q920E5	Q920E5_K31	Fdps			31	0.821342		+	VLTEkELGHPEIGDAIAR	IVKVLTEkELGHPEI	K		1	17.4759	5	0.209723	-0.328617	-1.61253	16.9306	16.8898	17.6665	17.397	17.884	17.5716	17.7901	17.1889	17.6632	17.2442
Q920E5	Q920E5_K46	Fdps			46	0.91938		+	LkEVLEYNALGGK	GDAIARLkEVLEYNA	K		1	15.7325	2	0.173201	0.157255	1.75414	15.509	15.7118	15.7344	15.9972	15.6204	16.0165	15.8297	15.7339	15.6798	15.7003
Q920E5	Q920E5_K57	Fdps			57	0.595616		+	EVLEYNALGGkYNR	EYNALGGkYNRGLTV	K		0.9999	15.5095	11	0.324428	0.239274	1.23656	14.8525	15.214	15.6329	15.6579	15.3227	15.9197	15.739	15.7451	15.3633	15.5701
Q9CQ92	Q9CQ92_K20	Fis1	+		20	3.56281	+	+	kFQSEQAAGSVSK	DLKNFERkFQSEQAA	K	AO_UT	0.9761	16.3279	1	0.0012812	1.44422	6.33937	16.0708	17.5932	15.4211	16.6333	15.3173	16.6194	15.3095	17.0449	15.4494	16.8985
Q9CQ92	Q9CQ92_K64	Fis1		+	64	2.78209	+	+	GIVLLEELLPkGSK	LLEELLPkGSKEEQR	K	AO_UT	1	14.1491	11	0.00503668	0.787086	5.17986	13.3999	14.8092	14.2049	14.535	13.7478	14.491	13.6287	14.3425	13.7374	14.4762
Q9CQ92	Q9CQ92_K89	Fis1		+	89	1.89728	+	+	EYEkALK	YRLKEYEkALKYVRG	K	AO_UT	0.9581	16.0956	4	0.0258317	0.941528	3.30683	15.6324	17.1449	15.2977	16.4049	15.1835	16.2551	15.3102	16.5	16.4644	16.2908
O35465	O35465_K304	Fkbp8	+		304	5.55413	+	+	GkVLAQQGEYSEAIPILR	KALFRKGkVLAQQGE	K	AO_UT	1	17.1005	2	4.87e-05	2.35772	12.2267	15.7808	17.5535	15.2448	17.8077	15.3391	17.823	15.6877	18.4532	15.8389	18.0425
O35465	O35465_K324	Fkbp8		+	324	3.8993	+	+	AALkLEPSNK	PILRAALkLEPSNKT	K	AO_UT	1	18.8077	4	0.000730321	1.63718	9.34369	17.993	19.1778	17.7222	19.347	17.6202	19.2017	17.9831	20.0336	17.8584	19.6026
O35465	O35465_K330	Fkbp8		+	330	4.47497	+	+	LEPSNkTIHAELSK	LKLEPSNkTIHAELS	K	AO_UT	1	17.5541	6	0.000268124	1.71978	10.9101	16.5027	18.0649	16.4908	18.1975	16.3407	17.9151	16.7926	18.7331	16.5208	18.3358
O35465	O35465_K356	Fkbp8			356	0.9211		+	kMLGNPSR	TETALYRkMLGNPSR	K		0.9884	18.1567	1	0.172646	0.207423	1.78461	18.1818	18.1323	18.0403	18.2579	17.8516	18.0326	18.1068	18.6057	18.1753	18.3644
O35465	O35465_K367	Fkbp8		+	367	1.93979	+	+	LPAkCPGK	NPSRLPAkCPGKGAW	K	AO_UT	0.9868	16.6046	4	0.0237827	0.39181	3.27031	16.3449	16.6049	16.4108	16.6529	16.1983	16.9558	16.4303	17.0097	16.7395	16.8597
O35465	O35465_K95	Fkbp8	+		95	6.02346	+	+	MkTLVPGPK	GNGLLRMkTLVPGPK	K	AO_UT	1	18.1538	2	2.31e-05	3.93819	15.2393	15.0982	18.5886	14.8427	19.08	15.1904	18.8614	15.1364	19.8108	15.7526	19.3704
Q9D6K8	Q9D6K8_K114	Fundc2	+		114	4.75213	+	+	NkQIPTEVK	QLKIRKNkQIPTEVK	K	AO_UT	1	18.6624	2	0.000166605	1.57746	9.20652	18.1848	19.4322	17.4253	19.389	17.6166	18.9902	17.8776	19.6575	17.6773	19.1999
Q9D6K8	Q9D6K8_K23	Fundc2	+		23	4.33784	+	+	FEALDLAELTkK	LDLAELTkKQPWWRK	K	AO_UT	1	15.8173	11	0.000346146	1.43279	8.40395	15.0515	16.809	15.0807	16.3932	14.7629	16.2517	15.3602	16.7231	14.8575	16.0999
Q9D6K8	Q9D6K8_K30	Fundc2	+		30	3.769	+	+	kLFGQESGPSAEK	KKQPWWRkLFGQESG	K	AO_UT	1	15.6702	1	0.000902693	1.39625	6.62032	15.2285	16.6333	14.6381	16.1848	14.6395	15.9794	15.2424	16.6598	14.6755	15.948
O88741	O88741_K173	Gdap1		+	173	1.65407	+	+	kLAEENPDLQEAYIAK	NTESELKkLAEENPD	K	AO_UT	1	14.2483	1	0.0410702	-0.305908	-2.84684	14.0715	13.989	14.362	13.8422	14.4546	14.1923	14.4974	14.1577	14.52	14.1948
O88741	O88741_K188	Gdap1			188	0.644062		+	KLAEENPDLQEAYIAkQK	LQEAYIAkQKRLKSK	K		1	16.0091	16	0.29487	0.110049	1.33023	15.7763	15.9233	16.0406	16.1521	15.8032	16.021	16.0483	16.1553	16.1213	16.0883
O88741	O88741_K195	Gdap1			195	0.691905		+	SkLLDHDNVK	KQKRLKSkLLDHDNV	K		0.9989	15.6464	2	0.26874	0.0627241	1.41906	15.5527	15.6501	15.6994	15.7682	15.54	15.6755	15.6574	15.7294	15.7307	15.6706
O88741	O88741_K203	Gdap1		+	203	2.34031	+	+	LLDHDNVkYLK	LLDHDNVkYLKKILD	K	AO_UT	1	17.6778	8	0.0112055	0.297446	3.9613	17.4392	17.8002	17.551	17.7371	17.4536	17.7424	17.6252	18.0448	17.6804	17.9121
O88741	O88741_K207	Gdap1	+		207	4.90411	+	+	kILDELEK	DNVKYLKkILDELEK	K	AO_UT	0.9935	19.2925	1	0.00013308	1.81891	19.3585	18.2957	19.9538	18.1637	19.9995	18.1696	19.8232	18.1876	20.367	18.2544	20.0222
Q91VC9	Q91VC9_K30	Ghitm	+		30	4.86003	+	+	ASPLVkNSITK	TKASPLVkNSITKNQ	K	AO_UT	0.9999	14.0407	6	0.000141426	1.71885	10.0403	13.5424	14.9413	12.7782	14.4313	12.8113	14.7463	13.0625	15.0149	13.0262	14.681
Q91VC9	Q91VC9_K58	Ghitm			58	1.38872		+	GkTGQELK	RIRTHRGkTGQELKE	K		0.9999	15.0606	2	0.069051	0.53428	2.47616	14.899	15.3114	14.9376	15.7059	14.4339	15.6716	15.1402	15.2187	14.5785	14.753
Q9CPV4	Q9CPV4_K102	Glod4			102	0.958174		+	kLEWPLSK	QAVSNARkLEWPLSK	K		0.9962	15.1368	1	0.160938	-0.291362	-1.89512	15.0277	14.4149	15.4102	15.0778	15.2877	15.1775	15.3273	15.1246	15.2258	15.0271
P26443	P26443_K187	Glud1	+		187	3.31394	+	+	AGVkINPK	GGAKAGVkINPKNYT	K	AO_UT	0.997	14.3535	4	0.00199802	1.83495	8.73668	13.1777	14.925	13.2078	15.5573	13.3451	15.5506	13.0845	14.5834	13.3914	14.7649
Q64521	Q64521_K634	Gpd2			634	1.2747		+	FHkFDEDEK	RYKKRFHkFDEDEKG	K		0.9979	14.4824	3	0.0862786	0.272605	2.36461	14.1944	14.5146	14.3539	14.605	14.53	14.6581	14.0957	14.545	14.6289	14.8431
Q64520	Q64520_K147	Guk1			147	0.345822		+	NTETEESLAkR	ETEESLAkRLAAART	K		0.9993	15.4251	10	0.526774	0.118113	0.7925	15.5516	15.9065	15.5319	15.5523	15.1567	15.4522	15.5911	15.3156	15.1286	15.3238
P70349	P70349_K21	Hint1	+		21	2.17867	+	+	AQVAQPGGDTIFGkIIR	GGDTIFGkIIRKEIP	K	AO_UT	1	13.8526	14	0.0150981	-0.622333	-4.0374	13.7589	13.2341	14.2535	13.6461	13.775	13.5075	14.43	13.5642	14.2303	13.3841
P70349	P70349_K30	Hint1	+		30	3.1115	+	+	EIPAkIIFEDDR	IRKEIPAkIIFEDDR	K	AO_UT	1	17.2079	5	0.00283624	-1.02638	-6.0824	17.2049	16.4371	18.0253	16.4711	17.3947	16.8052	17.7733	16.63	17.417	16.3399
Q9CPS6	Q9CPS6_K80	Hint3			80	1.13971		+	HIGSCkDLNK	KKHIGSCkDLNKDHI	K		0.9998	16.0145	6	0.112466	-0.0921587	-2.06961	16.1341	15.9258	16.161	15.9596	16.0062	16.0314	16.0459	16.0865	16.0325	15.9156
Q8BTX9	Q8BTX9_K109	Hsdl1		+	109	4.38903	+	+	LQAAAkHIADTYR	EKLQAAAkHIADTYR	K	AO_UT	1	20.2389	6	0.000315666	1.39037	9.68901	19.3529	21.0638	19.2995	20.6804	19.4077	20.5601	19.6879	21.2212	19.59	20.7644
Q9JHR7	Q9JHR7_K1018	Ide			1018	1.32165		+	PHINFMAAkL	HINFMAAkL______	K		0.9865	16.9584	9	0.0786659	0.288235	2.33723	16.728	16.9421	16.6977	17.1604	16.9611	16.906	16.647	17.4008	17.0887	17.1543
Q9JHR7	Q9JHR7_K192	Ide			192	0.275537		+	DREVNAVDSEHEkNVMNDAWR	AVDSEHEkNVMNDAW	K		0.9803	14.3746	13	0.601604	0.0993614	0.662342	14.0249	13.9189	14.3641	14.4641	14.4107	14.586	14.3496	14.5499	14.4711	14.5983
Q9JHR7	Q9JHR7_K206	Ide		+	206	1.79969	+	+	LFQLEkATGNPK	WRLFQLEkATGNPKH	K	AO_UT	1	14.3926	6	0.031168	0.313175	3.07599	14.4748	14.5757	14.0134	14.6102	14.3758	14.7702	14.2055	14.3631	14.2727	14.5889
Q9JHR7	Q9JHR7_K212	Ide		+	212	2.68877	+	+	ATGNPkHPFSK	EKATGNPkHPFSKFG	K	AO_UT	0.9996	16.4119	6	0.00596373	-0.47827	-4.50486	16.4584	15.9555	16.5791	16.0427	16.4391	16.2524	16.8175	16.0875	16.7796	16.3444
Q9JHR7	Q9JHR7_K308	Ide		+	308	2.98511	+	+	IVPIkDIR	LYKIVPIkDIRNLYV	K	AO_UT	0.9648	21.0985	5	0.00356679	0.45994	5.0157	20.8443	21.2728	20.6618	21.2216	21.0117	21.5855	20.9304	21.2989	21.0162	21.3853
Q9JHR7	Q9JHR7_K364	Ide			364	0.370199		+	GWVNTLVGGQkEGAR	NTLVGGQkEGARGFM	K		1	12.7313	11	0.5032	0.176573	0.839737	12.8145	12.8896	12.0315	12.9388	12.7465	13.1286	12.9794	12.3327	12.7084	12.8734
Q9JHR7	Q9JHR7_K436	Ide		+	436	2.84313	+	+	GYTSkIAGK	RPRGYTSkIAGKLHY	K	AO_UT	1	17.6978	5	0.00452725	0.431533	6.01674	17.4276	17.9471	17.2893	17.9338	17.6452	18.0259	17.5756	17.8518	17.6077	17.9445
Q9JHR7	Q9JHR7_K826	Ide			826	1.09619		+	TkEQLGYIVFSGPR	CFNTLRTkEQLGYIV	K		1	14.5089	2	0.122028	0.192494	2.08069	14.1361	14.689	14.4797	14.66	14.6177	14.7351	14.4212	14.5428	14.5017	14.4921
Q8CAQ8	Q8CAQ8_K102	Immt			102	0.366523		+	kPVQSGPLK	YTVPLPKkPVQSGPL	K		0.9789	15.9577	1	0.506262	-0.0993332	-0.831861	15.7538	15.9924	16.1436	15.8746	15.8928	15.5706	16.0782	16.0322	16.1596	16.0615
Q8CAQ8	Q8CAQ8_K130	Immt			130	0.26524		+	LPVAQSQkTK	LPVAQSQkTKGDTPA	K		0.9986	15.2738	8	0.614075	0.0874641	0.642783	15.1644	15.1775	15.1421	15.1498	15.2472	15.4063	14.9577	15.4039	15.6706	15.4818
Q8CAQ8	Q8CAQ8_K268	Immt			268	0.0461873		+	TAMDNSEIAGEkK	NSEIAGEkKSAQWRT	K		0.9995	15.9834	12	0.919994	0.0204182	0.131029	15.9303	15.6473	15.8926	16.0664	16.0856	16.0201	15.6816	15.8551	16.2717	16.375
Q8CAQ8	Q8CAQ8_K281	Immt			281	0.28861		+	TVEGALkER	RTVEGALkERRKAVD	K		0.9909	15.2765	7	0.587631	0.0745565	0.693323	14.9884	15.2285	15.2754	15.2199	15.1325	15.4399	15.286	15.2988	15.5673	15.4353
P16125	P16125_K308	Ldhb		+	308	3.87996	+	+	GLTSVINQkLKDDEVAQLR	LTSVINQkLKDDEVA	K	AO_UT	1	17.7262	9	0.000754111	-0.45327	-6.97228	17.9842	17.4686	17.9454	17.5683	17.8151	17.6383	18.1231	17.4421	17.9305	17.4145
P97823	P97823_K105	Lypla1			105	0.954973		+	ALIDQEVkNGIPSNR	ALIDQEVkNGIPSNR	K		1	15.5233	8	0.161834	-0.155738	-1.79384	15.4593	15.2373	15.5682	15.4061	15.5879	15.5105	15.8433	15.5682	15.551	15.5091
Q64133	Q64133_K284	Maoa		+	284	4.74827	+	+	IHFkPELPPER	LTAKIHFkPELPPER	K	AO_UT	1	16.6148	4	0.000167325	0.346647	10.2754	16.4264	16.9066	16.52	16.8248	16.4925	16.8468	16.4304	16.7703	16.4954	16.7495
Q64133	Q64133_K372	Maoa	+		372	5.6345	+	+	RkICELYAK	HKDIRKRkICELYAK	K	AO_UT	1	20.7147	2	4.26e-05	3.75362	12.5472	18.2637	22.4431	18.2468	21.6518	17.2401	20.9952	18.0213	21.8395	17.9343	21.5448
Q64133	Q64133_K465	Maoa	+		465	4.22092	+	+	EVLNALGkVAK	EVLNALGkVAKKDIW	K	AO_UT	1	16.9351	8	0.000425913	2.31956	13.1751	15.4477	18.2877	15.4085	17.5417	15.534	17.3784	15.306	18.0482	15.6163	17.6542
Q64133	Q64133_K469	Maoa	+		469	4.18059	+	+	kDIWVQEPESK	ALGKVAKkDIWVQEP	K	AO_UT	0.9959	15.3567	1	0.000459804	1.96755	11.5978	14.2376	16.4609	14.1403	15.9666	14.3378	15.735	13.9804	16.5348	14.0842	15.9207
Q64133	Q64133_K61	Maoa	+		61	5.44596	+	+	NEHVkWVDVGGAYVGPTQNR	TVRNEHVkWVDVGGA	K	AO_UT	1	19.084	5	5.78e-05	2.96049	17.0127	16.844	20.4852	17.0314	19.8703	17.0065	19.6092	17.2275	20.288	17.2573	19.9165
Q64133	Q64133_K82	Maoa	+		82	4.16111	+	+	LSkELGIETYK	NRILRLSkELGIETY	K	AO_UT	1	18.2475	3	0.000475403	3.31258	12.5544	16.0932	19.872	15.6593	18.9555	15.7446	18.5685	15.9207	19.7093	16.0301	18.9055
Q64133	Q64133_K90	Maoa	+		90	5.73055	+	+	ELGIETYkVNVNER	ELGIETYkVNVNERL	K	AO_UT	1	16.5542	8	3.66e-05	1.41225	12.4108	15.4674	17.3986	15.679	17.0164	15.7297	16.9604	15.9427	17.2375	15.7231	16.9902
Q8BW75	Q8BW75_K52	Maob	+		52	5.54296	+	+	NVkYVDLGGSYVGPTQNR	TIRNKNVkYVDLGGS	K	AO_UT	1	18.9566	3	4.97e-05	4.54351	14.0517	15.1267	20.4911	15.2948	19.3332	15.2289	19.3375	15.4424	20.5772	16.1036	20.1749
Q8BW75	Q8BW75_K73	Maob	+		73	2.88803	+	+	LAkELGLETYK	NRILRLAkELGLETY	K	AO_UT	1	15.4745	3	0.00421476	1.44621	6.74836	14.4305	16.4298	14.6887	15.6509	14.6807	15.6652	14.8025	16.6678	14.5488	15.9686
P97287	P97287_K175	Mcl1			175	0.0041221		+	EQATGSkDSkPLGEAGAAGR	REQATGSkDSKPLGE	K		0.9975	14.7903	7	0.993022	0.00296345	0.0124427	14.6688	15.6761	14.8763	14.459	14.5361	14.5786	14.8575	14.6502	14.9826	14.5722
P97287	P97287_K178	Mcl1			178	0.70086		+	DSkPLGEAGAAGR	ATGSKDSkPLGEAGA	K		1	18.0255	3	0.264181	0.382129	1.50131	18.0446	19.1773	17.9243	18.1615	17.7641	17.9906	17.6749	17.7891	17.7896	17.9897
Q6PCP5	Q6PCP5_K251	Mff	+		251	4.55952	+	+	QIIkLNR	SLRRQIIkLNRRLQL	K	AO_UT	0.9748	16.4282	4	0.000231401	1.72895	9.7753	15.2891	17.2469	15.3735	16.9425	15.5413	16.9046	14.9675	17.4243	15.8676	17.1655
Q6PCP5	Q6PCP5_K264	Mff		+	264	3.87834	+	+	LQLLEEENkER	QLLEEENkERAKREM	K	AO_UT	0.9897	16.2511	9	0.000755551	0.555173	7.2868	15.8692	16.4195	16.0536	16.6263	15.9326	16.6143	16.2062	16.6228	15.9055	16.4601
Q811U4	Q811U4_K395	Mfn1	+		395	8.26475	+	+	NQMNLLTLDVkKK	NLLTLDVkKKIKEVT	K	AO_UT	1	20.1947	11	1.34e-06	2.45678	25.9738	18.7891	21.2917	18.4077	21.063	18.7267	20.9533	18.6193	21.2174	18.6526	20.9539
Q811U4	Q811U4_K399	Mfn1	+		399	4.69775	+	+	IkEVTEEVANK	LDVKKKIkEVTEEVA	K	AO_UT	1	17.9343	2	0.000182016	3.46692	18.6778	15.3933	19.4451	15.4424	18.5469	15.3577	18.5587	15.5721	19.2414	15.5689	18.8769
Q80U63	Q80U63_K416	Mfn2	+		416	7.28537	+	+	QLELLAQDYkLR	ELLAQDYkLRIKQIT	K	AO_UT	1	19.9644	10	4.24e-06	1.71305	20.0784	18.7617	20.6216	19.0004	20.5745	19.0784	20.6804	19.0462	20.6147	18.9743	20.9351
Q80U63	Q80U63_K420	Mfn2	+		420	5.99701	+	+	IkQITEEVER	QDYKLRIkQITEEVE	K	AO_UT	1	17.2479	2	2.41e-05	2.31845	14.6558	15.5035	18.2939	15.8276	17.8706	15.6253	17.745	16.0213	18.4232	15.9098	18.147
Q80U63	Q80U63_K560	Mfn2		+	560	6.23251	+	+	FLGPkNSR	VNRFLGPkNSRRALL	K	AO_UT	0.9955	16.0428	5	1.7e-05	2.20465	14.5328	14.8291	16.9874	14.3194	16.8822	14.8747	16.6097	14.5886	17.2302	14.722	16.6476
Q80U63	Q80U63_K720	Mfn2	+		720	4.90368	+	+	kVEALDSLQSR	EIAAMNKkVEALDSL	K	AO_UT	1	16.7871	1	0.00013308	0.819485	10.6854	16.2304	17.1312	16.285	17.1252	16.5633	17.1975	16.4879	17.3633	16.3236	17.1704
Q5NCS9	Q5NCS9_K64	Mief2			64	1.79245	+	+	ATSPPDEDDTkGDSWK	PPDEDDTkGDSWKEL	K	AO_UT	1	14.4529	11	0.0315989	0.574364	3.28395	14.2262	14.8816	14.2161	14.4799	13.8391	14.3629	14.2947	15.2333	14.2607	14.7509
Q4QQM5	Q4QQM5_K543	Miga1			543	2.50573	+	+	DIFDFEkVR	KDIFDFEkVRYSSID	K	AO_UT	0.998	14.7914	7	0.008367	0.794508	4.40006	14.7115	15.5129	14.2907	15.1803	14.0935	14.6421	14.4232	15.3954	14.4449	15.2056
P63030	P63030_K105	Mpc1			105	0.426911		+	LINYEMSkRPSA	LINYEMSkRPSA___	K		0.989	15.3501	8	0.451463	-0.158026	-0.948747	15.3518	15.4049	14.9882	14.9973	15.4911	15.1273	15.4103	15.2516	15.8488	15.519
Q9D023	Q9D023_K122	Mpc2			122	1.51393		+	YNQELkSK	WRYNQELkSKGIQ__	K		0.9999	17.0807	6	0.0540885	-0.339218	-2.8808	17.2182	16.8191	17.195	16.9092	17.1638	16.7271	16.929	16.9868	17.5972	16.9649
Q9D023	Q9D023_K26	Mpc2			26	3.55064	+	+	VELLLPkK	KVELLLPkKLRPLYN	K	AO_UT	0.9239	16.2944	7	0.00130948	-0.741773	-7.78684	16.7036	15.5509	16.5363	16.0816	16.687	15.844	16.5351	15.8977	16.5091	15.8881
Q922Q1	Q922Q1_K144	Mtarc2			144	2.3097	+	+	LPSSNkIHNCR	IKLPSSNkIHNCRLF	K	AO_UT	1	16.4014	6	0.0118457	1.29706	4.01057	16.535	17.599	15.7427	17.1089	15.3319	16.5493	14.9406	16.6915	15.7539	16.8407
Q922Q1	Q922Q1_K156	Mtarc2			156	4.23825	+	+	LFGLDIkGR	RLFGLDIkGRDCGDE	K	AO_UT	0.9995	16.7836	7	0.000411661	2.66748	11.7953	15.1721	18.3878	14.9072	17.5506	15.1321	17.1249	14.727	17.8222	15.0943	17.4846
Q922Q1	Q922Q1_K187	Mtarc2			187	5.01946	+	+	LVQFDTSMkGR	VQFDTSMkGRTTKKL	K	AO_UT	0.9991	16.9671	9	0.000112707	1.65351	11.2256	16.1932	18.0359	15.8248	17.4166	15.9262	17.5123	15.9007	17.8822	16.2336	17.4989
Q922Q1	Q922Q1_K289	Mtarc2			289	5.55748	+	+	kEPLETLK	DTGIIDRkEPLETLK	K	AO_UT	0.9917	17.3248	1	4.85e-05	2.84181	16.8638	15.521	18.7911	15.5356	18.0873	15.4548	18.0238	15.1248	18.4266	15.5133	18.0297
Q922Q1	Q922Q1_K296	Mtarc2			296	5.98479	+	+	KEPLETLkSYR	KEPLETLkSYRLCDP	K	AO_UT	1	20.4191	8	2.43e-05	3.54347	16.6569	17.9875	22.0092	17.7184	21.1717	17.5972	20.9886	17.9202	21.6532	18.2493	21.3673
Q791T5	Q791T5_K184	Mtch1			184	1.25659		+	VFPPDEMEQVSNkDDMK	EMEQVSNkDDMKTSL	K		1	14.4402	13	0.0893513	0.400645	2.40392	13.9746	14.6876	13.8376	14.5605	14.5462	14.5442	14.599	14.9054	14.2684	14.5313
Q791V5	Q791V5_K111	Mtch2			111	1.48121		+	VLQYYQESEKPEELGSVTVQkEYSSSFDR	LGSVTVQkEYSSSFD	K		1	14.0011	21	0.0577143	0.699418	2.58592	14.1496	15.062	13.4787	14.3865	13.8682	13.9913	13.596	14.3792	13.1177	13.8883
P47802	P47802_K168	Mtx1			168	4.74823	+	+	SENEEELEkELYQEAR	ENEEELEkELYQEAR	K	AO_UT	1	15.4117	9	0.000167325	2.53317	10.2071	13.2612	16.7265	13.8697	16.0688	13.9251	15.709	14.0352	16.7631	13.5917	16.0813
P47802	P47802_K41	Mtx1			41	0.0434168		+	IHkTSNPWQSPSGTLPALR	GAPLKIHkTSNPWQS	K		0.9959	14.7337	3	0.924002	0.0138309	0.123869	14.4376	14.9524	14.7202	14.6099	14.9645	14.7448	14.8914	14.63	14.6724	14.8182
P47802	P47802_K78	Mtx1			78	2.98279	+	+	EkYNADYDLSAR	ITHLRKEkYNADYDL	K	AO_UT	1	18.4006	2	0.00357779	0.962424	5.16032	17.9371	19.3058	17.9068	18.538	17.5535	18.5681	18.2683	19.0728	17.8325	18.8257
P97432	P97432_K275	Nbr1			275	0.406132		+	RPVVISSEPFFYSkYSAPR	SEPFFYSkYSAPRLP	K		0.9767	12.2559	14	0.468912	-0.39992	-0.944785	12.5516	13.3579	11.9798	12.4156	12.3105	11.3368	12.5179	11.1542	12.4563	11.552
P97432	P97432_K300	Nbr1			300	3.69969	+	+	NFVkAEK	QVDKNFVkAEKQRLR	K	AO_UT	0.9718	15.6357	4	0.00101345	-1.13629	-8.41855	15.9417	14.6015	16.0497	14.86	15.9912	14.8741	16.2604	15.3503	15.9632	14.8388
Q62425	Q62425_K10	Ndufa4			10	1.13178		+	QILGQAkK	RQILGQAkKHPSLIP	K		0.9728	17.2458	7	0.113864	-0.412283	-2.06155	17.2868	16.6133	17.6656	17.2836	17.6084	17.1289	16.8546	16.7325	17.5734	17.1691
Q62425	Q62425_K48	Ndufa4			48	1.72804	+	+	kNNPEPWNK	PDVSWDRkNNPEPWN	K	AO_UT	1	16.6883	1	0.0357574	-0.536461	-3.36797	16.6532	16.4028	16.6215	16.2207	17.1107	16.2902	16.7058	16.3053	17.368	16.5578
Q62425	Q62425_K74	Ndufa4			74	1.40946		+	FYSVNVDYSkLK	SVNVDYSkLKKEGPD	K		0.9974	15.0218	10	0.0663321	-0.392317	-2.69978	15.0848	14.3602	15.0097	14.9533	15.2506	14.7391	15.2682	14.7485	15.3117	15.1623
Q9DCJ5	Q9DCJ5_K106	Ndufa8			106	0.0235017		+	QQQAkFDQCVLDK	HCRQQQAkFDQCVLD	K		1	19.0957	5	0.957959	-0.0252792	-0.0681901	18.8818	18.4736	18.9078	19.1854	18.9527	18.8595	18.2785	18.5274	19.9813	19.8299
O09111	O09111_K43	Ndufb11			43	1.1359		+	AVIAPSGVEkK	IAPSGVEkKRQREPT	K		0.9912	14.9525	10	0.11322	0.18444	2.07492	14.749	14.8273	14.8914	15.1636	15.0486	15.1418	14.7621	14.9843	14.9373	15.1938
Q91VD9	Q91VD9_K607	Ndufs1			607	3.4625	+	+	AQQTkVAVTPPGLAR	EGRAQQTkVAVTPPG	K	AO_UT	1	12.2758	5	0.00152868	1.32228	5.95109	11.0083	12.3781	11.3617	13.2749	11.5482	13.0477	11.7065	12.6886	11.962	12.8089
Q9CRD0	Q9CRD0_K131	Ociad1			131	1.63822	+	+	SSPPGHYTQkPK	PPGHYTQkPKFDSNV	K	AO_UT	1	17.346	10	0.0422464	0.329662	2.81598	17.3005	17.5385	17.0242	17.4193	17.1874	17.2802	17.0482	17.8032	17.4352	17.6024
Q91XL9	Q91XL9_K315	Osbpl1a			315	1.33615		+	VPkNSVQQSR	VHCFRVPkNSVQQSR	K		0.975	14.2208	3	0.0764591	0.504178	2.38354	14.3729	15.0902	13.9855	14.5495	13.5801	14.3788	13.893	14.3541	14.1068	14.0867
Q91XL9	Q91XL9_K909	Osbpl1a			909	1.40408		+	SkSEEDWK	AARKNRSkSEEDWKT	K		0.9941	15.0811	2	0.0670071	-0.240085	-2.46802	15.2911	15.1168	15.1957	14.7656	14.9221	14.8849	15.2747	15.0724	15.3317	14.9751
Q99LX0	Q99LX0_K130	Park7			130	2.77767	+	+	VTTHPLAkDK	VTTHPLAkDKMMNGS	K	AO_UT	0.9992	16.1617	8	0.00508148	-0.435468	-5.89769	16.3576	15.9866	16.3094	15.6777	16.2884	15.8593	16.3688	16.0224	16.4474	16.0483
Q99LX0	Q99LX0_K93	Park7			93	3.42531	+	+	EILkEQESR	PMVKEILkEQESRKG	K	AO_UT	0.9929	17.3724	4	0.00163415	-1.08635	-6.09625	17.826	16.5283	17.4524	16.4233	17.494	16.8918	18.2381	16.9739	17.793	16.5545
Q922S4	Q922S4_K113	Pde2a			113	2.95992	+	+	EAVISQkR	REAVISQkRLSCNGL	K	AO_UT	0.999	17.4646	7	0.00371821	0.538763	5.15635	17.3916	17.8445	17.3442	17.6093	17.2276	17.6206	16.9123	17.9311	17.2112	17.7752
Q922S4	Q922S4_K128	Pde2a			128	0.306973		+	LSCNGLGPSDLLGkPLAR	GPSDLLGkPLARLVA	K		1	17.0899	14	0.567491	0.147754	0.731772	16.7535	17.1632	17.6152	17.3182	17.2247	17.1941	16.6739	16.8186	16.7367	17.2486
Q922S4	Q922S4_K212	Pde2a			212	2.88694	+	+	RPEAVQNTSVDASEDQkDEK	VDASEDQkDEKGYTD	K	AO_UT	1	15.0451	17	0.00422304	-0.359279	-5.08287	15.1776	14.6946	15.317	14.7751	15.2702	14.8113	15.0791	15.0098	15.1911	14.9478
Q922S4	Q922S4_K777	Pde2a			777	0.0409176		+	IFkDLQK	AHHLRIFkDLQKMAE	K		0.9558	14.8319	3	0.926982	-0.0115297	-0.116647	14.9244	14.9804	15.0699	14.6594	14.679	14.7975	14.687	14.9962	14.91	14.7792
Q8BX10	Q8BX10_K140	Pgam5			140	2.23075	+	+	LASLGLkFNK	RLASLGLkFNKIVHS	K	AO_UT	0.9968	14.4966	7	0.0137146	-0.521766	-4.43339	14.9018	14.2176	14.441	14.1503	14.7427	14.0503	14.5055	14.3087	15.0017	14.2569
Q8BX10	Q8BX10_K161	Pgam5			161	0.364042		+	AVETTDIISkHLPGVSR	ETTDIISkHLPGVSR	K		1	16.9328	10	0.508666	0.171046	0.852235	16.3429	16.9105	16.8842	17.009	16.9077	16.9741	16.5657	16.8582	17.4567	17.2607
Q8BX10	Q8BX10_K73	Pgam5			73	1.25948		+	EPLSLINLkK	PLSLINLkKRNVESG	K		1	15.2624	9	0.0888066	0.384145	2.39607	14.682	15.2613	15.005	15.359	15.1622	15.4653	14.9453	15.5101	15.5564	15.6758
Q8BHF7	Q8BHF7_K112	Pgs1			112	5.88011	+	+	GQIkIAK	ELMKGQIkIAKRRVV	K	AO_UT	0.984	20.1015	4	2.92e-05	1.72833	14.4595	19.1188	21.0289	19.0217	20.7461	19.1387	20.4959	18.8852	21.0062	19.3068	20.8356
O35129	O35129_K296	Phb2			296	3.20194	+	+	GSDSLIkGK	RGSDSLIkGKK____	K	AO_UT	0.9127	15.4823	7	0.00242845	0.532342	6.07918	15.4078	15.822	15.126	15.6475	15.1808	15.9173	15.072	15.723	15.438	15.7765
O35129	O35129_K89	Phb2			89	1.48615		+	kISSPTGSK	DIRARPRkISSPTGS	K		0.9979	15.083	1	0.0571595	0.467193	2.61196	15.2337	15.4746	14.5532	15.244	14.6162	15.5614	14.7876	14.956	15.179	15.4697
Q62083	Q62083_K164	Pick1			164	0.171126		+	TAELYkGMTEHTK	ERTAELYkGMTEHTK	K		0.9532	14.0101	6	0.734139	-0.0439516	-0.438402	13.9014	13.8428	14.1727	13.9971	13.7846	13.9626	14.2075	13.9876	14.1333	14.1897
Q62083	Q62083_K219	Pick1			219	4.73543	+	+	SIEkFGIR	DAHRSIEkFGIRLLK	K	AO_UT	0.9881	16.3836	4	0.000171182	0.71927	9.01361	15.9009	16.9133	15.9308	16.6392	16.1844	16.8633	16.0442	16.6325	16.1403	16.7486
Q9Z2Y8	Q9Z2Y8_K47	Plpbp			47	3.52018	+	+	LVAVSkTK	PRLVAVSkTKPADMV	K	AO_UT	0.9707	12.7252	6	0.00138793	0.590749	6.53951	12.3913	13.1046	12.5006	13.0703	12.703	13.179	12.4086	12.8878	12.253	12.9685
Q69ZP3	Q69ZP3_K32	Pnkd			32	3.44711	+	+	GILSGATANkASQNR	LSGATANkASQNRTR	K	AO_UT	1	15.2549	10	0.0015677	0.761135	5.96864	15.0816	15.9873	14.5903	15.6337	14.9768	15.4309	14.9598	15.5091	14.8383	15.6914
Q91XF0	Q91XF0_K104	Pnpo			104	0.347081		+	GFGkDGFR	LLLKGFGkDGFRFFT	K		0.9551	14.8384	4	0.525749	0.0610613	0.795015	14.6093	14.6916	14.8729	14.9025	14.8774	14.9878	14.8105	14.9601	14.9351	14.8683
Q61171	Q61171_K119	Prdx2			119	2.53826	+	+	SLSQNYGVLkNDEGIAYR	SQNYGVLkNDEGIAY	K	AO_UT	1	14.8844	10	0.00786091	0.658412	5.02174	14.3197	15.2184	14.686	15.2218	14.7685	15.4247	14.8117	15.14	14.2384	15.1113
Q61171	Q61171_K135	Prdx2			135	2.3418	+	+	GLFIIDAkGVLR	GLFIIDAkGVLRQIT	K	AO_UT	0.9312	13.1459	8	0.0111853	-0.553375	-3.90346	13.2749	12.687	13.4807	12.8101	13.6088	13.1779	13.4493	12.564	13.0463	12.8541
Q61171	Q61171_K196	Prdx2			196	2.28907	+	+	EYFSkHN	DSKEYFSkHN_____	K	AO_UT	0.9979	17.9024	5	0.012294	-0.379	-4.04922	18.0372	17.7496	18.3589	17.5242	17.886	17.6353	18.0825	17.8071	17.9964	17.7497
Q61171	Q61171_K92	Prdx2			92	1.8792	+	+	kEGGLGPLNIPLLADVTK	AWINTPRkEGGLGPL	K	AO_UT	0.9999	15.8526	1	0.0267101	-0.473701	-3.36213	15.8995	15.3052	16.4921	15.6198	16.0032	15.5922	15.7862	15.5572	16.0142	15.7524
O08709	O08709_K199	Prdx6			199	2.4385	+	+	GESVMVVPTLSEEEAkQCFPK	TLSEEEAkQCFPKGV	K	AO_UT	0.9982	12.9832	16	0.00940039	-0.65388	-4.39585	13.4948	12.6494	13.5693	12.618	13.0282	12.7334	13.2563	12.2996	12.9158	12.6945
O08709	O08709_K209	Prdx6			209	1.98537	+	+	GVFTkELPSGK	FPKGVFTkELPSGKK	K	AO_UT	1	16.7418	5	0.021786	-0.420674	-3.38362	16.9128	16.7814	17.1315	16.4419	16.585	16.3579	17.1024	16.3906	16.9126	16.5693
Q8C167	Q8C167_K131	Prepl			131	0.865162		+	SkDEEADSDNYEVLFNLEELK	GCCLVRSkDEEADSD	K		0.9997	12.9128	2	0.192386	-0.375845	-1.67292	13.3295	12.9549	13.2082	13.0268	13.0553	12.5597	13.322	12.4959	12.3557	12.3542
Q8C167	Q8C167_K171	Prepl			171	2.65262	+	+	YVAAkIR	DEKYVAAkIRTEDSE	K	AO_UT	0.9913	20.6009	5	0.00637456	0.326482	4.7001	20.5236	20.7696	20.3475	20.9052	20.5743	20.9488	20.4453	20.652	20.4484	20.6959
Q8C167	Q8C167_K424	Prepl			424	0.125124		+	FAEGkLFEETGHEDPITK	TYKFAEGkLFEETGH	K		1	15.3264	5	0.800363	0.0417326	0.333783	15.1376	14.9696	15.3146	15.6494	15.4779	15.4414	15.2284	15.3374	15.3819	15.3514
P05132	P05132_K280	Prkaca			280	4.86395	+	+	NLLQVDLTkR	LLQVDLTkRFGNLKN	K	AO_UT	0.9997	16.7077	9	0.000140633	1.57896	17.5291	15.915	17.3804	15.5473	17.4204	15.8337	17.3929	15.7283	17.4764	16.0529	17.3019
P05132	P05132_K286	Prkaca			286	1.25035		+	RFGNLkNGVNDIK	TKRFGNLkNGVNDIK	K		0.9998	15.3254	6	0.0903545	-0.188436	-2.38878	15.3867	15.1664	15.3063	15.4929	15.4663	15.2625	15.4469	15.1587	15.4973	15.0807
P05132	P05132_K318	Prkaca			318	1.17076		+	VEAPFIPkFK	VEAPFIPkFKGPGDT	K		0.9976	14.0993	8	0.105875	-0.215483	-2.1153	14.3754	14.1136	14.3589	14.1733	14.0328	13.8415	14.2048	14.0528	14.0858	13.799
P05132	P05132_K62	Prkaca			62	5.05134	+	+	VMLVkHK	FGRVMLVkHKESGNH	K	AO_UT	0.9839	16.7272	5	0.000106815	0.996476	10.6444	16.2972	17.2721	16.1506	17.1364	16.3271	17.3476	16.0237	17.3475	16.2796	16.9571
P05132	P05132_K84	Prkaca			84	6.24281	+	+	LkQIEHTLNEK	KQKVVKLkQIEHTLN	K	AO_UT	0.9906	15.8993	2	1.68e-05	0.760369	14.2955	15.6461	16.2015	15.4896	16.378	15.4546	16.2652	15.4815	16.39	15.5919	16.2308
P05132	P05132_K93	Prkaca			93	1.00911		+	QIEHTLNEkR	IEHTLNEkRILQAVN	K		1	17.4678	9	0.145131	0.452021	1.97367	17.1608	17.3891	17.4486	17.8736	17.4098	17.7423	16.4608	17.5047	17.6495	17.8799
Q9CYH2	Q9CYH2_K118	Prxl2a			118	2.00312	+	+	EVEDFQPYFkGEIFLDEK	EDFQPYFkGEIFLDE	K	AO_UT	1	12.7199	10	0.0210459	0.906209	3.48362	12.4683	13.9034	12.4627	13.2657	12.3145	12.6767	12.2769	13.029	11.6645	12.8433
Q9CYH2	Q9CYH2_K126	Prxl2a			126	0.000655505		+	GEIFLDEkK	GEIFLDEkKKFYGPE	K		0.9999	16.5187	8	0.998823	-0.000239182	-0.00195015	16.3277	16.4099	16.3502	16.4308	16.5891	16.3641	16.8083	16.8377	16.5301	16.5617
Q9CYH2	Q9CYH2_K206	Prxl2a			206	3.98554	+	+	VNPLSVLEAVkK	LSVLEAVkKIKLQTP	K	AO_UT	1	17.3561	11	0.000632143	2.48616	10.3711	15.5451	18.671	16.0055	17.8791	15.7966	17.6162	15.7567	18.7611	15.5114	18.1188
Q9CYH2	Q9CYH2_K209	Prxl2a			209	4.37809	+	+	IkLQTPASGR	LEAVKKIkLQTPASG	K	AO_UT	1	18.5653	2	0.00032231	1.50523	8.36173	17.404	19.2228	17.5795	18.897	17.5604	18.9975	17.9781	19.7098	17.9329	19.1539
Q9CYH2	Q9CYH2_K48	Prxl2a			48	2.9297	+	+	TLEkEPR	IDLKTLEkEPRTFKA	K	AO_UT	0.9581	16.11	4	0.00390987	0.956553	5.28429	15.6465	16.6587	15.6139	16.4058	15.2351	16.167	15.6539	17.071	15.8472	16.4769
Q9CYH2	Q9CYH2_K56	Prxl2a			56	2.73309	+	+	AkELWEK	EPRTFKAkELWEKNG	K	AO_UT	0.9996	16.4513	2	0.00551556	0.418674	6.39895	16.2057	16.5348	16.2829	16.7045	16.2441	16.6271	16.3044	16.9106	16.2837	16.6372
Q9CYH2	Q9CYH2_K61	Prxl2a			61	4.79052	+	+	ELWEkNGAVIMAVR	KAKELWEkNGAVIMA	K	AO_UT	0.9997	15.9943	5	0.000155915	1.61779	9.54152	14.6409	16.8839	15.1783	16.5185	15.2253	16.2426	15.1591	16.9787	15.0431	16.7118
Q9CYH2	Q9CYH2_K90	Prxl2a			90	4.69151	+	+	PkLDELGVPLYAVVK	DLMSLKPkLDELGVP	K	AO_UT	1	14.5588	2	0.000183345	4.25184	11.291	10.5016	16.1072	11.5197	14.9472	11.1634	14.5846	11.2568	16.2809	11.4998	15.2807
Q66GT5	Q66GT5_K85	Ptpmt1			85	1.91593	+	+	FLCNTSkEWK	RFLCNTSkEWKKAGV	K	AO_UT	1	13.9867	7	0.0248693	0.226662	3.39413	13.983	14.3272	13.941	14.0529	13.823	13.9973	13.8146	14.162	13.9625	14.1178
Q8R2Y8	Q8R2Y8_K97	Ptrh2			97	0.812982		+	VAAQCSHAAVSAYkQTQR	HAAVSAYkQTQRRSP	K		0.9971	13.9547	14	0.213404	0.225839	1.61779	13.8282	14.3609	14.0351	14.3891	13.7178	13.8855	13.7115	13.9861	14.0119	13.812
P35290	P35290_K156	Rab24			156	5.23281	+	+	AQLFETSSkTGQSVDELFQK	QLFETSSkTGQSVDE	K	AO_UT	1	14.472	9	8.04e-05	1.61661	10.5106	13.1848	15.4166	13.7134	15.1223	13.7952	15.231	13.4911	15.1798	13.4319	14.7497
Q8CEE7	Q8CEE7_K102	Rdh13			102	5.63778	+	+	LDLASLkSIR	RLDLASLkSIREFAR	K	AO_UT	0.9989	15.8398	7	4.24e-05	2.7191	13.8119	14.0628	17.0666	13.6611	16.7518	13.7767	16.9964	14.57	16.5807	14.2336	16.5041
Q8BG51	Q8BG51_K200	Rhot1			200	4.26178	+	+	PACIkALTR	EMKPACIkALTRIFK	K	AO_UT	0.9985	17.1982	5	0.000395562	1.64129	8.35241	16.3407	18.37	16.2286	17.9409	16.3096	17.4032	15.8194	17.9808	16.5122	17.7218
Q8BG51	Q8BG51_K585	Rhot1			585	4.00355	+	+	DIFVkLTTMAMYPHVTQADLK	PSKDIFVkLTTMAMY	K	AO_UT	1	13.9782	5	0.000612051	3.04589	9.07773	11.9924	15.7576	11.3685	15.1024	12.0048	14.2182	11.5488	14.5845	NaN	14.2098
Q8JZN7	Q8JZN7_K235	Rhot2			235	5.39322	+	+	VVCkNVSGGVQNDR	DVKRVVCkNVSGGVQ	K	AO_UT	1	18.0658	4	6.31e-05	3.015	13.3167	16.1339	19.5834	15.9409	18.6176	15.7042	18.5543	15.7948	19.1884	16.3825	19.0879
P52760	P52760_K134	Rida			134	1.68565	+	+	VEIEAIAVQGPFIkA	AVQGPFIkA______	K	AO_UT	1	11.9748	14	0.0386277	-0.516733	-2.88632	12.3398	11.9232	12.4916	11.9749	12.2129	11.564	12.2024	11.535	11.6951	11.3611
Q3UJU9	Q3UJU9_K89	Rmdn3			89	3.75566	+	+	AIPGEAGDAAILPSLSQEGQEkVLDR	LSQEGQEkVLDRLDF	K	AO_UT	1	10.4334	22	0.000923475	3.1446	11.0811	8.22363	12.3441	8.47177	10.9712	8.14136	10.8449	8.24205	11.5698	8.02009	11.092
Q9CZB0	Q9CZB0_K35	Sdhc			35	0.00321949		+	NAAPLGTTAkEEMER	APLGTTAkEEMERFW	K		0.968	13.5132	10	0.994757	0.00656662	0.00955105	15.0827	14.7775	13.0804	13.2856	12.5609	13.9553	13.1713	12.2478	12.4965	12.1585
Q99JR1	Q99JR1_K202	Sfxn1			202	1.37764		+	ELkVGIPVTDENGTR	LMRQRELkVGIPVTD	K		0.9939	13.661	3	0.0705407	0.223694	2.42166	13.4272	13.8768	13.639	13.7378	13.4359	13.8135	13.7908	13.5971	13.5803	13.9664
Q925N0	Q925N0_K192	Sfxn5			192	0.807258		+	ANkFTPATR	VLVQKANkFTPATRL	K		0.9207	14.8454	3	0.21584	0.200665	1.6089	14.9662	15.1846	14.8407	15.1114	14.6265	15.1501	14.6575	14.6463	14.7917	14.7935
Q925N0	Q925N0_K60	Sfxn5			60	2.14406	+	+	TLFVTEkR	RTLFVTEkRLREAVQ	K	AO_UT	0.9999	17.741	7	0.0161675	0.434572	3.74916	17.7575	18.1623	17.2091	17.7971	17.5855	17.8859	17.507	18.0361	17.7008	18.0514
Q8BH59	Q8BH59_K250	Slc25a12			250	1.13566		+	DIEVTkEEFAQSAIR	RKDIEVTkEEFAQSA	K		0.9698	14.3319	6	0.11322	0.383389	2.11421	14.0878	14.3264	13.9497	14.4208	13.7979	14.4497	14.1856	14.5364	14.6925	14.897
Q8BH59	Q8BH59_K661	Slc25a12			661	0.0189896		+	FkSPSVAVAQPK	GLYLPKFkSPSVAVA	K		1	15.2247	2	0.965537	-0.0128206	-0.0558847	15.3427	15.0149	14.9725	15.0807	15.2148	15.1427	14.6843	15.1808	15.8952	15.6262
Q9D6M3	Q9D6M3_K100	Slc25a22			100	0.68124		+	DGQkLTLPK	QLSKDGQkLTLPKEM	K		0.9999	17.8632	4	0.274279	-0.328301	-1.42247	17.8005	17.5541	17.7551	17.4438	17.8861	17.5007	17.5837	17.6852	18.7781	17.9784
Q9D6M3	Q9D6M3_K80	Slc25a22			80	0.940686		+	GAAVNLTLVTPEkAIK	LTLVTPEkAIKLAAN	K		0.9976	11.6703	13	0.166302	-0.44072	-1.94998	11.9578	10.7061	11.8198	11.1059	11.6487	11.8347	11.8416	11.548	11.9535	11.8232
A2ASZ8	A2ASZ8_K88	Slc25a25			88	0.128965		+	LVFkSLDK	KKLRLVFkSLDKKND	K		0.9984	14.9356	4	0.79498	0.0755051	0.341613	14.7392	14.6995	14.5493	14.8401	15.0755	15.1532	14.5142	14.7701	15.5131	15.3059
Q8VEM8	Q8VEM8_K201	Slc25a3			201	0.0781263		+	EAVPkMYK	TLREAVPkMYKEEGL	K		0.9897	16.7699	5	0.870257	-0.0239208	-0.214761	16.5638	16.4743	16.777	16.8776	16.9545	16.921	16.6823	16.687	16.9462	16.8445
Q8VEM8	Q8VEM8_K204	Slc25a3			204	0.196705		+	MYkEEGLNAFYK	EAVPKMYkEEGLNAF	K		0.9996	14.7774	3	0.699158	-0.0700626	-0.493947	14.8166	14.5625	14.4463	14.6512	14.9699	14.7725	14.713	14.6744	15.1161	15.0509
Q8VEM8	Q8VEM8_K242	Slc25a3			242	0.672153		+	TVEALYkFVVPK	RTVEALYkFVVPKPR	K		0.9989	12.9547	7	0.278983	0.215858	1.35403	12.5635	13.1005	13.1616	13.37	13.0248	13.1884	12.6338	12.6961	12.8851	12.9931
Q8VEM8	Q8VEM8_K290	Slc25a3			290	0.0754333		+	EkGSTASQVLQR	VSVLNKEkGSTASQV	K		1	17.3641	2	0.874915	0.0185757	0.209432	17.3092	17.3449	17.1919	17.3659	17.4555	17.4405	17.2699	17.2633	17.6235	17.5283
Q8VEM8	Q8VEM8_K350	Slc25a3			350	0.369955		+	LPRPPPPEMPESLkK	PEMPESLkKKLGLTE	K		0.995	17.3597	14	0.503358	-0.245773	-0.853643	17.1177	17.3544	16.9202	16.8822	17.3885	16.8373	17.1957	17.211	18.3862	17.4946
Q8VEM8	Q8VEM8_K94	Slc25a3			94	1.92206	+	+	MQVDPQkYK	RMQVDPQkYKGIFNG	K	AO_UT	0.9763	16.127	7	0.0245875	0.263608	3.32126	16.0225	16.3207	15.8014	16.3986	16.0013	16.2488	16.1193	16.1274	16.1762	16.3431
P48962	P48962_K147	Slc25a4			147	0.616794		+	LAADVGkGSSQR	RLAADVGkGSSQREF	K		1	19.664	7	0.311097	-0.141438	-1.26951	19.5387	19.4196	19.5181	19.5122	19.8298	19.6261	19.8	19.5549	19.9657	19.8324
P48962	P48962_K166	Slc25a4			166	1.29814		+	IFkSDGLK	DCLTKIFkSDGLKGL	K		0.9986	17.6737	3	0.082478	0.195937	2.38668	17.4266	17.7092	17.4377	17.803	17.6885	17.8936	17.6191	17.6695	17.7838	17.8601
P48962	P48962_K23	Slc25a4			23	1.75002	+	+	DFLAGGIAAAVSkTAVAPIER	GIAAAVSkTAVAPIE	K	AO_UT	1	15.5836	13	0.0343408	-0.399506	-3.13321	15.734	15.4255	15.71	15.4266	15.9221	15.4713	15.8858	14.9353	15.5525	15.5481
P48962	P48962_K263	Slc25a4			263	0.239336		+	IAkDEGANAFFK	DCWRKIAkDEGANAF	K		0.9983	14.3578	3	0.645646	-0.0931835	-0.586014	14.0583	14.105	14.0914	14.3894	14.5589	14.5035	14.5786	14.0743	14.684	14.4332
P48962	P48962_K92	Slc25a4			92	0.476159		+	YFPTQALNFAFkDK	QALNFAFkDKYKQIF	K		1	13.7137	12	0.410032	-0.171111	-1.03022	13.6726	13.3249	13.5998	13.9017	14.0723	13.92	13.9804	13.3897	13.5463	13.4797
P48962	P48962_K96	Slc25a4			96	0.382518		+	YkQIFLGGVDR	FAFKDKYkQIFLGGV	K		0.9998	16.6098	2	0.49189	-0.155604	-0.868626	16.6104	16.3533	16.3418	16.4569	16.6502	16.3363	16.5005	16.5352	17.2288	16.872
Q9CQS4	Q9CQS4_K193	Slc25a46			193	7.21801	+	+	EVSHkLNPK	LPREVSHkLNPKQIG	K	AO_UT	1	21.8651	5	4.57e-06	3.09227	25.9921	19.7914	22.9041	19.7257	22.8244	19.6278	22.5474	19.6405	23.172	19.9709	22.7697
P51881	P51881_K105	Slc25a5			105	0.461309		+	QIFLGGVDkR	IFLGGVDkRTQFWRY	K		0.9972	17.0607	9	0.421893	-0.325635	-1.02725	17.1384	16.8169	16.772	16.7355	17.1872	16.9279	16.414	16.3469	18.1265	17.1827
P51881	P51881_K155	Slc25a5			155	1.8925	+	+	EFkGLGDCLVK	AGAEREFkGLGDCLV	K	AO_UT	1	16.4227	3	0.0260796	0.293225	3.26272	16.5155	16.5297	16.3038	16.62	16.2575	16.8754	16.2605	16.4803	16.2097	16.5077
Q9ERB0	Q9ERB0_K147	Snap29			147	5.77048	+	+	LkEAINTSK	SQPNSRLkEAINTSK	K	AO_UT	0.9999	15.7317	2	3.45e-05	0.66359	12.9449	15.351	15.9455	15.4089	16.0368	15.5318	16.1507	15.4302	16.1541	15.3597	16.1124
Q9ERB0	Q9ERB0_K154	Snap29			154	0.493451		+	EAINTSkDQENK	KEAINTSkDQENKYQ	K		0.9995	14.0606	7	0.396284	-0.102516	-1.05782	14.0519	13.8531	14.0811	13.8987	14.374	14.17	14.1084	13.9671	13.9696	14.1835
Q6NSW3	Q6NSW3_K1272	Sphkap			1272	0.300241		+	ASSSGLCkSDSCLYR	ASSSGLCkSDSCLYR	K		1	14.4133	8	0.574723	0.105989	0.706634	14.7257	14.8114	14.1846	14.284	14.3559	14.1625	14.3962	14.6224	14.2607	14.5728
Q6NSW3	Q6NSW3_K1307	Sphkap			1307	0.421333		+	NkIIADDSEAANASPGPVSSGSPLQVEK	EALMRKNkIIADDSE	K		0.9999	13.1959	2	0.455479	-0.128013	-0.931315	13.3276	13.2092	13.1143	13.1532	13.5977	12.8019	13.1067	13.4148	13.1381	13.0654
Q9D6K5	Q9D6K5_K48	Synj2bp			48	3.19592	+	+	IkEDGAAAQDGR	GIYVSRIkEDGAAAQ	K	AO_UT	0.9922	16.5221	2	0.00245138	1.6439	8.54908	15.5966	17.7564	15.4579	16.959	15.462	16.7264	15.5889	17.5028	15.6892	17.0695
Q80VL1	Q80VL1_K112	Tdrkh			112	5.16013	+	+	AkAAIHQILTENTPVFEQLSVPQR	PVQVCKAkAAIHQIL	K	AO_UT	0.9999	13.6293	2	8.98e-05	3.77685	14.4135	11.0774	15.4565	10.8323	14.417	10.9318	14.066	10.4251	14.7815	11.0821	14.5119
Q80VL1	Q80VL1_K162	Tdrkh			162	4.32728	+	+	ITCDkESEGTLLLSR	GAKITCDkESEGTLL	K	AO_UT	0.9827	14.3387	5	0.000352858	1.39741	7.99437	13.8839	15.168	13.3608	14.8769	13.1761	14.5552	13.7684	15.0072	13.6261	15.1949
Q80VL1	Q80VL1_K175	Tdrkh			175	3.6235	+	+	LIkISGTQK	LLLSRLIkISGTQKE	K	AO_UT	0.9865	13.7614	3	0.00115759	2.20575	6.34715	11.8633	15.5168	11.955	14.189	13.1504	14.095	12.4221	14.6084	12.2351	14.2454
Q80VL1	Q80VL1_K489	Tdrkh			489	3.69126	+	+	kGYAVELPEDMEENR	IGLELVRkGYAVELP	K	AO_UT	0.995	14.0763	1	0.00103149	0.306076	6.78757	13.8518	14.3195	13.8958	14.223	14.0184	14.3231	14.0452	14.2428	13.9548	14.188
Q80VL1	Q80VL1_K65	Tdrkh			65	3.62536	+	+	VPQEAVkLIIGR	RVPQEAVkLIIGRQG	K	AO_UT	1	15.8178	7	0.0011566	1.08137	6.80573	15.2247	16.69	15.3321	16.1171	15.283	16.088	15.4646	16.5992	14.9214	16.1383
P62073	P62073_K81	Timm10			81	0.951251		+	LTELSMQDEELMkR	MQDEELMkRVQQSSG	K		0.991	15.8757	13	0.16305	-0.188833	-1.79041	16.0035	15.9165	15.8528	15.6992	15.8461	15.5546	15.8843	15.8274	16.2683	15.9131
Q9WVA2	Q9WVA2_K86	Timm8a1			86	0.84275		+	LEQTQkSKPVFSESLSD	NRLEQTQkSKPVFSE	K		0.9997	14.3746	6	0.200791	0.317923	1.6327	13.9766	14.3126	14.0612	14.5221	14.1971	14.6193	14.0086	14.2632	14.8088	14.9248
P62077	P62077_K80	Timm8b			80	1.1075		+	FAQIVQkGGQ	RFAQIVQkGGQ____	K		1	17.1203	7	0.119343	0.373032	2.02757	16.758	16.9608	16.7973	17.3147	17.0505	17.5201	16.6311	17.1278	17.4221	17.6008
Q91XE8	Q91XE8_K122	Tmem205			122	0.468267		+	ALQSIEkER	RALQSIEkERGLGTE	K		0.9972	16.7702	7	0.41662	-0.08456	-1.03279	16.7865	16.85	16.7192	16.6317	16.7387	16.728	17.1091	16.8089	16.779	16.691
Q9DCC8	Q9DCC8_K56	Tomm20			56	3.0189	+	+	AGLSkLPDLK	KERAGLSkLPDLKDA	K	AO_UT	0.9991	17.3983	5	0.00335928	-0.512666	-5.09117	17.5317	16.9912	17.6319	17.004	17.4516	16.979	17.8588	17.3602	17.6004	17.1767
Q9DCC8	Q9DCC8_K61	Tomm20			61	3.08948	+	+	LPDLkDAEAVQK	LSKLPDLkDAEAVQK	K	AO_UT	1	19.0006	5	0.00294975	-0.523975	-5.28104	19.2511	18.7639	19.1069	18.5314	19.0223	18.4815	19.3964	18.8922	19.2268	18.7148
Q9CYG7	Q9CYG7_K143	Tomm34			143	0.0241255		+	LkLPPIPVVPVSAQK	LGPEWRLkLPPIPVV	K		0.9913	12.7912	2	0.957065	-0.0114302	-0.0709903	12.2916	12.5372	13.1633	12.7159	12.6232	12.8544	12.9217	12.8577	12.8777	12.8551
Q9QYA2	Q9QYA2_K107	Tomm40			107	0.938133		+	LTVNkGLSNR	GVKLTVNkGLSNRFQ	K		0.9944	13.6355	5	0.166921	-0.391737	-1.94759	13.6088	13.1502	13.8583	13.5414	13.8577	13.8375	13.7752	12.773	13.8673	13.7066
Q9QYA2	Q9QYA2_K175	Tomm40			175	1.10672		+	SkMAIQTQQSK	LSPGLRSkMAIQTQQ	K		1	18.079	2	0.119499	0.115685	2.07975	18.0749	18.2317	17.9801	18.1163	18.0286	18.2686	17.969	17.9986	18.1244	18.1401
Q9CZR3	Q9CZR3_K49	Tomm40l			49	0.114158		+	DVFPAQMEGVkLVVNK	PAQMEGVkLVVNKVL	K		1	16.2945	11	0.816185	-0.03218	-0.306682	16.4775	16.5765	16.3088	16.306	16.4204	16.403	16.1965	16.128	16.2499	16.0787
Q9D173	Q9D173_K17	Tomm7			17	0.939428		+	LQQLFkGGQFAIR	QRLQQLFkGGQFAIR	K		0.9978	14.3254	6	0.166544	-0.287413	-1.90494	14.474	14.5806	14.3931	14.3274	14.5237	14.2567	14.6107	13.9215	14.3165	13.7947
Q9DB77	Q9DB77_K23	Uqcrc2			23	1.75569	+	+	VkTSAAPGGVPLQPQDLEFTK	LKVAPKVkTSAAPGG	K	AO_UT	1	16.0808	2	0.0339824	-0.594362	-3.00945	15.7139	15.2309	16.376	15.7799	16.6419	15.969	16.3466	15.6174	16.2966	15.8059
Q9DB77	Q9DB77_K250	Uqcrc2			250	2.41238	+	+	GGLGLAGAkAK	GLGLAGAkAKYRGGE	K	AO_UT	1	14.3496	9	0.00984834	0.542589	4.04326	14.3425	14.5701	14.1545	14.8911	14.2216	14.8081	13.749	14.4839	14.0268	14.4541
Q9CR68	Q9CR68_K163	Uqcrfs1			163	0.488138		+	LSDIPEGkNMAFK	LSDIPEGkNMAFKWR	K		1	17.6289	8	0.400506	0.207454	1.05128	17.9545	18.1602	17.2648	17.527	17.4024	17.5458	17.2317	17.5972	17.8628	17.9232
Q3UN04	Q3UN04_K310	Usp30			310	2.27342	+	+	STFVkQLK	HQRSTFVkQLKLGKL	K	AO_UT	0.9847	14.7854	5	0.0126596	1.32858	4.39903	14.7895	15.6133	13.1943	15.3282	13.7928	15.6352	14.4469	15.359	14.0054	14.936
Q60932	Q60932_K122	Vdac1			122	1.67843	+	+	LTFDSSFSPNTGkK	SFSPNTGkKNAKIKT	K	AO_UT	1	23.2064	13	0.0391784	0.759811	2.89772	22.5332	23.3521	22.6228	23.5493	23.3964	23.9637	22.3197	23.0932	23.1856	23.8985
Q60932	Q60932_K123	Vdac1			123	0.727859		+	LTFDSSFSPNTGkkNAK	FSPNTGKkNAKIKTG	K		1	16.8725	14	0.251352	0.667726	1.44538	15.8412	16.4564	16.3454	17.2727	17.3676	17.741	15.4722	16.2566	16.9753	17.6137
Q60932	Q60932_K265	Vdac1			265	0.628746		+	VNNSSLIGLGYTQTLkPGIK	LGYTQTLkPGIKLTL	K		0.9991	12.1931	16	0.304102	0.259655	1.29707	11.7584	12.2182	12.0634	12.2219	12.4092	12.5949	11.6243	11.9936	12.4338	12.5588
Q60932	Q60932_K279	Vdac1			279	4.53433	+	+	LTLSALLDGkNVNAGGHK	LSALLDGkNVNAGGH	K	AO_UT	1	18.7687	10	0.000241229	1.70603	9.11267	17.545	19.7407	17.5926	19.2385	18.1439	19.1975	17.4199	19.6812	18.1035	19.4771
Q60932	Q60932_K287	Vdac1			287	3.96271	+	+	LTLSALLDGKNVNAGGHk	NVNAGGHkLGLGLEF	K	AO_UT	1	22.6726	18	0.000658924	2.02373	8.81765	21.5826	24.1819	21.4615	23.3467	21.6941	23.021	21.0921	23.5201	21.2761	23.1555
Q60932	Q60932_K33	Vdac1			33	0.703281		+	DVFTkGYGFGLIK	SARDVFTkGYGFGLI	K		1	16.4518	5	0.263117	-0.10603	-1.40668	16.3903	16.5556	16.3705	16.3406	16.5622	16.4981	16.6473	16.3532	16.612	16.3048
Q60932	Q60932_K47	Vdac1			47	1.58436	+	+	TkSENGLEFTSSGSANTETTKVNGSLETK	IKLDLKTkSENGLEF	K	AO_UT	1	16.9271	2	0.0469389	0.444709	2.97062	16.6064	17.0384	16.4369	17.105	16.903	17.1912	16.5049	17.0875	17.1557	17.4084
Q60932	Q60932_K66	Vdac1			66	2.48749	+	+	TKSENGLEFTSSGSANTETTkVNGSLETK	SANTETTkVNGSLET	K	AO_UT	1	20.7564	21	0.00861485	1.38509	5.9576	19.772	21.2886	19.883	21.2758	20.5946	21.3011	19.2574	21.5	20.2907	21.3576
Q60932	Q60932_K74	Vdac1			74	3.5916	+	+	SENGLEFTSSGSANTETTKVNGSLETk	VNGSLETkYRWTEYG	K	AO_UT	1	18.5138	27	0.0012237	1.37129	6.5483	17.2683	19.2327	17.8489	18.6457	18.194	19.1806	17.4677	19.378	17.9696	19.1679
Q60930	Q60930_K121	Vdac2			121	1.75972	+	+	LTFDTTFSPNTGkK	TFSPNTGkKSGKIKS	K	AO_UT	1	21.5751	13	0.0337437	0.875856	3.08718	20.8311	21.7221	20.9963	22.1024	21.6949	22.2984	20.3871	21.448	21.4898	22.2075
Q60930	Q60930_K122	Vdac2			122	1.39042		+	LTFDTTFSPNTGkkSGK	FSPNTGKkSGKIKSA	K		1	15.0228	14	0.0687997	0.768964	2.47936	14.4114	15.1095	14.5952	15.6085	15.0732	15.9647	14.0035	14.5158	14.8457	15.5753
Q60930	Q60930_K278	Vdac2			278	4.49744	+	+	LTLSALVDGkSFNAGGHK	LSALVDGkSFNAGGH	K	AO_UT	1	15.7548	10	0.00025671	1.88591	9.96487	14.4802	16.9541	14.4751	16.4328	14.7958	16.0142	14.418	16.739	14.9066	16.3651
Q60930	Q60930_K286	Vdac2			286	2.948	+	+	LTLSALVDGKSFNAGGHk	SFNAGGHkLGLALEL	K	AO_UT	1	18.2014	18	0.00379609	1.9898	6.26606	16.9523	20.0253	16.9972	18.5763	17.3047	18.7317	16.548	18.8469	16.7797	18.3508
Q60930	Q60930_K32	Vdac2			32	1.13573		+	DIFNkGFGFGLVK	AARDIFNkGFGFGLV	K		0.9967	14.0813	5	0.11322	0.235978	2.06181	13.6994	14.5209	14.2003	14.2088	14.0107	14.2206	14.0045	14.0698	14.0061	14.0807
Q60930	Q60930_K65	Vdac2			65	3.09159	+	+	SCSGVEFSTSGSSNTDTGkVSGTLETK	SSNTDTGkVSGTLET	K	AO_UT	1	18.7796	19	0.00293722	1.65579	7.15024	18.0004	19.6857	17.8085	19.3965	18.3023	19.237	17.0206	19.6008	18.0312	19.522
Q60930	Q60930_K73	Vdac2			73	0.073868		+	VSGTLETkYK	VSGTLETkYKWCEYG	K		1	17.9245	8	0.877048	0.0135677	0.203829	18.1166	18.0916	17.8444	17.8579	17.9637	18.0379	17.9284	17.9182	17.8643	17.8797
Q60931	Q60931_K109	Vdac3			109	3.88879	+	+	LTLDTIFVPNTGkK	IFVPNTGkKSGKLKA	K	AO_UT	1	21.2928	13	0.000741799	1.40503	8.20081	20.1346	22.0653	20.3472	21.6211	20.919	21.8837	20.3998	22.0934	20.8198	21.9821
Q60931	Q60931_K110	Vdac3			110	1.36132		+	LTLDTIFVPNTGkkSGK	FVPNTGKkSGKLKAS	K		0.9522	17.5658	14	0.0728334	0.932274	2.49903	16.4497	17.7758	16.9007	18.0047	17.9	18.3452	16.2071	17.2852	17.5526	18.2605
Q60931	Q60931_K15	Vdac3			15	1.95006	+	+	AAkDVFNK	CDLGKAAkDVFNKGY	K	AO_UT	0.9999	18.7227	3	0.0233141	0.209925	3.40774	18.8046	18.9949	18.5028	18.7972	18.6161	18.8562	18.6198	18.8256	18.7156	18.8346
Q60931	Q60931_K163	Vdac3			163	3.02242	+	+	SkLSQNNFALGYK	SFDTAKSkLSQNNFA	K	AO_UT	1	20.507	2	0.00334193	1.18859	6.91689	19.8378	21.1151	19.6611	20.8501	20.2791	21.0097	19.3984	21.1475	20.1669	21.1639
Q60931	Q60931_K20	Vdac3			20	0.484721		+	DVFNkGYGFGMVK	AAKDVFNkGYGFGMV	K		1	18.2583	5	0.40334	0.0767559	1.04553	18.0627	18.4006	18.2036	18.2162	18.2581	18.4395	18.417	18.2131	18.2607	18.3166
Q60931	Q60931_K266	Vdac3			266	3.26468	+	+	LTLSALIDGkNFNAGGHK	LSALIDGkNFNAGGH	K	AO_UT	1	14.2963	10	0.00218001	1.34381	7.72015	13.405	14.8844	13.6877	14.7347	13.9956	14.779	13.0128	15.008	13.6264	15.0405
Q60931	Q60931_K274	Vdac3			274	3.63831	+	+	LTLSALIDGKNFNAGGHk	NFNAGGHkVGLGFEL	K	AO_UT	1	21.6886	18	0.00113115	1.46429	6.31936	21.1034	22.9687	20.9905	22.2784	21.2457	22.1145	20.473	22.2421	20.4888	22.0191
Q60931	Q60931_K53	Vdac3			53	4.10916	+	+	SCSGVEFSTSGHAYTDTGkASGNLETK	HAYTDTGkASGNLET	K	AO_UT	1	18.9508	19	0.000516931	1.90985	7.58077	17.7405	19.7629	17.6143	19.2706	18.1903	19.2961	17.2579	20.34	17.9917	19.6745
Q60931	Q60931_K61	Vdac3			61	3.76246	+	+	SCSGVEFSTSGHAYTDTGKASGNLETk	ASGNLETkYKVCNYG	K	AO_UT	1	17.4398	27	0.000912822	0.993486	7.11805	16.6277	18.0056	16.8298	17.5213	17.0852	17.7374	16.8534	18.1887	17.0162	17.9268
Q60931	Q60931_K63	Vdac3			63	2.25336	+	+	YkVCNYGLTFTQK	GNLETKYkVCNYGLT	K	AO_UT	1	15.5865	2	0.0131597	0.413937	3.83038	15.3083	15.9845	15.2259	15.765	15.4252	15.8842	15.3014	15.5852	15.7099	15.8214

## Sheet: tTest_WT-KO_AO_UT
Index	Gene names	ProteinID	pValue(-Log10): PINK1-WT_AO-UT	Difference(log2): PINK1-WT_AO-UT	pValue(-Log10): PINK1-KO_AO-UT	Difference(log2): PINK1-KO_AO-UT	pValue(-Log10): PINK1-WT_PINK1-KO_AO	Difference(log2): PINK1-WT_PINK1-KO_AO	Peptide	SequenceWindow	Residue	Position	MaxPepProb	ReferenceIntensity	Position.in.peptide	WT-UT-01	WT-AO-01	WT-UT-02	WT-AO-02	WT-UT-03	WT-AO-03	PINK1-KO-AO-01	PINK1-KO-UT-02	PINK1-KO-UT-01	PINK1-KO-UT-03	PINK1-KO-AO-03
A1L3P4_K561	Slc9a6	A1L3P4	0.664842	-0.209897	0.746002	-0.171225	0.457187	0.180414	TTkAESAWLFR	DNERRTTkAESAWLF	K	561	1	18.0263	3	18.287	18.2669	18.3433	17.8949	18.0843	17.9232	17.9179	18.0264	18.1269	17.9041	17.7779
A2A432_K665	Cul4b	A2A432	0.872214	0.217594	1.12621	0.38376	0.461738	-0.172066	DVFEAFYkK	DVFEAFYkKDLAKRL	K	665	1	16.2136	8	16.1799	16.3913	16.189	16.4608	15.9805	16.1502	16.3791	16.2857	16.0661	16.0154	16.6332
A2A690_K1284	Tanc2	A2A690	0.966928	0.306075	0.128012	0.0977165	0.0818486	-0.0663699	EGFGEDLkTFR	EGFGEDLkTFRELKV	K	1284	0.9839	13.4108	8	13.0344	13.3282	13.1692	13.615	13.4257	13.6043	13.9217	13.6069	13.5147	13.3319	13.2427
A2A699_K441	Fam171a2	A2A699	0.206643	-0.0784785	0.701683	0.156561	0.735122	-0.213234	TVEGAGLkSAR	TVEGAGLkSARSVEG	K	441	0.9601	9.40551	8	9.20975	9.17308	9.49782	9.46371	9.59184	9.42718	9.6191	9.36619	9.54425	9.32355	9.51668
A2A699_K645	Fam171a2	A2A699	2.28283	-0.345248	0.893857	-0.392744	0.0790817	0.0402006	LLELGVkPHPR	KLLELGVkPHPRAWF	K	645	0.9999	16.675	7	16.7622	16.4253	16.9052	16.5814	16.8709	16.4959	16.6827	16.9149	16.9293	16.7161	16.2386
A2A6A1_K1341	Gpatch8	A2A6A1	0.78185	0.414167	0.556216	0.553935	0.802437	-0.647564	LQQAAQQHIQQQLLAkQVK	IQQQLLAkQVKAFPA	K	1341	1	9.40551	16	9.05421	9.01362	8.6957	9.74642	8.99139	9.22376	9.70623	9.1118	9.16243	9.99045	10.2448
A2A8L5_K1294	Ptprf	A2A8L5	0.497811	0.176589	0.120408	0.128644	1.43406	0.578189	DEQSIGLkDSLLAHSSDPVEMR	DEQSIGLkDSLLAHS	K	1294	1	14.9148	8	15.0248	15.5108	14.9663	15.1337	15.2721	15.1485	14.6567	14.0055	14.6551	15.012	14.7156
A2A8Z1_K615	Osbpl9	A2A8Z1	1.16178	-0.340616	2.21435	-0.887338	1.56679	0.193557	ITAEIFSPNDkK	EIFSPNDkKSFCSIE	K	615	1	9.40551	11	9.69325	9.05726	9.23269	9.12873	9.4651	9.1832	8.91843	9.88498	9.62241	9.94315	8.94059
A2AAE1_K1690	Bltp1	A2AAE1	1.10199	-0.762355	0.15836	-0.275824	0.0497414	0.0627144	GTkTEHPMIGTTNQGQIQTNVTTK	KQDIRGTkTEHPMIG	K	1690	0.9944	9.40551	3	9.67155	9.39115	10.0163	8.43895	9.76502	9.33574	8.798	8.30677	9.7508	9.7476	9.18713
A2ADY9_K283	Ddi2	A2ADY9	0.597724	0.123411	0.313764	-0.243884	0.325393	0.222407	WAGIAkGVGTQK	RRWAGIAkGVGTQKI	K	283	1	15.0337	6	15.1083	14.9877	14.8968	15.1376	14.972	15.2221	14.549	15.3816	15.0973	14.9329	15.2378
A2AHC3_K908	Camsap1	A2AHC3	0.155954	-0.0964127	0.122237	-0.0435065	0.303219	-0.21632	LGkAAFLHVVK	RQRLKLGkAAFLHVV	K	908	0.9946	15.4872	3	15.2419	15.308	15.5433	15.0085	15.5468	15.7263	15.4536	15.46	15.6563	15.7059	15.6742
A2AHC3_K957	Camsap1	A2AHC3	0.0173268	-0.0122843	0.0965149	-0.0432461	0.0600697	-0.0412609	TEGFLVkEEQR	KTEGFLVkEEQRDLS	K	957	0.9925	16.0156	7	15.7435	15.9276	15.9735	15.7323	16.2975	16.3176	16.129	16.2638	16.079	15.8884	15.9386
A2AJI0_K153	Map7d1	A2AJI0	0.944322	-0.270106	0.278502	0.128631	0.618937	-0.310337	AkYLAAK	ERREERAkYLAAKKA	K	153	0.9847	19.3962	2	19.4487	19.2063	19.4924	19.0048	19.5389	19.4585	19.3613	19.3553	19.2659	19.5936	19.7058
A2AJK6_K805	Chd7	A2AJK6	0.544992	0.562505	0.340235	-0.726426	0.43134	1.04788	QkESGEEVEVEEFYVK	SRLVKKQkESGEEVE	K	805	0.9908	14.5381	2	14.2591	14.5275	14.0625	15.7328	14.7011	14.4499	14.9831	14.7129	14.6727	14.3603	12.728
A2ALS5_K237	Rap1gap	A2ALS5	1.79398	0.672819	1.2228	0.977144	0.498236	-0.120447	LQDFkGFR	KVKLQDFkGFRGGLD	K	237	0.9995	15.4294	5	15.4384	15.7362	14.9392	15.7538	15.0677	15.9737	15.9688	15.3219	14.4688	15.1029	15.9146
A2AN08_K1573	Ubr4	A2AN08	1.21633	0.156272	0.170918	-0.0641286	0.979107	0.127459	YLSQkNVVEK	CKKYLSQkNVVEKLN	K	1573	1	15.1748	5	15.0332	15.2731	15.2337	15.3258	15.1404	15.2772	15.0963	15.4276	15.1178	15.1406	15.2329
A2AN08_K2206	Ubr4	A2AN08	0.535999	0.126105	0.185902	0.120541	1.03776	-0.307029	TLPAkAK	EIKTLPAkAKIQDMV	K	2206	0.9342	16.5921	5	16.3038	16.3964	16.39	16.5186	16.5225	16.6795	16.7485	17.0758	16.5124	16.5657	16.9285
A2AN08_K3570	Ubr4	A2AN08	0.512264	0.326554	1.22923	0.412309	0.112677	0.0969532	LIGSHTISkVTVK	IGSHTISkVTVKIGD	K	3570	1	14.1565	9	14.097	14.4971	14.395	14.7938	13.8328	14.0136	14.2264	14.0273	13.9949	13.7545	14.4494
A2AN08_K4019	Ubr4	A2AN08	0.463249	0.143344	1.92738	0.298416	0.441224	-0.145287	ILQkLIK	MCLRILQkLIKPPAP	K	4019	0.9967	15.4177	4	15.3464	15.421	15.5185	15.3829	15.2007	15.6917	15.5754	15.3507	15.3182	15.3673	15.7122
A2AN08_K4817	Ubr4	A2AN08	0.681208	0.217594	0.0618901	0.0489194	0.0952372	0.0480576	GQVVTkTALLK	EKGQVVTkTALLKQM	K	4817	1	12.323	6	12.0531	12.6243	12.435	12.3877	12.189	12.3179	12.2212	12.5557	11.9831	12.5002	12.5693
A2AP18_K479	Plch2	A2AP18	0.511447	0.159651	0.281777	0.220507	0.908726	-0.284743	DVIETINkYAFIK	DVIETINkYAFIKNE	K	479	1	12.4223	8	12.2754	12.3037	12.452	12.4912	12.021	12.4325	12.542	12.8486	12.4843	12.0872	12.8457
A2AQH4_K1491	Bcorl1	A2AQH4	0.536688	-0.317003	0.642674	-0.667753	0.272187	0.165635	LIVNkNAGETLLQR	ARRLIVNkNAGETLL	K	1491	1	16.9699	5	17.1158	16.9273	17.3481	16.3852	16.6875	16.8879	16.4707	17.676	16.5726	17.4582	16.6649
A2ASI5_K1893	Scn3a	A2ASI5	1.78074	-0.244699	0.148771	-0.183025	1.75729	0.34199	IVLPIkGDMVIDK	GRIVLPIkGDMVIDK	K	1893	1	16.1219	6	16.4738	16.1736	16.3868	16.2415	16.3562	16.0676	15.7795	15.3256	16.2149	16.4654	15.8584
A2ASI5_K27	Scn3a	A2ASI5	2.28291	0.467597	1.32827	0.49151	0.274156	-0.10438	ESLAAIEkR	ESLAAIEkRAAEEKA	K	27	0.9985	17.2971	8	17.0822	17.5253	16.9274	17.4523	17.1728	17.6076	17.4498	17.1728	17.2065	17.0445	17.8158
A2ASZ8_K88	Slc25a25	A2ASZ8	0.30992	-0.276724	0.150112	-0.328874	0.361191	-0.573207	LVFkSLDK	KKLRLVFkSLDKKND	K	88	0.9999	16.6322	4	16.4389	16.2778	16.6916	16.427	15.9154	15.511	15.9439	17.5013	16.0435	17.3771	17.3463
B0V2N1_K1345	Ptprs	B0V2N1	1.35614	0.181454	0.684484	0.414379	0.0817533	-0.0613893	LkANDSLK	AEHMERLkANDSLKL	K	1345	0.9852	16.8057	2	16.8827	16.9415	16.7591	17.0244	16.6999	16.9201	16.6792	16.653	16.5938	16.5803	17.3676
B0V2N1_K1665	Ptprs	B0V2N1	0.349833	0.143054	0.565268	0.634823	0.0679915	0.0385741	FITASLPCNkFK	TASLPCNkFKNRLVN	K	1665	0.9888	14.0247	10	14.231	14.4629	14.1644	14.3484	13.9579	13.9712	14.183	12.8561	13.9612	13.945	14.2616
B1AQJ2_K338	Usp36	B1AQJ2	0.185903	0.149988	0.372344	0.405138	0.107663	0.11729	FANFSGGkITK	FANFSGGkITKDVGY	K	338	1	15.4824	8	15.6652	15.7925	15.7926	16.0806	15.1972	15.2318	15.3012	15.5593	14.5909	15.3874	15.8675
B1AT66_K341	Slc16a6	B1AT66	1.71804	-0.528824	0.466649	-0.302806	0.0695012	-0.0225776	NVPSEAkMEQETR	KNVPSEAkMEQETRA	K	341	0.9798	14.9377	7	14.9894	14.5998	15.2236	14.7714	15.4399	14.6952	14.8333	14.7017	14.9663	15.3745	14.5894
B1AWN6_K1019	Scn2a	B1AWN6	0.22836	-0.070425	0.0694213	0.0360403	0.493108	-0.123366	GIDFVkR	QKGIDFVkRKIREFI	K	1019	0.9972	21.0256	6	21.1847	21.0356	21.1152	21.0918	20.8771	20.8383	21.0698	21.092	20.8336	21.3021	21.1542
B1AWN6_K1041	Scn2a	B1AWN6	0.0275427	0.0195255	0.47783	-0.27412	0.153324	0.0630054	ALDEIkPLEDLNNK	QKALDEIkPLEDLNN	K	1041	1	16.3867	6	16.1844	16.3363	15.9939	16.283	16.777	16.3945	16.4682	16.7957	16.2881	16.5633	16.0817
B1AWN6_K1049	Scn2a	B1AWN6	1.519	-0.380672	0.735736	-0.345321	0.476905	-0.0673952	ALDEIKPLEDLNNkK	PLEDLNNkKDSCISN	K	1049	1	16.3594	14	16.75	16.1595	16.3865	16.112	16.4282	16.1512	16.1339	16.2573	16.6684	16.7351	16.2827
B1AWN6_K1891	Scn2a	B1AWN6	0.762777	-0.189313	0.0263113	0.0136493	0.294023	-0.136581	FMASNPSkVSYEPITTTLK	FMASNPSkVSYEPIT	K	1891	1	15.4711	8	15.6512	15.5492	15.6123	15.3413	15.4313	15.2365	15.3266	15.3748	15.481	15.64	15.6979
B1AWN6_K1902	Scn2a	B1AWN6	2.18214	0.373905	0.687164	0.204207	0.207844	0.0313813	VSYEPITTTLkR	EPITTTLkRKQEEVS	K	1902	1	16.4372	11	16.3139	16.578	16.145	16.6863	16.3528	16.6691	16.5637	16.5891	16.2728	16.3648	16.6625
B1AWN6_K1928	Scn2a	B1AWN6	0.825309	-0.183128	0.539109	0.1656	0.660751	-0.267819	kVSSIYK	LLKQKVKkVSSIYKK	K	1928	0.9297	16.4581	1	16.6086	16.522	16.4648	16.1974	16.5311	16.3357	16.4551	16.4018	16.4515	16.5085	16.784
B1AWN6_K1934	Scn2a	B1AWN6	1.5255	-0.591979	1.31964	-0.432984	0.760415	-0.177222	KVSSIYkK	KKVSSIYkKDKGKED	K	1934	0.9956	19.8413	7	20.3337	19.5707	20.0849	19.425	19.7452	19.3921	19.734	20.248	20.0017	19.9686	19.5457
B1AWN6_K1939	Scn2a	B1AWN6	1.35264	-0.565674	0.638008	-0.891025	0.254959	-0.243812	GkEDEGTPIK	IYKKDKGkEDEGTPI	K	1939	0.9987	19.9874	2	19.8449	19.0161	19.8045	19.3536	20.0544	19.6371	19.9646	21.2593	19.9404	20.2116	19.1942
B1AWN6_K1947	Scn2a	B1AWN6	2.15851	-0.44951	0.993011	-0.554143	0.446861	-0.194926	GKEDEGTPIkEDIITDK	EDEGTPIkEDIITDK	K	1947	1	15.8701	10	15.9323	15.4112	15.8909	15.3586	15.9363	15.6412	15.8537	16.5026	16.0027	16.1528	15.4768
B1AWN6_K1954	Scn2a	B1AWN6	1.8497	-0.520961	1.01977	-1.10149	0.112543	0.106479	EDIITDkLNENSTPEK	KEDIITDkLNENSTP	K	1954	1	15.729	7	15.6401	15.418	15.8427	15.2655	15.8079	15.0443	15.545	16.7585	15.8922	16.0621	14.7272
B1AWN6_K1984	Scn2a	B1AWN6	2.77294	-0.771248	2.159	-1.0526	0.872018	0.126041	TDVTPSTTSPPSYDSVTKPEkEK	DSVTKPEkEKFEKDK	K	1984	0.9998	9.40551	21	9.66358	8.97654	9.82351	8.86825	9.50156	8.83011	8.79895	9.87567	9.58568	9.99324	8.73223
B1AWN6_K33	Scn2a	B1AWN6	0.0331328	-0.0706806	0.992212	0.962532	0.715335	-1.12551	IAEEkAK	EQRIAEEkAKRPKQE	K	33	0.9891	20.1331	5	18.7992	18.7629	20.2261	19.9054	20.3782	20.5231	20.9809	20.0748	20.3186	19.2871	20.7312
B1AWN6_K454	Scn2a	B1AWN6	0.998789	0.435912	0.784875	0.810841	0.136619	0.107997	EAEFQQMLEQLkK	QQMLEQLkKQQEEAQ	K	454	1	15.7297	12	16.0624	16.227	15.4799	15.9811	15.495	16.1369	15.6452	14.6609	15.3847	15.543	16.3688
B1AWN6_K455	Scn2a	B1AWN6	1.13181	0.443706	0.865204	0.487336	0.326026	-0.181474	kQQEEAQAAAAAASAESR	QMLEQLKkQQEEAQA	K	455	1	14.7198	1	14.1758	15.0615	14.5337	14.9591	14.6768	14.6968	14.8578	14.7156	14.7467	14.3375	15.3168
B1AWN6_K581	Scn2a	B1AWN6	0.495779	-0.15337	1.49301	-0.465082	0.891315	0.266948	ASLFSFkGR	RASLFSFkGRVKDIG	K	581	1	14.2003	7	14.5248	14.2091	14.281	14.2866	14.1607	14.0106	13.8056	14.4643	14.2149	14.4216	13.9981
B1AWN6_K96	Scn2a	B1AWN6	0.509408	0.12869	0.425453	0.12474	0.0401741	0.0188527	TFIVLNkGK	KTFIVLNkGKAISRF	K	96	1	9.40551	7	9.41499	9.64462	9.48063	9.57849	9.27887	9.33746	9.36768	9.42161	9.27289	9.43529	9.63499
B1AY13_K1761	Usp24	B1AY13	0.361202	0.324954	0.471507	0.260701	0.336799	0.375081	MWNkELYVR	KIFKMWNkELYVREQ	K	1761	1	20.9707	4	21.2143	21.7305	21.1277	21.6212	20.6969	20.6621	21.061	20.8777	20.366	20.8627	20.8647
B1AY13_K2551	Usp24	B1AY13	1.44951	-0.513822	1.31326	-1.18323	0.923216	0.743315	MSEHYWTPQSNVSNETSTGkTFQR	SNETSTGkTFQRTIS	K	2551	0.9918	9.40551	20	9.92161	9.3536	9.80117	9.24084	9.4601	9.04698	8.90488	9.56286	9.47943	9.91887	8.0361
B1AY13_K645	Usp24	B1AY13	0.848615	-0.614011	1.98141	-0.840631	0.19583	0.144739	SFIkQTYQK	EITRSFIkQTYQKQD	K	645	0.9992	19.4981	4	20.2389	19.4252	19.6053	19.2033	19.349	18.7227	18.8783	20.0097	19.6906	19.7386	19.0663
B1AY13_K653	Usp24	B1AY13	0.594386	-0.391699	0.816206	-0.450967	0.0147167	0.018081	QDkSIIQDLK	QTYQKQDkSIIQDLK	K	653	0.9999	14.7423	3	15.1206	14.9669	14.7979	14.5462	14.7902	14.0204	14.2455	15.045	14.7153	15.0718	14.7407
B1AZP2_K558	Dlgap4	B1AZP2	0.105714	0.111665	0.127939	0.0823819	0.244981	-0.13295	TLPSSSCLVAYkK	SSCLVAYkKTPPPVP	K	558	1	13.3773	12	13.9414	13.5485	12.9189	13.0431	12.892	13.4957	13.5272	13.268	13.7668	13.2042	13.4636
B2RQC6_K1119	Cad	B2RQC6	3.75899	1.30358	1.25213	1.02969	0.56891	0.236588	FLSSAAAVSkEHPVVISK	SSAAAVSkEHPVVIS	K	1119	1	9.40551	10	8.7399	10.1581	8.81443	10.2272	8.84563	9.92533	9.69301	9.25223	8.8475	8.41211	10.0409
B2RQC6_K1309	Cad	B2RQC6	2.15292	1.60229	2.10683	1.88392	1.02123	0.366355	AMLSTGFkIPEK	AMLSTGFkIPEKNIL	K	1309	0.9965	14.3825	8	13.6606	15.3789	14.2484	15.487	13.2419	15.092	14.9572	12.6112	13.3064	13.2894	14.9486
B2RQC6_K1313	Cad	B2RQC6	3.45197	2.37331	2.13501	2.24759	0.129225	0.123054	IPEkNILLTIGSYK	TGFKIPEkNILLTIG	K	1313	1	13.3683	4	11.6967	14.1987	12.308	14.5405	11.8686	14.2539	13.7879	12.1776	11.8077	11.896	14.6282
B2RQC6_K1323	Cad	B2RQC6	3.9625	2.17468	2.06061	2.10852	0.0805807	0.0666652	IPEkNILLTIGSYkNK	LLTIGSYkNKSELLP	K	1323	0.9996	11.8899	14	10.7617	12.806	10.7017	12.9622	10.4147	12.634	12.3873	10.7514	10.846	10.2792	13.0808
B2RQC6_K1325	Cad	B2RQC6	3.33946	1.29266	2.46257	1.19973	0.016555	0.00881513	NkSELLPTVR	TIGSYKNkSELLPTV	K	1325	1	16.3795	2	15.8023	17.0079	15.5807	17.1886	15.775	16.8394	16.8499	15.9271	15.7083	15.7749	17.1564
B2RQC6_K141	Cad	B2RQC6	3.00187	1.79544	1.0091	1.03776	0.747032	0.631877	LVQkGTEPSALPFVDPNAR	LLGKLVQkGTEPSAL	K	141	0.9903	13.0641	4	NaN	14.0487	12.2454	13.774	11.9947	13.9238	12.8181	12.3154	11.8605	12.5617	13.7491
B2RQC6_K1411	Cad	B2RQC6	2.79188	1.19047	1.61316	1.24687	0.149188	0.138533	LSSFVTkGYR	RLSSFVTkGYRTRRL	K	1411	0.9924	18.1512	7	17.7032	18.8047	17.5702	19.0869	17.6085	18.5617	18.31	17.5756	17.2857	17.4357	19.0484
B2RQC6_K696	Cad	B2RQC6	3.20403	2.57539	2.20908	2.55589	0.147375	0.12414	SSALASkATGYPLAYVAAK	RSSALASkATGYPLA	K	696	1	11.6654	7	9.90095	12.7947	10.6151	12.6349	9.79223	12.605	12.1562	10.1958	10.1397	9.65885	12.9518
B2RQC6_K754	Cad	B2RQC6	3.26313	1.0046	2.42121	1.12424	0.0362238	0.0181767	VSTkIGSCMK	KFLRVSTkIGSCMKS	K	754	0.9997	9.40551	4	8.96817	10.1237	9.067	9.91017	8.85507	9.8702	9.77278	8.88285	8.79894	8.79498	10.1269
B2RQC6_K778	Cad	B2RQC6	3.82677	2.3339	0.95122	1.78838	0.373183	0.151553	SFEEAFQkALR	SFEEAFQkALRMVDE	K	778	1	14.9942	8	13.2931	15.8011	13.8277	16.0104	13.5595	15.8705	15.55	15.1651	13.4882	13.2088	15.9348
B2RRE7_K342	Otud4	B2RRE7	1.30362	-0.603167	0.377183	-0.390473	0.455557	-0.33675	NLKPPPPESWNTVSGkK	SWNTVSGkKMKKPNS	K	342	1	12.4368	16	12.5458	11.8452	12.6623	11.6504	12.4436	12.3466	12.4805	12.1154	13.1594	12.749	12.0878
B2RRF6_K1253	Znf518a	B2RRF6	0.345277	0.112275	0.526287	0.202916	0.73639	-0.207562	NKFAkIK	TCKNKFAkIKTRIDQ	K	1253	0.9824	16.9105	5	16.6602	16.974	16.9956	17.061	16.7915	16.7491	17.1199	16.836	17.1801	16.7819	17.1513
B2RSH2_K132	Gnai1	B2RSH2	1.98178	-0.112834	0.10132	-0.0650425	0.125698	0.0445366	LWkDSGVQACFNR	GVIKRLWkDSGVQAC	K	132	1	17.6794	3	17.8279	17.6713	17.743	17.6714	17.7913	17.6809	17.8001	17.409	17.875	17.8012	17.4599
B2RSH2_K271	Gnai1	B2RSH2	0.126532	0.0734514	1.36346	0.484794	0.28741	-0.176486	kDLFEEK	IILFLNKkDLFEEKI	K	271	0.9933	14.3321	1	14.1736	14.4612	14.4087	14.7544	14.5235	14.1105	14.6256	14.3502	13.9809	14.0701	14.6115
B2RXC1_K1119	Trappc11	B2RXC1	0.888294	0.321919	0.340143	-0.115869	1.0335	0.532136	FIPTSIFVkPQGR	IPTSIFVkPQGRLLE	K	1119	1	14.63	9	14.6671	15.0819	14.6542	15.1843	14.6154	14.6364	14.4641	14.6028	14.3508	14.7	14.4066
B9EHT4_K256	Clip3	B9EHT4	0.197066	0.0967372	0.744834	0.212294	0.690136	-0.272785	AEAALVAkELR	AEAALVAkELRTLLE	K	256	0.9967	14.6381	8	14.3257	14.4206	14.4486	14.5621	14.7818	14.8635	14.8856	14.8548	14.6388	14.5341	14.8908
B9EHT4_K306	Clip3	B9EHT4	0.674319	0.297554	0.205938	0.115208	0.0951648	-0.0472008	VLLDGQkTGTLR	RVLLDGQkTGTLRFC	K	306	0.9956	15.0206	7	14.6684	15.0874	14.6958	14.9208	15.1293	15.3781	15.1513	15.3751	14.8321	14.9751	15.2006
B9EHT4_K499	Clip3	B9EHT4	2.44396	-0.640956	3.2234	-0.967159	1.27314	0.312163	IGGSTDPPGDSVGAkK	PGDSVGAkKVHQVTM	K	499	1	14.7054	15	15.1174	14.4077	15.0453	14.4485	14.8476	14.2313	13.9802	15.005	14.9781	15.0694	14.1205
B9EHT4_K520	Clip3	B9EHT4	3.61352	-0.679949	1.99271	-0.648963	0.0185714	-0.00605504	TPkDIASENSISR	FTTVRTPkDIASENS	K	520	0.9989	14.5629	3	14.8429	14.0858	14.8122	14.1598	14.8891	14.2588	14.2873	14.8558	14.9011	14.7125	14.0611
C0HKE1_K119	H2ac4	C0HKE1	0.755406	-0.615681	0.0427468	0.0666237	0.49147	-0.594568	VTIAQGGVLPNIQAVLLPkK	IQAVLLPkKTESHHK	K	119	1	18.8755	19	18.8078	17.7907	19.2126	18.2601	18.8818	19.0044	18.6613	19.4405	18.1861	19.0123	19.2312
D3YWQ0_K577	Dgki	D3YWQ0	1.53582	-0.865414	0.457042	-0.367441	0.720926	-0.503005	DLSkHVK	RSSRDLSkHVKVVCD	K	577	0.9435	9.40551	4	9.78209	8.49684	9.34575	8.59402	9.75426	9.19499	9.39523	9.50988	10.1061	9.28121	9.13468
D3Z5L6_K440	Slc18b1	D3Z5L6	0.134946	-0.112766	0.308505	-0.228046	0.540038	0.276136	SkAQNSLGTEEER	STARRRSkAQNSLGT	K	440	1	17.651	2	17.9016	17.4314	17.2491	17.594	18.1525	17.9394	17.5035	17.7053	17.9188	17.1965	17.2541
D3Z7H4_K262	Gsg1l	D3Z7H4	1.45076	-0.695854	0.819583	-0.494297	0.280884	-0.11758	EEPTFIDPEAIkYFR	FIDPEAIkYFRERIE	K	262	0.9993	11.9995	12	12.4996	11.327	11.9063	11.6633	12.4056	11.7337	11.6637	11.8109	12.49	12.2588	11.7207
E9PUL5_K227	Prrt2	E9PUL5	0.831735	-0.509093	1.57136	-0.339607	0.46916	-0.33626	VLQkLVEEDR	APPRVLQkLVEEDRI	K	227	1	20.3421	4	20.2266	19.8532	20.2582	19.5612	20.7765	20.3197	20.3578	20.6084	20.5676	20.5857	20.1374
E9PUQ8_K720	Dgkd	E9PUQ8	1.87106	0.846774	0.834718	0.577681	0.163008	0.124507	DSLPALNTkILYPSVR	SLPALNTkILYPSVR	K	720	0.9977	12.3618	9	11.8153	12.7104	12.2343	12.6023	11.7833	13.0604	12.3765	12.3295	12.1431	11.7941	12.9566
E9PY46_K1151	Ift140	E9PY46	1.46765	0.667013	3.08541	0.817992	0.0475718	0.0332227	AVELLLAAkK	VELLLAAkKYHEALQ	K	1151	1	12.5916	9	12.3986	13.3617	12.5256	12.9819	12.1576	12.7392	12.9738	12.2463	12.0943	12.1886	13.015
E9PY46_K590	Ift140	E9PY46	1.00957	0.822301	1.10777	1.04527	0.227105	0.217724	ISILLSkVNNSPDSK	KISILLSkVNNSPDS	K	590	1	14.3226	7	14.2517	15.2683	14.4211	15.0595	13.5504	14.3622	14.5582	14.2316	13.3089	13.3605	14.7996
E9PZ19_K806	Igsf9b	E9PZ19	0.503492	0.282602	0.745612	0.355708	0.0708899	-0.0576172	APSESSDDQGQPAAkR	DQGQPAAkRMLSPTR	K	806	0.9978	15.1902	15	15.211	15.4951	15.296	15.6255	14.7792	15.0135	15.6248	15.3074	14.9479	14.9845	15.2465
E9PZ19_K870	Igsf9b	E9PZ19	0.520338	-0.199158	1.3529	-0.484109	0.264332	0.148531	FVMGPSEMEPSVkGR	SEMEPSVkGRRIEGF	K	870	0.9451	13.1178	13	13.159	13.3077	13.3014	12.7707	13.1361	12.9206	12.9436	13.1908	13.5241	13.2908	12.7587
E9Q3L2_K1541	Pi4ka	E9Q3L2	0.756464	0.23111	0.578983	0.0879453	0.215356	0.0879478	YISLSEkQWK	KYISLSEkQWKDNVN	K	1541	0.9998	9.40551	7	9.25075	9.79457	9.49687	9.49925	9.26541	9.41253	9.4274	9.41779	9.31661	9.44427	9.53428
E9Q3L2_K1752	Pi4ka	E9Q3L2	2.38057	-1.76639	1.68447	-1.48453	0.607956	-0.235829	ITNVSAIIkPYPK	TNVSAIIkPYPKGDE	K	1752	1	17.4873	9	18.5754	16.236	17.7082	16.1879	17.6473	16.2078	16.2273	17.6773	17.74	18.3755	16.6655
E9Q612_K881	Ptpro	E9Q612	1.05657	-0.228919	0.0544862	0.0447938	0.184958	-0.0927763	EGkLPYSWR	ASLEREGkLPYSWRR	K	881	1	18.5599	3	18.7178	18.6345	18.8255	18.4283	18.5932	18.387	18.3637	18.4946	18.2451	18.854	18.7884
E9Q6P5_K148	Ttc7b	E9Q6P5	0.144168	0.0852474	0.674245	0.267702	0.191292	0.147662	MIAEAYATkGLCLEK	IAEAYATkGLCLEKL	K	148	1	14.2667	9	14.5062	14.6428	14.4857	14.6693	14.1568	14.0924	14.5289	14.0137	14.1557	13.989	14.1121
E9Q6P5_K31	Ttc7b	E9Q6P5	1.88017	-0.451243	1.81676	-0.488676	0.765955	-0.205176	IPELVkQLSAK	ERIPELVkQLSAKLI	K	31	1	14.7705	6	14.9301	14.4198	14.7089	14.2493	14.9067	14.5229	14.5349	15.072	15.2114	14.9902	14.6701
E9Q7M2_K702	Tsc22d2	E9Q7M2	0.150375	0.0945438	0.602839	1.92343	0.838897	-2.32134	EEVEVLkEQIK	REEVEVLkEQIKELV	K	702	0.9986	13.31	7	11.7636	12.2171	12.1683	12.4219	12.2159	11.7925	16.0217	12.1026	13.6068	11.9157	12.9086
E9Q7X7_K1687	Nrxn2	E9Q7X7	0.712649	-0.184125	0.290083	-0.075751	0.256857	-0.0865262	NYISNSAQSNGAVVkEK	QSNGAVVkEKAPAAP	K	1687	1	19.7855	15	19.7943	19.7298	19.8239	19.4938	19.992	19.8343	19.7668	19.6899	19.9234	19.9313	19.7781
E9Q7X7_K1689	Nrxn2	E9Q7X7	0.0255398	-0.0121918	0.160634	0.115456	0.0959182	0.0590436	NYISNSAQSNGAVVkEkAPAAPK	NGAVVKEkAPAAPKT	K	1689	1	12.5139	17	12.6872	12.8589	12.4746	12.3564	12.6341	12.544	12.3893	12.0541	12.6899	12.4917	12.6655
E9Q8I9_K1821	Fry	E9Q8I9	0.0577728	-0.0344305	0.119948	-0.067035	0.394489	0.275902	NQNSkSAEQLSNFLR	TPKNQNSkSAEQLSN	K	1821	1	14.3911	5	14.7272	14.8065	14.526	14.5584	14.3951	14.1802	14.025	14.2268	14.2014	14.4902	14.4533
E9Q912_K282	Rap1gds1	E9Q912	0.62464	-0.255139	0.390236	0.10103	2.16612	-0.29856	VDSNkEDDVAELK	QQKVDSNkEDDVAEL	K	282	1	15.3092	5	15.0671	15.1877	15.5056	15.1016	15.6759	15.194	15.4293	15.4856	15.2123	15.378	15.49
E9Q912_K314	Rap1gds1	E9Q912	2.13717	-0.660877	1.62928	-0.781484	0.152899	0.102127	LFEGGkGSVFQR	QKLFEGGkGSVFQRV	K	314	1	17.665	6	17.9151	17.3918	17.8994	17.0239	18.002	17.4181	17.4172	17.9334	17.9313	18.0072	16.9345
E9Q912_K445	Rap1gds1	E9Q912	1.19367	-0.555833	0.919664	-0.304825	0.538276	-0.323816	NAkLVER	EQLGKNAkLVERLVE	K	445	0.9433	9.40551	3	9.45783	8.87644	9.38741	8.78197	9.82146	9.34078	9.48213	9.63257	9.73071	9.52184	9.16497
E9Q912_K457	Rap1gds1	E9Q912	1.01658	-0.14377	0.111213	-0.129791	0.208778	0.180295	LVEWCEAkDHAGVMGESNR	LVEWCEAkDHAGVMG	K	457	1	15.3783	8	15.4558	15.4572	15.5257	15.377	15.6631	15.379	15.6585	14.9579	15.5171	15.5867	14.7897
E9Q912_K590	Rap1gds1	E9Q912	1.27283	-0.830072	0.875348	-0.557748	1.33454	-0.629112	SHENkSVAQQASLTEQR	KLRSHENkSVAQQAS	K	590	0.9998	14.8	5	14.3223	13.7852	15.0216	13.9992	15.211	14.2802	14.5842	15.0096	15.6235	14.9922	14.7172
F6SEU4_K1182	Syngap1	F6SEU4	0.110726	-0.0882406	0.424696	0.348486	0.79959	-0.689283	EYSkSMDESR	YKLKEYSkSMDESRL	K	1182	0.9879	15.9598	4	15.9782	15.5636	15.7705	15.2952	15.5513	16.1765	16.1649	16.1566	16.3354	15.5657	16.5705
F6SEU4_K1257	Syngap1	F6SEU4	0.463326	-0.277304	0.254249	0.159527	0.790924	-0.550857	DSQIkSIIGR	VEKDSQIkSIIGRLM	K	1257	0.9994	16.6862	5	17.0478	16.4274	16.6347	16.1189	16.2994	16.6037	16.6182	16.7983	16.8349	16.6908	17.2501
F6SEU4_K791	Syngap1	F6SEU4	0.956516	0.253087	0.777719	0.839893	0.559666	-0.533934	LPSPTkEKPPPPPPGGGK	ARLPSPTkEKPPPPP	K	791	1	9.40551	6	9.35665	9.34954	9.16556	9.55296	8.99086	9.36984	9.43116	8.92053	9.49578	8.93815	10.4849
F7BJB9_K894	Morc3	F7BJB9	0.449671	-0.604582	0.685675	-0.534235	0.59363	-0.525057	STGQQAAADGSTASNAEEPVSYVDGESLkLR	YVDGESLkLRSLRVN	K	894	0.9989	9.40551	29	9.96825	8.30871	9.78985	9.13115	8.30614	8.81063	9.5578	10.1807	9.49944	9.74819	8.99264
F8VPU2_K345	Farp1	F8VPU2	0.365346	0.196812	0.667054	0.407933	0.317562	-0.307234	TQkQVLDYVK	RFSGRTQkQVLDYVK	K	345	1	17.0899	3	16.9237	17.22	16.8726	16.6795	16.9447	17.4319	17.0804	17.1047	16.9228	17.0018	17.755
F8VPU2_K416	Farp1	F8VPU2	1.3279	0.409389	0.540531	0.361429	0.169682	0.142849	ETkACTLELGPHQSPALPK	CQQAKETkACTLELG	K	416	0.9993	9.40551	3	9.41871	9.93169	9.33191	9.6126	9.12772	9.56222	9.19439	9.30364	9.1331	9.15695	9.92425
F8VPU2_K542	Farp1	F8VPU2	2.34862	1.44051	1.2133	1.61886	0.036517	0.0607578	FPTDkAYYIAK	RKRFPTDkAYYIAKE	K	542	1	14.5622	5	13.3907	15.3	13.9384	14.9382	14.03	15.4423	14.4721	13.3017	13.5147	13.8254	15.8601
F8VPU2_K548	Farp1	F8VPU2	1.62797	0.422095	0.904954	0.387062	0.0858519	-0.0497131	AYYIAkEVSTTER	DKAYYIAkEVSTTER	K	548	1	18.2611	6	17.8988	18.512	18.0862	18.3158	18.1801	18.6037	18.3008	18.188	18.2011	18.0304	18.753
F8VPU2_K632	Farp1	F8VPU2	4.20153	2.11378	2.26558	2.45218	0.144646	0.139714	IGDVMLkNIQGMK	RIGDVMLkNIQGMKH	K	632	1	9.40551	7	8.13102	10.5176	8.35247	10.4175	8.28556	10.1753	9.79458	7.7891	7.64557	7.90004	10.6663
F8VPU2_K771	Farp1	F8VPU2	0.496591	0.198978	0.874139	0.554185	0.136784	-0.113085	LGSLSkLSGK	IRLGSLSkLSGKGLQ	K	771	1	19.8923	6	20.1172	20.2349	19.7542	19.8349	19.7097	20.1082	19.8284	19.7398	19.5029	19.612	20.5164
G5E829_K1134	Atp2b1	G5E829	0.911326	-0.382277	0.589822	0.21613	1.30385	-0.427375	SSLYEGLEkPESR	SLYEGLEkPESRSSI	K	1134	0.9988	13.7222	9	13.7033	13.2896	13.702	13.6249	14.205	13.5489	13.878	13.5615	13.6019	13.9339	13.9524
G5E829_K1174	Atp2b1	G5E829	1.66609	-0.640195	2.92254	-1.12471	0.396038	0.218009	IEDSEPHIPLIDDTDAEDDAPTkR	AEDDAPTkRNSSPPP	K	1174	1	13.2719	23	13.4847	12.8707	13.4858	12.4862	13.3759	13.0689	12.5423	13.6212	13.6824	13.8424	12.6389
G5E829_K19	Atp2b1	G5E829	0.935687	-0.367889	1.14059	-0.522527	0.271591	0.165459	NSLkEANHDGDFGITLTELR	SGVKNSLkEANHDGD	K	19	0.9816	12.6128	4	12.7712	12.2375	12.6891	12.7637	12.9892	12.3447	12.4369	13.0403	12.6517	12.725	12.1294
G5E829_K193	Atp2b1	G5E829	0.730911	-0.239667	0.00985432	-0.00505702	0.947406	-0.458597	IEQEQkFTVIR	SRIEQEQkFTVIRGG	K	193	1	19.2155	6	19.211	18.9203	19.2536	18.7018	19.0536	19.1771	19.2498	19.5211	19.2015	19.4675	19.5335
G5E829_K337	Atp2b1	G5E829	0.764915	-0.409294	0.0367729	-0.074735	0.0410419	0.0396929	AQDGAAMEMQPLkSEEGGDGDEK	AMEMQPLkSEEGGDG	K	337	1	16.3607	13	16.681	16.1718	16.3771	15.8034	16.7156	16.5706	16.3422	15.2145	16.5566	16.8798	15.9423
G5E829_K48	Atp2b1	G5E829	1.54358	-0.343072	0.39793	-0.142425	0.698459	-0.211482	kIQESYGDVYGICTK	RSTDALRkIQESYGD	K	48	1	15.2863	1	15.4063	15.2362	15.3678	14.8904	15.4477	15.0661	15.2885	15.2533	15.3679	15.6332	15.2629
G5E829_K533	Atp2b1	G5E829	0.914796	-0.312366	0.163991	-0.041345	1.15284	-0.41159	ILPPEkEGGLPR	SKILPPEkEGGLPRH	K	533	0.9999	15.7699	6	15.5535	15.3727	15.8502	15.4112	15.9898	15.6725	16.0133	15.9853	15.8982	15.9317	15.7808
G5E829_K601	Atp2b1	G5E829	0.702577	-0.143293	0.0621215	0.0486062	0.516474	-0.203494	IFSkGASEIILK	GSFRIFSkGASEIIL	K	601	1	16.4074	4	16.3515	16.2728	16.4867	16.1834	16.5024	16.4545	16.6795	16.4494	16.7756	16.1505	16.3347
G5E829_K609	Atp2b1	G5E829	0.0997355	-0.0629584	0.100386	-0.0683746	0.531288	-0.356989	GASEIILkK	GASEIILkKCFKILS	K	609	0.9976	16.6833	8	16.4488	16.1738	16.4744	16.3543	16.6811	16.8874	16.8995	17.0575	16.5364	17.0976	16.7581
G5E829_K62	Atp2b1	G5E829	0.8032	-0.562613	1.20816	-0.55125	0.0522949	0.0628351	KIQESYGDVYGICTkLK	DVYGICTkLKTSPNE	K	62	1	17.9937	15	18.4384	18.0511	18.3152	17.9475	18.0339	17.1011	17.7907	18.0045	18.1555	18.4049	17.4834
G5E829_K64	Atp2b1	G5E829	0.0685462	-0.0349172	0.199068	-0.0723403	0.182811	-0.0939436	LkTSPNEGLSGNPADLER	YGICTKLkTSPNEGL	K	64	1	17.9786	2	18.0501	18.0094	17.7375	17.6639	18.1053	18.1148	18.1231	17.9227	18.15	18.2142	17.9234
G5E829_K747	Atp2b1	G5E829	0.873505	-0.447692	0.998316	-0.249576	0.592624	-0.387063	IRNEkGEIEQER	NRRIRNEkGEIEQER	K	747	0.9976	17.1367	5	17.009	16.5491	17.0341	16.4341	17.3836	17.1005	17.1832	17.4461	17.2638	17.2837	16.98
G5E829_K757	Atp2b1	G5E829	0.500806	-0.221928	1.28326	0.366482	1.40469	-0.575815	IDkIWPK	IEQERIDkIWPKLRV	K	757	0.9984	17.8084	3	17.7028	17.5382	17.6276	17.3977	18.0994	17.8283	18.1438	17.7213	17.6941	17.9766	18.1839
G5E829_K806	Atp2b1	G5E829	0.454342	-0.223478	0.00582932	-0.00395966	0.41608	-0.208577	QVVAVTGDGTNDGPALkK	TNDGPALkKADVGFA	K	806	1	16.9689	17	17.3708	16.9803	17.0434	16.833	16.7167	16.6471	16.8104	17.0074	16.8514	17.2393	17.2471
G5E829_K87	Atp2b1	G5E829	0.397173	-0.100649	0.0347995	0.0138788	0.511321	-0.13996	EAVFGkNFIPPK	RREAVFGkNFIPPKK	K	87	1	13.8224	6	13.9474	13.7734	13.9113	13.8975	13.7266	13.6125	13.8454	13.7421	13.8476	14.0718	13.9567
G5E8K5_K1197	Ank3	G5E8K5	0.412421	-0.223176	0.146297	-0.0733759	0.424755	-0.198784	ILGNkATFSPIVTVEPR	VKKILGNkATFSPIV	K	1197	1	13.9363	5	14.3772	13.5215	13.7599	13.9026	13.8414	13.8848	13.8273	13.9809	13.8799	14.2646	14.1096
G5E8K5_K1535	Ank3	G5E8K5	0.0158338	0.0108086	1.63896	0.343788	0.729659	-0.438398	DGkNATTDALTSVLTK	KWVTRDGkNATTDAL	K	1535	1	13.1153	3	13.1417	13.1553	13.0894	12.6277	12.794	13.2746	13.4427	13.0285	13.2323	13.0806	13.4725
G5E8K5_K379	Ank3	G5E8K5	2.18868	-0.774105	0.351341	-0.327499	0.579044	-0.267769	ASPNAkALNGFTPLHIACK	KKASPNAkALNGFTP	K	379	0.9999	14.4511	6	14.7936	13.9467	14.6656	13.7408	14.7839	14.2332	14.3272	14.0685	14.5819	15.0561	14.1555
G5E8K5_K88	Ank3	G5E8K5	0.751543	-0.769165	0.241567	-0.242479	0.503035	-0.595741	EANVDAATkK	ANVDAATkKGNTALH	K	88	0.9946	14.3075	9	13.9684	13.1374	14.238	13.6698	15.1297	14.2213	14.6527	14.8733	14.493	14.1769	13.8911
O08539_K282	Bin1	O08539	0.0748255	-0.100827	0.600565	0.381331	0.176214	-0.266023	QHGSNTFTVkAQPSDNAPEK	GSNTFTVkAQPSDNA	K	282	1	9.40551	10	9.78697	9.85687	9.08677	8.49518	9.4641	9.6833	9.49949	9.47846	8.83885	9.37212	9.72279
O08547_K178	Sec22b	O08547	1.0344	-0.575478	0.68636	-0.646782	0.310425	0.207717	ANNLSSLSkK	NNLSSLSkKYRQDAK	K	178	1	14.7246	9	15.4183	14.654	14.963	14.5153	14.6756	14.1613	13.9884	15.0413	14.3443	15.2621	14.4832
O08547_K185	Sec22b	O08547	2.46139	1.04879	1.78214	0.972007	0.686649	-0.184535	QDAkYLNMR	KKYRQDAkYLNMRST	K	185	0.9533	14.4413	4	13.7663	14.7453	13.6191	14.8456	14.1062	15.0471	15.0686	14.3977	13.901	13.9769	15.0592
O08547_K38	Sec22b	O08547	1.55081	0.475989	0.73864	0.462353	0.375296	0.21739	DLQQYQSQAkQLFR	QQYQSQAkQLFRKLN	K	38	1	15.607	10	15.4959	16.072	15.7064	16.0802	15.3288	15.8069	15.4962	15.4342	15.037	15.4486	16.0417
O08553_K254	Dpysl2	O08553	0.0817397	0.0496318	0.48197	0.31298	0.51556	0.189354	SITIANQTNCPLYVTkVMSK	NCPLYVTkVMSKSAA	K	254	1	13.605	16	14.082	13.8481	13.7497	13.9923	13.4563	13.5964	13.5754	12.8965	13.4974	13.5359	13.6704
O08553_K258	Dpysl2	O08553	0.313002	0.0426833	0.0942249	0.0648087	1.29953	0.205151	VMSkSAAEVIAQAR	YVTKVMSkSAAEVIA	K	258	1	14.5214	4	14.6649	14.7083	14.5809	14.5714	14.6373	14.7315	14.4611	14.1224	14.325	14.754	14.4695
O08553_K293	Dpysl2	O08553	0.152762	0.145908	1.36411	0.386363	0.0619269	0.0309691	GTVVYGEPITASLGTDGSHYWSkNWAK	DGSHYWSkNWAKAAA	K	293	1	15.2522	23	15.8227	15.1742	15.3386	15.6142	14.6777	15.4884	15.3684	14.8361	15.0684	15.1203	15.4208
O08553_K368	Dpysl2	O08553	0.568459	0.383452	1.1387	0.36871	0.457442	0.383633	MSVIWDkAVVTGK	RMSVIWDkAVVTGKM	K	368	1	18.8261	7	18.8306	19.3554	19.0895	19.622	18.6253	18.7183	18.8645	18.2707	18.5716	18.5963	18.832
O08553_K423	Dpysl2	O08553	0.190888	0.0926825	0.252414	-0.131247	0.881608	0.378669	TISAkTHNSALEYNIFEGMECR	SVKTISAkTHNSALE	K	423	1	16.5092	5	16.8175	16.7572	16.5839	16.8926	16.393	16.4226	16.3592	16.223	16.737	16.3701	16.265
O08553_K472	Dpysl2	O08553	0.294971	0.114557	1.83741	0.213789	0.0143427	-0.00858625	kPFPDFVYK	SGRYIPRkPFPDFVY	K	472	1	20.9593	1	20.8942	21.0588	21.0721	21.3733	20.9846	20.8625	21.1455	20.93	20.8493	20.8996	21.0681
O08553_K480	Dpysl2	O08553	1.26001	0.285786	1.18227	0.166636	0.657422	0.103575	KPFPDFVYkR	PFPDFVYkRIKARSR	K	480	0.9988	17.617	9	17.4585	17.8184	17.7294	17.9184	17.4375	17.746	17.7484	17.5576	17.4824	17.6321	17.6996
O08553_K511	Dpysl2	O08553	0.099373	0.0486857	0.183758	0.125496	0.375623	0.190883	GLYDGPVCEVSVTPkTVTPASSAK	CEVSVTPkTVTPASS	K	511	1	17.8468	15	18.1045	18.1177	17.9403	18.1734	17.7947	17.6944	17.8894	17.3272	17.7278	17.9813	17.7192
O08553_K520	Dpysl2	O08553	0.721265	-0.209354	0.940356	0.133784	1.03374	-0.237304	TVTPASSAkTSPAK	VTPASSAkTSPAKQQ	K	520	1	9.40551	9	9.53646	9.30032	9.69248	9.18705	9.29011	9.40362	9.46152	9.3973	9.3657	9.43855	9.60708
O08553_K56	Dpysl2	O08553	0.10365	-0.0762558	0.0483988	0.0473057	0.209215	0.218761	QIGENLIVPGGVkTIEAHSR	LIVPGGVkTIEAHSR	K	56	1	13.814	13	14.2486	14.1844	13.946	14.1105	13.7936	13.4647	13.3502	13.4854	13.5154	13.9606	14.052
O08581_K316	Kcnk1	O08581	3.1135	-0.601858	0.850127	-0.72372	0.0481043	0.052124	EEQkQSEPFVASQSPPYEDGSADH	AGLKEEQkQSEPFVA	K	316	1	14.1934	4	14.4046	13.7797	14.3283	13.8328	14.5387	13.8536	14.2565	14.5362	14.5021	14.4426	13.2833
O08585_K210	Clta	O08585	0.689449	0.511921	0.827721	1.06186	0.100283	-0.0780118	LCDFNPkSSK	RLCDFNPkSSKQAKD	K	210	0.9999	16.7688	7	17.1052	17.3689	16.1687	17.3069	16.5992	16.733	17.3212	15.709	15.7545	16.9939	17.1074
O08599_K13	Stxbp1	O08599	0.622063	0.164495	0.610003	0.566538	0.283495	-0.0512311	AVVGEkIMHDVIK	LKAVVGEkIMHDVIK	K	13	0.9992	15.3278	6	15.2026	15.5696	15.273	15.5063	15.5786	15.4717	15.6478	14.3987	15.2817	15.3213	15.4864
O08599_K196	Stxbp1	O08599	0.642925	-0.258006	0.932588	-0.565666	0.298358	0.175031	GEYkDNALLAQLIQDK	VRYRGEYkDNALLAQ	K	196	1	12.0398	4	11.9604	11.8285	12.1493	11.6227	12.2752	12.1596	11.5457	12.0169	12.1514	12.6145	11.8448
O08599_K308	Stxbp1	O08599	0.582369	-0.204708	0.0452009	0.0240405	0.603463	-0.289316	SLkDFSSSK	QEVTRSLkDFSSSKR	K	308	1	19.714	3	19.9346	19.6706	19.652	19.2904	19.6407	19.6523	19.6593	19.6376	19.7939	19.9775	19.9948
O08599_K497	Stxbp1	O08599	1.56028	-0.476449	1.04799	-0.705019	0.00723789	0.00583919	LDTkHYPYISTR	IEDKLDTkHYPYIST	K	497	1	16.4214	4	16.3195	16.0279	16.5866	15.8769	16.6453	16.2173	16.3386	16.998	16.6708	16.5508	15.731
O08599_K7	Stxbp1	O08599	0.299311	0.0504166	0.575143	0.184793	0.137886	-0.0325826	APIGLkAVVGEK	_MAPIGLkAVVGEKI	K	7	1	14.6945	6	14.6914	14.7618	14.7134	14.6675	14.7646	14.8913	14.7843	14.4469	14.6097	14.8073	14.8279
O08599_K92	Stxbp1	O08599	0.358229	-0.286758	0.530274	-0.643266	0.237019	0.295461	SVHSLISDFkDPPTAK	HSLISDFkDPPTAKY	K	92	0.9827	16.7963	10	16.9647	16.8663	16.9401	17.0382	16.8306	15.9708	16.0453	16.2642	17.4126	17.2419	16.6139
O08709_K209	Prdx6	O08709	0.680249	0.240578	0.154563	-0.0800028	0.109068	0.035416	GVFTkELPSGK	FPKGVFTkELPSGKK	K	209	1	13.0138	5	12.5809	12.9841	13.014	13.0198	12.9496	13.2623	13.0818	13.2112	13.3371	12.8517	13.0248
O08715_K588	Akap1	O08715	2.48241	1.05963	1.71555	1.09281	0.297301	-0.173029	YVSFLkQTSGAK	GRYVSFLkQTSGAKI	K	588	1	15.9064	6	15.0736	16.524	15.3491	16.1432	15.4968	16.4311	16.3052	15.5712	15.5709	15.197	16.7731
O08759_K179	Ube3a	O08759	0.137102	-0.0909316	1.17954	-0.192537	0.099668	-0.0803914	SLQEkDEDKDEDEK	ELKSLQEkDEDKDED	K	179	0.9995	9.40551	5	9.27268	9.19724	9.26135	8.97875	9.61921	9.70446	9.44935	9.57463	9.51152	9.61308	9.2984
O08759_K190	Ube3a	O08759	0.339828	-0.135112	0.0681731	-0.0891732	0.330174	0.319128	EkAACSAAAMEEDSEASSSR	KDEDEKEkAACSAAA	K	190	1	13.7936	2	13.7743	14.0627	14.0368	13.8212	14.2504	13.7722	14.0583	13.2935	13.977	13.6958	13.0742
O08759_K28	Ube3a	O08759	0.251061	-0.17404	0.180157	0.0747973	0.755547	-0.482416	AAAkHLIER	RMKRAAAkHLIERYY	K	28	0.9993	16.6891	4	16.2408	16.2104	16.7474	16.2335	16.818	16.84	16.8276	17.0081	16.8657	16.6331	16.9932
O08759_K318	Ube3a	O08759	1.99981	0.454215	1.72734	0.399822	0.520958	0.127403	LPLEAQGkLIR	LPLEAQGkLIRLWSK	K	318	0.9973	16.0954	8	15.9199	16.4286	16.1104	16.5407	15.8801	16.3037	16.2278	16.0014	15.8261	15.8638	16.3661
O08759_K463	Ube3a	O08759	0.313674	0.189583	0.660967	0.233029	0.0486438	-0.0355037	DYTFFkVETENK	DKDYTFFkVETENKF	K	463	1	16.1167	6	15.9455	16.4332	16.3728	16.438	15.8544	15.8703	16.3235	16.0285	16.2565	15.8639	16.2418
O08759_K75	Ube3a	O08759	0.162645	0.0419013	0.289652	-0.0410093	0.660848	-0.105602	ALELYkINAK	IKALELYkINAKLCD	K	75	1	16.8713	6	16.9035	16.7676	16.8689	16.8288	16.6422	16.9438	16.9344	17.0379	16.9101	17.0322	16.9704
O08759_K817	Ube3a	O08759	0.474028	-0.113747	0.551148	0.225308	0.324663	-0.133691	APVGGLGkLK	APVGGLGkLKMIIAK	K	817	1	18.0411	8	18.0181	18.1427	18.3302	18.0238	18.1329	17.9734	18.3818	18.084	17.9006	17.8806	17.9789
O08759_K819	Ube3a	O08759	0.179434	-0.110337	0.352758	0.498599	0.139451	0.159817	LkMIIAK	VGGLGKLkMIIAKNG	K	819	0.9999	17.1611	2	17.5961	17.6533	17.5716	17.3135	17.1491	17.0188	17.6248	15.9791	17.1263	16.905	16.7127
O08759_K865	Ube3a	O08759	0.0807221	0.0581681	0.121367	-0.114878	0.622903	0.630674	AITYAkGFGML	LKAITYAkGFGML__	K	865	1	13.6391	6	14.0288	14.2653	13.9907	13.9841	13.5911	13.5356	13.741	13.31	13.4937	13.434	12.8543
O08788_K1120	Dctn1	O08788	0.597402	0.186707	0.258207	0.199466	0.7957	0.274232	GAQMkASLAALPPLHVAK	ILRGAQMkASLAALP	K	1120	1	12.7684	5	12.9595	13.0225	12.9023	13.2015	12.6493	12.8472	12.6612	12.1025	12.8228	12.7247	12.8378
O08788_K371	Dctn1	O08788	1.05937	-0.599316	0.984251	-0.487521	0.612882	-0.436524	LkDALVR	EEQNARLkDALVRMR	K	371	0.9859	20.4224	2	20.4358	19.7124	20.2588	19.5565	20.6949	20.3226	20.2948	20.7506	20.5257	21.0873	20.3059
O08848_K342	RO60	O08848	0.242525	-0.0702413	0.121581	-0.034585	0.174306	0.0352068	LkWIPDK	HGLRGKLkWIPDKDI	K	342	0.9968	18.1524	2	18.0652	18.2267	18.4229	18.0707	18.2228	18.2028	18.077	18.1787	18.0355	18.2841	18.1861
O08914_K57	Faah	O08914	0.764606	0.454211	0.0228228	0.0394588	0.0873086	0.110832	AGLETMDkAVQR	AGLETMDkAVQRFRL	K	57	0.9837	13.7927	8	13.3727	13.5047	13.3505	13.9837	13.7427	14.34	14.25	13.2161	14.4715	13.6901	13.414
O08917_K126	Flot1	O08917	0.969994	0.232945	0.562506	0.178406	0.81075	-0.23721	QkFSEQVFK	EIYKDRQkFSEQVFK	K	126	1	13.365	2	13.1857	13.3954	13.0178	13.2348	13.2617	13.5338	13.5487	13.6216	13.3017	13.4171	13.7017
O08917_K51	Flot1	O08917	0.69705	0.387256	0.165238	0.104466	0.386206	0.339058	ISLNTLTLNVkSEK	NTLTLNVkSEKVYTR	K	51	1	14.3257	11	14.3563	14.9037	14.405	14.845	14.0296	14.204	14.5898	14.1093	14.3693	14.1435	14.0339
O08917_K78	Flot1	O08917	1.0229	-0.506681	0.143046	0.25646	0.166432	0.155812	IQGQNkEMLAAACQMFLGK	VKIQGQNkEMLAAAC	K	78	1	9.40551	6	9.92842	9.39208	10.0672	9.6847	9.62262	9.02145	9.53118	8.0257	9.52016	9.31555	8.88935
O09012_K218	Pex5	O09012	2.02166	0.877262	0.570685	0.534825	0.148608	0.117427	LANSEFLkFVR	LANSEFLkFVRQIGE	K	218	0.9999	14.6097	8	14.3051	15.0438	14.3708	15.1483	13.8112	14.9269	14.5529	14.6886	13.9603	14.5133	15.2915
O09012_K456	Pex5	O09012	4.05569	1.6511	2.29846	1.7394	0.218572	-0.142997	YSPAYAHLVAPGEEGATGAGPSkR	ATGAGPSkRILGSLL	K	456	0.9999	16.6085	23	15.7348	17.415	15.6611	17.3864	15.5774	17.1252	17.1601	15.7905	15.58	15.7669	17.7436
O35066_K515	Kif3c	O35066	0.653418	-0.256028	1.34409	-0.394179	0.0639753	-0.030738	EQQATELLAAkYK	ATELLAAkYKAMESK	K	515	1	14.1777	11	13.9524	13.8951	14.3075	13.8578	14.4396	14.1785	13.8757	14.2996	14.4412	14.4653	14.14
O35089_K39	Cnih2	O35089	1.16074	0.379559	1.38695	0.469543	0.393602	-0.168612	TDFkNPIDQGNPAR	DELRTDFkNPIDQGN	K	39	1	17.405	4	17.1027	17.4624	17.1379	17.425	17.3495	17.8415	17.7822	17.1834	17.4815	17.1611	17.7075
O35098_K368	Dpysl4	O35098	0.866256	0.4255	1.11385	0.29177	0.356763	0.238059	MSVVWEkCVASGK	RMSVVWEkCVASGKM	K	368	1	15.6397	7	15.5947	16.1302	15.7373	16.2203	15.335	15.593	15.8624	15.4073	15.5516	15.3951	15.6238
O35098_K472	Dpysl4	O35098	0.101495	0.0247685	0.174958	-0.0712001	0.420529	-0.117302	kTFPDFVYK	AGRFIPRkTFPDFVY	K	472	0.9982	14.6724	1	14.6108	14.5964	14.6177	14.8012	14.5999	14.5052	14.7299	15.0508	14.7447	14.6728	14.7732
O35098_K511	Dpysl4	O35098	0.0482906	-0.0334482	0.0963687	-0.0468264	0.390334	0.276828	GLYDGPVHEVMLPAkPGSGTQAR	HEVMLPAkPGSGTQA	K	511	1	14.6195	15	14.7547	14.7061	14.9405	15.1591	14.6618	14.3914	14.4876	14.2714	14.5784	14.7167	14.4631
O35127_K80	Grcc10	O35127	0.252274	0.293261	0.972995	0.355363	0.197357	0.285628	AYGFSCDGEGVLkFAR	CDGEGVLkFARLVKS	K	80	1	13.8207	13	13.9341	14.285	14.1808	14.7718	13.444	13.3819	14.0389	13.4081	13.6219	13.4857	13.6823
O35136_K757	Ncam2	O35136	0.735978	-0.554259	2.16717	-0.39446	0.1215	-0.141863	ELEEGkAAYLK	SKELEEGkAAYLKDG	K	757	1	18.3407	6	18.5274	17.9056	18.3352	17.4804	18.7704	18.5842	18.0813	18.5458	18.5751	18.4583	18.1825
O35136_K762	Ncam2	O35136	0.620889	0.201256	1.0038	0.17798	0.140863	0.0690257	AAYLkDGSK	EGKAAYLkDGSKEPI	K	762	0.9989	19.0474	5	18.9595	19.1813	19.1349	19.4735	18.9707	19.0141	19.1038	18.9516	18.9029	19.0733	19.204
O35166_K159	Gosr2	O35166	2.41573	-1.31628	2.07728	-1.13746	0.318746	-0.23415	LTLkGTQK	RAQRLTLkGTQKKIL	K	159	0.9955	21.2063	4	21.6083	20.177	21.4074	19.9969	21.7551	20.648	20.3094	21.6844	21.4864	21.766	20.7069
O35188_K369	Cx3cl1	O35188	0.720662	-0.438641	0.300456	0.506931	0.63919	-0.389909	kMAGEMVEGLR	SLQGCPRkMAGEMVE	K	369	1	20.4562	1	20.2883	20.1617	20.8102	20.6107	20.948	19.9582	20.7307	19.1227	20.4607	20.7961	20.5361
O35226_K126	Psmd4	O35226	1.59502	0.125961	0.770691	0.166415	1.04399	-0.107209	DLVkLAK	DNEKDLVkLAKRLKK	K	126	0.9737	15.1202	4	15.0381	15.1913	15.0485	15.2375	15.0895	15.125	15.2776	15.2363	15.1471	14.9928	15.3061
O35226_K364	Psmd4	O35226	0.715935	-0.51919	0.185841	-0.266346	0.0392373	-0.0500878	SVMGALASQATkDGK	ALASQATkDGKNDKK	K	364	0.989	12.808	12	13.1939	12.7516	12.889	11.8785	13.0084	12.9036	12.6991	12.0236	13.1391	13.3204	12.4236
O35226_K74	Psmd4	O35226	0.792751	-0.147164	0.280352	-0.311139	0.145879	-0.0880154	ILSkLHTVQPK	DTGRILSkLHTVQPK	K	74	1	13.0976	4	13.1735	12.832	12.9288	12.9626	13.1053	12.9716	12.7268	13.8294	12.8148	13.3195	13.2933
O35226_K83	Psmd4	O35226	1.40682	0.512746	0.744904	0.489115	0.255384	0.144633	GkITFCTGIR	HTVQPKGkITFCTGI	K	83	1	16.4673	2	16.2843	16.9441	16.3081	17.0484	16.3614	16.4995	16.6541	15.7857	16.5214	16.2837	16.718
O35316_K11	Slc6a6	O35316	2.02316	-1.13405	0.442836	-0.513944	0.247188	-0.196247	LQCLkDFHK	KEKLQCLkDFHKDIL	K	11	1	17.7635	5	18.4071	17.0961	18.1542	16.715	18.155	17.5029	17.4123	17.0948	18.2711	18.0788	17.1895
O35316_K19	Slc6a6	O35316	2.6242	-0.693944	2.28558	-0.654454	0.386446	-0.132061	DILkPSPGK	DFHKDILkPSPGKSP	K	19	1	15.7069	4	15.9154	15.2282	15.9525	15.0726	15.9357	15.4209	15.4367	16.1376	16.0029	15.9408	15.3086
O35316_K37	Slc6a6	O35316	0.57177	-0.21199	0.569593	-0.560506	0.153067	-0.156029	SPGTRPEDEADGkPPQR	PEDEADGkPPQREKW	K	37	0.9976	9.40551	13	9.21911	9.01117	9.0984	9.24245	9.5836	9.01152	9.72503	9.83115	10.0712	9.51238	8.76379
O35316_K6	Slc6a6	O35316	2.26911	-0.891871	0.589169	-0.410893	0.512113	-0.263358	EkLQCLK	__MATKEkLQCLKDF	K	6	0.9894	16.6237	2	16.9719	16.0868	17.025	15.8084	16.9389	16.365	16.2755	16.3127	16.982	16.9883	16.4247
O35375_K917	Nrp2	O35375	0.699587	-0.107698	0.180078	-0.106682	1.71698	0.373194	SCTTLENYNFELYDGLkHK	FELYDGLkHKVKINH	K	917	1	13.5904	17	13.7845	13.7059	13.8928	13.8379	13.8137	13.624	13.3617	13.2216	13.7867	13.36	13.3372
O35379_K497	Abcc1	O35379	0.729142	-0.348671	0.722863	-0.371078	0.0850344	-0.0564477	TYQVAHMkSK	TYQVAHMkSKDNRIK	K	497	0.9989	19.3859	8	19.1863	18.78	19.6861	19.3263	19.4715	19.1916	19.2759	19.791	19.2539	19.5356	19.0356
O35393_K339	Efnb3	O35393	0.652987	-0.204587	0.167732	-0.123517	0.119829	0.0717524	VSGDYGHPVYIVQDGPPQSPPNIYYkV	SPPNIYYkV______	K	339	0.9976	9.40551	26	9.46836	9.15798	9.51549	9.32485	9.69573	9.58299	9.0934	9.49538	9.66335	9.06238	9.47364
O35405_K4	Pld3	O35405	2.19736	-0.287851	0.846139	-0.532937	0.510034	-0.121863	PkLMYQELK	____MKPkLMYQELK	K	4	0.9996	15.0712	2	15.108	14.7026	15.0869	14.7753	14.9765	14.8298	15.0087	15.8032	15.1385	15.3305	14.7735
O35445_K75	Rnf5	O35445	0.735551	-0.188833	0.238406	-0.119445	0.422811	-0.219037	EkVVPLYGR	KAGISREkVVPLYGR	K	75	0.9993	16.9563	2	16.9727	16.6924	16.8637	16.6531	17.057	16.9814	16.7737	17.2442	16.9807	17.1174	17.2157
O35454_K224	Clcn6	O35454	0.310925	0.121316	0.00326789	0.00139093	0.0702005	-0.045259	kIQFNFPYFR	FQSISLRkIQFNFPY	K	224	1	15.6514	1	15.4872	15.7095	15.5259	15.4202	15.6828	15.9301	15.8816	15.81	15.7703	15.6111	15.5822
O35454_K649	Clcn6	O35454	1.20268	-0.65583	0.147842	-0.191164	0.26815	-0.172477	EFMkGNQLISNNIK	GNEKEFMkGNQLISN	K	649	1	16.064	4	16.4994	15.7835	15.9575	15.2836	16.467	15.8893	15.7378	15.3346	16.1512	16.5615	15.9114
O35454_K659	Clcn6	O35454	0.696662	-0.332166	0.650754	-0.195791	0.422822	-0.219089	GNQLISNNIkFK	QLISNNIkFKKSSIL	K	659	1	15.7221	10	15.8229	15.4276	15.5387	15.2068	16.0358	15.7665	15.6464	15.6941	16.014	15.9375	15.7256
O35454_K680	Clcn6	O35454	0.930925	-0.88386	0.603735	-0.663066	0.137912	-0.219058	GQSMkSYPSSELR	RKRGQSMkSYPSSEL	K	680	1	17.9512	5	18.4533	17.4652	17.7483	16.5696	18.3579	17.8732	17.1378	17.6189	18.4296	18.5058	17.9056
O35464_K903	Sema6a	O35464	0.635036	0.359927	1.1864	0.393577	0.112546	0.076472	EASLGPPGTSLSQTGLSkR	LSQTGLSkRLEMQHS	K	903	1	14.1861	18	13.8055	14.4736	14.4281	14.7582	14.0526	14.1342	14.296	13.8604	14.1733	13.9222	14.4617
O35465_K304	Fkbp8	O35465	2.01792	1.71645	2.38509	1.63246	0.242351	-0.274656	GkVLAQQGEYSEAIPILR	KALFRKGkVLAQQGE	K	304	1	15.5994	2	14.1425	15.8379	14.4921	15.8654	14.7442	16.8248	16.2951	15.0491	14.8091	14.5965	16.6063
O35465_K324	Fkbp8	O35465	1.66775	1.31597	1.97763	1.39487	0.231567	-0.261301	AALkLEPSNK	PILRAALkLEPSNKT	K	324	0.9998	17.6913	4	16.7369	17.9993	16.6819	17.7183	17.1574	18.8066	18.316	17.1588	17.2682	16.6965	18.556
O35526_K12	Stx1a	O35526	0.143986	-0.0863667	0.356935	-0.169357	0.152072	-0.121789	TAkDSDDDDDVTVTVDR	TQELRTAkDSDDDDD	K	12	0.9997	12.984	3	12.9302	12.4908	12.7899	13.1381	13.1552	12.9872	13.1905	13.286	13.2258	12.9777	12.7972
O35526_K46	Stx1a	O35526	0.663009	-0.208098	1.71608	0.615983	1.6301	-0.773154	GFIDkIAENVEEVK	EIRGFIDkIAENVEE	K	46	1	13.3481	5	13.1803	12.8737	13.4615	13.1211	13.2398	13.2626	14.0004	13.1715	13.3699	13.1874	13.7175
O35526_K70	Stx1a	O35526	1.14613	-0.514804	0.766052	-0.716325	0.338946	-0.29545	HSAILASPNPDEkTK	ASPNPDEkTKEELEE	K	70	1	19.0508	13	18.9555	18.1703	18.9525	18.4341	19.1125	18.8716	19.0915	20.0049	19.167	19.3394	18.4834
O35526_K94	Stx1a	O35526	0.228371	-0.0742658	0.294831	-0.12943	0.386967	0.165933	LkSIEQSIEQEEGLNR	NKVRSKLkSIEQSIE	K	94	1	17.3092	2	17.448	17.4125	17.3642	17.5222	17.4529	17.1076	17.0907	17.1479	17.2333	17.5515	17.2722
O35551_K683	Rabep1	O35551	1.14625	-0.21922	0.101403	0.0342094	1.52573	-0.17125	ELVLkYR	VLRELVLkYRENIVH	K	683	0.9932	15.1466	5	15.1052	15.0841	15.2813	14.9795	15.3947	15.0599	15.234	15.2381	15.2971	14.9994	15.1908
O35566_K249	Cd151	O35566	0.85469	0.328199	1.03404	0.581397	0.749485	0.231883	SLkLEHY	CCLYRSLkLEHY___	K	249	0.9999	19.2435	3	18.9744	19.4599	19.408	19.593	19.4587	19.7729	19.294	18.988	18.9587	18.4392	19.4595
O35566_K7	Cd151	O35566	0.261682	0.201719	0.411178	0.10049	0.197756	0.180354	GEFNEkK	_MGEFNEkKATCGTV	K	7	0.9986	19.8608	6	19.5563	19.6108	19.8323	19.9606	20.0973	20.5196	19.8587	19.8551	19.794	19.5994	19.8413
O35593_K152	Psmd14	O35593	1.41267	0.728293	2.78196	0.943074	0.0577034	-0.0320881	AVAVVVDPIQSVkGK	VDPIQSVkGKVVIDA	K	152	1	14.4932	13	13.9564	15.1338	14.5879	15.0139	14.0782	14.6598	14.912	13.922	14.1255	14.027	15.0238
O35593_K154	Psmd14	O35593	1.66027	0.719897	2.4056	0.900815	0.101981	0.0484681	GkVVIDAFR	PIQSVKGkVVIDAFR	K	154	1	15.1682	2	14.7977	15.7192	15.2258	15.8113	14.7442	15.3969	15.5397	14.8316	14.6942	14.5537	15.6482
O35598_K722	Adam10	O35598	1.06744	-0.358573	0.384153	-0.227708	0.100557	-0.0530796	LPPPKPLPGTLkR	KPLPGTLkRRRPPQP	K	722	0.9999	17.7522	12	17.9367	17.4329	17.7177	17.3881	18.033	17.7907	17.4754	17.5423	18.139	17.7728	17.7052
O35607_K244	Bmpr2	O35607	0.550181	0.367232	1.82709	0.800503	0.347018	-0.224095	QNFINEkNIYR	RQNFINEkNIYRVPL	K	244	1	15.2236	7	15.5009	15.7	15.0505	15.5876	14.7185	15.084	15.5688	15.016	14.6765	14.9499	15.7937
O35607_K782	Bmpr2	O35607	0.938185	-0.326996	0.572399	-0.327831	0.394674	-0.269592	SNLkQVETGVAK	NKHKSNLkQVETGVA	K	782	1	15.09	4	15.2346	14.7057	14.9841	14.5504	15.0605	15.0422	14.761	15.4405	15.1667	15.4834	15.3103
O35609_K103	Scamp3	O35609	1.72386	-0.557077	1.74848	-0.724244	0.682572	0.307738	NYGSYSTQASAAAATAELLkK	AATAELLkKQEELNR	K	103	1	18.4966	20	18.9102	18.3597	18.8156	18.466	18.7731	18.002	17.8821	18.5461	18.6291	18.902	18.0542
O35609_K315	Scamp3	O35609	0.507329	-0.338935	0.237578	0.229268	0.107699	-0.115324	QTGASFQkAQQEFAAGVFSNPAVR	QTGASFQkAQQEFAA	K	315	1	13.5292	8	14.0262	13.7169	13.764	13.7277	13.5994	12.9282	13.3555	13.6512	12.8332	13.5466	13.7904
O35621_K171	Pmm1	O35621	2.86515	1.20183	2.7224	1.22961	0.468399	0.142633	FVEALkTEFAGK	EKFVEALkTEFAGKG	K	171	1	14.0321	6	13.2663	14.7629	13.7219	14.8073	13.5461	14.5696	14.4583	13.3801	13.2148	13.4281	14.683
O35623_K42	Bet1	O35623	1.73234	-0.637807	0.825533	-0.386748	0.556228	-0.287457	SkVTAIK	LTESLRSkVTAIKSL	K	42	0.985	17.5139	2	17.6606	17.0845	17.7581	16.7804	17.7073	17.3476	17.4254	17.734	18.011	17.4901	17.2912
O35633_K19	Slc32a1	O35633	2.5441	-0.970592	1.41809	-0.787939	0.720443	-0.342386	LTNVATSVSNkSQAK	VATSVSNkSQAKVSG	K	19	1	14.8761	11	15.086	13.8588	15.1673	14.3207	15.1129	14.275	14.5911	15.5546	15.2991	14.9918	14.3966
O35643_K11	Ap1b1	O35643	2.0195	-0.391841	1.58069	-0.416087	0.919349	-0.223243	YFTTTkK	SKYFTTTkKGEIFEL	K	11	0.9982	16.6028	6	16.7502	16.2089	16.5643	16.1898	16.6522	16.3925	16.4043	16.7791	16.9515	16.9786	16.5696
O35643_K538	Ap1b1	O35643	0.14008	-0.134405	0.190862	-0.173496	0.0446188	-0.0683487	LLSTDPVAAkEVVLAEK	STDPVAAkEVVLAEK	K	538	1	13.372	10	13.264	12.9123	13.6167	13.9167	13.2625	12.9111	13.6841	13.4865	13.7559	13.2231	12.9459
O35643_K725	Ap1b1	O35643	0.642565	-0.650535	1.95613	-0.592765	0.320482	-0.474067	AVWLPAMkAK	AVWLPAMkAKGLEIS	K	725	0.9428	13.8764	8	14.0215	12.9852	13.7351	12.5968	13.8739	14.0969	13.8147	14.3398	14.3422	14.1975	13.5861
O35643_K727	Ap1b1	O35643	0.324381	-0.0619488	0.567614	-0.122942	0.507643	-0.114744	AkGLEISGTFTR	WLPAMKAkGLEISGT	K	727	1	16.1292	2	16.0346	15.9274	16.1441	16.1675	16.1457	16.0436	16.1209	16.3926	16.1623	16.2967	16.201
O35668_K335	Hap1	O35668	0.538229	0.291393	1.20699	-0.23254	0.82607	0.315207	QQkEITQLQAEITK	EGYERQQkEITQLQA	K	335	0.9997	12.0937	3	12.4063	12.3994	11.734	12.3844	11.8238	12.0544	11.8641	12.224	12.1527	12.2135	12.0644
O35674_K768	Adam19	O35674	1.75913	-0.274365	0.242234	-0.26216	0.324291	0.109424	VSQSGGTGHANPTFkLQTPQGK	GHANPTFkLQTPQGK	K	768	1	9.40551	15	9.48962	9.23472	9.68409	9.28788	9.54223	9.37024	9.35447	8.90997	9.97242	9.46866	9.0219
O35678_K245	Mgll	O35678	0.0655595	0.042957	0.0647284	0.0212129	0.386723	0.244005	LCDSkGAYLLMESSR	ADRLCDSkGAYLLME	K	245	1	13.8618	5	14.2162	14.2181	13.7378	13.6531	13.964	14.1757	13.9085	13.749	13.69	13.8122	13.6348
O35681_K267	Syt3	O35681	1.47158	-0.149404	0.567605	0.182353	0.147436	0.0352467	AkLIGQIKPELYQGTGPGGR	PGGEEKAkLIGQIKP	K	267	1	14.4477	2	14.6076	14.5363	14.6495	14.4296	14.7051	14.5481	14.566	14.2252	14.1739	14.4622	14.3729
O35681_K273	Syt3	O35681	0.479387	0.34726	0.549622	-0.162104	0.589543	0.215659	LIGQIkPELYQGTGPGGR	AKLIGQIkPELYQGT	K	273	1	14.2752	6	13.8613	14.4814	14.6672	14.6161	13.7386	14.2114	14.244	14.1976	14.4377	14.5128	14.1972
O35685_K197	Nudc	O35685	0.329885	-0.109829	0.12202	-0.139872	0.182922	-0.137254	GkDVVVDIQR	VSFRLKGkDVVVDIQ	K	197	0.9827	13.6514	2	13.5109	13.3188	13.7537	13.5378	13.6477	13.7261	13.9785	14.3251	13.5417	13.5473	13.3512
O35874_K480	Slc1a4	O35874	1.434	-0.392027	0.413693	-0.335789	1.775	0.187683	TTTVVNVEGDALGAGILNHLNQkVVK	ILNHLNQkVVKKGEQ	K	480	1	10.5692	23	11.0872	10.4032	10.6918	10.4906	10.7393	10.4485	10.2316	10.5481	11.0613	10.1772	10.2879
O35874_K493	Slc1a4	O35874	0.835999	0.0813192	2.14285	-0.61109	2.42617	0.648025	KGEQELQEVkVEAIPNSK	EQELQEVkVEAIPNS	K	493	1	16.3114	10	16.4068	16.4812	16.4038	16.3938	16.3611	16.5407	15.7484	16.525	16.328	16.4519	15.8993
O35874_K501	Slc1a4	O35874	2.99236	0.864763	1.22199	-0.643698	1.93366	1.21607	VEAIPNSkSEEETSPLVTHQNPAGPVAIAPELESK	VEAIPNSkSEEETSP	K	501	0.9999	12.5594	8	12.2781	12.9556	12.2805	13.2167	12.3052	13.2857	11.6984	12.6203	12.3938	12.7268	12.1748
O35904_K998	Pik3cd	O35904	0.610987	0.286759	0.0742434	0.0311627	0.341116	0.182196	DIQYLkDSLALGK	SKDIQYLkDSLALGK	K	998	1	15.5181	6	15.685	15.7328	15.4315	15.9907	15.1963	15.4495	15.4491	15.6814	15.5097	15.3419	15.6352
O35926_K202	Cdk5r2	O35926	0.194746	0.211557	0.0568259	0.0877608	0.25758	-0.302286	LkELSPGELVGWFR	CRRCYRLkELSPGEL	K	202	1	11.835	2	11.8924	11.5519	11.5908	11.2447	11.0521	12.3734	12.1972	12.3184	12.3423	11.1528	11.854
O35926_K46	Cdk5r2	O35926	0.652011	-0.90052	0.351718	-0.19769	0.361083	-0.720123	KAPPAGDEALGGYGAPPAGkGGK	YGAPPAGkGGKGESR	K	46	1	9.40551	20	9.3844	8.50759	9.63638	7.67654	9.6662	9.8013	9.48875	9.50857	9.89121	9.33909	9.27512
O35927_K1017	Ctnnd2	O35927	0.160152	0.0282243	0.298521	0.114831	0.364515	-0.129948	LVGISkSK	EKLVGISkSKGDKHS	K	1017	0.9998	17.5763	6	17.5528	17.5404	17.5468	17.4931	17.5598	17.7106	17.5564	17.6795	17.4454	17.6646	17.8662
O35927_K1158	Ctnnd2	O35927	1.54774	0.473503	0.822404	0.368474	0.963729	0.339512	NSYGAPAEDIkQNQVSTQPVPQEPSR	GAPAEDIkQNQVSTQ	K	1158	0.9936	12.8698	11	12.8426	13.4718	12.8897	13.2308	12.6258	13.076	12.8927	12.2767	12.7829	12.5951	12.9473
O35927_K537	Ctnnd2	O35927	0.20128	-0.147497	0.55446	0.136186	0.0454844	0.043107	SPSIDSIQkDPR	PSIDSIQkDPREFGW	K	537	0.9893	16.9886	9	17.4579	17.351	17.0953	17.1937	16.9873	16.5533	16.9368	16.712	16.962	16.886	17.0422
O35927_K700	Ctnnd2	O35927	0.285394	-0.144342	0.0533478	-0.0201038	0.169947	-0.0810823	kIQLHSSQVLR	SPLQDDRkIQLHSSQ	K	700	1	16.9606	1	16.7502	16.9582	17.0964	16.6322	17.2669	17.0901	16.9633	17.1909	16.9068	16.8863	16.9859
O35927_K953	Ctnnd2	O35927	0.178056	0.0531839	0.0354575	0.0166448	0.0353166	0.0152836	ELIGkYAMR	RNKELIGkYAMRDLV	K	953	0.9999	17.1005	5	17.1774	17.1674	17.0329	16.962	17.0854	17.3258	17.0749	17.3339	17.0867	16.9389	17.1981
O35963_K149	Rab33b	O35963	2.83298	1.21285	1.66207	1.47116	0.239821	0.200384	ILVGNkCDLR	PRILVGNkCDLRSAI	K	149	0.9806	14.5722	6	14.1193	15.298	14.1503	15.5661	14.0047	15.0488	14.7612	13.2986	13.7905	13.8092	15.4466
O54774_K48	Ap3d1	O54774	0.0246494	-0.00798353	1.01855	-0.380569	0.25946	0.0455864	QELkQDNIAVK	DEIKQELkQDNIAVK	K	48	1	13.2102	4	13.3069	13.0679	13.1757	13.1789	12.9556	13.1674	13.1602	13.6944	13.2997	13.4252	13.0248
O54829_K451	Rgs7	O54829	0.863185	0.275938	0.413838	0.155884	0.283627	-0.138279	SSAYQELLQAkR	YQELLQAkRKGKTLT	K	451	1	14.9555	11	14.6748	14.969	14.7961	14.8138	14.7847	15.3005	15.1068	15.2196	14.8266	14.9844	15.2253
O54865_K27	Gucy1b1	O54865	0.820745	-0.435942	0.74306	-0.240551	0.00507186	0.00538	kEAQLDEEGQFLVR	EVWEDIKkEAQLDEE	K	27	0.9897	13.3419	1	13.6034	13.2223	13.5631	12.7021	13.6108	13.5452	13.3182	13.4492	13.2988	13.4271	12.9841
O54865_K47	Gucy1b1	O54865	0.155202	0.0970227	1.21854	0.353598	0.172723	-0.108477	IIYDDSkTYDLVAAASK	RIIYDDSkTYDLVAA	K	47	1	12.1917	7	12.1012	12.4285	12.5058	12.5188	12.0014	11.9521	12.4723	11.9078	12.0523	12.2039	12.3443
O54946_K39	Dnajb6	O54946	1.19132	0.461562	1.06275	0.876184	1.00599	-0.606767	NPENkEEAER	PDKNPENkEEAERKF	K	39	0.982	15.398	5	14.9873	15.1216	15.0419	15.7186	15.0167	15.5904	16.2228	15.7136	14.8708	15.038	15.9445
O54946_K60	Dnajb6	O54946	1.77981	0.594548	1.64796	0.548545	0.535442	-0.252181	QVAEAYEVLSDAkK	YEVLSDAkKRDIYDK	K	60	1	15.8131	13	15.5503	16.1119	15.439	16.2312	15.3427	15.7725	16.1744	15.7417	15.6194	15.8655	16.4071
O54946_K67	Dnajb6	O54946	2.8251	0.914838	1.55161	0.92914	0.734364	-0.350613	DIYDkYGK	KKRDIYDkYGKEGLN	K	67	0.9976	15.6375	5	15.056	15.7883	14.9321	15.9011	15.105	16.1482	16.0938	15.5733	15.1082	15.4206	16.4992
O54950_K233	Prkag1	O54950	0.505148	0.286256	0.0784237	0.342694	0.435791	-1.21225	VSALPVVDEkGR	ALPVVDEkGRVVDIY	K	233	0.9999	14.0039	10	12.3993	13.2019	13.1095	13.2696	13.0546	12.9507	15.8769	13.4045	15.5352	13.0912	12.8291
O54967_K131	Tnk2	O54967	0.352575	-0.164287	0.125159	-0.0704603	0.0769765	-0.008358	LLEkLGDGSFGVVR	KDLRLLEkLGDGSFG	K	131	1	13.7815	4	14.0187	13.7056	14.1533	13.7114	13.5219	13.7839	13.7172	14.091	13.5539	13.7925	13.7668
O55003_K104	Bnip3	O55003	0.433886	-0.553116	0.60549	-0.65497	0.214014	-0.354466	EVESILkK	REVESILkKNSDWIW	K	104	0.9948	16.93	7	17.4783	16.6983	16.4901	15.4164	16.634	16.8283	16.3575	17.7408	16.7277	17.5028	16.9801
O55003_K128	Bnip3	O55003	0.670955	-0.814883	0.325159	-0.363556	0.526062	-0.854576	EFLFkHPK	PPKEFLFkHPKRTAT	K	128	0.9998	17.6905	5	18.2749	17.2529	17.2664	15.9324	17.4122	17.3236	17.2236	18.3044	17.6297	18.2291	18.1581
O55013_K156	Trappc3	O55013	0.24667	0.130968	0.873068	0.358936	0.213683	0.12008	FVQDTLkGDGVTEIR	KFVQDTLkGDGVTEI	K	156	1	15.362	7	15.3874	15.6696	15.7056	15.8147	15.2651	15.2668	15.4884	14.966	15.3756	14.9724	15.4388
O55017_K1241	Cacna1b	O55017	0.113911	-0.0896724	0.168151	0.074039	0.401662	0.327484	DINTIkSLR	GKDINTIkSLRVLRV	K	1241	0.9633	14.1841	6	14.6234	14.6027	14.6016	14.5697	14.1096	13.8932	14.2225	13.8437	13.9912	14.0262	13.8329
O55017_K1450	Cacna1b	O55017	0.763261	0.140101	0.914879	0.264674	1.21562	-0.155085	YMPQNkQSFQYK	TRYMPQNkQSFQYKT	K	1450	1	15.0097	6	14.834	15.0054	14.8922	15.0925	15.0843	15.1329	15.204	14.8935	15.1546	14.8539	15.26
O55017_K1814	Cacna1b	O55017	0.550413	0.204958	0.441483	0.381845	0.000800827	0.000530402	kEISSVWANLPQK	QCDAELRkEISSVWA	K	1814	1	13.9819	1	13.7841	14.3173	13.9656	14.27	14.1171	13.8944	13.9959	13.3079	13.826	14.2006	14.3241
O55017_K417	Cacna1b	O55017	0.952558	-0.209515	0.460936	-0.141138	0.619281	-0.188202	SPLDVLkR	KSPLDVLkRAATKKS	K	417	0.9826	14.3814	7	14.3523	14.3001	14.4431	14.0136	14.4585	14.3116	14.4339	14.3848	14.7136	14.5149	14.3593
O55017_K835	Cacna1b	O55017	0.574704	-0.222114	0.615164	-0.556663	0.182695	0.161165	SkPEGTEATESADLPR	GPVGSKSkPEGTEAT	K	835	0.9979	12.1356	2	11.9409	11.8173	12.4567	12.0363	12.2232	12.1008	12.2374	12.5852	12.5269	12.0287	11.4098
O55022_K102	Pgrmc1	O55022	1.31288	0.337622	0.909065	0.357704	0.464294	0.177316	VFDVTkGR	GKVFDVTkGRKFYGP	K	102	0.9991	18.979	6	18.8831	19.2404	18.962	19.0958	18.9743	19.496	19.0382	18.9332	18.5065	18.7875	19.162
O55022_K105	Pgrmc1	O55022	0.599346	0.102435	0.286791	-0.0451199	1.02696	0.18773	kFYGPEGPYGVFAGR	FDVTKGRkFYGPEGP	K	105	1	17.1487	1	17.144	17.2384	17.1009	17.2413	17.3034	17.3759	17.1656	17.1724	17.0888	17.1666	17.0293
O55023_K49	Impa1	O55023	0.62414	-0.113303	0.0782551	-0.0236042	0.0337929	-0.00757424	SSPADLVTVTDQkVEK	LVTVTDQkVEKMLMS	K	49	1	11.8	13	12.0119	11.885	11.8182	11.686	11.8684	11.7876	11.7969	11.684	11.9624	11.8059	11.7907
O55042_K23	Snca	O55042	1.90665	-1.14908	0.729993	-0.526387	0.496368	-0.262392	TkQGVAEAAGK	VAAAEKTkQGVAEAA	K	23	1	17.9295	2	18.0413	17.1009	18.3674	17.0681	18.773	17.5655	17.4082	17.6341	18.4371	18.0297	17.6062
O55074_K55	Akap7	O55074	0.0490766	0.0249128	1.09375	-0.162652	0.188486	0.0506887	AVQQYLEETQNkK	YLEETQNkKQPGEGN	K	55	1	15.8764	12	15.6291	15.7395	15.7466	15.8501	16.1448	16.0057	15.8285	15.8818	16.0324	16.0169	15.8003
O55091_K127	Impact	O55091	0.504506	0.179956	0.217181	0.165248	0.300716	-0.194727	SQITEPDPDVkK	TEPDPDVkKKTEEVE	K	127	0.9947	9.40551	11	9.40387	9.47516	9.05059	9.19541	9.26688	9.59064	9.34022	9.71151	9.16894	9.4692	9.89004
O55102_K117	Bloc1s1	O55102	1.64116	-0.579017	1.25371	-0.552561	0.328762	-0.146834	TIATALEYVYkGQLQSAPS	TALEYVYkGQLQSAP	K	117	1	13.5864	11	13.8179	12.9591	13.5877	13.1417	13.8613	13.4292	13.2984	13.9588	14.0662	13.6031	13.3485
O55128_K74	Sap18	O55128	0.330699	-0.117992	0.77782	-0.31439	1.15011	0.475248	ELTSLVkEVYPEAR	KELTSLVkEVYPEAR	K	74	1	15.227	7	15.4845	15.1052	15.5843	15.4929	15.2806	15.3974	14.7427	15.288	14.9374	15.2875	14.9705
O55131_K185	Septin7	O55131	0.707231	0.873885	0.25838	0.624789	0.641879	0.480946	LHEkVNIIPLIAK	FMKRLHEkVNIIPLI	K	185	1	14.6986	4	15.2878	15.3555	13.5311	15.5908	14.2787	14.7729	14.6866	14.8392	12.6889	14.874	14.831
O55131_K218	Septin7	O55131	1.70136	-0.415888	2.16559	-0.343787	0.702219	-0.170449	EIQEHkIK	MKEIQEHkIKIYEFP	K	218	0.9973	18.187	6	18.4409	17.9687	18.1718	17.7432	18.3342	17.9874	18.041	18.4786	18.3538	18.4097	18.0995
O55131_K332	Septin7	O55131	0.199591	0.0472186	0.0308139	0.0372248	1.10699	0.230049	GQLTkSPLAQMEEER	KNKGQLTkSPLAQME	K	332	1	15.7	5	15.8375	15.9395	15.6696	15.7249	15.886	15.8703	15.5731	14.9622	15.9049	15.8658	15.6566
O55131_K394	Septin7	O55131	0.706829	0.195461	1.6057	0.382289	1.28275	-0.321657	NLEAQHkELEEK	KNLEAQHkELEEKRR	K	394	1	17.4416	7	17.0444	17.5479	17.3492	17.4531	17.4435	17.4223	17.6747	17.4094	17.4012	17.4309	17.9176
O55142_K15	Rpl35a	O55142	1.58551	-0.722137	0.620587	-0.482038	0.339824	-0.243366	AIFAGYkR	KAIFAGYkRGLRNQR	K	15	0.9999	16.7129	7	16.9152	16.2875	16.6983	15.9457	17.2194	16.4334	16.7563	16.8195	17.3254	16.6978	16.1748
O55142_K73	Rpl35a	O55142	1.99005	-0.255918	0.00501776	-0.00192436	0.846277	-0.175695	VIWGkVTR	KTRVIWGkVTRAHGN	K	73	0.9877	15.6588	5	15.7115	15.6025	15.7854	15.4789	15.8538	15.5016	15.6039	15.6855	15.846	15.5843	15.8028
O55143_K460	Atp2a2	O55143	1.14174	-0.424604	0.042325	0.107199	0.16795	-0.0653354	MNVFDTELkGLSK	NVFDTELkGLSKIER	K	460	1	13.2443	9	13.7714	13.0903	13.4813	12.9732	13.1818	13.0971	12.9398	11.7265	13.5268	13.7818	13.298
O55143_K541	Atp2a2	O55143	0.275997	0.182855	0.553886	0.787721	0.138138	0.0801171	VPMTPGVkQK	VPMTPGVkQKIMSVI	K	541	0.9995	14.4976	8	14.9577	14.6726	14.5613	14.5431	14.2185	15.0704	14.6234	12.9703	14.3627	14.3496	14.7404
O55143_K650	Atp2a2	O55143	0.581171	-0.491131	0.763296	-0.185548	0.399436	-0.116921	IGIFGQDEDVTSkAFTGR	QDEDVTSkAFTGREF	K	650	1	15.6985	13	16.562	15.3583	15.9413	15.381	15.2777	15.5683	15.4421	15.834	15.7095	15.6714	15.6634
O55222_K191	Ilk	O55222	2.73908	1.2968	1.63688	1.14249	0.383516	0.304526	HSGIDFkQLNFLAK	KHSGIDFkQLNFLAK	K	191	1	13.1453	7	12.5766	14.0907	12.5623	14.0369	12.6399	13.5415	13.2778	12.6489	12.3191	12.3602	13.8926
O55222_K220	Ilk	O55222	1.91689	0.8485	1.58695	0.615808	0.59785	0.360548	WQGNDIVVkVLK	QGNDIVVkVLKVRDW	K	220	1	13.2264	9	12.9493	13.9146	13.1077	14.0344	12.8078	13.4613	13.2824	12.9608	12.7286	12.7918	13.6034
O55234_K91	Psmb5	O55234	0.979907	0.356206	1.05187	0.412588	0.0778955	0.0500091	ATAGAYIASQTVkK	YIASQTVkKVIEINP	K	91	1	19.3998	13	19.2857	19.7025	19.4581	19.908	19.1872	19.3892	19.4753	19.3825	19.1901	19.0393	19.7578
O70133_K1050	Dhx9	O70133	0.326029	0.15807	0.1501	0.104879	0.319418	-0.0828331	YPSPFFVFGEkIR	PFFVFGEkIRTRAIS	K	1050	1	13.4838	11	13.7142	13.4394	13.3636	13.5029	13.0723	13.682	13.6807	13.8215	13.1566	13.5801	13.5678
O70133_K148	Dhx9	O70133	1.12156	-0.716325	0.883978	-0.670886	0.490723	-0.440149	GANLkDYYSR	WDRGANLkDYYSRKE	K	148	0.9708	17.3384	5	17.5378	16.4872	17.3606	16.2842	17.2564	17.2344	17.1158	18.2099	17.3393	17.7896	17.1017
O70133_K859	Dhx9	O70133	1.18663	0.233812	0.715757	0.373058	1.03184	-0.181061	ILAkLPIEPR	PLGRILAkLPIEPRF	K	859	1	15.7526	4	15.563	15.7847	15.7793	15.839	15.5533	15.9732	16.0699	15.9743	15.3788	15.6679	16.0235
O70161_K97	Pip5k1c	O70161	0.381371	-0.181487	1.35515	-0.679717	0.659051	0.303222	GAIQLGIGYTVGNLSSkPER	TVGNLSSkPERDVLM	K	97	1	17.6659	17	17.5663	17.3124	17.6404	17.8287	17.9945	17.5157	17.286	17.7206	18.2337	17.832	17.2121
O70166_K105	Stmn3	O70166	1.0062	-0.448679	1.64481	-0.412911	0.463798	-0.238919	TQEAQVLkQLAER	TQEAQVLkQLAERRE	K	105	1	14.4557	8	14.275	13.8676	14.6609	13.9877	14.6724	14.4069	14.3652	14.8017	14.8171	14.5989	14.2874
O70166_K135	Stmn3	O70166	1.50776	-0.500418	1.07877	-0.264902	1.37725	-0.265579	LAEEkLNYK	FSRLAEEkLNYKMEL	K	135	1	16.924	5	16.8797	16.4712	17.0273	16.6705	17.3576	16.6216	16.8626	17.2585	16.9812	17.115	16.8441
O70166_K139	Stmn3	O70166	3.6916	-0.546373	3.99197	-0.645613	1.40123	-0.149367	LNYkMELSK	AEEKLNYkMELSKEI	K	139	0.9958	15.1725	4	15.2809	14.7255	15.2524	14.708	15.3481	14.8089	14.8771	15.5693	15.5227	15.5353	14.9165
O70166_K87	Stmn3	O70166	3.30038	-1.58076	0.70166	-0.978809	0.526383	-0.785531	DASLEELQkR	ASLEELQkRLEAAEE	K	87	0.9936	17.6065	9	17.9585	16.2801	17.9089	16.6433	17.9267	16.1284	17.9314	18.1404	18.1745	18.0299	16.3408
O70228_K1044	Atp9a	O70228	1.0738	-0.226491	1.20945	-0.251915	0.0700661	0.022246	FSPPSYSkLTS	FSPPSYSkLTS____	K	1044	0.9989	20.3373	8	20.5136	20.2107	20.5083	20.0971	20.3477	20.3822	20.1816	20.5421	20.506	20.331	20.234
O70228_K367	Atp9a	O70228	0.511395	0.0821578	0.943174	0.347211	1.0312	-0.168231	DSkIPGTVVR	WVIRRDSkIPGTVVR	K	367	0.9999	17.4609	3	17.3629	17.5639	17.5244	17.6122	17.4829	17.4405	17.7348	17.5148	17.4424	17.1224	17.6794
O70228_K404	Atp9a	O70228	0.185464	0.13402	0.291397	0.307126	0.158569	-0.195649	TGTLTQNEMVFkR	TQNEMVFkRLHLGTV	K	404	0.9837	16.9426	12	17.2008	17.3825	16.6768	16.814	16.6353	16.7186	16.6792	17.1604	16.7482	16.672	17.6554
O70228_K447	Atp9a	O70228	1.01604	-0.374303	0.966011	-0.472442	0.0455688	-0.0309846	GPTVTTkVR	KGPTVTTkVRRTMSS	K	447	0.9755	20.4627	7	20.3893	20.0842	20.5247	20.0905	20.8212	20.4375	20.4641	20.7724	20.8251	20.525	20.006
O70228_K48	Atp9a	O70228	0.556568	0.247812	1.31736	0.341263	0.13476	0.0837545	TVWLGHPEkR	VWLGHPEkRDQRYPR	K	48	0.9999	23.0106	9	22.9883	23.4205	23.209	23.4064	22.8159	22.9297	23.2789	22.9276	22.7593	22.7946	23.058
O70228_K622	Atp9a	O70228	0.459346	-0.393078	0.630585	0.390057	0.963188	-0.857899	YVQAkLSVHDR	EARYVQAkLSVHDRS	K	622	1	14.3836	5	13.9102	13.4115	14.6657	14.0001	14.4398	14.4249	14.7898	14.3839	14.7792	14.077	14.8169
O70251_K147	Eef1b	O70251	0.285674	0.296377	0.810172	-0.556389	0.73912	0.522587	SSILLDVkPWDDETDMTK	SSILLDVkPWDDETD	K	147	0.9665	12.441	8	11.8526	12.3944	12.0028	13.0025	13.0066	12.3542	12.2415	12.2228	12.8939	12.7358	11.8807
O70251_K185	Eef1b	O70251	1.78843	-1.08602	1.66829	-0.936594	1.01643	-0.616568	LVPVGYGIkK	VPVGYGIkKLQIQCV	K	185	1	17.1205	9	17.5131	16.0407	17.2875	15.8558	16.8651	16.5111	16.6809	17.993	17.6166	17.4576	16.824
O70274_K141	Ptp4a2	O70274	0.669841	-0.190762	1.82038	-0.556757	0.613776	0.233802	GAFNSkQLLYLEK	RRGAFNSkQLLYLEK	K	141	1	14.0768	6	14.1712	13.7419	14.0855	14.077	14.2549	14.1204	13.8092	14.4231	14.1579	14.3273	13.6827
O70293_K548	Grk6	O70293	2.35505	-0.598199	1.44757	-0.354481	0.643739	-0.218284	GQPTAPPkkGLLQR	GQPTAPPkKGLLQRL	K	548	1	9.40551	8	9.68186	9.01079	9.53306	8.87962	9.66631	9.19622	9.13723	9.53329	9.59762	9.67402	9.35709
O70293_K549	Grk6	O70293	2.35505	-0.598199	1.44757	-0.354481	0.643739	-0.218284	GQPTAPPkkGLLQR	QPTAPPKkGLLQRLF	K	549	1	9.40551	9	9.68186	9.01079	9.53306	8.87962	9.66631	9.19622	9.13723	9.53329	9.59762	9.67402	9.35709
O70318_K151	Epb41l2	O70318	0.353057	0.0603577	0.453671	-0.186551	1.49758	0.331158	PALkSSVETQPAEEVR	REAKPALkSSVETQP	K	151	1	14.768	4	14.8641	14.9074	14.9469	14.9756	14.7383	14.8474	14.6763	14.9483	14.5427	14.8055	14.4816
O70318_K392	Epb41l2	O70318	0.160036	0.0702887	0.236785	-0.0963313	0.29876	-0.174507	GLSPAQADSQFLENAkR	SQFLENAkRLSMYGV	K	392	0.9639	11.6019	16	11.4895	11.6002	11.5349	11.23	11.3454	11.7505	11.8537	11.9241	11.6429	11.8262	11.5491
O70318_K44	Epb41l2	O70318	1.81484	1.60014	0.214891	-0.254829	1.63574	1.70996	EVENEQTPVSEPEEEkGSQPGPPVER	VSEPEEEkGSQPGPP	K	44	0.9978	9.40551	16	8.112	10.5913	9.17092	10.5893	9.22795	10.1307	9.18992	9.41835	8.69193	8.83564	8.26437
O70318_K440	Epb41l2	O70318	2.17853	0.207929	0.0681324	0.0263564	1.27854	0.139507	ILkISYK	FAWPKILkISYKRSN	K	440	0.9997	17.1228	3	17.0587	17.2412	17.1144	17.2534	17.048	17.3503	17.1481	16.9178	17.1695	17.2601	17.1362
O70318_K93	Epb41l2	O70318	0.300865	0.226086	0.527722	-0.236423	0.290759	0.273748	SYNLVVAkDGGDKK	SYNLVVAkDGGDKKE	K	93	0.9717	13.8965	8	13.8769	14.1243	13.9199	13.478	13.5777	14.4505	13.7519	14.1915	14.0474	13.702	13.7358
O70435_K57	Psma3	O70435	0.902682	-0.132665	0.480794	-0.128412	1.244	-0.222423	LVLSkLYEEGSNK	VEKLVLSkLYEEGSN	K	57	1	9.40551	5	9.40763	9.17816	9.43163	9.36236	9.30746	9.2082	9.4779	9.70222	9.66912	9.42988	9.46609
O70439_K24	Stx7	O70439	1.53556	-0.390378	0.265449	-0.18795	1.07552	0.264651	ISSNIQkITQCSVEIQR	RISSNIQkITQCSVE	K	24	1	16.4209	7	16.7115	16.4086	16.9761	16.4588	16.6304	16.2794	16.2217	15.9095	16.4191	16.5882	16.0135
O70443_K189	Gnaz	O70443	0.382294	-0.0662174	0.239378	0.333667	0.724762	0.0937961	DMTTGIVENkFTFK	TTGIVENkFTFKELT	K	189	1	17.1039	10	17.2605	17.1712	17.1682	17.1928	17.399	17.2651	17.1715	15.9578	17.1858	17.2031	17.0603
O70443_K193	Gnaz	O70443	0.171745	0.0622807	0.371654	0.0900757	0.173191	0.0786141	FTFkELTFK	VENKFTFkELTFKMV	K	193	1	14.673	4	14.6589	14.7986	14.7084	15.0103	14.8195	14.5647	14.6823	14.7219	14.6671	14.4785	14.7428
O70451_K460	Slc16a7	O70451	1.1966	-0.523096	1.66146	-0.446073	0.226928	-0.158805	SkQDEVTVK	MEALNRSkQDEVTVK	K	460	1	17.1699	2	17.3824	16.7549	17.3572	16.4933	17.2653	17.1874	17.0403	17.5273	17.2943	17.4287	16.9011
O70458_K784	Osmr	O70458	1.35915	-0.933466	0.530687	-0.865059	0.549991	0.711339	SSILSLIkSK	SSILSLIkSKKNPHL	K	784	1	16.744	8	17.5034	16.8247	17.6386	16.5396	16.9886	15.9659	15.1486	17.0181	15.7816	16.9917	16.3155
O70480_K87	Vamp4	O70480	0.685897	-0.2874	2.31449	-0.453859	0.0983819	-0.0535256	LDELQDkSESLSDNATAFSNR	RLDELQDkSESLSDN	K	87	0.9937	14.4038	7	14.3655	13.877	14.6777	14.3694	14.2639	14.1985	14.2568	14.6746	14.5893	14.7033	14.1469
O70492_K54	Snx3	O70492	2.84595	0.566378	1.62216	0.81245	0.709912	-0.251396	VkTNLPIFK	TTYEIRVkTNLPIFK	K	54	1	15.97	2	15.5449	16.1929	15.7138	16.2974	15.7596	16.2271	16.2948	15.8289	15.7046	15.5007	16.6863
O70492_K61	Snx3	O70492	4.52831	0.935464	1.77219	1.18029	0.554411	-0.136675	TNLPIFkLK	KTNLPIFkLKESTVR	K	61	1	17.0212	7	16.5191	17.492	16.6573	17.5096	16.535	17.5162	17.5041	16.5789	16.6833	16.1247	17.7811
O70492_K86	Snx3	O70492	4.22685	2.0947	2.09715	2.47014	0.392664	-0.265513	ESkVVVPPLPGK	SELERESkVVVPPLP	K	86	0.9829	15.008	3	13.5941	15.7507	13.9148	15.7476	13.5637	15.8584	15.6881	13.9635	13.5718	13.2075	16.414
O70492_K95	Snx3	O70492	4.13611	2.76496	2.27364	3.04003	0.0934794	-0.0683352	VVVPPLPGkAFLR	VVPPLPGkAFLRHVP	K	95	1	16.3203	9	14.3979	17.1291	14.8182	17.4359	14.433	17.379	17.0818	14.7583	14.4399	13.8308	17.6843
O70503_K95	Hsd17b12	O70503	0.601467	0.2658	0.445039	-0.341705	0.589236	0.466228	LNQVSNNIkEK	NQVSNNIkEKFNVET	K	95	1	16.5484	9	16.5816	16.6804	16.4318	16.4394	16.3984	17.0894	15.9648	16.7623	16.2727	16.8007	16.5756
O70589_K232	Cask	O70589	1.64656	-0.353922	1.90369	-0.351234	0.175621	0.0560285	LFEGIIkGK	RLFEGIIkGKYKMNP	K	232	1	16.2828	7	16.4505	16.0706	16.401	16.0111	16.5764	16.2845	16.1324	16.3535	16.4357	16.4626	15.9997
O70589_K41	Cask	O70589	1.14213	0.481981	1.22493	0.426759	0.546845	0.342058	ETGQQFAVkIVDVAK	TGQQFAVkIVDVAKF	K	41	1	12.9276	9	12.8885	13.4554	12.8969	13.6548	12.8649	12.986	12.9435	12.6056	12.416	12.7681	13.1032
O70589_K60	Cask	O70589	0.164772	0.0582183	0.0708639	0.0324036	0.219456	-0.0934343	FTSSPGLSTEDLkR	GLSTEDLkREASICH	K	60	1	16.085	13	15.9893	15.8584	15.9852	16.2811	16.1301	16.1396	16.2113	16.3864	16.0939	15.982	16.1617
O70589_K665	Cask	O70589	0.0129757	-0.00563431	0.192084	-0.0522823	0.953748	0.398446	LENSkNGTAGLIPSPELQEWR	QGKLENSkNGTAGLI	K	665	0.9997	14.9627	5	15.2871	15.1619	15.1843	15.3717	15.0278	14.9487	14.8735	14.7365	14.8128	14.8946	14.6512
O70589_K691	Cask	O70589	0.480679	-0.213306	0.194251	0.0896074	0.976737	-0.276454	TkQEQQASCTWFGK	CIAMEKTkQEQQASC	K	691	1	13.784	2	14.1701	13.7595	13.5344	13.5905	13.8608	13.5754	14.0435	13.6524	13.796	14.0376	13.7931
O70589_K756	Cask	O70589	0.886028	0.235384	0.519414	0.99626	0.0635964	-0.0211595	HIkNTLITK	GVGRRHIkNTLITKH	K	756	0.9987	16.564	3	16.8187	17.0122	16.4952	16.8074	16.5678	16.7683	16.8066	16.486	14.6485	16.528	16.9609
O70591_K94	Pfdn2	O70591	0.0208499	-0.0109421	0.458199	0.117084	0.127233	0.0605493	EVLPALEGNkEQIQK	LPALEGNkEQIQKII	K	94	1	14.9899	10	14.8888	15.0499	15.2905	15.314	15.0801	14.8626	15.0452	14.9043	14.7564	15.0329	14.9847
O70591_K99	Pfdn2	O70591	1.23046	-0.622735	0.128025	0.102846	0.667378	-0.293962	EQIQkIIETLSQQLQAK	GNKEQIQkIIETLSQ	K	99	1	9.40551	5	10.1355	9.35744	9.63808	9.11098	9.47227	8.90925	9.53367	9.57775	9.47886	8.89441	9.30603
O70622_K467	Rtn2	O70622	1.27485	-0.69801	0.603157	-0.882316	0.267101	0.422607	IPGTGTLAPTASVSGSkAK	TASVSGSkAKAE___	K	467	0.9949	9.40551	17	9.92207	9.4998	9.56157	8.69767	9.81962	9.01175	7.92958	9.16691	9.43401	9.98743	9.36469
O70628_K126	Pde9a	O70628	0.359884	-0.209037	0.176825	-0.164104	0.074955	-0.0524753	AEVANHLAVLEkR	NHLAVLEkRVELEGL	K	126	1	14.3299	12	13.9889	14.0809	14.4806	14.1667	14.7675	14.3624	14.5449	14.5912	14.6612	14.0073	13.9667
O88196_K295	Ttc3	O88196	1.12189	0.65519	0.244967	0.348208	0.404044	0.546301	AIVLkNTWPK	GKRAIVLkNTWPKGH	K	295	0.9995	12.2898	5	12.012	12.816	12.0188	13.2182	12.4426	12.4048	12.8837	11.463	12.151	12.1415	11.6497
O88196_K470	Ttc3	O88196	1.48727	-0.46708	0.545791	-0.335748	0.929967	-0.360459	SILEkQFSK	DLKSILEkQFSKSSR	K	470	1	15.0432	5	15.2472	14.7013	15.0795	14.3963	14.9714	14.7993	14.9214	15.6891	15.0159	15.2804	15.0641
O88342_K405	Wdr1	O88342	0.646307	-0.177084	0.780633	-0.278372	0.157107	0.0494714	DYSGQGVVkLDVQPK	YSGQGVVkLDVQPKC	K	405	1	13.4385	9	13.695	13.3119	13.4835	13.5218	13.4076	13.2212	13.2933	13.367	13.7749	13.5997	13.311
O88342_K480	Wdr1	O88342	0.565245	-0.130998	0.602324	-0.175464	0.0775262	-0.0193586	VYSILASTLkDEGK	SILASTLkDEGKLLE	K	480	1	14.3907	10	14.3029	14.3218	14.4596	14.4257	14.5759	14.1978	14.3167	14.426	14.6994	14.4043	14.3522
O88343_K137	Slc4a4	O88343	0.517338	0.291345	0.0652978	0.0461451	0.0932194	0.0765076	FEEkVEQGGER	RWIKFEEkVEQGGER	K	137	0.9961	15.0074	4	14.5311	14.8898	14.8256	15.2238	15.2374	15.3545	15.3803	15.1537	14.9162	15.0302	14.7787
O88343_K203	Slc4a4	O88343	2.5062	-0.895978	1.07248	-0.475701	1.25489	-0.468476	DkVTYTLLR	LKPDLKDkVTYTLLR	K	203	1	16.1443	2	16.5481	15.6439	16.3021	15.2674	16.3475	15.5985	15.9532	16.6518	16.1679	16.5225	15.9903
O88384_K111	Vti1b	O88384	0.224462	-0.0618347	1.4946	-0.439704	0.600069	0.0934029	GDLkYGTYTLENEHLNR	PGGRGDLkYGTYTLE	K	111	1	13.1483	4	12.9365	13.0737	13.1535	12.9836	13.2768	13.124	13.0194	13.4846	13.4975	13.2381	12.9146
O88444_K482	Adcy1	O88444	0.943834	-0.338123	0.663401	-0.547714	0.34513	0.308951	kIFPGLILSDIK	IVPSHRRkIFPGLIL	K	482	1	13.5055	1	13.5369	13.3194	13.8798	13.6627	13.8169	13.2372	13.5216	13.8687	13.6045	13.4623	12.6734
O88444_K493	Adcy1	O88444	1.35498	-0.516624	1.44617	-0.770285	1.22861	0.495907	IFPGLILSDIkPAKR	GLILSDIkPAKRMKF	K	493	1	17.0707	11	17.7158	17.0808	17.2933	16.7465	17.246	16.878	16.5536	16.9667	17.442	17.1196	16.2581
O88447_K383	Klc1	O88447	0.587141	0.185586	2.20024	0.551841	0.260677	-0.106511	TkNNLASCYLK	TPNVAKTkNNLASCY	K	383	1	14.3626	2	14.4377	14.7832	14.4312	14.3778	14.2189	14.4836	14.6821	14.0346	14.0512	14.2228	14.6273
O88447_K392	Klc1	O88447	0.655508	-0.120174	0.0311954	-0.0114476	0.0858337	-0.0199896	NNLASCYLkQGK	NLASCYLkQGKFKQA	K	392	1	14.204	9	14.4073	14.2353	14.344	14.2367	14.1773	14.0961	14.2817	14.0883	14.3766	14.1975	14.137
O88485_K246	Dync1i1	O88485	0.211455	-0.178977	0.348687	-0.1448	0.027491	0.0258519	ELEEkDGDVQAGANLSFNR	SGRELEEkDGDVQAG	K	246	0.9984	13.5652	5	13.1867	13.007	13.7842	13.782	13.9465	13.5914	13.53	13.4078	13.8012	13.5283	13.3385
O88485_K574	Dync1i1	O88485	1.82422	0.324788	1.21047	0.148811	1.15462	0.11047	WAQGGkEVAVGDSEGR	VRWAQGGkEVAVGDS	K	574	1	13.211	6	12.9511	13.4315	13.204	13.383	13.144	13.4589	13.2766	13.1312	13.2313	13.1331	13.3515
O88508_K21	Dnmt3a	O88508	1.85989	-1.65332	1.47253	-0.859544	0.480781	-0.59579	EDDRkEGEEQEENR	LEREDDRkEGEEQEE	K	21	0.9918	9.40551	5	9.91946	7.90349	9.87905	7.83844	9.95498	9.05158	8.9626	9.98648	9.4075	9.76554	8.75799
O88508_K272	Dnmt3a	O88508	1.68328	-1.75322	1.61517	-0.91425	0.506413	-0.725923	NATkAADDEPEYEDGR	AGDKNATkAADDEPE	K	272	1	16.3212	4	17.0171	14.6469	16.6758	14.5303	16.7105	15.9665	15.8592	16.9366	16.3886	16.739	15.6885
O88522_K278	Ikbkg	O88522	0.239119	0.396361	0.73686	0.958624	0.322361	-0.562216	LkEEAEQHK	QELIDKLkEEAEQHK	K	278	0.959	9.40551	2	8.18128	8.43954	9.53044	9.98513	9.37625	9.85239	10.3461	9.01525	9.6909	8.38169	9.62974
O88532_K796	Zfr	O88532	0.142252	-0.0514256	0.0229434	-0.0146359	0.42359	-0.0706697	VGVLAkGLLLR	LRVGVLAkGLLLRGD	K	796	1	14.5579	6	14.5983	14.4837	14.8037	14.6176	14.3622	14.5087	14.6651	14.8895	14.3416	14.6347	14.5496
O88543_K125	Cops3	O88543	1.07313	0.572576	1.04405	0.392502	0.394675	0.26277	GIGILkQAIDK	LRGIGILkQAIDKMQ	K	125	1	15.9387	6	15.8428	16.4167	15.9848	16.6526	15.4868	15.9629	15.9872	15.9043	15.6242	15.5377	16.1754
O88543_K171	Cops3	O88543	0.17961	0.178266	0.0736851	0.0434581	0.0220198	0.0204415	PALPYLDVDMMDICkENGAYDAK	VDMMDICkENGAYDA	K	171	0.9995	14.3622	15	14.4769	14.3531	14.6697	14.8638	13.6636	14.128	14.5822	14.5595	14.4616	14.1322	14.2736
O88685_K176	Psmc3	O88685	0.0797658	0.0679979	0.15743	0.083237	0.150838	0.15608	VkAMEVDERPTEQYSDIGGLDK	TEYDSRVkAMEVDER	K	176	0.9854	13.3295	2	13.4607	13.6501	13.4761	13.8371	13.2341	12.8876	13.2509	12.9827	13.186	13.4882	13.3535
O88685_K248	Psmc3	O88685	1.24897	-0.0746517	0.108996	0.150457	0.32891	0.028628	ACAAQTkATFLK	RACAAQTkATFLKLA	K	248	1	18.8502	7	18.9757	18.862	18.9513	18.848	18.9386	18.9317	18.8642	17.9492	19.1421	19.0132	18.8397
O88685_K279	Psmc3	O88685	0.576887	-0.0842082	0.0837194	0.0526826	0.220211	-0.04608	DAFALAkEK	RDAFALAkEKAPSII	K	279	0.9976	19.0459	7	19.0813	19.018	19.1025	18.9447	19.1759	19.1444	19.0482	18.8493	19.3644	18.8736	19.1153
O88685_K56	Psmc3	O88685	0.030218	-0.0309006	0.273647	0.199085	0.175626	0.188885	LLDSEIkIMK	RLLDSEIkIMKSEVL	K	56	0.9996	16.3661	7	16.6474	16.673	16.7369	16.9423	16.2374	15.9137	16.3405	15.7551	16.0976	16.5125	16.3011
O88685_K59	Psmc3	O88685	2.43638	0.922566	1.9685	0.475148	0.802646	0.339181	IMkSEVLR	DSEIKIMkSEVLRVT	K	59	0.939	15.4697	3	15.0187	15.7719	15.0157	16.0159	15.224	16.2383	15.7365	15.0971	15.2119	15.274	15.6025
O88689_K874	Pcdha4	O88689	2.16301	0.727712	2.40179	0.809715	0.107162	-0.0526803	YGPGNPkQSGPGELPDK	KYGPGNPkQSGPGEL	K	874	1	15.3893	7	15.1568	15.8517	15.1348	15.9846	14.9308	15.5692	15.7585	15.1437	14.9564	15.0343	15.9506
O88689_K907	Pcdha4	O88689	1.29181	0.756087	0.261229	0.14474	0.522039	0.413546	QEPANNQIDkSDFITFGK	PANNQIDkSDFITFG	K	907	1	12.2412	10	12.1791	13.0637	11.6502	12.5999	11.8485	12.2823	12.0272	11.8753	12.1286	12.2673	12.4431
O88689_K915	Pcdha4	O88689	1.26754	0.341866	1.15571	0.450332	0.0384698	-0.0205555	SDFITFGkK	SDFITFGkKEETKKK	K	915	0.941	18.4209	8	18.3392	18.722	18.4772	18.7458	18.1308	18.5049	18.4801	18.1559	18.1956	18.332	18.8762
O88693_K118	Ugcg	O88693	0.661775	-0.850782	0.0229744	-0.0218544	0.141625	-0.160177	LFIGGKk	RLFIGGKkVGINPKI	K	118	0.9978	18.2332	7	17.6542	17.6088	19.2566	17.432	19.0613	18.3789	18.1863	17.6738	17.9178	18.3742	17.7472
O88693_K49	Ugcg	O88693	0.472515	-0.532133	0.433983	-0.317039	0.152127	-0.158058	QPYSkLPGVSLLK	TDKQPYSkLPGVSLL	K	49	1	15.5439	5	16.5255	15.6263	15.5588	15.0405	15.0542	14.8753	15.0187	15.503	15.5271	15.9372	15.6588
O88703_K639	Hcn2	O88703	0.175447	-0.0874043	0.171671	0.0610005	0.273802	-0.125685	kNSILLHK	RLDRIGKkNSILLHK	K	639	0.9764	16.2455	1	15.9841	16.0632	16.2968	16.0857	16.5228	16.3927	16.1527	16.1631	16.3347	16.2377	16.4596
O88703_K75	Hcn2	O88703	1.21763	-0.38591	0.325503	-0.424192	0.29447	0.325981	DSACTPGAAkGGANGECGR	ACTPGAAkGGANGEC	K	75	0.9794	13.2637	10	13.7438	13.2805	13.5027	12.9443	13.4146	13.2786	13.3917	12.7858	13.5904	13.4218	12.2919
O88704_K107	Hcn1	O88704	0.0575268	0.0249964	0.344262	0.537965	0.175214	-0.0952059	MFGSQkAVEK	LRMFGSQkAVEKEQE	K	107	1	17.2626	6	17.3915	17.6559	17.3307	17.2561	17.295	17.1802	17.545	15.9584	17.3866	17.4188	17.3735
O88704_K24	Hcn1	O88704	0.744855	-0.481281	0.995552	-0.796107	0.253509	0.249933	DDGNSVFPSkAPATGPVAADK	GNSVFPSkAPATGPV	K	24	1	14.4489	10	14.8566	14.4807	14.9176	13.8507	14.1866	14.1856	14.3233	14.7644	14.9092	14.4819	13.5214
O88704_K586	Hcn1	O88704	1.28697	-0.342163	1.04325	-0.240801	0.537977	-0.21367	kNSILLQK	RLDRIGKkNSILLQK	K	586	1	17.6033	1	17.7554	17.5372	17.7053	17.132	17.6193	17.3842	17.6547	17.8107	17.8984	17.7077	17.475
O88704_K593	Hcn1	O88704	1.34058	-0.317533	0.758467	-0.284577	0.262495	-0.100881	NSILLQkFQK	KNSILLQkFQKDLNT	K	593	1	16.4838	7	16.535	16.3226	16.6125	16.0673	16.6237	16.4286	16.447	16.4719	16.8738	16.6292	16.3005
O88705_K68	Hcn3	O88705	0.145087	-0.0415649	0.259281	-0.134714	0.795311	0.26716	VFGSHkAVEIEQER	LRVFGSHkAVEIEQE	K	68	1	17.9792	6	18.1148	18.2962	18.1986	18.0151	18.0949	17.9724	17.9067	17.9924	18.2032	17.6907	17.7481
O88737_K1698	Bsn	O88737	2.45798	2.0568	3.93216	2.32516	0.28277	-0.296179	kYGLALDPVSGR	SLAVEARkYGLALDP	K	1698	1	14.6724	1	13.2017	15.4231	13.4019	16.0068	13.5718	14.9159	15.8023	13.3963	13.5316	13.331	15.6872
O88737_K663	Bsn	O88737	1.12971	-0.414761	0.822834	-0.349987	0.515687	-0.291333	RTDPATPVVkPVPEAPK	DPATPVVkPVPEAPK	K	663	1	17.6317	10	17.6651	17.3773	17.6404	16.9281	17.7295	17.4853	17.6688	17.8847	17.6995	18.1304	17.4409
O88737_K774	Bsn	O88737	0.629453	-0.467065	0.0907226	-0.0801926	0.762745	-0.702893	SSSSAVEDQkR	SSAVEDQkRRPHSLS	K	774	0.999	16.9916	10	17.1263	16.5234	16.6168	15.9264	17.0481	16.9402	17.0241	17.2875	16.8394	17.6124	17.3084
O88738_K2288	Birc6	O88738	1.04899	-1.13144	0.605079	-0.37442	0.454131	-0.713382	IQSNkGSSYK	KEKIQSNkGSSYKLL	K	2288	0.9996	17.291	5	17.7526	16.7864	17.5833	15.465	17.3837	17.0739	17.2965	17.4886	17.8699	17.2302	17.0138
O88738_K2293	Birc6	O88738	1.33044	-0.889321	0.807695	-0.545551	0.115965	-0.122639	GSSYkLLVEQAK	SNKGSSYkLLVEQAK	K	2293	1	20.1989	5	20.8846	19.9549	20.4772	19.1455	20.3553	19.9488	19.9995	20.2564	20.7245	20.0727	19.6118
O88738_K2300	Birc6	O88738	0.364106	0.164309	0.725962	0.438769	1.00068	-0.188137	LLVEQAkLK	KLLVEQAkLKQATSK	K	2300	0.9843	9.40551	7	9.52356	9.60508	9.51272	9.44245	8.97492	9.45659	9.63146	9.02031	9.64327	9.08864	9.74756
O88738_K4200	Birc6	O88738	0.210899	-0.109485	0.544139	-0.114325	0.0737278	0.0563817	LPGYAEVLLkER	GYAEVLLkERKHAQC	K	4200	0.9746	14.9778	10	15.1616	15.033	15.125	15.2734	14.9646	14.6164	15.0352	15.0375	15.0441	15.0149	14.8005
O88741_K188	Gdap1	O88741	0.520491	0.121641	0.829232	-0.424951	0.692718	0.383269	LAEENPDLQEAYIAkQK	LQEAYIAkQKRLKSK	K	188	1	14.2109	15	14.2971	14.2531	14.1957	14.2102	14.0732	14.4677	14.2121	14.2924	14.4341	14.3295	13.642
O88741_K203	Gdap1	O88741	0.316607	0.209649	1.21977	-0.265591	0.269023	0.242861	LLDHDNVkYLK	LLDHDNVkYLKKILD	K	203	1	17.5653	8	17.485	17.5486	17.4091	17.2541	17.4504	18.1706	17.3674	17.7795	17.56	17.7021	17.4624
O88746_K106	Tom1	O88746	0.0555143	-0.0311639	1.27201	0.147603	0.778406	-0.172399	TILPkNNPPTIVHDK	LVRTILPkNNPPTIV	K	106	1	15.1035	5	14.9949	14.9534	14.8696	15.0876	15.4638	15.1937	15.2097	15.0607	15.1569	15.0915	15.2915
O88746_K385	Tom1	O88746	1.15249	-0.354462	0.484548	-0.324098	0.107782	0.0719798	GVkYEAPQTTDGLAGALDAR	ADQRKGVkYEAPQTT	K	385	1	16.4001	3	16.5128	16.2461	16.4056	16.2631	16.882	16.2278	16.4897	16.2745	16.6503	16.5686	15.8577
O88809_K140	Dcx	O88809	1.02154	0.457377	0.862302	0.539664	0.66632	0.129937	KVEYTkNVNPNWSVNVK	FKKVEYTkNVNPNWS	K	140	0.9992	9.40551	6	9.32282	9.87217	9.64737	9.70691	8.94516	9.70841	9.6908	9.4127	8.71162	9.15436	9.57432
O88811_K156	Stam2	O88811	0.0367517	-0.0299638	0.516116	-0.345916	0.456483	0.365534	EEGVTFPSAGSQTVAAAAkNGTSLNK	QTVAAAAkNGTSLNK	K	156	0.9995	9.40551	19	9.64514	9.58784	9.83233	9.68498	9.06892	9.18368	9.47498	9.33575	9.48137	9.58052	8.76495
O88811_K283	Stam2	O88811	1.60038	-0.419973	0.663396	-0.752485	0.314645	0.372381	LNVIDDDVEEIkK	DDDVEEIkKSEPEPV	K	283	0.9557	12.0662	12	12.1968	11.8142	12.5322	11.8906	12.1857	11.95	12.1371	12.0665	12.378	12.3507	10.888
O88839_K730	Adam15	O88839	0.0984735	-0.0314363	1.14784	-0.305873	0.502073	0.125305	LCQLkGSSCQYR	HQRLCQLkGSSCQYR	K	730	1	16.2857	5	16.4957	16.3944	16.1895	16.2126	16.225	16.209	16.0559	16.5843	16.42	16.3533	16.2374
O88844_K212	Idh1	O88844	1.92988	0.709174	1.86401	0.927216	0.119157	0.0626558	GWPLYLSTkNTILK	WPLYLSTkNTILKKY	K	212	1	12.5103	9	12.4233	12.9521	12.2602	13.2693	12.1833	12.773	12.9386	12.2068	12.074	11.7439	12.9323
O88844_K243	Idh1	O88844	1.91179	0.358222	0.370202	-0.191039	1.65218	0.58825	SQFEAQkICYEHR	KSQFEAQkICYEHRL	K	243	1	17.1264	7	17.1553	17.391	17.1873	17.4399	16.9922	17.5787	17.0341	17.3424	16.9497	16.9258	16.7291
O88844_K345	Idh1	O88844	1.11821	0.837473	1.67542	0.725958	0.459341	0.243556	AkLDNNTELSFFAK	RGLAHRAkLDNNTEL	K	345	1	13.0466	2	12.1258	13.57	13.2721	13.7741	12.81	13.3763	13.1136	12.6149	12.5665	12.6304	13.5462
O88844_K58	Idh1	O88844	2.68168	0.710939	1.10558	0.674015	0.38446	-0.145557	DATNDQVTkDAAEAIK	ATNDQVTkDAAEAIK	K	58	1	14.722	9	14.2751	14.833	14.2679	15.0594	14.3686	15.1521	15.0363	14.8532	14.3481	14.2578	15.2845
O88844_K87	Idh1	O88844	2.1662	0.867997	1.57951	0.950756	0.0939133	-0.0810836	RVEEFkLK	EKRVEEFkLKQMWKS	K	87	0.99	17.2716	6	16.7378	17.567	16.6651	17.4283	16.9221	17.9337	17.4148	16.7516	16.8162	16.7522	18.0334
O88878_K86	Zfand5	O88878	0.657985	-0.398844	0.699728	-0.470312	0.0695875	-0.0529016	ADAGLNNCEGAAGSTSEkSR	AAGSTSEkSRNVPVA	K	86	0.9834	12.6767	18	13.2121	12.2885	12.7611	12.6815	12.4071	12.2137	12.69	12.6147	12.9264	13.2123	12.205
O88935_K238	Syn1	O88935	0.727	0.225273	0.929126	0.207626	0.183726	-0.0471409	kLGTEEFPLIDQTFYPNHK	QMVRLHKkLGTEEFP	K	238	1	14.9307	1	14.6247	15.0349	14.7746	15.1193	15.0933	15.0142	14.988	14.9577	14.8501	14.8791	15.2185
O88935_K311	Syn1	O88935	1.66243	-0.153975	0.468912	-0.235769	0.0274935	0.00936953	TYATAEPFIDAkYDVR	AEPFIDAkYDVRVQK	K	311	1	17.5904	12	17.6532	17.4656	17.6208	17.575	17.6909	17.4624	17.6277	17.4927	17.71	17.9795	17.3556
O88935_K318	Syn1	O88935	1.3623	0.430405	1.73586	0.444449	0.105784	-0.0299336	VQkIGQNYK	KYDVRVQkIGQNYKA	K	318	0.9998	16.8334	3	16.4519	16.9749	16.9148	17.157	16.6015	17.1275	17.0249	16.7663	16.5911	16.6586	17.208
O88952_K176	Lin7c	O88952	1.06937	0.245614	0.651059	0.670642	0.0640346	-0.0550404	YTPkVLEEMESR	LVVRYTPkVLEEMES	K	176	0.9915	13.49	4	13.4477	13.7111	13.3571	13.8499	13.6528	13.6335	14.1638	12.6147	13.4879	13.2451	13.4092
O88958_K256	Gnpda1	O88958	0.145295	0.150249	1.33759	0.356325	0.0459136	0.0525163	YFkGLMLVHNK	VKTVKYFkGLMLVHN	K	256	0.9998	15.2798	3	14.9527	15.5161	15.7806	15.9563	15.22	14.9316	15.4051	15.2263	14.974	14.9772	15.4259
O88983_K98	Stx8	O88983	0.244758	-0.132867	1.7824	-0.572591	0.268191	0.182647	LLLASFkNEGAEPDLIR	RLLLASFkNEGAEPD	K	98	1	13.5291	7	13.5901	13.243	13.3954	13.15	13.6075	13.8014	13.2559	13.8514	13.8985	13.6143	13.175
O89026_K1020	Robo1	O89026	1.32832	-0.196931	0.553712	-0.0659033	0.344443	0.0534423	TFNSPNLkDGR	TFNSPNLkDGRFVNP	K	1020	0.9991	15.1842	8	15.4539	15.1082	15.3605	15.2627	15.2801	15.1328	15.1077	15.2472	15.1136	15.1803	15.1212
O89051_K13	Itm2b	O89051	3.30125	-1.29702	2.87568	-1.26714	0.0465837	-0.0197382	VTFNSALAQkEAK	FNSALAQkEAKKDEP	K	13	1	20.7262	10	21.0076	19.857	21.1166	19.7252	21.3435	19.9945	20.0135	21.1142	21.2071	21.1161	19.7438
O89051_K16	Itm2b	O89051	3.09111	-1.33029	1.78082	-1.49547	0.114392	-0.0518122	VTFNSALAQkEAkKDEPK	ALAQKEAkKDEPKSS	K	16	1	19.2583	13	19.3982	18.2116	19.5561	18.2148	19.8542	18.3912	18.514	20.2418	19.5902	19.6275	18.1347
O89051_K17	Itm2b	O89051	3.57725	-1.50546	1.12966	-1.12972	0.239815	0.0931274	kDEPkSSEEALIVPPDAVAVDCK	LAQKEAKkDEPKSSE	K	17	0.9977	14.5921	1	15.1404	13.8429	15.2472	13.8351	15.3019	13.4951	13.6511	14.1155	15.0225	15.1449	13.6114
O89051_K21	Itm2b	O89051	3.57725	-1.50546	1.12966	-1.12972	0.239815	0.0931274	kDEPkSSEEALIVPPDAVAVDCK	EAKKDEPkSSEEALI	K	21	0.9977	14.5921	5	15.1404	13.8429	15.2472	13.8351	15.3019	13.4951	13.6511	14.1155	15.0225	15.1449	13.6114
O89051_K3	Itm2b	O89051	0.320936	-0.0638231	0.664532	-0.214391	0.0052693	0.0019935	VkVTFNSALAQK	_____MVkVTFNSAL	K	3	0.977	18.4804	2	18.581	18.4262	18.498	18.5512	18.4138	18.3239	18.5484	18.8105	18.554	18.574	18.3151
O89051_K39	Itm2b	O89051	2.88823	-0.963677	0.789078	-0.739271	0.379574	0.114292	SSEEALIVPPDAVAVDCkDPGDVVPVGQR	DAVAVDCkDPGDVVP	K	39	1	17.1785	18	17.7919	16.7126	17.5083	16.8173	17.6401	16.5193	16.5068	16.6975	17.6917	17.535	16.6307
O89053_K393	Coro1a	O89053	0.107491	0.087299	0.192676	-0.189683	0.332938	0.219383	DAGPLLISLkDGYVPPK	GPLLISLkDGYVPPK	K	393	0.9792	9.40551	10	9.44923	9.11751	9.75295	9.59346	8.96742	9.72052	9.10628	9.75886	8.90721	9.67632	9.40928
O89116_K176	Vti1a	O89116	0.496228	0.29052	0.283831	-0.62202	0.356261	0.329648	DADANLGkSSR	DADANLGkSSRILTG	K	176	0.9853	16.9376	8	16.6601	16.4625	16.3771	17.2815	16.6699	16.8345	16.8133	16.9892	18.3379	16.1287	16.2465
P00493_K151	Hprt1	P00493	0.683526	0.35855	0.798926	0.356397	0.255762	-0.146491	TMQTLLSLVkQYSPK	QTLLSLVkQYSPKMV	K	151	1	16.5898	10	16.7567	16.7843	16.163	16.4709	16.2451	16.9852	16.7491	16.5073	16.762	16.3414	17.0375
P01901_K338	H2-K1	P01901	0.0418582	-0.0592623	0.109877	-0.348701	0.583279	1.21215	NTGGkGGDYALAPGSQTSDLSLPDCK	RRRNTGGkGGDYALA	K	338	0.9976	11.9558	5	12.3655	12.5942	12.6977	12.7159	11.8442	11.4196	10.0966	11.9581	10.0205	12.1608	11.9656
P03975_K489	Iap	P03975	1.89963	1.07527	2.1959	1.0377	0.213926	-0.15629	AYLIkQK	TLKAYLIkQKRGTFE	K	489	0.9982	16.2071	5	15.3501	16.6423	15.4724	16.3506	15.9191	16.9745	16.6125	15.8156	15.7397	15.768	17.0117
P03975_K67	Iap	P03975	0.0948592	-0.0312427	0.367698	0.0924246	1.03528	0.193317	YTGLSkGLEPEEK	NKYTGLSkGLEPEEK	K	67	1	15.4393	6	15.4929	15.5378	15.4724	15.5987	15.8313	15.5664	15.476	15.2783	15.1936	15.3738	15.2726
P03995_K151	Gfap	P03995	0.247495	0.105701	0.00704972	0.0143418	0.927094	-0.331858	QkLQDETNLR	DLGTLRQkLQDETNL	K	151	0.9701	9.40551	2	8.81726	9.15672	9.34408	9.2322	9.24168	9.33121	9.38649	10.5451	8.98772	9.13991	9.75732
P04627_K22	Araf	P04627	2.49929	0.902884	2.14361	1.23173	0.481456	-0.22747	AVGTVkVYLPNK	SRAVGTVkVYLPNKQ	K	22	1	14.8585	6	14.4859	15.2102	14.4433	15.1393	14.2469	15.5352	15.3654	14.4737	14.3155	14.0827	15.6794
P05063_K108	Aldoc	P05063	0.521003	0.443247	0.209868	0.250393	0.0359182	0.0611823	GILVGIkVDK	KGILVGIkVDKGVVP	K	108	1	16.874	7	16.4315	17.1246	16.9786	17.6459	16.5236	16.493	16.5352	17.1186	16.4175	16.7926	17.5181
P05063_K330	Aldoc	P05063	2.06744	-0.715964	0.793008	-0.546645	0.757793	-0.253821	DNAGAATEEFIkR	AATEEFIkRAEMNGL	K	330	0.9999	17.7565	12	17.7897	17.28	17.8457	17.1273	18.228	17.3082	17.3265	18.3693	18.0917	17.656	17.6582
P05064_K101	Aldoa	P05064	0.536348	0.105383	0.228195	0.188295	0.225825	-0.143095	SkGGVVGIK	FPQVIKSkGGVVGIK	K	101	0.9807	17.2925	2	17.2587	17.4572	17.2405	17.1779	17.1577	17.338	17.176	17.5168	16.9357	17.385	17.7589
P05064_K108	Aldoa	P05064	0.281977	0.150525	0.14392	0.111134	0.0519972	0.0424862	GGVVGIkVDK	KGGVVGIkVDKGVVP	K	108	1	20.6119	7	20.6889	20.8537	20.7507	20.9401	20.31	20.4074	20.4573	20.8607	20.2746	20.6049	20.9251
P05064_K111	Aldoa	P05064	0.092714	0.147411	0.14264	0.195328	0.190678	-0.288891	VDkGVVPLAGTNGETTTQGLDGLSER	VVGIKVDkGVVPLAG	K	111	0.9227	10.9403	3	10.1154	11.4184	11.3649	11.1723	10.6697	10.0016	11.2029	11.0338	10.2593	11.5799	11.103
P05064_K200	Aldoa	P05064	0.491125	0.413268	0.000492937	0.000438054	0.179005	0.112962	YASICQQNGIVPIVEPEILPDGDHDLkR	PDGDHDLkRCQYVTE	K	200	1	12.499	27	12.8197	12.561	12.2527	13.028	11.7132	12.4365	12.5266	12.8929	12.6443	12.1481	12.5978
P05064_K208	Aldoa	P05064	0.0458292	-0.0317294	0.0462519	-0.0481596	0.109288	0.113883	CQYVTEkVLAAVYK	RCQYVTEkVLAAVYK	K	208	1	9.40551	7	9.31135	9.67757	9.67533	9.63821	9.44828	9.024	9.00086	9.14847	9.23523	9.75891	9.66456
P05064_K312	Aldoa	P05064	1.51106	-0.439793	0.468543	-0.327592	0.0736013	-0.0536941	ALQASALkAWGGK	ALQASALkAWGGKKE	K	312	1	19.259	8	19.5237	19.1959	19.5727	19.0133	19.2817	18.8494	18.7851	19.5055	19.1046	19.5925	19.3614
P05064_K322	Aldoa	P05064	2.07039	-0.561078	0.636325	-0.610444	0.593474	-0.180893	ENLkAAQEEYIK	GGKKENLkAAQEEYI	K	322	1	19.1524	4	19.2719	18.7692	19.3464	18.8009	19.1293	18.4943	18.8309	20.0145	18.9244	19.4995	18.9071
P05064_K330	Aldoa	P05064	2.05545	-0.358036	0.839977	-0.609469	0.893683	-0.236813	AAQEEYIkR	AAQEEYIkRALANSL	K	330	0.9918	19.1102	8	18.9237	18.7126	19.0452	18.6609	19.1778	18.6991	18.7781	19.9612	19.197	19.4532	19.0773
P05064_K342	Aldoa	P05064	0.209376	-0.144724	0	-0.166761	0	-0.0578594	ALANSLACQGkYTPSGQSGAAASESLFISNHAY	NSLACQGkYTPSGQS	K	342	0.9971	9.40551	11	9.90045	9.37916	9.07989	9.39189	9.29272	9.06784	NaN	9.35431	9.64764	9.51079	9.33749
P05064_K42	Aldoa	P05064	0.980737	-0.254246	0.528235	-0.325298	0.329049	-0.190278	GILAADESTGSIAkR	ESTGSIAkRLQSIGT	K	42	1	19.8466	14	19.898	19.7285	19.8683	19.7004	19.7894	19.364	19.5553	20.3233	19.8279	20.1886	20.0205
P05064_K99	Aldoa	P05064	1.00594	0.435459	0.104494	0.153456	0.675927	-0.545575	ADDGRPFPQVIkSK	RPFPQVIkSKGGVVG	K	99	0.9998	15.7443	12	14.9394	15.5637	15.2036	15.8963	15.3281	15.3175	15.7795	16.1952	15.3136	16.4451	16.4967
P05202_K122	Got2	P05202	0.288418	-0.175709	0.178049	-0.161103	0.0590447	-0.0491521	ASAELALGENNEVLkSGR	GENNEVLkSGRFVTV	K	122	0.9112	12.2933	15	12.111	11.8891	12.2115	12.3851	12.7419	12.2632	12.5052	12.3473	12.7629	12.0579	11.9513
P05202_K234	Got2	P05202	0.221427	-0.0998084	0.212051	0.0913485	0.485297	-0.203428	EIASVVkK	KEIASVVkKKNLFAF	K	234	0.9989	15.8584	7	15.7922	15.6793	15.7383	15.6249	16.1146	16.0416	16.0425	16.1023	15.8987	15.681	15.9282
P05532_K596	Kit	P05532	1.46408	-0.7546	0.828718	-0.548464	0.0841086	-0.0758462	LSFGkTLGAGAFGK	RNRLSFGkTLGAGAF	K	596	1	15.848	5	16.2517	15.6031	16.3523	15.6072	15.8925	15.0224	15.2364	15.7302	16.0779	16.2976	15.7371
P05532_K696	Kit	P05532	3.71264	-0.711205	1.7125	-0.865546	0.77783	0.129804	DSFIFSkQEEQAEAALYK	RDSFIFSkQEEQAEA	K	696	1	15.1235	7	15.4214	14.7731	15.4326	14.7069	15.3624	14.6028	14.5219	15.363	15.7059	15.2212	14.6071
P05532_K920	Kit	P05532	0.301025	-0.133821	0.217717	-0.37566	0.032942	-0.0308048	RPTFkQVVQLIEK	PLKRPTFkQVVQLIE	K	920	0.9957	12.9256	5	12.7725	12.7063	12.942	12.9895	12.7771	12.3944	12.4384	12.7112	14.0542	12.5441	13.0167
P05532_K928	Kit	P05532	0.308653	-0.130698	0.773076	-0.346705	0.19455	0.134875	QVVQLIEkQISDSTK	QVVQLIEkQISDSTK	K	928	1	12.7613	8	12.988	12.7077	12.8431	12.9458	12.6604	12.4459	12.323	12.8268	12.905	13.0031	12.8068
P06151_K126	Ldha	P06151	0.98495	-0.554083	0.935961	-0.687989	0.994475	0.185944	FIIPNIVkYSPHCK	FIIPNIVkYSPHCKL	K	126	1	15.2449	8	15.8851	15.032	15.6264	14.8914	15.0073	14.9331	14.6878	15.8715	15.0447	15.4465	14.8447
P06151_K14	Ldha	P06151	0.259197	-0.119972	1.02199	-0.465524	0.500196	0.297624	DQLIVNLLkEEQAPQNK	QLIVNLLkEEQAPQN	K	14	1	15.7227	9	15.9621	15.9615	15.923	15.6297	15.5715	15.5054	15.1667	15.9864	15.769	15.8449	15.6358
P06151_K243	Ldha	P06151	0.213576	-0.15841	0.114589	-0.0701246	0.104225	-0.119763	QVVDSAYEVIkLK	DSAYEVIkLKGYTSW	K	243	1	15.9062	11	16.0164	16.2212	16.1047	15.8782	15.7554	15.3019	15.6388	16.0485	16.0185	15.9038	16.2015
P06151_K328	Ldha	P06151	0.0496484	-0.0398766	0.424118	-0.461976	0.213959	0.257165	SADTLWGIQkELQF	DTLWGIQkELQF___	K	328	0.9964	11.9131	10	12.3125	12.2408	11.68	11.6071	11.7502	11.7752	11.1035	12.2595	11.7244	12.2536	12.1309
P06151_K81	Ldha	P06151	0.525886	-0.240428	0.0106125	0.00753689	0.407805	-0.251384	IVSSkDYCVTANSK	TPKIVSSkDYCVTAN	K	81	1	13.7343	5	13.9881	13.8984	13.8242	13.3527	13.608	13.4478	13.6481	13.9197	13.5166	13.9941	13.9873
P06745_K116	Gpi	P06745	0.226183	-0.0758769	0.0245659	-0.00696246	0.285817	-0.0612199	VDGkDVMPEVNR	TPIKVDGkDVMPEVN	K	116	0.9989	14.2044	4	14.477	14.2033	14.0627	14.2601	14.2332	14.0819	14.177	14.1335	14.276	14.3403	14.309
P06745_K12	Gpi	P06745	0.748559	0.304441	0.721646	0.310073	0.176632	0.103671	NPQFQkLLEWHR	TRNPQFQkLLEWHRA	K	12	1	14.8449	6	14.891	15.1809	14.8928	15.3183	14.593	14.7908	14.8926	14.637	14.4845	14.9273	15.0934
P06745_K234	Gpi	P06745	0.980436	-0.296715	0.198721	-0.22709	0.0418014	0.032417	EWFLEAAkDPSAVAK	EWFLEAAkDPSAVAK	K	234	0.9711	9.40551	8	9.71372	9.33027	9.57273	9.45311	9.44113	9.05405	8.96607	9.77959	8.89486	9.747	9.52739
P06745_K447	Gpi	P06745	0.595809	0.323383	1.34875	0.765569	0.883885	-0.521763	kELQAAGK	KLPEEARkELQAAGK	K	447	0.9973	18.2823	1	17.5791	18.1234	18.2788	18.3424	18.1502	18.5124	18.5709	18.1461	17.9258	18.175	19.1248
P06745_K454	Gpi	P06745	1.46148	0.59287	0.2166	0.0721202	1.15539	0.586969	ELQAAGkSPEDLEK	KELQAAGkSPEDLEK	K	454	0.9984	9.40551	7	9.38808	9.87622	9.06225	9.60073	9.38335	10.1353	9.38231	9.32508	9.05879	9.25115	9.18528
P06801_K516	Me1	P06801	0.727459	0.300968	2.77273	0.249181	0.0309605	0.0222928	IAVkIVQDAYK	VSLKIAVkIVQDAYK	K	516	1	17.8917	4	17.7104	17.9841	17.8679	18.4525	17.7999	17.8445	18.0886	17.8517	17.8103	17.8047	18.0543
P06837_K104	Gap43	P06837	0.945848	-0.438658	0.464359	-0.212682	0.649338	-0.328803	AEEPSkAGDAPSEEK	PKAEEPSkAGDAPSE	K	104	0.9996	19.7086	6	19.6095	19.1265	19.6562	19.3061	20.1108	19.6279	19.8199	20.1412	19.7858	19.758	19.5447
P06837_K113	Gap43	P06837	0.344641	-0.30771	0.0819752	-0.0750987	0.270888	-0.214247	AGDAPSEEkKGEGDAAPSEEK	GDAPSEEkKGEGDAA	K	113	0.9966	19.613	9	19.0794	18.9059	19.7874	19.4146	20.0579	19.6811	19.6703	19.3167	20.0854	19.4675	19.4259
P06837_K114	Gap43	P06837	0.690909	-0.778821	0.615932	0.188003	0.968911	-1.01761	kGEGDAAPSEEK	DAPSEEKkGEGDAAP	K	114	0.9999	17.4131	1	16.7413	16.0797	17.6912	16.7779	18.0182	17.2566	17.8217	17.6831	17.5204	17.3995	17.623
P06837_K125	Gap43	P06837	1.10525	-0.363978	0.806268	-0.189619	0.895167	-0.192415	KGEGDAAPSEEkAGSAETESAAK	DAAPSEEkAGSAETE	K	125	1	21.6989	12	21.5038	21.3348	21.8618	21.3778	21.9756	21.5367	21.6712	21.7646	21.6992	21.9316	21.5464
P06837_K136	Gap43	P06837	1.96715	-0.361378	0.820701	-0.221622	0.397187	-0.121332	AGSAETESAAkATTDNSPSSK	AETESAAkATTDNSP	K	136	1	19.7134	11	19.8138	19.4189	19.7845	19.4557	19.9661	19.6058	19.7488	19.9204	19.7661	19.8227	19.4807
P06837_K146	Gap43	P06837	1.76489	-0.354904	0.276184	-0.150155	0.600457	-0.13212	ATTDNSPSSkAEDGPAKEEPK	TDNSPSSkAEDGPAK	K	146	1	18.5906	10	18.7947	18.3898	18.6373	18.268	18.8079	18.5172	18.515	18.3462	18.8297	18.846	18.5326
P06837_K153	Gap43	P06837	0.848293	-0.486717	0.185885	-0.124993	0.827697	-0.370227	AEDGPAkEEPK	KAEDGPAkEEPKQAD	K	153	0.999	17.0034	7	16.6891	16.5797	17.2379	16.4786	17.4855	16.8941	17.1591	17.3775	16.799	17.2615	16.8829
P06837_K181	Gap43	P06837	0.795656	-0.343757	0.260975	-0.163729	0.275631	0.1556	QADVPAAVTDAAATTPAAEDAATkAAQPPTETAESSQAEEEK	AAEDAATkAAQPPTE	K	181	0.998	13.3172	24	13.8287	13.59	13.401	13.2035	13.6653	13.0702	13.0136	13.2412	13.024	13.623	13.2511
P06837_K19	Gap43	P06837	1.39381	-0.413883	0.936258	-0.290797	0.555493	-0.161382	NDEDQkIEQDGVKPEDK	EKNDEDQkIEQDGVK	K	19	1	21.432	6	21.4976	21.231	21.4232	20.9965	21.7924	21.244	21.405	21.6995	21.4299	21.6986	21.2321
P06837_K217	Gap43	P06837	1.6691	-0.582715	0.270608	-0.161595	0.683408	-0.289952	QDEGkEDPEADQEHA	SARQDEGkEDPEADQ	K	217	1	16.172	5	16.5586	16.0294	16.2412	15.8739	16.4403	15.5887	16.026	16.2548	16.0003	16.5916	16.2152
P06837_K26	Gap43	P06837	0.666678	-0.245877	0.587391	-0.212511	0.394242	-0.165249	IEQDGVkPEDK	KIEQDGVkPEDKAHK	K	26	0.9999	21.1598	7	21.0928	20.7659	21.1174	20.9604	21.4447	21.1911	21.2206	21.5015	21.1404	21.4087	21.0547
P06837_K30	Gap43	P06837	1.17492	-0.523172	1.02464	-0.227549	0.84143	-0.364236	IEQDGVKPEDkAHK	DGVKPEDkAHKAATK	K	30	0.9998	20.0355	11	20.1131	19.5124	19.9345	19.4976	20.4606	19.9288	19.9669	20.2682	20.1073	20.3386	20.054
P06837_K37	Gap43	P06837	1.78762	-0.709318	0.760725	-0.394351	0.614522	-0.363515	AATkIQASFR	KAHKAATkIQASFRG	K	37	1	24.0742	4	24.3104	23.3984	24.2333	23.3724	24.2695	23.9144	24.0655	24.1754	24.6226	24.1609	23.7851
P06837_K56	Gap43	P06837	0.782036	-0.516205	0.0592977	-0.0171625	0.741542	-0.505726	kGDAPAAEAEAK	KKLKGEKkGDAPAAE	K	56	0.9999	16.0083	1	15.8005	15.4651	16.0258	15.3249	16.5352	16.0229	15.9805	16.1525	16.1048	16.1243	16.2396
P06837_K67	Gap43	P06837	0.45952	-0.289165	0.909938	-0.279936	0.195632	-0.141028	GDAPAAEAEAkEK	PAAEAEAkEKDDAPV	K	67	0.9998	15.4765	11	15.3319	15.0442	15.3745	15.051	15.9036	15.6474	15.4938	15.8034	15.5212	15.6808	15.2833
P06837_K69	Gap43	P06837	0.839768	-0.325334	0.230424	0.0811923	1.51984	-0.448598	EkDDAPVADGVEK	AEAEAKEkDDAPVAD	K	69	1	19.2622	2	19.0008	18.7655	19.2501	19.0018	19.5431	19.0507	19.361	19.3347	19.1162	19.4694	19.4149
P06837_K80	Gap43	P06837	0.570432	-0.267859	0.0694388	-0.0295019	0.550423	-0.220447	EKDDAPVADGVEkK	PVADGVEkKEGDGSA	K	80	1	18.5686	13	18.3751	18.3003	18.5302	18.1423	18.9255	18.5847	18.5899	18.65	18.3769	18.7503	18.5358
P06837_K98	Gap43	P06837	1.4239	-0.276957	0.0643888	-0.0670263	0.189492	-0.176366	EGDGSATTDAAPATSPkAEEPSK	AAPATSPkAEEPSKA	K	98	1	14.5791	17	14.6068	14.5618	14.704	14.3061	14.782	14.394	14.1498	14.5656	14.5745	14.852	15.0443
P07742_K693	Rrm1	P07742	2.48715	-2.04215	0.731539	-0.60628	1.52072	-0.630565	TVLkMAAERGAFIDQSQSLNIHIAEPNYGKLTSMHFYGWK	ISQKTVLkMAAERGA	K	693	0.9444	11.1044	4	12.4636	10.0085	11.7491	9.8746	11.4306	9.63384	10.5758	10.7702	11.6089	10.8483	10.3633
P07901_K444	Hsp90aa1	P07901	0.190706	0.11661	0.08958	-0.0380459	0.0906504	0.0481243	FYEQFSkNIK	KFYEQFSkNIKLGIH	K	444	0.9995	16.5311	7	16.8001	16.7726	16.5771	16.6173	16.0855	16.4226	16.7317	16.5279	16.5548	16.6995	16.3804
P07901_K547	Hsp90aa1	P07901	0.317873	-0.13077	0.310557	-0.137154	0.099105	0.0362463	TLVSVTkEGLELPEDEEEK	KTLVSVTkEGLELPE	K	547	1	12.9576	7	13.2658	12.9274	13.0792	13.0815	12.7962	12.74	12.8603	12.7863	13.0126	13.2527	12.8998
P07901_K74	Hsp90aa1	P07901	1.01746	-0.223399	0.400956	-0.132099	0.399403	-0.073631	LDSGkELHINLIPSK	PSKLDSGkELHINLI	K	74	1	16.2476	5	16.5266	16.2227	16.2416	16.165	16.3171	16.0275	16.2206	16.2709	16.2125	16.5489	16.2035
P08226_K173	Apoe	P08226	1.13066	0.772037	1.06798	0.454913	0.102863	0.0694265	LAVYkAGAR	QKRLAVYkAGAREGA	K	173	0.9827	15.9164	5	15.1077	16.0648	15.3794	16.1052	15.9996	16.6327	16.2324	15.4804	15.9472	15.8021	16.1639
P08249_K239	Mdh2	P08249	0.104149	0.0435123	0.332307	0.047905	0.387484	-0.14569	IQEAGTEVVkAK	EAGTEVVkAKAGAGS	K	239	1	16.7434	10	16.5365	16.5599	16.6324	16.657	16.8617	16.9443	16.8229	16.8162	16.8829	16.7554	16.9093
P08414_K129	Camk4	P08414	1.89798	0.78398	2.09884	0.899609	0.0375367	0.0207806	IVEkGYYSER	LFDRIVEkGYYSERD	K	129	0.9943	9.40551	4	8.88508	9.83971	9.27744	10.1009	9.03533	9.60914	9.80981	9.14805	8.80809	8.83248	9.84849
P08414_K162	Camk4	P08414	1.97835	1.71335	2.58405	1.73071	0.3584	0.265273	DLkPENLLYATPAPDAPLK	GIVHRDLkPENLLYA	K	162	0.9989	10.8242	3	9.36756	11.9375	10.4743	11.8397	10.1209	11.3256	11.2095	9.82477	9.64186	9.64823	11.6618
P08414_K178	Camk4	P08414	0.683506	1.00239	0	2.69546	0.148811	-0.256438	DLKPENLLYATPAPDAPLkIADFGLSK	PAPDAPLkIADFGLS	K	178	0.9972	11.3732	19	10.8512	12.645	11.4676	11.0104	9.87999	11.5505	11.8758	NaN	9.2963	NaN	12.1077
P08414_K186	Camk4	P08414	0.887544	1.06954	2.09297	1.65939	0.225743	0.380196	IADFGLSkIVEHQVLMK	IADFGLSkIVEHQVL	K	186	1	12.2626	8	11.9324	12.9932	12.5182	13.8387	11.4123	12.2397	12.3293	11.1336	11.0058	10.8133	12.958
P08414_K71	Camk4	P08414	1.15068	1.29411	1.65341	1.87718	0.058661	-0.0805225	PYALkVLK	TQKPYALkVLKKTVD	K	71	0.9996	16.3791	5	15.8165	17.2489	16.4255	17.4978	15.0132	16.3908	16.8971	15.7745	14.7161	15.2569	17.3556
P08414_K99	Camk4	P08414	1.6504	2.07471	1.21327	1.98057	0.00421376	0.00526603	LSHPNIIkLK	LSHPNIIkLKEIFET	K	99	1	15.262	8	15.0143	16.3685	13.5411	16.3643	13.4837	15.5305	15.845	14.8598	13.142	14.304	16.32
P08752_K313	Gnai2	P08752	2.04456	0.983393	0.290351	-0.178534	2.50781	1.19176	FEDLNkR	SKFEDLNkRKDTKEI	K	313	0.9971	19.4102	6	18.8608	20.0897	19.1212	20.2794	19.5414	20.1046	19.1144	19.4406	18.867	19.1263	18.8178
P08752_K35	Gnai2	P08752	0.408203	0.187219	0.535429	0.211919	0.00394774	-0.00342131	EVkLLLLGAGESGK	EKAAREVkLLLLGAG	K	35	1	15.7569	3	15.7026	15.9917	15.8574	16.1433	15.5695	15.5561	15.6857	15.7162	15.7284	15.6209	16.1152
P08752_K350	Gnai2	P08752	0.270925	-0.0612284	0.307422	0.234195	0.310133	0.0626402	NNLkDCGLF	VIIKNNLkDCGLF__	K	350	1	16.2662	4	16.5277	16.3765	16.2871	16.2579	16.4533	16.45	16.3442	15.6072	16.233	16.3537	16.2535
P09055_K765	Itgb1	P09055	1.61198	0.19294	0.220248	0.0981789	0.132813	0.0546856	EFAkFEK	HDRREFAkFEKEKMN	K	765	0.983	15.7171	4	15.6463	15.7797	15.7363	15.8933	15.5969	15.8852	15.6097	15.8236	15.7052	15.5709	15.9865
P09055_K774	Itgb1	P09055	2.08611	0.494046	1.37362	-0.650038	2.52901	1.05689	MNAkWDTGENPIYK	EKEKMNAkWDTGENP	K	774	1	15.2385	4	15.1748	15.7264	15.096	15.5017	15.2687	15.7936	14.5743	15.3149	14.994	15.4922	14.6597
P09055_K784	Itgb1	P09055	0.694808	0.146209	0.328053	-0.17048	1.68933	0.606208	WDTGENPIYkSAVTTVVNPK	TGENPIYkSAVTTVV	K	784	1	13.967	10	14.2082	14.3488	13.9874	14.1148	14.1264	14.2971	13.515	13.7845	13.5926	14.0764	13.7796
P09411_K146	Pgk1	P09411	0.414777	0.0407403	0.248628	0.12037	0.847347	-0.262413	AEPAkIDAFR	KVKAEPAkIDAFRAS	K	146	1	18.9966	5	18.8421	18.936	18.9505	18.9916	18.9104	18.8976	19.0327	19.2259	18.879	19.1465	19.3756
P09411_K267	Pgk1	P09411	0.0281035	-0.0115376	0.307904	0.370483	0.668664	-0.344955	IVkDLMSK	EEGAKIVkDLMSKAE	K	267	1	18.7291	3	18.6815	18.8011	18.5773	18.3936	18.7338	18.7633	18.8073	17.9548	18.7884	19.1382	19.1879
P09411_K30	Pgk1	P09411	0.22906	-0.128195	0.0136804	0.0175781	0.355613	0.213358	VDFNVPMkNNQITNNQR	VDFNVPMkNNQITNN	K	30	1	16.3538	8	16.8007	16.8127	16.5274	16.334	16.4053	16.2023	16.2712	15.6373	16.2694	16.7494	16.2014
P09411_K41	Pgk1	P09411	0.255322	0.122047	0.25176	0.151473	0.102021	-0.0683918	IkAAVPSIK	ITNNQRIkAAVPSIK	K	41	0.9996	17.4024	2	17.5489	17.6767	17.4317	17.4934	17.0713	17.248	17.3092	17.535	17.1524	17.4815	17.773
P09602_K82	Hmgn2	P09602	0.959289	-0.252551	0.281927	-0.31927	0.558573	-0.331755	TDQAQkAEGAGDAK	AKTDQAQkAEGAGDA	K	82	0.9977	14.0323	6	14.1042	13.8076	13.7378	13.6538	13.9932	13.6162	13.7047	14.8661	13.87	14.2947	14.3439
P0C027_K73	Nudt10	P0C027	4.11324	1.09823	1.86331	1.09082	0.221379	-0.109802	EVYEEAGVkGK	VYEEAGVkGKLGRLL	K	73	1	14.8654	9	14.2555	15.321	14.3475	15.3132	14.2108	15.4744	15.2437	14.5636	14.3151	14.2868	15.715
P0CG49_K11	Ubb	P0CG49	0.0127906	-0.00646083	0.621109	-0.242013	0.0848239	0.0483958	TLTGkTITLEVEPSDTIENVK	FVKTLTGkTITLEVE	K	11	1	22.7367	5	22.6165	22.4111	22.6427	22.7465	22.8432	22.9255	22.598	22.9316	23.0793	22.653	22.6939
P0CG49_K27	Ubb	P0CG49	1.3224	-0.275719	2.30076	-0.625694	2.17916	0.228592	TITLEVEPSDTIENVkAK	SDTIENVkAKIQDKE	K	27	1	20.9418	16	21.2496	20.7988	21.0955	20.8641	20.9236	20.7786	20.5931	21.2063	21.3256	21.101	20.5774
P0CG49_K29	Ubb	P0CG49	0.535658	-0.18183	0.159413	0.090483	0.244466	-0.150591	AkIQDKEGIPPDQQR	TIENVKAkIQDKEGI	K	29	0.9997	16.1479	2	16.1452	16.1282	16.1579	15.8378	16.4337	16.2253	15.9693	15.9746	16.2305	16.1665	16.4594
P0CG49_K33	Ubb	P0CG49	0.0173852	-0.00982348	0.760384	0.572915	1.57542	-0.378617	IQDkEGIPPDQQR	VKAKIQDkEGIPPDQ	K	33	1	19.2207	4	18.9548	19.1014	19.208	19.2855	19.5613	19.3078	19.6618	19.4411	18.5861	19.0846	19.5586
P0CG49_K48	Ubb	P0CG49	0.0324633	0.0102838	0.130326	-0.0724964	0.232667	-0.121051	LIFAGkQLEDGRTLSDYNIQK	QRLIFAGkQLEDGRT	K	48	1	30.5651	6	30.4266	30.3717	30.4371	30.5512	30.6569	30.6285	30.8698	30.8407	30.5714	30.7201	30.4066
P0CG49_K6	Ubb	P0CG49	0.941822	0.125894	0.00247505	0.0029246	0.622027	0.299533	MQIFVkTLTGK	__MQIFVkTLTGKTI	K	6	1	23.8764	6	23.8674	23.9583	23.906	23.983	23.9371	24.1469	23.984	23.221	23.9478	24.0121	23.4758
P0CG49_K63	Ubb	P0CG49	0.213371	-0.170622	0.699543	-0.33591	0.0561496	-0.0442432	TLSDYNIQkESTLHLVLR	LSDYNIQkESTLHLV	K	63	1	24.6044	9	24.3276	24.121	24.4488	24.3973	25.0796	24.8258	24.4501	24.8089	25.109	24.5666	24.5344
P0CG49_K82	Ubb	P0CG49	1.21722	0.234128	0.663848	0.576859	1.31915	0.3635	GGMQIFVkTLTGK	GGMQIFVkTLTGKTI	K	82	1	17.102	8	17.2344	17.4769	17.4039	17.4997	17.0941	17.4582	16.9655	16.0053	16.911	16.6974	17.264
P0DP26_K22	Calm1	P0DP26	1.56742	-0.276569	0.149598	-0.0890404	0.398647	-0.168682	EAFSLFDkDGDGTITTK	EAFSLFDkDGDGTIT	K	22	1	15.9702	8	16.0335	15.6757	16.104	15.9372	16.1311	15.8259	16.1716	15.8548	16.0629	16.2943	15.7916
P0DP26_K31	Calm1	P0DP26	1.23901	-0.335775	0.0458362	0.0980867	0.0349894	-0.0210718	DGDGTITTkELGTVMR	GDGTITTkELGTVMR	K	31	1	20.5403	9	20.7959	20.5183	20.6043	20.2223	20.8708	20.5231	20.6473	19.2593	20.9003	20.8731	20.2373
P0DP26_K78	Calm1	P0DP26	0.290772	0.246032	0.022197	-0.022467	0.181977	0.243471	MkDTDSEEEIR	TMMARKMkDTDSEEE	K	78	0.9858	18.7726	2	18.3998	18.5611	18.6112	18.5928	18.9079	19.5032	19.0398	18.4681	18.8644	18.6615	18.2446
P0DP26_K95	Calm1	P0DP26	0.596108	0.232812	0.205551	0.154667	0.169733	-0.0896405	VFDkDGNGYISAAELR	EAFRVFDkDGNGYIS	K	95	0.9903	11.8826	4	11.6934	11.7806	11.9537	12.2342	11.5788	11.9095	12.1809	12.0211	11.5055	12.2026	11.9479
P10126_K154	Eef1a1	P10126	0.953476	0.857604	1.9704	1.08899	0.148252	0.184138	QLIVGVNkMDSTEPPYSQK	QLIVGVNkMDSTEPP	K	154	0.9999	13.5778	8	13.5721	14.5141	13.5481	14.4697	12.7859	13.495	13.7875	12.886	12.7125	13.061	14.1634
P10126_K165	Eef1a1	P10126	3.08258	0.468201	1.19565	0.493514	1.76825	-0.203246	MDSTEPPYSQkR	TEPPYSQkRYEEIVK	K	165	0.9987	19.254	11	18.8901	19.4277	19.0196	19.4002	19.014	19.5003	19.6229	19.3684	19.1768	18.9122	19.6691
P10126_K172	Eef1a1	P10126	0.967026	0.345117	0.298054	0.322996	1.30005	0.480471	YEEIVkEVSTYIK	KRYEEIVkEVSTYIK	K	172	1	14.0696	6	13.9129	14.3355	14.0613	14.6291	14.3979	14.4429	13.8507	13.1599	14.2588	13.5784	14.1267
P10126_K179	Eef1a1	P10126	3.39502	0.631329	1.46041	0.640982	0.0745423	0.0216287	EVSTYIkK	KEVSTYIkKIGYNPD	K	179	0.9997	20.5532	7	20.3248	20.9988	20.3403	20.9692	20.2453	20.8365	20.811	20.5011	20.089	20.2266	21.0154
P10126_K255	Eef1a1	P10126	2.78302	1.23567	0.844645	0.825127	0.162324	0.0955105	LPLQDVYkIGGIGTVPVGR	LPLQDVYkIGGIGTV	K	255	1	17.6687	8	17.208	17.9861	16.9043	18.3125	16.858	18.3787	17.931	17.8425	17.2783	16.7946	18.3295
P10126_K273	Eef1a1	P10126	2.44747	1.34769	2.1279	1.55134	0.00988542	0.00645399	VETGVLkPGMVVTFAPVNVTTEVK	RVETGVLkPGMVVTF	K	273	1	14.0653	7	13.7294	14.5994	13.3905	14.6843	13.0511	14.9304	14.5071	13.0061	13.4403	13.0943	14.9561
P10126_K392	Eef1a1	P10126	0.036612	-0.0256186	1.72714	0.39026	1.29522	-0.755951	KLEDGPkFLK	KKLEDGPkFLKSGDA	K	392	0.9989	16.4618	7	15.9691	16.0299	16.1977	16.0014	16.4989	16.5574	16.8838	16.6313	16.461	16.5935	17.0206
P10126_K41	Eef1a1	P10126	1.89809	0.684134	1.50453	0.785445	1.16127	-0.335598	TIEkFEK	IDKRTIEkFEKEAAE	K	41	0.9885	16.0187	4	15.2851	16.2198	15.6194	16.2803	15.8265	16.2833	16.4388	16.0249	15.5763	15.8326	16.7547
P10126_K439	Eef1a1	P10126	1.59511	0.71739	1.26381	0.497299	0.466342	0.23506	QTVAVGVIkAVDK	TVAVGVIkAVDKKAA	K	439	1	17.2057	9	16.7705	17.7489	17.217	17.8818	16.8574	17.3664	17.5124	17.1583	16.7707	16.871	17.3489
P10518_K184	Alad	P10518	0.902718	0.261806	1.19092	0.422199	0.667858	-0.308966	AALLkHGLGNR	AIKAALLkHGLGNRV	K	184	1	17.2336	5	16.9625	17.1595	17.0894	17.1654	17.0403	17.5529	17.7396	17.1046	17.3428	17.0906	17.4635
P10518_K87	Alad	P10518	0.173621	-0.0680892	0.111139	-0.0238806	0.981196	-0.175392	VPkDEQGSAADSEDSPTIEAVR	GVPSRVPkDEQGSAA	K	87	1	17.164	3	16.8941	17.1746	17.3791	17.0551	17.1764	17.0157	17.3169	17.2295	17.2371	17.3766	17.1975
P10630_K175	Eif4a2	P10630	0.00454277	-0.00363	0.593028	0.234251	0.423784	-0.30426	YLSPkWIK	NRRYLSPkWIKMFVL	K	175	0.9995	16.3477	5	16.1914	16.2265	16.1061	15.9017	16.5282	16.6865	16.5656	16.1108	16.5577	16.3563	16.5861
P10630_K55	Eif4a2	P10630	3.45616	2.03965	2.12679	2.12252	0.242005	-0.106204	GIYAYGFEkPSAIQQR	IYAYGFEkPSAIQQR	K	55	1	14.8543	9	13.3481	15.4694	13.818	15.7367	13.7438	15.8228	15.6521	14.0632	13.6914	13.2253	15.9129
P10637_K546	Mapt	P10637	0.179277	-0.0653041	0.296058	-0.106518	0.109645	-0.0468275	LQTAPVPMPDLkNVR	PVPMPDLkNVRSKIG	K	546	0.9993	9.40551	12	9.34842	9.16103	9.33946	9.35778	9.5814	9.55455	9.45332	9.66335	9.56229	9.30776	9.35591
P10637_K572	Mapt	P10637	0.439357	-0.218748	0.291059	-0.214747	0.131925	-0.108136	VQIINkK	GKVQIINkKLDLSNV	K	572	0.9752	16.9872	6	17.016	16.6329	17.3413	16.7553	16.7489	17.0618	17.2527	17.0178	17.379	17.0219	16.5969
P10637_K573	Mapt	P10637	0.746499	-0.494528	0.185623	-0.185596	0.358856	-0.334706	kLDLSNVQSK	KVQIINKkLDLSNVQ	K	573	0.9991	14.5284	1	14.477	13.9114	15.1631	14.1091	14.3107	14.4469	14.9142	14.6002	14.9696	14.4585	14.0667
P10637_K635	Mapt	P10637	0.061661	-0.0132968	1.29054	0.215971	0.89745	-0.117725	SEkLDFK	QVEVKSEkLDFKDRV	K	635	0.9694	16.8908	3	16.8893	16.8779	17.0752	16.928	16.8446	16.9633	16.979	16.8648	16.8635	16.7462	17.1026
P10637_K645	Mapt	P10637	0.15156	-0.112815	0.283691	-0.120417	0.451823	0.214505	VQSkIGSLDNITHVPGGGNK	FKDRVQSkIGSLDNI	K	645	1	9.40551	4	9.65814	9.39447	9.92271	9.73928	9.12559	9.23425	9.29043	9.11696	9.53049	9.43828	9.19256
P10649_K50	Gstm1	P10649	0.332135	0.238848	0.120085	0.0527398	0.160742	0.167172	SQWLNEkFK	RSQWLNEkFKLGLDF	K	50	0.9999	12.0613	7	12.1269	12.3795	12.1041	12.6521	11.8024	11.7182	11.907	12.0773	11.899	12.1139	12.2586
P10852_K150	Slc3a2	P10852	0.33663	-0.141233	0.445025	0.0894958	0.12896	-0.0628514	VkGLVLGPIHK	YLSTLKVkGLVLGPI	K	150	0.9991	14.2192	2	14.164	14.0397	14.5805	14.4469	14.3044	14.1386	14.3708	14.2377	14.1625	14.1451	14.1717
P10852_K40	Slc3a2	P10852	2.54942	0.6381	0.729274	-0.449056	1.80409	0.601527	NGLVkIK	GEKNGLVkIKVAEDE	K	40	0.9988	17.071	5	16.915	17.326	16.6511	17.5169	16.7283	17.3658	16.6737	17.3666	16.8788	17.5058	16.929
P10852_K42	Slc3a2	P10852	0.554878	-0.184696	1.84265	-0.662315	1.18304	0.496823	IkVAEDETEAGVK	KNGLVKIkVAEDETE	K	42	1	19.0264	2	19.2094	18.9488	19.3282	19.2627	19.0676	18.8397	18.6028	19.2736	19.0067	19.2674	18.4377
P10852_K53	Slc3a2	P10852	0.216179	0.1337	1.85227	-0.635622	1.16359	0.738132	VAEDETEAGVkFTGLSK	DETEAGVkFTGLSKE	K	53	1	16.2801	11	16.27	16.4917	16.645	16.8912	16.2542	16.1874	15.8266	16.5957	16.2825	16.3845	15.7439
P10852_K59	Slc3a2	P10852	0.111729	-0.119389	0.950811	-0.325251	0.356161	0.370368	FTGLSkEELLK	VKFTGLSkEELLKVA	K	59	1	19.8332	6	19.9761	20.0541	20.4013	20.3486	19.6555	19.272	19.4563	20.0259	19.6571	19.8564	19.5861
P10852_K64	Slc3a2	P10852	0.116888	0.0561218	0.842649	-0.304019	1.21643	0.553919	EELLkVAGSPGWVR	LSKEELLkVAGSPGW	K	64	1	16.6247	5	16.5288	16.7483	17.0137	17.0408	16.7893	16.711	16.4569	16.5968	16.6832	16.4705	16.102
P10854_K109	H2bc14	P10854	1.57459	-1.09321	0.506689	-0.673014	0.485367	-0.273966	LLLPGELAkHAVSEGTK	LLPGELAkHAVSEGT	K	109	1	18.3094	9	18.9309	17.5653	18.9823	17.3468	18.0888	17.8103	17.6355	18.9675	17.6996	18.8962	18.0607
P10854_K121	H2bc14	P10854	1.08597	-1.22754	0.548422	-0.738283	0.319783	-0.51886	AVTkYTSSK	EGTKAVTkYTSSK__	K	121	0.9999	29.4204	4	29.7456	28.5462	30.1371	27.6337	29.1647	29.185	28.6039	30.2018	28.9582	29.9763	29.3437
P10854_K44	H2bc14	P10854	0.51881	-0.209882	0.207141	-0.301534	0.46548	0.208294	ESYSVYVYkVLK	SYSVYVYkVLKQVHP	K	44	1	13.0209	9	13.161	13.1626	13.4342	12.844	12.9262	12.8851	12.5777	13.5996	12.2485	13.3234	12.9335
P10854_K47	H2bc14	P10854	1.73263	-0.86853	0.413492	-0.611992	0.264295	-0.182491	VLkQVHPDTGISSK	VYVYKVLkQVHPDTG	K	47	1	13.2265	3	13.643	12.4661	13.7108	12.5155	13.1696	12.9363	12.5726	13.9796	12.5507	13.771	13.0709
P10922_K82	H1-0	P10922	0.661504	-0.337177	0.331277	-0.393819	0.109977	-0.11781	LVTTGVLkQTK	LVTTGVLkQTKGVGA	K	82	1	14.4162	8	14.6752	14.2686	14.5013	13.7555	14.1925	14.3332	13.8389	14.6963	14.1066	15.0894	14.635
P11499_K107	Hsp90ab1	P11499	0.632836	-0.229667	0.944784	-0.198573	0.219376	-0.0671759	ADLINNLGTIAkSGTK	NNLGTIAkSGTKAFM	K	107	1	18.805	12	19.1963	18.7351	18.8318	18.7415	18.6885	18.551	18.8551	18.9676	18.8911	18.9661	18.631
P11499_K180	Hsp90ab1	P11499	0.739087	0.305939	1.69975	0.284232	0.077357	0.0458466	GTkVILHLK	EPIGRGTkVILHLKE	K	180	1	21.7725	3	21.5827	22.0801	21.9048	22.2051	21.5701	21.6902	21.8912	21.5892	21.7084	21.6875	22.0007
P11499_K275	Hsp90ab1	P11499	1.09714	-0.400284	1.24561	-0.347427	0.650936	-0.275391	EkYIDQEELNK	KTKKIKEkYIDQEEL	K	275	1	17.2593	2	17.458	16.8957	17.119	16.6747	17.3512	17.1569	17.1902	17.4249	17.462	17.7088	17.1788
P11499_K284	Hsp90ab1	P11499	1.68386	-0.251903	0.735388	-0.272164	1.2279	-0.21676	YIDQEELNkTK	IDQEELNkTKPIWTR	K	284	1	14.9078	9	14.9498	14.7547	14.8417	14.5625	14.9633	14.6818	14.8969	15.1399	14.9516	15.3744	14.8693
P11499_K347	Hsp90ab1	P11499	3.61173	-0.50724	1.91285	-0.492443	0.739859	-0.114003	RAPFDLFENkK	PFDLFENkKKKNNIK	K	347	1	17.6646	10	17.8641	17.2956	17.8114	17.2792	17.8204	17.3993	17.4985	17.8114	18.012	17.9701	17.3789
P11499_K354	Hsp90ab1	P11499	0.493888	-0.133743	0.0755702	-0.0490338	0.134186	-0.0961529	NNIkLYVR	KKKKNNIkLYVRRVF	K	354	0.9852	9.40551	4	9.57878	9.36814	9.45891	9.50922	9.39076	9.14987	9.73365	9.45388	9.54721	9.4617	9.14347
P11499_K399	Hsp90ab1	P11499	1.73623	-0.426219	0.115416	0.269516	0.718022	-0.187685	EMLQQSkILK	REMLQQSkILKVIRK	K	399	1	19.7754	7	20.1497	19.6373	19.9003	19.4116	19.9331	19.6555	19.6927	18.2395	19.847	20.3725	19.8189
P11499_K481	Hsp90ab1	P11499	2.31359	-0.649554	1.53565	-0.390883	2.58122	-0.271041	ETQkSIYYITGESK	SRMKETQkSIYYITG	K	481	1	15.3006	4	15.7495	14.8778	15.423	14.8519	15.3903	14.8844	15.1775	15.4252	15.6752	15.4995	15.1073
P11499_K538	Hsp90ab1	P11499	0.657473	-0.250067	0.493849	-0.330617	0.194457	0.139278	SLVSVTkEGLELPEDEEEK	KSLVSVTkEGLELPE	K	538	1	13.183	7	13.6683	13.1388	13.0834	13.1088	13.3036	13.0575	12.6054	13.1884	13.2822	13.4086	13.3195
P11499_K577	Hsp90ab1	P11499	0.137697	0.0345694	1.27668	0.41923	1.04191	-0.32932	KVEkVTISNR	ILDKKVEkVTISNRL	K	577	0.9709	15.3711	4	15.3456	15.328	15.4791	15.4409	15.1828	15.3423	15.531	15.3539	15.2291	15.2585	15.8684
P11499_K607	Hsp90ab1	P11499	0.0252161	-0.0101318	0.669135	0.469898	1.38811	-0.358794	IMkAQALR	ANMERIMkAQALRDN	K	607	0.9989	19.2297	3	19.4864	19.2112	19.0734	19.1585	19.1364	19.2961	19.4597	18.6863	19.2173	19.429	19.7017
P11499_K64	Hsp90ab1	P11499	0.985486	0.481035	1.21838	0.718993	0.522313	-0.25786	YESLTDPSkLDSGK	ESLTDPSkLDSGKEL	K	64	1	16.3357	9	16.5013	16.6542	15.9555	16.4988	15.755	16.5019	16.547	16.0607	15.9103	16.3005	17.072
P11499_K69	Hsp90ab1	P11499	1.0639	-0.369644	0.755786	-0.161237	1.03709	-0.395563	LDSGkELK	PSKLDSGkELKIDII	K	69	0.9549	19.796	5	19.8851	19.3783	19.6276	19.2996	19.9808	19.7066	19.8378	19.9947	19.9109	20.1493	19.8764
P11499_K72	Hsp90ab1	P11499	1.8588	0.513196	1.76489	0.634467	0.0222805	-0.0117677	ELkIDIIPNPQER	LDSGKELkIDIIPNP	K	72	1	15.7544	3	15.7252	16.0968	15.5417	16.2614	15.476	15.9244	16.2652	15.3977	15.4639	15.5528	15.9467
P11627_K1153	L1cam	P11627	0.440381	-0.540067	0.0807688	0.0692046	0.704985	-0.940711	GGkYSVK	IKRSKGGkYSVKDKE	K	1153	0.9964	22.9087	3	22.3335	21.6058	22.6959	22.0305	23.3164	23.0893	23.16	22.944	23.5667	22.8294	23.2051
P11627_K1159	L1cam	P11627	0.448873	-0.249985	0.310743	0.205918	1.08437	-0.536024	DkEDTQVDSEAR	GKYSVKDkEDTQVDS	K	1159	0.9994	15.4212	2	15.1568	14.8598	15.287	15.2129	15.7612	15.3824	15.7719	15.1508	15.832	15.4625	15.6035
P11627_K1172	L1cam	P11627	0.00903734	-0.00942898	0.434443	-0.55533	0.00729388	0.0103795	EDTQVDSEARPMkDETFGEYR	DSEARPMkDETFGEY	K	1172	0.9285	13.077	13	12.3589	12.8752	12.7877	12.8403	13.5305	12.9333	13.4853	13.7937	13.387	13.103	12.2598
P11798_K137	Camk2a	P11798	2.16821	1.7792	2.14708	2.54296	0.242188	-0.258771	DLkPENLLLASK	GVVHRDLkPENLLLA	K	137	1	17.8309	3	16.7124	18.7882	17.3309	18.7275	16.3326	18.1978	18.3863	16.549	16.0138	16.2981	19.2735
P11798_K146	Camk2a	P11798	1.6856	1.37692	1.55104	2.04027	0.00601092	0.0111186	DLKPENLLLASkLK	ENLLLASkLKGAAVK	K	146	1	20.0356	12	19.3459	20.9986	19.7513	21.1097	19.0233	20.143	20.1422	19.0251	18.3532	18.7189	21.3364
P11798_K148	Camk2a	P11798	1.68662	1.11995	1.61018	1.90193	0.52931	-0.463309	LkGAAVK	LLLASKLkGAAVKLA	K	148	0.9675	19.1121	2	18.2292	19.43	18.9987	19.7791	18.0978	19.4764	19.5713	18.4423	17.671	18.2564	20.479
P11798_K226	Camk2a	P11798	3.69665	2.16631	2.49081	2.81226	0.0751158	-0.0584863	LYQQIkAGAYDFPSPEWDTVTPEAK	HRLYQQIkAGAYDFP	K	226	1	15.6448	6	14.4626	16.7523	14.6175	16.5413	14.1491	16.4345	16.3136	14.0738	13.8938	13.499	16.9554
P11798_K245	Camk2a	P11798	3.50693	1.8632	2.63114	2.30667	0.356362	-0.0960558	AGAYDFPSPEWDTVTPEAkDLINK	DTVTPEAkDLINKML	K	245	1	14.2231	19	13.3182	15.1593	13.2723	14.9568	12.8682	14.9322	15.0376	13.1571	12.6918	12.5676	15.1867
P11798_K250	Camk2a	P11798	1.72553	0.705497	0.89887	1.40186	0.152552	-0.110346	DLINkMLTINPSK	EAKDLINkMLTINPS	K	250	1	18.2194	5	18.254	18.8568	17.8344	18.7134	17.8196	18.4544	18.4961	16.4164	17.7436	17.9899	19.0743
P11798_K258	Camk2a	P11798	4.79452	1.79379	3.22543	2.15251	1.0677	-0.388944	MLTINPSkR	MLTINPSkRITAAEA	K	258	0.9741	18.853	8	17.7637	19.6027	17.6096	19.4234	17.7144	19.4429	19.6972	17.7586	17.7482	17.6716	20.0601
P11798_K267	Camk2a	P11798	2.94779	2.13765	3.39587	2.49758	0.0184746	0.0148735	ITAAEALkHPWISHR	ITAAEALkHPWISHR	K	267	1	16.059	8	15.0964	17.3299	14.9876	16.9339	14.4939	16.7271	16.8087	14.3937	14.5194	14.5405	17.1555
P11798_K291	Camk2a	P11798	2.17009	1.46341	2.71527	2.11478	0.608633	-0.42872	QETVDCLkK	QETVDCLkKFNARRK	K	291	0.9997	17.9012	8	17.4164	18.6503	16.9217	18.1035	16.6716	18.6461	18.6477	16.7102	16.7149	16.9166	19.143
P11798_K300	Camk2a	P11798	1.89586	1.06739	2.32937	1.51841	0.507404	0.335138	LkGAILTTMLATR	FNARRKLkGAILTTM	K	300	1	17.9798	2	17.6301	18.7836	17.912	19.0779	17.466	18.3488	18.448	16.6077	16.9099	17.132	18.3552
P11798_K317	Camk2a	P11798	0.0882048	0.124671	1.06535	1.2191	0.606229	-0.90627	NFSGGkSGGNK	TRNFSGGkSGGNKKN	K	317	0.9703	9.40551	6	9.08955	8.441	9.42127	9.23643	8.88765	10.095	9.97177	9.57026	8.93223	8.3315	10.3558
P11798_K32	Camk2a	P11798	1.16673	0.815009	1.89751	1.27552	0.0495007	-0.0660909	CVkVLAGQEYAAK	SVVRRCVkVLAGQEY	K	32	1	13.8901	3	13.5899	14.7202	13.7504	14.6849	13.3887	13.769	14.1895	13.1137	13.0536	13.3784	14.7254
P11798_K328	Camk2a	P11798	2.73921	0.357687	0.926863	0.267068	0.471143	0.0818516	KNDGVkESSESTNTTIEDEDTK	NKKNDGVkESSESTN	K	328	1	15.0955	6	14.9229	15.3056	15.018	15.2974	15.0056	15.4166	15.1881	14.9823	14.846	15.1446	15.328
P11798_K344	Camk2a	P11798	4.30606	0.965854	2.37109	1.24297	0.96431	-0.129234	ESSESTNTTIEDEDTkVR	TIEDEDTkVRKQEII	K	344	0.9994	14.4555	16	14.1025	14.9642	13.9571	14.994	13.9477	14.9465	15.0248	13.6867	13.803	14.0739	15.1702
P11798_K42	Camk2a	P11798	1.35859	1.56319	1.7848	2.23489	0.0476966	0.0821609	VLAGQEYAAkIINTK	AGQEYAAkIINTKKL	K	42	1	17.9698	10	17.0259	19.0957	17.9104	19.2553	16.7092	17.984	18.347	16.7285	15.8789	16.7765	19.0454
P11798_K47	Camk2a	P11798	1.84961	1.98308	2.4625	2.69233	0.0612031	-0.0903486	VLAGQEYAAkIINTkK	AAKIINTkKLSARDH	K	47	1	15.5705	15	14.3809	16.8394	15.103	16.5868	13.8282	15.8351	16.0864	13.8135	13.8591	13.7828	16.9352
P11798_K68	Camk2a	P11798	2.67879	1.8147	2.47242	2.35949	0.146312	-0.121012	LLkHPNIVR	ARICRLLkHPNIVRL	K	68	1	20.1425	3	19.1784	21.1555	19.4763	21.0417	18.7594	20.661	20.7651	18.9446	18.5518	18.6463	21.3824
P11983_K126	Tcp1	P11983	0.732338	0.222213	0.886725	0.644433	0.101764	-0.0548712	LACkEAVR	SGYRLACkEAVRYIN	K	126	0.9995	19.8723	4	19.6705	19.9215	19.9337	20.2202	20.0224	20.1515	20.3532	19.272	19.9293	19.3233	19.9521
P11983_K365	Tcp1	P11983	1.81757	0.601575	1.35119	0.6082	1.06332	0.354699	ICDDELILIkNTK	DDELILIkNTKARTS	K	365	1	13.2544	10	13.1078	13.8665	13.3269	13.8292	12.9816	13.5253	13.3585	12.4967	12.9136	12.922	13.4128
P11983_K494	Tcp1	P11983	2.33175	0.835821	2.99128	0.87853	0.224628	0.110033	WIGLDLVHGkPR	GLDLVHGkPRDNKQA	K	494	1	13.9933	10	13.6031	14.6062	13.7849	14.706	13.6726	14.2558	14.4933	13.4859	13.5717	13.5447	14.332
P11983_K499	Tcp1	P11983	3.41033	1.66532	2.72839	1.46867	0.725692	-0.148595	DNkQAGVFEPTIVK	HGKPRDNkQAGVFEP	K	499	1	13.6009	3	12.4124	14.151	12.4737	14.3005	12.869	14.2995	14.319	13.068	12.9835	12.7392	14.4788
P11983_K532	Tcp1	P11983	3.0158	1.24911	1.70081	1.43957	0.650588	-0.136657	IDDLIkLHPESK	LRIDDLIkLHPESKD	K	532	0.9995	14.0799	6	13.3616	14.6387	13.6939	14.7276	13.2175	14.6541	14.7001	13.7292	13.4591	12.9233	14.9202
P12023_K751	App	P12023	2.73201	-1.76942	2.25498	-1.47352	0.619519	-0.460377	HLSkMQQNGYENPTYK	PEERHLSkMQQNGYE	K	751	1	20.6874	4	21.3028	19.6768	20.9674	18.9261	21.0268	19.386	19.6017	21.2501	21.0698	21.4706	19.9783
P12023_K763	App	P12023	3.65172	-1.62011	2.54986	-1.53674	1.03197	-0.246803	MQQNGYENPTYkFFEQMQN	GYENPTYkFFEQMQN	K	763	0.9942	15.3205	12	15.8506	14.2459	15.7652	13.9967	15.5144	14.0273	14.342	15.7772	15.7107	16.1327	14.3315
P12657_K233	Chrm1	P12657	1.00694	0.353184	0.209439	-0.14416	0.966115	0.527574	ELAALQGSETPGkGGGSSSSSER	QGSETPGkGGGSSSS	K	233	1	9.40551	13	9.24079	9.3744	9.17475	9.75099	9.46933	9.81903	9.32065	8.9358	9.41829	9.4401	8.92049
P12657_K359	Chrm1	P12657	0.540357	-0.175335	0.0450054	-0.0176795	0.87106	-0.293398	TFSLVkEK	RKTFSLVkEKKAART	K	359	0.9943	15.989	6	16.1754	15.6637	15.8248	15.7739	15.9694	16.0059	16.0251	16.2952	15.9889	16.0927	16.1908
P12960_K787	Cntn1	P12960	0.447588	-0.283465	0.3662	-0.133633	0.285771	-0.20745	VkAFNNK	TAFQVKVkAFNNKGD	K	787	0.9961	14.7916	2	14.5168	14.2473	14.9079	14.5206	15.1388	14.9453	14.6322	14.8199	15.0637	14.8528	14.9248
P12970_K125	Rpl7a	P12970	1.82413	-0.98589	0.881241	-1.00582	0.583371	-0.498838	AAGkGDVPTK	AEKKAAGkGDVPTKR	K	125	1	18.25	4	18.3241	17.0684	18.1361	17.0985	18.4248	17.7604	17.5221	19.3379	18.1759	18.9274	18.0937
P12970_K217	Rpl7a	P12970	1.88788	-1.00662	1.14245	-1.21837	0.113302	0.0696861	GALAkLVEAIR	EDKGALAkLVEAIRT	K	217	1	14.7646	5	15.5104	14.1586	14.8383	14.0444	14.8183	13.9443	13.707	15.6188	14.5976	15.3769	14.2517
P12970_K75	Rpl7a	P12970	0.0284116	-0.0169741	0.505419	-0.326933	0.184298	0.0935327	LkVPPAINQFTQALDR	AILYKRLkVPPAINQ	K	75	1	14.3419	2	14.7054	14.2779	14.1879	14.2952	14.0458	14.315	13.95	14.8288	14.3863	14.3733	14.455
P13011_K198	Scd2	P13011	2.33954	0.683046	0.764604	0.892519	0.0954668	0.0988537	GGkLDMSDLK	AVKEKGGkLDMSDLK	K	198	1	18.7103	3	18.4052	19.2744	18.3701	19.1964	18.6388	18.9924	18.5918	17.6355	18.2673	18.5862	19.5193
P13011_K205	Scd2	P13011	2.99368	0.916005	1.24937	1.03936	0.261833	0.202612	LDMSDLkAEK	KLDMSDLkAEKLVMF	K	205	0.9999	19.0564	7	18.674	19.8288	18.7561	19.6554	18.783	19.4768	19.0898	18.084	18.5476	18.6035	19.8123
P13595_K1009	Ncam1	P13595	1.6857	-0.680867	0.0559941	-0.106196	0.202976	-0.345217	SkAATTNPSQGEDLK	APASPKSkAATTNPS	K	1009	0.9988	9.40551	2	9.41475	8.74406	9.76181	9.15039	9.84989	9.0894	10.1689	9.5149	9.63451	9.18868	8.51075
P13595_K1022	Ncam1	P13595	2.15763	-0.669063	0.439987	-0.578063	0.309318	0.217803	AATTNPSQGEDLkMDEGNFK	PSQGEDLkMDEGNFK	K	1022	1	15.0891	13	15.4412	14.6604	15.4527	14.6351	15.4489	15.0401	14.8568	14.3755	15.5494	15.4914	14.2647
P13595_K1029	Ncam1	P13595	2.82338	-0.579548	0.579826	-0.549756	0.508351	0.179016	MDEGNFkTPDIDLAK	KMDEGNFkTPDIDLA	K	1029	1	16.1625	7	16.4483	15.8183	16.5234	15.8518	16.4851	16.0481	15.8802	15.6827	16.5703	16.5774	15.5739
P13595_K1083	Ncam1	P13595	1.0492	-0.466054	1.13588	-0.44455	0.314705	-0.225436	GPVETkSEPPESEAKPAPTEVK	EKGPVETkSEPPESE	K	1083	1	21.7372	6	21.6563	21.1522	21.7903	21.1764	21.9957	21.7155	21.7812	22.0576	22.0621	21.9344	21.3657
P13595_K1092	Ncam1	P13595	0.862135	-0.478278	0.475277	-0.14838	0.780104	-0.441776	SEPPESEAkPAPTEVK	EPPESEAkPAPTEVK	K	1092	1	14.6771	9	14.4381	14.0014	14.7495	14.2342	15.0899	14.6071	14.834	14.7799	14.8093	15.024	14.6113
P13595_K1099	Ncam1	P13595	1.61409	-0.62646	1.88271	-0.659949	0.359054	-0.217684	SEPPESEAKPAPTEVkTVPNDATQTK	KPAPTEVkTVPNDAT	K	1099	1	19.4856	16	19.6524	18.7823	19.6046	18.8578	19.6096	19.3471	19.3268	19.9542	19.9336	19.7323	19.1
P13595_K1109	Ncam1	P13595	1.50729	-0.705596	1.06295	-0.603169	0.0290746	-0.0246016	TVPNDATQTkENESKA	PNDATQTkENESKA_	K	1109	1	17.3163	10	17.5181	16.8377	17.459	16.55	17.7558	17.2283	17.0516	17.2041	17.7655	17.5297	16.7417
P13595_K117	Ncam1	P13595	1.30263	-0.331101	0.196984	0.238897	0.0710687	0.0310162	IFQkLMFK	VNVKIFQkLMFKNAP	K	117	0.9997	15.2552	4	15.5194	15.2294	15.6837	15.0559	15.4851	15.4096	15.2956	14.2668	15.2941	15.3243	15.1057
P13595_K533	Ncam1	P13595	0.384347	-0.188862	0.493605	-0.144	0.12775	0.0926844	VEPYSSTAQVQFDEPEATGGVPILkYK	TGGVPILkYKAEWKS	K	533	1	11.4083	25	11.5773	10.9801	11.4725	11.4848	11.6314	11.6497	11.2833	11.2488	11.5715	11.4483	11.2744
P13595_K624	Ncam1	P13595	0.370297	-0.0932926	0.903688	-0.268263	0.531994	0.188469	VNLIkQDDGGSPIR	SIKVNLIkQDDGGSP	K	624	1	15.4638	5	15.5517	15.263	15.582	15.5684	15.5649	15.5873	15.2036	15.6607	15.3817	15.6156	15.3653
P13595_K760	Ncam1	P13595	0.348093	-1.1185	0.3384	0.904401	0.480141	-1.55916	GkDMEEGK	AGPGAKGkDMEEGKA	K	760	0.9982	19.3683	2	17.5855	16.2322	19.8603	18.4076	20.3207	19.7712	19.9835	17.5205	20.2952	18.5596	19.4088
P13595_K766	Ncam1	P13595	1.37505	-0.646304	0.0488711	-0.0889578	0.218564	-0.153042	DMEEGkAAFSKDESK	GKDMEEGkAAFSKDE	K	766	1	21.8678	6	22.1314	21.4303	22.0619	21.2527	22.3534	21.9247	21.763	20.84	22.1573	22.3364	21.6149
P13595_K771	Ncam1	P13595	2.06355	-0.600461	0.763806	-0.438304	0.107936	-0.0622692	AAFSkDESKEPIVEVR	EGKAAFSkDESKEPI	K	771	1	19.472	5	19.7464	19.0348	19.6572	18.9103	19.6645	19.3215	18.9771	19.2821	19.829	19.6573	19.3253
P13595_K775	Ncam1	P13595	0.816724	-0.412361	0.976688	-0.341561	0.690188	-0.364944	DESkEPIVEVR	AFSKDESkEPIVEVR	K	775	0.9998	20.1571	4	19.89	19.4803	20.1581	19.7193	20.4503	20.0617	20.1972	20.6196	20.2594	20.5018	20.0403
P13595_K944	Ncam1	P13595	2.40798	-0.809698	1.16842	-0.81623	0.158559	0.0947811	APPASkASPAPTPTPAGAASPLAAVAAPATDAPQAK	SKAPPASkASPAPTP	K	944	1	9.40551	6	9.86516	8.9199	9.77663	9.16049	9.62836	8.76066	9.0659	9.42198	9.54322	10.0402	8.63857
P14094_K13	Atp1b1	P14094	2.70034	-0.348151	0.113305	0.150281	0.539276	-0.203059	AKEEGSWkK	AKEEGSWkKFIWNSE	K	13	0.9981	23.8388	8	23.978	23.6358	23.9715	23.5542	24.0037	23.7187	23.644	23.0127	24.1585	23.8959	24.0346
P14094_K173	Atp1b1	P14094	2.43907	0.535974	1.79177	0.777137	0.581995	-0.127908	EGkPCIIIK	SYGYREGkPCIIIKL	K	173	0.9999	14.3164	3	14.0086	14.4905	14.1831	14.6769	14.0943	14.7265	14.7577	13.8983	14.2234	13.8245	14.7607
P14094_K21	Atp1b1	P14094	0.926842	-0.31097	0.193348	-0.127171	0.106829	0.0814555	KFIWNSEkK	KFIWNSEkKEFLGRT	K	21	0.9883	9.40551	8	9.56723	9.3748	9.53116	9.07218	9.80151	9.52001	8.96125	9.16874	9.49627	9.43913	9.5205
P14094_K22	Atp1b1	P14094	1.65905	-0.241566	0.0139677	0.00287882	0.852831	-0.140133	FIWNSEKk	FIWNSEKkEFLGRTG	K	22	0.9883	19.4055	8	19.4844	19.3904	19.6149	19.2033	19.5328	19.3137	19.4499	19.5337	19.3558	19.4297	19.4353
P14094_K278	Atp1b1	P14094	0.123343	0.0528415	0.164619	-0.0427642	0.358426	0.0911352	VECkAYGENIGYSEK	TEIRVECkAYGENIG	K	278	1	12.4479	4	12.2806	12.3802	12.7186	12.4817	12.354	12.6498	12.4283	12.36	12.5998	12.4068	12.3972
P14094_K289	Atp1b1	P14094	0.394006	-0.283854	0.134455	-0.0823329	0.38151	-0.233233	AYGENIGYSEkDR	ENIGYSEkDRFQGRF	K	289	0.9995	15.6928	11	15.2725	15.1942	16.0128	15.3731	15.9616	15.828	15.6397	15.6859	16.1063	15.5499	15.757
P14094_K5	Atp1b1	P14094	0.654185	-0.308868	0.426926	0.263597	0.662243	-0.528398	GkAkEEGSWK	___MARGkAKEEGSW	K	5	0.9997	9.40551	2	9.50009	9.17251	9.41615	8.75292	9.41992	9.48413	9.39467	9.17331	9.57244	9.45822	9.93517
P14094_K7	Atp1b1	P14094	1.08648	-0.487218	0.321237	-0.0487722	0.747057	-0.420118	AkEEGSWK	_MARGKAkEEGSWKK	K	7	0.9984	22.564	2	22.5429	22.1368	22.6653	21.9288	22.8808	22.5617	22.6371	22.5853	22.7207	22.7281	22.6214
P14115_K125	Rpl27a	P14115	0.362814	0.297043	1.12117	0.507288	0.0323642	-0.0338182	QPVIVkAK	PKQPVIVkAKFFSRR	K	125	0.9939	17.4922	6	17.9001	18.1521	17.2119	17.6474	17.1287	17.3324	17.535	17.3788	17.0885	17.2441	17.9538
P14131_K4	Rps16	P14131	0.888919	-0.489425	1.19456	-0.580871	0.144662	-0.106691	PSkGPLQSVQVFGR	____MPSkGPLQSVQ	K	4	1	14.5844	3	14.9738	14.2431	14.7566	13.8742	14.3533	14.4981	14.1375	15.0868	14.6735	14.9178	14.4862
P14131_K73	Rps16	P14131	0.164245	0.0641858	0.148252	0.0663455	0.0528153	0.0177428	VkGGGHVAQIYAIR	VDIRVRVkGGGHVAQ	K	73	0.9991	12.1997	2	11.995	12.1357	12.2222	12.2418	12.4032	12.4353	12.2483	12.3836	12.2248	11.9521	12.2581
P14148_K19	Rpl7	P14148	1.28467	-1.11101	1.23303	-1.19772	0.332481	-0.479275	VATVPGTLkK	ATVPGTLkKKVPAGP	K	19	1	17.8845	9	18.0501	16.5737	17.8027	16.2973	17.9597	17.6084	16.9658	18.8044	18.0263	18.6798	17.6457
P14148_K20	Rpl7	P14148	2.67535	-0.788257	2.00149	-0.800732	0.00733472	-0.0036246	VATVPGTLkkK	TVPGTLKkKVPAGPK	K	20	0.9875	14.662	10	15.0656	14.1344	14.8621	14.0367	14.9652	14.357	14.3161	15.1173	14.8792	14.9447	14.0432
P14148_K41	Rpl7	P14148	1.40207	-0.49651	0.854151	-0.405466	0.382597	-0.248656	KVPAVPETLkK	PAVPETLkKKRRNFA	K	41	1	15.6821	10	15.799	15.2445	15.6676	15.0643	15.9075	15.5757	15.3041	16.0047	15.8001	16.0421	15.7829
P14148_K51	Rpl7	P14148	1.52792	-0.712255	1.72746	-0.639466	0.321177	-0.195498	NFAELkVK	RRNFAELkVKRLRKK	K	51	0.9973	16.2051	6	16.3959	15.6619	16.2105	15.3848	16.5973	16.0202	15.943	16.5258	16.6979	16.3481	15.826
P14148_K62	Rpl7	P14148	1.75398	-0.720465	2.00293	-0.508614	0.625138	-0.267255	FALkTLR	LRKKFALkTLRKARR	K	62	0.9978	16.762	4	16.9909	16.2818	16.7605	16.0244	17.203	16.4868	16.6061	16.9949	17.1434	16.9823	16.4571
P14148_K75	Rpl7	P14148	1.48275	-0.657981	1.54532	-0.604226	0.220405	-0.154436	LIYEkAK	RRKLIYEkAKHYHKE	K	75	0.9962	16.5532	5	16.7142	15.9541	16.6713	15.8353	16.857	16.4792	16.1451	17.031	16.8391	16.6745	16.3429
P14152_K103	Mdh1	P14152	0.109729	-0.0386747	0.0650322	0.0278063	0.653096	-0.0828702	DLLkANVK	MERKDLLkANVKIFK	K	103	0.9784	17.3801	4	17.3513	17.3107	17.6254	17.4421	17.2159	17.3238	17.4404	17.5784	17.1976	17.4658	17.4431
P14152_K107	Mdh1	P14152	0.286077	0.152046	0.00644649	-0.00130399	0.817549	-0.303321	ANVkIFK	DLLKANVkIFKSQGT	K	107	0.9483	18.0013	4	17.4942	17.7116	17.6666	17.8755	18.0933	18.1231	18.1565	18.2856	18.1935	18.145	18.2569
P14152_K125	Mdh1	P14152	0.177105	0.191667	0.581013	0.357567	0.0572907	0.0876335	SVkVIVVGNPANTNCLTASK	KYAKKSVkVIVVGNP	K	125	1	9.40551	3	9.63173	9.80601	9.64897	10.1206	9.01054	8.93962	9.86438	9.11705	9.30639	9.10721	9.20451
P14152_K205	Mdh1	P14152	1.45076	-0.411997	1.58624	-0.447874	0.683292	-0.12741	LQGkEVGVYEALK	AKVKLQGkEVGVYEA	K	205	1	18.2333	4	18.1056	17.8472	18.3805	17.9552	18.5341	17.9818	18.1348	18.5101	18.3777	18.6222	17.9762
P14152_K236	Mdh1	P14152	1.03073	-0.19474	0.660978	-0.170856	0.48858	-0.113198	GAAVIkAR	QRGAAVIkARKLSSA	K	236	0.9246	18.2697	6	18.1979	18.1164	18.3688	18.0363	18.4123	18.2421	18.3218	18.2706	18.4791	18.4973	18.1678
P14152_K298	Mdh1	P14152	0.336273	0.0439758	0.442751	-0.164544	1.77423	0.49913	TWkFVEGLPINDFSR	VIKNKTWkFVEGLPI	K	298	1	12.0874	3	12.3432	12.3316	12.2036	12.3544	12.2475	12.2403	11.6852	11.9644	12.142	11.8162	11.9341
P14152_K318	Mdh1	P14152	0.67368	-0.189804	0.0740643	-0.0635254	0.42508	-0.11952	MDLTAkELTEEK	EKMDLTAkELTEEKE	K	318	1	15.8906	6	15.7564	15.6537	16.0203	15.6679	16.042	15.9277	15.8597	15.503	16.0143	16.2811	15.8789
P14206_K89	Rpsa	P14206	2.90565	1.41674	3.10947	1.58855	0.0464975	-0.031503	AVLkFAAATGATPIAGR	TGQRAVLkFAAATGA	K	89	1	15.781	4	15.07	16.5278	15.1084	16.7737	15.0494	16.1764	16.4719	15.0792	14.9326	14.795	16.5765
P14211_K55	Calr	P14211	0.239778	0.160623	1.70398	0.34168	0.196473	0.139507	FVLSSGkFYGDLEK	KFVLSSGkFYGDLEK	K	55	1	12.2723	7	12.3057	12.5859	12.077	12.813	12.6588	12.1244	12.3042	12.0136	12.1097	11.9565	12.4324
P14211_K80	Calr	P14211	0.39038	0.307181	0.465926	0.383157	0.139945	-0.119992	FYALSAkFEPFSNK	RFYALSAkFEPFSNK	K	80	1	12.4451	7	11.8187	12.4571	12.4691	13.0467	12.5407	12.2463	12.6742	11.8535	12.7637	12.3433	12.7325
P14685_K292	Psmd3	P14685	0.514827	0.314058	2.0119	0.412827	0.236238	0.181652	IkAIQLEYSEAR	LYYTGRIkAIQLEYS	K	292	1	18.441	2	18.4267	18.8232	18.6909	19.1107	18.2048	18.3308	18.5645	18.1464	18.2601	18.0747	18.582
P14685_K52	Psmd3	P14685	0.662932	-0.138161	0.54482	-0.110002	0.501592	-0.10363	EEAAAGSGSTGEGDGkAAATEHSQR	STGEGDGkAAATEHS	K	52	1	17.4733	16	17.5591	17.4225	17.6157	17.4689	17.3869	17.2559	17.5142	17.6599	17.4688	17.6596	17.458
P14685_K80	Psmd3	P14685	1.09207	0.361329	0.918528	0.496928	0.126086	-0.0850426	QLEkAVSGK	EHVRQLEkAVSGKEP	K	80	1	16.3905	4	16.3659	16.8006	16.2639	16.6877	16.1171	16.3425	16.4762	16.4284	15.9917	16.1751	16.9145
P14733_K110	Lmnb1	P14733	2.46526	-0.939997	1.49529	-0.648186	0.602921	-0.246341	LQIELGkFK	KLQIELGkFKAEHDQ	K	110	1	15.4912	7	15.8952	14.7895	15.8993	14.7172	15.6789	15.1467	15.1615	16.0386	15.6204	15.678	15.1001
P14733_K112	Lmnb1	P14733	2.36672	-1.39371	2.13712	-1.11004	0.349938	-0.266862	FkAEHDQLLLNYAK	QIELGKFkAEHDQLL	K	112	1	15.9728	2	16.5601	14.7833	16.4753	14.822	16.181	15.43	15.4697	16.4815	16.2474	16.4372	15.0875
P14733_K390	Lmnb1	P14733	0.731063	-0.207286	0.346137	-0.124702	0.333956	-0.128078	LkLSPSPSSR	EGEEERLkLSPSPSS	K	390	0.9999	14.8054	2	15.0301	14.7573	14.8233	14.4628	14.7832	14.7947	14.7048	15.1183	14.8133	14.8414	14.8945
P14824_K135	Anxa6	P14824	0.376631	-0.267106	0.19946	-0.195969	0.183284	-0.190597	TNEQMHQLVAAYkDAYER	HQLVAAYkDAYERDL	K	135	1	18.1644	13	18.0392	18.0589	17.9459	17.4982	18.5927	18.2193	18.4703	17.9155	18.5434	18.4772	17.7619
P14824_K478	Anxa6	P14824	0.186731	-0.192568	0.592604	-0.325867	0.287309	-0.337759	AINEAYkEDYHK	RAINEAYkEDYHKSL	K	478	1	18.6344	7	18.3768	18.2742	18.1547	17.7576	18.9363	18.8584	18.9132	18.8917	19.1212	18.8681	18.3557
P14824_K81	Anxa6	P14824	0.0216249	-0.0203145	0.551213	-0.417145	0.121376	-0.140394	YELTGkFER	LKYELTGkFERLIVN	K	81	0.9992	17.478	6	17.2837	16.9906	16.8773	17.1093	17.6771	17.6773	17.8141	17.7296	17.927	17.7931	16.9848
P14869_K10	Rplp0	P14869	1.35588	0.764743	1.35694	0.826045	0.0116941	-0.0105422	ATWkSNYFLK	REDRATWkSNYFLKI	K	10	1	14.7627	4	14.3873	15.4436	14.791	15.2496	14.0911	14.8703	14.9376	14.5762	14.1702	14.3707	15.4592
P14869_K106	Rplp0	P14869	1.20771	0.298091	0.611398	0.340189	0.0784914	-0.0402141	DMLLANkVPAAAR	RDMLLANkVPAAARA	K	106	0.9965	15.1932	7	15.2781	15.4472	15.0152	15.2754	14.9326	15.3976	15.1936	15.0845	14.841	15.2948	15.6337
P14869_K50	Rplp0	P14869	0.581222	0.144494	1.43499	0.803852	0.233217	-0.096192	GkAVVLMGK	IRMSLRGkAVVLMGK	K	50	1	16.9548	2	16.9776	17.3583	17.1519	17.142	16.9759	17.0385	17.1416	16.1636	16.607	16.6453	17.41
P14869_K92	Rplp0	P14869	2.33029	0.93246	1.41523	0.918916	0.207452	0.147537	GNVGFVFTkEDLTEIR	NVGFVFTkEDLTEIR	K	92	1	16.1654	9	15.679	16.6604	15.9434	16.9928	15.7427	16.5093	16.3125	15.7925	15.7832	15.3875	16.8342
P14873_K1173	Map1b	P14873	0.389394	-0.253575	0.696224	-0.574198	0.402396	0.33616	YESSLYSQEYSkPAVASFNGLSEGSK	LYSQEYSkPAVASFN	K	1173	0.9958	12.3467	12	12.6649	12.1612	12.0251	12.099	12.8283	12.4973	12.3193	12.2395	12.5007	12.7314	11.5134
P14873_K1231	Map1b	P14873	1.51142	-0.292608	1.52067	-0.611987	0.695654	-0.180534	ELkASAELDIK	CSEEKELkASAELDI	K	1231	0.9999	12.4059	3	12.4661	12.1243	12.2043	11.9583	12.3374	12.0474	12.3471	12.664	12.8365	13.007	12.1007
P14873_K1239	Map1b	P14873	1.24191	-0.599252	0.666115	-0.456265	0.256178	-0.248695	ASAELDIkDVSDER	ASAELDIkDVSDERL	K	1239	0.9513	12.3854	8	12.7305	11.7449	12.4824	12.3761	12.458	11.7522	12.5551	12.4765	12.8306	12.6809	11.8578
P14873_K1464	Map1b	P14873	1.10126	-0.436095	1.14447	-0.547672	0.0205902	0.0109622	STGFIPIkEDFGPEK	STGFIPIkEDFGPEK	K	1464	1	14.2575	8	14.7756	13.9876	14.1935	13.9088	14.271	14.0354	14.1907	14.3963	14.4655	14.6801	13.742
P14873_K1904	Map1b	P14873	0.0367841	-0.0441516	0.197073	-0.173145	0.135363	-0.197571	THDVGGYYYEkTER	VGGYYYEkTERTIKS	K	1904	1	16.7941	11	16.5101	15.8905	16.6235	17.2116	16.8982	16.7973	17.0345	17.4372	16.8992	16.6751	16.6268
P14873_K1927	Map1b	P14873	0.657628	-0.377979	1.80985	-0.622115	0.524834	0.287454	TIkTPEDGGYTCEITEK	ETIEKTIkTPEDGGY	K	1927	0.949	11.1565	3	11.6605	11.3584	11.4675	10.8315	11.0176	10.8217	10.6993	11.5276	11.2739	11.2141	10.7335
P14873_K1941	Map1b	P14873	0.753988	-0.43844	1.97132	-0.87087	0.16601	0.1014	TPEDGGYTCEITEkTTR	YTCEITEkTTRTPEE	K	1941	0.9278	14.4056	14	14.9185	14.1726	14.1779	13.7526	14.3545	14.2105	14.1058	14.9561	14.7173	14.7707	13.7818
P14873_K1958	Map1b	P14873	2.01686	-0.331921	0.947536	-0.589143	0.363961	0.210811	TPEEGGYSYEISEkTTR	YSYEISEkTTRTPEV	K	1958	1	16.8816	14	17.2129	16.7862	17.0052	16.7475	17.0168	16.7055	16.8458	17.095	17.3118	16.9674	16.2254
P14873_K1972	Map1b	P14873	0.789697	-0.22002	1.48505	-0.338725	0.228217	-0.0806268	TPEVSGYTYEkTER	VSGYTYEkTERSRRL	K	1972	0.9999	17.627	11	17.7863	17.4844	17.4764	17.2576	17.6952	17.5559	17.6046	17.8123	17.8008	17.9427	17.4219
P14873_K2026	Map1b	P14873	0.0251306	-0.0117175	0.122638	-0.132973	0.318651	0.248962	ITSFPESESYSYETSTkTTR	YSYETSTkTTRSPDT	K	2026	0.9952	15.1483	17	15.4083	15.0994	15.1665	15.4593	15.0951	15.076	15.3181	14.6937	15.4465	15.1465	14.6071
P14873_K2046	Map1b	P14873	0.545024	-0.336817	1.11775	-0.267252	0.355966	-0.244391	ITkTPQASTYSYETSDR	ETMEKITkTPQASTY	K	2046	1	17.5292	3	17.9308	17.3253	17.4091	16.8423	17.3758	17.5377	17.5783	17.6418	17.7874	17.8109	17.3806
P14873_K2374	Map1b	P14873	0.595228	0.321805	0.718082	0.218813	0.578027	0.377897	NVDVEFFkR	NVDVEFFkRVRSSYY	K	2374	1	18.8494	8	18.9521	19.52	19.0528	19.2718	18.636	18.8145	18.9186	18.6733	18.7061	18.4368	18.7298
P14873_K296	Map1b	P14873	0.0238858	-0.0134281	0.24074	-0.130546	0.0557176	-0.0271684	SCFWkLIR	ERKSCFWkLIRHLDR	K	296	0.9859	16.0309	5	16.3116	16.1306	15.8581	16.1085	15.8804	15.7708	16.1213	16.1356	15.911	16.4363	15.9395
P14873_K327	Map1b	P14873	0.351278	0.0918051	0.284961	0.13656	0.213643	-0.075559	kIAELEEER	INSMLQRkIAELEEE	K	327	0.9969	17.4731	1	17.411	17.4492	17.3434	17.7047	17.5138	17.3897	17.5255	17.5846	17.1732	17.6028	17.6547
P14873_K366	Map1b	P14873	1.26507	-0.805118	0.268871	-0.171484	0.591857	-0.348668	NLISPDLGVVFLNVPENLkDPEPNIK	LNVPENLkDPEPNIK	K	366	1	13.0698	19	13.9914	12.614	13.0436	12.6863	13.1923	12.5117	13.275	13.0406	13.1307	13.2011	12.6303
P14873_K394	Map1b	P14873	2.09909	-0.185347	0.243017	-0.134681	0.0992076	-0.034025	LSMkPEPLFR	YLNKLSMkPEPLFRS	K	394	0.9535	15.3708	4	15.5222	15.3266	15.4736	15.2751	15.4155	15.2534	15.1621	15.3875	15.2557	15.718	15.4761
P14873_K414	Map1b	P14873	0.220104	-0.204768	0.051411	0.139598	1.31528	0.548105	SVGNTIEPVILFQkMGVGK	EPVILFQkMGVGKLE	K	414	0.9298	11.1391	14	12.1467	11.2183	10.9575	11.4379	11.3174	11.1511	10.5493	9.17867	11.2736	11.2918	10.8927
P14873_K429	Map1b	P14873	0.16964	-0.0848789	1.0022	-0.261847	0.00857271	-0.00179354	LEMYVLNPVkSSK	MYVLNPVkSSKEMQY	K	429	1	16.1575	10	16.5248	16.1376	15.9662	16.0919	15.9811	15.9879	16.0263	16.2923	16.2223	16.4938	16.1222
P14873_K432	Map1b	P14873	0.316823	-0.224343	0.100225	-0.0739214	0.285074	0.188074	SSkEMQYFMQQWTGTNK	LNPVKSSkEMQYFMQ	K	432	1	13.5535	3	14.1732	13.883	13.7734	13.5806	13.4155	13.2253	13.2681	13.1615	13.3748	13.8103	13.4817
P14873_K446	Map1b	P14873	0.0838745	0.0427777	0.748068	0.216253	0.209308	-0.110429	EMQYFMQQWTGTNkDK	QQWTGTNkDKAELIL	K	446	0.9914	9.40551	14	9.59609	9.36208	9.30718	9.23853	9.31839	9.74938	9.54573	9.44858	9.15366	9.43028	9.57512
P14873_K512	Map1b	P14873	0.994433	-0.537439	0.572113	-0.583832	0.487933	-0.143428	HLDFLkQPLATQK	LKHLDFLkQPLATQK	K	512	1	18.4569	6	18.9837	18.1013	18.1778	17.8189	18.4627	18.0917	18.1815	18.9572	18.0763	19.1602	18.1132
P14873_K519	Map1b	P14873	0.599113	-0.635339	0.478515	-0.449409	0.0360888	0.0378361	QPLATQkDLTGQVPTPPVK	KQPLATQkDLTGQVP	K	519	1	19.8243	7	20.886	19.931	19.7994	19.4183	19.6082	19.0383	19.2938	19.4915	19.683	20.4479	19.5556
P14873_K531	Map1b	P14873	1.14237	-0.616796	1.151	-0.740041	0.437042	-0.197774	DLTGQVPTPPVkQVK	QVPTPPVkQVKLKQR	K	531	1	15.3841	12	15.8803	14.7412	15.1566	14.6887	15.3576	15.1144	15.1374	15.5424	15.6296	16.1857	14.9543
P14873_K534	Map1b	P14873	1.84862	-1.26644	1.16203	-1.23755	0.522371	-0.389777	DLTGQVPTPPVkQVkLK	TPPVKQVkLKQRADS	K	534	1	9.40551	15	9.93481	8.34042	9.18678	7.93926	9.63497	8.67755	8.90578	9.39065	9.93154	10.517	8.51193
P14873_K546	Map1b	P14873	0.811712	-0.521915	0.258775	-0.277769	0.578459	-0.408663	ESLkPATKPVASK	ADSRESLkPATKPVA	K	546	1	17.7193	4	18.218	17.0717	17.4165	17.0354	17.6139	17.5756	17.374	17.4234	17.9132	18.4054	17.8985
P14873_K570	Map1b	P14873	0.8618	-0.598852	1.30506	-0.847269	0.240025	-0.230382	EETPEVTkTSQVEK	EETPEVTkTSQVEKT	K	570	0.9987	13.675	8	13.8825	12.8505	13.3414	12.7754	13.8293	13.6307	13.454	14.4826	13.8273	14.1797	13.1779
P14873_K610	Map1b	P14873	0.341036	-0.2306	1.09813	-0.149182	0.418444	-0.357065	EVSSkEEQSPVK	TEKEVSSkEEQSPVK	K	610	0.9777	9.40551	5	9.22149	8.76246	9.35297	8.95405	9.48287	9.64902	9.51927	9.63008	9.69232	9.56187	9.43854
P14873_K617	Map1b	P14873	1.02462	-0.337897	1.15472	-0.430884	0.0965805	-0.0540813	EEQSPVkAEVAEK	KEEQSPVkAEVAEKQ	K	617	1	15.7845	7	15.8607	15.4662	15.8298	15.3211	15.9403	15.8298	15.6165	16.1902	15.7908	16.0911	15.5697
P14873_K623	Map1b	P14873	0.620485	-0.181449	0.975582	-0.241918	0.0406701	-0.0224714	AEVAEkQATESKPK	VKAEVAEkQATESKP	K	623	0.9999	9.40551	6	9.3742	9.47125	9.47172	9.06662	9.56948	9.33319	9.1759	9.53127	9.59639	9.53656	9.44975
P14873_K841	Map1b	P14873	0.108498	0.0371796	0.0653455	-0.0518951	0.189751	0.105544	DFEELkAEEIDVAK	TKDFEELkAEEIDVA	K	841	1	15.1887	6	15.1506	15.1916	15.1042	15.4235	15.3868	15.1381	14.9121	15.0284	15.0448	15.519	15.3789
P14873_K852	Map1b	P14873	0.168025	-0.0514971	0.131513	-0.140592	0.174635	0.125223	DIkPQLELIEDEEK	IDVAKDIkPQLELIE	K	852	1	18.1576	3	18.3968	18.279	18.1094	18.2341	18.1884	18.0269	17.7255	18.2165	17.7885	18.5811	18.384
P14873_K865	Map1b	P14873	0.758223	-0.225152	0.349865	-0.212224	0.0461962	-0.025926	LkETQPGEAYVIQK	IEDEEKLkETQPGEA	K	865	1	19.3541	2	19.6111	19.236	19.2578	19.0873	19.5169	19.387	19.0597	19.5372	19.1943	19.6932	19.4657
P14873_K877	Map1b	P14873	0.590504	-0.290815	0.986573	-0.426495	0.0721048	0.0506996	ETQPGEAYVIQkETEVSK	GEAYVIQkETEVSKG	K	877	1	18.623	12	18.7537	18.5253	18.4879	18.0988	18.9436	18.6888	18.2774	18.7342	18.6428	19.0632	18.4964
P14873_K984	Map1b	P14873	1.19172	-0.536806	1.16202	-0.562579	0.190852	-0.11851	AEADVHLkEK	AEADVHLkEKRESVV	K	984	0.9885	9.40551	8	9.88405	8.8264	9.36851	8.96147	9.42903	9.28329	9.3462	9.89872	9.5463	9.6694	8.93826
P15105_K372	Glul	P15105	1.35428	-0.40414	0.51956	-0.588408	0.129271	0.142587	TCLLNETGDEPFQYkN	GDEPFQYkN______	K	372	1	16.932	15	17.2356	16.9083	16.9276	16.6329	17.1579	16.5675	17.0596	16.7826	17.5637	17.0998	16.061
P15105_K95	Glul	P15105	1.37881	0.491687	1.14338	0.962703	0.0624213	0.040029	KDPNkLVLCEVFK	PFRKDPNkLVLCEVF	K	95	1	14.0327	5	13.9312	14.6091	13.956	14.6256	13.9936	14.1212	14.4714	12.9307	13.8444	13.5725	14.3524
P15116_K756	Cdh2	P15116	0.545985	-0.17404	1.57046	-0.226297	0.843839	0.240254	QAkQLLIDPEDDVR	RDKERQAkQLLIDPE	K	756	1	17.7226	3	18.1292	17.9282	17.757	17.6798	17.888	17.6442	17.4576	17.6765	17.7587	17.775	17.5634
P15209_K524	Ntrk2	P15209	0.72673	-0.74422	0.365769	-0.447865	0.32331	-0.517212	IPVIENPQYFGITNSQLkPDTFVQHIK	GITNSQLkPDTFVQH	K	524	0.9989	11.3491	18	12.0323	10.6156	11.0258	NaN	11.0051	10.6048	10.5345	11.7451	11.7447	11.236	11.7203
P15209_K533	Ntrk2	P15209	0.912569	-0.31969	0.00211645	-0.0030098	0.51479	-0.436412	PDTFVQHIkR	DTFVQHIkRHNIVLK	K	533	0.9951	12.4268	9	12.5067	11.8768	12.5628	12.1605	12.2874	12.3604	12.9773	13.0962	12.3087	12.3111	12.1607
P15209_K571	Ntrk2	P15209	1.80848	0.916634	1.92469	1.20033	0.634398	-0.512118	ILVAVkTLK	DKILVAVkTLKDASD	K	571	0.9657	16.4986	6	15.7544	16.6019	15.913	16.4901	15.8779	17.2033	17.0234	16.1859	16.1353	15.9095	17.531
P15209_K626	Ntrk2	P15209	0.666346	0.340418	2.11283	1.17851	0.833269	-0.644022	HGDLNkFLR	MKHGDLNkFLRAHGP	K	626	1	15.2226	6	14.9766	15.4584	14.8623	14.8681	15.0658	15.5995	15.737	14.8905	14.6506	14.7814	16.1684
P15261_K292	Ifngr1	P15261	2.01687	-0.485523	0.228482	0.26566	0.545426	-0.206905	SIMLPkSLLSVVK	RKSIMLPkSLLSVVK	K	292	1	12.4544	6	12.8481	12.4536	12.8289	12.2432	12.6523	12.176	12.655	11.6524	12.7983	12.2457	12.3406
P15261_K299	Ifngr1	P15261	3.11226	-0.969369	1.07125	-0.69254	0.272721	0.170709	SLLSVVkSATLETKPESK	KSLLSVVkSATLETK	K	299	1	12.247	7	12.8055	11.7907	12.6881	11.6464	12.829	11.9774	11.3528	12.5946	12.2257	12.1597	11.9155
P15532_K124	Nme1	P15532	1.30738	-0.399992	1.03198	-0.582914	0.13506	-0.0563997	NIIHGSDSVkSAEK	IHGSDSVkSAEKEIS	K	124	1	21.4491	10	21.3758	20.9811	21.47	21.0245	21.6885	21.3288	21.0981	22.1092	21.5278	21.6152	21.2376
P15864_K106	H1-2	P15864	1.82199	-1.20335	0.606814	-0.858584	0.550589	-0.510199	GTGASGSFkLNK	TGASGSFkLNKKAAS	K	106	1	16.5359	9	17.129	15.5224	16.8975	15.3391	16.258	15.813	15.6037	17.1755	16.1831	17.4222	16.533
P15864_K46	H1-2	P15864	2.33003	-1.45556	1.1964	-1.45085	0.129343	-0.118017	KASGPPVSELITkAVAASK	PVSELITkAVAASKE	K	46	1	16.2511	13	16.9003	15.1986	16.8142	14.9311	16.2608	15.479	14.9775	17.04	16.1034	17.1719	15.6643
P15864_K64	H1-2	P15864	3.07454	-0.928776	0.362862	-0.734082	0.437354	-0.554706	kALAAAGYDVEK	VSLAALKkALAAAGY	K	64	1	14.4255	1	14.3711	13.5086	14.5941	13.4185	14.4359	13.6876	13.4072	15.2432	13.8491	15.3887	14.7787
P15864_K75	H1-2	P15864	1.89107	-1.21176	0.72881	-0.955625	0.528367	-0.485635	ALAAAGYDVEkNNSR	AAGYDVEkNNSRIKL	K	75	1	16.3587	11	16.7846	15.4651	16.7355	14.9523	16.2088	15.6763	15.4923	17.2018	16.0424	17.1733	16.208
P15864_K90	H1-2	P15864	2.35085	-1.06641	1.01486	-0.939751	0.500139	-0.391013	SLVSkGILVQTK	GLKSLVSkGILVQTK	K	90	1	14.8622	5	15.1837	14.0144	15.0469	13.6937	14.9724	14.2957	14.0757	15.5478	14.8462	15.6021	14.7089
P15864_K97	H1-2	P15864	1.66513	-1.30994	0.509173	-1.28356	0.225194	-0.535271	GILVQTkGTGASGSFK	KGILVQTkGTGASGS	K	97	1	13.6522	7	13.866	12.6085	13.6568	11.6853	13.4842	12.7835	11.8349	14.5634	13.1143	14.8561	13.9538
P15920_K136	Atp6v0a2	P15920	0.60343	-0.206266	0.294055	0.111307	1.18149	-0.497503	VTkTFLK	THMLRVTkTFLKRNV	K	136	0.9973	17.896	3	17.714	17.6696	17.8029	17.4198	18.0283	17.837	18.0334	18.1331	18.1181	17.8338	18.2458
P15920_K172	Atp6v0a2	P15920	0.791496	0.854821	0.154434	0.252782	0.160594	0.349518	LGAkLGFVSGLIQQGR	CMQRLGAkLGFVSGL	K	172	1	13.3228	4	12.7785	13.1081	12.5899	13.3453	13.1457	14.6252	14.0356	13.5092	13.0602	12.7023	12.6511
P16054_K401	Prkce	P16054	3.91152	1.74889	2.45716	1.96408	0.180477	-0.0918102	ASSATDGQLASPGENGEVRPGQAkR	EVRPGQAkRLGLDEF	K	401	0.9658	14.0509	24	12.9342	14.717	13.1267	14.7482	13.1701	15.0125	15.112	13.1345	13.0507	12.6757	14.7234
P16054_K412	Prkce	P16054	1.32233	0.982033	1.74862	1.93155	0.173285	-0.155507	LGLDEFNFIkVLGK	LDEFNFIkVLGKGSF	K	412	0.97	10.2826	10	9.94303	10.9836	10.336	11.2138	9.42337	10.4511	10.8268	9.45822	8.52869	9.3335	11.2499
P16054_K457	Prkce	P16054	2.18845	1.89814	0.571751	0.699082	0.67219	0.713517	DVILQDDDVDCTMTEkR	VDCTMTEkRILALAR	K	457	0.961	12.6367	16	11.2135	13.5736	11.818	14.0223	11.8608	12.9909	13.1327	11.783	12.4497	NaN	12.4981
P16056_K1191	Met	P16056	1.19561	0.350833	1.63261	0.258421	0.233062	-0.0598103	GMkYLASK	LQVAKGMkYLASKKF	K	1191	0.9997	16.7972	3	16.3929	16.9961	16.8211	17.0546	16.6353	16.8511	16.9477	16.7512	16.7805	16.7743	17.1065
P16056_K1257	Met	P16056	0.426866	0.21432	0.200356	-0.153038	0.602398	0.269234	WMALESLQTQkFTTK	LESLQTQkFTTKSDV	K	1257	0.9994	11.6917	11	11.5868	11.6927	11.9834	12.0697	11.3562	11.807	11.7517	12.0663	11.78	11.3745	11.4228
P16056_K960	Met	P16056	1.41907	-0.245811	0.406515	-0.80027	0.93079	-0.162446	HkDLGSELVR	WMRKRKHkDLGSELV	K	960	0.9956	15.7818	2	15.4017	15.166	15.5761	15.2746	15.5655	15.3653	15.4251	17.409	15.2973	15.9878	15.437
P16092_K510	Fgfr1	P16092	0.209363	-0.0956717	0.693376	0.475928	0.531523	-0.178452	VTkVAVK	DKPNRVTkVAVKMLK	K	510	0.9993	16.1109	3	15.977	16.1837	16.2654	15.9582	16.4827	16.2962	16.4019	15.8232	16.2458	15.4767	16.2471
P16125_K308	Ldhb	P16125	0.532759	-0.224639	0.077386	0.119794	0.000449789	-0.00013415	GLTSVINQkLKDDEVAQLR	LTSVINQkLKDDEVA	K	308	1	20.0992	9	20.5341	20.1413	19.9484	20.085	20.3184	19.9007	20.0646	19.2742	20.6903	19.8035	20.0204
P16283_K642	Slc4a3	P16283	0.581044	-0.328535	0.169692	0.248365	0.13372	-0.108556	EQTkVEMTTR	RREREQTkVEMTTRG	K	642	0.9685	17.5669	4	17.4958	17.5266	17.619	17.3413	18.2806	17.542	17.9544	16.7965	18.0081	17.1859	17.2026
P16330_K216	Cnp	P16330	3.63316	1.14369	1.9138	0.737518	1.28645	0.43382	AGQVFLEELGNHkAFK	LEELGNHkAFKKELR	K	216	1	14.9591	13	14.4457	15.6991	14.4688	15.4943	14.5974	15.7496	15.0869	14.6106	14.468	14.3504	15.3407
P16330_K87	Cnp	P16330	0.146896	-0.0701459	1.48583	-0.348066	0.570989	0.215972	MVSADAYkIIPGSR	MVSADAYkIIPGSRA	K	87	1	16.8198	8	16.8457	16.976	16.6445	16.5757	17.1057	16.8338	16.5114	16.9516	17.0167	16.8136	16.647
P16381_K334	D1Pas1	P16381	3.21818	1.00001	1.43998	0.985253	0.290069	-0.146644	GkIGLDFCK	VDMMERGkIGLDFCK	K	334	0.9997	9.40551	2	8.7541	9.8087	8.8454	9.71875	8.93979	10.0119	9.77382	9.32778	8.75478	8.94093	10.2123
P16381_K490	D1Pas1	P16381	3.61788	2.48093	1.83895	2.64149	0.392355	-0.324594	SGkSPILVATAVAAR	LHQFRSGkSPILVAT	K	490	1	15.5367	3	13.7975	16.2923	13.9238	15.9987	13.8001	16.6732	16.3481	14.5382	14.1599	13.3154	16.9439
P16388_K67	Kcna1	P16388	1.88706	-0.843368	1.9257	-0.668365	0.156849	-0.0894607	TLAQFPNTLLGNPkK	NTLLGNPkKRMRYFD	K	67	1	13.3956	14	13.8256	13.0716	13.5043	13.0329	13.8819	12.5771	12.9319	13.5091	13.6296	13.8165	13.0348
P16546_K1187	Sptan1	P16546	0.659906	-0.29632	0.973949	-0.885534	0.0239456	0.0190064	DEADSkTASPWK	PRDEADSkTASPWKS	K	1187	0.9998	15.9384	6	15.8544	15.6541	15.794	15.1647	15.8982	15.8388	15.5554	17.0175	16.0943	16.1455	15.5117
P16546_K1311	Sptan1	P16546	0.290603	-0.209178	0.14853	0.210774	0.550016	-0.75522	LIQSHPESAEDLkEK	PESAEDLkEKCTELN	K	1311	1	14.4849	13	14.2196	13.9779	14.0063	13.7917	14.6765	14.5053	15.5268	14.5168	14.6164	14.7751	14.1669
P16546_K1432	Sptan1	P16546	0.0417879	-0.0503623	0.139188	0.132454	0.110165	-0.112163	TDLEkAWVQR	QERTDLEkAWVQRRM	K	1432	0.9857	13.3614	5	12.9886	13.1445	12.9655	13.413	14.1775	13.4229	13.8958	13.3799	13.2606	13.279	12.9821
P16546_K1630	Sptan1	P16546	0.0157636	-0.0144955	0.138676	-0.256705	0.0391716	-0.0384932	GACAGSEDAVkAR	AGSEDAVkARLAALA	K	1630	0.9366	15.4807	11	15.5427	15.4745	14.8609	14.9346	15.5936	15.5445	15.6413	14.6714	16.326	15.8419	15.0715
P16546_K1715	Sptan1	P16546	0.848316	-0.630693	0.349078	-0.504941	0.130316	0.116108	LkDLNSQADSLMTSSAFDTSQVK	SAHEDRLkDLNSQAD	K	1715	0.967	9.40551	2	10.0232	8.85758	9.19556	8.77493	9.83242	9.52655	8.81682	8.55801	9.82052	9.94703	9.057
P16546_K1736	Sptan1	P16546	0.822813	-0.271224	0.484882	-0.506845	0.276341	0.122296	DLNSQADSLMTSSAFDTSQVkEK	AFDTSQVkEKRDTIN	K	1736	1	9.40551	21	9.57139	9.46807	9.57397	9.08363	9.31508	9.09506	9.01811	8.95526	9.77493	10.0702	9.16848
P16546_K2000	Sptan1	P16546	1.31666	-0.357379	1.91443	-0.541639	0.242762	-0.0680192	ENSLkTDDYGR	GEKENSLkTDDYGRD	K	2000	0.9564	16.3646	5	16.2423	16.0794	16.3948	16.012	16.6603	16.1339	16.2738	16.713	16.6831	16.6581	16.0125
P16546_K2047	Sptan1	P16546	1.34071	-0.446607	1.0509	-0.263002	0.589142	-0.286521	DQLLAAkHIQSK	KDQLLAAkHIQSKAI	K	2047	1	9.40551	7	9.60132	8.84059	9.42176	9.03139	9.53282	9.3441	9.46529	9.52072	9.70597	9.63797	9.25181
P16546_K2052	Sptan1	P16546	3.34697	2.04662	3.13172	2.35162	0.740233	-0.381269	HIQSkAIEAR	AAKHIQSkAIEARHA	K	2052	0.9931	9.40551	5	7.90088	10.0234	8.09013	10.4516	8.28784	9.94376	10.408	8.25199	8.30302	7.95266	10.6337
P16546_K2078	Sptan1	P16546	1.53106	-0.593747	0.00467971	0.00231822	0.462083	-0.273107	kLLEAQSHFR	NSATRKKkLLEAQSH	K	2078	0.9999	13.976	1	14.2032	13.3922	14.2272	13.6682	14.3892	13.9779	13.8056	13.7781	14.0773	13.9953	14.0995
P16546_K2184	Sptan1	P16546	0.128851	0.105342	0.0958292	-0.0711835	0.460984	-0.407005	NLQkIIK	ETWRNLQkIIKEREL	K	2184	0.9897	17.1615	4	16.5832	16.8729	16.6712	16.6099	17.2539	17.3415	17.0286	17.3096	17.3734	17.5759	17.6683
P16546_K2404	Sptan1	P16546	0.629241	-0.216405	1.55406	-0.34366	0.527699	0.231463	ETENVkSSEEIESAFR	SRETENVkSSEEIES	K	2404	1	14.7022	6	14.7367	14.8306	14.9835	14.7819	14.9466	14.4051	14.5216	14.7183	14.8767	14.7592	14.3605
P16546_K2452	Sptan1	P16546	0.670433	-0.429656	2.27331	-0.497482	0.16562	-0.165538	PYVDGkGR	MKPYVDGkGRELPTA	K	2452	0.9551	19.2116	6	19.4084	18.8791	19.1772	18.3481	19.257	19.3264	19.0734	19.5973	19.4732	19.4722	18.9601
P16546_K602	Sptan1	P16546	0.636365	-0.236339	1.42325	-0.402302	0.264698	0.111506	TATDEAYkDPSNLQGK	TATDEAYkDPSNLQG	K	602	0.9917	9.40551	8	9.74506	9.15659	9.38338	9.16297	9.42851	9.52837	9.22291	9.41729	9.69599	9.60705	9.11936
P16546_K633	Sptan1	P16546	0.441787	-0.233995	0.521407	-0.19654	0.623457	-0.426205	IDALEkAGQK	SRIDALEkAGQKLID	K	633	0.9978	16.6361	6	16.501	16.136	16.4459	16.0304	16.6542	16.7328	16.6369	17.0103	16.7024	17.0547	16.8149
P16546_K718	Sptan1	P16546	0.119725	-0.0513961	0.446779	-0.244301	0.0928543	-0.0485474	DLTNVQNLQkK	TNVQNLQkKHALLEA	K	718	0.9997	16.1158	10	15.94	15.7387	16.0942	16.1799	16.1754	16.1368	16.0385	16.2346	16.0563	16.6431	16.0955
P16546_K73	Sptan1	P16546	1.56053	-0.230557	1.04685	-0.277403	0.539765	-0.103846	LQVASDENYkDPTNLQGK	VASDENYkDPTNLQG	K	73	1	12.598	10	12.6309	12.4674	12.7071	12.5004	12.6207	12.2992	12.5355	12.6323	12.8658	12.9126	12.5168
P16546_K770	Sptan1	P16546	1.6041	0.280052	0.457954	-0.415412	0.460377	0.396485	YEALkEPMVAR	VARYEALkEPMVARK	K	770	0.9999	12.9887	5	12.9117	13.0588	12.7656	13.1075	12.9159	13.2671	13.2128	13.1953	13.3366	12.9583	12.2831
P16546_K814	Sptan1	P16546	0.98865	-0.0925554	0.55104	-0.22935	2.08607	0.174674	GkDLIGVQNLLK	AASTNRGkDLIGVQN	K	814	1	13.0621	2	13.2344	13.0349	13.1673	13.0962	13.0985	13.0913	12.9149	12.8616	13.2265	13.2984	12.8841
P16546_K824	Sptan1	P16546	0.22963	-0.0937058	0.397808	0.504986	0.548373	-0.654265	DLIGVQNLLkK	IGVQNLLkKHQALQA	K	824	0.9998	14.3665	10	14.5702	14.2632	14.1427	14.1694	14.0909	14.09	15.4954	14.4147	14.1084	14.4473	14.1616
P16546_K841	Sptan1	P16546	0.573339	-0.422338	0.145011	-0.0620537	0.66657	-0.627762	IkAVTQK	AGHEPRIkAVTQKGN	K	841	1	19.2941	2	19.0386	18.4828	19.3522	18.5697	19.3791	19.4504	19.5166	19.5715	19.6972	19.3036	19.4075
P16546_K862	Sptan1	P16546	0.255273	0.0687383	1.77554	0.209534	0.731259	-0.199354	GNAMVEEGHFAAEDVkAK	HFAAEDVkAKLSELN	K	862	0.9997	9.40551	16	9.35198	9.41359	9.21632	9.23022	9.41043	9.54114	9.59852	9.35378	9.34907	9.45156	9.59016
P16858_K111	Gapdh	P16858	0.958981	-0.594463	0.120848	-0.0912212	0.705087	-0.673364	AGAHLkGGAK	EKAGAHLkGGAKRVI	K	111	0.9625	26.6604	6	26.4011	25.7736	26.8733	25.9589	26.8334	26.5919	26.4422	27.0149	26.7872	26.816	27.1208
P16858_K143	Gapdh	P16858	0.437863	0.332346	0.0800681	-0.0421611	0.400367	0.342994	YDNSLkIVSNASCTTNCLAPLAK	EKYDNSLkIVSNASC	K	143	1	9.40551	6	9.7606	9.81057	9.22233	9.97051	9.00139	9.20028	9.08595	9.34189	9.29274	9.44424	9.54897
P16858_K192	Gapdh	P16858	0.974553	0.277831	0.879651	0.537673	0.0821501	-0.0438182	TVDGPSGkLWR	TVDGPSGkLWRDGRG	K	192	0.9998	19.5791	8	19.6086	19.9113	19.6601	19.8778	19.3283	19.6414	19.6548	19.5055	18.984	19.4594	20.0532
P16858_K213	Gapdh	P16858	2.56361	0.451882	0.91864	0.522776	0.164466	-0.0845372	GAAQNIIPASTGAAkAVGK	PASTGAAkAVGKVIP	K	213	1	16.2173	15	16.0581	16.3914	16.0082	16.6026	15.9953	16.4233	16.3306	16.2317	15.7747	16.0962	16.7833
P16858_K217	Gapdh	P16858	1.00559	0.437059	1.41272	0.796399	0.343954	-0.185691	AVGkVIPELNGK	GAAKAVGkVIPELNG	K	217	0.9993	16.6136	4	16.3383	16.8502	16.7888	17.0556	16.1919	16.7244	16.8259	16.479	16.1181	16.2009	17.2989
P16858_K252	Gapdh	P16858	0.120577	0.0627937	0.437007	0.34361	0.684826	-0.281283	PAkYDDIKK	CRLEKPAkYDDIKKV	K	252	0.9977	18.0521	3	17.955	18.0913	18.2829	18.2305	17.7503	17.8548	18.2018	18.4619	17.684	17.8436	18.4785
P16858_K258	Gapdh	P16858	0.150663	-0.0931768	0.332404	0.593563	0.0863682	-0.13399	kVVKQASEGPLK	AKYDDIKkVVKQASE	K	258	0.9999	15.1046	1	15.5807	15.0479	15.1313	14.9476	14.9173	15.3544	14.5595	13.8978	15.0553	15.018	15.9417
P16858_K261	Gapdh	P16858	0.988455	0.216757	0.644439	0.490244	0.461636	-0.250175	KVVkQASEGPLK	DDIKKVVkQASEGPL	K	261	1	20.1039	4	19.9978	20.2006	20.1436	20.2472	19.8031	20.147	20.1521	20.2658	19.6327	19.9761	20.7447
P16858_K70	Gapdh	P16858	0.973223	0.680055	0.599119	0.583966	0.22356	0.248273	LVINGkPITIFQER	GKLVINGkPITIFQE	K	70	1	14.1816	6	14.1471	14.5481	14.2296	15.0644	13.4859	14.2903	13.9796	14.1202	13.388	13.8979	14.7923
P17182_K202	Eno1	P17182	0.118748	-0.0877698	0.734436	0.275065	0.152137	-0.151045	YGkDATNVGDEGGFAPNILENK	VIKEKYGkDATNVGD	K	202	0.9997	11.5103	3	11.5463	11.5822	11.6529	11.9557	11.6377	11.0357	11.5286	11.5381	11.23	11.4335	11.8226
P17182_K228	Eno1	P17182	0.0135069	0.0242033	0.693591	0.596478	0.547352	-0.587813	EALELLkTAIAK	KEALELLkTAIAKAG	K	228	0.952	10.9867	7	10.0201	11.3096	10.7432	11.0328	11.7234	10.2169	11.6498	11.2911	10.3995	10.8428	11.2321
P17182_K420	Eno1	P17182	1.27009	-0.258258	0.151518	-0.141561	0.439574	-0.271855	IEEELGSkAK	IEEELGSkAKFAGRS	K	420	0.9998	18.6328	8	18.6989	18.5076	18.7055	18.4511	18.5632	18.2341	18.3604	19.0508	18.4267	18.9556	18.9786
P17182_K60	Eno1	P17182	0.604415	0.13092	1.23894	0.507376	0.607667	-0.0707784	FMGkGVSQAVEHINK	DKTRFMGkGVSQAVE	K	60	0.9986	13.1202	4	12.9764	13.3075	13.2397	13.3328	13.2663	13.2349	13.3201	12.5977	12.9806	12.9871	13.4049
P17182_K80	Eno1	P17182	1.10001	-0.27448	0.220544	-0.137079	0.396901	-0.234821	TIAPALVSkK	IAPALVSkKVNVVEQ	K	80	1	19.2065	9	19.225	19.1372	19.4191	18.9916	19.1493	18.8411	18.938	19.355	19.2318	19.4988	19.5116
P17182_K89	Eno1	P17182	0.570803	-0.311125	0.181466	-0.21329	0.45879	-0.275339	VNVVEQEkIDK	VNVVEQEkIDKLMIE	K	89	1	18.3597	8	18.1558	18.1456	18.7239	18.2964	18.2381	17.7424	18.1678	19.0288	17.9336	18.688	18.5059
P17183_K60	Eno2	P17183	0.272924	0.257234	1.93299	1.34366	1.11209	-0.761111	YLGkGVLK	DKQRYLGkGVLKAVD	K	60	0.9996	17.1116	4	16.2705	16.8525	17.0143	17.108	17.3927	17.4887	18.1263	16.6586	16.7531	16.2898	17.6954
P17426_K810	Ap2a1	P17426	0.115798	0.0820115	0.500372	0.441995	0.17829	0.138739	TSVQFQNFLPTVVHPGDLQTQLAVQTkR	TQLAVQTkRVAAQVD	K	810	1	9.40551	27	9.45782	9.83779	9.90922	9.29908	9.22826	9.70447	9.20874	9.48967	8.93332	8.67615	9.74135
P17427_K35	Ap2a2	P17427	0.0546227	0.0109781	1.56214	0.205715	0.207564	-0.0407812	RINkELANIR	AEIKRINkELANIRS	K	35	0.9999	15.8947	4	15.8971	15.8641	15.9239	16.0342	16.0457	16.0014	15.9658	15.8357	15.8303	15.7389	16.0489
P17427_K569	Ap2a2	P17427	0.428224	-0.23242	0.133321	0.122885	0.192133	-0.147387	SDSQLkNADVELQQR	LRSDSQLkNADVELQ	K	569	0.9997	9.40551	6	9.90755	9.56467	9.25102	9.20733	9.46721	9.15652	9.14334	9.04573	9.28468	9.67161	9.77044
P17427_K614	Ap2a2	P17427	0.652727	-0.344622	0.331412	-0.101419	0.428426	-0.335431	ESSILAkLK	RESSILAkLKKKKGP	K	614	0.9899	16.8979	7	17.031	16.5762	16.8767	16.2249	16.9625	17.0352	16.8046	17.0539	16.9672	17.1257	17.0904
P17427_K631	Ap2a2	P17427	2.31618	-0.619961	1.55267	-0.806011	0.0052333	0.00320943	GPSTVTDLEETkR	VTDLEETkRERSIDV	K	631	1	19.031	12	19.4301	18.6268	19.098	18.534	19.1477	18.6551	18.8586	19.4761	19.4357	19.3124	18.3455
P17427_K841	Ap2a2	P17427	0.108279	-0.0319249	0.0567137	0.0226377	0.306562	-0.123818	WkQLSNPQQEVQNIFK	QDFFQRWkQLSNPQQ	K	841	1	14.6891	2	14.7762	14.5014	14.6648	14.6257	14.6068	14.8249	14.6365	14.7821	14.6222	14.8513	14.9125
P17439_K241	Gba1	P17439	0.292039	0.299636	0.544123	-0.451316	0.585644	0.671432	FLDAYAkYGLR	KFLDAYAkYGLRFWA	K	241	0.9997	14.6405	7	14.7427	15.0878	14.8414	15.4442	14.2435	14.1944	14.1507	15.1569	14.2393	14.67	14.3241
P17710_K133	Hk1	P17710	3.0792	4.1682	0.0127648	-0.0255416	2.06979	4.08932	SIPDGSEkGDFIALDLGGSSFR	SIPDGSEkGDFIALD	K	133	1	14.5437	8	12.2062	16.1847	11.6502	15.2598	11.8223	16.7387	12.4502	12.8345	11.5413	11.6162	11.4934
P17710_K203	Hk1	P17710	0.0179975	0.0105225	0.0393107	-0.0472763	0.859762	0.406601	kLPVGFTFSFPCR	KRKIKDKkLPVGFTF	K	203	1	15.2369	1	15.5397	15.4824	15.5163	15.13	15.1392	15.6144	15.1073	14.4421	15.3792	15.3275	14.8974
P17710_K243	Hk1	P17710	2.91427	4.74006	0.0987332	0.32713	1.83135	4.16877	ASGVEGADVVkLLNK	VEGADVVkLLNKAIK	K	243	1	20.3341	11	16.8287	21.6413	17.1472	21.2231	17.645	22.9767	18.3897	19.1063	16.6762	16.5709	17.1669
P17710_K346	Hk1	P17710	0.470235	0.757042	0.159331	0.333591	0.76392	1.07484	GSLNPGkQLFEK	RGSLNPGkQLFEKMV	K	346	1	12.5121	7	11.241	13.2783	12.7692	12.319	13.0418	13.7257	12.4016	11.4239	10.9067	12.7672	11.6641
P17710_K368	Hk1	P17710	1.85292	2.18523	0.323599	0.316596	1.47127	2.68872	LILVkMAK	LVRLILVkMAKESLL	K	368	1	17.1702	5	16.3011	18.01	16.196	17.8412	16.2862	19.4878	16.103	15.8869	15.1617	15.2746	15.4123
P17710_K389	Hk1	P17710	3.14993	2.52352	0.475087	0.361674	2.16191	2.26794	GkFTTSDVAAIETDK	PELLTRGkFTTSDVA	K	389	1	18.0055	2	16.875	19.2946	16.973	19.0035	16.7715	19.892	17.1863	17.2168	16.3864	16.6981	17.0712
P17710_K409	Hk1	P17710	2.91818	4.00504	0.188725	0.459287	1.8707	3.51343	EGVQNAkEILTR	KEGVQNAkEILTRLG	K	409	1	20.0331	7	17.4104	21.308	17.6949	20.9782	17.7161	22.5503	18.4442	18.98	16.849	17.0893	17.7533
P17710_K537	Hk1	P17710	2.61711	2.50071	0.0841102	0.114464	1.64512	2.08124	LSkQALMEVK	LSHFRLSkQALMEVK	K	537	1	19.5919	3	18.1298	20.5959	18.2794	20.3268	18.4984	21.4871	18.9365	19.2527	18.079	18.491	18.5076
P17710_K544	Hk1	P17710	0.344919	0.227683	0.860475	0.789341	0.372574	-0.263561	QALMEVkK	KQALMEVkKKLRSEM	K	544	0.9995	17.7907	7	18.0854	18.3186	17.4441	17.836	17.6112	17.6692	18.0231	16.8693	17.545	17.8322	18.3866
P17710_K794	Hk1	P17710	2.60302	1.93396	0.897428	0.365541	1.62472	1.62309	VVDEYSLNSGkQR	EYSLNSGkQRFEKMI	K	794	1	16.4603	11	15.5852	17.5277	15.6313	17.1606	15.7892	18.1192	16.145	15.7616	15.4361	15.6439	15.8138
P17710_K819	Hk1	P17710	2.65189	2.0066	0.404878	0.252206	1.56702	1.76036	NILIDFTkK	NILIDFTkKGFLFRG	K	819	1	20.5793	8	19.6939	21.6944	19.6875	21.2695	19.816	22.2533	20.2893	19.8867	19.6312	19.6616	19.6681
P17710_K833	Hk1	P17710	1.09374	1.67148	0.178221	-0.207188	1.44748	2.47141	GQISEPLkTR	GQISEPLkTRGIFET	K	833	0.9973	20.5657	8	19.3868	21.6358	21.0023	20.7861	19.5412	22.5228	19.45	19.9658	19.0189	19.1675	18.9037
P17710_K841	Hk1	P17710	2.04795	2.36207	0.270175	-0.295968	1.71372	2.93815	GIFETkFLSQIESDR	TRGIFETkFLSQIES	K	841	0.9997	14.1397	6	13.0273	15.2351	13.1641	14.6797	12.9975	16.3603	12.4454	13.3997	12.6717	12.2772	12.5284
P17710_K884	Hk1	P17710	0.996397	0.370984	0.757431	0.72993	0.186196	0.12079	TVCGVVSkR	TVCGVVSkRAAQLCG	K	884	1	23.7784	8	24.0122	24.349	23.6116	24.1708	23.6999	23.9169	24.2652	22.7201	23.6038	23.5606	23.7843
P17710_K941	Hk1	P17710	2.10689	1.69325	1.07074	0.527429	1.90193	1.43374	ELSPkCTVSFLLSEDGSGK	TVKELSPkCTVSFLL	K	941	1	14.4152	5	14.3395	15.4307	13.5489	15.1595	13.4855	15.8635	14.0133	13.2048	13.7008	13.6646	14.0883
P17751_K142	Tpi1	P17751	0.406132	-0.146604	0.779236	-0.376601	0.0513916	-0.0403636	EAGITEkVVFEQTK	REAGITEkVVFEQTK	K	142	1	19.7865	7	19.7231	19.7999	19.9028	19.721	19.6875	19.3526	19.4023	20.1249	19.9461	20.0534	19.9274
P17751_K156	Tpi1	P17751	1.12089	-0.423295	0.929901	-0.384434	0.0438285	-0.0214971	VIADNVkDWSK	KVIADNVkDWSKVVL	K	156	1	19.476	7	19.8432	19.4643	19.7597	19.1024	19.3947	19.1611	19.1607	19.8106	19.4073	19.7276	19.3674
P17751_K175	Tpi1	P17751	0.0981552	-0.0305443	0.443519	-0.303193	0.292976	0.207064	VVLAYEPVWAIGTGkTATPQQAQEVHEK	VWAIGTGkTATPQQA	K	175	1	11.771	15	11.9429	11.6683	11.871	11.857	11.6288	11.8258	11.2187	11.8426	11.7831	12.0139	11.9346
P17751_K194	Tpi1	P17751	0.618663	0.207266	0.0111158	0.00914939	0.295889	0.160638	GWLkSNVNDGVAQSTR	EKLRGWLkSNVNDGV	K	194	1	15.4437	4	15.5866	15.7157	15.4458	15.644	15.1536	15.448	15.1917	15.4694	15.1619	15.6671	15.6922
P17751_K6	Tpi1	P17751	0.41379	0.0929677	0.693158	0.388457	0.623516	-0.217512	kFFVGGNWK	__MAPTRkFFVGGNW	K	6	0.9973	9.40551	1	9.22757	9.47562	9.39659	9.55579	9.49838	9.37005	9.50934	9.60407	9.10948	9.17507	9.85999
P17918_K164	Pcna	P17918	1.67519	-0.687344	0.317762	-0.390412	0.0775936	0.0487088	DLSHIGDAVVISCAkNGVK	AVVISCAkNGVKFSA	K	164	1	15.1991	15	15.6898	14.8068	15.3371	14.6428	15.6386	15.1539	14.9464	14.4703	15.5964	15.5619	14.6918
P17918_K80	Pcna	P17918	0.559779	0.194475	0.610677	0.374659	0.0297333	0.0177358	ILkCAGNEDIITLR	TSMSKILkCAGNEDI	K	80	0.9961	11.5637	3	11.5106	11.9208	11.7403	11.8657	11.4637	11.5115	11.8907	11.5844	11.5289	11.0075	11.6059
P18052_K587	Ptpra	P18052	1.58862	-0.666278	0.185519	0.329476	0.607425	-0.339712	TGNLPANMkK	GNLPANMkKNRVLQI	K	587	0.9995	16.6988	9	17.0716	16.3867	16.8933	16.1057	17.2155	16.6891	16.8594	15.3915	16.8745	16.9462	16.6076
P18572_K354	Bsg	P18572	2.13175	-0.707088	0.436304	-0.613857	0.585982	-0.728653	RkPDQTLDEDDPGAAPLK	FIYEKRRkPDQTLDE	K	354	1	16.206	2	16.0838	15.1549	16.1203	15.318	16.0136	15.6234	15.4308	16.9127	16.2449	16.9662	16.7574
P18654_K322	Rps6ka3	P18654	0.759828	0.72956	1.09223	1.08358	0.283796	-0.196292	LGAGPDGVEEIkR	PDGVEEIkRHSFFST	K	322	0.9984	13.9576	12	12.941	13.9547	13.5036	14.4105	14.3174	14.5855	14.6727	13.9638	12.8889	13.4361	14.3537
P18760_K114	Cfl1	P18760	1.13121	-0.221107	0.187758	0.0766668	0.388301	-0.135719	SkMIYASSK	ENAPLKSkMIYASSK	K	114	0.9999	16.9782	2	17.2275	16.8728	17.066	16.7819	17.058	17.0333	16.8904	16.8832	16.8575	17.1245	17.173
P18760_K121	Cfl1	P18760	0.825216	-0.210033	0.0665342	-0.0285994	0.0530931	0.0224724	MIYASSkDAIK	KMIYASSkDAIKKKL	K	121	1	17.5171	7	17.6394	17.5448	17.6199	17.249	17.7643	17.5998	17.409	17.2506	17.5439	17.6175	17.4751
P18760_K30	Cfl1	P18760	0.517234	-0.200507	0.426079	0.167572	0.448722	-0.21893	SSTPEEVkK	SSTPEEVkKRKKAVL	K	30	0.9368	18.0797	8	18.2803	17.7475	18.049	17.9481	18.2444	18.2766	18.2473	18.2285	18.0877	17.81	18.172
P18760_K44	Cfl1	P18760	2.10366	-0.376513	0.443759	-0.151273	0.737043	-0.187323	AVLFCLSEDkK	LFCLSEDkKNIILEE	K	44	1	15.2917	10	15.5675	15.0587	15.4377	15.0476	15.3042	15.0736	15.3925	15.2618	15.4488	15.485	15.1021
P18760_K92	Cfl1	P18760	0.577137	-0.242247	0.929815	-0.283964	0.386056	-0.19327	YALYDATYETkESKK	YDATYETkESKKEDL	K	92	1	19.4122	11	19.3183	19.1119	19.2875	18.9183	19.6063	19.4552	19.3685	19.6181	19.823	19.4761	19.3417
P18872_K105	Gnao1	P18872	0.776584	0.142518	0.529473	0.596506	0.307737	-0.0632219	KTDSkMVCDVVSR	KERKTDSkMVCDVVS	K	105	1	19.3625	5	19.415	19.6474	19.3024	19.4333	19.4999	19.564	19.625	18.2966	19.2576	19.4907	19.598
P18872_K154	Gnao1	P18872	0.373427	0.145494	0.052931	0.0466773	0.0197668	0.0183163	EYQLNDSAkYYLDSLDR	YQLNDSAkYYLDSLD	K	154	1	17.9668	9	18.121	17.9951	17.9343	18.2146	17.6453	17.9274	17.6505	18.1163	17.8545	17.9712	18.4042
P18872_K21	Gnao1	P18872	0.844037	-0.190671	0.0511086	-0.0216605	0.718873	-0.217922	AIEkNLK	ERSKAIEkNLKEDGI	K	21	0.9814	20.3841	4	20.6051	20.1437	20.2892	20.287	20.4093	20.3009	20.3114	20.5565	20.3468	20.5471	20.6122
P18872_K24	Gnao1	P18872	0.10341	-0.0498536	0.371252	-0.0624495	0.0760462	-0.0206995	NLkEDGISAAK	KAIEKNLkEDGISAA	K	24	1	17.6244	3	17.981	17.6445	17.5453	17.6994	17.4577	17.4904	17.5684	17.6409	17.7668	17.6761	17.696
P18872_K278	Gnao1	P18872	1.23601	0.62561	2.03844	0.906278	0.438162	-0.152533	DLFGEkIK	KKDLFGEkIKKSPLT	K	278	0.9982	16.3086	6	15.7639	16.5169	16.4659	16.8379	15.8723	16.6241	16.7114	16.0969	15.7539	15.8669	16.9129
P18872_K32	Gnao1	P18872	1.56629	0.266355	0.873068	0.539166	0.619609	-0.337852	EDGISAAkDVK	EDGISAAkDVKLLLL	K	32	1	21.9923	8	21.9399	22.1523	21.7688	22.0821	21.7279	22.0014	22.1156	21.9778	21.661	21.993	22.7173
P18872_K35	Gnao1	P18872	0.0869719	0.0326252	0.058736	0.0230974	0.0713725	-0.0388323	DVkLLLLGAGESGK	ISAAKDVkLLLLGAG	K	35	1	18.9548	3	18.9406	19.0402	19.0697	19.139	18.8302	18.7592	18.8639	19.0245	19.0673	18.8938	19.1727
P18872_K46	Gnao1	P18872	0.847451	0.657911	0.887872	0.743144	0.183722	0.252315	LLLLGAGESGkSTIVK	LGAGESGkSTIVKQM	K	46	1	17.0282	11	16.8644	17.6317	17.1804	17.9726	16.5192	16.9334	16.8261	16.7047	16.298	16.5487	17.6944
P18872_K51	Gnao1	P18872	1.7404	0.680075	1.1698	1.21539	0.101849	-0.0883964	STIVkQMK	SGKSTIVkQMKIIHE	K	51	0.9989	17.8986	5	17.7457	18.486	17.7847	18.4443	17.4238	18.0642	18.0828	16.688	17.3061	17.6193	18.757
P18872_K67	Gnao1	P18872	0.628804	-0.455199	1.21165	0.55293	0.567205	-0.535705	IIHEDGFSGEDVkQYKPVVYSNTIQSLAAIVR	GFSGEDVkQYKPVVY	K	67	0.9359	11.1982	13	11.6377	10.9781	11.221	10.4385	11.4112	11.4876	11.6026	10.8464	NaN	11.0553	11.405
P18872_K70	Gnao1	P18872	0.532116	0.565916	0.931332	0.927091	0.0488823	-0.0806012	QYkPVVYSNTIQSLAAIVR	GEDVKQYkPVVYSNT	K	70	1	12.3292	3	12.598	13.069	12.2688	12.8496	11.4112	12.0571	12.2204	12.0649	11.5967	11.7747	13.2579
P18872_K98	Gnao1	P18872	0.707597	-0.259015	0.0958954	-0.0658232	0.691254	-0.209977	AMDTLGVEYGDkER	LGVEYGDkERKTDSK	K	98	1	17.6444	12	17.4714	17.3231	17.7265	17.4808	17.9805	17.5975	17.7832	17.9542	17.3941	17.8804	17.571
P19096_K1071	Fasn	P19096	0.931522	0.132379	0.522586	0.201802	0.303035	-0.111519	LkEDTQVADVTTSR	RQKVYRLkEDTQVAD	K	1071	1	15.0356	2	14.8593	15.0748	14.9846	15.0831	15.0711	15.1542	15.0261	15.1348	14.9439	14.9626	15.4051
P19096_K1143	Fasn	P19096	1.44853	-0.417696	1.1097	-0.372526	0.0193849	-0.0104971	ELQLCkGLAR	QKELQLCkGLARALQ	K	1143	0.9998	16.9294	6	17.1905	16.7705	17.1651	16.4681	17.0067	16.8706	16.603	16.9968	16.9979	17.2635	16.8242
P19096_K1152	Fasn	P19096	1.11952	-0.293924	1.8116	-0.330818	0.142084	-0.0643778	ALQTkATQQGLK	LARALQTkATQQGLK	K	1152	0.9999	16.5068	5	16.5822	16.1771	16.5697	16.2001	16.6564	16.5494	16.3032	16.7382	16.641	16.733	16.4433
P19096_K1697	Fasn	P19096	1.609	0.729504	1.75498	1.19167	0.454306	-0.260858	VFTTVGSAEkR	TTVGSAEkRAYLQAR	K	1697	0.9999	15.1679	10	14.6682	15.4626	15.1877	15.722	14.5893	15.4491	15.5272	14.8274	14.474	14.5399	16.0836
P19096_K2442	Fasn	P19096	1.63312	-0.358892	0.160198	-0.118869	0.134235	0.0902675	AkTGGTYGEDLGADYNLSQVCDGK	NVTLLRAkTGGTYGE	K	2442	1	18.3982	2	18.8209	18.398	18.6303	18.3533	18.5636	18.1867	18.5276	18.1215	18.5116	18.3907	17.9172
P19096_K993	Fasn	P19096	1.30759	0.595805	1.0516	0.663676	0.188633	0.114758	LTQGEVYkELR	LTQGEVYkELRLRGY	K	993	1	16.1107	8	16.1245	16.5353	16.0437	16.7782	15.626	16.2681	16.2467	16.1008	15.484	15.6615	16.5782
P19157_K128	Gstp1	P19157	0.717005	0.196949	0.23985	-0.10787	0.368579	0.190337	ALPGHLkPFETLLSQNQGGK	KALPGHLkPFETLLS	K	128	1	16.0425	7	16.0483	15.9975	15.9538	16.4094	15.9465	16.1326	15.8053	16.0177	16.2586	16.0158	16.1737
P19253_K103	Rpl13a	P19253	0.313097	0.117867	0.0223844	-0.0101684	0.26971	0.128243	LkVLDGIPPPYDK	QAALERLkVLDGIPP	K	103	1	14.7192	2	14.8384	14.9615	14.7113	15.0215	14.6453	14.5656	14.7271	14.9566	14.5774	14.6604	14.7155
P19253_K114	Rpl13a	P19253	0.00280376	-0.000921567	1.09001	0.198133	0.543475	-0.0999311	VLDGIPPPYDkK	GIPPPYDkKKRMVVP	K	114	0.9999	15.242	11	15.4311	15.3803	15.3045	15.1756	15.1232	15.3002	15.3764	15.2994	15.099	15.163	15.3941
P19253_K191	Rpl13a	P19253	0.983427	-0.442356	0.251643	0.0961777	0.327145	-0.190529	ICkFTEVLK	NVEKKICkFTEVLKT	K	191	1	13.8033	3	14.1933	13.788	13.8373	13.27	14.1674	13.813	13.7643	13.5088	13.8836	13.7616	13.8641
P19536_K85	Cox5b	P19536	0.330804	-0.164045	0.318001	0.277321	0.626255	-0.420037	EDPNLVPSISNkR	LVPSISNkRIVGCIC	K	85	0.9686	12.7052	12	12.9894	12.7292	12.7693	12.373	12.3855	12.5497	13.3084	12.539	13.0585	12.4826	12.6329
P19783_K149	Cox4i1	P19783	1.53823	-0.696832	0.2324	-0.405777	0.206463	0.18329	MLDMkANPIQGFSAK	TKRMLDMkANPIQGF	K	149	0.9988	12.203	5	12.6862	12.0724	12.6923	12.0308	12.3446	11.5294	11.3629	11.3451	11.9656	12.9895	12.0256
P19783_K159	Cox4i1	P19783	1.47537	-0.956338	0.590915	-0.76677	0.66261	-0.292132	ANPIQGFSAkWDYDK	PIQGFSAkWDYDKNE	K	159	1	11.8032	10	12.1866	10.9502	12.3986	11.3653	11.5216	10.9223	11.4143	12.4742	11.2957	12.6445	11.3285
P20065_K38	Tmsb4x	P20065	0.278667	-0.125661	0.355572	-0.12274	0.248443	0.099521	NPLPSkETIEQEK	EKNPLPSkETIEQEK	K	38	1	16.1513	6	16.0158	16.1248	16.4688	16.3878	16.4172	16.0123	16.1503	16.3865	16.0554	16.1527	16.0006
P20065_K45	Tmsb4x	P20065	0.552344	-0.581163	0.198109	-0.0939536	0.127176	-0.166109	ETIEQEkQAGES	KETIEQEkQAGES__	K	45	0.9928	15.394	7	15.1052	14.4964	15.8385	15.7215	16.1237	15.1061	15.4123	15.504	15.1454	15.4547	15.1359
P20152_K104	Vim	P20152	0.0284092	-0.0224819	0.134544	-0.114984	0.103386	0.0788676	TNEkVELQELNDR	KNTRTNEkVELQELN	K	104	1	15.6639	4	15.356	15.4004	15.6541	15.6217	16.0622	15.9827	15.7978	16.116	15.5087	15.4885	15.381
P20152_K139	Vim	P20152	0.081195	-0.0339355	0.472695	-0.790908	1.1308	0.514113	ILLAELEQLkGQGK	LAELEQLkGQGKSRL	K	139	1	12.3727	10	12.3558	12.2588	12.3206	12.5732	12.3255	12.0682	11.766	12.2951	11.8204	13.615	11.8059
P20152_K188	Vim	P20152	0.0140289	0.00726573	0.796523	0.603902	0.386039	0.133576	EkLQEEMLQR	DIMRLREkLQEEMLQ	K	188	0.9988	18.7079	2	18.6443	18.7445	18.9985	19.116	19.0745	18.8786	18.7771	17.6993	18.2737	18.5536	18.7818
P20152_K235	Vim	P20152	0.389653	-0.473352	0.00663386	0.00629171	0.305976	0.156587	KVESLQEEIAFLkK	QEEIAFLkKLHDEEI	K	235	1	9.40551	13	8.81762	9.09794	10.5068	9.19195	9.91712	9.53159	8.97142	8.8778	8.90272	9.55233	9.26306
P20152_K439	Vim	P20152	0.413457	-0.141492	0.933924	-0.360216	1.4819	0.569297	ETNLESLPLVDTHSkR	PLVDTHSkRTLLIKT	K	439	0.9999	17.1812	15	17.311	17.364	17.4489	17.4904	17.6183	17.0992	16.7873	17.2609	16.8598	17.2058	16.7099
P20152_K445	Vim	P20152	0.0429914	-0.0142053	0.195175	-0.0718241	3.45337	0.447728	TLLIkTVETR	SKRTLLIkTVETRDG	K	445	0.9999	18.2715	5	18.2823	18.5174	18.5417	18.4647	18.6581	18.4575	18.0323	18.2981	17.9303	18.0835	18.0319
P20357_K1010	Map2	P20357	0.240666	-0.147305	0.40024	-0.409501	0.00823918	0.0101579	ELITTkDTSPEK	TKELITTkDTSPEKT	K	1010	0.9957	12.6652	6	12.5809	12.1584	12.3946	12.6901	12.9702	12.6552	12.9334	12.8911	13.2464	12.5642	12.0487
P20357_K1035	Map2	P20357	0.707301	-0.7436	1.08539	-0.834298	0.178927	-0.221678	GLSSVPEVAEVEPTTkADQGLDFAATK	AEVEPTTkADQGLDF	K	1035	1	10.9106	16	11.607	10.1006	10.9074	9.74078	10.4834	10.9256	10.5803	11.5725	11.5381	10.8244	10.3743
P20357_K1046	Map2	P20357	1.23445	-0.824481	3.19729	-1.08734	0.101503	0.113279	ADQGLDFAATkAEPSQLDIK	GLDFAATkAEPSQLD	K	1046	1	13.5089	11	13.9443	12.5248	13.6607	12.8313	13.7707	13.5463	12.9022	13.9156	14.0355	13.8735	12.8061
P20357_K107	Map2	P20357	0.0306963	-0.0304921	0.196586	-0.215144	0.32298	0.411211	IVQVVTAEAVAVLkGEQEK	AEAVAVLkGEQEKEA	K	107	1	9.40551	14	9.80819	10.1509	9.39008	9.25158	9.48954	9.1938	9.53508	9.5383	9.55131	8.91852	8.70672
P20357_K1493	Map2	P20357	0.773762	-0.766378	0.81005	-0.449789	0.357605	-0.560362	LILkPAIK	PSRKLILkPAIKYTR	K	1493	0.9994	17.8703	4	17.9902	17.0497	18.037	16.4957	17.8626	18.0453	18.0682	18.2795	18.2046	18.1371	17.4464
P20357_K1672	Map2	P20357	0.411949	-0.145371	1.08573	-0.337568	0.161559	0.0898657	LINQPLPDLkNVK	NQPLPDLkNVKSKIG	K	1672	1	14.2999	10	14.361	14.2697	14.3906	13.9323	14.3248	14.4384	14.2158	14.4472	14.6174	14.3189	14.0314
P20357_K1677	Map2	P20357	0.282452	0.06766	0.0274515	0.0120352	0.645653	-0.191816	SkIGSTDNIK	DLKNVKSkIGSTDNI	K	1677	0.997	9.40551	2	9.2744	9.3362	9.17271	9.26009	9.42301	9.47682	9.42059	9.69637	9.41469	9.50138	9.67844
P20357_K1689	Map2	P20357	0.0559434	0.0343968	0.204811	0.044246	0.0103657	-0.00746791	YQPkGGQVQIVTK	DNIKYQPkGGQVQIV	K	1689	1	14.354	4	14.1567	14.1849	14.5633	14.2353	14.3354	14.7384	14.332	14.2458	14.4069	14.3956	14.4554
P20357_K1730	Map2	P20357	0.0725759	-0.0401767	0.42274	-0.292289	0.00601978	-0.00659005	IESVkLDFK	RVKIESVkLDFKEKA	K	1730	0.9999	14.4368	5	14.3177	14.1981	14.3636	14.1214	14.4787	14.72	14.6948	14.8278	14.504	14.6043	14.0114
P20357_K577	Map2	P20357	1.16718	-0.541505	1.59545	-0.982293	0.479809	0.411484	YFETSALkEDMTR	YFETSALkEDMTRST	K	577	0.9995	14.8255	8	15.1137	14.291	15.1172	14.3291	14.9581	14.9444	14.4157	15.1009	15.1731	15.003	13.8044
P21107_K113	Tpm3	P21107	0.476426	-0.13728	1.43888	-0.304371	0.043592	0.0208928	LATALQkLEEAEK	RLATALQkLEEAEKA	K	113	0.9977	11.2455	7	11.2405	10.9425	11.282	11.1288	11.3265	11.3659	11.0909	11.4931	11.3048	11.4897	11.1588
P21107_K137	Tpm3	P21107	0.23683	-0.38636	0.167066	0.115857	0.562625	-0.853909	ALkDEEK	VIENRALkDEEKMEL	K	137	0.9576	17.9887	3	17.0004	16.6694	18.063	17.2362	18.3503	18.3491	18.3412	18.2291	18.4492	17.7905	18.203
P21107_K150	Tpm3	P21107	0.108071	-0.10032	0.0817625	0.0370173	0.0677373	0.0680871	MELQEIQLkEAK	ELQEIQLkEAKHIAE	K	150	1	14.6179	9	14.5483	14.2875	14.4307	14.4311	15.1454	15.1049	14.3913	14.3371	14.546	14.625	14.6882
P21107_K206	Tpm3	P21107	1.81738	-0.279372	1.68687	-0.535055	0.216881	0.0647039	NVTNNLkSLEAQAEK	KNVTNNLkSLEAQAE	K	206	1	14.3222	7	14.4539	14.0855	14.4687	14.091	14.2837	14.1916	14.1973	14.506	14.6573	14.6159	13.9187
P21107_K214	Tpm3	P21107	1.25301	-0.368668	1.92085	-0.466319	0.428291	-0.141486	SLEAQAEkYSQK	SLEAQAEkYSQKEDK	K	214	1	16.9593	8	17.2187	16.7219	16.8655	16.4713	16.9742	16.7591	16.6999	17.2544	17.328	17.1933	16.8846
P21237_K176	Bdnf	P21237	0.708307	0.315782	0.656802	0.407497	1.4183	-0.543716	VPVSkGQLK	LEKVPVSkGQLKQYF	K	176	0.9913	14.3712	5	13.8436	14.2055	13.7659	14.1904	14.3339	14.4949	14.7273	14.0476	14.5918	14.66	14.9539
P21278_K102	Gna11	P21278	1.12185	-0.604955	1.45909	-0.650173	0.243654	-0.208427	ILYkYEQNK	ETLKILYkYEQNKAN	K	102	0.9999	22.9239	4	23.0433	22.1237	22.9846	22.2219	23.0584	22.9258	22.6831	23.3665	23.4601	23.0207	22.5814
P21278_K107	Gna11	P21278	1.00764	0.340577	1.0157	0.348453	0.435073	-0.164136	YEQNkANALLIR	LYKYEQNkANALLIR	K	107	1	17.7295	5	17.3051	17.7531	17.5307	17.7762	17.7335	18.0616	18.1448	17.7502	17.7878	17.5	17.9108
P21278_K158	Gna11	P21278	2.48527	0.787218	1.23605	0.761491	0.2282	-0.0805527	EFQLSDSAkYYLTDVDR	FQLSDSAkYYLTDVD	K	158	1	16.0462	9	15.7982	16.3787	15.5857	16.6302	15.5611	16.2978	16.5659	15.6589	16.13	15.4749	16.4663
P21278_K27	Gna11	P21278	0.520784	-0.283101	0.408747	0.0893879	0.546851	-0.305715	INAEIEkQLR	RINAEIEkQLRRDKR	K	27	0.9996	16.1372	7	16.5057	15.8407	15.9654	15.7087	16.2326	16.3051	16.2908	16.2275	16.2405	16.0354	16.2236
P21279_K102	Gnaq	P21279	1.23495	-0.729233	1.75117	-0.437966	0.38396	-0.3409	IPYkYEHNK	DTLKIPYkYEHNKAH	K	102	0.9998	23.0776	4	23.3289	22.3102	23.2309	22.2536	23.2996	23.1079	22.8304	23.3069	23.4512	23.2501	22.9658
P21279_K120	Gnaq	P21279	0.888807	0.574975	0.248386	0.0850595	0.168714	0.154306	EVDVEkVSAFENPYVDAIK	VREVDVEkVSAFENP	K	120	0.9999	9.40551	6	9.15904	9.18346	8.80307	10.0695	9.32333	9.75745	9.46738	9.58706	9.45538	9.24983	9.56426
P21279_K158	Gnaq	P21279	1.48892	0.426421	0.811827	0.279626	0.429775	0.221827	EYQLSDSTkYYLNDLDR	YQLSDSTkYYLNDLD	K	158	1	14.1734	9	14.0714	14.6912	14.1089	14.5577	14.038	14.2487	14.1066	14.0066	13.8936	14.0929	14.4481
P21279_K252	Gnaq	P21279	2.93724	1.30246	3.02133	1.63557	0.0526391	-0.012578	MEESkALFR	ENRMEESkALFRTII	K	252	1	17.5388	5	16.7396	18.2454	17.2204	18.2613	16.7866	18.1474	18.3194	16.4645	16.5752	16.7453	18.1418
P21279_K354	Gnaq	P21279	0.025252	0.0239709	0.608874	0.245452	0.192629	-0.140021	DTILQLNLkEYNLV	TILQLNLkEYNLV__	K	354	0.9758	10.2693	9	10.4943	10.6792	10.5447	10.0079	9.77819	10.2019	10.5523	10.1737	10.3966	10.0025	10.3205
P21279_K41	Gnaq	P21279	2.30231	1.27405	2.19994	1.33588	0.316782	0.165631	ELkLLLLGTGESGK	RDARRELkLLLLGTG	K	41	1	12.5537	3	11.8891	13.3382	12.3376	13.5005	11.7803	12.9905	13.0145	11.8945	11.9342	11.4959	13.207
P21279_K52	Gnaq	P21279	2.43358	1.87307	2.98273	1.89623	0.846926	0.411134	LLLLGTGESGkSTFIK	LGTGESGkSTFIKQM	K	52	1	15.0211	11	14.2361	16.0535	14.5673	16.2942	13.6668	15.7418	15.5868	13.9342	13.6885	13.5447	15.6506
P21279_K98	Gnaq	P21279	1.17047	-0.467277	0.886516	-0.341483	0.135256	-0.0793711	AMDTLkIPYK	IRAMDTLkIPYKYEH	K	98	1	17.7597	6	17.9051	17.3778	17.819	17.2685	18.1285	17.8045	17.5805	18.0751	17.6557	17.9826	17.5455
P21956_K234	Mfge8	P21956	0.236877	0.435157	0.360861	-0.29779	0.816338	1.5978	AEYLkTFK	AGRAEYLkTFKVAYS	K	234	0.9695	16.7083	5	17.079	17.6785	17.3538	18.2414	16.2685	16.0868	15.614	16.4363	15.5853	16.0851	15.8616
P21958_K254	Tap1	P21958	0.181368	0.217395	0.448032	-0.363577	0.449331	0.308022	QETGFFLkNPAGSITSR	QETGFFLkNPAGSIT	K	254	0.9981	12.0253	8	12.4802	12.4608	12.1023	12.1246	11.1094	11.7588	11.6638	12.5599	11.7167	12.2343	11.9496
P22892_K362	Ap1g1	P22892	0.772926	0.308255	2.18521	0.272712	0.150584	0.083202	DLDVSIkR	KDLDVSIkRRAMELS	K	362	0.9894	16.5299	7	16.5179	16.8956	16.5982	16.9432	16.2605	16.4625	16.6319	16.4196	16.3951	16.4189	16.736
P23116_K775	Eif3a	P23116	1.54628	-0.780091	0.558974	-0.38908	0.728943	-0.563386	QSVYEEkLK	RQSVYEEkLKQFEER	K	775	1	17.0622	7	17.0977	16.7644	17.2038	15.9862	17.2668	16.4774	16.7688	17.5624	16.974	17.549	17.1767
P23242_K128	Gja1	P23242	0.827375	0.461979	0.0467652	0.0691299	1.86042	0.597723	VAQTDGVNVEMHLkQIEIK	VNVEMHLkQIEIKKF	K	128	1	14.1008	14	13.5737	14.5745	14.1601	14.6033	14.3986	14.3406	13.9631	13.1894	14.5142	13.8142	13.8537
P23242_K144	Gja1	P23242	0.200461	0.0718174	0.603796	0.216228	0.563382	-0.200981	YGIEEHGkVK	YGIEEHGkVKMRGGL	K	144	0.9999	16.9847	8	16.777	16.9377	16.9413	16.8337	17.0499	17.2123	17.1471	17.1914	16.9459	16.8006	17.244
P23242_K258	Gja1	P23242	0.115508	0.0545444	0.296227	-0.102407	0.212845	0.106932	SDPYHATTGPLSPSkDCGSPK	TGPLSPSkDCGSPKY	K	258	1	15.9256	15	15.7702	16.2571	15.9096	15.801	16.1219	15.9073	15.7926	16.1533	15.8379	15.9606	15.9705
P23242_K264	Gja1	P23242	0.0142331	0.00570234	0.234273	-0.14242	0.998107	0.438944	DCGSPkYAYFNGCSSPTAPLSPMSPPGYK	SKDCGSPkYAYFNGC	K	264	1	13.4082	6	13.5132	13.84	13.6295	13.416	13.6197	13.5236	13.0347	13.3803	12.9764	13.5334	13.2738
P23242_K303	Gja1	P23242	0.144658	0.0769615	0.201677	0.079951	0.808851	0.446766	NYNkQASEQNWANYSAEQNR	SSCRNYNkQASEQNW	K	303	1	16.4127	4	16.379	17.0002	16.6706	16.5518	16.7831	16.5116	16.4057	16.2904	16.1128	16.0802	16.0765
P23242_K345	Gja1	P23242	0.257659	0.087622	0.206977	0.312426	0.676061	0.417603	MGQAGSTISNSHAQPFDFPDDSQNAkK	PDDSQNAkKVAAGHE	K	345	1	14.7522	26	14.8036	15.2369	14.9887	14.8518	15.0622	15.0286	14.9174	13.5017	14.7858	14.6397	14.3256
P23818_K358	Gria1	P23818	0.561165	-0.15223	0.109408	0.0255186	0.774744	-0.248148	FEGLTGNVQFNEkGR	GNVQFNEkGRRTNYT	K	358	1	15.1797	13	15.2556	15.1709	15.3306	15.113	15.0461	14.8917	15.4167	15.2678	15.2905	15.2852	15.1966
P23819_K349	Gria2	P23819	0.438961	-0.166502	0.0949753	-0.0484974	0.110839	-0.0680397	ALkQVQVEGLSGNIK	VEIERALkQVQVEGL	K	349	1	15.512	3	15.6188	15.3748	15.5601	15.1815	15.6102	15.7333	15.5794	15.749	15.5865	15.3038	15.4164
P23819_K677	Gria2	P23819	1.44113	-0.649228	1.23759	-0.818647	0.175799	0.0926363	QTEIAYGTLDSGSTkEFFR	TLDSGSTkEFFRRSK	K	677	0.9708	9.40551	15	9.90691	9.27987	9.3945	8.81376	9.60564	8.86573	8.83755	9.38295	9.65402	10.1004	8.95009
P23819_K850	Gria2	P23819	0.758088	-0.412306	0.79779	-0.411033	0.202098	-0.134234	VAkNAQNINPSSSQNSQNFATYK	AKRMKVAkNAQNINP	K	850	1	16.6298	3	17.0706	16.2163	16.5864	16.0603	16.515	16.6584	16.3202	16.5496	17.0415	16.9797	16.5716
P23819_K870	Gria2	P23819	1.35267	-0.968627	1.69156	-1.09281	0.136102	-0.150593	NAQNINPSSSQNSQNFATYkEGYNVYGIESVK	SQNFATYkEGYNVYG	K	870	1	15.7194	20	16.3314	14.7427	15.6494	14.5983	15.6741	15.4079	14.7506	16.1007	16.2432	16.1353	15.3832
P23819_K882	Gria2	P23819	1.44944	-1.65363	2.5487	-1.62768	0.313023	-0.448291	EGYNVYGIESVkI	VYGIESVkI______	K	882	1	18.7919	12	19.6153	16.9642	18.8291	16.8976	18.6056	18.2274	17.6859	19.3311	19.6758	19.3102	17.9368
P24288_K28	Bcat1	P24288	0.518463	-0.460912	0.12407	-0.135828	0.0630916	0.0747689	AkDLIITPATVLK	VAETFRAkDLIITPA	K	28	1	15.6549	2	15.9142	15.611	16.443	15.9464	15.542	14.9591	15.2283	15.7393	15.0192	15.9411	15.6331
P24547_K208	Impdh2	P24547	0.126451	0.0759624	0.377575	-0.306938	0.140999	0.109854	GkLPIVNENDELVAIIAR	LQRSKKGkLPIVNEN	K	208	1	14.2856	2	14.1394	13.8454	14.1648	14.3713	14.2585	14.574	14.194	14.6408	14.7809	13.9601	14.1134
P25444_K275	Rps2	P25444	1.61562	0.311252	1.59893	0.344553	0.111602	-0.0303602	SPYQEFTDHLVkTHTR	EFTDHLVkTHTRVSV	K	275	1	14.4257	12	14.4282	14.6391	14.2731	14.5017	14.2213	14.7155	14.5785	14.3088	14.217	14.388	14.7198
P25444_K58	Rps2	P25444	2.37978	0.973614	1.64122	1.5312	1.70555	-0.683188	AEDkEWIPVTK	RGGKAEDkEWIPVTK	K	58	1	14.1002	4	13.1391	14.3397	13.5626	14.2237	13.5031	14.5622	14.9549	13.815	12.9919	13.7748	15.1619
P25911_K20	Lyn	P25911	1.09428	0.573082	0.261678	0.264849	0.745452	0.602928	DNLNDDEVDSkTQPVR	NDDEVDSkTQPVRNT	K	20	0.9875	9.40551	11	8.91899	9.78437	9.53324	10.165	9.57729	9.79939	9.72434	8.72885	9.38336	9.03322	8.90232
P26040_K458	Ezr	P26040	0.222432	0.107368	0.358876	-0.17225	0.241397	0.156916	EAQDDLVkTK	EAQDDLVkTKEELHL	K	458	0.9995	15.9351	8	15.855	16.0815	15.9424	16.3057	15.9374	15.6697	15.9499	16.2937	15.8109	15.9983	15.7742
P26040_K79	Ezr	P26040	0.0582522	0.0208883	0.629648	0.0987411	0.00655947	0.00145038	KENPVQFkFR	KENPVQFkFRAKFYP	K	79	0.9999	15.2908	8	15.3156	15.3078	15.0998	15.2408	15.4894	15.4189	15.2893	15.2983	15.2356	15.1329	15.3527
P26041_K162	Msn	P26041	0.923296	0.317912	0.0979782	0.102913	0.241127	0.144242	VLEQHkLNK	QRVLEQHkLNKDQWE	K	162	0.9869	15.1508	6	14.7988	15.1904	15.0345	15.5413	15.2169	15.2724	14.9436	15.4038	14.6006	15.2582	15.4373
P26041_K352	Msn	P26041	0.0694567	0.0171871	0.46482	-0.182655	0.413006	0.0784987	LkQIEEQTK	EELMEKLkQIEEQTK	K	352	0.942	14.4818	2	14.3779	14.4242	14.4742	14.6134	14.6021	14.4683	14.4557	14.8105	14.3807	14.6271	14.3912
P26043_K79	Rdx	P26043	0.931063	0.137138	0.366843	0.258153	0.948009	0.196208	KENPLQFkFR	KENPLQFkFRAKFFP	K	79	0.9995	15.0082	8	15.03	15.2241	15.0418	15.1504	15.1943	15.303	14.9391	14.3635	15.0836	14.8672	15.1201
P26048_K389	Gabra2	P26048	0.749071	-0.30904	1.27731	-0.614761	0.200841	-0.104498	DPVLSTISkSATTPEPNK	PVLSTISkSATTPEP	K	389	0.9972	14.0086	9	14.0114	13.4707	13.7717	13.5883	14.1704	13.9674	13.7445	14.6726	14.361	14.1506	13.8155
P26049_K408	Gabra3	P26049	0.275103	-0.539789	1.21654	-1.16232	0.018751	-0.0501788	KNTTFNIVGTTYPINLAkDTEFSTISK	TYPINLAkDTEFSTI	K	408	1	9.40551	18	10.1362	8.02424	8.67291	8.05194	8.83551	9.94911	8.33538	9.75393	10.2962	9.61265	9.11517
P26049_K417	Gabra3	P26049	0.80739	-0.493542	1.08043	-0.542631	0.188034	-0.172406	DTEFSTISkSAAAPSASSTPTAIASPK	TEFSTISkSAAAPSA	K	417	1	17.8834	9	18.1973	17.3804	17.8565	17.0764	17.8381	17.9546	17.5368	17.9121	18.2062	18.4382	17.7489
P26049_K435	Gabra3	P26049	0.208386	-0.183579	0.471987	-0.33768	0.0708634	-0.060558	SAAAPSASSTPTAIASPkATYVQDSPAETK	PTAIASPkATYVQDS	K	435	1	14.3015	18	14.7946	14.1292	14.0893	13.6986	13.9398	14.4451	14.0332	14.0676	14.596	14.804	14.2699
P26049_K447	Gabra3	P26049	0.516895	-0.136875	0.402826	-0.139932	0.558978	-0.173911	ATYVQDSPAETkTYNSVSK	QDSPAETkTYNSVSK	K	447	1	12.5088	12	12.6358	12.3452	12.2773	12.4165	12.5959	12.3368	12.37	12.65	12.6149	12.7751	12.7102
P26231_K178	Ctnna1	P26231	1.2714	0.287946	0.535858	-0.0972204	2.54674	0.791916	NAGNEQDLGIQYkALKPEVDK	QDLGIQYkALKPEVD	K	178	1	14.4305	13	14.4126	14.9965	14.6288	14.8005	14.6819	14.7903	14.0553	14.121	14.2835	14.0986	14.0857
P26516_K180	Psmd7	P26516	0.0139387	0.00670878	0.560311	-0.268052	0.0790948	0.0527511	DIkDTTVGTLSQR	EHLLRDIkDTTVGTL	K	180	0.9999	15.1766	3	14.9837	14.9674	15.0386	15.2535	15.401	15.2225	15.3611	15.4136	15.3203	15.3554	14.829
P26618_K1001	Pdgfra	P26618	2.29485	-0.993968	1.71916	-0.798448	0.901247	-0.263332	LkDWEGGLDEQR	KNEEDKLkDWEGGLD	K	1001	1	16.2622	2	16.401	15.5253	16.3851	15.4395	16.871	15.7103	15.7272	16.6615	16.3908	16.8082	15.9162
P26618_K606	Pdgfra	P26618	0.0683788	0.0330998	0.479994	-0.184706	0.093234	0.0365942	ILGSGAFGkVVEGTAYGLSR	LGSGAFGkVVEGTAY	K	606	1	14.6716	9	14.9244	14.7149	14.451	14.7849	14.5293	14.5042	14.5197	14.8653	14.9693	14.6138	14.7431
P26618_K833	Pdgfra	P26618	1.32121	0.748425	1.11225	0.759898	0.113253	-0.0433737	LVkICDFGLAR	LAQGKIVkICDFGLA	K	833	0.9999	13.6954	3	13.1127	14.0032	13.0255	13.9833	13.8267	14.2236	13.9892	12.9573	13.4281	13.6751	14.2376
P26618_K994	Pdgfra	P26618	2.28215	-1.48578	2.23134	-1.49665	0.30172	-0.208827	VDSDNAYIGVTYkNEEDK	AYIGVTYkNEEDKLK	K	994	1	14.8187	13	15.0304	13.817	14.9167	13.2346	15.4659	13.9041	13.827	15.032	15.5454	15.4947	13.8945
P26638_K448	Sars1	P26638	1.23848	-0.328732	0.535491	-0.347662	0.250469	0.143432	TICAILENYQAEkGIAVPEK	LENYQAEkGIAVPEK	K	448	0.9998	11.0554	13	11.2535	10.7392	11.2422	11.1632	11.3083	10.9155	11.0011	11.376	11.2524	10.8021	10.5906
P26645_K101	Marcks	P26645	0.385555	-0.260845	0.238923	-0.243537	0.043539	0.0488251	DEAAAATEPGAGAADkEAAEAEPAEPSSPAAEAEGASASSTSSPK	PGAGAADkEAAEAEP	K	101	0.9998	12.1619	16	11.7795	12.0611	12.4302	11.8509	12.6747	12.19	12.458	11.9742	12.4007	12.3112	11.5123
P26645_K11	Marcks	P26645	0.887734	-0.596514	0.734613	-0.279097	0.359198	-0.322173	TAAkGEATAERPGEAAVASSPSK	QFSKTAAkGEATAER	K	11	1	9.40551	4	9.56819	8.94666	9.33406	8.51275	9.82502	9.4783	9.29489	9.34294	9.77082	9.62777	9.30794
P26645_K158	Marcks	P26645	1.21516	-0.434901	0.0318786	-0.0280155	0.347545	0.0623748	SFkLSGFSFK	FSFKKSFkLSGFSFK	K	158	1	15.6602	3	16.0499	15.5731	16.2296	15.4513	15.6892	15.6396	15.479	15.1652	15.9367	15.459	15.5056
P26645_K165	Marcks	P26645	0.373912	-0.250841	0.0907691	0.0553131	0.114344	-0.116428	LSGFSFkK	KLSGFSFkKSKKESG	K	165	0.9999	17.7099	7	17.7492	17.4017	17.9537	17.255	17.8497	18.1433	17.8084	17.6683	17.9272	17.3879	17.6245
P26645_K186	Marcks	P26645	0.176832	-0.0771313	0.123306	0.156813	0.0814477	-0.0785953	ESGEGAEAEGATAEGAkDEAAAAAGGEGAAAPGEQAGGAGAEGAAGGEPR	GATAEGAkDEAAAAA	K	186	1	13.1508	17	13.0204	13.2812	13.216	12.8828	13.3934	13.2344	13.6027	12.5148	13.3317	13.3175	12.8201
P26645_K85	Marcks	P26645	0.2352	-0.20938	0.31727	-0.463438	0.158638	-0.249588	EEPASGSAATPAAAEkDEAAAATEPGAGAADK	ATPAAAEkDEAAAAT	K	85	1	13.1888	16	12.4913	12.4729	13.117	13.0061	13.5218	13.0229	13.7901	13.8504	13.2103	13.5803	12.3771
P26883_K48	Fkbp1a	P26883	0.0575417	-0.00918961	0.490468	0.187867	0.65602	-0.203766	NKPFkFTLGK	RDRNKPFkFTLGKQE	K	48	0.9985	17.3648	5	17.3997	17.4	17.2833	17.3749	17.3846	17.2652	17.3883	17.2242	17.361	17.5026	17.7126
P26883_K53	Fkbp1a	P26883	0.873042	-0.218396	0.686657	-0.279261	0.329628	-0.137919	FTLGkQEVIR	PFKFTLGkQEVIRGW	K	53	0.9992	17.7164	5	17.6668	17.3626	17.6512	17.5706	17.9057	17.6355	17.8327	17.8345	17.8654	18.1202	17.4889
P27038_K198	Acvr2a	P27038	1.48106	0.537877	0.612774	0.475454	0.0303209	-0.0250343	PLQLLEVkAR	PLQLLEVkARGRFGC	K	198	1	16.9918	8	16.5145	17.0604	16.9471	17.4281	16.7666	17.3533	17.6151	17.1821	16.7312	16.5773	16.9962
P27546_K1001	Map4	P27546	0.197165	-0.0765778	0.139095	-0.0363507	0.323937	-0.102164	HVPGGGNVQIQNkK	GNVQIQNkKVDISKV	K	1001	0.9998	9.40551	13	9.5731	9.46276	9.53093	9.19454	9.17623	9.39323	9.35829	9.58104	9.41407	9.47096	9.54639
P27600_K196	Gna12	P27600	3.16381	1.59619	1.34249	1.04141	0.649471	0.408909	IGQLNYFPSkQDILLAR	QLNYFPSkQDILLAR	K	196	1	13.1481	10	12.4902	13.8495	12.05	14.052	12.5484	13.9757	13.2058	12.7845	12.4231	12.3186	13.8945
P27612_K311	Plaa	P27612	1.17059	-0.672381	0.311713	0.650682	0.308873	-0.651858	TASAEEIkAFER	TASAEEIkAFERELS	K	311	0.9912	12.882	8	12.8797	12.6956	12.9631	12.3009	13.6522	12.4814	14.2447	12.4793	12.6214	12.3806	12.0443
P27659_K286	Rpl3	P27659	0.428023	0.188915	0.248816	0.093517	0.287954	0.128673	IYkIGQGYLIK	EINKKIYkIGQGYLI	K	286	0.9916	13.0432	3	13.2604	13.4307	13.0261	13.2546	12.8018	12.9696	13.0591	13.1545	12.7832	13.0507	13.1202
P27659_K300	Rpl3	P27659	0.596895	-0.366909	0.225679	-0.225409	0.344889	-0.181681	LIkNNASTDYDLSDK	IKDGKLIkNNASTDY	K	300	1	14.9481	3	15.5203	14.9271	14.9727	14.5728	14.674	14.5663	14.6773	15.5572	14.6144	15.1159	15.0636
P27661_K119	H2ax	P27661	1.17129	-1.3267	0.121424	0.118886	0.657905	-0.947928	LLGGVTIAQGGVLPNIQAVLLPkK	IQAVLLPkKSSATVG	K	119	1	9.40551	23	10.1157	8.53368	10.1729	7.74713	9.23503	9.26272	9.78214	9.7374	9.11204	9.18121	9.14274
P27661_K120	H2ax	P27661	0.603827	-1.34329	0.66617	0.480843	0.648837	-1.55009	kSSATVGPK	QAVLLPKkSSATVGP	K	120	0.9925	24.7452	1	23.6908	22.1873	25.7311	23.5081	25.2141	24.9107	25.1398	24.8179	24.8626	24.1333	25.0311
P27671_K208	Rasgrf1	P27671	0.792771	-0.663147	0.45925	-0.452273	0.509588	-0.605599	AGSADDEDSDIkK	DDEDSDIkKIKKVQS	K	208	1	13.8327	12	13.959	12.9679	13.7488	12.6095	13.7438	13.8847	13.6579	14.6759	13.6248	14.335	13.8613
P27773_K75	Pdia3	P27773	0.0678993	-0.0375907	0.187976	0.125136	0.0389138	-0.0342773	LkGIVPLAK	EAAATRLkGIVPLAK	K	75	0.9999	13.7799	2	13.6804	13.5296	13.7704	13.7796	14.0486	14.0774	13.548	13.5435	13.8941	13.6766	14.1117
P28271_K396	Aco1	P28271	1.29569	1.0768	0.654961	0.62796	0.40995	0.248465	DFESCLGAkQGFK	FESCLGAkQGFKGFQ	K	396	1	9.40551	9	8.66511	10.0541	8.34198	9.69694	9.57855	10.065	9.94759	8.50584	9.3077	9.37322	9.43284
P28271_K639	Aco1	P28271	0.0517956	0.0374085	0.107687	-0.102208	0.204796	0.119507	LYAWNPkSTYIK	KLYAWNPkSTYIKSP	K	639	1	15.8447	7	16.1186	16.0733	16.0215	15.9278	15.4194	15.6706	15.5586	15.7401	15.5606	16.3192	15.9836
P28652_K147	Camk2b	P28652	2.13334	1.54473	1.42323	1.98853	0.117591	0.173893	DLKPENLLLASkCK	ENLLLASkCKGAAVK	K	147	1	18.4312	12	17.7689	19.6321	17.9422	19.1369	17.2651	18.8412	18.4475	16.556	17.4967	17.0703	19.6116
P28652_K259	Camk2b	P28652	3.644	2.04498	2.58816	2.69285	0.0930818	0.0652924	NLINQMLTINPAkR	MLTINPAkRITAHEA	K	259	1	17.2718	13	16.3905	18.3571	16.2106	18.3148	15.962	18.026	17.8925	15.2322	15.4244	15.767	18.4422
P28652_K268	Camk2b	P28652	3.60561	1.7309	3.46911	2.03995	0.00698299	0.00309531	ITAHEALkHPWVCQR	ITAHEALkHPWVCQR	K	268	1	14.8574	8	14.0076	15.8905	14.0463	15.549	13.7672	15.5744	15.6474	13.4655	13.7467	13.6725	15.689
P28652_K292	Camk2b	P28652	2.8048	1.41041	2.62461	2.00669	0.699985	-0.40242	QETVECLkK	QETVECLkKFNARRK	K	292	0.9997	20.3053	8	19.7143	21.0224	19.4444	20.6383	19.226	20.9552	21.0169	19.1955	19.215	19.3926	21.5319
P28652_K408	Camk2b	P28652	1.35803	0.330266	2.06696	0.827224	1.42507	-0.446245	ESSDSTNTTIEDEDAkAR	TIEDEDAkARKQEII	K	408	0.98	14.7022	16	14.4416	14.9125	14.6165	14.6325	14.4158	14.9197	15.2314	14.3492	14.6437	14.3289	15.3042
P28652_K43	Camk2b	P28652	1.48824	1.58898	1.74465	1.94079	0.280733	0.312702	LCTGHEYAAkIINTK	TGHEYAAkIINTKKL	K	43	1	15.7277	10	14.933	16.9141	15.7778	16.8371	14.3467	16.0733	15.9431	14.8037	13.9603	14.3	16.6478
P28652_K469	Camk2b	P28652	1.75264	0.43368	1.98767	0.414938	0.0142061	-0.00510947	FYFENLLAkNSK	YFENLLAkNSKPIHT	K	469	1	17.1302	9	16.9909	17.4316	17.0903	17.4943	16.799	17.2554	17.3032	16.9781	16.9775	16.9963	17.4946
P28652_K69	Camk2b	P28652	1.618	1.39186	2.06026	1.88219	0.0729585	0.0877921	LLkHSNIVR	ARICRLLkHSNIVRL	K	69	1	21.0511	3	20.5741	22.112	20.8684	22.0108	19.8344	21.3297	21.3743	20.0333	19.6236	19.8856	22.0851
P28656_K105	Nap1l1	P28656	1.01555	-0.288224	0.811291	-0.254332	0.393286	-0.121581	kYAVLYQPLFDK	EVHDLERkYAVLYQP	K	105	1	17.484	1	17.3579	17.199	17.6341	17.2134	17.7198	17.4347	17.5085	17.5099	17.6618	17.8031	17.2994
P28656_K87	Nap1l1	P28656	0.0535842	0.0195491	0.803396	-0.618773	1.33857	0.541529	NLQVkCAQIEAK	ALKNLQVkCAQIEAK	K	87	0.998	14.3997	5	14.4539	14.4478	14.3937	14.2902	14.5313	14.6995	13.8605	14.9299	14.0778	14.6616	14.0148
P28658_K262	Atxn10	P28658	1.28377	-0.287313	0.317898	-0.213875	0.716289	-0.244673	LVGEEQLTkDDISIFVR	VGEEQLTkDDISIFV	K	262	1	17.8476	9	17.8655	17.5181	17.8821	17.4649	17.899	17.8016	17.7649	17.9828	18.433	17.7444	17.9141
P28658_K288	Atxn10	P28658	0.68038	-0.205482	0.196047	-0.0603733	0.454424	-0.211182	NVLkLTSEPHTEDK	DQCRNVLkLTSEPHT	K	288	1	17.3103	4	17.4328	17.1867	17.221	16.9182	17.3974	17.3297	17.2059	17.3988	17.4592	17.3913	17.5062
P28658_K34	Atxn10	P28658	2.44889	0.328503	0.685608	0.348503	0.167779	-0.0686703	ALTALFkEQR	RALTALFkEQRNRET	K	34	1	17.447	7	17.3364	17.7012	17.3268	17.6485	17.2475	17.5465	17.5145	17.5878	17.1434	17.3255	17.887
P28658_K345	Atxn10	P28658	0.194904	-0.0856304	0.920442	-0.3865	0.422763	0.174652	VIHEVGkESTNIFSPSDSLK	RVIHEVGkESTNIFS	K	345	0.9997	13.833	7	13.9894	14.0364	13.6515	13.7159	13.9902	13.622	13.5512	13.7455	14.1934	14.0709	13.6823
P28658_K384	Atxn10	P28658	1.05484	0.316718	1.65424	0.410059	0.646382	-0.23624	LIGNLCYkNK	LIGNLCYkNKENQDK	K	384	1	15.9036	8	15.8854	16.159	15.6493	15.8162	15.562	16.0715	16.1435	15.8762	15.8814	15.7677	16.3601
P28658_K467	Atxn10	P28658	0.69167	-0.236168	0.631306	-0.149739	0.235175	-0.122018	LILkSNNDIPPP	SGDKLILkSNNDIPP	K	467	0.9942	15.8726	4	15.9751	15.6807	15.8931	15.4794	16.0018	16.0014	15.8042	16.0197	15.8512	16.1059	15.8808
P28658_K55	Atxn10	P28658	1.00217	0.288289	0.0818545	-0.0628487	0.0851715	0.0376113	VLDILkK	QRVLDILkKSTHAVE	K	55	0.9996	16.5931	6	16.536	16.8315	16.3197	16.4577	16.3427	16.774	16.6085	16.8337	16.3144	16.9908	16.6918
P28660_K12	Nckap1	P28660	0.118482	-0.0575533	0.288712	0.144392	0.365835	-0.179836	SVLQPSQQkLAEK	VLQPSQQkLAEKLTI	K	12	1	15.7196	9	15.9445	15.8782	15.7839	15.7315	15.5106	15.4567	15.7112	15.8843	15.486	15.8025	16.0261
P28660_K16	Nckap1	P28660	0.350648	0.179656	0.842713	0.158342	0.116217	0.0886552	LAEkLTILNDR	SQQKLAEkLTILNDR	K	16	1	19.0844	4	19.0333	19.3119	19.1492	19.5934	19.0561	18.8724	19.1525	19.0947	18.8921	19.0499	19.1886
P28663_K153	Napb	P28663	0.733044	0.17441	0.108685	0.0442457	0.162223	0.065142	AIAHYEQSADYYkGEESNSSANK	EQSADYYkGEESNSS	K	153	1	16.915	13	16.8003	17.1763	16.9753	16.865	16.7833	17.0409	16.841	16.8255	17.0913	16.8372	17.0835
P28663_K163	Napb	P28663	0.555119	0.142337	0.695696	0.603925	0.653514	-0.173415	GEESNSSANkCLLK	ESNSSANkCLLKVAA	K	163	1	16.6538	10	16.7557	16.7592	16.5063	16.6449	16.6598	16.9448	16.9622	15.8177	16.8001	16.4395	16.9505
P28663_K167	Napb	P28663	0.170322	0.20276	0.249174	0.261552	0.0924427	0.0951069	CLLkVAAYAAQLEQYQK	SANKCLLkVAAYAAQ	K	167	0.9023	9.40551	4	10.055	9.67873	9.29622	9.97607	8.78922	9.09394	9.66293	9.53011	9.51449	8.63417	9.31268
P28663_K19	Napb	P28663	0.0129703	-0.0128094	0.0911646	0.0291578	0.361621	0.123202	EAVQLMAEAEkR	QLMAEAEkRVKASHS	K	19	0.915	15.4021	11	15.2005	15.5594	15.1506	15.5556	16.1254	15.3231	15.4806	15.2342	15.3942	15.3527	15.2317
P28663_K203	Napb	P28663	1.94032	0.450975	1.50137	0.510902	0.152524	-0.0534159	YSAkDYFFK	PLLKYSAkDYFFKAA	K	203	1	17.2086	4	17.0695	17.4913	17.1252	17.5828	16.8751	17.3486	17.4035	17.1539	16.9995	16.8968	17.6518
P28663_K298	Napb	P28663	0.287118	-0.176076	0.399715	-0.155871	0.296848	-0.222438	SIQGDGEGDGDLk	GEGDGDLk_______	K	298	0.9999	17.9814	13	18.012	17.7456	17.7011	17.4538	18.1748	18.1602	18.1822	18.218	18.2531	18.0235	17.8357
P28663_K56	Napb	P28663	0.299684	-0.120734	0.3809	-0.327426	0.331806	0.242482	MAkNWSAAGNAFCQAAK	ANMFKMAkNWSAAGN	K	56	1	13.98	3	14.2607	14.1938	14.1157	13.8865	13.8724	13.8064	14.0523	13.7252	14.0364	14.3799	13.3872
P28663_K70	Napb	P28663	2.38023	0.488795	0.222505	-0.0546107	1.81066	0.302496	NWSAAGNAFCQAAkLHMQLQSK	NAFCQAAkLHMQLQS	K	70	0.9979	9.40551	14	9.14163	9.67606	9.36007	9.7473	9.11152	9.65624	9.45641	9.39468	9.56757	9.37369	9.325
P28663_K93	Napb	P28663	2.21763	0.323044	1.66728	0.458732	0.43444	-0.112888	HDSATSFVDAGNAYkK	VDAGNAYkKADPQEA	K	93	1	14.7437	15	14.7001	14.9579	14.5062	14.9562	14.6285	14.8899	14.9097	14.6051	14.595	14.5663	15.1854
P28667_K106	Marcksl1	P28667	0.284762	0.131349	0.181501	0.0646966	0.393942	0.235423	LSGLSFkR	KLSGLSFkRNRKEGG	K	106	0.9641	18.0717	7	18.2413	18.6144	18.1336	18.1712	18.0428	18.0261	18.1453	18.0122	18.084	17.8152	17.925
P28667_K157	Marcksl1	P28667	0.825094	-0.587412	1.12838	-0.536076	0.0785352	-0.101612	AAATPESQEPQAkGAEASAASK	ESQEPQAkGAEASAA	K	157	1	12.7506	13	12.9484	12.3059	12.8287	11.7993	13.0148	12.9246	12.6476	12.896	13.1814	12.8653	12.2421
P28667_K166	Marcksl1	P28667	1.83321	-0.400949	1.06559	-0.551993	1.30657	0.360836	GAEASAASkEGDTEEEAGPQAAEPSTPSGPESGPTPASAEQNE	AEASAASkEGDTEEE	K	166	1	14.1298	9	14.2926	14.0952	14.4485	13.8719	14.5118	14.0829	13.7404	13.8864	14.4081	14.3291	13.5714
P28667_K25	Marcksl1	P28667	0.998294	-0.866663	2.47706	-0.95696	0.158703	-0.207927	GDVTAEEAAGASPAkANGQENGHVR	AAGASPAkANGQENG	K	25	0.954	14.8502	15	15.134	14.4636	14.6751	13.4111	15.2323	14.5668	14.426	15.3555	15.1639	15.4167	14.2842
P28738_K227	Kif5c	P28738	0.180022	-0.0593519	0.014322	0.00640662	0.0524584	0.0295358	LSGkLYLVDLAGSEK	TEKKLSGkLYLVDLA	K	227	1	11.5842	4	11.6587	11.4278	11.6836	11.8507	11.6704	11.5561	11.7155	11.6573	11.6575	11.412	11.4485
P28738_K241	Kif5c	P28738	0.546614	-0.304474	0.613243	-0.183214	0.444085	-0.187511	VSkTGAEGAVLDEAK	AGSEKVSkTGAEGAV	K	241	1	15.3874	3	15.0455	15.2015	15.5952	14.9551	15.772	15.3427	15.48	15.5046	15.4431	15.6636	15.2278
P28738_K253	Kif5c	P28738	1.84845	-0.617627	1.98467	-0.595274	0.537986	-0.162807	TGAEGAVLDEAkNINK	GAVLDEAkNINKSLS	K	253	1	16.3971	12	16.4328	16.0051	16.5276	15.7908	16.8088	16.1205	16.1669	16.637	16.669	16.8847	16.103
P28738_K34	Kif5c	P28738	0.404524	-0.266961	1.21872	-0.19879	0.388101	-0.215754	FkGEETVVIGQGK	DKFIPKFkGEETVVI	K	34	1	17.6417	2	17.235	17.389	17.7839	17.1167	17.9845	17.6968	17.7017	17.817	17.7834	17.8456	17.5314
P28738_K385	Kif5c	P28738	0.440043	-0.271129	0.40463	-0.106364	0.431684	-0.28764	NGEAVPEDEQISAkDQK	EDEQISAkDQKSLEP	K	385	1	17.1806	14	17.0054	16.8723	17.0364	16.561	17.4959	17.2911	17.1763	17.1523	17.4357	17.3183	17.2152
P28738_K413	Kif5c	P28738	0.288414	0.165067	0.661473	-0.573325	0.334635	0.329265	SLEPCDNTPIIDNITPVVDGISAEkEK	VDGISAEkEKYDEEI	K	413	0.9944	12.0344	25	12.0337	11.9754	11.5119	11.8615	12.1081	12.3119	11.2492	12.4327	12.1317	12.3166	12.1915
P28738_K415	Kif5c	P28738	0.598669	-0.194789	1.37194	-0.249576	0.91644	-0.148634	EkYDEEITSLYR	GISAEKEkYDEEITS	K	415	1	16.9578	2	16.7136	16.8571	16.9481	16.6787	17.1827	16.7242	16.8955	17.2069	17.0381	17.2097	16.9084
P28738_K445	Kif5c	P28738	0.755254	0.3303	0.284389	0.169368	0.448505	0.281628	LkQQMLDQDELLASTR	SQLAEKLkQQMLDQD	K	445	0.9999	12.7856	2	12.8302	13.3374	12.7794	13.2147	12.6548	12.7034	12.8898	12.3391	12.6241	12.9392	12.7172
P28738_K45	Kif5c	P28738	0.758956	-0.539851	0.902875	-0.822809	0.137736	-0.169594	GEETVVIGQGkPYVFDR	TVVIGQGkPYVFDRV	K	45	0.9995	9.40551	11	9.16923	8.41815	9.70299	9.41089	9.39796	8.82159	9.37929	10.3117	9.50223	9.81394	8.72698
P28738_K521	Kif5c	P28738	0.135757	0.208217	0.48861	0.369903	0.0718593	0.140137	ANEQLTDELAQkTTTLTTTQR	LTDELAQkTTTLTTT	K	521	1	9.40551	12	8.91735	9.70912	9.39172	10.418	9.95472	8.7613	9.82803	9.40886	9.002	8.94746	9.15066
P28738_K592	Kif5c	P28738	0.601103	-0.180847	1.06938	-0.244701	0.0881849	-0.0421472	LYISkMK	MARLYISkMKSEVKS	K	592	0.9994	15.797	5	15.7233	15.505	15.9116	15.5981	15.9109	15.9001	15.6258	15.8753	16.0651	15.9235	15.794
P28740_K350	Kif2a	P28740	0.166563	-0.0520674	0.165693	0.248593	0.122919	-0.0471195	DVFLMLkK	RDVFLMLkKPNYKKL	K	350	1	13.7902	7	13.7864	13.638	13.9855	13.9883	13.8293	13.8188	13.8067	12.7619	14.0648	14.014	13.9176
P28740_K507	Kif2a	P28740	0.455746	0.154191	0.90985	0.422803	0.745089	-0.202526	ASkLTQVLR	HTPFRASkLTQVLRD	K	507	0.9337	17.495	3	17.3237	17.45	17.2873	17.6315	17.6881	17.6801	17.6917	17.6528	17.2321	17.2159	17.8878
P28741_K8	Kif3a	P28741	1.07764	-0.507286	0.0718511	0.0682502	0.142656	-0.150238	SEkPESCDNVK	MPINKSEkPESCDNV	K	8	0.999	12.8249	3	13.3597	13.01	13.1461	12.476	12.9386	12.4366	13.1903	12.5245	12.8697	12.7743	12.3919
P29319_K889	Epha3	P29319	0.510687	0.197072	1.31431	0.326006	1.08454	-0.30973	NPGSLkIITSAAAR	IRNPGSLkIITSAAA	K	889	0.9997	12.9659	6	12.8956	12.9997	12.9788	13.1517	12.5182	12.8324	13.3287	13.0409	13.0691	12.825	13.28
P29341_K104	Pabpc1	P29341	0.750029	0.190524	0.892328	-0.220731	1.1306	0.260563	SGVGNIFIkNLDK	GVGNIFIkNLDKSID	K	104	1	14.6579	9	14.6841	14.8477	14.4198	14.6502	14.7044	14.8818	14.5671	14.6588	14.6901	14.9113	14.4983
P29341_K188	Pabpc1	P29341	2.04301	-1.06053	3.62643	-0.942017	0.715315	-0.458353	AkEFTNVYIK	AELGARAkEFTNVYI	K	188	1	18.3342	2	18.5688	17.1922	18.3535	17.2943	18.6105	17.8647	17.9679	18.8395	18.8617	18.8512	17.8496
P29341_K213	Pabpc1	P29341	0.0177832	-0.00928847	1.66836	-0.514542	1.61035	0.695299	ELFGkFGPALSVK	RLKELFGkFGPALSV	K	213	1	14.9601	5	15.4324	15.1013	15.1071	15.3363	14.9403	15.0145	14.6019	14.9727	14.9147	15.0223	14.3089
P29341_K512	Pabpc1	P29341	1.33699	-0.533645	2.25393	-0.954622	0.471152	0.267506	TVPQYkYAAGVR	VRTVPQYkYAAGVRN	K	512	1	16.2282	6	16.5476	15.7667	16.3485	15.6709	16.3839	16.2414	15.7044	16.7252	16.6068	16.4084	15.5466
P29341_K95	Pabpc1	P29341	0.577568	-0.189924	0.202861	-0.15238	0.366462	-0.164674	kSGVGNIFIK	QRDPSLRkSGVGNIF	K	95	1	14.0905	1	14.1632	13.9205	13.8855	13.8189	14.3242	14.0636	14.3085	14.5995	13.9841	14.1706	13.8896
P29533_K736	Vcam1	P29533	0.506797	0.541982	0.213248	-0.0726463	0.4146	0.543299	GSYSLVEAQkSK	YSLVEAQkSKV____	K	736	0.9999	15.2588	10	14.8825	15.2819	14.7798	15.0735	15.476	16.4087	15.0454	15.232	15.2015	14.9187	15.0441
P30416_K354	Fkbp4	P30416	2.35756	-1.43466	1.94138	-1.43189	0.287734	-0.122196	ALELDSNNEkGLFR	ELDSNNEkGLFRRGE	K	354	0.9997	13.6742	10	13.5931	12.5696	14.3628	12.7733	14.1929	12.5019	12.5646	13.8317	14.4013	14.274	12.9097
P30416_K387	Fkbp4	P30416	0.301863	-0.108612	0.506392	-0.0976944	0.325364	-0.152195	VLQLYPSNkAAK	LQLYPSNkAAKTQLA	K	387	1	14.409	9	14.4565	14.1324	14.3344	14.1757	14.4207	14.5776	14.404	14.5213	14.4604	14.6537	14.4909
P30999_K25	Ctnnd1	P30999	2.00581	0.532126	1.49502	0.305062	0.593383	0.218249	EQEAQFEkLTR	EQEAQFEkLTRALEE	K	25	0.9986	16.2788	8	16.161	16.4254	16.0773	16.8047	16.0767	16.6812	16.3407	16.0305	16.1724	16.1385	16.497
P30999_K448	Ctnnd1	P30999	4.54268	1.39178	2.62268	1.42403	0.830088	0.208696	IAIkNCDGVPALVR	QDNKIAIkNCDGVPA	K	448	1	14.4963	4	13.814	15.3074	13.8721	15.3386	13.9677	15.1831	14.949	13.7846	13.6754	13.4709	15.1864
P30999_K517	Ctnnd1	P30999	0.208537	-0.113166	0.204645	0.287981	0.137597	0.163393	EPNEDCkPR	REPNEDCkPRHIEWE	K	517	0.9579	18.9919	7	18.9447	18.8741	19.1787	19.2408	19.5428	19.2117	19.4832	18.1837	19.1108	18.678	18.4077
P31324_K202	Prkar2b	P31324	0.416715	0.125187	0.339452	0.179479	0.0330552	-0.0104036	GTFDIYVkCDGVGR	GTFDIYVkCDGVGRC	K	202	1	17.6425	8	17.4693	17.6519	17.5659	17.6798	17.8142	17.8931	17.7062	17.3279	17.8771	17.5126	17.7979
P31324_K357	Prkar2b	P31324	0.453062	0.141654	0.594851	0.257208	0.00675204	-0.00282065	GQYFGELALVTNkPR	ELALVTNkPRAASAH	K	357	1	19.7782	13	19.5399	19.9081	19.9791	19.9973	19.8178	19.8563	20.089	19.5587	19.8751	19.5648	19.7578
P31648_K26	Slc6a1	P31648	0.30055	-0.350027	0.369646	-0.165311	0.134751	-0.205866	VADGQISTEVSEAPVASDkPKTLVVK	EAPVASDkPKTLVVK	K	26	0.9999	9.40551	19	9.26239	8.95486	9.26861	8.48016	9.88233	9.92824	9.34422	9.21848	9.58412	9.67418	9.30968
P31648_K28	Slc6a1	P31648	0.219482	-0.215645	0.0884354	-0.0615554	0.0419064	-0.0538675	VADGQISTEVSEAPVASDKPkTLVVK	PVASDKPkTLVVKVQ	K	28	1	15.5699	21	15.4547	15.2211	15.4464	15.0149	16.058	16.076	15.6125	15.2612	15.8631	15.534	15.37
P31648_K33	Slc6a1	P31648	0.0990992	-0.166005	0.0182425	-0.0289001	0.168495	-0.340441	TLVVkVQK	KPKTLVVkVQKKAGD	K	33	0.9485	22.2264	5	21.9342	21.5516	21.6373	21.2728	22.6848	22.9338	22.7134	22.2308	22.8385	21.797	21.8063
P31648_K37	Slc6a1	P31648	0.274452	0.522003	0.08127	-0.137529	0.0958765	0.188028	kAGDLPDRDTWK	LVVKVQKkAGDLPDR	K	37	1	14.747	1	13.5076	14.63	13.7792	14.149	15.5267	15.6005	15.1541	14.1168	14.9093	15.2019	14.0562
P31648_K595	Slc6a1	P31648	0.318937	-0.406998	0.118595	-0.184665	0.188874	-0.343093	LQVMIQPSEDIVRPENGPEQPQAGSSASkEAYI	QAGSSASkEAYI___	K	595	0.9995	16.0504	29	16.1025	15.2405	15.6493	15.0741	16.37	16.5861	16.3485	15.9318	16.8891	15.6632	15.6049
P31650_K13	Slc6a11	P31650	2.49596	0.964435	0.776569	-0.566149	1.33509	1.18782	TAEQALPLGNGkAAEEAR	ALPLGNGkAAEEARG	K	13	1	19.7895	12	19.4896	20.1633	19.4044	20.6835	19.4646	20.4052	19.6387	19.7334	19.7569	19.8967	18.8202
P31650_K581	Slc6a11	P31650	0.220921	0.101676	0.0142694	-0.0105041	0.0343507	-0.00934982	LQkLTVPSADLK	TLPEKLQkLTVPSAD	K	581	0.9999	15.1969	3	15.0067	15.1203	14.9251	15.3455	15.4627	15.2337	15.2867	14.9362	15.5708	15.2521	15.1983
P31650_K590	Slc6a11	P31650	0.850762	0.133299	0.0071954	0.00848707	1.01679	0.258769	LTVPSADLkMR	TVPSADLkMRGKLGA	K	590	0.9991	19.3485	9	19.305	19.3853	19.3867	19.5734	19.4359	19.5688	19.3478	18.6719	19.606	19.4479	19.1531
P31650_K610	Slc6a11	P31650	1.43483	0.720892	0.106327	-0.104191	1.00413	0.653573	TVTVNDCEAkVK	TVNDCEAkVKGDGTI	K	610	0.9244	15.9051	10	15.4224	16.0627	15.5216	16.5124	15.9961	16.5276	15.9745	15.3826	16.1071	15.9649	15.4536
P31650_K612	Slc6a11	P31650	1.6524	0.704842	0.271154	-0.2094	0.782483	0.691637	VkGDGTISAITEK	NDCEAKVkGDGTISA	K	612	1	17.7833	2	17.4742	17.8683	17.4967	18.398	17.6393	18.4584	17.9401	17.7661	17.8552	17.6567	17.1597
P31650_K623	Slc6a11	P31650	1.06173	0.538403	0.301155	-0.408327	0.355194	0.535068	VKGDGTISAITEkETHF	TISAITEkETHF___	K	623	1	20.3133	13	19.9839	20.3069	20.0233	21.0553	20.175	20.4352	20.7697	20.4448	20.605	20.3674	19.3585
P31750_K163	Akt1	P31750	2.61179	1.24883	1.81401	1.56459	0.0212349	-0.0114017	GTFGkVILVK	LGKGTFGkVILVKEK	K	163	0.9504	15.136	5	14.4653	15.8025	14.8876	15.9314	14.3224	15.6879	15.6172	14.672	14.1106	13.9797	16.0201
P31750_K297	Akt1	P31750	4.85933	2.35939	2.83641	2.66168	0.27535	-0.0381352	ITDFGLCkEGIK	ITDFGLCkEGIKDGA	K	297	1	15.3515	8	13.9618	16.3048	14.0962	16.2584	13.7983	16.3713	16.3048	13.9346	13.7902	13.339	16.3945
P31750_K30	Akt1	P31750	3.16533	1.63759	1.56494	1.69613	0.0991624	0.0622918	YFLLkNDGTFIGYK	RPRYFLLkNDGTFIG	K	30	1	13.3548	5	12.6443	14.209	12.6687	14.216	12.1902	13.991	13.8097	12.9106	12.3015	11.9287	14.343
P31750_K377	Akt1	P31750	4.25182	2.18282	1.9887	2.58423	0.153563	0.0973819	TLGPEAkSLLSGLLK	RTLGPEAkSLLSGLL	K	377	1	13.0754	7	11.9451	14.0189	12.0194	14.1346	11.6459	14.0054	13.6534	11.9674	11.1074	11.0392	14.2578
P31750_K385	Akt1	P31750	5.37563	1.48127	1.78918	1.53383	0.0480451	-0.0280689	SLLSGLLkK	SLLSGLLkKDPTQRL	K	385	0.9999	15.5349	8	14.7635	16.3016	14.7346	16.2338	14.7492	16.1558	16.0056	14.9871	14.8396	14.3471	16.5113
P31750_K39	Akt1	P31750	3.22437	2.22468	2.46033	2.1279	1.83417	0.221323	NDGTFIGYkERPQDVDQR	DGTFIGYkERPQDVD	K	39	0.9404	15.2329	9	14.0073	16.2743	14.4032	16.2621	13.628	16.1761	15.993	14.0721	13.4998	14.093	16.0394
P31750_K426	Akt1	P31750	3.86797	2.41937	2.16322	2.3808	0.407216	0.0537521	LSPPFkPQVTSETDTR	KKLSPPFkPQVTSET	K	426	1	14.7358	6	13.3593	15.7092	13.5521	15.796	12.9951	15.6594	15.6886	13.8016	13.2035	12.8559	15.647
P31786_K51	Dbi	P31786	0.059362	0.0730836	0.0966357	-0.0498028	0.0571527	0.0787859	QATVGDVNTDRPGLLDLkGK	RPGLLDLkGKAKWDS	K	51	1	9.40551	18	9.83707	9.80828	9.25254	9.83187	9.07478	8.74349	9.30735	9.18888	9.46128	9.64653	9.45751
P31938_K104	Map2k1	P31938	0.620351	0.244897	0.280818	0.944049	0.275635	-0.1839	LIHLEIkPAIR	KLIHLEIkPAIRNQI	K	104	1	15.393	7	15.5825	15.4077	15.24	15.5015	15.0543	15.7024	16.0355	15.9226	12.7844	15.6241	15.4067
P31938_K192	Map2k1	P31938	1.72403	0.440129	1.23974	0.456089	0.0366232	-0.0183471	DVkPSNILVNSR	KIMHRDVkPSNILVN	K	192	1	16.0273	3	15.9523	16.2919	15.8143	16.4845	15.8089	16.1195	16.1887	16.0249	15.7087	15.849	16.4452
P32020_K544	Scp2	P32020	1.04503	0.410068	0.137123	0.110145	0.510608	0.258973	LQNLQLQPGkAK	NLQLQPGkAKL____	K	544	0.9998	9.40551	10	9.60796	9.69936	9.15017	9.5502	9.06043	9.7992	9.16901	9.40869	8.98443	9.54829	9.67888
P32037_K473	Slc2a3	P32037	1.20491	-0.590334	0.155996	-0.321937	0.774353	0.474751	AFEGQAHSGkGPAGVELNSMQPVK	EGQAHSGkGPAGVEL	K	473	1	18.1224	10	18.765	18.3079	18.586	18.0365	18.3795	17.6151	17.5576	16.7381	18.0333	18.7298	17.4659
P32037_K487	Slc2a3	P32037	0.840665	-0.46118	0.205118	-0.337479	0.697455	0.501638	GPAGVELNSMQPVkETPGNA	LNSMQPVkETPGNA_	K	487	1	19.0814	14	19.6764	19.3448	19.5687	19.1163	19.2193	18.6198	18.7048	17.9715	19.0599	19.557	18.3459
P32211_K338	Chrm4	P32211	0.449075	-0.111403	0.571174	0.106675	1.67274	-0.42779	TLNPASkWSK	RTLNPASkWSKIQIV	K	338	1	9.40551	7	9.45805	9.26325	9.34727	9.0773	9.19344	9.32401	9.66305	9.60721	9.59889	9.4218	9.63557
P32883_K128	Kras	P32883	0.831508	-0.303344	1.88718	-0.64973	0.312685	0.136176	TVDTkQAQELAR	PSRTVDTkQAQELAR	K	128	1	22.1017	5	22.3918	21.8523	21.9487	21.7073	22.2134	22.0842	21.8763	22.4732	22.2849	22.4265	21.6139
P32883_K147	Kras	P32883	2.21921	-0.493649	2.16997	-0.682347	0.852656	0.204109	SYGIPFIETSAkTR	PFIETSAkTRQRVED	K	147	1	15.8649	12	16.2142	15.7533	16.0001	15.5217	16.1269	15.5852	15.3483	16.0787	15.9908	16.2254	15.4836
P33173_K1038	Kif1a	P33173	2.46616	-0.767003	0.992946	-0.421063	0.219369	-0.104618	HDEAFSTEPLkNTGR	AFSTEPLkNTGRGPP	K	1038	1	17.5923	11	18.1309	17.133	17.8487	17.0803	17.9012	17.3665	17.4867	17.6855	17.8841	17.5872	17.1091
P33173_K1110	Kif1a	P33173	1.93732	-0.472902	0.318037	0.513686	0.407351	-0.122112	VMPLSkPVPATK	PRVMPLSkPVPATKL	K	1110	1	13.5624	6	14.1023	13.5837	13.8454	13.3358	13.9157	13.5252	13.7042	12.106	13.6064	13.5576	13.5032
P33173_K1562	Kif1a	P33173	1.01622	-0.656409	0.867979	-0.385202	0.640182	-0.550679	ATETEkEPQR	VRATETEkEPQRLLV	K	1562	0.9984	17.0688	6	16.9039	16.1962	17.1126	16.2117	17.3763	17.0157	17.1693	17.6214	17.4087	17.2012	16.8811
P33173_K266	Kif1a	P33173	2.63937	-1.41503	2.9945	-1.09734	0.793443	-0.448146	LkEGANINK	GAKGTRLkEGANINK	K	266	0.9772	18.646	2	19.201	17.6529	18.8989	17.2503	18.908	17.8598	17.9399	19.1079	19.0872	19.2043	18.1316
P33173_K294	Kif1a	P33173	1.31061	-0.610866	0.739727	-0.448766	0.562818	-0.285114	VISALAEMDSGPNkNK	EMDSGPNkNKKKKKT	K	294	1	12.0778	14	12.4791	11.3455	12.2311	11.5984	11.9721	11.9058	11.958	12.2362	12.0787	12.7365	11.8454
P33173_K489	Kif1a	P33173	3.17622	-0.853397	2.02819	-0.610085	1.07507	-0.288819	EDGGTLGVFSPkK	TLGVFSPkKTPHLVN	K	489	1	13.6947	12	14.0445	13.1578	13.9325	12.956	13.9167	13.2196	13.3357	14.0092	13.8896	14.1314	13.4642
P33173_K676	Kif1a	P33173	1.45081	-0.542384	0.204261	-0.213924	0.142901	-0.100101	LEALQkQMDSR	SKLEALQkQMDSRYY	K	676	1	15.7803	6	16.1619	15.4971	15.908	15.2321	16.0629	15.7764	15.8065	15.2537	16.0789	16.1151	15.3975
P33173_K876	Kif1a	P33173	2.06048	-0.645153	1.29665	-0.546622	0.953959	-0.256163	VAIVSEkGEVK	RVAIVSEkGEVKGFL	K	876	1	16.3629	7	16.7244	15.8562	16.323	15.7774	16.5323	16.0106	16.2351	16.8801	16.7097	16.4628	16.0401
P33173_K880	Kif1a	P33173	1.56786	-0.48137	0.690678	-0.22337	0.457645	-0.133788	GEVkGFLR	VSEKGEVkGFLRVAV	K	880	0.9968	17.1725	4	17.6107	16.8645	17.3374	17.1049	17.2623	16.797	17.0621	17.1133	17.4787	17.2458	17.0497
P33173_K910	Kif1a	P33173	0.410026	-0.206875	0.145118	-0.0405297	0.0164054	0.00768201	QSGTAkISFDDQHFEK	VRQSGTAkISFDDQH	K	910	0.9984	13.5592	6	14.1007	13.6913	13.58	13.512	13.4915	13.3483	13.3986	13.5473	13.4728	13.63	13.6204
P34022_K150	Ranbp1	P34022	0.0979055	-0.053558	0.1018	-0.0526897	0.400035	-0.235388	FLNAENAQkFK	LNAENAQkFKTKFEE	K	150	1	12.8524	9	12.7628	12.5912	12.5588	12.54	12.9886	13.0184	12.767	13.0507	12.8272	13.1359	13.1368
P34884_K78	Mif	P34884	0.467149	-0.417818	0.711559	-0.636582	0.357157	0.455695	NYSkLLCGLLSDR	AQNRNYSkLLCGLLS	K	78	1	18.62	4	19.066	18.6802	19.075	19.0344	18.6476	17.8205	17.7679	18.9425	18.203	18.9323	18.3441
P35123_K836	Usp4	P35123	0.151132	0.121092	1.15324	0.361014	0.090753	0.10016	DkLDTVVEFPVR	YNRYWRDkLDTVVEF	K	836	1	13.6682	2	13.5754	14.0291	13.846	14.288	13.8704	13.338	13.9435	13.5106	13.3863	13.3746	13.6263
P35278_K117	Rab5c	P35278	0.179653	0.0539246	0.520861	-0.225596	0.695807	0.243331	NWVkELQR	ARAKNWVkELQRQAS	K	117	0.9233	20.1725	4	20.0472	20.2703	20.1742	20.1684	20.3976	20.342	20.1971	20.096	20.2133	20.4182	19.8367
P35279_K146	Rab6a	P35279	1.66252	-0.292344	0.0775522	-0.103851	0.269401	0.057371	AkELNVMFIETSAK	EEGERKAkELNVMFI	K	146	1	13.8466	2	13.9516	13.8167	14.1355	13.796	14.0304	13.6279	13.6496	13.0803	14.1763	14.1234	13.7294
P35279_K15	Rab6a	P35279	0.633417	0.243192	0.399803	-0.197342	1.25468	0.418901	FkLVFLGEQSVGK	GNPLRKFkLVFLGEQ	K	15	1	9.40551	2	9.128	9.70418	9.69552	9.66398	9.34854	9.53348	9.37651	9.29459	9.66125	9.28112	9.05344
P35279_K164	Rab6a	P35279	0.105993	-0.0205657	1.07512	-0.242442	1.083	0.129846	AGYNVkQLFR	AKAGYNVkQLFRRVA	K	164	1	18.2095	6	18.1176	18.2228	18.2739	18.2713	18.3224	18.158	18.0506	18.205	18.3357	18.4492	18.1245
P35279_K26	Rab6a	P35279	0.0439528	-0.0250406	0.0272101	0.0135221	0.283834	0.163058	LVFLGEQSVGkTSLITR	LGEQSVGkTSLITRF	K	26	1	15.926	11	15.8965	16.018	16.1973	16.336	16.0696	15.7342	15.8761	15.7985	16.0939	15.666	15.8566
P35282_K113	Rab21	P35282	0.745523	0.633532	0.906097	-0.475276	1.1584	1.39596	NWVkELR	QKVKNWVkELRKMLG	K	113	0.9642	16.453	4	16.0815	17.0834	16.6466	16.4335	16.5324	17.6443	15.9564	16.134	16.1675	16.0977	15.3591
P35288_K132	Rab23	P35288	0.298864	0.0572068	0.0410488	-0.0559417	0.508061	0.225098	IDLLDDSCIkNEEAEGLAK	LLDDSCIkNEEAEGL	K	132	1	15.8542	10	15.8917	15.8135	15.925	16.024	15.9102	16.0612	15.9501	15.1514	16.2441	15.9956	15.5321
P35288_K174	Rab23	P35288	4.07374	0.978834	1.29646	1.06015	0.037377	-0.0372448	LkQQITEDPEQTHSSSNK	EKHLQKLkQQITEDP	K	174	1	9.40551	2	8.7938	9.89907	8.97309	9.90513	8.97033	9.86952	9.4847	8.79073	8.91164	8.90264	10.3723
P35290_K156	Rab24	P35290	1.97466	1.39917	1.40189	0.254145	1.14106	0.925008	AQLFETSSkTGQSVDELFQK	QLFETSSkTGQSVDE	K	156	0.9977	10.6175	9	10.0831	11.0274	10.2552	11.2977	9.70519	11.9159	10.4957	10.3349	10.228	10.1406	10.4815
P35377_K358	Oprl1	P35377	1.02673	-0.659932	0.934046	-0.45384	0.129364	-0.132636	DVGLGCkTSETVPRPA	KDVGLGCkTSETVPR	K	358	1	13.8312	7	14.2334	13.3933	13.8222	12.9654	14.1897	13.9069	13.7012	13.7354	14.1466	14.1429	13.4078
P35438_K913	Grin1	P35438	0.605446	-0.504611	0.411133	-0.130027	0.615941	-0.661979	GALQNQkDTVLPR	RGALQNQkDTVLPRR	K	913	1	18.4692	7	18.7432	17.9571	18.3306	17.3395	18.2596	18.5229	18.4495	18.8198	18.7194	18.6563	18.7541
P35564_K234	Canx	P35564	0.414503	-0.0951335	0.9804	0.0959384	1.43686	-0.267201	TYFTDkK	LKTYFTDkKTHLYTL	K	234	0.9906	16.7205	6	16.6007	16.5312	16.672	16.6066	16.8705	16.72	16.8575	16.7748	16.8442	16.7526	16.9154
P35564_K526	Canx	P35564	2.42792	-0.901591	1.83066	-1.0106	0.414604	-0.21983	KTDAPQPDVkDEEGKEEEK	DAPQPDVkDEEGKEE	K	526	1	19.1628	10	19.4844	18.4299	19.1747	18.247	19.3767	18.6541	18.4564	19.7752	19.4794	19.7678	18.8706
P35585_K326	Ap1m1	P35585	1.5477	-1.14695	3.13275	-0.874732	0.317679	-0.333429	FkTTVGSVK	DADSPKFkTTVGSVK	K	326	1	18.3163	2	18.8395	17.4135	18.4446	16.9783	18.6335	18.0849	17.8077	18.7699	18.7182	18.6131	17.8437
P35700_K136	Prdx1	P35700	0.0226911	-0.0159648	0.041228	0.0186078	0.310618	-0.192301	GLFIIDDkGILR	GLFIIDDkGILRQIT	K	136	0.9659	11.6881	8	11.7162	11.7702	11.8404	11.8611	11.3753	11.2528	11.8175	12.0303	11.6477	11.7271	11.8232
P35700_K35	Prdx1	P35700	0.0299051	-0.00401751	0.222153	-0.132101	1.0672	-0.110361	DISLSEYkGK	DISLSEYkGKYVVFF	K	35	1	14.323	8	14.1913	14.2747	14.3402	14.2312	14.2512	14.2647	14.4212	14.8418	14.2986	14.3576	14.3132
P35802_K250	Gpm6a	P35802	1.65398	-0.531813	1.23412	-0.247204	0.475317	-0.210915	MQkYEDIK	KDACRMQkYEDIKSK	K	250	0.9991	24.4558	3	24.5918	23.9836	24.6708	23.9924	24.7216	24.4128	24.368	24.4833	24.6983	24.5816	24.3131
P35802_K255	Gpm6a	P35802	0.501439	-0.458108	0.545829	-0.41901	0.182429	-0.242839	YEDIkSK	MQKYEDIkSKEEQEL	K	255	0.9981	25.639	5	25.4686	24.8248	25.478	24.8931	26.0516	25.9061	25.7216	26.2578	25.646	25.7057	25.1801
P35802_K257	Gpm6a	P35802	0.0235782	-0.0153427	0.818216	-0.549837	0.19603	0.118117	SkEEQELHDIHSTR	KYEDIKSkEEQELHD	K	257	1	20.5367	2	20.2894	20.1287	19.9229	20.2422	20.6191	20.4143	20.4099	20.6345	20.9977	20.4482	19.8774
P35803_K2	Gpm6b	P35803	0.0645244	-0.0665092	0.0932957	0.0849358	0.168054	0.170221	MkPAMETAAEENTEQSQER	______MkPAMETAA	K	2	1	17.5149	2	17.2165	17.1933	17.4606	17.4807	18.1545	17.9581	17.6918	17.0144	17.5821	17.27	17.0557
P35803_K298	Gpm6b	P35803	1.54405	-0.245161	0.0271394	-0.0103226	1.16938	-0.253356	DASkMQAYQDIK	AYLKDASkMQAYQDI	K	298	1	18.3926	4	18.4193	18.1066	18.3958	18.2675	18.5577	18.2633	18.3865	18.316	18.5048	18.6075	18.5452
P35803_K306	Gpm6b	P35803	0.92107	-0.457308	0.863985	-0.307345	0.383348	-0.278309	MQAYQDIkAK	MQAYQDIkAKEEQEL	K	306	1	22.899	8	22.9857	22.2938	22.8635	22.3384	23.1272	22.9722	22.9209	22.9645	23.3073	23.0896	22.7053
P35803_K308	Gpm6b	P35803	0.907207	-0.353233	1.63102	-0.251633	0.619433	-0.308798	AkEEQELQDIQSR	AYQDIKAkEEQELQD	K	308	1	21.5899	2	21.5741	21.061	21.5269	21.1691	21.7852	21.5964	21.5673	21.751	21.901	21.8559	21.6013
P35803_K321	Gpm6b	P35803	1.34071	-0.892475	2.35501	-0.826988	0.42608	-0.371953	SkEQLNSYT	QDIQSRSkEQLNSYT	K	321	0.9999	21.2591	2	21.5172	20.3159	21.1128	20.1461	21.5584	21.0489	20.8886	21.554	21.8368	21.7169	20.8626
P35821_K166	Ptpn1	P35821	2.37488	1.21024	0.783191	0.758868	0.194391	-0.176431	QLELENLTTkETR	ELENLTTkETREILH	K	166	0.9997	13.395	10	12.6378	14.169	12.464	13.7133	12.6493	13.4995	13.6696	13.6364	12.7096	13.2885	14.2712
P35951_K832	Ldlr	P35951	1.2403	-1.43309	1.23411	-0.978014	0.477341	-0.638765	NINSINFDNPVYQkTTEDELHICR	FDNPVYQkTTEDELH	K	832	1	13.5181	14	14.106	11.6934	13.1056	12.165	14.0965	13.1504	12.9335	13.7294	14.4571	13.6726	13.0166
P35980_K78	Rpl18	P35980	0.486435	0.385332	1.12059	0.254605	0.292147	0.314724	ENkTAVVVGTVTDDVR	KLPGRENkTAVVVGT	K	78	1	13.5224	3	13.3254	13.9223	13.6963	14.4152	13.4454	13.2856	13.5828	13.405	13.1637	13.3464	13.5365
P36536_K166	Sar1a	P36536	0.348322	0.0938015	0.276935	0.0934998	0.0107398	-0.00575924	GNVTLkELNAR	GKGNVTLkELNARPM	K	166	1	16.6352	6	16.7551	16.5524	16.5757	16.8666	16.5519	16.745	16.8972	16.607	16.6058	16.688	16.557
P36916_K5	Gnl1	P36916	0.488795	-0.300165	0.0436685	-0.0710743	0.187355	-0.211147	KkPFSVK	___MPRKkPFSVKQK	K	5	0.9775	15.9761	2	16.3096	15.9187	15.6188	15.4009	16.1635	15.8718	15.4566	15.3948	16.215	16.4282	16.4266
P36993_K103	Ppm1b	P36993	0.201279	0.0439304	0.0819637	0.0697041	0.15883	0.040645	SGSALEPSVESVkTGIR	EPSVESVkTGIRTGF	K	103	0.9951	12.5432	13	12.4841	12.7318	12.6245	12.4812	12.5941	12.6215	12.576	12.0453	12.7281	12.73	12.5657
P39053_K223	Dnm1	P39053	0.809333	-0.396819	2.22929	-0.761427	0.131558	0.0930007	DVLENkLLPLR	ARDVLENkLLPLRRG	K	223	1	17.1166	6	16.9197	16.4545	17.3488	17.0461	17.3294	16.9068	16.8529	17.4484	17.4929	17.4714	16.566
P39053_K257	Dnm1	P39053	1.06937	-0.229808	0.486853	-0.303527	0.386605	-0.147618	kFFLSHPSYR	AALAAERkFFLSHPS	K	257	1	14.0566	1	13.9545	13.701	14.1096	13.8282	14.1418	13.9873	13.8363	14.421	13.9322	14.5167	14.1366
P39053_K393	Dnm1	P39053	0.0480122	0.00797526	1.74842	-0.309559	0.419127	0.0677303	EISYAIkNIHGIR	REISYAIkNIHGIRT	K	393	1	16.9482	7	16.829	16.9309	17.0131	16.887	16.8752	16.9233	16.7605	17.1773	17.1401	17.1493	16.9315
P39688_K182	Fyn	P39688	2.0575	-0.427703	2.45653	-0.413934	0.0194424	0.00610129	ESETTkGAYSLSIR	IRESETTkGAYSLSI	K	182	1	18.572	6	18.8442	18.5036	18.7837	18.2741	18.696	18.2631	18.3202	18.7883	18.7933	18.6826	18.3614
P39688_K259	Fyn	P39688	1.59495	-0.14181	0.280845	-0.128969	0.0621857	-0.0220025	LTDLSVkTK	RLTDLSVkTKDVWEI	K	259	1	18.5212	7	18.5745	18.4076	18.5996	18.443	18.6338	18.5319	18.3346	18.7536	18.3968	18.685	18.631
P39688_K261	Fyn	P39688	0.0187303	-0.0129712	0.376197	0.181108	0.220458	-0.11082	TkDVWEIPR	TDLSVKTkDVWEIPR	K	261	0.9998	14.8173	2	14.4681	14.978	14.9536	14.9317	15.1271	14.6002	15.0991	14.8796	14.5213	14.8981	14.7958
P39688_K299	Fyn	P39688	0.297583	-0.165381	0.0714542	-0.0282044	0.217581	-0.116308	VAIkTLK	GNTKVAIkTLKPGTM	K	299	0.9928	9.40551	4	9.15132	9.09867	9.59088	9.22903	9.69047	9.60882	9.48802	9.64125	9.42676	9.30204	9.36894
P39688_K431	Fyn	P39688	2.58816	1.95206	2.3744	2.23005	0.20868	0.171467	FPIkWTAPEAALYGR	QGAKFPIkWTAPEAA	K	431	1	14.9336	4	13.9233	15.69	14.357	16.1518	13.4765	15.7712	15.3649	13.5507	13.2663	13.5915	16.0341
P40142_K204	Tkt	P40142	0.459799	0.305943	0.109142	0.0215457	0.506201	0.414617	LGQSDPAPLQHQVDIYQkR	HQVDIYQkRCEAFGW	K	204	1	13.2606	18	13.2914	13.7159	13.4506	13.9455	13.0642	13.0626	13.1448	13.0837	13.0866	13.2452	13.1753
P40142_K310	Tkt	P40142	0.180745	-0.0293783	0.404462	-0.0606206	0.425587	0.084081	MPTPPSYkVGDK	MPTPPSYkVGDKIAT	K	310	1	16.5853	8	16.7048	16.5813	16.6462	16.7623	16.6676	16.5869	16.5248	16.5671	16.5881	16.7049	16.594
P40142_K597	Tkt	P40142	1.24121	0.438401	1.09519	0.335329	0.0283209	0.0178264	SGkPAELLK	SQVPRSGkPAELLKM	K	597	0.9997	16.3502	3	16.3047	16.7138	16.0361	16.7879	16.1616	16.3158	16.4747	16.3445	16.1031	16.3106	16.7014
P40336_K242	Vps26a	P40336	0.014971	0.0107727	0.382464	0.275482	0.240848	0.201633	YEIMDGAPVkGESIPIR	IMDGAPVkGESIPIR	K	242	0.997	13.5357	10	13.341	13.5187	13.9404	14.0121	13.7921	13.575	13.8355	12.997	13.3811	13.2964	13.1651
P40749_K52	Syt4	P40749	2.70521	-1.20346	1.60817	-0.786022	1.20663	-0.346929	TPPYkFVHVLK	SNKTPPYkFVHVLKG	K	52	1	17.5396	5	18.0612	16.7362	18.1379	16.7169	17.603	16.7385	16.9178	17.8066	17.7044	18.0795	17.2371
P40749_K70	Syt4	P40749	1.60411	-0.581452	0.985983	-0.443551	0.596338	-0.294564	GVDIYPENLSSkK	YPENLSSkKKFGGDD	K	70	1	16.4171	12	16.5891	15.9435	16.6395	15.7119	16.3981	16.227	16.1458	16.6814	16.476	16.9393	16.3649
P41209_K124	Cetn1	P41209	0.951731	-0.300154	0.520142	0.0997896	0.997103	-0.312373	ISFkNLK	ETGKISFkNLKRVAN	K	124	0.9601	13.979	4	14.31	13.753	14.0693	13.665	13.9091	13.97	14.0231	14.0782	13.9478	13.9996	14.1936
P41216_K208	Acsl1	P41216	2.13761	2.84216	0.0181295	-0.0371164	1.54082	3.13037	AkLLLEGVENK	ADKPEKAkLLLEGVE	K	208	1	15.4955	2	13.7179	16.5636	14.2334	16.1091	14.1095	17.9145	14.226	14.6155	13.4852	13.2068	13.2381
P41216_K518	Acsl1	P41216	0.131356	-0.0683371	0.236169	-0.0657984	0.411709	0.206351	GANVFkGYLK	VKGANVFkGYLKDPA	K	518	1	18.1858	6	18.5848	18.1787	18.2778	18.0806	18.1392	18.5374	18.1917	18.1647	18.1463	18.064	17.9267
P41233_K1884	Abca1	P41233	0.108623	0.0945377	0.150738	0.195837	0.182702	0.170739	AkLPPLNDEDEDVR	RPRPVKAkLPPLNDE	K	1884	0.9948	12.378	2	12.1511	12.856	12.7459	12.7699	12.4715	12.0263	12.2861	12.845	11.5958	12.1116	12.4738
P41233_K2023	Abca1	P41233	0.0829606	-0.0578245	1.00034	-0.459587	0.580935	0.407648	EVGkVGEWAIR	VPEKEVGkVGEWAIR	K	2023	1	18.4802	4	18.6229	18.7245	18.8106	18.7122	18.3035	18.1268	17.9105	18.7035	18.387	18.6289	18.3165
P41233_K2036	Abca1	P41233	0.0491605	-0.0411777	0.224077	-0.325503	0.392497	0.383087	LGLVkYGEK	IRKLGLVkYGEKYAS	K	2036	1	15.656	5	15.8429	15.8261	15.958	16.1027	15.4986	15.2472	15.0386	16.3267	14.9766	15.7	15.6458
P41233_K2040	Abca1	P41233	0.163114	0.0228278	0.458958	0.197803	0.240005	-0.0414012	YGEkYASNYSGGNK	GLVKYGEkYASNYSG	K	2040	1	16.7451	4	16.788	16.7975	16.7716	16.7425	16.825	16.9129	16.8418	16.8591	16.7279	16.3968	16.8763
P41234_K1336	Abca2	P41234	3.70978	-1.29192	2.17177	-2.33302	1.11353	0.840814	VSEEDQSLENSEADVkESR	ENSEADVkESRKDVL	K	1336	0.9667	12.7107	16	13.224	11.9671	13.1142	11.7116	13.0055	11.7892	11.3869	13.1662	13.1981	13.5802	10.5768
P41234_K203	Abca2	P41234	0.324316	0.230263	0.833781	-0.0771618	0.210528	0.203864	VDPSEVYRLLFGPLPDLDGk	PLPDLDGkLGFLRKQ	K	203	0.9686	14.2851	20	14.1026	14.0852	14.3459	15.0064	14.2079	14.2557	14.258	14.3166	14.2739	14.3766	14.2324
P41242_K260	Matk	P41242	1.52315	1.0014	1.60655	1.37129	0.338988	-0.197056	VAVkNIK	LGQKVAVkNIKCDVT	K	260	0.9959	16.2252	4	15.5935	16.6808	16.2388	16.9841	15.3326	16.5041	16.7252	15.8557	15.1056	15.6851	17.1149
P41242_K373	Matk	P41242	3.21637	1.61778	1.73055	2.33358	0.689536	-0.766669	VSDFGLAkAER	VSDFGLAkAERKGLD	K	373	0.9997	14.5604	8	13.4334	15.0845	13.4837	14.7197	13.2562	15.2224	16.3564	13.8206	13.3271	13.1781	15.1947
P42208_K249	Septin2	P42208	1.25126	-0.129445	0.249642	-0.204676	0.1808	0.116935	ASIPFSVVGSNQLIEAkGK	SNQLIEAkGKKVRGR	K	249	1	13.5549	17	13.6259	13.5745	13.6664	13.5624	13.6611	13.4282	13.0932	13.4255	13.4631	13.9397	13.7163
P42208_K325	Septin2	P42208	1.99839	0.646205	0.13118	0.119026	1.02252	0.193191	DQILLEkEAELR	KDQILLEkEAELRRM	K	325	0.9305	11.8998	7	11.3041	12.1459	11.7058	12.2962	11.704	12.2105	12.101	12.3751	11.529	11.8118	11.9477
P42567_K357	Eps15	P42567	0.472932	-0.346821	1.31022	-0.810664	0.253055	0.297093	NNVEQDLkEK	NNVEQDLkEKEDTVK	K	357	0.9877	15.7433	8	15.7357	16.1418	15.8908	15.1584	16.0044	15.2903	15.5225	16.1743	15.8434	16.1135	14.9437
P42567_K803	Eps15	P42567	1.97873	-1.36992	1.58641	-1.33493	0.382675	-0.278002	LDSSDPLkLNDPFQPFPGNDSPK	LDSSDPLkLNDPFQP	K	803	0.9982	11.3105	8	12.1189	10.1779	11.2475	10.0158	11.4575	10.5205	10.2172	12.2129	11.7076	11.6325	10.815
P42669_K86	Pura	P42669	0.930191	0.0764904	1.26129	0.258673	1.60521	-0.186501	FLkIAEVGAGGNK	NAKGRFLkIAEVGAG	K	86	1	15.3116	3	15.3327	15.3446	15.289	15.3906	15.2159	15.3318	15.5933	15.3959	15.2544	15.2002	15.491
P42932_K16	Cct8	P42932	1.88316	0.228389	0.631875	0.604061	0.355145	0.0389252	APGFAQMLkDGAK	PGFAQMLkDGAKHFS	K	16	0.9895	13.7032	9	13.7367	14.0005	13.8155	13.9517	13.6445	13.9297	13.9683	12.7531	13.8352	13.3646	13.8751
P42932_K235	Cct8	P42932	0.699043	-0.398855	0.0317963	-0.0132287	0.501815	-0.40476	KETEGDVTSVkDAK	EGDVTSVkDAKIAVY	K	235	1	16.0534	11	16.0205	15.7081	16.2089	15.318	16.1869	16.1936	16.0396	16.2685	16.2201	15.9851	16.2497
P42932_K400	Cct8	P42932	2.51233	0.546974	0.980153	0.363096	0.86285	0.321523	AVDDGVNTFkVLTR	DDGVNTFkVLTRDKR	K	400	1	16.2746	10	16.2051	16.682	16.1799	16.8566	16.0985	16.5857	16.5507	16.1007	16.1005	15.8694	16.2226
P42932_K459	Cct8	P42932	1.47781	0.740718	2.27685	0.55664	1.21605	0.405083	ALAENSGVkANEVISK	LAENSGVkANEVISK	K	459	1	9.40551	9	8.82922	9.83796	9.24577	10.1346	9.56745	9.89203	9.45306	9.02913	8.98565	8.96463	9.6465
P43006_K382	Slc1a2	P43006	0.148749	0.0749445	0.209205	-0.412472	1.80825	-0.34629	CLEDNLGIDkR	EDNLGIDkRVTRFVL	K	382	0.981	13.1262	10	12.5744	12.6564	12.3815	12.6927	12.9931	12.8247	13.0418	13.1446	12.6998	14.6057	13.1
P43006_K517	Slc1a2	P43006	0.644442	0.110795	1.09725	-0.717278	1.32815	0.87312	MQEDIEMTkTQSIYDDK	QEDIEMTkTQSIYDD	K	517	1	20.0748	9	20.1659	20.3767	20.2984	20.3548	20.1278	20.193	19.7796	20.0219	20.2874	20.1476	19.0905
P43006_K525	Slc1a2	P43006	0.933511	-0.12914	1.18666	-0.640323	0.923221	0.386656	TQSIYDDkNHR	TQSIYDDkNHRESNS	K	525	0.9996	22.5593	8	22.6836	22.6333	22.7155	22.4857	22.5832	22.4759	22.3681	23.0161	22.637	22.7028	21.9219
P43006_K549	Slc1a2	P43006	2.55786	-0.400748	0.760932	-0.834889	0.242103	0.291956	ESNSNQCVYAAHNSVVIDECkVTLAANGK	SVVIDECkVTLAANG	K	549	0.9895	9.40551	21	9.52557	9.17971	9.66391	9.23018	9.52001	9.09736	9.49395	9.56751	9.80884	9.7597	8.2603
P43006_K557	Slc1a2	P43006	0.135586	-0.095417	0.711448	-0.55296	0.54057	0.462699	VTLAANGkSADCSVEEEPWKR	VTLAANGkSADCSVE	K	557	1	17.1787	8	17.4148	17.3977	17.5664	17.4743	17.0145	16.8375	17.1075	17.4215	16.9961	17.5627	16.4402
P43006_K569	Slc1a2	P43006	0.234206	0.107691	0.41419	-0.24912	0.637049	0.286661	SADCSVEEEPWkR	SVEEEPWkREK____	K	569	1	18.7631	12	18.986	19.0762	18.8641	18.8151	18.4803	18.7622	18.7915	18.9563	18.5428	19.0417	18.4042
P43274_K17	H1-4	P43274	0.915722	-0.874443	0.544999	-1.04545	0.432146	-0.783152	SETAPAAPAAPAPAEkTPVK	AAPAPAEkTPVKKKA	K	17	0.9999	9.40551	16	9.28041	8.75689	9.18558	7.38621	8.84204	8.54159	8.33869	10.5615	9.08038	10.5286	9.68408
P43275_K121	H1-1	P43275	1.93566	-0.545449	0.470668	-0.620375	0.462534	-0.251504	AITTkVSVK	ESKAITTkVSVKAKA	K	121	1	15.7155	5	15.953	15.2582	15.7355	15.1076	15.5593	15.2457	15.1656	16.3478	15.3097	16.5696	15.7451
P43276_K46	H1-5	P43276	2.04929	-0.990872	0.854848	-0.957365	0.0266964	0.0139947	ATGPPVSELITkAVSASK	PVSELITkAVSASKE	K	46	1	15.4524	12	16.0271	14.7913	15.9607	14.9053	15.3945	14.7132	14.5792	16.1467	15.0472	16.046	14.9993
P43276_K75	H1-5	P43276	0.260776	-0.0765123	2.66621	0.130566	1.62531	-0.302446	ALAAGGYDVEkNNSR	AGGYDVEkNNSRIKL	K	75	0.9863	9.40551	11	9.18353	9.34392	9.5341	9.19474	9.42122	9.37066	9.61446	9.45877	9.48885	9.47733	9.59665
P43276_K90	H1-5	P43276	1.99903	-1.19931	0.844305	-1.20494	0.242782	-0.269624	SLVSkGTLVQTK	GLKSLVSkGTLVQTK	K	90	1	16.2871	5	16.8735	15.3885	16.5228	15.0333	16.1056	15.4821	15.0507	17.0087	16.0591	17.2599	16.0912
P43276_K97	H1-5	P43276	1.63605	-0.987432	0.723413	-1.18564	0.244695	-0.365793	GTLVQTkGTGASGSFK	KGTLVQTkGTGASGS	K	97	1	14.305	7	14.549	13.4706	14.2693	12.8433	14.0974	13.6395	13.0378	15.0723	14.1082	15.4272	14.3294
P43407_K194	Sdc2	P43407	0.00415015	0.0072244	0.0997249	0.049588	0.282905	0.489473	KPSSAAYQkAPTkEFYA	PSSAAYQkAPTKEFY	K	194	0.9996	14.2396	9	14.7353	15.4295	14.6575	14.1748	13.9245	13.7346	13.7361	13.9799	13.9173	13.8245	14.1776
P43407_K198	Sdc2	P43407	0.140343	0.101112	0.0371549	0.0102949	0.433419	0.329794	APTkEFYA	AYQKAPTkEFYA___	K	198	0.9947	17.4101	4	17.6463	18.0821	17.6235	17.5212	17.2949	17.2648	17.3237	17.4033	17.2803	17.1642	17.2621
P45376_K64	Akr1b1	P45376	0.509834	0.13901	0.316732	0.157085	0.90121	-0.388155	LkEQVVK	VALQEKLkEQVVKRQ	K	64	0.9952	15.4966	2	15.1881	15.3341	15.2122	15.2754	15.3935	15.6013	15.6162	15.8588	15.4919	15.5534	15.9673
P46096_K104	Syt1	P46096	0.233091	-0.126448	0.32183	0.546582	0.312608	-0.225525	NAINMkDVK	GKNAINMkDVKDLGK	K	104	1	21.8413	6	22.0605	21.8564	21.7153	21.4974	22.0693	22.112	22.2735	20.4914	22.0474	21.9638	21.8214
P46096_K107	Syt1	P46096	0.313443	-0.217236	0.0327905	-0.0154082	0.56404	-0.457492	DVkDLGK	AINMKDVkDLGKTMK	K	107	0.9994	22.7012	3	22.5992	22.3655	22.4462	21.9851	22.8373	22.8804	22.9579	23.0078	22.975	22.6669	22.7778
P46096_K111	Syt1	P46096	0.430469	-0.235013	0.433904	0.6327	0.60006	-0.398452	DLGkTMK	KDVKDLGkTMKDQAL	K	111	0.9978	21.3618	4	21.4758	21.2596	21.2978	20.8676	21.6526	21.5938	21.7387	20.0866	21.4309	21.5008	21.5389
P46096_K114	Syt1	P46096	0.221462	-0.0968062	0.265876	0.443069	0.320292	-0.237484	TMkDQALKDDDAETGLTDGEEK	KDLGKTMkDQALKDD	K	114	0.9998	17.0278	3	16.9777	16.835	16.9275	16.9251	17.3432	17.198	17.5697	15.8644	17.1893	17.2875	16.8773
P46096_K119	Syt1	P46096	0.543647	-0.326362	0.415231	-0.496889	0.37433	-0.384091	DQALkDDDAETGLTDGEEKEEPKEEEK	TMKDQALkDDDAETG	K	119	1	15.965	5	15.6847	15.3035	15.6711	15.2668	16.1317	15.938	16.2952	16.9757	16.0568	16.1189	15.4786
P46096_K200	Syt1	P46096	1.32472	-0.235691	0.156622	-0.0542466	1.2667	-0.219641	kTLNPVFNEQFTFK	FETKVHRkTLNPVFN	K	200	1	14.3491	1	14.3222	14.1069	14.3951	14.2859	14.54	14.1574	14.4282	14.2646	14.5345	14.5728	14.3779
P46096_K213	Syt1	P46096	0.148913	-0.118896	0.680698	-0.300159	0.0150081	0.0116588	TLNPVFNEQFTFkVPYSELGGK	FNEQFTFkVPYSELG	K	213	1	12.7118	13	13.1379	12.7848	12.6365	12.2077	12.3684	12.7935	12.6256	12.8652	13.1414	12.645	12.5418
P46096_K236	Syt1	P46096	0.0440776	-0.0169201	0.489026	-0.137596	0.0154918	0.00570075	FSkHDIIGEFK	YDFDRFSkHDIIGEF	K	236	1	16.8894	3	17.0586	17.0126	16.7173	16.898	16.9016	16.7163	16.9281	16.8407	17.1103	17.0716	16.8117
P46096_K267	Syt1	P46096	0.470244	-0.172367	0.451053	0.130433	0.872523	-0.38254	DLQSAEkEEQEK	RDLQSAEkEEQEKLG	K	267	1	19.71	7	19.619	19.5305	19.5768	19.3208	19.9083	19.7357	19.7692	19.8276	19.8187	19.6971	20.0539
P46096_K288	Syt1	P46096	0.845937	-0.314124	0.925065	-0.60953	0.39292	-0.207233	YVPTAGkLTVVILEAK	RYVPTAGkLTVVILE	K	288	0.9995	14.8308	7	14.8925	14.3985	14.4069	14.5111	14.9214	14.3689	14.356	15.0403	15.5306	15.1579	14.9108
P46096_K297	Syt1	P46096	0.120341	0.0823555	0.885276	-0.334763	0.165917	0.128459	LTVVILEAkNLK	TVVILEAkNLKKMDV	K	297	1	16.4747	9	16.5189	16.8719	16.1556	16.4351	16.4979	16.1124	16.3201	16.4742	16.904	16.6601	16.3693
P46096_K332	Syt1	P46096	0.353922	-0.357796	0.200652	-0.168756	0.316467	-0.384394	kNTLNPYYNESFSFEVPFEQIQK	KKKTTIKkNTLNPYY	K	332	1	12.3634	1	12.4294	12.0189	11.9588	11.3422	12.6576	12.6112	12.4895	12.4458	12.9918	12.1941	12.2609
P46096_K369	Syt1	P46096	1.38966	-0.439449	2.10568	-0.499213	0.690937	-0.251125	IGkNDAIGK	LDYDKIGkNDAIGKV	K	369	0.9999	21.0134	3	21.0959	20.7047	20.8884	20.3772	21.1776	20.7615	20.8808	21.4849	21.3094	21.3002	20.8504
P46096_K375	Syt1	P46096	1.00605	0.475144	1.58111	0.432041	0.376692	0.238679	NDAIGkVFVGYNSTGAELR	GKNDAIGkVFVGYNS	K	375	1	9.40551	6	9.20904	9.85844	9.21453	10.095	9.54148	9.43705	9.47467	9.18146	8.99493	9.20193	9.64162
P46096_K98	Syt1	P46096	0.075773	-0.0442899	0.428125	0.580738	0.32604	-0.22393	GGkNAINMK	KGKEKGGkNAINMKD	K	98	0.9999	21.3221	3	21.4415	21.3543	21.2038	21.0167	21.5099	21.6514	21.7469	20.1495	21.4383	21.3642	21.3826
P46460_K161	Nsf	P46460	2.78184	-0.389116	0.353817	-0.409338	1.57462	0.253252	DIEAMDPSILkGEPASGK	AMDPSILkGEPASGK	K	161	1	16.8584	11	17.1843	16.7989	17.1229	16.6576	17.0886	16.772	16.5258	16.1811	17.2624	17.2532	16.4534
P46460_K198	Nsf	P46460	0.76001	-0.137689	0.195134	-0.065615	0.563143	-0.199727	AENSSLNLIGkAK	SSLNLIGkAKTKENR	K	198	1	17.3049	11	17.2585	17.2205	17.3497	17.0174	17.3201	17.2773	17.2249	17.4738	17.3412	17.4962	17.518
P46460_K254	Nsf	P46460	2.11038	1.55571	1.30349	2.16934	0.0904909	0.0479091	HVkGILLYGPPGCGK	QMGCKHVkGILLYGP	K	254	1	15.5163	3	14.9644	16.4653	15.1706	16.4215	14.202	16.1174	16.1276	14.711	13.0839	14.5576	16.446
P46460_K266	Nsf	P46460	2.89669	2.06301	2.39597	2.41312	0.299812	0.183328	GILLYGPPGCGkTLLAR	YGPPGCGkTLLARQI	K	266	1	15.6051	12	14.589	16.4454	14.8621	16.8943	14.1508	16.4512	16.2191	14.3595	13.6547	13.9873	16.6081
P46460_K293	Nsf	P46460	2.79078	1.75056	2.25747	1.44259	0.120064	0.0706679	VVNGPEILNkYVGESEANIR	NGPEILNkYVGESEA	K	293	0.9893	14.058	10	12.8494	14.5265	13.4216	14.9527	12.9364	14.9799	14.6282	13.5755	13.2302	13.1136	14.8698
P46460_K401	Nsf	P46460	2.48899	0.929189	2.6139	1.13694	0.0258157	0.0109175	MEIGLPDEkGR	EIGLPDEkGRLQILH	K	401	0.9999	15.238	9	14.7589	15.7825	15.0638	15.9689	14.7469	15.6057	15.7333	14.4939	14.6192	14.8005	15.8164
P46460_K434	Nsf	P46460	1.49486	1.0642	0.812858	0.996608	0.296928	0.20944	ELAVETkNFSGAELEGLVR	KELAVETkNFSGAEL	K	434	1	11.9917	7	11.6495	12.166	11.8829	12.818	11.0322	12.7731	12.4513	11.3781	12.0808	10.6802	12.3012
P46460_K462	Nsf	P46460	0.329737	-0.0603682	0.32466	0.347645	0.415733	-0.085755	ASTkVEVDMEK	RHIKASTkVEVDMEK	K	462	1	19.3106	4	19.3467	19.4319	19.401	19.2344	19.498	19.3983	19.4003	18.4364	19.4443	19.3983	19.4809
P46460_K469	Nsf	P46460	0.0682573	-0.044034	0.0852625	0.0949547	0.5525	0.172886	VEVDMEkAESLQVTR	KVEVDMEkAESLQVT	K	469	1	16.0197	7	15.7632	16.2183	16.3848	16.2251	16.3897	15.9622	16.0555	15.2786	16.1522	16.1713	15.8691
P46460_K529	Nsf	P46460	4.88435	2.18923	2.27223	2.29782	0.206626	0.0505352	VLDDGELLVQQTkNSDR	ELLVQQTkNSDRTPL	K	529	1	15.8105	13	14.5527	16.6859	14.6547	16.8892	14.4838	16.6838	16.7391	14.8565	14.0216	14.3357	16.6657
P46460_K549	Nsf	P46460	2.98266	2.1397	2.49772	2.49191	0.0714872	0.0722887	TPLVSVLLEGPPHSGkTALAAK	EGPPHSGkTALAAKI	K	549	1	13.9852	16	12.9084	14.6143	12.9826	15.2941	12.4849	14.8865	14.5441	12.474	12.1162	12.5121	15.1747
P46460_K555	Nsf	P46460	1.68998	0.814684	1.00515	0.52626	0.0405973	0.0379572	TALAAkIAEESNFPFIK	GKTALAAkIAEESNF	K	555	1	15.0624	6	14.8691	15.0876	14.4497	15.5357	14.5374	15.6771	15.1125	14.8861	14.9542	14.7674	15.6785
P46460_K566	Nsf	P46460	3.01262	1.7415	1.648	1.53631	0.454013	0.193206	IAEESNFPFIkICSPDK	ESNFPFIkICSPDKM	K	566	0.9991	12.6469	11	12.0309	13.4095	11.5686	13.7287	11.5941	13.2798	13.3257	11.4544	11.4872	12.2878	13.2333
P46460_K699	Nsf	P46460	0.113199	0.0216014	0.528342	-0.091767	0.15435	-0.0356064	TTIAQQVkGK	TTIAQQVkGKKVWIG	K	699	1	21.1016	8	21.0183	21.0253	21.1093	21.0583	21.1157	21.2245	21.1014	21.3031	21.1291	21.258	21.1752
P46460_K708	Nsf	P46460	1.43262	0.981357	1.64633	1.15974	0.25482	0.176344	VWIGIkK	KKVWIGIkKLLMLIE	K	708	0.9891	16.1189	6	15.5735	16.715	16.2674	17.097	15.4561	16.4291	16.4441	15.7705	15.1065	15.3558	16.6973
P46467_K147	Vps4b	P46467	3.28256	1.01507	1.45591	0.701607	0.247434	0.121997	EALkEAVILPIK	EGAKEALkEAVILPI	K	147	1	12.8355	4	12.3906	13.2142	12.3915	13.496	12.2198	13.3369	13.0156	12.4094	12.6882	12.4787	13.4385
P46467_K155	Vps4b	P46467	0.895903	0.567657	1.59001	1.21925	0.699838	-0.597811	EAVILPIkFPHLFTGK	EAVILPIkFPHLFTG	K	155	0.9636	11.9157	8	11.7468	11.8194	11.1751	11.8258	11.5701	12.5497	12.4117	11.4667	11.7372	11.1267	12.9139
P46467_K180	Vps4b	P46467	2.48352	1.47038	2.44717	1.76759	0.140607	-0.0585725	GILLFGPPGTGkSYLAK	FGPPGTGkSYLAKAV	K	180	1	12.4964	12	12.1524	13.0483	11.4693	13.1753	11.5907	13.3999	13.1707	11.3894	11.8026	11.3044	13.3621
P46471_K116	Psmc2	P46471	0.287649	0.239892	0.397801	0.086291	0.3545	0.352587	YIINVkQFAK	PKYIINVkQFAKFVV	K	116	1	19.3581	6	19.428	19.7882	19.6272	20.0835	19.1483	19.0516	19.3542	19.1846	19.3082	19.1138	19.2227
P46471_K146	Psmc2	P46471	0.217337	0.151954	0.907468	0.156136	0.303348	0.260067	NkYQIHIPLPPK	RVGVDRNkYQIHIPL	K	146	1	15.1793	2	15.1769	15.6179	15.417	15.7399	15.2096	14.9016	15.1738	14.9111	14.994	15.1057	15.1457
P46471_K407	Psmc2	P46471	0.117003	0.0750567	1.3503	0.193251	0.197407	-0.106088	IATEkDFLEAVNK	RRKIATEkDFLEAVN	K	407	1	11.7619	5	11.3945	11.7614	11.8736	12.1072	11.9671	11.5918	11.9891	11.7145	11.6993	11.7851	11.8633
P46638_K24	Rab11b	P46638	0.375956	-0.141957	1.47949	-0.377469	1.38476	0.190574	VVLIGDSGVGkSNLLSR	IGDSGVGkSNLLSRF	K	24	1	14.0161	11	13.8132	13.9081	14.3299	13.9713	14.1918	14.0297	13.7364	14.0413	14.1338	14.2946	13.8219
P46638_K61	Rab11b	P46638	0.366976	-0.0978832	2.29323	-0.377612	0.626593	0.19828	TIkAQIWDTAGQER	QVDGKTIkAQIWDTA	K	61	1	16.68	3	16.6502	16.8532	16.8142	16.5525	16.7979	16.5629	16.5156	16.8065	16.8769	16.8232	16.4003
P46660_K290	Ina	P46660	0.00161674	0.000399907	0.0811122	-0.0474129	0.66859	-0.161907	SkFANLNEQAAR	AEEWYKSkFANLNEQ	K	290	0.9993	9.40551	2	9.43684	9.22439	9.25154	9.36352	9.3267	9.42836	9.40962	9.80276	9.2919	9.54957	9.5917
P46664_K419	Adss2	P46664	0.254496	0.108001	0.228743	-0.174817	0.560498	-0.274044	TFkELPVNAQNYVR	ISNARTFkELPVNAQ	K	419	1	15.6517	3	15.2887	15.4348	15.3376	15.241	15.5001	15.7747	15.8145	15.6629	15.759	16.3751	15.7006
P46737_K51	Brcc3	P46737	0.0808802	0.0975383	0.213951	-0.200992	0.244842	0.296888	SDSkFTYTGTEMR	DDIRSDSkFTYTGTE	K	51	0.9387	9.40551	4	9.56037	9.97604	9.78664	9.73799	8.9312	8.8568	9.43315	9.90534	9.30437	9.07343	9.02029
P46737_K65	Brcc3	P46737	2.68321	-0.624349	0.180114	-0.218116	0.147187	0.0569229	TVQEkMDTIR	EMRTVQEkMDTIRIV	K	65	0.9999	15.4034	5	15.8102	15.2111	15.9188	15.2167	15.6555	15.0836	15.2864	14.6677	15.7156	15.6117	14.9407
P46935_K206	Nedd4	P46935	1.29883	0.0808824	0.576127	0.201667	0.113785	-0.0223392	LkMTYLPK	VKGYLRLkMTYLPKN	K	206	0.9999	17.5043	2	17.5356	17.5795	17.4925	17.6518	17.5598	17.5993	17.7182	17.5356	17.5324	17.2246	17.5468
P46935_K453	Nedd4	P46935	0.592478	-0.253467	1.27998	-0.524859	0.567993	0.361638	GkTDSNDLGPLPPGWEER	IPAHLRGkTDSNDLG	K	453	1	15.9041	2	16.0635	15.9652	16.3109	16.0889	15.9862	15.5462	15.7257	16.0297	15.9822	16.078	15.2845
P46935_K484	Nedd4	P46935	0.547637	0.303786	0.217414	0.204379	0.0628613	0.0583569	VFFINHNIkK	FFINHNIkKTQWEDP	K	484	0.9966	14.5453	9	14.0099	14.7178	14.7129	14.9442	14.5429	14.5151	14.3018	14.8174	14.2679	14.3036	15.0329
P46935_K714	Nedd4	P46935	0.438821	0.17631	0.388479	0.185015	0.00907836	-0.00609144	TGGSEIVVTNkNKK	SEIVVTNkNKKEYIY	K	714	1	16.9038	11	16.6315	17.0232	16.7762	16.8125	17.0858	17.1868	16.792	16.8391	16.9574	16.6892	17.2352
P46935_K92	Nedd4	P46935	0.331765	-0.228807	1.6706	-0.494672	0.2288	-0.13782	VIAGIGLAkK	IAGIGLAkKDILGAS	K	92	1	16.7856	9	16.4018	16.3081	16.5764	16.3502	17.176	16.8094	16.4949	17.0921	17.2022	17.071	16.7592
P47708_K156	Rph3a	P47708	0.165325	-0.0622756	0.218009	0.168194	0.0433169	0.0211678	SGAWFFkGFPK	RSGAWFFkGFPKQVL	K	156	1	13.0865	7	13.0848	13.243	13.3715	13.2769	13.1706	12.9202	13.0293	12.5323	13.075	13.2648	13.2217
P47740_K296	Aldh3a2	P47740	1.94576	1.38953	0.748814	0.845613	0.583884	0.833654	LQSLLkGQK	KRLQSLLkGQKIAFG	K	296	0.9998	18.6081	6	18.3174	19.7664	18.0903	19.7989	17.9044	18.9154	18.0249	17.8857	17.665	17.8921	19.295
P47740_K457	Aldh3a2	P47740	0.100899	0.059041	0.152715	0.140435	0.258026	0.234931	FFLLkQFNK	WAKFFLLkQFNKGRL	K	457	0.986	11.2308	5	11.3682	11.3567	11.3822	11.8198	11.3515	11.1025	11.4923	11.1548	11.3212	10.6769	10.8905
P47746_K316	Cnr1	P47746	0.781872	-0.341806	0.487841	-0.24405	0.110302	-0.0677389	GTQkSIIIHTSEDGK	MIQRGTQkSIIIHTS	K	316	1	16.4969	4	16.487	16.321	16.8688	16.0011	16.56	16.5682	16.4293	16.4211	16.9197	16.4849	16.2998
P47746_K452	Cnr1	P47746	0.967212	-0.423598	0.0742292	-0.0892652	0.268401	-0.202113	AAESCIkSTVK	RAAESCIkSTVKIAK	K	452	1	19.6379	7	19.8379	19.4455	19.8291	19.0015	19.747	19.6961	19.7566	19.0642	19.9835	19.9696	19.4097
P47754_K273	Capza2	P47754	0.14373	0.111151	0.218394	0.0474784	0.338007	0.259218	IDWNkILSYK	RTKIDWNkILSYKIG	K	273	1	17.0452	5	17.3325	17.2673	17.2565	17.6389	16.8074	16.8237	17.0292	16.9125	16.8499	17.0474	16.939
P47754_K278	Capza2	P47754	2.07126	-0.372211	0.73057	-0.178193	0.892407	-0.17248	ILSYkIGK	WNKILSYkIGKEMQN	K	278	0.9997	19.2513	5	19.4726	18.9493	19.4089	18.9831	19.3229	19.1553	19.2109	19.2855	19.5402	19.314	19.1926
P47754_K97	Capza2	P47754	0.630828	-0.186097	0.236994	0.408672	0.0415401	0.0418998	ICFkFDHLR	PKNRICFkFDHLRKE	K	97	1	14.4893	4	15.0032	14.5903	14.609	14.5401	14.6078	14.5314	14.9624	13.2241	14.5182	14.5677	14.0617
P47757_K235	Capzb	P47757	1.04455	0.270987	1.24099	0.364073	0.0379686	-0.0177018	STLNEIYFGkTK	LNEIYFGkTKDIVNG	K	235	1	21.0478	10	20.9821	21.2828	21.1204	21.3768	20.8254	21.0814	21.1216	20.8225	20.9025	20.9767	21.4077
P47758_K102	Srprb	P47758	1.5912	1.14919	1.63979	1.2602	0.355392	0.234153	DTQTSITDSSAIYkVNNNR	TDSSAIYkVNNNRGN	K	102	1	12.2867	14	11.5294	13.2301	12.3793	13.1268	11.6121	12.6114	12.6285	11.8903	11.4398	11.1551	12.8821
P47758_K189	Srprb	P47758	0.904736	-0.205001	0.213163	-0.0871604	0.649772	-0.191904	SAkLIQQQLEK	IAMAKSAkLIQQQLE	K	189	1	17.1125	3	17.3249	16.8759	17.1135	16.9105	17.0244	17.0613	17.0045	17.3436	17.051	17.2903	17.2778
P47759_K14	Nsg2	P47759	2.93799	-1.85306	2.76662	-1.42941	0.418497	-0.24986	GAkPPSVEDGFQTVPLITPLEVNHLQLAAPEK	NPGEKGAkPPSVEDG	K	14	1	12.6757	3	13.503	11.3783	13.1303	11.0981	13.1481	11.7458	11.6148	13.2484	13.1072	12.9044	11.6997
P47759_K3	Nsg2	P47759	1.98473	-1.27656	2.58814	-0.915616	0.808457	-0.671069	VkLNSNPGEK	_____MVkLNSNPGE	K	3	0.9996	18.0681	2	18.2918	16.7606	18.3676	16.6989	18.1825	17.5527	17.6494	18.6285	18.6963	18.4474	17.7008
P47802_K38	Mtx1	P47802	1.26014	0.950433	0.120171	0.0510446	0.832502	0.914381	FTGAPLkIHK	RFTGAPLkIHKTSNP	K	38	0.9994	15.6501	7	15.405	16.1602	15.2741	15.7458	15.3214	16.9458	15.5324	15.4246	15.3448	15.1861	15.2066
P47802_K41	Mtx1	P47802	0.21327	0.130379	0.223819	0.318059	0.221415	0.167191	IHkTSNPWQSPSGTLPALR	GAPLKIHkTSNPWQS	K	41	1	15.0518	3	15.3107	15.51	14.8427	15.3942	15.2675	14.9079	15.3174	15.1458	13.9874	15.2231	14.8895
P47802_K78	Mtx1	P47802	1.47891	1.02504	0.281568	-0.153272	0.807835	0.763575	EkYNADYDLSAR	ITHLRKEkYNADYDL	K	78	1	17.1025	2	16.5009	17.4724	16.5519	17.2176	16.8026	18.2405	16.986	17.3379	16.9007	16.8609	16.7738
P47857_K678	Pfkm	P47857	1.75977	0.333819	1.91116	0.62734	0.387185	-0.0928218	NFATkMGAK	FDRNFATkMGAKAMN	K	678	0.9914	16.0193	5	16.0521	16.3341	15.8478	16.3353	15.9201	16.152	16.29	15.8914	15.6919	15.6346	16.4433
P47911_K102	Rpl6	P47911	1.21273	-0.855716	1.30538	-0.672067	0.453014	-0.463891	VLATVTkTVGGDK	KVLATVTkTVGGDKN	K	102	1	17.0953	7	17.277	16.1361	17.1165	15.962	17.2898	17.018	16.8095	17.724	17.1904	17.6096	16.8624
P47911_K215	Rpl6	P47911	1.14083	-1.19608	1.57059	-1.12199	0.356333	-0.579287	VDISDVkIPK	KVDISDVkIPKHLTD	K	215	0.9576	13.2435	7	13.3841	12.0527	13.2874	11.3364	13.3406	13.0348	12.5205	14.116	13.5031	13.9086	12.9207
P47911_K270	Rpl6	P47911	1.40832	-0.68789	1.11674	-0.63202	0.0508194	-0.045819	IkAVPQLQGYLR	LQILPKIkAVPQLQG	K	270	1	16.1244	2	16.5009	15.4794	16.3722	15.4611	16.2477	16.1166	15.5689	16.0574	16.4459	16.5874	15.8941
P47962_K5	Rpl5	P47962	0.274934	-0.138055	0.688397	-0.225869	0.444395	-0.284672	GFVkVVK	___MGFVkVVKNKAY	K	5	1	9.40551	4	9.32786	8.78154	9.22583	9.28193	9.35954	9.4356	9.54164	9.51836	9.84666	9.66567	9.36042
P48302_K210	Ednrb	P48302	0.654677	0.63789	0.619072	0.694777	0.118377	0.141122	IkGIGVPK	VASWSRIkGIGVPKW	K	210	0.9981	18.6555	2	17.9165	18.8159	18.2344	18.648	19.0119	19.6126	19.1268	18.1046	18.8181	17.6461	18.6419
P48302_K316	Ednrb	P48302	1.12148	0.712227	0.410227	0.880027	0.950344	0.546375	SGMQIALNDHLkQR	IALNDHLkQRREVAK	K	316	1	14.7331	12	14.2875	15.3707	14.3519	15.1711	15.1845	15.4188	15.0753	12.699	14.9581	14.0243	14.4723
P48302_K417	Ednrb	P48302	1.22074	0.620194	0.870704	0.622789	0.557869	0.27623	QSLEEkQSCLK	EKQSLEEkQSCLKFK	K	417	1	15.4251	6	15.3833	16.0419	14.9141	15.5698	15.4994	16.0457	15.6664	14.5302	15.3098	15.1204	15.5527
P48302_K422	Ednrb	P48302	0.645457	0.437546	0.624508	0.655798	0.400936	0.289142	QSCLkFK	EEKQSCLkFKANDHG	K	422	0.9913	18.1034	5	18.2846	18.8423	17.661	18.0765	18.2718	18.6112	18.1922	16.8883	18.0171	17.7898	18.2495
P48302_K424	Ednrb	P48302	0.331209	0.246734	0.0143372	-0.0175269	0.0140316	-0.0147676	FkANDHGYDNFR	KQSCLKFkANDHGYD	K	424	1	17.9802	2	17.6141	17.8648	17.4833	17.6854	18.1541	18.4415	18.2436	18.3996	18.2005	17.4885	17.7804
P48318_K176	Gad1	P48318	3.15647	1.96754	2.13451	2.26506	0.979563	-0.551905	DTLkYGVR	VDCRDTLkYGVRTGH	K	176	0.9959	17.7026	4	16.0911	18.1185	16.3131	18.1656	16.5775	18.6003	18.6653	16.6402	16.9788	16.1258	19.0281
P48318_K271	Gad1	P48318	2.7517	1.42283	1.63272	1.34729	0.847	-0.45694	YFPEVkTK	YKYFPEVkTKGMAAV	K	271	0.9948	15.4429	6	14.2288	15.563	14.6025	16.0479	14.5178	16.0067	16.1754	15.4318	14.8045	14.7101	16.4835
P48318_K317	Gad1	P48318	3.10299	1.98595	0.906894	1.51297	0.746526	-0.500101	GkIIPADLEAK	IKCNERGkIIPADLE	K	317	1	15.0109	2	13.2885	15.1897	13.3944	15.4795	13.7715	15.743	15.7041	15.4865	14.1674	13.7198	16.2376
P48318_K331	Gad1	P48318	0.717878	0.322736	1.60436	0.599002	1.11753	-0.543824	ILDAkQK	EAKILDAkQKGYVPL	K	331	0.9658	18.8113	5	18.2935	18.5574	18.3737	18.7216	18.729	19.0854	19.2855	18.7157	18.9273	18.5558	19.3784
P48318_K73	Gad1	P48318	0.450871	-0.160746	0.0884482	0.0353293	1.05778	-0.41023	QSSkNLLSCENSDQGAR	FRERQSSkNLLSCEN	K	73	1	15.611	4	15.6474	15.4039	15.3333	15.1936	15.6684	15.5693	15.6855	15.6811	15.9344	15.676	15.9129
P48320_K35	Gad2	P48320	2.03496	-0.63808	0.445684	-0.332301	0.276014	-0.11506	AWCQVAQkFTGGIGNK	AWCQVAQkFTGGIGN	K	35	1	9.40551	8	9.84408	9.11547	9.65136	9.23997	9.62103	8.8468	9.26658	9.05477	9.68225	9.80731	9.09837
P48320_K528	Gad2	P48320	0.740455	-0.347351	0.287034	-0.183243	1.68271	-0.630007	LSkVAPVIK	ERMSRLSkVAPVIKA	K	528	0.9982	17.2704	3	17.0735	16.7633	16.7955	16.7556	17.5284	16.8364	17.2317	17.2831	17.8205	17.6915	17.5985
P48320_K54	Gad2	P48320	2.48497	-0.840557	0.863077	-0.855536	0.452041	-0.225011	LCALLYGDSGkPAEGGGSVTSR	LLYGDSGkPAEGGGS	K	54	1	13.647	11	13.973	12.8296	13.597	13.0884	13.8501	12.9804	12.9483	13.4717	14.4645	14.2038	13.4339
P48410_K610	Abcd1	P48410	0.707427	-0.181363	0.208444	-0.111517	0.691757	-0.216668	DVLSGGEkQR	DVLSGGEkQRIGMAR	K	610	0.9657	15.6124	8	15.5199	15.3283	15.8222	15.4589	15.5412	15.552	15.8028	15.9459	15.8669	15.511	15.5234
P48428_K105	Tbca	P48428	1.05272	-0.578393	1.53541	-0.697336	0.367688	-0.27455	VVLDSVkLEA	RVVLDSVkLEA____	K	105	0.9957	13.8268	7	13.7913	12.9529	13.6227	13.2848	14.1901	13.6312	13.7832	14.258	14.3551	14.1715	13.3452
P48428_K51	Tbca	P48428	0.139858	0.118583	0.744298	-0.532507	0.229449	0.208508	AEDGENYAIkK	DGENYAIkKQAEILQ	K	51	0.9869	9.40551	10	8.88039	8.93601	9.23273	9.64979	9.65056	9.53363	9.4277	9.97838	9.75653	9.35652	8.90157
P48453_K56	Ppp3cb	P48453	2.15947	0.457557	2.31911	0.432158	0.0536029	-0.00822322	VDVLkNHLVK	IPRVDVLkNHLVKEG	K	56	0.9999	15.0122	5	14.93	15.2739	14.8801	15.2223	14.6652	15.3518	15.2669	14.9327	14.8562	14.7871	15.3148
P48722_K53	Hspa4l	P48722	0.658911	0.485184	0.531215	0.477493	0.259997	0.205214	AIGNAAkSQIVTNVR	RAIGNAAkSQIVTNV	K	53	1	13.7108	7	13.8369	14.2877	13.8485	14.3387	13.1144	13.629	13.7748	13.9264	12.9446	13.3363	13.985
P48758_K157	Cbr1	P48758	1.35412	0.783826	0.0536787	0.11962	0.298696	0.230646	LELQQkFR	CRLELQQkFRSETIT	K	157	0.9111	15.5573	6	15.109	15.9095	15.4171	16.142	14.7093	15.5353	15.3628	16.6292	14.8547	15.0521	15.9004
P48758_K180	Cbr1	P48758	0.0758756	0.0433842	0.328278	0.0990734	0.289464	-0.159437	FVEDTkK	NKFVEDTkKGVHAEE	K	180	0.9458	15.5532	6	15.6498	15.4209	15.5598	15.3263	15.2694	15.862	15.6504	15.7634	15.4584	15.5684	15.7413
P48758_K49	Cbr1	P48758	2.71748	1.36502	1.67895	1.31843	0.0738156	0.062188	GQTAVQkLQAEGLSPR	RGQTAVQkLQAEGLS	K	49	1	15.1167	7	14.4197	15.7021	14.7221	15.9325	14.122	15.7243	15.3571	14.5628	14.2653	14.3889	16.0912
P48774_K53	Gstm5	P48774	2.73452	1.32429	2.41975	1.75165	0.0690811	-0.0253156	SQWLDVkFK	RSQWLDVkFKLDLDF	K	53	1	16.1331	7	15.593	16.9768	15.7694	16.8261	15.2053	16.7376	16.7552	15.3972	15.0878	14.8765	16.9891
P48962_K147	Slc25a4	P48962	0.0123749	0.00318972	0.149684	-0.0722869	0.180678	-0.0796957	LAADVGkGSSQR	RLAADVGkGSSQREF	K	147	0.9999	18.2461	7	18.1363	18.1999	18.1097	18.2011	18.3756	18.2301	18.0712	18.4635	18.3118	18.3118	18.509
P48962_K166	Slc25a4	P48962	0.171536	-0.0571257	0.249946	0.124293	0.792112	-0.246905	IFkSDGLK	DCLTKIFkSDGLKGL	K	166	1	17.516	3	17.3491	17.2564	17.5173	17.5017	17.6332	17.5701	17.7594	17.7632	17.6445	17.2883	17.6199
P48962_K23	Slc25a4	P48962	0.140609	0.0658166	0.0818035	-0.0797776	0.374299	-0.221989	DFLAGGIAAAVSkTAVAPIER	GIAAAVSkTAVAPIE	K	23	1	13.3249	13	13.2661	12.9656	13.124	13.1426	13.0249	13.5044	13.2593	13.7095	13.7863	13.0221	13.5931
P48962_K263	Slc25a4	P48962	0.284982	-0.141767	0.00319101	0.00299104	0.260776	-0.137736	IAkDEGANAFFK	DCWRKIAkDEGANAF	K	263	1	11.9262	3	11.7327	11.6111	12.2052	12.1133	12.0125	11.8006	12.0835	12.4254	11.7714	11.7326	11.8753
P48962_K43	Slc25a4	P48962	0.20983	-0.0792249	0.363368	-0.187632	0.198238	0.108435	LLLQVQHASkQISAEK	LQVQHASkQISAEKQ	K	43	1	15.7334	10	15.6416	15.6613	16.0575	15.8705	15.7206	15.6502	15.3734	15.8758	15.8898	15.6541	15.8644
P48962_K92	Slc25a4	P48962	1.97088	-0.192467	0.56485	-0.306635	0.841348	0.208316	YFPTQALNFAFkDK	QALNFAFkDKYKQIF	K	92	1	15.2679	12	15.4017	15.1971	15.3864	15.2681	15.504	15.2495	14.8926	15.3476	15.6051	15.0569	15.1673
P48962_K96	Slc25a4	P48962	0.740047	-0.433572	0.204281	-0.154557	0.0526895	-0.0604919	YkQIFLGGVDR	FAFKDKYkQIFLGGV	K	96	0.9998	9.40551	2	9.6636	9.4103	9.6469	9.56975	9.66624	8.69597	9.05516	9.77184	9.17401	9.37531	9.5165
P49312_K298	Hnrnpa1	P49312	0.835643	-0.517176	0.981828	-0.733949	0.133607	-0.124929	SSGPYGGGGQYFAkPR	GGGQYFAkPRNQGGY	K	298	0.9993	12.8739	14	13.1451	12.0026	12.9614	12.3507	12.6629	12.8646	12.4049	13.4213	12.8021	13.5712	12.6569
P49586_K238	Pcyt1a	P49586	1.54509	-0.65017	1.50597	-0.716648	0.216752	-0.0735663	ELNVSFINEkK	NVSFINEkKYHLQER	K	238	1	16.1971	10	16.7503	15.6909	16.1816	15.8922	16.2522	15.6505	15.7042	16.5799	16.2925	16.7319	15.932
P49615_K213	Cdk5	P49615	2.19732	0.807964	0.591785	0.963066	0.444139	-0.754377	PLFPGNDVDDQLkR	NDVDDQLkRIFRLLG	K	213	0.9976	9.40551	13	8.43409	9.61362	8.74362	9.49016	8.71507	9.2129	11.1086	9.11265	9.34794	9.23002	9.27793
P49615_K237	Cdk5	P49615	2.90211	1.82334	1.52293	2.02753	0.149127	-0.185345	LPDYkPYPMYPATTSLVNVVPK	MTKLPDYkPYPMYPA	K	237	1	13.2822	5	12.37	13.6649	12.0451	13.9062	12.0134	14.3274	13.646	12.235	12.5403	11.5966	14.657
P49615_K56	Cdk5	P49615	3.18619	1.81231	2.58797	2.07016	0.107585	-0.0645831	EICLLkELK	LREICLLkELKHKNI	K	56	1	15.4618	6	14.3668	16.2779	14.8025	16.3493	14.1936	16.1726	16.061	14.147	14.3907	14.2453	16.6014
P49722_K70	Psma2	P49722	0.325223	0.292584	0.906917	0.19944	0.376275	0.400636	VEPITkHIGLVYSGMGPDYR	HKVEPITkHIGLVYS	K	70	1	20.8357	6	20.9295	21.2053	21.1346	21.7234	20.5675	20.5807	20.6929	20.5249	20.4995	20.6847	20.8454
P49722_K92	Psma2	P49722	0.0335854	0.0336456	0.515187	0.556522	0.201453	-0.269503	kLAQQYYLVYQEPIPTAQLVQR	VLVHRARkLAQQYYL	K	92	0.9335	11.2526	1	11.3576	10.7114	11.2153	11.8679	11.1777	11.2722	11.2073	11.3919	11.1596	10.4389	11.8993
P50096_K208	Impdh1	P50096	0.0695707	0.0285947	0.995113	-0.566574	0.512248	0.221497	GkLPIVNDQDELVAIIAR	LQRSKKGkLPIVNDQ	K	208	1	15.3742	2	15.4746	15.2414	15.066	15.205	15.2869	15.4669	14.8866	15.8393	15.7543	15.3549	15.2793
P50153_K24	Gng4	P50153	2.12904	-0.490828	0.0546339	-0.10613	0.00470768	-0.00449594	AVEQLkMEACMDR	RKAVEQLkMEACMDR	K	24	1	17.3204	6	17.7128	17.1681	17.5957	17.2405	17.5359	16.9633	17.5138	16.3687	17.9211	17.4139	16.7432
P50396_K112	Gdi1	P50396	0.059063	0.0267884	0.468366	0.188971	0.46497	-0.164695	VVEGSFVYkGGK	VEGSFVYkGGKIYKV	K	112	1	15.2091	9	14.955	15.0761	15.3425	15.144	15.2587	15.4164	15.298	15.2602	15.352	14.9516	15.4557
P50396_K210	Gdi1	P50396	0.899797	0.364709	0.99085	0.347835	0.12751	0.0784686	IkLYSESLAR	LETINRIkLYSESLA	K	210	0.9999	17.1436	2	17.1121	17.5268	17.1719	17.6232	16.8629	17.0911	17.2503	17.1893	16.8384	16.9343	17.4201
P50396_K269	Gdi1	P50396	0.261643	0.0927868	0.155133	0.058369	0.268012	-0.120413	VVGVkSEGEVAR	NGKVVGVkSEGEVAR	K	269	1	18.2292	5	18.2216	18.1426	18.1535	18.0636	18.0451	18.4923	18.3014	18.4949	18.231	18.1589	18.4051
P50396_K435	Gdi1	P50396	2.20295	-0.279043	0.117361	-0.129858	0.666509	0.141266	MAGSAFDFENMkR	AFDFENMkRKQNDVF	K	435	0.9804	16.6549	12	16.936	16.6156	16.8496	16.6752	16.861	16.5186	16.5536	16.0217	16.7128	17.0407	16.3701
P50396_K54	Gdi1	P50396	0.224216	0.0722548	0.39149	-0.339127	0.987717	0.289894	NPYYGGESSSITPLEELYkR	TPLEELYkRFQILEG	K	54	1	14.257	19	14.4467	14.453	14.2026	14.2979	14.0951	14.2104	13.9167	14.7763	13.8737	14.4589	14.1443
P50516_K132	Atp6v1a	P50516	0.241624	0.120861	0.411588	0.190321	0.0114956	-0.00886838	DIkWEFIPSK	SALSRDIkWEFIPSK	K	132	1	15.1629	3	15.176	15.514	15.3284	15.3478	14.9535	14.9587	15.1069	14.9647	15.0102	15.3012	15.4579
P50516_K139	Atp6v1a	P50516	0.189705	-0.0400225	0.137761	-0.0634311	0.650394	0.160653	WEFIPSkNLR	KWEFIPSkNLRVGSH	K	139	0.9625	18.536	7	18.6539	18.6865	18.6783	18.695	18.6229	18.4535	18.4181	18.2952	18.5118	18.7364	18.4839
P50516_K393	Atp6v1a	P50516	2.78206	1.01869	2.33221	1.31209	0.459032	-0.237479	VkCLGNPER	YERAGRVkCLGNPER	K	393	0.9982	17.4969	2	16.8836	17.7827	16.9084	17.9125	17.051	18.2038	18.0149	17.0398	16.848	16.7874	18.3928
P50516_K513	Atp6v1a	P50516	1.16916	0.629956	1.75564	0.483763	0.0696492	0.0666644	ITLEVAkLIK	KITLEVAkLIKDDFL	K	513	1	16.402	7	16.0399	16.5708	16.2794	17.2394	16.0688	16.4678	16.5591	16.2391	16.1984	16.1892	16.8262
P50516_K516	Atp6v1a	P50516	0.715802	0.523808	3.32957	0.350932	0.261605	0.278246	LIkDDFLQQNGYTPYDR	LEVAKLIkDDFLQQN	K	516	0.9999	12.9808	3	12.766	13.3092	13.0549	13.957	12.7336	12.8597	13.0713	12.733	12.754	12.7513	13.1229
P50516_K580	Atp6v1a	P50516	0.868155	0.788969	0.591183	0.796208	0.489369	0.322167	EHMGEILYkLSSMK	HMGEILYkLSSMKFK	K	580	1	16.5796	9	17.0666	17.2304	15.8128	17.3305	16.0642	16.7497	16.5852	16.4334	15.1332	16.3887	16.9774
P50518_K156	Atp6v1e1	P50518	0.737091	-0.224463	1.12251	-0.247131	0.303816	-0.14397	AIPMYkIATK	QKAIPMYkIATKKDV	K	156	0.9999	16.9153	6	16.9196	16.5258	16.8809	16.6635	17.034	16.9718	16.7614	17.1732	17.0368	17.1244	16.9673
P50518_K52	Atp6v1e1	P50518	2.89188	0.20543	0.951549	0.154851	1.19433	-0.201739	LkIMEYYEK	LVQTQRLkIMEYYEK	K	52	0.9987	14.4167	2	14.2283	14.4229	14.2218	14.4831	14.2789	14.4392	14.5612	14.4717	14.4888	14.5255	14.7391
P50580_K287	Pa2g4	P50580	0.281696	0.132085	0.384304	0.192625	0.278319	-0.188173	AFEDEkK	LRAFEDEkKARMGVV	K	287	0.9992	19.24	6	19.0506	18.9883	19.1273	19.1704	19.1937	19.6091	19.2917	19.5119	19.1123	19.1301	19.5966
P50580_K376	Pa2g4	P50580	1.13691	0.715772	1.00584	0.309869	0.195701	0.0595791	ASkTVENATSGETLEENGAGD	KKKKKASkTVENATS	K	376	0.9949	13.0759	3	13.1763	13.5128	12.1762	13.2863	12.6806	13.3814	13.4361	12.8945	13.0006	13.1771	13.2318
P51150_K38	Rab7a	P51150	1.15925	-0.180115	0.990453	-0.401177	0.66133	0.27763	KFSNQYkATIGADFLTK	KKFSNQYkATIGADF	K	38	1	17.0394	7	17.1566	16.9228	17.2123	17.0343	17.275	17.1465	16.969	17.1121	17.2637	17.0984	16.5448
P51830_K359	Adcy9	P51830	0.602253	-0.58184	0.266788	0.15176	0.699775	-0.887592	QGDEESENSVkR	EESENSVkRHATSSP	K	359	0.9657	15.1389	11	15.1241	14.7141	14.9567	13.7615	15.3273	15.1869	15.4223	15.3703	15.537	14.9628	15.4613
P51830_K564	Adcy9	P51830	1.03019	0.277338	0.141665	0.0408732	0.0478299	0.0159521	LGQSVVADQLkGLK	SVVADQLkGLKTYLI	K	564	0.996	9.40551	11	9.26637	9.50297	9.4081	9.68536	9.08087	9.39901	9.47387	9.31718	9.55644	9.54325	9.55246
P51830_K773	Adcy9	P51830	1.15624	0.222767	0.378735	0.194072	0.0781743	0.0239555	TSYQEEVIkNSPVK	SYQEEVIkNSPVKTF	K	773	1	14.6999	9	14.7453	14.9494	14.663	14.8943	14.5143	14.7473	14.9356	14.9124	14.6337	14.3908	14.7438
P51863_K187	Atp6v0d1	P51863	0.0389724	0.0151962	0.239244	0.154676	0.0344057	-0.018983	NTLYkAYLESFYK	IIRNTLYkAYLESFY	K	187	1	12.9597	5	12.8764	12.9357	13.1569	13.2299	12.9875	12.9008	12.8754	12.8242	13.2004	12.6348	13.2068
P51863_K288	Atp6v0d1	P51863	0.193486	0.181033	0.565859	0.0883449	0.132348	0.155022	LLFEGAGSNPGDkTLEDR	AGSNPGDkTLEDRFF	K	288	1	14.9505	13	15.0953	15.4536	14.6378	15.44	15.0878	14.4704	14.9258	14.9093	14.7888	14.9359	15.0068
P51863_K343	Atp6v0d1	P51863	0.0188035	-0.00748762	0.82545	-0.155809	0.372306	0.148643	AkIDNYIPIF	IAQRHRAkIDNYIPI	K	343	0.9981	16.8114	2	16.8239	16.7938	16.811	17.1011	16.993	16.7106	16.7864	16.8886	16.954	16.7844	16.6533
P51880_K22	Fabp7	P51880	3.04634	1.12561	1.90967	1.03267	0.534961	0.165346	LTDSQNFDEYMkALGVGFATR	QNFDEYMkALGVGFA	K	22	1	13.206	12	12.8197	13.8175	12.7257	13.6605	12.4782	13.9223	13.5214	12.8382	12.5873	12.3809	13.7482
P51880_K38	Fabp7	P51880	2.01914	1.68156	1.4243	1.77617	0.106808	0.137105	QVGNVTkPTVIISQEGGK	RQVGNVTkPTVIISQ	K	38	1	17.3361	7	16.5998	18.4372	16.8809	18.3205	15.9366	17.7043	17.5538	16.7786	15.8495	16.094	18.48
P51880_K49	Fabp7	P51880	1.09773	0.639789	1.09061	0.764911	0.0703345	0.0844638	QVGNVTKPTVIISQEGGkVVIR	IISQEGGkVVIRTQC	K	49	1	9.40551	18	9.10785	10.112	9.47887	9.98831	8.9691	9.37485	9.35479	9.07767	8.90192	8.94748	10.1264
P51880_K97	Fabp7	P51880	2.4979	1.85108	1.17899	2.65367	0.362726	-0.142817	LIHVQkWDGK	DKLIHVQkWDGKETN	K	97	1	17.5455	6	16.8931	18.2988	16.6216	18.1788	15.994	18.5843	18.4545	17.1854	14.6921	15.6519	18.5391
P51881_K105	Slc25a5	P51881	0.620255	-0.303597	0.475082	-0.307703	0.11215	-0.0759662	QIFLGGVDkR	IFLGGVDkRTQFWRY	K	105	0.9999	17.5066	9	17.6771	17.4789	17.7939	17.418	17.3012	16.9646	17.2057	17.9257	17.3062	17.7805	17.5206
P51881_K272	Slc25a5	P51881	0.210176	0.148328	0.0266313	-0.0194387	0.100391	0.0971168	AFFkGAWSNVLR	EGSKAFFkGAWSNVL	K	272	1	9.40551	4	9.18134	9.36221	9.56321	9.99923	9.34416	9.17226	9.27205	9.57727	9.10109	9.62231	9.55618
P51881_K96	Slc25a5	P51881	0.0800889	-0.0882905	0.0317935	0.0266469	0.279854	0.305111	YkQIFLGGVDKR	FAFKDKYkQIFLGGV	K	96	1	16.1459	2	16.3732	16.4867	16.7249	16.7092	15.9974	15.6346	15.9087	16.259	15.5429	16.0334	16.0347
P52189_K325	Kcnj4	P52189	1.52239	-0.488361	3.05292	-0.563997	0.260467	0.0585804	FEPVVFEEkSHYK	EPVVFEEkSHYKVDY	K	325	1	17.0563	9	17.4068	16.8141	17.3995	16.8782	17.0059	16.6548	16.704	17.2369	17.2846	17.3419	16.7436
P52332_K227	Jak1	P52332	3.08356	0.682462	0.996779	0.643593	0.307648	-0.158061	YIPETLNkSIR	YIPETLNkSIRQRNL	K	227	1	15.9318	8	15.5906	16.3426	15.4751	16.2297	15.5722	16.1129	16.1399	16.0573	15.6115	15.56	16.633
P52332_K245	Jak1	P52332	0.842925	0.422028	1.38991	0.434977	0.601683	0.335322	INNVFkDFLK	MRINNVFkDFLKEFN	K	245	0.9999	13.1113	6	13.0077	13.7382	13.3895	13.6818	12.9213	13.1645	13.2046	12.6703	12.6513	12.9521	13.1812
P52332_K249	Jak1	P52332	0.739472	-0.333347	0.96897	-0.377553	0.240476	0.150971	DFLkEFNNK	NVFKDFLkEFNNKTI	K	249	1	19.7244	4	20.1461	19.6169	19.723	19.299	19.9226	19.8757	19.5902	19.9357	19.9072	19.6284	19.3022
P52332_K558	Jak1	P52332	2.96685	0.692313	1.21828	0.883599	0.105624	-0.0632768	EISNLLVATkK	SNLLVATkKAQEWQP	K	558	0.9971	15.6904	10	15.3338	16.2223	15.4105	16.0884	15.456	15.9665	15.9028	15.6157	15.2005	15.0001	16.4086
P52479_K656	Usp10	P52479	0.0893417	0.0974773	1.06109	0.43682	0.345715	-0.273814	ESVQGYTTkTK	SVQGYTTkTKQEVEV	K	656	0.9976	9.40551	9	8.71908	8.98968	9.65219	9.47064	9.61438	9.81777	9.78833	9.49273	9.2323	9.06404	9.61136
P52480_K115	Pkm	P52480	1.0363	0.422107	0.224572	-0.353024	0.405463	0.212993	PVAVALDTkGPEIR	VAVALDTkGPEIRTG	K	115	1	14.6558	9	14.2397	14.5789	14.5207	15.0676	14.2006	14.5809	14.4727	15.8039	14.3684	14.4751	14.5862
P52480_K125	Pkm	P52480	0.582136	0.369322	0.689773	-0.162087	1.00403	0.201017	TGLIkGSGTAEVELK	EIRTGLIkGSGTAEV	K	125	1	13.4473	5	12.7314	13.7069	13.6845	13.6106	13.2975	13.5038	13.3542	13.5216	13.7088	13.4742	13.458
P52480_K141	Pkm	P52480	0.0469887	-0.0287383	0.681275	-0.307401	0.277811	-0.158064	GATLkITLDNAYMEK	LKKGATLkITLDNAY	K	141	0.9999	13.8095	5	13.53	13.562	13.5607	13.9636	13.9175	13.3964	13.8573	14.2212	14.2793	13.8179	13.7401
P52480_K166	Pkm	P52480	0.829098	-0.210145	0.205298	0.208847	0.297798	-0.0701265	NICkVVEVGSK	LDYKNICkVVEVGSK	K	166	1	16.9746	4	17.3137	17.0551	17.214	16.9285	16.9618	16.8753	17.1061	16.2325	17.05	17.1603	16.9401
P52480_K206	Pkm	P52480	0.535808	0.355305	0.945473	0.299408	0.299289	0.247944	GADFLVTEVENGGSLGSkK	NGGSLGSkKGVNLPG	K	206	1	14.2557	18	14.2828	14.8041	14.4461	14.8591	13.9443	14.076	14.3317	13.9678	13.8922	14.237	14.3318
P52480_K261	Pkm	P52480	0.594583	-0.452218	0.116118	0.0362113	0.964662	-0.779675	VLGEkGK	VRKVLGEkGKNIKII	K	261	0.9946	18.1131	5	17.627	17.2031	18.1375	17.5028	18.3795	18.0814	18.257	18.4417	18.3026	18.2733	18.4939
P52480_K266	Pkm	P52480	0.682754	0.282979	1.41698	0.427522	0.0276591	-0.020751	NIkIISK	GEKGKNIkIISKIEN	K	266	0.9465	19.9539	3	19.9366	20.1866	19.9925	20.47	19.7483	19.8697	20.0565	19.8199	19.6742	19.8119	20.3358
P52480_K305	Pkm	P52480	1.05499	0.237537	0.255947	0.256386	0.0151628	-0.0180634	GDLGIEIPAEkVFLAQK	GIEIPAEkVFLAQKM	K	305	1	14.349	11	14.3779	14.537	14.246	14.6336	14.1721	14.338	14.0243	14.4276	14.1322	14.2339	15.0175
P52795_K288	Efnb1	P52795	0.329314	-0.22426	0.0119135	-0.00622956	0.204175	0.133038	AAALSLSTLASPkGGSGTAGTEPSDIIIPLR	LSTLASPkGGSGTAG	K	288	0.9811	11.1956	13	11.902	11.3674	11.2889	11.3318	11.1037	10.9226	10.8575	11.0823	11.1469	11.0122	11.291
P53026_K152	Rpl10a	P53026	1.99517	0.451427	0.662139	0.526671	0.0447543	0.0273043	VDEVkSTIK	VAKVDEVkSTIKFQM	K	152	1	15.6983	5	15.6161	15.9639	15.6817	16.0593	15.3716	16.0005	16.2502	15.759	15.5541	15.0487	15.7109
P53798_K358	Fdft1	P53798	0.42221	0.462119	1.41312	0.841468	0.518127	-0.587617	IPNSDPSSSkTK	NSDPSSSkTKQVISK	K	358	0.9997	9.40551	10	9.19247	9.27732	8.31468	8.93495	9.37715	10.0584	9.74096	8.98341	9.31955	9.20614	10.2814
P53810_K153	Pitpna	P53810	1.15345	-0.0775681	0.255859	0.107132	0.935773	-0.254736	SQVLSkDYK	DRSQVLSkDYKAEED	K	153	1	16.8763	6	16.8311	16.7863	16.8677	16.7528	16.9057	16.8327	16.8947	17.0756	16.7686	16.9704	17.1959
P53810_K202	Pitpna	P53810	0.499755	-0.188599	0.0163479	0.00999959	0.144317	-0.0827392	FkWWGLQNK	KLVTVKFkWWGLQNK	K	202	1	15.1696	2	15.1151	15.0147	15.6093	15.1288	15.1597	15.1748	15.4553	15.1937	15.1757	15.1672	14.9224
P53810_K5	Pitpna	P53810	2.12835	0.729965	0.948035	0.33167	1.55013	0.695465	VLLkEYR	___MVLLkEYRVILP	K	5	0.9827	15.9019	4	15.6655	16.3286	15.7686	16.4424	15.9045	16.7574	15.8869	15.5233	15.6449	15.2789	15.7411
P53986_K219	Slc16a1	P53986	1.05965	0.72637	0.691324	-0.427602	1.06364	1.01749	ESLQEAGkSDANTDLIGGSPK	ESLQEAGkSDANTDL	K	219	0.9999	13.1695	8	13.0378	13.7298	13.1198	14.2383	12.8036	13.1722	12.5975	13.4486	12.7703	13.1517	12.7944
P53986_K232	Slc16a1	P53986	1.31908	0.179475	0.175781	-0.0658058	0.568792	0.111831	SDANTDLIGGSPkGEK	DLIGGSPkGEKLSVF	K	232	1	14.1371	13	14.0783	14.3277	14.0209	14.2906	14.1241	14.1434	14.0887	14.4063	14.0623	14.1551	14.1955
P53986_K235	Slc16a1	P53986	0.403562	-0.134051	0.536166	-0.289674	0.431935	0.116099	GEkLSVFQTINK	GGSPKGEkLSVFQTI	K	235	0.9999	13.5641	3	13.4336	13.4702	13.9069	13.5629	13.6081	13.5133	13.2588	13.9993	13.5132	13.5546	13.5399
P53986_K467	Slc16a1	P53986	1.47717	0.195548	0.804588	-0.308587	1.41238	0.575677	EGKEDEASTDVDEkPK	ASTDVDEkPKETMKA	K	467	1	16.4054	14	16.4829	16.7264	16.4383	16.6636	16.4125	16.5303	15.8698	16.2818	16.3523	16.485	16.2591
P54227_K140	Stmn1	P54227	0.0877679	0.0948385	0.205652	-0.196885	0.51793	0.358271	ESkDPADETEAD	VRKNKESkDPADETE	K	140	0.9989	13.5624	3	13.0173	13.2471	13.6739	13.9387	14.0936	13.8835	13.2789	13.8142	12.9736	13.7974	13.3842
P54227_K52	Stmn1	P54227	2.83145	-0.541318	1.88356	-0.557108	0.284881	-0.0498629	DLSLEEIQkK	LSLEEIQkKLEAAEE	K	52	1	23.592	9	23.8322	23.1623	23.6993	23.3402	23.847	23.252	23.324	23.9373	23.9403	23.6979	23.2788
P54227_K85	Stmn1	P54227	1.1659	-0.39813	0.768197	-0.459098	0.807882	0.290498	EVLQkAIEENNNFSK	HEKEVLQkAIEENNN	K	85	1	12.5975	5	12.9768	12.4929	13.085	12.6186	12.6115	12.3673	12.0385	12.8095	12.3147	12.8604	12.3664
P54227_K95	Stmn1	P54227	2.91957	-1.11883	0.601213	-0.739434	0.0575633	0.0488437	AIEENNNFSkMAEEK	EENNNFSkMAEEKLT	K	95	1	19.1231	10	19.7742	18.7453	19.5361	18.3431	19.6262	18.4916	18.8055	18.5069	19.6147	19.5302	18.1502
P54726_K53	Rad23a	P54726	0.0988987	0.0361513	0.980222	-0.236465	0.393953	0.124001	LIYAGkILSDDVPIK	QKLIYAGkILSDDVP	K	53	1	15.4078	6	15.5272	15.2708	15.235	15.6119	15.4351	15.423	15.3259	15.6406	15.6121	15.3904	15.2966
P54728_K24	Rad23b	P54728	0.397773	0.16855	1.01399	0.132492	0.112446	0.0728865	IDIDPEETVkALK	IDPEETVkALKEKIE	K	24	1	14.885	10	14.9096	15.181	14.8964	15.2505	14.8098	14.6899	15.0082	14.7872	14.8125	14.9056	14.927
P54728_K36	Rad23b	P54728	0.835912	-0.212005	0.0407928	0.0214917	0.559541	-0.2387	GkDAFPVAGQK	KIESEKGkDAFPVAG	K	36	1	19.1005	2	19.2656	18.8125	19.0594	18.9031	19.1782	19.1516	19.3594	19.1198	19.3614	19.0376	19.0295
P54728_K45	Rad23b	P54728	0.484951	-0.0810903	0.525389	-0.144754	0.194217	-0.0416705	DAFPVAGQkLIYAGK	AFPVAGQkLIYAGKI	K	45	1	16.3256	9	16.4234	16.346	16.3231	16.3102	16.2982	16.1451	16.2984	16.2786	16.5116	16.5705	16.3191
P54728_K51	Rad23b	P54728	0.0413173	-0.0099589	0.103503	0.0117191	0.0488362	-0.0151059	LIYAGkILSDDTALK	QKLIYAGkILSDDTA	K	51	1	17.4624	6	17.4619	17.3725	17.4799	17.635	17.5211	17.4254	17.48	17.4746	17.5359	17.4326	17.5055
P54728_K60	Rad23b	P54728	0.28395	-0.140378	0.466333	-0.144016	0.381316	-0.229614	ILSDDTALkEYK	LSDDTALkEYKIDEK	K	60	1	18.3969	9	18.2402	18.0937	18.2419	17.9785	18.5496	18.5384	18.5727	18.557	18.6852	18.4893	18.2936
P54728_K63	Rad23b	P54728	0.234906	0.0877628	0.530637	0.196748	0.628718	-0.298183	EYkIDEK	DTALKEYkIDEKNFV	K	63	0.994	19.1849	3	19.0179	18.9297	18.9934	19.0963	19.1531	19.4016	19.5658	19.3671	19.3106	19.0543	19.3156
P54728_K76	Rad23b	P54728	0.49526	0.208274	0.196413	0.173518	0.51609	0.261989	NFVVVMVTkPK	FVVVMVTkPKAVTTA	K	76	1	16.3668	9	16.2238	16.7317	16.4636	16.7936	16.4906	16.2775	16.3789	15.6772	16.2808	16.5383	16.299
P54729_K370	Nub1	P54729	0.756087	-0.384688	0.167389	0.132174	0.513653	-0.306716	QLFkELYIDPSK	NKARQLFkELYIDPS	K	370	0.9998	12.1071	4	12.7019	12.0806	12.1199	11.8008	12.0119	11.7981	11.9073	11.897	11.942	12.3642	12.4925
P54731_K142	Faf1	P54731	2.63682	0.441693	1.52821	0.704465	0.179905	-0.0735639	MLLkGWK	PVPKMLLkGWKTGDV	K	142	0.9289	14.8944	4	14.6865	15.1218	14.8561	15.2316	14.7045	15.2187	15.0699	14.3965	14.6192	14.6638	15.4587
P54731_K145	Faf1	P54731	2.61628	0.510864	1.95382	0.661475	0.6692	-0.180771	GWkTGDVEDSTVLK	KMLLKGWkTGDVEDS	K	145	1	14.5133	3	14.3557	14.7786	14.1124	14.7362	14.2981	14.7839	14.7949	14.2613	14.2613	14.334	15.0992
P54731_K156	Faf1	P54731	2.87818	0.924745	1.46384	0.845112	0.0489773	0.0328525	TGDVEDSTVLkSLHLPK	VEDSTVLkSLHLPKN	K	156	1	14.8413	11	14.5729	15.1951	14.2621	15.4359	14.3539	15.3321	15.011	14.5397	14.4961	14.2935	15.5654
P54731_K220	Faf1	P54731	2.14044	0.803059	2.72948	0.774265	0.0817713	-0.0407254	EYNLNFSGSSTVQEVkR	SSTVQEVkRNVYDLT	K	220	1	14.2125	16	13.6814	14.6609	13.8265	14.8505	13.9913	14.397	14.637	13.8657	14.0062	13.8359	14.7167
P54775_K238	Psmc4	P54775	1.70237	0.961793	1.80325	0.753315	0.472238	0.406341	VVGSEFVQkYLGEGPR	VGSEFVQkYLGEGPR	K	238	1	14.8503	9	14.514	15.5387	14.6168	15.9123	14.4752	15.0403	14.8974	14.2737	14.3363	14.4024	15.2841
P54923_K335	Adprh	P54923	0.420054	0.18881	0.335571	0.0738606	0.293108	-0.0680973	GVNPANYEkLEYR	VNPANYEkLEYRQRL	K	335	1	13.9106	9	13.4323	13.919	13.8313	13.9407	14.0757	14.0461	14.1383	13.963	13.9033	14.0221	13.935
P55012_K273	Slc12a2	P55012	0.0703123	-0.043588	0.201832	-0.131333	0.108328	0.0504839	DAVVAYTAESkGVVK	VAYTAESkGVVKFGW	K	273	1	12.6126	11	12.3013	12.5942	12.6189	12.7107	13.0226	12.5072	12.7495	12.6132	12.9762	12.4653	12.3576
P55012_K951	Slc12a2	P55012	1.06517	-0.245304	3.40943	-0.552088	0.388626	0.113637	DVVVNVDYSkK	VVNVDYSkKSDQDTC	K	951	1	14.7988	10	14.8369	14.5976	14.9849	14.4814	14.7824	14.7893	14.4751	15.0333	15.0737	15.0766	14.5431
P55088_K263	Aqp4	P55088	2.92646	1.38318	0.34008	0.690352	0.367145	0.630212	LkEAFSK	VELKRRLkEAFSKAA	K	263	0.9996	16.5378	2	15.6303	17.2611	15.8131	17.3047	16.1945	17.2216	15.7052	16.5977	15.5841	15.6439	17.5593
P55088_K268	Aqp4	P55088	1.92863	1.27679	0.419819	0.921426	0.357296	0.827018	EAFSkAAQQTK	RLKEAFSkAAQQTKG	K	268	1	18.9359	5	18.091	19.8658	18.4734	20.0022	18.7949	19.3217	17.7086	18.1638	17.8719	17.9087	20.0971
P55088_K274	Aqp4	P55088	1.92	0.86548	0.176902	0.202083	1.00931	0.881065	AAQQTkGSYMEVEDNR	SKAAQQTkGSYMEVE	K	274	1	16.8815	6	16.3881	17.5997	16.5995	17.5554	17.0499	17.4788	16.1701	16.7567	16.1997	16.4281	17.1571
P55088_K313	Aqp4	P55088	1.19612	0.768796	1.29193	0.678928	0.0851721	0.069181	GkDSSGEVLSSV	RGEEKKGkDSSGEVL	K	313	0.9731	14.5709	2	14.062	15.1878	13.879	14.6486	14.7048	15.1158	14.6757	14.4224	14.1365	14.149	15.1541
P55096_K260	Abcd3	P55096	1.16605	0.854621	0.76991	0.440799	0.336882	0.425815	MTIMEQkYEGEYR	KMTIMEQkYEGEYRY	K	260	1	19.4502	7	19.1384	20.2686	19.0865	20.3907	19.1745	19.304	19.2407	19.151	19.0414	19.1711	19.8832
P55096_K416	Abcd3	P55096	2.68673	3.7335	0.839044	2.44895	0.24186	0.866685	TMVSQQEkGIEGAQASPLVPGAGEIINTDNIIK	TMVSQQEkGIEGAQA	K	416	1	14.0136	8	11.046	15.5058	10.9956	15.1883	11.2711	13.8191	12.3601	11.142	12.0392	11.3851	15.5819
P55096_K529	Abcd3	P55096	1.92561	0.940429	0.549183	0.714434	0.212797	0.305186	DQVIYPDGkEDQK	QVIYPDGkEDQKKRG	K	529	1	12.201	9	11.5472	12.7229	11.5455	12.8474	11.9582	12.3019	11.6505	11.8611	11.6802	11.272	12.9873
P55096_K533	Abcd3	P55096	2.21104	1.85769	0.748601	1.50722	0.115731	0.297033	DQVIYPDGKEDQkK	PDGKEDQkKRGISDQ	K	533	0.9999	12.8992	13	12.0745	14.0448	11.3269	13.7398	11.9552	13.145	12.2113	11.6024	12.0281	11.8863	14.4811
P55258_K138	Rab8a	P55258	0.985393	0.553779	0.823188	0.26078	0.103878	0.0837453	ERGEkLALDYGIK	VSKERGEkLALDYGI	K	138	1	16.3281	5	15.7291	16.5515	15.8711	16.1723	16.3129	16.8506	16.2691	16.1222	16.2414	16.1773	16.613
P55258_K197	Rab8a	P55258	0.499582	-0.183542	1.89947	-0.446719	0.0324182	-0.0160602	ITVEQQkR	KITVEQQkRTSFFRC	K	197	0.9917	18.9971	7	18.9672	18.6501	18.8442	18.7283	19.1811	19.0634	18.8207	19.4016	19.1888	19.2398	18.8394
P55821_K9	Stmn2	P55821	1.69712	-1.22779	2.2017	-0.82721	0.458018	-0.421255	TAMAYkEK	AKTAMAYkEKMKELS	K	9	0.9958	19.5537	6	19.9009	18.6456	19.6	18.2005	20.1959	19.1673	19.2521	19.8952	19.9246	19.939	18.9327
P56371_K60	Rab4a	P56371	1.01509	-0.656437	2.34284	-0.51674	0.386502	-0.340863	IINVGGkYVK	KIINVGGkYVKLQIW	K	60	1	16.4322	7	16.4021	15.9284	16.4653	15.4074	16.8029	16.3652	16.2308	16.7653	16.8434	16.6651	16.2515
P56379_K49	Atp5mpl	P56379	0.513784	-0.570852	0.205522	-0.371821	0.0490309	-0.0975653	ALkGPAPAHGHH	DKRSKALkGPAPAHG	K	49	1	18.6948	3	18.9613	18.4809	19.3858	18.8479	18.2958	17.6015	17.7796	19.2062	18.0154	19.117	19.0358
P56391_K13	Cox6b1	P56391	0.577679	0.100019	0.0410187	0.0795453	1.40288	-1.58902	NYkTAPFDSR	KTKIKNYkTAPFDSR	K	13	0.9986	19.1542	3	18.1211	18.06	18.0937	18.2946	18.0006	18.1608	19.1628	19.8519	18.9851	20.2068	20.3589
P56391_K47	Cox6b1	P56391	0.571338	-0.338653	0.50424	-0.270144	0.778094	-0.43175	AMTAkGGDVSVCEWYR	CEKAMTAkGGDVSVC	K	47	0.9999	13.2247	5	13.2673	13.0932	13.4543	12.9246	12.8037	12.4915	13.3401	13.3982	13.3439	13.8728	13.1962
P56399_K163	Usp5	P56399	2.2389	-1.04641	2.49672	-0.873264	0.659642	-0.317499	kQEVQAWDGEVR	SADSASRkQEVQAWD	K	163	0.9906	14.51	1	14.5604	13.4556	14.8877	13.7604	14.91	14.0028	14.076	14.9356	14.7946	15.0608	14.0382
P56399_K184	Usp5	P56399	1.07718	-0.344111	0.641438	-0.316744	0.217526	-0.111391	HAFNLkQLDNPAR	SKHAFNLkQLDNPAR	K	184	1	19.9431	6	20.1813	19.8056	19.8394	19.4957	20.1322	19.8192	20.0033	19.9432	20.3629	20.0988	19.6332
P56399_K357	Usp5	P56399	0.321889	0.445945	0.106585	0.289285	0.220298	0.412793	YVDkLEKIFQNAPTDPTQDFSTQVAK	FQRKYVDkLEKIFQN	K	357	0.9715	11.1818	4	12.0835	11.4325	10.5	11.2144	10.3395	11.6138	10.0751	9.70294	11.3218	11.1298	11.9398
P56399_K360	Usp5	P56399	0.0243485	-0.0167497	0.468602	0.189669	0.244561	-0.172517	LEkIFQNAPTDPTQDFSTQVAK	KYVDKLEkIFQNAPT	K	360	1	17.2093	3	17.0341	17.1706	17.3477	17.5812	17.2774	16.8571	17.3897	17.2597	16.9338	17.3639	17.3612
P56399_K418	Usp5	P56399	4.72031	0.449381	0.861142	0.858785	0.440951	0.109633	MFkALIGK	GIAPRMFkALIGKGH	K	418	1	14.3276	3	14.2552	14.7286	14.3148	14.7422	14.2716	14.7189	14.4836	13.1197	14.0686	14.0961	14.757
P56399_K423	Usp5	P56399	2.62141	0.435328	1.67691	0.495241	0.0531405	-0.0180028	ALIGkGHPEFSTNR	MFKALIGkGHPEFST	K	423	1	18.6456	5	18.4995	18.8938	18.4914	19.0387	18.4621	18.8264	18.8293	18.5607	18.3801	18.3865	19.046
P56399_K574	Usp5	P56399	0.531974	0.277793	0.737628	0.32484	0.277331	0.134459	FASFPDYLVIQIkK	DYLVIQIkKFTFGLD	K	574	1	17.6165	13	17.9207	17.9251	17.5741	18.087	17.2915	17.6075	17.6697	17.2893	17.6939	17.2585	17.8078
P56399_K575	Usp5	P56399	0.458789	0.220007	1.03117	0.445454	0.0249389	0.018374	kFTFGLDWVPK	YLVIQIKkFTFGLDW	K	575	1	15.5739	1	15.6354	15.7211	15.6964	16.1546	15.405	15.5211	15.7973	15.273	15.6053	15.1271	15.7638
P56399_K743	Usp5	P56399	1.18376	-0.213648	0.728146	-0.189364	0.008414	-0.00217406	DQALkALR	FSRDQALkALRATNN	K	743	0.9907	22.3826	5	22.632	22.3096	22.3489	22.2717	22.5484	22.307	22.408	22.5426	22.5493	22.3711	22.1886
P56399_K793	Usp5	P56399	0.0488738	0.0286573	0.0236172	-0.0277322	0.0298175	-0.0196269	SAAESISESVPVGPkVR	ESVPVGPkVRDGPGK	K	793	1	14.75	15	14.4773	14.9015	14.7325	14.8774	14.8889	14.4058	14.8295	14.5058	14.4575	15.3634	14.6662
P56480_K133	Atp5f1b	P56480	1.2885	0.545874	0.675854	0.394314	0.089823	0.0853364	VLDSGAPIkIPVGPETLGR	LDSGAPIkIPVGPET	K	133	1	13.8198	9	13.7255	14.0682	13.402	14.4615	13.6352	13.8705	13.7216	13.7056	13.5762	13.6795	14.3746
P56480_K198	Atp5f1b	P56480	1.04182	0.332565	1.00618	0.596941	0.324924	-0.210274	VVDLLAPYAkGGK	DLLAPYAkGGKIGLF	K	198	1	16.4811	10	16.2396	16.4842	16.2267	16.5451	16.4629	16.8976	16.5897	16.3028	16.4407	16.0235	17.1155
P56480_K201	Atp5f1b	P56480	0.961099	0.350236	1.10815	0.711795	0.467252	-0.249481	GGkIGLFGGAGVGK	APYAKGGkIGLFGGA	K	201	1	16.5828	3	16.1783	16.6401	16.4419	16.6479	16.6086	16.9916	16.7912	16.3844	16.5335	15.9747	17.2275
P56480_K264	Atp5f1b	P56480	1.37721	0.427105	1.54677	0.376754	0.683494	0.225972	DATSkVALVYGQMNEPPGAR	NLKDATSkVALVYGQ	K	264	0.9991	9.40551	5	9.23368	9.94779	9.54569	9.63402	9.21166	9.69054	9.44318	9.10016	9.26015	9.10386	9.61978
P56480_K485	Atp5f1b	P56480	0.328537	-0.0481097	0.524566	0.213408	0.890201	-0.3081	LVPLkETIK	MGKLVPLkETIKGFQ	K	485	0.998	16.509	5	16.4077	16.4133	16.5622	16.3757	16.4745	16.5111	16.5556	16.6681	16.5123	16.4038	16.9273
P56481_K334	Cckbr	P56481	0.625582	-0.553279	0.0725672	0.13885	0.194624	0.284279	LEMTTLTTPTTGPGPGPRPNQAKLLAk	NQAKLLAkKRVVRML	K	334	0.9943	9.40551	27	9.97733	9.02313	10.0659	10.0984	9.65325	8.91515	8.73052	8.13349	8.86932	9.76445	9.39202
P56485_K342	Ackr3	P56485	2.8965	-0.548772	3.33436	-0.611501	2.22456	-0.302244	TGLTkLIDASR	SAKTGLTkLIDASRV	K	342	1	16.2404	5	16.3614	15.7747	16.1766	15.7832	16.347	15.6807	16.0589	16.6314	16.7152	16.6333	16.038
P56485_K362	Ackr3	P56485	0.792486	-1.20063	1.32434	-0.886517	0.592735	-0.453791	VSETEYSALEQNTk	SALEQNTk_______	K	362	0.9891	9.40551	14	9.27426	8.35106	8.64309	8.83101	10.8448	7.97814	8.91624	9.53251	10.1399	9.50875	8.76482
P56564_K520	Slc1a3	P56564	3.26969	1.29064	0.121933	0.235017	1.9329	1.75709	DVEMGNSVIEENEMkK	VIEENEMkKPYQLIA	K	520	1	20.6312	15	20.2006	21.6046	20.3939	21.7955	20.5969	21.6632	20.3459	18.7807	19.9251	20.3811	19.5155
P56564_K521	Slc1a3	P56564	3.24573	1.24322	0.826147	-0.525107	2.78312	1.80309	kPYQLIAQDNEPEKPVADSETK	IEENEMKkPYQLIAQ	K	521	1	18.7062	1	18.1698	19.6137	18.4633	19.7222	18.5618	19.5887	18.0485	18.6065	18.0301	18.4539	17.6284
P56564_K534	Slc1a3	P56564	0.392676	0.303801	1.23542	-0.544406	1.13881	1.15749	kPYQLIAQDNEPEkPVADSETK	AQDNEPEkPVADSET	K	534	1	14.4854	14	14.401	15.0703	14.6444	15.3587	14.8083	14.3362	13.9843	14.1864	14.3784	14.3611	13.5442
P56564_K542	Slc1a3	P56564	2.18246	0.836344	0.250839	-0.180065	1.63736	1.13858	KPYQLIAQDNEPEKPVADSETkM	PVADSETkM______	K	542	1	18.2113	22	18.0706	18.9017	18.1689	19.1683	17.9686	18.6471	18.0077	17.8804	17.7044	18.2569	17.5265
P56959_K358	Fus	P56959	2.16403	0.729039	0.0268137	0.0193512	0.817415	0.383637	EFSGNPIkVSFATR	EFSGNPIkVSFATRR	K	358	1	9.40551	8	9.23369	9.90164	8.98472	9.95099	9.01907	9.57197	9.25071	9.62867	9.11009	9.47687	9.59841
P57080_K60	Usp25	P57080	0.350541	-0.391421	0.898105	-0.637289	0.391681	0.532167	NAkTPPQEETGYYQTALPGNDR	FLTAKNAkTPPQEET	K	60	0.9998	9.40551	3	9.47449	9.84516	10.07	9.65538	9.60952	8.47915	8.78905	9.11898	9.28432	9.89176	8.79975
P57746_K133	Atp6v1d	P57746	2.03801	-0.184113	0.644912	-0.135305	1.07839	-0.198827	GGEQLAkLK	RGGEQLAkLKRNYAK	K	133	0.9986	16.7103	7	16.7196	16.5595	16.7873	16.4984	16.6855	16.5822	16.6506	16.9036	16.7993	16.9395	16.8404
P57746_K89	Atp6v1d	P57746	0.80178	0.402172	1.17201	0.309808	0.229685	0.156933	FTAGDFSTTVIQNVNkAQVK	TVIQNVNkAQVKIRA	K	89	1	13.0935	16	12.9198	13.2918	13.262	13.7479	12.7871	13.1356	13.0905	12.9217	12.9588	12.8947	13.3792
P57780_K351	Actn4	P57780	0.178718	0.144681	0.14541	0.186274	0.489077	0.2958	VQEkCQLEINFNTLQTK	KPPKVQEkCQLEINF	K	351	0.9997	9.40551	4	9.34613	9.6234	9.94752	9.96832	9.15776	9.29373	9.33636	8.43639	9.60566	9.39718	9.32901
P57780_K593	Actn4	P57780	1.94581	-0.290311	1.48405	-0.430419	0.0877755	0.0118895	EAILAIHkEAQR	EAILAIHkEAQRIAE	K	593	1	9.40551	8	9.4144	9.24752	9.47839	9.16321	9.61813	9.22926	9.15643	9.46266	9.70979	9.72313	9.24645
P57780_K605	Actn4	P57780	1.58259	-1.17174	2.33158	-1.50263	0.036099	-0.0406987	IAESNHIkLSGSNPYTTVTPQIINSK	IAESNHIkLSGSNPY	K	605	0.9998	9.40551	8	9.93704	8.0347	9.6054	8.30602	9.32005	9.00656	8.51103	9.87541	10.2937	9.80812	8.46855
P58044_K192	Idi1	P58044	2.51713	0.733268	0.675189	0.390091	1.33952	0.375435	AASGEIkLTPWFK	KAASGEIkLTPWFKI	K	192	0.999	11.7172	7	11.3323	12.239	11.6966	12.2519	11.4161	12.1539	11.6964	11.7811	11.3616	11.2055	11.9826
P58252_K239	Eef2	P58252	0.37575	-0.288865	0.585194	-0.16185	0.559199	-0.401354	FAAkGEGQLSAAER	YVAKFAAkGEGQLSA	K	239	1	20.2653	4	19.9672	19.9783	20.0108	19.5227	20.6839	20.2943	20.4503	20.3769	20.5736	20.5344	20.216
P58252_K272	Eef2	P58252	0.290205	-0.173663	1.2445	-0.16461	0.343838	-0.209081	YFDPANGkFSK	YFDPANGkFSKSANS	K	272	1	17.258	8	17.3383	17.1141	16.9497	16.7286	17.4523	17.3765	17.2676	17.3886	17.4248	17.527	17.2967
P58252_K322	Eef2	P58252	0.272007	-0.0705713	0.610895	-0.263868	1.84688	-0.214725	LDIkLDSEDK	LIEKLDIkLDSEDKD	K	322	1	15.5573	4	15.2874	15.3186	15.4036	15.3711	15.628	15.4176	15.6099	16.1043	15.6185	15.8202	15.5577
P58252_K333	Eef2	P58252	0.989134	-0.135916	0.554192	-0.255922	1.68765	-0.214091	EGkPLLK	EDKDKEGkPLLKAVM	K	333	0.9503	18.3397	3	18.1503	18.1256	18.3099	18.1464	18.3638	18.1442	18.29	18.8574	18.3519	18.6169	18.4157
P58252_K445	Eef2	P58252	0.80583	0.152732	0.768452	0.181958	0.0686092	-0.0255969	KEDLYLkPIQR	KKEDLYLkPIQRTIL	K	445	0.998	14.9728	7	14.934	15.2555	14.9535	15.0576	14.9261	14.9586	15.0357	15.0544	14.9085	14.8398	15.1966
P58252_K512	Eef2	P58252	0.0435129	-0.00835768	0.355237	-0.0713722	0.264785	-0.0280251	VAVEAkNPADLPK	VRVAVEAkNPADLPK	K	512	1	15.8403	6	15.7114	15.8295	15.9093	15.854	15.8991	15.8112	15.8089	15.8264	16.0138	15.9527	15.9103
P58281_K116	Opa1	P58281	0.264008	0.221456	0.31286	0.127203	0.0374273	-0.0434601	YIILGSAVGGGYTAkK	VGGGYTAkKTFDEWK	K	116	1	9.40551	15	9.23958	9.32317	9.57039	10.089	9.04572	9.10787	9.50502	9.52707	9.18023	9.56153	9.59527
P58406_K445	Hrh3	P58406	1.63085	-0.635195	0.99567	-0.476471	1.60138	-0.11427	VQPHGSLEQCWk	GSLEQCWk_______	K	445	0.9997	9.40551	12	9.75584	9.01264	9.90127	8.99178	9.31328	9.06038	9.12527	9.58162	9.3563	9.8991	9.14647
P58544_K276	Btbd1	P58544	0.621439	-0.371689	1.17842	-0.367114	0.288974	0.13589	VLGkALSLIR	NKQKVLGkALSLIRF	K	276	0.9999	14.5821	4	15.2594	14.5558	14.7051	14.6219	14.4941	14.1659	14.2935	14.8788	14.5889	14.5696	14.3304
P58854_K278	Tubgcp3	P58854	0.349843	0.0900408	0.321183	0.125048	0.0338333	-0.0141099	VEAkANLNK	NCYKVEAkANLNKSL	K	278	0.9352	18.2712	4	18.2076	18.1921	18.297	18.329	18.2918	18.5454	18.4204	18.4543	18.2256	18.0539	18.3188
P58854_K617	Tubgcp3	P58854	0.993749	0.688499	1.31062	0.63603	0.230553	0.237075	ATNAQFDSPEILkR	FDSPEILkRLDVRLL	K	617	1	14.9565	13	14.7409	15.5197	15.0295	15.8818	14.4771	14.9116	15.0099	14.6788	14.3511	14.6638	15.3914
P59034_K250	Lrrc3	P59034	1.41892	-0.452221	1.55161	-0.797672	1.09549	0.385984	SLPSAPVSkEPLSPVP	LPSAPVSkEPLSPVP	K	250	1	13.702	9	14.0498	13.5705	14.1498	13.4969	13.6758	13.4513	12.9305	13.7538	13.8754	14.1245	13.31
P59108_K92	Cpne2	P59108	0.219895	0.164803	0.529189	0.174472	0.296655	0.245292	LkFALFDQDK	FEEVQKLkFALFDQD	K	92	1	16.4982	2	16.6063	16.8324	16.8473	17.086	16.2558	16.2853	16.3393	16.4369	16.2282	16.2795	16.6393
P59267_K112	Zdhhc2	P59267	0.892543	0.230798	1.78017	0.362941	0.796331	-0.191993	AAkDLPIYTR	EVLRRAAkDLPIYTR	K	112	0.9978	14.7022	3	14.403	14.8037	14.5433	14.6788	14.7505	14.9068	15.0668	14.6463	14.6746	14.5555	14.91
P59268_K127	Zdhhc9	P59268	0.260408	-0.123107	1.0093	0.306647	0.42088	-0.21687	IkNFQINNQIVK	QRPPPRIkNFQINNQ	K	127	1	15.1039	2	15.001	15.0384	15.1608	14.8426	15.4224	15.3339	15.1512	15.1024	14.9074	14.9358	15.4259
P59648_K67	Fxyd7	P59648	0.726981	-0.623126	0.0255347	0.0490328	0.304002	-0.285979	SCkSELPSSAPGGGGV	SPTCKSCkSELPSSA	K	67	1	18.581	3	19.141	18.3294	18.2733	17.6927	19.0944	18.6172	18.6524	17.5136	19.1031	18.7334	18.3458
P60041_K37	Sst	P60041	0.0884334	0.0246474	0.0492332	0.0773382	1.30258	-0.39961	QFLQkSLAAATGK	RLRQFLQkSLAAATG	K	37	1	13.317	5	13.2086	13.1699	12.961	13.0273	13.1838	13.2301	13.41	14.2681	13.0788	13.0473	13.6741
P60041_K45	Sst	P60041	0.501257	-0.296638	0.579414	-0.135833	0.274023	-0.130734	SLAAATGkQELAK	SLAAATGkQELAKYF	K	45	1	15.1675	8	14.9658	14.7499	15.1802	15.1039	15.7298	15.132	15.2552	15.2761	15.2268	15.2826	14.9968
P60202_K111	Plp1	P60202	0.7306	-0.761782	0.0957442	-0.147315	0.359987	-0.356938	TTICGkGLSATVTGGQK	YKTTICGkGLSATVT	K	111	1	14.6451	6	14.6647	13.5968	14.3747	14.0774	15.5841	14.664	14.4884	14.0839	15.4388	14.3282	14.4509
P60202_K122	Plp1	P60202	0.795927	-0.916079	0.0120215	0.020673	0.597415	-0.681655	TTICGkGLSATVTGGQkGR	ATVTGGQkGRGSRGQ	K	122	1	9.40551	17	9.58531	8.49732	8.98396	8.19956	10.3043	9.4285	9.48089	8.91031	10.2243	8.97368	9.29934
P60335_K314	Pcbp1	P60335	1.7237	0.686303	1.59236	1.03873	0.0583579	-0.0415707	QMSGAQIkIANPVEGSSGR	QMSGAQIkIANPVEG	K	314	1	14.3246	8	14.255	14.9196	13.8925	14.9104	14.1002	14.4765	14.6084	13.4636	13.9607	13.8908	15.0125
P60469_K450	Ppfia3	P60469	1.37124	-0.15349	1.80686	-0.367951	0.190611	-0.0259711	LQLHLkER	ERLQLHLkERMGALE	K	450	0.9971	18.1202	6	18.0528	17.9401	18.1561	17.9313	18.1696	18.0466	17.9755	18.3175	18.3046	18.4777	18.0218
P60605_K153	Ube2g2	P60605	0.819345	-0.493317	2.36844	-0.718845	0.0379866	0.0347417	DDREQFYkIAK	DDREQFYkIAKQIVQ	K	153	1	14.4532	8	14.7673	13.9042	14.2873	13.8205	14.7108	14.5609	14.1049	14.8969	14.6687	14.7723	14.016
P60710_K113	Actb	P60710	0.315403	0.152975	0.707051	0.208932	0.147533	0.0990105	VAPEEHPVLLTEAPLNPkANR	TEAPLNPkANREKMT	K	113	1	18.9334	18	18.9236	19.2691	19.0666	19.3137	18.8602	18.7264	19.016	18.7521	18.652	18.9814	18.9922
P60710_K291	Actb	P60710	0.195325	0.120874	0.255422	0.0988801	0.26786	0.190117	kDLYANTVLSGGTTMYPGIADR	KCDVDIRkDLYANTV	K	291	1	14.1206	1	13.8873	14.2425	14.2791	14.6461	14.3682	14.0087	13.9284	14.0773	14.0411	13.9118	14.2895
P60710_K315	Actb	P60710	0.400623	0.130545	0.460269	1.06525	0.201478	0.0874402	MQkEITALAPSTMK	GIADRMQkEITALAP	K	315	1	17.3642	3	17.4094	17.7637	17.5837	17.7905	17.5687	17.3993	17.5712	15.0262	17.0921	17.3771	17.5562
P60710_K326	Actb	P60710	1.88652	-0.457102	0.0566484	0.132948	0.369051	-0.0861222	EITALAPSTMkIK	ALAPSTMkIKIIAPP	K	326	1	21.6408	11	22.0667	21.4993	21.7579	21.3238	21.8539	21.484	21.4413	20.1622	22.0208	21.9837	21.6024
P60710_K328	Actb	P60710	0.0610041	-0.0359319	0.995646	0.366494	0.582192	-0.166594	IkIIAPPER	APSTMKIkIIAPPER	K	328	0.97	20.3235	2	20.0369	20.2386	20.591	20.5463	20.574	20.3092	20.5141	20.2654	20.3047	19.9243	20.5485
P60710_K50	Actb	P60710	0.994669	-0.247475	0.790666	-0.292373	0.309329	0.105185	HQGVMVGMGQkDSYVGDEAQSK	VMVGMGQkDSYVGDE	K	50	1	17.3154	11	17.3833	17.4137	17.434	17.0725	17.5708	17.1595	17.0783	17.1635	17.4859	17.5578	17.1417
P60710_K61	Actb	P60710	0.443618	-0.138416	0.0542035	-0.0303507	0.599959	-0.178771	DSYVGDEAQSkR	VGDEAQSkRGILTLK	K	61	0.9999	21.324	11	21.1512	21.115	21.3241	21.1964	21.5672	21.3159	21.5235	21.6219	21.4381	21.1946	21.2522
P60762_K226	Morf4l1	P60762	0.277625	0.0812108	0.54634	-2.05571	0.0784229	-0.0413564	QLFYLPAkK	QLFYLPAkKNVDSIL	K	226	1	14.5259	8	13.036	12.8802	12.6356	12.9001	12.8125	12.9475	13.1923	17.3585	13.2942	14.3663	12.709
P60764_K133	Rac3	P60764	1.94576	-0.600821	2.53126	-0.841707	0.558019	0.229898	kLAPITYPQGLAMAR	IERLRDKkLAPITYP	K	133	1	17.6984	1	17.899	17.1083	18.0262	17.4939	17.9824	17.5029	17.1962	17.8871	17.9487	18.1047	17.0807
P60764_K183	Rac3	P60764	0.75778	-0.41303	0.160327	0.387426	0.0636345	-0.0859694	AVLCPPPVkKPGK	VLCPPPVkKPGKKCT	K	183	1	15.8359	9	16.2454	15.9053	15.9607	15.2265	16.1286	15.9637	15.3228	14.1345	16.0794	15.9773	16.2462
P60766_K128	Cdc42	P60766	0.393581	-0.220689	0.448123	-0.112866	0.426657	-0.252202	DDPSTIEkLAK	DDPSTIEkLAKNKQK	K	128	1	15.8413	8	15.7543	15.5022	15.6383	15.4107	16.1608	15.9783	15.7696	16.0835	15.9232	15.9797	15.9956
P60766_K135	Cdc42	P60766	0.263569	-0.148891	0.0940343	-0.0650689	0.343634	-0.198249	QkPITPETAEK	KLAKNKQkPITPETA	K	135	1	18.7741	2	19.0902	18.7385	18.3625	18.5061	18.8666	18.6281	18.5357	18.7244	18.9139	19.0243	19.1093
P60766_K144	Cdc42	P60766	0.793916	-0.311206	0.352457	-0.142318	1.2035	-0.554303	QKPITPETAEkLAR	ITPETAEkLARDLKA	K	144	1	17.5528	11	17.3962	17.1555	17.2698	16.8785	17.6615	17.3598	17.7722	17.9946	17.6072	17.8819	17.599
P60766_K163	Cdc42	P60766	0.208887	-0.0847085	0.466802	-0.349867	0.424929	0.296813	YVECSALTQkGLK	ECSALTQkGLKNVFD	K	163	1	14.6656	10	14.9774	14.8685	14.538	14.6611	14.8369	14.5685	14.7544	14.7156	14.9907	14.551	14.0507
P60843_K146	Eif4a1	P60843	3.6347	1.4479	2.57385	1.72568	0.275673	0.093764	AEVQkLQMEAPHIIVGTPGR	NVRAEVQkLQMEAPH	K	146	1	15.0295	5	14.1749	15.7022	14.3552	15.8255	14.5316	15.8776	15.5548	13.7541	14.0932	14.0997	15.8612
P60843_K174	Eif4a1	P60843	3.01456	1.60128	2.05337	1.83829	0.309039	-0.265309	YLSPkYIK	NRRYLSPkYIKMFVL	K	174	0.9999	18.9352	5	17.9284	19.4671	18.0007	19.2892	17.9277	19.9043	19.4924	18.2285	17.9601	17.7532	20.1453
P60843_K193	Eif4a1	P60843	2.89516	2.12297	2.09491	2.19149	0.0623329	-0.0588028	GFkDQIYDIFQK	EMLSRGFkDQIYDIF	K	193	1	13.6151	3	12.4525	14.1335	12.5379	14.3956	11.99	14.8201	14.253	12.7626	12.0414	12.1472	14.7641
P60843_K225	Eif4a1	P60843	2.43754	1.55617	1.652	1.5856	0.0998881	-0.127494	LNSNTQVVLLSATMPSDVLEVTkK	SDVLEVTkKFMRDPI	K	225	1	12.5575	23	11.5715	12.8716	11.5188	12.9617	11.7285	13.654	12.8678	11.5956	11.9842	11.5332	13.7121
P60843_K291	Eif4a1	P60843	3.73642	1.49606	2.02189	1.55337	0.245152	-0.0316517	VDWLTEkMHAR	KVDWLTEkMHARDFT	K	291	0.9995	14.6185	7	13.8013	15.3401	14.0076	15.2522	13.6323	15.3371	15.2974	14.1865	13.6317	13.546	15.3855
P60843_K309	Eif4a1	P60843	3.52656	1.72849	2.66347	2.09348	0.133146	0.056366	DFTVSAMHGDMDQkER	MHGDMDQkERDVIMR	K	309	1	9.40551	14	8.50415	10.2039	8.72673	10.1196	8.31008	10.4029	10.0422	7.84616	8.33324	8.09748	10.3294
P60843_K68	Eif4a1	P60843	2.80592	2.07303	1.64769	2.29952	0.144217	-0.129906	AIIPCIkGYDVIAQAQSGTGK	RAILPCIkGYDVIAQ	K	68	1	11.8554	7	10.9302	12.4866	10.5446	12.4404	10.2665	13.0334	12.4949	11.1473	10.4536	9.85076	13.0719
P60867_K30	Rps20	P60867	0.502814	-0.248749	0.00714865	0.00518163	0.296495	-0.244115	NVkSLEK	TLTSRNVkSLEKVCA	K	30	0.9725	20.1436	3	20.3354	19.905	20.0461	19.6699	20.2824	20.3428	20.4844	20.2754	20.3319	20.0272	19.9489
P60867_K8	Rps20	P60867	0.218274	-0.0852451	0.430732	-0.16169	0.481604	-0.157488	DTGkTPVEPEVAIHR	MAFKDTGkTPVEPEV	K	8	1	18.2237	4	18.3018	18.0099	17.9464	17.94	18.2419	18.2844	18.232	18.5033	18.1592	18.5294	18.2392
P60879_K102	Snap25	P60879	0.673839	-0.393153	0.555771	-0.242964	0.459282	-0.393151	LkSSDAYkK	LKSSDAYkKAWGNNQ	K	102	0.9999	9.40551	8	9.51532	9.04463	9.20363	8.58514	9.51774	9.42745	9.19491	9.53556	9.66116	9.76885	9.62954
P60879_K184	Snap25	P60879	0.94763	-0.590467	0.107523	0.183426	0.295308	-0.212136	IMEkADSNK	QIDRIMEkADSNKTR	K	184	0.9968	17.1499	4	17.2324	16.6579	17.2923	16.7056	17.8936	17.2835	17.2426	15.9964	17.3047	17.4319	16.9463
P60879_K40	Snap25	P60879	1.07334	-0.451696	0.117176	-0.223269	0.222718	0.139257	MLQLVEESkDAGIR	LQLVEESkDAGIRTL	K	40	1	18.7968	9	18.9044	18.6109	18.8453	18.4861	19.4283	18.726	18.7635	17.702	19.1135	19.2595	18.1733
P60879_K76	Snap25	P60879	0.131337	-0.181906	0.518465	-0.170845	0.745195	-0.612675	EAEkNLTDLGK	KDMKEAEkNLTDLGK	K	76	1	16.1329	4	15.4629	15.3835	15.3527	15.3944	16.7026	16.1946	16.3488	16.3809	16.3122	16.6301	16.1916
P60879_K96	Snap25	P60879	1.13712	-0.846664	2.41553	-0.561137	0.553155	-0.58337	LkSSDAYKK	VCPCNKLkSSDAYKK	K	96	0.9999	23.179	2	23.2829	22.4877	23.1717	21.8238	23.4077	23.0108	23.0231	23.6232	23.6524	23.4802	23.0251
P60904_K32	Dnajc5	P60904	0.490143	-0.270363	0.449194	0.151845	0.552282	-0.37354	NATSDDIkK	NATSDDIkKSYRKLA	K	32	0.9927	15.0021	8	14.7834	14.5198	15.1811	14.7027	15.2377	15.1687	14.9874	15.0457	15.0339	14.9766	15.3538
P60904_K37	Dnajc5	P60904	0.172595	-0.0492662	0.187745	0.0961817	1.2427	-0.376805	kLALkYHPDK	DIKKSYRkLALKYHP	K	37	0.9995	9.40551	1	9.2365	9.13515	9.24588	9.23284	9.45015	9.41673	9.72645	9.81398	9.45558	9.35704	9.55031
P60904_K41	Dnajc5	P60904	0.757762	-0.228563	0.43701	-0.384864	0.364269	-0.275955	LALkYHPDKNPDNPEAADK	SYRKLALkYHPDKNP	K	41	1	21.7753	4	21.6145	21.2459	21.6624	21.4979	21.8236	21.671	22.0964	22.5175	21.9929	21.8869	21.3987
P60904_K72	Dnajc5	P60904	0.236775	0.161092	0.387755	0.041728	0.296012	0.223029	EINNAHAILTDATkR	AILTDATkRNIYDKY	K	72	1	18.4394	14	18.5482	18.7855	18.668	18.935	18.2061	18.1852	18.4243	18.4249	18.3108	18.3756	18.4
P61027_K102	Rab10	P61027	1.01317	0.554724	0.25845	0.0781329	1.10521	0.694786	SFENISkWLR	KSFENISkWLRNIDE	K	102	1	16.6249	7	16.8302	17.3532	16.6572	17.3107	16.2623	16.75	16.3313	16.3919	16.2442	16.4589	16.555
P61027_K136	Rab10	P61027	0.878519	0.539918	0.028981	-0.0217861	0.26789	0.257024	GkGEQIAR	KRVVPKGkGEQIARE	K	136	0.9946	20.7549	2	20.3755	20.758	20.4361	20.6904	20.5786	21.5615	20.6249	21.0809	20.7609	20.4624	20.8677
P61027_K154	Rab10	P61027	2.07143	0.717864	0.231935	0.0758518	2.01677	0.531168	FFETSAkANINIEK	RFFETSAkANINIEK	K	154	1	17.3652	7	16.8496	17.8647	17.2536	17.9254	17.2784	17.7451	17.236	17.0987	17.3937	17.2218	17.3918
P61027_K173	Rab10	P61027	0.232002	0.0836477	0.00303651	0.00533327	0.998917	0.474259	kTPVKEPNSENVDISSGGGVTGWK	LAEDILRkTPVKEPN	K	173	1	13.3249	1	13.426	13.6971	13.5974	13.6699	13.3963	13.3037	12.9245	12.2393	13.3615	13.6311	13.2408
P61027_K177	Rab10	P61027	0.247679	0.194579	0.522683	-0.40276	0.330632	0.315638	TPVkEPNSENVDISSGGGVTGWK	ILRKTPVkEPNSENV	K	177	1	9.40551	4	9.56198	9.6835	9.40471	9.84179	8.97784	9.00298	9.44121	9.90016	9.2066	9.68288	8.94636
P61027_K49	Rab10	P61027	1.16427	0.388814	1.22265	0.46886	0.0698495	-0.0369555	IkTVELQGK	IGIDFKIkTVELQGK	K	49	0.9846	18.3563	2	18.0051	18.4244	18.4035	18.7928	18.2284	18.5864	18.48	18.3314	18.0624	18.1139	18.7962
P61027_K59	Rab10	P61027	0.841164	0.279861	0.341864	0.206879	0.472282	0.180425	IkIQLWDTAGQER	ELQGKKIkLQIWDTA	K	59	1	18.2792	2	17.9988	18.5342	18.3615	18.6781	18.353	18.3405	18.4652	17.8437	18.4387	18.1085	18.2091
P61079_K144	Ube2d3	P61079	0.893531	-0.158314	0.527753	-0.124122	0.190532	0.064201	EWTQkYAM	ISREWTQkYAM____	K	144	0.9999	18.1882	5	18.3931	18.2044	18.348	18.0356	18.2439	18.2699	18.2235	18.1682	18.2333	18.2882	17.9881
P61082_K8	Ube2m	P61082	0.443459	-0.134483	0.404466	-0.110585	0.494211	0.150456	LFSLkQQK	MIKLFSLkQQKKEEE	K	8	1	15.6028	5	15.8062	15.7573	15.9199	15.6558	15.5721	15.4816	15.3839	15.6084	15.696	15.4708	15.5784
P61087_K164	Ube2k	P61087	1.44757	-0.17881	0.245815	-0.190029	0.331592	0.185852	LWAHVYAGAPVSSPEYTkK	VSSPEYTkKIENLCA	K	164	1	16.3111	18	16.5573	16.3318	16.4637	16.2227	16.4487	16.3788	16.4137	15.9986	16.492	16.4552	15.8368
P61089_K24	Ube2n	P61089	2.33106	-0.215253	1.39789	-0.57588	2.05046	0.288297	LLAEPVPGIkAEPDESNAR	AEPVPGIkAEPDESN	K	24	1	17.8032	10	17.9084	17.7707	17.9003	17.6843	17.9782	17.6862	17.4654	17.9284	17.8288	18.2467	17.3854
P61089_K74	Ube2n	P61089	2.0662	-0.448511	1.23176	-0.58352	0.600555	0.291908	FMTkIYHPNVDK	PKVRFMTkIYHPNVD	K	74	1	20.2225	4	20.4671	19.9924	20.5726	19.9427	20.463	20.2221	19.9927	20.3413	20.2222	20.4684	19.5283
P61089_K82	Ube2n	P61089	0.697542	0.877672	0.508498	1.46455	0.0820797	-0.0886863	IYHPNVDkLGR	IYHPNVDkLGRICLD	K	82	1	19.9777	8	20.6126	20.3969	18.9343	20.1037	18.9989	20.6781	20.8929	20.3918	17.3229	19.3365	20.0703
P61089_K92	Ube2n	P61089	2.53147	-0.517637	0.106708	-0.142916	0.472287	0.198867	ICLDILkDK	RICLDILkDKWSPAL	K	92	0.9999	26.4271	7	26.8626	26.3907	26.9407	26.3061	26.7033	26.257	26.3431	25.5776	26.5761	26.6322	25.895
P61089_K94	Ube2n	P61089	0.263514	0.21264	0.137708	-0.428938	0.456102	1.19955	DkWSPALQIR	CLDILKDkWSPALQI	K	94	0.996	18.3697	2	18.4582	18.7703	18.4748	19.2978	18.7184	18.2211	18.917	17.2941	18.0619	18.6214	16.2101
P61161_K118	Actr2	P61161	2.30435	-0.186355	0.271197	0.280084	0.187201	0.0389624	ILLTEPPMNPTkNR	EPPMNPTkNREKIVE	K	118	0.9998	13.5059	12	13.7555	13.5215	13.77	13.6054	13.7	13.5396	13.4223	12.6459	13.6718	13.3915	13.6107
P61161_K322	Actr2	P61161	1.61016	0.784278	2.22677	1.01464	0.00342663	-0.00268221	ELkQLYLER	SRLERELkQLYLERV	K	322	0.9975	14.9677	3	14.5727	15.562	14.9007	15.7302	14.5532	15.0873	15.4162	14.6481	14.2746	14.4209	15.5089
P61161_K336	Actr2	P61161	0.517165	-0.23922	0.310914	0.293425	0.648222	-0.609278	GDVEkLSK	VLKGDVEkLSKFKIR	K	336	0.9993	16.353	5	16.1774	15.9091	16.2651	15.9049	16.521	16.4317	17.1336	16.5295	16.5356	16.1282	16.2488
P61164_K319	Actr1a	P61164	3.45119	0.960002	1.4876	0.975904	0.29935	-0.174748	LLSEVkK	DRLLSEVkKLAPKDV	K	319	0.9207	14.8851	6	14.2288	15.2449	14.434	15.4253	14.3773	15.2499	15.1911	14.713	14.4624	14.3413	15.7718
P61205_K127	Arf3	P61205	0.0291187	-0.00926113	0.343978	0.295466	0.0959997	-0.0405852	DAVLLVFANkQDLPNAMNAAEITDK	VLLVFANkQDLPNAM	K	127	1	12.7873	10	12.9824	12.7884	12.743	12.7619	12.8714	13.0187	12.7574	12.2421	13.091	12.4713	13.0364
P61205_K36	Arf3	P61205	0.953236	0.310146	1.35808	0.498282	0.260069	-0.0959571	TTILYkLK	GKTTILYkLKLGEIV	K	36	0.9998	19.6087	6	19.3542	19.6824	19.722	20.0212	19.4407	19.7438	19.8479	19.4562	19.5771	19.2071	19.9755
P61208_K113	Arl4c	P61208	1.37319	1.07449	1.27677	1.07726	0.00221775	-0.00309197	VTkFAENQGTPLLVIANK	TELHKVTkFAENQGT	K	113	0.9998	9.40551	3	9.37204	9.45227	8.72805	10.208	8.41885	10.0821	9.47623	8.68677	8.97872	8.85439	10.3582
P61211_K157	Arl1	P61211	1.31343	0.45314	1.46626	0.700853	0.128068	-0.0737171	WQIFkTSATK	DRKWQIFkTSATKGT	K	157	1	15.0685	5	14.9501	15.5607	14.991	15.506	14.8373	15.0711	15.3845	14.9973	14.7506	14.5085	15.5215
P61222_K121	Abce1	P61222	4.66758	1.38227	2.71021	1.54827	0.721159	-0.0817671	STALkILAGK	IGKSTALkILAGKQK	K	121	0.9999	16.9435	5	16.3166	17.6336	16.2288	17.5441	16.1481	17.6626	17.7153	16.3018	16.2186	15.9204	17.6751
P61222_K169	Abce1	P61222	4.08661	1.46578	2.00332	1.18013	0.263402	0.0516152	AIIkPQYVDQIPK	DDLKAIIkPQYVDQI	K	169	0.9995	14.201	4	13.3484	14.776	13.5565	14.9437	13.3237	14.9063	14.7726	13.9054	13.6508	13.3746	14.8749
P61222_K178	Abce1	P61222	2.7651	1.33504	1.21848	1.38655	0.0791122	0.0950507	AIIKPQYVDQIPkAAK	QYVDQIPkAAKGTVG	K	178	1	14.1837	13	13.6772	15.0813	13.4228	14.5457	13.4224	14.9006	14.2623	12.8923	13.6009	13.5895	15.2326
P61222_K210	Abce1	P61222	3.84726	2.44234	3.4975	2.40994	0.853635	0.284177	TQAIVCQQLDLTHLkER	QLDLTHLkERNVEDL	K	210	1	15.7059	15	14.2305	16.883	14.6328	16.9273	14.2153	16.5954	16.5814	14.233	14.1597	13.9306	16.454
P61222_K250	Abce1	P61222	2.89525	1.32625	1.37006	0.898601	0.285755	0.174493	ADIFMFDEPSSYLDVkQR	PSSYLDVkQRLKAAI	K	250	0.9781	13.0713	16	12.3528	13.6869	12.3986	13.9956	12.3823	13.43	13.3798	13.0009	12.4797	12.4125	13.6795
P61222_K254	Abce1	P61222	2.70303	1.49271	2.37487	1.71128	0.0475814	-0.0224915	LkAAITIR	LDVKQRLkAAITIRS	K	254	0.9999	16.9337	2	16.1418	17.7297	16.4957	17.8617	15.9211	17.4454	17.6961	16.2685	16.0128	15.6891	17.7068
P61222_K343	Abce1	P61222	3.08978	1.74163	2.34841	1.62336	0.453452	-0.143322	VAETANEEEVkK	TANEEEVkKMCMYKY	K	343	1	9.40551	11	8.13359	10.0019	8.26807	9.99747	8.67546	10.3026	10.2404	8.90197	8.62061	8.3393	10.2476
P61222_K397	Abce1	P61222	4.97068	1.52799	2.89931	1.51421	0.213335	0.0551252	LkPDEGGEVPVLNVSYKPQK	RMLAGRLkPDEGGEV	K	397	1	13.1551	2	12.3276	13.9383	12.4197	13.9717	12.3898	13.8111	13.752	12.4637	12.3585	12.1909	13.9518
P61222_K431	Abce1	P61222	4.48893	3.1469	2.32631	3.46633	0.271532	-0.190281	QLLHEkIR	VRQLLHEkIRDAYTH	K	431	0.9969	16.7853	6	14.5918	18.0835	14.685	17.6764	14.6429	17.6005	17.7199	14.8352	14.8269	13.8702	18.2343
P61222_K513	Abce1	P61222	3.78098	2.13907	2.37146	2.4534	0.458586	-0.104946	FILHAKk	RFILHAKkTAFVVEH	K	513	0.9911	16.1519	7	14.6838	16.9346	15.1628	17.002	14.8316	17.1588	17.0834	14.9574	14.8856	14.207	17.1901
P61222_K541	Abce1	P61222	3.44079	2.71814	2.59814	2.85726	0.115096	-0.0980746	VIVFDGVPSkNTVANSPQTLLAGMNK	VFDGVPSkNTVANSP	K	541	1	13.7239	10	12.0727	14.3724	12.0758	14.5569	11.6865	15.0602	14.5658	11.9141	12.255	11.5428	14.9566
P61222_K579	Abce1	P61222	3.58364	2.77269	2.42259	2.7793	0.359179	-0.17974	INkLNSIK	NYRPRINkLNSIKDV	K	579	0.9876	9.40551	3	7.31714	10.1293	7.40943	10.322	7.94276	10.5361	10.3317	8.06132	7.8674	7.25999	10.6861
P61222_K584	Abce1	P61222	2.14527	0.925548	0.0521582	-0.17382	0.431826	-0.144369	LNSIkDVEQK	INKLNSIkDVEQKKS	K	584	0.9981	15.0621	5	13.7344	14.8467	14.0546	14.8146	14.2438	15.1483	15.0814	16.9843	14.2258	14.554	15.0804
P61264_K181	Stx1b	P61264	2.74775	-0.498245	0.132829	-0.280125	1.29538	0.196442	LAIFTDDIkMDSQMTK	AIFTDDIkMDSQMTK	K	181	1	17.9532	9	18.1466	17.7632	18.2397	17.6915	18.3554	17.7923	17.6176	16.6599	18.4413	18.3967	17.4874
P61264_K188	Stx1b	P61264	1.7662	-0.60062	0.145464	-0.326	0.511	0.361808	MDSQMTkQALNEIETR	KMDSQMTkQALNEIE	K	188	1	19.9524	7	20.4878	19.9605	20.4549	19.8517	20.2121	19.5407	19.7539	18.5666	20.1574	20.5215	19.0911
P61264_K255	Stx1b	P61264	0.0988899	-0.294386	0.666241	0.786818	0.492866	-1.26831	AVkYQSK	SDTKKAVkYQSKARR	K	255	0.9991	23.2907	3	21.5426	21.0732	23.4309	22.8907	23.7368	23.8633	24.1176	22.9986	23.762	22.511	23.6372
P61264_K45	Stx1b	P61264	0.0462227	-0.0193634	0.347987	0.476375	0.376262	-0.172677	GCIEkLSEDVEQVK	EIRGCIEkLSEDVEQ	K	45	1	16.9806	5	16.9005	17.1801	17.1147	17.1181	17.1242	16.7831	17.3275	15.8905	17.0749	17.2048	17.0721
P61264_K55	Stx1b	P61264	1.38847	-0.207107	1.11797	-0.444165	0.482755	0.121283	kQHSAILAAPNPDEK	EDVEQVKkQHSAILA	K	55	0.9011	9.40551	1	9.4374	9.30339	9.55288	9.3985	9.52251	9.18958	9.26885	9.75996	9.38641	9.71374	9.0829
P61264_K69	Stx1b	P61264	0.965563	-1.0601	0.297868	-0.54964	0.202739	-0.303148	QHSAILAAPNPDEkTK	AAPNPDEkTKQELED	K	69	1	18.3187	14	19.1962	18.2224	18.3111	16.7588	18.4456	17.7915	17.9439	19.0863	17.3257	18.919	17.8442
P61264_K82	Stx1b	P61264	0.833139	0.208895	0.427229	-0.352878	0.548738	0.427799	QELEDLTADIkK	EDLTADIkKTANKVR	K	82	0.9694	12.5879	11	12.5841	12.8463	12.5788	12.928	12.5337	12.549	12.7382	12.9187	12.4596	12.7202	11.9551
P61264_K93	Stx1b	P61264	0.828433	-0.146968	1.50552	-0.294982	0.480594	0.113118	LkAIEQSIEQEEGLNR	NKVRSKLkAIEQSIE	K	93	1	16.9267	2	16.998	16.9407	16.9779	16.9602	17.0958	16.7299	16.7344	16.9943	17.0095	17.1726	16.7933
P61294_K164	Rab6b	P61294	3.61822	0.371434	2.97532	0.585582	0.686697	-0.0574331	TGYNVkQLFR	AKTGYNVkQLFRRVA	K	164	1	17.7654	6	17.6923	18.0601	17.6196	17.9934	17.6358	18.0085	18.0454	17.5121	17.4328	17.5325	18.1107
P61294_K183	Rab6b	P61294	2.8626	-0.716541	0.229072	-0.336768	0.39475	-0.0788714	VASALPGMENVQEkSK	GMENVQEkSKEGMID	K	183	1	17.4423	14	17.7903	17.0226	17.6058	16.9837	17.8802	17.1204	17.2042	16.5987	17.8225	17.9525	17.038
P61358_K93	Rpl27	P61358	1.80835	-0.962516	0.735588	-0.684707	0.334962	-0.159986	YSVDIPLDkTVVNK	SVDIPLDkTVVNKDV	K	93	1	13.9607	9	14.6819	13.5379	14.3115	13.1495	13.9556	13.374	13.3488	14.4713	13.6126	14.5116	13.6788
P61804_K82	Dad1	P61804	2.35651	-0.651016	1.25575	-0.892852	0.457081	0.330538	IQINPQNkADFQGISPER	IQINPQNkADFQGIS	K	82	1	13.6294	8	14.1132	13.2299	14.0216	13.38	13.7692	13.3411	13.3794	13.881	13.8785	13.8784	12.5935
P61809_K61	Cdk5r1	P61809	1.63323	-1.54283	1.35501	-0.757272	0.497818	-0.665848	IVAVSAkK	RIVAVSAkKKNSKKA	K	61	0.999	17.3085	7	17.7227	16.0334	17.7394	15.5448	17.7568	17.0123	16.853	17.4815	17.9678	17.4104	16.8723
P61924_K39	Copz1	P61924	0.0605941	0.0461226	0.0717728	0.0663398	0.587634	-0.485597	YYDDTYPSVkEQK	DDTYPSVkEQKAFEK	K	39	0.9951	12.5551	10	12.5448	12.2913	12.05	11.9711	12.265	12.7358	12.5501	12.8891	12.3753	12.9915	13.0865
P61957_K33	Sumo2	P61957	1.25155	0.632688	2.14678	0.764252	0.39559	-0.293213	VAGQDGSVVQFkIK	DGSVVQFkIKRHTPL	K	33	1	16.5799	12	16.2677	16.5167	16.0962	16.651	16.176	17.2703	17.0639	16.4679	16.1758	16.3812	17.1478
P61957_K42	Sumo2	P61957	1.97211	0.932733	1.97504	1.9457	0.597678	-0.420763	HTPLSkLMK	KRHTPLSkLMKAYCE	K	42	0.9988	15.1621	6	14.7224	15.3768	14.7153	15.4494	14.6098	16.0193	15.8468	13.756	13.96	14.5549	16.2252
P61971_K55	Nutf2	P61971	0.140729	0.129212	0.596321	0.230925	0.087872	0.101873	AAIVEkLSSLPFQK	GKAAIVEkLSSLPFQ	K	55	1	12.2015	6	12.1365	12.4267	12.5768	12.8524	12.016	11.8377	12.089	12.0553	12.1548	11.9084	12.4519
P61979_K219	Hnrnpk	P61979	0.0522385	-0.0520846	0.556608	0.684087	0.161925	-0.226665	IILDLISESPIkGR	LISESPIkGRAQPYD	K	219	1	12.0459	12	11.663	12.3835	12.0707	11.9414	12.7376	11.9902	12.9765	11.9097	11.3992	11.6339	11.6869
P61979_K405	Hnrnpk	P61979	2.21572	-0.429763	0.859365	-0.322424	0.10297	-0.0382188	DLAGSIIGkGGQR	LAGSIIGkGGQRIKQ	K	405	0.9999	15.4928	9	15.639	15.1815	15.7082	15.217	15.7578	15.4173	15.1895	15.8289	15.4802	15.5885	15.4308
P61979_K60	Hnrnpk	P61979	0.852959	-0.587997	0.287582	-0.302497	0.366713	-0.391728	NAGAVIGkGGK	NAGAVIGkGGKNIKA	K	60	0.9999	16.5801	8	16.6207	15.9866	17.0687	15.7348	16.3499	16.5539	16.0868	16.8403	16.3774	17.1403	16.8802
P61982_K10	Ywhag	P61982	0.237039	0.0402743	0.99072	0.173818	0.192207	-0.0385571	VDREQLVQkAR	DREQLVQkARLAEQA	K	10	0.9963	27.1328	9	27.1154	27.1726	27.1882	27.333	27.2288	27.1478	27.2564	27.1917	27.0609	26.995	27.2563
P61982_K120	Ywhag	P61982	0.0447144	-0.0118574	0.0492348	0.0555449	0.175306	0.168419	NCSETQYESkVFYLK	SETQYESkVFYLKMK	K	120	1	17.6922	10	17.7932	17.9604	17.8226	17.7163	17.7702	17.6737	18.066	17.354	17.8164	17.508	17.1641
P61982_K142	Ywhag	P61982	0.0316622	-0.0162741	0.110511	0.0541852	0.258198	-0.13703	YLAEVATGEkR	AEVATGEkRATVVES	K	142	1	21.7355	10	21.5664	21.6188	21.6192	21.5457	21.9646	21.937	22.0175	21.8591	21.8778	21.6131	21.6575
P61982_K152	Ywhag	P61982	0.298666	0.0907828	0.310395	0.266746	0.162049	0.0984507	ATVVESSEkAYSEAHEISK	TVVESSEkAYSEAHE	K	152	1	17.3807	9	17.3518	17.5295	17.4573	17.7399	17.5499	17.362	17.2139	16.7522	17.5242	17.2593	17.6767
P61982_K28	Ywhag	P61982	0.107327	-0.071187	0.0891599	-0.0570161	0.179414	-0.149104	YDDMAAAMkNVTELNEPLSNEER	DDMAAAMkNVTELNE	K	28	0.948	11.7344	9	11.4653	11.2627	11.8107	11.9523	11.8757	11.7232	12.0132	11.9123	12.0194	11.6248	11.5771
P61982_K69	Ywhag	P61982	0.954113	-0.12942	0.286772	0.0470139	0.473021	-0.0939233	VISSIEQkTSADGNEK	VISSIEQkTSADGNE	K	69	1	18.0252	8	18.1075	17.9525	18.006	17.8781	18.1477	18.0423	18.1252	18.0075	18.0476	17.9586	17.978
P61982_K77	Ywhag	P61982	1.50359	0.461163	0.249342	0.0818003	2.01041	0.750323	VISSIEQkTSADGNEkK	TSADGNEkKIEMVRA	K	77	1	13.9018	16	13.9175	14.3678	14.0541	14.179	13.676	14.4843	13.6673	13.5283	13.6549	13.3515	13.5194
P62071_K106	Rras2	P62071	0.318457	0.125455	0.193308	-0.184011	0.702156	0.21026	GSFEEIYkFQR	GSFEEIYkFQRQILR	K	106	0.9641	14.0642	8	13.7761	14.0342	14.1629	14.0914	14.1612	14.3509	13.9791	14.635	13.6873	14.0755	13.9181
P62073_K45	Timm10	P62073	0.0974235	0.0545111	0.0420342	0.0543146	1.16132	-0.860641	EAELSkGESVCLDR	YKEAELSkGESVCLD	K	45	0.9998	15.909	6	15.5577	15.4572	15.4303	15.7647	15.2266	15.1563	16.0373	16.097	15.8668	16.8333	16.6027
P62073_K81	Timm10	P62073	0.596142	-0.52456	0.0596989	0.155033	0.901037	-1.24117	KLTELSMQDEELMkR	MQDEELMkRVQQSSG	K	81	0.9998	14.4895	14	14.1091	13.6886	14.4671	14.1145	13.7616	12.961	14.2966	13.7616	14.4306	15.8303	15.3618
P62077_K80	Timm8b	P62077	0.392429	0.260801	0.0861033	-0.280048	0.868213	-1.57392	FAQIVQkGGQ	RFAQIVQkGGQ____	K	80	1	20.3718	7	18.8757	19.1016	19.0606	19.4975	18.5532	18.6728	19.7091	21.4913	19.5948	21.7477	21.62
P62082_K74	Rps7	P62082	0.062494	-0.0269709	0.0263637	-0.0242526	0.325874	-0.161661	SFQkIQVR	PQLKSFQkIQVRLVR	K	74	1	15.3679	4	15.4763	15.395	15.1474	15.0582	15.3265	15.4161	15.2794	15.7112	15.0526	15.6633	15.6235
P62137_K141	Ppp1ca	P62137	2.48761	0.777496	0.104797	0.259961	0.272613	-0.0696268	IYGFYDECkR	YGFYDECkRRYNIKL	K	141	1	14.9707	9	14.3819	15.0771	14.514	15.0452	14.1697	15.2757	15.1557	16.2956	14.2773	14.2541	15.2489
P62137_K26	Ppp1ca	P62137	1.59594	0.39733	2.30246	0.299916	0.158714	-0.0596271	LLEVQGSRPGkNVQLTENEIR	VQGSRPGkNVQLTEN	K	26	0.9991	14.7408	11	14.6278	14.7225	14.4861	15.0053	14.474	15.0521	14.9388	14.7158	14.6691	14.6741	15.0337
P62137_K305	Ppp1ca	P62137	1.96263	0.271715	0.653024	0.17748	0.184304	-0.0308558	GkYGQFSGLNPGGR	PADKNKGkYGQFSGL	K	305	1	15.2328	2	15.0013	15.3075	15.1447	15.4292	15.1526	15.377	15.3451	15.0772	15.3654	15.2313	15.4591
P62141_K146	Ppp1cb	P62141	3.37801	0.515456	0.820328	0.253285	0.448618	0.043183	FNIkLWK	CKRRFNIkLWKTFTD	K	146	0.9981	16.1336	4	15.8854	16.3956	15.9548	16.3736	15.7942	16.4115	16.3007	16.232	15.9058	16.1535	16.4001
P62192_K359	Psmc1	P62192	0.310076	-0.139624	0.284261	-0.176055	0.137254	0.0773292	KIEFPLPDEkTK	EFPLPDEkTKKRIFQ	K	359	1	13.6949	10	13.9875	13.7875	13.9002	13.7638	13.5175	13.4351	13.3961	13.8078	13.4761	13.9985	13.7735
P62196_K222	Psmc5	P62196	1.08206	0.836389	1.41912	0.705631	0.580549	0.615454	VSGSELVQkFIGEGAR	SGSELVQkFIGEGAR	K	222	1	15.0254	9	14.9023	15.802	15.1462	16.2126	14.5658	15.1089	14.8706	14.5444	14.2504	14.3654	15.3141
P62196_K330	Psmc5	P62196	1.76851	1.51484	2.56444	1.8523	0.201219	0.237009	LDILkIHSR	EARLDILkIHSRKMN	K	330	1	15.1307	5	14.4017	16.2971	14.8467	16.3546	14.188	15.3294	15.6145	14.1696	13.7583	13.7852	15.8988
P62242_K128	Rps8	P62242	0.52646	0.43185	0.136933	0.165725	0.106298	-0.13354	GAkLTPEEEEILNK	LGRKKGAkLTPEEEE	K	128	1	13.1727	3	13.1575	13.4066	12.8548	12.6778	12.4222	13.6456	13.0614	13.6997	12.7126	13.2212	13.6923
P62259_K118	Ywhae	P62259	0.118569	-0.0566759	0.283588	0.0920865	0.247027	0.113505	HLIPAANTGESkVFYYK	AANTGESkVFYYKMK	K	118	1	14.9398	12	15.2432	15.0143	15.1652	15.2739	14.8692	14.8194	14.9869	14.6606	14.9719	14.8583	14.8579
P62259_K12	Ywhae	P62259	0.746953	0.441012	0.255378	-0.0613057	0.235299	0.178706	EDLVYQAkLAEQAER	EDLVYQAkLAEQAER	K	12	0.9996	13.9787	8	13.6108	13.8444	13.4997	14.5765	14.0243	14.037	14.0615	13.9374	14.1089	14.0594	13.8864
P62259_K123	Ywhae	P62259	0.287954	0.213929	1.57533	0.318642	0.236272	0.187232	VFYYkMK	ESKVFYYkMKGDYHR	K	123	0.9998	22.5632	5	22.6616	22.8057	22.9144	23.2406	22.2637	22.4352	22.5874	22.3945	22.2199	22.3495	22.6925
P62259_K125	Ywhae	P62259	0.0696232	0.0475248	1.31537	0.41622	0.161292	-0.114948	MkGDYHR	KVFYYKMkGDYHRYL	K	125	0.9978	23.6547	2	23.5202	23.5106	24.0245	24.0983	23.5736	23.6519	23.6989	23.4134	23.4643	23.4793	24.0382
P62259_K142	Ywhae	P62259	0.0211569	0.0103795	1.45048	0.257301	0.249113	-0.108393	kEAAENSLVAYK	FATGNDRkEAAENSL	K	142	1	15.1885	1	15.0491	15.1473	15.39	15.5031	15.2679	15.0878	15.3499	15.1382	14.9892	15.1641	15.3591
P62259_K244	Ywhae	P62259	0.38904	-0.174465	0.0872831	0.0506349	0.0908831	-0.0526071	DNLTLWTSDMQGDGEEQNkEALQDVEDENQ	GDGEEQNkEALQDVE	K	244	1	13.7828	19	13.641	13.5753	13.9068	13.9176	14.1988	13.7303	14.0032	13.8513	13.832	13.5458	13.5841
P62259_K28	Ywhae	P62259	0.729471	0.200312	1.16327	0.143484	0.284842	0.113269	YDEMVESMkK	DEMVESMkKVAGMDV	K	28	1	16.8843	9	16.9062	16.9387	16.883	17.2836	16.7585	16.9262	16.8876	16.8476	16.7776	16.7531	16.9849
P62259_K50	Ywhae	P62259	0.491878	0.405383	1.96809	0.0846519	0.430058	0.428062	NLLSVAYkNVIGAR	NLLSVAYkNVIGARR	K	50	1	21.1722	8	21.3944	21.7835	21.1375	21.8815	20.805	20.888	21.1079	20.9965	21.0122	21.0061	21.0713
P62259_K69	Ywhae	P62259	0.00430832	-0.0017821	0.036672	-0.0303513	0.132828	-0.115847	IISSIEQkEENKGGEDK	IISSIEQkEENKGGE	K	69	1	18.5586	8	18.4451	18.3146	18.5395	18.7556	18.6012	18.5103	19.001	18.733	18.7124	18.5736	18.2843
P62281_K12	Rps11	P62281	1.9141	0.716975	1.58037	1.27692	0.477037	-0.366407	AYQkQPTIFQNK	QTERAYQkQPTIFQN	K	12	0.9284	13.178	4	12.8251	13.2411	12.7098	13.4624	12.8124	13.7946	13.5417	12.6408	12.8231	12.3027	14.1899
P62281_K144	Rps11	P62281	0.313969	0.12221	0.829082	0.340594	0.0319597	-0.0164315	FNVLkVTK	TVRFNVLkVTKAAGT	K	144	0.9929	17.0823	5	17.2633	17.3935	17.1508	17.3452	16.9436	16.9856	17.21	17.1601	16.8917	16.7001	17.3058
P62281_K45	Rps11	P62281	0.229153	-0.085955	0.0511377	0.0403015	0.341187	-0.101092	NIGLGFkTPK	KNIGLGFkTPKEAIE	K	45	0.9999	14.6366	7	14.4614	14.7558	14.8841	14.5682	14.7205	14.4841	14.6272	15.0498	14.3758	14.5649	14.7804
P62301_K27	Rps13	P62301	1.35781	-0.765416	0.747982	-0.435989	0.111386	-0.083724	SVPTWLkLTSDDVK	RSVPTWLkLTSDDVK	K	27	1	13.5546	7	14.2717	13.4691	13.9033	13.116	13.5821	12.8757	13.4336	13.8576	13.3623	13.8001	13.0411
P62301_K34	Rps13	P62301	0.0406405	0.036967	1.89213	-0.189348	0.0771335	0.0742574	LTSDDVkEQIYK	KLTSDDVkEQIYKLA	K	34	1	15.8803	7	15.6882	16.0059	15.6476	15.3821	16.1846	16.2433	15.8194	16.0379	15.9898	15.9489	15.7863
P62331_K34	Arf6	P62331	0.00868997	0.00723966	0.15689	-0.16453	0.462582	0.40046	LkLGQSVTTIPTVGFNVETVTYK	TTILYKLkLGQSVTT	K	34	0.998	11.0735	2	11.4515	11.7119	11.0993	11.0137	11.0887	10.9356	11.0388	10.9807	11.4519	10.5208	10.6011
P62334_K206	Psmc6	P62334	0.440662	0.379147	1.11889	0.669484	0.0107503	-0.0152438	VVSSSIVDkYIGESAR	VSSSIVDkYIGESAR	K	206	1	12.8665	9	12.3778	13.2697	12.9683	13.6391	13.0163	12.5911	13.4907	12.3895	12.4905	12.6572	12.873
P62334_K314	Psmc6	P62334	1.22865	0.848461	1.89463	0.790134	0.222682	0.242339	LDILkIHAGPITK	QARLDILkIHAGPIT	K	314	1	15.6245	5	15.324	16.3684	15.5234	16.5883	15.1459	15.5819	15.7714	15.0544	15.2659	15.121	16.1031
P62334_K34	Psmc6	P62334	0.935309	-0.168865	0.0233074	0.0132577	1.4708	-0.304737	EQLkELTK	KELREQLkELTKQYE	K	34	0.9697	16.9881	4	17.1282	16.8347	16.9749	16.8715	16.863	16.7533	17.0328	16.9842	16.97	17.3796	17.2163
P62482_K104	Kcnab2	P62482	1.40408	-0.668734	0.888488	-0.423942	0.348371	-0.251677	AEVVLGNIIkK	VVLGNIIkKKGWRRS	K	104	1	16.0906	10	16.2214	15.7385	16.1951	15.2611	16.5125	15.9233	16.0768	16.2293	16.5481	16.1723	15.7085
P62482_K124	Kcnab2	P62482	1.26708	-0.793923	0.611654	-0.335582	0.235675	-0.236636	IFWGGkAETER	TKIFWGGkAETERGL	K	124	0.9999	16.8433	6	17.2616	16.2706	16.9536	15.9735	17.3076	16.897	16.8243	16.8596	17.2177	16.7804	16.4097
P62482_K268	Kcnab2	P62482	1.9727	-0.702283	0.82807	-1.15882	0.0356918	-0.0238479	ASLkGYQWLK	PYSRASLkGYQWLKD	K	268	1	18.8351	4	19.0044	18.2498	18.8124	17.8951	18.7938	18.3588	18.3639	20.253	18.9757	18.8231	18.0196
P62482_K274	Kcnab2	P62482	1.18601	-0.882667	1.21094	-0.64672	0.237123	-0.256704	GYQWLkDK	LKGYQWLkDKILSEE	K	274	0.995	16.1292	6	16.4004	15.4076	16.1028	15.0301	16.6695	16.087	15.9128	16.2919	16.7075	16.2355	15.617
P62482_K290	Kcnab2	P62482	2.18929	-0.859386	0.865612	-0.660088	0.204577	-0.182724	LkELQAIAER	RRQQAKLkELQAIAE	K	290	1	18.4451	2	18.8066	17.9061	18.5763	17.6249	18.8424	18.1161	18.4425	18.632	18.9784	18.5651	17.6877
P62631_K165	Eef1a2	P62631	0.436328	-0.2765	0.361364	-0.126589	0.361737	-0.224462	MDSTEPAYSEkR	TEPAYSEkRYDEIVK	K	165	0.9721	16.3525	11	16.2907	16.1854	16.1353	15.8056	16.8122	16.4178	16.4897	16.5259	16.6021	16.3339	16.2318
P62702_K106	Rps4x	P62702	0.76341	0.130669	0.636024	0.0862853	0.570279	-0.0677573	LIYDTkGR	FRLIYDTkGRFAVHR	K	106	0.9992	18.7455	6	18.7656	18.8332	18.5314	18.7509	18.7343	18.8392	18.9211	18.8578	18.7357	18.7743	18.8299
P62702_K134	Rps4x	P62702	0.837909	-0.470682	1.44001	-0.619939	0.12941	-0.0965913	IFVGTkGIPHLVTHDAR	RKIFVGTkGIPHLVT	K	134	1	15.9247	6	16.016	15.4252	15.7199	15.2488	16.2805	15.9304	15.6948	15.9969	16.3954	16.3616	15.5679
P62702_K62	Rps4x	P62702	0.534862	-0.331704	2.6787	-0.402975	0.323099	-0.244118	YALTGDEVkK	ALTGDEVkKICMQRF	K	62	1	17.5712	9	17.4718	17.1906	17.3569	16.839	17.8368	17.6408	17.4488	17.8602	17.8261	17.9253	17.4864
P62715_K34	Ppp2cb	P62715	1.18766	0.329329	1.24497	0.906449	1.49972	-0.349303	TLCEkAK	QVRTLCEkAKEILTK	K	34	0.961	16.8525	5	16.4727	16.9175	16.8422	17.1167	16.7941	17.0628	17.4484	16.0319	16.8001	16.5934	17.3149
P62715_K41	Ppp2cb	P62715	1.44688	0.311071	0.775015	0.466986	0.532067	-0.295254	EILTkESNVQEVR	KAKEILTkESNVQEV	K	41	1	19.5577	5	19.4616	19.5823	19.1993	19.5879	19.3549	19.7789	20.2361	19.3935	19.6922	19.3481	19.6538
P62715_K74	Ppp2cb	P62715	0.289903	0.159956	0.347199	0.161822	0.0263142	0.0200917	IGGkSPDTNYLFMGDYVDR	ELFRIGGkSPDTNYL	K	74	1	12.4253	4	12.6505	12.8008	12.2933	12.5854	12.1761	12.2136	12.6715	12.3078	12.183	12.5633	12.3549
P62717_K11	Rpl18a	P62717	0.809832	0.322289	1.38737	0.5069	0.101987	-0.0300789	EYkVVGR	SGTLREYkVVGRCLP	K	11	0.9586	21.982	3	22.1898	22.3348	21.9187	22.2835	21.6159	22.0729	22.2505	21.9797	21.6616	21.6195	22.2705
P62743_K45	Ap2s1	P62743	1.76454	0.658617	1.37987	0.34774	0.173156	0.085927	DAkHTNFVEFR	VVTVRDAkHTNFVEF	K	45	0.9988	16.5662	3	16.051	16.7827	16.2416	16.6906	16.3594	17.1545	16.7777	16.5803	16.4374	16.3091	16.8023
P62748_K137	Hpcal1	P62748	1.34841	-0.326795	0.186578	0.353541	0.251145	-0.117966	MVSSVMkMPEDESTPEK	KMVSSVMkMPEDEST	K	137	0.9999	12.3666	7	12.6398	12.2365	12.5392	12.4971	12.6813	12.1464	12.5717	10.9882	12.4816	12.7034	12.2509
P62748_K147	Hpcal1	P62748	1.68497	0.682498	1.70495	1.26332	0.643246	-0.354274	MPEDESTPEkR	EDESTPEkRTDKIFR	K	147	0.9926	15.8974	10	15.6253	16.2002	15.4159	15.9454	15.596	16.539	16.6823	14.9268	15.6272	15.4035	16.4827
P62748_K171	Hpcal1	P62748	0.26436	0.108736	0.757877	-0.284299	0.788512	0.405567	LSLEEFIkGAK	LSLEEFIkGAKSDPS	K	171	1	13.3962	8	13.5325	13.5622	13.5397	13.8185	13.3011	13.3187	13.3184	13.4155	13.3155	13.6046	13.0034
P62754_K211	Rps6	P62754	1.23149	-0.309549	0.414689	-0.150869	0.0888533	-0.0336342	NKEEAAEYAkLLAK	EEAAEYAkLLAKRMK	K	211	1	14.7413	10	14.92	14.7225	15.0854	14.481	14.7569	14.6301	14.5168	14.6719	14.7487	14.9666	14.7729
P62761_K157	Vsnl1	P62761	0.228783	0.0753276	0.35764	0.5362	0.322446	-0.0807737	IFSkMDK	RVDKIFSkMDKNKDD	K	157	0.9995	17.5519	4	17.7929	17.643	17.5493	17.5542	17.4282	17.7992	17.6973	16.3062	17.4676	17.8563	17.7952
P62761_K162	Vsnl1	P62761	1.90357	-0.664357	0.606873	-0.411174	0.347941	-0.191221	NkDDQITLDEFK	FSKMDKNkDDQITLD	K	162	0.9999	15.7947	2	16.2146	15.4571	16.1106	15.555	15.8599	15.1799	15.8106	16.1536	15.638	16.2075	15.3665
P62761_K32	Vsnl1	P62761	0.0514237	-0.0523834	0.0521476	0.0456238	0.291514	-0.223562	QWYkGFLK	HELKQWYkGFLKDCP	K	32	0.9999	18.8732	4	19.3804	19.1468	18.6545	18.6606	18.4183	18.4887	18.7739	18.9101	18.6291	19.2907	19.2039
P62761_K36	Vsnl1	P62761	0.253232	0.0962467	0.205497	0.176471	0.337612	-0.154119	GFLkDCPSGR	QWYKGFLkDCPSGRL	K	36	0.9999	18.1465	4	18.3078	18.25	18.0107	18.2753	17.9074	17.9893	18.5118	17.7233	18.2304	18.4938	18.1395
P62761_K63	Vsnl1	P62761	0.242138	-0.123651	1.05729	-0.419437	0.284322	0.116553	FFPYGDASkFAQHAFR	FPYGDASkFAQHAFR	K	63	1	18.2919	9	18.6068	18.2856	18.3474	18.3532	18.0347	17.9791	18.1699	18.3993	18.3762	18.7511	18.0089
P62761_K7	Vsnl1	P62761	0.114614	-0.0749149	0.357142	0.424102	0.607275	-0.319442	QNSkLAPEVMEDLVK	_MGKQNSkLAPEVME	K	7	0.9998	12.5289	4	12.8861	12.6073	12.3188	12.6674	12.4442	12.1497	12.6986	11.8562	12.1774	13.0768	12.8899
P62774_K24	Mtpn	P62774	1.53844	-0.311687	0.582602	-0.279005	0.490188	-0.132148	DYVAkGEDVNR	EVKDYVAkGEDVNRT	K	24	0.998	18.2695	5	18.3302	17.9374	18.3244	17.9938	18.4324	18.2207	18.1718	18.7295	18.1876	18.4683	18.1938
P62774_K90	Mtpn	P62774	0.274584	0.0924123	0.716849	-0.0983241	0.664968	-0.264459	LLLSkGADK	CVKLLLSkGADKTVK	K	90	1	17.3013	5	17.0954	17.0861	17	17.0105	17.1498	17.4259	17.3872	17.484	17.6012	17.5256	17.4901
P62806_K13	H4c1	P62806	0.41118	-1.31338	0.0471495	-0.0463454	0.475219	-1.56385	GLGkGGAK	KGGKGLGkGGAKRHR	K	13	0.9954	20.274	4	18.4111	17.1575	21.1066	18.4592	20.8071	20.7679	20.44	20.5548	20.7452	19.9152	20.2775
P62806_K32	H4c1	P62806	0.104848	-0.129317	0.150491	-0.224175	0.177285	-0.281486	DNIQGITkPAIR	DNIQGITkPAIRRLA	K	32	1	16.7433	8	16.2327	15.8986	16.4546	16.0906	16.8787	17.1889	17.0451	17.6183	16.4816	16.5951	16.3033
P62806_K9	H4c1	P62806	0.836224	0.49428	1.72779	0.805145	0.261098	-0.156637	GGkGLGK	SGRGKGGkGLGKGGA	K	9	0.9567	18.926	3	18.3554	18.8755	19.0846	19.2831	18.7064	19.4707	19.4327	18.5925	18.7664	18.3248	19.3001
P62812_K390	Gabra1	P62812	1.28564	-1.10727	2.76649	-0.986512	0.363547	-0.403592	GDPGLATIAkSATIEPK	PGLATIAkSATIEPK	K	390	1	17.4866	10	18.1006	16.5079	17.5285	16.0196	17.4306	17.2104	17.0156	17.8329	18.0457	18.0296	16.9501
P62814_K108	Atp6v1b2	P62814	0.432302	0.285948	0.581629	0.201923	0.281421	0.237628	AVVQVFEGTSGIDAkK	GTSGIDAkKTSCEFT	K	108	1	16.8195	15	16.7117	17.0642	17.0619	17.5387	16.6406	16.6691	16.7752	16.4554	16.8112	16.6867	16.9309
P62814_K460	Atp6v1b2	P62814	0.499155	0.249755	1.18436	0.189212	0.229189	0.157312	FEkNFITQGPYENR	EFLQKFEkNFITQGP	K	460	1	18.2873	3	18.1174	18.5719	18.3851	18.8573	18.3375	18.1601	18.3559	18.1052	18.1663	18.2782	18.3891
P62814_K81	Atp6v1b2	P62814	0.519517	0.31505	0.907308	0.266131	0.224691	0.199832	YAEIVHLTLPDGTkR	LTLPDGTkRSGQVLE	K	81	0.9996	13.7426	14	13.7644	13.9944	13.7843	14.5043	13.6093	13.6045	13.8811	13.7057	13.3904	13.6092	13.7879
P62821_K119	Rab1A	P62821	0.777907	0.12503	0.782288	0.227236	0.481576	-0.11123	YASENVNkLLVGNK	YASENVNkLLVGNKC	K	119	1	21.0323	8	20.9837	21.1048	20.9546	21.2403	21.0258	20.9942	21.2612	20.8969	21.1848	20.9096	21.1874
P62821_K125	Rab1A	P62821	0.178415	0.117284	0.60153	-0.164924	0.341917	0.154126	LLVGNkCDLTTK	NKLLVGNkCDLTTKK	K	125	0.9968	12.8466	6	13.1007	13.0953	12.9204	12.6745	12.3828	12.9859	12.6608	12.8559	12.8689	13.0633	12.8681
P62821_K191	Rab1A	P62821	0.859241	-0.486497	1.66234	-0.532169	0.48429	-0.329158	SNVkIQSTPVK	GAEKSNVkIQSTPVK	K	191	0.9999	19.1693	4	19.2612	18.6616	18.8822	18.3237	19.3754	19.074	18.9684	19.3685	19.6352	19.6396	19.0628
P62823_K20	Rab3c	P62823	0.408033	-0.182501	0.551627	-0.304193	0.400713	0.207159	FGQkDSSDQNFDYMFK	QDARFGQkDSSDQNF	K	20	1	14.557	4	14.443	14.3634	14.7624	14.7908	14.8378	14.3415	14.4159	14.3551	14.9103	14.5214	14.1668
P62823_K209	Rab3c	P62823	0.607995	-0.250972	0.0522778	0.112292	0.134918	0.12367	MSESLETDPAITAAkQSTR	DPAITAAkQSTRLKE	K	209	1	17.8926	15	18.1851	18.0374	17.8316	17.8523	18.4135	17.7876	18.1925	16.6534	18.2544	18.0617	17.3451
P62827_K99	Ran	P62827	2.23942	0.729999	2.10258	1.23607	0.989009	-0.494382	VTYkNVPNWHR	VTSRVTYkNVPNWHR	K	99	0.9961	13.7993	4	13.1543	13.9014	13.489	14.0738	13.3685	14.2265	14.3273	13.4193	13.3604	13.1969	14.7959
P62835_K128	Rap1a	P62835	0.550256	0.229301	0.176837	-0.123825	0.26821	0.111177	VVGkEQGQNLAR	EDERVVGkEQGQNLA	K	128	1	18.6213	4	18.3976	18.6793	18.3011	18.5183	18.7523	18.9414	18.6334	19.0603	18.3687	18.748	18.5702
P62835_K5	Rap1a	P62835	0.175943	0.057202	0.430197	-0.153579	1.65834	0.289322	EYkLVVLGSGGVGK	___MREYkLVVLGSG	K	5	1	16.4338	3	16.3114	16.494	16.7188	16.5783	16.4852	16.6147	16.2097	16.3561	16.6376	16.2861	16.3363
P62874_K15	Gnb1	P62874	0.0493414	0.0388362	0.363239	0.167472	0.0012016	-0.0012064	QEAEQLkNQIR	RQEAEQLkNQIRDAR	K	15	0.9997	19.0741	7	19.4552	19.5199	19.0067	19.1426	18.8863	18.8022	18.9183	19.0337	18.9036	19.0286	19.3939
P62874_K209	Gnb1	P62874	2.80996	0.883149	2.57382	0.881992	0.578019	0.164756	LFVSGACDASAkLWDVR	GACDASAkLWDVREG	K	209	0.9811	13.0198	12	12.54	13.4552	12.8522	13.7015	12.6786	13.5636	13.3048	12.4674	12.6103	12.5023	13.5126
P62874_K23	Gnb1	P62874	0.0961876	-0.0493514	0.585992	0.556653	0.106686	0.0628268	kACADATLSQITNNIDPVGR	NQIRDARkACADATL	K	23	1	17.2096	1	17.2426	17.3928	17.4717	17.6525	17.6266	17.1475	17.4531	16.1746	17.0292	17.1306	17.2164
P62874_K89	Gnb1	P62874	1.61856	0.672206	0.382391	0.29525	0.729956	0.30642	LIIWDSYTTNkVHAIPLR	WDSYTTNkVHAIPLR	K	89	1	13.7775	11	13.5948	14.2636	13.7369	14.3933	13.2662	13.9577	13.9874	13.7495	13.9198	13.1403	13.8095
P62878_K105	Rbx1	P62878	0.226222	0.0544736	0.427369	0.106216	0.299055	-0.0479267	EWEFQkYGH	NREWEFQkYGH____	K	105	1	14.4517	6	14.3329	14.5614	14.6273	14.4753	14.3922	14.4791	14.484	14.4903	14.5371	14.3135	14.6224
P62880_K23	Gnb2	P62880	0.290504	-0.110174	0.75082	0.615453	0.186629	0.0963828	kACGDSTLTQITAGLDPVGR	NQIRDARkACGDSTL	K	23	1	16.4506	1	16.5713	16.7499	16.7361	16.737	16.8786	16.3685	16.6622	15.4592	15.9032	16.3574	16.3819
P62889_K23	Rpl30	P62889	0.410096	-0.197451	0.295205	0.276236	0.350931	-0.075676	LQLVMkSGK	SRLQLVMkSGKYVLG	K	23	1	14.4434	6	14.9096	14.5654	14.2623	14.4084	14.7334	14.3392	14.5111	13.6765	14.4322	14.6026	14.5155
P62889_K26	Rpl30	P62889	0.803309	-0.307022	0.1936	0.134202	0.676175	-0.364223	SGkYVLGYK	QLVMKSGkYVLGYKQ	K	26	1	20.1253	3	20.4216	20.041	20.1987	19.6372	20.0506	20.0716	20.0909	20.4748	20.046	19.919	20.4707
P62897_K80	Cycs	P62897	0.163942	0.169244	0.00554128	0.009209	0.353528	-0.422156	YIPGTkMIFAGIK	KKYIPGTkMIFAGIK	K	80	1	15.2425	6	15.2832	14.935	15.0073	15.5559	14.3379	14.6452	15.0242	15.7282	14.8116	15.8352	15.9109
P62900_K39	Rpl31	P62900	0.0641949	0.0475477	0.103811	0.0686892	0.307131	0.248705	IHGVGFkK	RIHGVGFkKRAPRAL	K	39	0.9994	15.0673	7	15.3597	15.7226	15.0917	14.956	15.1206	15.0361	14.9114	15.2119	14.6077	14.943	15.0677
P62908_K197	Rps3	P62908	0.725242	-0.408453	0.792332	-0.186343	0.228291	-0.15823	IMLPWDPSGkIGPK	LPWDPSGkIGPKKPL	K	197	0.9972	12.575	10	12.5184	12.3948	12.6547	11.9511	13.0459	12.6478	12.4569	12.617	12.5844	12.826	12.522
P62908_K62	Rps3	P62908	1.04088	-0.79896	0.66846	-0.356864	0.391445	-0.457217	TQNVLGEkGR	TQNVLGEkGRRIREL	K	62	0.9995	18.6174	8	18.805	18.0801	18.8021	17.395	18.9015	18.6366	18.6282	19.1314	18.5835	18.8391	18.3607
P62908_K75	Rps3	P62908	0.318615	-0.178565	1.30544	-0.232598	0.214434	-0.149428	ELTAVVQkR	ELTAVVQkRFGFPEG	K	75	0.9999	17.55	8	17.4354	17.2647	17.4219	17.0886	17.7804	17.7488	17.607	17.7706	17.7713	17.7063	17.4265
P62960_K135	Ybx1	P62960	1.53939	-0.932027	2.17292	-1.12961	0.0855188	-0.0895332	GAEAANVTGPGGVPVQGSkYAADR	GVPVQGSkYAADRNH	K	135	1	16.6194	19	16.9797	15.9365	16.6529	15.3978	16.8001	16.3023	16.1433	16.9771	17.2547	17.0623	15.7935
P62960_K302	Ybx1	P62960	1.272	-1.10191	3.65757	-1.15983	0.250316	-0.309845	ETkAADPPAENSSAPEAEQGGAE	PQDGKETkAADPPAE	K	302	1	13.8383	3	14.3178	12.973	13.7125	12.2535	14.0227	13.5207	13.1554	14.4048	14.3713	14.3801	13.2958
P62960_K90	Ybx1	P62960	2.4908	-1.60417	2.45791	-1.4946	0.359937	-0.302977	EDVFVHQTAIkK	FVHQTAIkKNNPRKY	K	90	1	16.9584	11	17.43	15.5206	17.1766	15.4655	17.4068	16.2149	16.2147	17.5308	17.6885	17.3744	15.8586
P62962_K126	Pfn1	P62962	0.0722531	-0.03055	0.03862	-0.0156234	0.264354	-0.127749	EGVHGGLINkK	VHGGLINkKCYEMAS	K	126	1	20.1621	10	20.009	19.9096	20.1321	20.097	20.2929	20.3357	20.1095	20.3127	20.1168	20.343	20.3742
P62962_K54	Pfn1	P62962	0.140792	0.0828965	0.330233	-0.131718	0.049312	-0.0396414	TFVSITPAEVGVLVGkDR	EVGVLVGkDRSSFFV	K	54	1	16.4116	16	16.3298	16.035	16.1503	16.3684	16.4147	16.74	16.3369	16.476	16.775	16.4066	16.5047
P62962_K70	Pfn1	P62962	0.756446	0.24264	0.265001	0.250107	0.31031	0.118386	SSFFVNGLTLGGQkCSVIR	GLTLGGQkCSVIRDS	K	70	1	16.0245	14	16.2171	16.0833	15.8278	16.3848	15.9069	16.2117	15.9741	15.3134	16.1101	16.1507	16.2423
P63001_K128	Rac1	P63001	0.195941	-0.109053	0.147991	-0.0948122	0.774315	-0.437447	DTLEkIK	DDKDTIEkLKEKKLT	K	128	0.9623	15.2817	5	15.1491	14.6584	14.9194	15.1549	15.3109	15.239	15.5373	15.8019	15.2159	15.6312	15.3724
P63001_K133	Rac1	P63001	2.39636	-0.611828	1.24964	-0.614125	0.064788	0.0258659	kLTPITYPQGLAMAK	IEKLKEKkLTPITYP	K	133	1	17.1312	1	17.2516	16.7176	17.3886	16.6964	17.5193	16.91	16.8884	17.1055	17.423	17.5602	16.6092
P63001_K147	Rac1	P63001	0.181116	-0.159526	0.360351	-0.28327	0.00206887	0.00318019	KLTPITYPQGLAMAkEIGAVK	PQGLAMAkEIGAVKY	K	147	1	17.5658	15	17.7048	17.0969	17.3383	17.0912	17.6616	18.038	17.0334	17.643	17.911	17.5124	17.7777
P63001_K153	Rac1	P63001	0.26177	-0.132276	1.45865	-0.498462	0.60036	0.346453	EIGAVkYLECSALTQR	AKEIGAVkYLECSAL	K	153	1	15.0306	6	15.2266	15.3441	15.2163	14.6902	15.0106	15.0224	14.6926	15.0933	15.042	15.3774	14.6523
P63001_K166	Rac1	P63001	2.17886	-0.23837	2.62081	-0.405036	1.22111	0.145856	GLkTVFDEAIR	ALTQRGLkTVFDEAI	K	166	1	16.8872	3	16.9645	16.7535	17.0202	16.7948	17.1052	16.8266	16.7011	17.0489	17.0634	17.0401	16.5904
P63001_K183	Rac1	P63001	1.67914	-0.556628	0.357153	-0.293901	0.0046282	0.00218296	AVLCPPPVkK	VLCPPPVkKRKRKCL	K	183	1	21.6484	9	22.219	21.4373	21.7641	21.2728	21.8786	21.4817	21.5658	21.217	21.9457	21.9043	21.2244
P63001_K184	Rac1	P63001	1.10907	-0.446345	0.65757	-0.375686	0.712206	-0.2834	AVLCPPPVkkR	LCPPPVKkRKRKCLL	K	184	0.9346	15.481	10	15.9041	15.1285	15.512	15.06	15.2602	15.1488	15.619	15.9909	15.5187	15.8049	15.1726
P63001_K96	Rac1	P63001	0.0388808	0.0082531	0.0501818	-0.0100524	0.792267	-0.0884126	AkWYPEVR	SFENVRAkWYPEVRH	K	96	0.9994	16.5657	2	16.4178	16.4961	16.6035	16.5355	16.6052	16.6197	16.6278	16.7478	16.5726	16.6263	16.6498
P63002_K112	Tle5	P63002	6.2116	2.39282	2.44803	2.48867	1.48831	-0.255476	AkQVTAPELNSIIR	LGAIERAkQVTAPEL	K	112	1	16.1645	2	14.6376	17.0808	14.6512	17.0012	14.574	16.9593	17.2027	15.1726	14.7822	14.3869	17.3358
P63005_K33	Pafah1b1	P63005	0.52364	-0.386057	0.0308723	-0.0447284	0.511983	-0.68556	kEAELDMNEELDK	EAYSVFKkEAELDMN	K	33	0.9677	12.1144	1	11.7077	11.1861	11.9978	12.097	12.3626	11.6268	12.9182	12.2958	12.6319	12.173	11.7262
P63005_K54	Pafah1b1	P63005	0.419812	0.15299	1.25915	0.562091	0.116384	-0.0798531	kWTSVIR	YAGLLEKkWTSVIRL	K	54	0.9929	16.3475	1	16.3775	16.533	16.3511	16.806	16.4248	16.2733	16.4272	16.0022	15.9315	16.2318	16.8074
P63005_K76	Pafah1b1	P63005	0.326552	-0.178639	1.00807	-0.26536	0.198161	-0.10713	LNEAkEEFTSGGPLGQK	ESKLNEAkEEFTSGG	K	76	1	17.7759	5	17.5081	17.5474	17.7151	17.3946	18.1153	17.8606	17.8401	17.9057	18.0471	17.9671	17.5758
P63005_K88	Pafah1b1	P63005	0.070003	0.0372512	0.140977	0.0254297	0.334651	-0.13852	EEFTSGGPLGQkRDPK	SGGPLGQkRDPKEWI	K	88	1	21.6571	12	21.3447	21.5584	21.5679	21.4554	21.8408	21.8513	21.6777	21.7062	21.7649	21.7333	21.8427
P63011_K12	Rab3a	P63011	2.77042	-0.674436	0.97028	-0.640173	0.0740589	-0.0317663	YGQkESSDQNFDYMFK	TDSRYGQkESSDQNF	K	12	1	16.5965	4	16.7399	16.1916	16.8031	16.086	16.998	16.2401	16.3858	16.4887	17.1417	16.903	16.0229
P63011_K173	Rab3a	P63011	0.28069	-0.0590452	0.247478	-0.110074	0.261434	-0.0655963	DNINVkQTFER	AKDNINVkQTFERLV	K	173	1	20.1925	6	20.3269	20.1197	20.0687	20.1701	20.1281	20.0568	20.2984	20.1891	20.5185	20.166	20.0639
[truncated: 2,723 more rows]
