# Supplementary material for: CURTAIN—A unique web-based tool for exploration and sharing of MS-based proteomics data
Source: Proc Natl Acad Sci U S A. 2024 Feb 7;121(7):e2312676121. doi: 10.1073/pnas.2312676121 (PMC10873628; doi:10.1073/pnas.2312676121)
Supplement: Supplementary file 8 — Dataset S07 (XLSX) [file pnas.2312676121.sd07.xlsx]

## Sheet: Dataset S7Comaprion
Comparison table for CURTAIN and CURTAIN-PTM ffeatures with Open source and commercial tools

## Sheet: Sheet1
Programs	CURTAIN	CURTAIN-PTM	POMAShiny	CPPA	ProteoSign	ProHits LIMS and Visualization Tool	Mass Dynamics	SimpliFi
Usage purpose	Web based service and repository for data sharing, analysis, and visualization of MS-based total proteomics	Web based service and repository for data sharing, analysis, and visualization of MS-based PTM proteomics	Shiny application for statistical analysis of proteomics and metabolomics MS search output	A database containing MaxQuant-based analysis and visualization of Cancer Proteome and Phosphoproteome Atlas datasets	Total proteome data analysis application and web service for PD and MaxQuant search output	Laborartory data management and processing pipeline with added visualization tool for protein interaction analysis	Web-based data analysis and visualization tool	Web-based data visualization and analysis platform
User's data statistical analysis (imputation, normalization and differential analysis)	No	No	Yes	No	Yes	No	Yes	Yes
Open source	Yes	Yes	Yes	No code have been released	Yes	Yes	No	No
Accessiblity Free and Commercial	Free	Free	Free	Free	Free	Free	Commercial with free usage have limit of 2 experiments	Commercial
Unlimited web service access	Yes	Yes	No	Yes	Yes	No	No, limited free access and required registration to access data	No. At the moment the Simplifi is not accessible due to SSL certificate error when login or viewing session
Metabolomics support	No	No	Yes	No	No	No	No	No
License	MIT	MIT	GPL	Not available	BSD	Apache	Commercial	Commercial
MaxQuant format support	Yes	Yes	No	Yes	Yes	No	Yes with limited support for raw MS files	Unknown
Spectronaut format support	Yes	With preprocessing	No	No	No	No	No	Unknown
MS-Fragger format support	Yes	With preprocessing	No	No	No	No	No	Unknown
DIA-NN format support	Yes	With preprocessing	No	No	No	No	Yes	Unknown
Ability for storing user's data visualization	Yes	Yes	No	No	Link stored for 24 hours	Yes	Yes, free account has limited 12 months data retention	Unknown
Ability for sharing user's data visualization	Yes	Yes	No	No	Link stored for 24 hours	Yes	Yes, free account has limited 12 months data retention	Unknown
Ability for storing user's analysis result	Yes	Yes	No	No	Link stored for 24 hours	Link stored for 24 hours	Yes, free account has limited 12 months data retention	Unknown
Ability for sharing user's analysis result	Yes	Yes	No	No	Link stored for 24 hours	Link stored for 24 hours	Yes, free account has limited 12 months data retention	Unknown
Share user's session using web link	Yes	Yes	No	No	Link stored for 24 hours	Yes	Yes, requires registration and free account has limited 12 months data retention	Yes but currently unknown due to not accessible
Interactive volcano plot	Yes	Yes	No	Yes	No	No	Yes	Yes
Deconvolution of primary data	Yes	Yes	No	No	No	Yes	Yes	Yes
Data quality assessment with correlation matrix	Yes	No	No	No	No	No, only correlation matrix for protein interaction	Yes	Unknown
Data quality assessment with profile plot	Yes	Yes	Yes	No	Yes	No	Yes	Unknown
Generation of publication quality plots (scalable vector graphic or similar)	Yes	Yes	No	No	Yes	Yes	Yes	Yes
List of predefined color schemes	Yes	Yes	No	No	No	Yes	No	Unknown
Support color blind color schemes	Yes	Yes	No	No	No	Not-specify but the predefined color scheme contains color blind friendly colors	No	Unknown
User customizable color schemes	Yes	Yes	No	No	No	No	No	Unknown
Highly customizable plots	Yes	Yes	No	No	No	No	No	Unknown
Importing color schemes and settings from other dataset	Yes	Yes	No	No	No	No	No	Unknown
Visualization of functional domain	Yes	Yes	No	Yes	No	No	No	Unknown
Built-in AlphaFold predicted structure viewer	Yes	No	No	No	No	No	No	Unknown
Provide known MS-level proteomics expression data with ProteomicsDB	Yes	No	No	No	No	No	No	Unknown
UniProt metadata	Yes	Yes	No	No	No	No	Yes	Unknown
STRING db individual protein interaction network	Yes	No	No	No	No	Cytoscape protein protein interaction	Yes	Unknown
Interactome Atlas individual protein interaction network	Yes	No	No	No	No	No	No	Unknown
Selected proteins interaction network	Yes	Yes	No	No	No	Yes, cytoscape protein protein interaction	Yes	Yes
ORCID simple login	Yes	Yes	No	No	No	No	No	No
Visualization of PTM position and comparison with the knowledgebase	No	Yes	No	Only Visualization of PTM position	No	No	No	No
Customizable PTM knowledgebase	No	Yes	No	No	No	No	No	No
Finding common proteins between different datasets	Yes	No	No	No	No	No	Limited to historical experiment	Unknown
Curated protein lists	Yes	Yes	No	No	No	No	No	No
Open API allowing other application to be built on top	Yes	Yes	No	No	No	No	No	No
Python API	Yes	Yes	No	No	Only Python code to run the program on user computer	No	No	No
JavaScript API	Yes	Yes	No	No	No	No	No	No
Programmatically upload data	Yes	Yes	No	No	No	No	No	No
