# Supplementary material for: CURTAIN—A unique web-based tool for exploration and sharing of MS-based proteomics data
Source: Proc Natl Acad Sci U S A. 2024 Feb 7;121(7):e2312676121. doi: 10.1073/pnas.2312676121 (PMC10873628; doi:10.1073/pnas.2312676121)
Supplement: Supplementary file 9 — Code S01 (ZIP) [file pnas.2312676121.sd08.zip]

Archive with 456 entries (388 files):
- Alessi-Lab-curtain-353715d/
- Alessi-Lab-curtain-353715d/.dockerignore
- Alessi-Lab-curtain-353715d/.editorconfig
- Alessi-Lab-curtain-353715d/.gitignore
- Alessi-Lab-curtain-353715d/Dockerfile
- Alessi-Lab-curtain-353715d/LICENSE.md
- Alessi-Lab-curtain-353715d/README.md
- Alessi-Lab-curtain-353715d/angular.json
- Alessi-Lab-curtain-353715d/docker-compose.yml
- Alessi-Lab-curtain-353715d/dockerfiles/
- Alessi-Lab-curtain-353715d/dockerfiles/Dockerfile-cactus
- Alessi-Lab-curtain-353715d/dockerfiles/Dockerfile-curtain
- Alessi-Lab-curtain-353715d/dockerfiles/Dockerfile-curtainptm
- Alessi-Lab-curtain-353715d/docs/
- Alessi-Lab-curtain-353715d/docs/3rdpartylicenses.txt
- Alessi-Lab-curtain-353715d/docs/536.93079147f285c953.js
- Alessi-Lab-curtain-353715d/docs/989.ed09904be86f208f.js
- Alessi-Lab-curtain-353715d/docs/CNAME
- Alessi-Lab-curtain-353715d/docs/assets/
- Alessi-Lab-curtain-353715d/docs/assets/combined_embedded_network_v2.0.3.js
- Alessi-Lab-curtain-353715d/docs/assets/favicon.128x128.png
- Alessi-Lab-curtain-353715d/docs/assets/favicon.512x512.png
- Alessi-Lab-curtain-353715d/docs/assets/favicon.png
- Alessi-Lab-curtain-353715d/docs/assets/icons/
- Alessi-Lab-curtain-353715d/docs/assets/icons/icon-128x128.png
- Alessi-Lab-curtain-353715d/docs/assets/icons/icon-144x144.png
- Alessi-Lab-curtain-353715d/docs/assets/icons/icon-152x152.png
- Alessi-Lab-curtain-353715d/docs/assets/icons/icon-192x192.png
- Alessi-Lab-curtain-353715d/docs/assets/icons/icon-384x384.png
- Alessi-Lab-curtain-353715d/docs/assets/icons/icon-512x512.png
- Alessi-Lab-curtain-353715d/docs/assets/icons/icon-72x72.png
- Alessi-Lab-curtain-353715d/docs/assets/icons/icon-96x96.png
- Alessi-Lab-curtain-353715d/docs/assets/logo/
- Alessi-Lab-curtain-353715d/docs/assets/logo/ASAP_FullColor.png
- Alessi-Lab-curtain-353715d/docs/assets/logo/UKRI_MRC_ PPU_Dundee.png
- Alessi-Lab-curtain-353715d/docs/assets/logo/logo-mrc-ppu_0.png
- Alessi-Lab-curtain-353715d/docs/assets/orcid-widget.css
- Alessi-Lab-curtain-353715d/docs/assets/orcid-widget.js
- Alessi-Lab-curtain-353715d/docs/assets/proteinLists/
- Alessi-Lab-curtain-353715d/docs/assets/proteinLists/AD.txt
- Alessi-Lab-curtain-353715d/docs/assets/proteinLists/DMSO_IN57.txt
- Alessi-Lab-curtain-353715d/docs/assets/proteinLists/Golgi.txt
- Alessi-Lab-curtain-353715d/docs/assets/proteinLists/Lysosome.txt
- Alessi-Lab-curtain-353715d/docs/assets/proteinLists/Mito.txt
- Alessi-Lab-curtain-353715d/docs/assets/proteinLists/cathepsins.txt
- Alessi-Lab-curtain-353715d/docs/assets/proteinLists/cilia.core.txt
- Alessi-Lab-curtain-353715d/docs/assets/proteinLists/cilia.expanded.2.txt
- Alessi-Lab-curtain-353715d/docs/assets/proteinLists/cilia.expanded.txt
- Alessi-Lab-curtain-353715d/docs/assets/proteinLists/ciliopathy.txt
- Alessi-Lab-curtain-353715d/docs/assets/proteinLists/dubs.txt
- Alessi-Lab-curtain-353715d/docs/assets/proteinLists/e3ligase.txt
- Alessi-Lab-curtain-353715d/docs/assets/proteinLists/glyco.txt
- Alessi-Lab-curtain-353715d/docs/assets/proteinLists/hedgehog.txt
- Alessi-Lab-curtain-353715d/docs/assets/proteinLists/kinases.txt
- Alessi-Lab-curtain-353715d/docs/assets/proteinLists/limma.divided.txt
- Alessi-Lab-curtain-353715d/docs/assets/proteinLists/lrrk2.txt
- Alessi-Lab-curtain-353715d/docs/assets/proteinLists/macrophages.lrrk2.inhibition.txt
- Alessi-Lab-curtain-353715d/docs/assets/proteinLists/metabolism.txt
- Alessi-Lab-curtain-353715d/docs/assets/proteinLists/mtor.txt
- Alessi-Lab-curtain-353715d/docs/assets/proteinLists/pd.gwas.txt
- Alessi-Lab-curtain-353715d/docs/assets/proteinLists/pd.txt
- Alessi-Lab-curtain-353715d/docs/assets/proteinLists/phosphatases.txt
- Alessi-Lab-curtain-353715d/docs/assets/proteinLists/pink1.txt
- Alessi-Lab-curtain-353715d/docs/bootstrap-icons.49c9b8524d23a4c2.woff
- Alessi-Lab-curtain-353715d/docs/bootstrap-icons.f41d849d445f6f5f.woff2
- Alessi-Lab-curtain-353715d/docs/favicon.ico
- Alessi-Lab-curtain-353715d/docs/index.html
- Alessi-Lab-curtain-353715d/docs/main.85b83240a3e4c0cb.js
- Alessi-Lab-curtain-353715d/docs/manifest.webmanifest
- Alessi-Lab-curtain-353715d/docs/ngsw-worker.js
- Alessi-Lab-curtain-353715d/docs/ngsw.json
- Alessi-Lab-curtain-353715d/docs/polyfills.2cb55d52b9e2e091.js
- Alessi-Lab-curtain-353715d/docs/runtime.917284790e0054d7.js
- Alessi-Lab-curtain-353715d/docs/safety-worker.js
- Alessi-Lab-curtain-353715d/docs/scripts.dfd002a3f97f1569.js
- Alessi-Lab-curtain-353715d/docs/styles.56ba34910345183e.css
- Alessi-Lab-curtain-353715d/docs/worker-basic.min.js
- Alessi-Lab-curtain-353715d/karma.conf.js
- Alessi-Lab-curtain-353715d/nginx.conf
- Alessi-Lab-curtain-353715d/ngsw-config.json
- Alessi-Lab-curtain-353715d/package-lock.json
- Alessi-Lab-curtain-353715d/package.json
- Alessi-Lab-curtain-353715d/src/
- Alessi-Lab-curtain-353715d/src/app/
- Alessi-Lab-curtain-353715d/src/app/accounts/
- Alessi-Lab-curtain-353715d/src/app/accounts/accounts.module.ts
- Alessi-Lab-curtain-353715d/src/app/accounts/accounts.service.spec.ts
- Alessi-Lab-curtain-353715d/src/app/accounts/accounts.service.ts
- Alessi-Lab-curtain-353715d/src/app/accounts/accounts/
- Alessi-Lab-curtain-353715d/src/app/accounts/accounts/accounts.component.html
- Alessi-Lab-curtain-353715d/src/app/accounts/accounts/accounts.component.scss
- Alessi-Lab-curtain-353715d/src/app/accounts/accounts/accounts.component.spec.ts
- Alessi-Lab-curtain-353715d/src/app/accounts/accounts/accounts.component.ts
- Alessi-Lab-curtain-353715d/src/app/accounts/login-modal/
- Alessi-Lab-curtain-353715d/src/app/accounts/login-modal/login-modal.component.html
- Alessi-Lab-curtain-353715d/src/app/accounts/login-modal/login-modal.component.scss
- Alessi-Lab-curtain-353715d/src/app/accounts/login-modal/login-modal.component.spec.ts
- Alessi-Lab-curtain-353715d/src/app/accounts/login-modal/login-modal.component.ts
- Alessi-Lab-curtain-353715d/src/app/app-routing.module.ts
- Alessi-Lab-curtain-353715d/src/app/app.component.html
- Alessi-Lab-curtain-353715d/src/app/app.component.scss
- Alessi-Lab-curtain-353715d/src/app/app.component.spec.ts
- Alessi-Lab-curtain-353715d/src/app/app.component.ts
- Alessi-Lab-curtain-353715d/src/app/app.module.ts
- Alessi-Lab-curtain-353715d/src/app/classes/
- Alessi-Lab-curtain-353715d/src/app/classes/curtain-link.spec.ts
- Alessi-Lab-curtain-353715d/src/app/classes/curtain-link.ts
- Alessi-Lab-curtain-353715d/src/app/classes/differential.spec.ts
- Alessi-Lab-curtain-353715d/src/app/classes/differential.ts
- Alessi-Lab-curtain-353715d/src/app/classes/input-file.spec.ts
- Alessi-Lab-curtain-353715d/src/app/classes/input-file.ts
- Alessi-Lab-curtain-353715d/src/app/classes/project.spec.ts
- Alessi-Lab-curtain-353715d/src/app/classes/project.ts
- Alessi-Lab-curtain-353715d/src/app/classes/raw.spec.ts
- Alessi-Lab-curtain-353715d/src/app/classes/raw.ts
- Alessi-Lab-curtain-353715d/src/app/classes/settings.spec.ts
- Alessi-Lab-curtain-353715d/src/app/classes/settings.ts
- Alessi-Lab-curtain-353715d/src/app/classes/uniprot-parser.spec.ts
- Alessi-Lab-curtain-353715d/src/app/classes/uniprot-parser.ts
- Alessi-Lab-curtain-353715d/src/app/components/
- Alessi-Lab-curtain-353715d/src/app/components/bar-chart/
- Alessi-Lab-curtain-353715d/src/app/components/bar-chart/bar-chart.component.html
- Alessi-Lab-curtain-353715d/src/app/components/bar-chart/bar-chart.component.scss
- Alessi-Lab-curtain-353715d/src/app/components/bar-chart/bar-chart.component.spec.ts
- Alessi-Lab-curtain-353715d/src/app/components/bar-chart/bar-chart.component.ts
- Alessi-Lab-curtain-353715d/src/app/components/batch-search/
- Alessi-Lab-curtain-353715d/src/app/components/batch-search/batch-search.component.html
- Alessi-Lab-curtain-353715d/src/app/components/batch-search/batch-search.component.scss
- Alessi-Lab-curtain-353715d/src/app/components/batch-search/batch-search.component.spec.ts
- Alessi-Lab-curtain-353715d/src/app/components/batch-search/batch-search.component.ts
- Alessi-Lab-curtain-353715d/src/app/components/citation/
- Alessi-Lab-curtain-353715d/src/app/components/citation/citation.component.html
- Alessi-Lab-curtain-353715d/src/app/components/citation/citation.component.scss
- Alessi-Lab-curtain-353715d/src/app/components/citation/citation.component.spec.ts
- Alessi-Lab-curtain-353715d/src/app/components/citation/citation.component.ts
- Alessi-Lab-curtain-353715d/src/app/components/collaborate-modal/
- Alessi-Lab-curtain-353715d/src/app/components/collaborate-modal/collaborate-modal.component.html
- Alessi-Lab-curtain-353715d/src/app/components/collaborate-modal/collaborate-modal.component.scss
- Alessi-Lab-curtain-353715d/src/app/components/collaborate-modal/collaborate-modal.component.spec.ts
- Alessi-Lab-curtain-353715d/src/app/components/collaborate-modal/collaborate-modal.component.ts
- Alessi-Lab-curtain-353715d/src/app/components/comparison-against-other-prompt/
- Alessi-Lab-curtain-353715d/src/app/components/comparison-against-other-prompt/comparison-against-other-prompt.component.html
- Alessi-Lab-curtain-353715d/src/app/components/comparison-against-other-prompt/comparison-against-other-prompt.component.scss
- Alessi-Lab-curtain-353715d/src/app/components/comparison-against-other-prompt/comparison-against-other-prompt.component.spec.ts
- Alessi-Lab-curtain-353715d/src/app/components/comparison-against-other-prompt/comparison-against-other-prompt.component.ts
- Alessi-Lab-curtain-353715d/src/app/components/comparison-selections/
- Alessi-Lab-curtain-353715d/src/app/components/comparison-selections/comparison-selections.component.html
- Alessi-Lab-curtain-353715d/src/app/components/comparison-selections/comparison-selections.component.scss
- Alessi-Lab-curtain-353715d/src/app/components/comparison-selections/comparison-selections.component.spec.ts
- Alessi-Lab-curtain-353715d/src/app/components/comparison-selections/comparison-selections.component.ts
- Alessi-Lab-curtain-353715d/src/app/components/correlation-matrix/
- Alessi-Lab-curtain-353715d/src/app/components/correlation-matrix/correlation-matrix.component.html
- Alessi-Lab-curtain-353715d/src/app/components/correlation-matrix/correlation-matrix.component.scss
- Alessi-Lab-curtain-353715d/src/app/components/correlation-matrix/correlation-matrix.component.spec.ts
- Alessi-Lab-curtain-353715d/src/app/components/correlation-matrix/correlation-matrix.component.ts
- Alessi-Lab-curtain-353715d/src/app/components/curtain-stats-summary/
- Alessi-Lab-curtain-353715d/src/app/components/curtain-stats-summary/curtain-stats-summary.component.html
- Alessi-Lab-curtain-353715d/src/app/components/curtain-stats-summary/curtain-stats-summary.component.scss
- Alessi-Lab-curtain-353715d/src/app/components/curtain-stats-summary/curtain-stats-summary.component.spec.ts
- Alessi-Lab-curtain-353715d/src/app/components/curtain-stats-summary/curtain-stats-summary.component.ts
- Alessi-Lab-curtain-353715d/src/app/components/cytoplot/
- Alessi-Lab-curtain-353715d/src/app/components/cytoplot/cytoplot.component.html
- Alessi-Lab-curtain-353715d/src/app/components/cytoplot/cytoplot.component.scss
- Alessi-Lab-curtain-353715d/src/app/components/cytoplot/cytoplot.component.spec.ts
- Alessi-Lab-curtain-353715d/src/app/components/cytoplot/cytoplot.component.ts
- Alessi-Lab-curtain-353715d/src/app/components/data-selection-management/
- Alessi-Lab-curtain-353715d/src/app/components/data-selection-management/data-selection-management.component.html
- Alessi-Lab-curtain-353715d/src/app/components/data-selection-management/data-selection-management.component.scss
- Alessi-Lab-curtain-353715d/src/app/components/data-selection-management/data-selection-management.component.spec.ts
- Alessi-Lab-curtain-353715d/src/app/components/data-selection-management/data-selection-management.component.ts
- Alessi-Lab-curtain-353715d/src/app/components/default-color-palette/
- Alessi-Lab-curtain-353715d/src/app/components/default-color-palette/default-color-palette.component.html
- Alessi-Lab-curtain-353715d/src/app/components/default-color-palette/default-color-palette.component.scss
- Alessi-Lab-curtain-353715d/src/app/components/default-color-palette/default-color-palette.component.spec.ts
- Alessi-Lab-curtain-353715d/src/app/components/default-color-palette/default-color-palette.component.ts
- Alessi-Lab-curtain-353715d/src/app/components/draggable-element/
- Alessi-Lab-curtain-353715d/src/app/components/draggable-element/draggable-element.component.html
- Alessi-Lab-curtain-353715d/src/app/components/draggable-element/draggable-element.component.scss
- Alessi-Lab-curtain-353715d/src/app/components/draggable-element/draggable-element.component.spec.ts
- Alessi-Lab-curtain-353715d/src/app/components/draggable-element/draggable-element.component.ts
- Alessi-Lab-curtain-353715d/src/app/components/enrichr-modal/
- Alessi-Lab-curtain-353715d/src/app/components/enrichr-modal/enrichr-modal.component.html
- Alessi-Lab-curtain-353715d/src/app/components/enrichr-modal/enrichr-modal.component.scss
- Alessi-Lab-curtain-353715d/src/app/components/enrichr-modal/enrichr-modal.component.spec.ts
- Alessi-Lab-curtain-353715d/src/app/components/enrichr-modal/enrichr-modal.component.ts
- Alessi-Lab-curtain-353715d/src/app/components/fdr-curve/
- Alessi-Lab-curtain-353715d/src/app/components/fdr-curve/fdr-curve.component.html
- Alessi-Lab-curtain-353715d/src/app/components/fdr-curve/fdr-curve.component.scss
- Alessi-Lab-curtain-353715d/src/app/components/fdr-curve/fdr-curve.component.spec.ts
- Alessi-Lab-curtain-353715d/src/app/components/fdr-curve/fdr-curve.component.ts
- Alessi-Lab-curtain-353715d/src/app/components/file-form/
- Alessi-Lab-curtain-353715d/src/app/components/file-form/data.worker.ts
- Alessi-Lab-curtain-353715d/src/app/components/file-form/file-form.component.html
- Alessi-Lab-curtain-353715d/src/app/components/file-form/file-form.component.scss
- Alessi-Lab-curtain-353715d/src/app/components/file-form/file-form.component.spec.ts
- Alessi-Lab-curtain-353715d/src/app/components/file-form/file-form.component.ts
- Alessi-Lab-curtain-353715d/src/app/components/file-input-widget/
- Alessi-Lab-curtain-353715d/src/app/components/file-input-widget/file-input-widget.component.html
- Alessi-Lab-curtain-353715d/src/app/components/file-input-widget/file-input-widget.component.scss
- Alessi-Lab-curtain-353715d/src/app/components/file-input-widget/file-input-widget.component.spec.ts
- Alessi-Lab-curtain-353715d/src/app/components/file-input-widget/file-input-widget.component.ts
- Alessi-Lab-curtain-353715d/src/app/components/home/
- Alessi-Lab-curtain-353715d/src/app/components/home/home.component.html
- Alessi-Lab-curtain-353715d/src/app/components/home/home.component.scss
- Alessi-Lab-curtain-353715d/src/app/components/home/home.component.spec.ts
- Alessi-Lab-curtain-353715d/src/app/components/home/home.component.ts
- Alessi-Lab-curtain-353715d/src/app/components/interactome-atlas/
- Alessi-Lab-curtain-353715d/src/app/components/interactome-atlas/interactome-atlas.component.html
- Alessi-Lab-curtain-353715d/src/app/components/interactome-atlas/interactome-atlas.component.scss
- Alessi-Lab-curtain-353715d/src/app/components/interactome-atlas/interactome-atlas.component.spec.ts
- Alessi-Lab-curtain-353715d/src/app/components/interactome-atlas/interactome-atlas.component.ts
- Alessi-Lab-curtain-353715d/src/app/components/local-session-state-modal/
- Alessi-Lab-curtain-353715d/src/app/components/local-session-state-modal/local-session-state-modal.component.html
- Alessi-Lab-curtain-353715d/src/app/components/local-session-state-modal/local-session-state-modal.component.scss
- Alessi-Lab-curtain-353715d/src/app/components/local-session-state-modal/local-session-state-modal.component.spec.ts
- Alessi-Lab-curtain-353715d/src/app/components/local-session-state-modal/local-session-state-modal.component.ts
- Alessi-Lab-curtain-353715d/src/app/components/network-interactions/
- Alessi-Lab-curtain-353715d/src/app/components/network-interactions/network-interactions.component.html
- Alessi-Lab-curtain-353715d/src/app/components/network-interactions/network-interactions.component.scss
- Alessi-Lab-curtain-353715d/src/app/components/network-interactions/network-interactions.component.spec.ts
- Alessi-Lab-curtain-353715d/src/app/components/network-interactions/network-interactions.component.ts
- Alessi-Lab-curtain-353715d/src/app/components/pdb-viewer/
- Alessi-Lab-curtain-353715d/src/app/components/pdb-viewer/pdb-viewer.component.html
- Alessi-Lab-curtain-353715d/src/app/components/pdb-viewer/pdb-viewer.component.scss
- Alessi-Lab-curtain-353715d/src/app/components/pdb-viewer/pdb-viewer.component.spec.ts
- Alessi-Lab-curtain-353715d/src/app/components/pdb-viewer/pdb-viewer.component.ts
- Alessi-Lab-curtain-353715d/src/app/components/pride/
- Alessi-Lab-curtain-353715d/src/app/components/pride/pride.component.html
- Alessi-Lab-curtain-353715d/src/app/components/pride/pride.component.scss
- Alessi-Lab-curtain-353715d/src/app/components/pride/pride.component.spec.ts
- Alessi-Lab-curtain-353715d/src/app/components/pride/pride.component.ts
- Alessi-Lab-curtain-353715d/src/app/components/profile-compare/
- Alessi-Lab-curtain-353715d/src/app/components/profile-compare/profile-compare.component.html
- Alessi-Lab-curtain-353715d/src/app/components/profile-compare/profile-compare.component.scss
- Alessi-Lab-curtain-353715d/src/app/components/profile-compare/profile-compare.component.spec.ts
- Alessi-Lab-curtain-353715d/src/app/components/profile-compare/profile-compare.component.ts
- Alessi-Lab-curtain-353715d/src/app/components/profile-plot/
- Alessi-Lab-curtain-353715d/src/app/components/profile-plot/profile-plot.component.html
- Alessi-Lab-curtain-353715d/src/app/components/profile-plot/profile-plot.component.scss
- Alessi-Lab-curtain-353715d/src/app/components/profile-plot/profile-plot.component.spec.ts
- Alessi-Lab-curtain-353715d/src/app/components/profile-plot/profile-plot.component.ts
- Alessi-Lab-curtain-353715d/src/app/components/protein-domain-plot/
- Alessi-Lab-curtain-353715d/src/app/components/protein-domain-plot/protein-domain-plot.component.html
- Alessi-Lab-curtain-353715d/src/app/components/protein-domain-plot/protein-domain-plot.component.scss
- Alessi-Lab-curtain-353715d/src/app/components/protein-domain-plot/protein-domain-plot.component.spec.ts
- Alessi-Lab-curtain-353715d/src/app/components/protein-domain-plot/protein-domain-plot.component.ts
- Alessi-Lab-curtain-353715d/src/app/components/protein-information/
- Alessi-Lab-curtain-353715d/src/app/components/protein-information/protein-information.component.html
- Alessi-Lab-curtain-353715d/src/app/components/protein-information/protein-information.component.scss
- Alessi-Lab-curtain-353715d/src/app/components/protein-information/protein-information.component.spec.ts
- Alessi-Lab-curtain-353715d/src/app/components/protein-information/protein-information.component.ts
- Alessi-Lab-curtain-353715d/src/app/components/protein-selections/
- Alessi-Lab-curtain-353715d/src/app/components/protein-selections/protein-selections.component.html
- Alessi-Lab-curtain-353715d/src/app/components/protein-selections/protein-selections.component.scss
- Alessi-Lab-curtain-353715d/src/app/components/protein-selections/protein-selections.component.spec.ts
- Alessi-Lab-curtain-353715d/src/app/components/protein-selections/protein-selections.component.ts
- Alessi-Lab-curtain-353715d/src/app/components/proteomics-db/
- Alessi-Lab-curtain-353715d/src/app/components/proteomics-db/proteomics-db.component.html
- Alessi-Lab-curtain-353715d/src/app/components/proteomics-db/proteomics-db.component.scss
- Alessi-Lab-curtain-353715d/src/app/components/proteomics-db/proteomics-db.component.spec.ts
- Alessi-Lab-curtain-353715d/src/app/components/proteomics-db/proteomics-db.component.ts
- Alessi-Lab-curtain-353715d/src/app/components/qrcode-modal/
- Alessi-Lab-curtain-353715d/src/app/components/qrcode-modal/qrcode-modal.component.html
- Alessi-Lab-curtain-353715d/src/app/components/qrcode-modal/qrcode-modal.component.scss
- Alessi-Lab-curtain-353715d/src/app/components/qrcode-modal/qrcode-modal.component.spec.ts
- Alessi-Lab-curtain-353715d/src/app/components/qrcode-modal/qrcode-modal.component.ts
- Alessi-Lab-curtain-353715d/src/app/components/quick-navigation/
- Alessi-Lab-curtain-353715d/src/app/components/quick-navigation/quick-navigation.component.html
- Alessi-Lab-curtain-353715d/src/app/components/quick-navigation/quick-navigation.component.scss
- Alessi-Lab-curtain-353715d/src/app/components/quick-navigation/quick-navigation.component.spec.ts
- Alessi-Lab-curtain-353715d/src/app/components/quick-navigation/quick-navigation.component.ts
- Alessi-Lab-curtain-353715d/src/app/components/rank-abundance-modal/
- Alessi-Lab-curtain-353715d/src/app/components/rank-abundance-modal/rank-abundance-modal.component.html
- Alessi-Lab-curtain-353715d/src/app/components/rank-abundance-modal/rank-abundance-modal.component.scss
- Alessi-Lab-curtain-353715d/src/app/components/rank-abundance-modal/rank-abundance-modal.component.spec.ts
- Alessi-Lab-curtain-353715d/src/app/components/rank-abundance-modal/rank-abundance-modal.component.ts
- Alessi-Lab-curtain-353715d/src/app/components/rank-plot-text-annotation/
- Alessi-Lab-curtain-353715d/src/app/components/rank-plot-text-annotation/rank-plot-text-annotation.component.html
- Alessi-Lab-curtain-353715d/src/app/components/rank-plot-text-annotation/rank-plot-text-annotation.component.scss
- Alessi-Lab-curtain-353715d/src/app/components/rank-plot-text-annotation/rank-plot-text-annotation.component.spec.ts
- Alessi-Lab-curtain-353715d/src/app/components/rank-plot-text-annotation/rank-plot-text-annotation.component.ts
- Alessi-Lab-curtain-353715d/src/app/components/rank-plot/
- Alessi-Lab-curtain-353715d/src/app/components/rank-plot/rank-plot.component.html
- Alessi-Lab-curtain-353715d/src/app/components/rank-plot/rank-plot.component.scss
- Alessi-Lab-curtain-353715d/src/app/components/rank-plot/rank-plot.component.spec.ts
- Alessi-Lab-curtain-353715d/src/app/components/rank-plot/rank-plot.component.ts
- Alessi-Lab-curtain-353715d/src/app/components/raw-data-block/
- Alessi-Lab-curtain-353715d/src/app/components/raw-data-block/raw-data-block.component.html
- Alessi-Lab-curtain-353715d/src/app/components/raw-data-block/raw-data-block.component.scss
- Alessi-Lab-curtain-353715d/src/app/components/raw-data-block/raw-data-block.component.spec.ts
- Alessi-Lab-curtain-353715d/src/app/components/raw-data-block/raw-data-block.component.ts
- Alessi-Lab-curtain-353715d/src/app/components/raw-data-viewer/
- Alessi-Lab-curtain-353715d/src/app/components/raw-data-viewer/raw-data-viewer.component.html
- Alessi-Lab-curtain-353715d/src/app/components/raw-data-viewer/raw-data-viewer.component.scss
- Alessi-Lab-curtain-353715d/src/app/components/raw-data-viewer/raw-data-viewer.component.spec.ts
- Alessi-Lab-curtain-353715d/src/app/components/raw-data-viewer/raw-data-viewer.component.ts
- Alessi-Lab-curtain-353715d/src/app/components/sample-annotation/
- Alessi-Lab-curtain-353715d/src/app/components/sample-annotation/sample-annotation.component.html
- Alessi-Lab-curtain-353715d/src/app/components/sample-annotation/sample-annotation.component.scss
- Alessi-Lab-curtain-353715d/src/app/components/sample-annotation/sample-annotation.component.spec.ts
[truncated: 156 more entries]
