# Supplementary material for: CURTAIN—A unique web-based tool for exploration and sharing of MS-based proteomics data
Source: Proc Natl Acad Sci U S A. 2024 Feb 7;121(7):e2312676121. doi: 10.1073/pnas.2312676121 (PMC10873628; doi:10.1073/pnas.2312676121)
Supplement: Supplementary file 9 — Code S01 (ZIP) [file pnas.2312676121.sd08.zip › Alessi-Lab-curtain-353715d/docker-compose.yml]

version: "3.8"
services:
  app:
    image: 'jc21/nginx-proxy-manager:latest'
    restart: unless-stopped
    ports:
      - '80:80' # Public HTTP Port
      - '443:443' # Public HTTPS Port
      - '81:81' # Admin Web Port

    volumes:
      - ./npm/data:/data
      - ./npm/letsencrypt:/etc/letsencrypt
    networks:
      - curtain-net
  curtain:
    tty: true
    stdin_open: true
    restart: unless-stopped
    build:
      context: ./dockerfiles
      dockerfile: Dockerfile-curtain
    container_name: production_curtain
    ports:
      - "8080:80"
      - "4433:443"
    networks:
      - curtain-net
  curtain_ptm:
    tty: true
    stdin_open: true
    restart: unless-stopped
    build:
      context: ./dockerfiles
      dockerfile: Dockerfile-curtainptm
    container_name: production_curtainptm
    ports:
      - "8082:80"
      - "4434:443"
    networks:
      - curtain-net
  cactus:
    restart: unless-stopped
    build:
      context: ./dockerfiles
      dockerfile: Dockerfile-cactus
    container_name: production_cactus
    environment:
      - HandlersRoute=(curtain\.omics\.quest|curtain\.muttsu\.com|production_cactus|production_curtain|localhost|127\.0\.0\.1|62\.75\.251\.157|curtainptm\.proteo\.info|curtain\.proteo\.info)
    ports:
      - "8081:80"
    networks:
      - curtain-net
    volumes:
      - type: bind
        source: ./files
        target: /app/cactus/files
      - type: bind
        source: ./db
        target: /app/cactus/db
networks:
  curtain-net:
