# Supplementary material for: CURTAIN—A unique web-based tool for exploration and sharing of MS-based proteomics data
Source: Proc Natl Acad Sci U S A. 2024 Feb 7;121(7):e2312676121. doi: 10.1073/pnas.2312676121 (PMC10873628; doi:10.1073/pnas.2312676121)
Supplement: Supplementary file 9 — Code S01 (ZIP) [file pnas.2312676121.sd08.zip › Alessi-Lab-curtain-353715d/dockerfiles/Dockerfile-curtain]

FROM node:16-bullseye-slim
LABEL maintainer="tphung001@dundee.ac.uk"

ARG BUILD_DATE
ARG API_HOST=http://curtain.omics.quest/
LABEL build-date=$BUILD_DATE

EXPOSE 80
WORKDIR /app
RUN apt-get -y update
RUN apt-get -y upgrade
RUN apt-get -y install git
RUN apt-get -y install nginx

RUN git clone https://github.com/noatgnu/curtain.git
WORKDIR /app/curtain
RUN sed -i -r "s|/api/|${API_HOST}|" ./src/environments/environment.docker.ts
RUN mkdir /app/nginx
RUN touch /app/nginx/error.log
RUN touch /app/nginx/access.log
RUN cp nginx.conf /etc/nginx/nginx.conf
RUN npm -g config set user root
RUN npm install --quiet --no-progress -g @angular/cli@latest
RUN npm install
RUN service nginx stop
RUN node_modules/.bin/ng build
RUN node_modules/.bin/ng build -c=docker
CMD ["bash", "/app/curtain/start.sh"]
