# Supplementary material for: CURTAIN—A unique web-based tool for exploration and sharing of MS-based proteomics data
Source: Proc Natl Acad Sci U S A. 2024 Feb 7;121(7):e2312676121. doi: 10.1073/pnas.2312676121 (PMC10873628; doi:10.1073/pnas.2312676121)
Supplement: Supplementary file 9 — Code S01 (ZIP) [file pnas.2312676121.sd08.zip › Alessi-Lab-curtain-353715d/docs/989.ed09904be86f208f.js]

(()=>{var Mr={5464:(me,Ee,ue)=>{var se=ue(6403);me.exports=function(G,k){return G=G||{},Object.keys(k).forEach(function($){typeof G[$]>"u"&&(G[$]=se(k[$]))}),G}},6403:me=>{var Ee=function(){"use strict";function ue(U,m,Z,O){"object"==typeof m&&(Z=m.depth,O=m.prototype,m=m.circular);var f=[],l=[],C=typeof Buffer<"u";return typeof m>"u"&&(m=!0),typeof Z>"u"&&(Z=1/0),function A(v,I){if(null===v)return null;if(0==I)return v;var j,N;if("object"!=typeof v)return v;if(ue.__isArray(v))j=[];else if(ue.__isRegExp(v))j=new RegExp(v.source,pe(v)),v.lastIndex&&(j.lastIndex=v.lastIndex);else if(ue.__isDate(v))j=new Date(v.getTime());else{if(C&&Buffer.isBuffer(v))return j=Buffer.allocUnsafe?Buffer.allocUnsafe(v.length):new Buffer(v.length),v.copy(j),j;typeof O>"u"?(N=Object.getPrototypeOf(v),j=Object.create(N)):(j=Object.create(O),N=O)}if(m){var Be=f.indexOf(v);if(-1!=Be)return l[Be];f.push(v),l.push(j)}for(var Fe in v){var at;N&&(at=Object.getOwnPropertyDescriptor(N,Fe)),(!at||null!=at.set)&&(j[Fe]=A(v[Fe],I-1))}return j}(U,Z)}function se(U){return Object.prototype.toString.call(U)}function pe(U){var m="";return U.global&&(m+="g"),U.ignoreCase&&(m+="i"),U.multiline&&(m+="m"),m}return ue.clonePrototype=function(m){if(null===m)return null;var Z=function(){};return Z.prototype=m,new Z},ue.__objToStr=se,ue.__isDate=function G(U){return"object"==typeof U&&"[object Date]"===se(U)},ue.__isArray=function k(U){return"object"==typeof U&&"[object Array]"===se(U)},ue.__isRegExp=function $(U){return"object"==typeof U&&"[object RegExp]"===se(U)},ue.__getRegExpFlags=pe,ue}();me.exports&&(me.exports=Ee)},1477:(me,Ee,ue)=>{var se;try{se=ue(8916)}catch{}function G(){this.rows=[],this.row={__printers:{}}}function k(f){return void 0===f?"":""+f}function $(f){var l=f.replace(/\u001b\[\d+m/g,"");return null==se?l.length:se(l)}function pe(f){return function(l,C){var A=k(l),v=$(A);return(C>v?Array(C-v+1).join(f):"")+A}}me.exports=G,G.prototype.newRow=function(){return this.rows.push(this.row),this.row={__printers:{}},this},G.prototype.cell=function(f,l,C){return this.row[f]=l,this.row.__printers[f]=C||k,this},G.prototype.separator="  ",G.string=k,G.leftPadder=pe;var U=G.padLeft=pe(" ");function m(f){return function(C,A){var v=k(C),I=$(v);return v+(A>I?Array(A-I+1).join(f):"")}}G.rightPadder=m;var Z=m(" ");function O(f,l){for(var C in f)"__printers"!=C&&l(C,f[C])}function xe(f,l){return f===l?0:void 0===f?1:void 0===l?-1:null===f?1:null===l?-1:f>l?1:f<l?-1:xe(String(f),String(l))}G.number=function(f){return function(l,C){if(null==l)return"";if("number"!=typeof l)throw new Error(l+" is not a number");var A=null==f?l+"":l.toFixed(f);return U(A,C)}},G.prototype.columns=function(){for(var f={},l=0;l<2;l++)this.rows.forEach(function(C){var A=0;O(C,function(v){A=Math.max(A,f[v]||0),f[v]=A,A++})});return Object.keys(f).sort(function(C,A){return f[C]-f[A]})},G.prototype.print=function(){var f=this.columns(),l=this.separator,C={},A="";return this.rows.forEach(function(v){O(v,function(I,j){var N=v.__printers[I].call(v,j);C[I]=Math.max($(N),C[I]||0)})}),this.rows.forEach(function(v){var I="";f.forEach(function(j){var N=C[j],Be=v.hasOwnProperty(j)?""+v.__printers[j].call(v,v[j],N):"";I+=Z(Be,N)+l}),I=I.slice(0,-l.length),A+=I+"\n"}),A},G.prototype.toString=function(){var f=this.columns(),l=new G;return l.separator=this.separator,f.forEach(function(C){l.cell(C,C)}),l.newRow(),l.pushDelimeter(f),l.rows=l.rows.concat(this.rows),this.totals&&this.rows.length&&(l.pushDelimeter(f),this.forEachTotal(l.cell.bind(l)),l.newRow()),l.print()},G.prototype.pushDelimeter=function(f){return(f=f||this.columns()).forEach(function(l){this.cell(l,void 0,pe("-"))},this),this.newRow()},G.prototype.forEachTotal=function(f){for(var l in this.totals){var C=this.totals[l],A=C.init,v=this.rows.length;this.rows.forEach(function(I,j){A=C.reduce.call(I,A,I[l],j,v)}),f(l,A,C.printer)}},G.prototype.printTransposed=function(f){f=f||{};var l=new G;return l.separator=f.separator||this.separator,this.columns().forEach(function(C){l.cell(0,C,f.namePrinter),this.rows.forEach(function(A,v){l.cell(v+1,A[C],A.__printers[C])}),l.newRow()},this),l.print()},G.prototype.sort=function(f){if("function"==typeof f)return this.rows.sort(f),this;var C=(Array.isArray(f)?f:this.columns()).map(function(A){var v="asc",I=/(.*)\|\s*(asc|des)\s*$/.exec(A);return I&&(A=I[1],v=I[2]),function(j,N){return"asc"==v?xe(j[A],N[A]):xe(N[A],j[A])}});return this.sort(function(A,v){for(var I=0;I<C.length;I++){var j=C[I](A,v);if(0!=j)return j}return 0})},G.prototype.total=function(f,l){return l=l||{},this.totals=this.totals||{},this.totals[f]={reduce:l.reduce||G.aggr.sum,printer:l.printer||U,init:null==l.init?0:l.init},this},(G.aggr={}).printer=function(f,l){return l=l||k,function(C,A){return U(f+l(C),A)}},G.aggr.sum=function(f,l){return f+l},G.aggr.avg=function(f,l,C,A){return f+=l,C+1==A?f/A:f},G.print=function(f,l,C){var A=l||{};l="function"==typeof l?l:function(j,N){for(var Be in j)if(j.hasOwnProperty(Be)){var Fe=A[Be]||{};N(Fe.name||Be,j[Be],Fe.printer)}};var v=new G,I=v.cell.bind(v);return Array.isArray(f)?(C=C||function(j){return j.toString()},f.forEach(function(j){l(j,I),v.newRow()})):(C=C||function(j){return j.printTransposed({separator:" : "})},l(f,I),v.newRow()),C(v)},G.log=function(f,l,C){console.log(G.print(f,l,C))},G.prototype.log=function(){console.log(this.toString())}},7161:function(me){me.exports=function(){"use strict";function Ee(d,S){return d(S={exports:{}},S.exports),S.exports}var ue=Ee(function(d){var S=d.exports=typeof window<"u"&&window.Math==Math?window:typeof self<"u"&&self.Math==Math?self:Function("return this")();"number"==typeof __g&&(__g=S)}),se=Ee(function(d){var S=d.exports={version:"2.6.5"};"number"==typeof __e&&(__e=S)}),k=function(d){return"object"==typeof d?null!==d:"function"==typeof d},$=function(d){if(!k(d))throw TypeError(d+" is not an object!");return d},pe=function(d){try{return!!d()}catch{return!0}},U=!pe(function(){return 7!=Object.defineProperty({},"a",{get:function(){return 7}}).a}),m=ue.document,Z=k(m)&&k(m.createElement),xe=!U&&!pe(function(){return 7!=Object.defineProperty(function(d){return Z?m.createElement(d):{}}("div"),"a",{get:function(){return 7}}).a}),l=Object.defineProperty,A={f:U?Object.defineProperty:function(S,re,Y){if($(S),re=function(d,S){if(!k(d))return d;var re,Y;if(S&&"function"==typeof(re=d.toString)&&!k(Y=re.call(d))||"function"==typeof(re=d.valueOf)&&!k(Y=re.call(d))||!S&&"function"==typeof(re=d.toString)&&!k(Y=re.call(d)))return Y;throw TypeError("Can't convert object to primitive value")}(re,!0),$(Y),xe)try{return l(S,re,Y)}catch{}if("get"in Y||"set"in Y)throw TypeError("Accessors not supported!");return"value"in Y&&(S[re]=Y.value),S}},I=U?function(d,S,re){return A.f(d,S,function(d,S){return{enumerable:!(1&d),configurable:!(2&d),writable:!(4&d),value:S}}(1,re))}:function(d,S,re){return d[S]=re,d},j={}.hasOwnProperty,N=function(d,S){return j.call(d,S)},Be=0,Fe=Math.random(),Ke=Ee(function(d){var S="__core-js_shared__",re=ue[S]||(ue[S]={});(d.exports=function(Y,le){return re[Y]||(re[Y]=void 0!==le?le:{})})("versions",[]).push({version:se.version,mode:"global",copyright:"\xa9 2019 Denis Pushkarev (zloirock.ru)"})}),ge=Ke("native-function-to-string",Function.toString),x=Ee(function(d){var S=function(d){return"Symbol(".concat(void 0===d?"":d,")_",(++Be+Fe).toString(36))}("src"),re="toString",Y=(""+ge).split(re);se.inspectSource=function(le){return ge.call(le)},(d.exports=function(le,he,Ae,ht){var Dt="function"==typeof Ae;Dt&&(N(Ae,"name")||I(Ae,"name",he)),le[he]!==Ae&&(Dt&&(N(Ae,S)||I(Ae,S,le[he]?""+le[he]:Y.join(String(he)))),le===ue?le[he]=Ae:ht?le[he]?le[he]=Ae:I(le,he,Ae):(delete le[he],I(le,he,Ae)))})(Function.prototype,re,function(){return"function"==typeof this&&this[S]||ge.call(this)})}),L=function(d,S,re){if(function(d){if("function"!=typeof d)throw TypeError(d+" is not a function!")}(d),void 0===S)return d;switch(re){case 1:return function(Y){return d.call(S,Y)};case 2:return function(Y,le){return d.call(S,Y,le)};case 3:return function(Y,le,he){return d.call(S,Y,le,he)}}return function(){return d.apply(S,arguments)}},K="prototype",V=function(d,S,re){var zt,Mt,pt,Qt,Y=d&V.F,le=d&V.G,Ae=d&V.P,ht=d&V.B,Dt=le?ue:d&V.S?ue[S]||(ue[S]={}):(ue[S]||{})[K],Nt=le?se:se[S]||(se[S]={}),Zt=Nt[K]||(Nt[K]={});for(zt in le&&(re=S),re)pt=((Mt=!Y&&Dt&&void 0!==Dt[zt])?Dt:re)[zt],Qt=ht&&Mt?L(pt,ue):Ae&&"function"==typeof pt?L(Function.call,pt):pt,Dt&&x(Dt,zt,pt,d&V.U),Nt[zt]!=pt&&I(Nt,zt,Qt),Ae&&Zt[zt]!=pt&&(Zt[zt]=pt)};ue.core=se,V.F=1,V.G=2,V.S=4,V.P=8,V.B=16,V.W=32,V.U=64,V.R=128;var Q=V,oe=Math.ceil,je=Math.floor,Pe=function(d){return isNaN(d=+d)?0:(d>0?je:oe)(d)},H=(!1,function(S,re){var Ae,ht,Y=String(function(d){if(null==d)throw TypeError("Can't call method on  "+d);return d}(S)),le=Pe(re),he=Y.length;return le<0||le>=he?void 0:(Ae=Y.charCodeAt(le))<55296||Ae>56319||le+1===he||(ht=Y.charCodeAt(le+1))<56320||ht>57343?Ae:ht-56320+(Ae-55296<<10)+65536});Q(Q.P,"String",{codePointAt:function(S){return H(this,S)}});var De=Math.max,ee=Math.min,Me=function(d,S){return(d=Pe(d))<0?De(d+S,0):ee(d,S)},_e=String.fromCharCode,Ve=String.fromCodePoint;Q(Q.S+Q.F*(!!Ve&&1!=Ve.length),"String",{fromCodePoint:function(S){for(var Ae,re=arguments,Y=[],le=arguments.length,he=0;le>he;){if(Ae=+re[he++],Me(Ae,1114111)!==Ae)throw RangeError(Ae+" is not a valid code point");Y.push(Ae<65536?_e(Ae):_e(55296+((Ae-=65536)>>10),Ae%1024+56320))}return Y.join("")}});var Ye,ce,de,Xe,ne,Te,Re,Ge,Ct,ae,te,kt,$e,ie,Ie={Space_Separator:/[\u1680\u2000-\u200A\u202F\u205F\u3000]/,ID_Start:/[\xAA\xB5\xBA\xC0-\xD6\xD8-\xF6\xF8-\u02C1\u02C6-\u02D1\u02E0-\u02E4\u02EC\u02EE\u0370-\u0374\u0376\u0377\u037A-\u037D\u037F\u0386\u0388-\u038A\u038C\u038E-\u03A1\u03A3-\u03F5\u03F7-\u0481\u048A-\u052F\u0531-\u0556\u0559\u0561-\u0587\u05D0-\u05EA\u05F0-\u05F2\u0620-\u064A\u066E\u066F\u0671-\u06D3\u06D5\u06E5\u06E6\u06EE\u06EF\u06FA-\u06FC\u06FF\u0710\u0712-\u072F\u074D-\u07A5\u07B1\u07CA-\u07EA\u07F4\u07F5\u07FA\u0800-\u0815\u081A\u0824\u0828\u0840-\u0858\u0860-\u086A\u08A0-\u08B4\u08B6-\u08BD\u0904-\u0939\u093D\u0950\u0958-\u0961\u0971-\u0980\u0985-\u098C\u098F\u0990\u0993-\u09A8\u09AA-\u09B0\u09B2\u09B6-\u09B9\u09BD\u09CE\u09DC\u09DD\u09DF-\u09E1\u09F0\u09F1\u09FC\u0A05-\u0A0A\u0A0F\u0A10\u0A13-\u0A28\u0A2A-\u0A30\u0A32\u0A33\u0A35\u0A36\u0A38\u0A39\u0A59-\u0A5C\u0A5E\u0A72-\u0A74\u0A85-\u0A8D\u0A8F-\u0A91\u0A93-\u0AA8\u0AAA-\u0AB0\u0AB2\u0AB3\u0AB5-\u0AB9\u0ABD\u0AD0\u0AE0\u0AE1\u0AF9\u0B05-\u0B0C\u0B0F\u0B10\u0B13-\u0B28\u0B2A-\u0B30\u0B32\u0B33\u0B35-\u0B39\u0B3D\u0B5C\u0B5D\u0B5F-\u0B61\u0B71\u0B83\u0B85-\u0B8A\u0B8E-\u0B90\u0B92-\u0B95\u0B99\u0B9A\u0B9C\u0B9E\u0B9F\u0BA3\u0BA4\u0BA8-\u0BAA\u0BAE-\u0BB9\u0BD0\u0C05-\u0C0C\u0C0E-\u0C10\u0C12-\u0C28\u0C2A-\u0C39\u0C3D\u0C58-\u0C5A\u0C60\u0C61\u0C80\u0C85-\u0C8C\u0C8E-\u0C90\u0C92-\u0CA8\u0CAA-\u0CB3\u0CB5-\u0CB9\u0CBD\u0CDE\u0CE0\u0CE1\u0CF1\u0CF2\u0D05-\u0D0C\u0D0E-\u0D10\u0D12-\u0D3A\u0D3D\u0D4E\u0D54-\u0D56\u0D5F-\u0D61\u0D7A-\u0D7F\u0D85-\u0D96\u0D9A-\u0DB1\u0DB3-\u0DBB\u0DBD\u0DC0-\u0DC6\u0E01-\u0E30\u0E32\u0E33\u0E40-\u0E46\u0E81\u0E82\u0E84\u0E87\u0E88\u0E8A\u0E8D\u0E94-\u0E97\u0E99-\u0E9F\u0EA1-\u0EA3\u0EA5\u0EA7\u0EAA\u0EAB\u0EAD-\u0EB0\u0EB2\u0EB3\u0EBD\u0EC0-\u0EC4\u0EC6\u0EDC-\u0EDF\u0F00\u0F40-\u0F47\u0F49-\u0F6C\u0F88-\u0F8C\u1000-\u102A\u103F\u1050-\u1055\u105A-\u105D\u1061\u1065\u1066\u106E-\u1070\u1075-\u1081\u108E\u10A0-\u10C5\u10C7\u10CD\u10D0-\u10FA\u10FC-\u1248\u124A-\u124D\u1250-\u1256\u1258\u125A-\u125D\u1260-\u1288\u128A-\u128D\u1290-\u12B0\u12B2-\u12B5\u12B8-\u12BE\u12C0\u12C2-\u12C5\u12C8-\u12D6\u12D8-\u1310\u1312-\u1315\u1318-\u135A\u1380-\u138F\u13A0-\u13F5\u13F8-\u13FD\u1401-\u166C\u166F-\u167F\u1681-\u169A\u16A0-\u16EA\u16EE-\u16F8\u1700-\u170C\u170E-\u1711\u1720-\u1731\u1740-\u1751\u1760-\u176C\u176E-\u1770\u1780-\u17B3\u17D7\u17DC\u1820-\u1877\u1880-\u1884\u1887-\u18A8\u18AA\u18B0-\u18F5\u1900-\u191E\u1950-\u196D\u1970-\u1974\u1980-\u19AB\u19B0-\u19C9\u1A00-\u1A16\u1A20-\u1A54\u1AA7\u1B05-\u1B33\u1B45-\u1B4B\u1B83-\u1BA0\u1BAE\u1BAF\u1BBA-\u1BE5\u1C00-\u1C23\u1C4D-\u1C4F\u1C5A-\u1C7D\u1C80-\u1C88\u1CE9-\u1CEC\u1CEE-\u1CF1\u1CF5\u1CF6\u1D00-\u1DBF\u1E00-\u1F15\u1F18-\u1F1D\u1F20-\u1F45\u1F48-\u1F4D\u1F50-\u1F57\u1F59\u1F5B\u1F5D\u1F5F-\u1F7D\u1F80-\u1FB4\u1FB6-\u1FBC\u1FBE\u1FC2-\u1FC4\u1FC6-\u1FCC\u1FD0-\u1FD3\u1FD6-\u1FDB\u1FE0-\u1FEC\u1FF2-\u1FF4\u1FF6-\u1FFC\u2071\u207F\u2090-\u209C\u2102\u2107\u210A-\u2113\u2115\u2119-\u211D\u2124\u2126\u2128\u212A-\u212D\u212F-\u2139\u213C-\u213F\u2145-\u2149\u214E\u2160-\u2188\u2C00-\u2C2E\u2C30-\u2C5E\u2C60-\u2CE4\u2CEB-\u2CEE\u2CF2\u2CF3\u2D00-\u2D25\u2D27\u2D2D\u2D30-\u2D67\u2D6F\u2D80-\u2D96\u2DA0-\u2DA6\u2DA8-\u2DAE\u2DB0-\u2DB6\u2DB8-\u2DBE\u2DC0-\u2DC6\u2DC8-\u2DCE\u2DD0-\u2DD6\u2DD8-\u2DDE\u2E2F\u3005-\u3007\u3021-\u3029\u3031-\u3035\u3038-\u303C\u3041-\u3096\u309D-\u309F\u30A1-\u30FA\u30FC-\u30FF\u3105-\u312E\u3131-\u318E\u31A0-\u31BA\u31F0-\u31FF\u3400-\u4DB5\u4E00-\u9FEA\uA000-\uA48C\uA4D0-\uA4FD\uA500-\uA60C\uA610-\uA61F\uA62A\uA62B\uA640-\uA66E\uA67F-\uA69D\uA6A0-\uA6EF\uA717-\uA71F\uA722-\uA788\uA78B-\uA7AE\uA7B0-\uA7B7\uA7F7-\uA801\uA803-\uA805\uA807-\uA80A\uA80C-\uA822\uA840-\uA873\uA882-\uA8B3\uA8F2-\uA8F7\uA8FB\uA8FD\uA90A-\uA925\uA930-\uA946\uA960-\uA97C\uA984-\uA9B2\uA9CF\uA9E0-\uA9E4\uA9E6-\uA9EF\uA9FA-\uA9FE\uAA00-\uAA28\uAA40-\uAA42\uAA44-\uAA4B\uAA60-\uAA76\uAA7A\uAA7E-\uAAAF\uAAB1\uAAB5\uAAB6\uAAB9-\uAABD\uAAC0\uAAC2\uAADB-\uAADD\uAAE0-\uAAEA\uAAF2-\uAAF4\uAB01-\uAB06\uAB09-\uAB0E\uAB11-\uAB16\uAB20-\uAB26\uAB28-\uAB2E\uAB30-\uAB5A\uAB5C-\uAB65\uAB70-\uABE2\uAC00-\uD7A3\uD7B0-\uD7C6\uD7CB-\uD7FB\uF900-\uFA6D\uFA70-\uFAD9\uFB00-\uFB06\uFB13-\uFB17\uFB1D\uFB1F-\uFB28\uFB2A-\uFB36\uFB38-\uFB3C\uFB3E\uFB40\uFB41\uFB43\uFB44\uFB46-\uFBB1\uFBD3-\uFD3D\uFD50-\uFD8F\uFD92-\uFDC7\uFDF0-\uFDFB\uFE70-\uFE74\uFE76-\uFEFC\uFF21-\uFF3A\uFF41-\uFF5A\uFF66-\uFFBE\uFFC2-\uFFC7\uFFCA-\uFFCF\uFFD2-\uFFD7\uFFDA-\uFFDC]|\uD800[\uDC00-\uDC0B\uDC0D-\uDC26\uDC28-\uDC3A\uDC3C\uDC3D\uDC3F-\uDC4D\uDC50-\uDC5D\uDC80-\uDCFA\uDD40-\uDD74\uDE80-\uDE9C\uDEA0-\uDED0\uDF00-\uDF1F\uDF2D-\uDF4A\uDF50-\uDF75\uDF80-\uDF9D\uDFA0-\uDFC3\uDFC8-\uDFCF\uDFD1-\uDFD5]|\uD801[\uDC00-\uDC9D\uDCB0-\uDCD3\uDCD8-\uDCFB\uDD00-\uDD27\uDD30-\uDD63\uDE00-\uDF36\uDF40-\uDF55\uDF60-\uDF67]|\uD802[\uDC00-\uDC05\uDC08\uDC0A-\uDC35\uDC37\uDC38\uDC3C\uDC3F-\uDC55\uDC60-\uDC76\uDC80-\uDC9E\uDCE0-\uDCF2\uDCF4\uDCF5\uDD00-\uDD15\uDD20-\uDD39\uDD80-\uDDB7\uDDBE\uDDBF\uDE00\uDE10-\uDE13\uDE15-\uDE17\uDE19-\uDE33\uDE60-\uDE7C\uDE80-\uDE9C\uDEC0-\uDEC7\uDEC9-\uDEE4\uDF00-\uDF35\uDF40-\uDF55\uDF60-\uDF72\uDF80-\uDF91]|\uD803[\uDC00-\uDC48\uDC80-\uDCB2\uDCC0-\uDCF2]|\uD804[\uDC03-\uDC37\uDC83-\uDCAF\uDCD0-\uDCE8\uDD03-\uDD26\uDD50-\uDD72\uDD76\uDD83-\uDDB2\uDDC1-\uDDC4\uDDDA\uDDDC\uDE00-\uDE11\uDE13-\uDE2B\uDE80-\uDE86\uDE88\uDE8A-\uDE8D\uDE8F-\uDE9D\uDE9F-\uDEA8\uDEB0-\uDEDE\uDF05-\uDF0C\uDF0F\uDF10\uDF13-\uDF28\uDF2A-\uDF30\uDF32\uDF33\uDF35-\uDF39\uDF3D\uDF50\uDF5D-\uDF61]|\uD805[\uDC00-\uDC34\uDC47-\uDC4A\uDC80-\uDCAF\uDCC4\uDCC5\uDCC7\uDD80-\uDDAE\uDDD8-\uDDDB\uDE00-\uDE2F\uDE44\uDE80-\uDEAA\uDF00-\uDF19]|\uD806[\uDCA0-\uDCDF\uDCFF\uDE00\uDE0B-\uDE32\uDE3A\uDE50\uDE5C-\uDE83\uDE86-\uDE89\uDEC0-\uDEF8]|\uD807[\uDC00-\uDC08\uDC0A-\uDC2E\uDC40\uDC72-\uDC8F\uDD00-\uDD06\uDD08\uDD09\uDD0B-\uDD30\uDD46]|\uD808[\uDC00-\uDF99]|\uD809[\uDC00-\uDC6E\uDC80-\uDD43]|[\uD80C\uD81C-\uD820\uD840-\uD868\uD86A-\uD86C\uD86F-\uD872\uD874-\uD879][\uDC00-\uDFFF]|\uD80D[\uDC00-\uDC2E]|\uD811[\uDC00-\uDE46]|\uD81A[\uDC00-\uDE38\uDE40-\uDE5E\uDED0-\uDEED\uDF00-\uDF2F\uDF40-\uDF43\uDF63-\uDF77\uDF7D-\uDF8F]|\uD81B[\uDF00-\uDF44\uDF50\uDF93-\uDF9F\uDFE0\uDFE1]|\uD821[\uDC00-\uDFEC]|\uD822[\uDC00-\uDEF2]|\uD82C[\uDC00-\uDD1E\uDD70-\uDEFB]|\uD82F[\uDC00-\uDC6A\uDC70-\uDC7C\uDC80-\uDC88\uDC90-\uDC99]|\uD835[\uDC00-\uDC54\uDC56-\uDC9C\uDC9E\uDC9F\uDCA2\uDCA5\uDCA6\uDCA9-\uDCAC\uDCAE-\uDCB9\uDCBB\uDCBD-\uDCC3\uDCC5-\uDD05\uDD07-\uDD0A\uDD0D-\uDD14\uDD16-\uDD1C\uDD1E-\uDD39\uDD3B-\uDD3E\uDD40-\uDD44\uDD46\uDD4A-\uDD50\uDD52-\uDEA5\uDEA8-\uDEC0\uDEC2-\uDEDA\uDEDC-\uDEFA\uDEFC-\uDF14\uDF16-\uDF34\uDF36-\uDF4E\uDF50-\uDF6E\uDF70-\uDF88\uDF8A-\uDFA8\uDFAA-\uDFC2\uDFC4-\uDFCB]|\uD83A[\uDC00-\uDCC4\uDD00-\uDD43]|\uD83B[\uDE00-\uDE03\uDE05-\uDE1F\uDE21\uDE22\uDE24\uDE27\uDE29-\uDE32\uDE34-\uDE37\uDE39\uDE3B\uDE42\uDE47\uDE49\uDE4B\uDE4D-\uDE4F\uDE51\uDE52\uDE54\uDE57\uDE59\uDE5B\uDE5D\uDE5F\uDE61\uDE62\uDE64\uDE67-\uDE6A\uDE6C-\uDE72\uDE74-\uDE77\uDE79-\uDE7C\uDE7E\uDE80-\uDE89\uDE8B-\uDE9B\uDEA1-\uDEA3\uDEA5-\uDEA9\uDEAB-\uDEBB]|\uD869[\uDC00-\uDED6\uDF00-\uDFFF]|\uD86D[\uDC00-\uDF34\uDF40-\uDFFF]|\uD86E[\uDC00-\uDC1D\uDC20-\uDFFF]|\uD873[\uDC00-\uDEA1\uDEB0-\uDFFF]|\uD87A[\uDC00-\uDFE0]|\uD87E[\uDC00-\uDE1D]/,ID_Continue:/[\xAA\xB5\xBA\xC0-\xD6\xD8-\xF6\xF8-\u02C1\u02C6-\u02D1\u02E0-\u02E4\u02EC\u02EE\u0300-\u0374\u0376\u0377\u037A-\u037D\u037F\u0386\u0388-\u038A\u038C\u038E-\u03A1\u03A3-\u03F5\u03F7-\u0481\u0483-\u0487\u048A-\u052F\u0531-\u0556\u0559\u0561-\u0587\u0591-\u05BD\u05BF\u05C1\u05C2\u05C4\u05C5\u05C7\u05D0-\u05EA\u05F0-\u05F2\u0610-\u061A\u0620-\u0669\u066E-\u06D3\u06D5-\u06DC\u06DF-\u06E8\u06EA-\u06FC\u06FF\u0710-\u074A\u074D-\u07B1\u07C0-\u07F5\u07FA\u0800-\u082D\u0840-\u085B\u0860-\u086A\u08A0-\u08B4\u08B6-\u08BD\u08D4-\u08E1\u08E3-\u0963\u0966-\u096F\u0971-\u0983\u0985-\u098C\u098F\u0990\u0993-\u09A8\u09AA-\u09B0\u09B2\u09B6-\u09B9\u09BC-\u09C4\u09C7\u09C8\u09CB-\u09CE\u09D7\u09DC\u09DD\u09DF-\u09E3\u09E6-\u09F1\u09FC\u0A01-\u0A03\u0A05-\u0A0A\u0A0F\u0A10\u0A13-\u0A28\u0A2A-\u0A30\u0A32\u0A33\u0A35\u0A36\u0A38\u0A39\u0A3C\u0A3E-\u0A42\u0A47\u0A48\u0A4B-\u0A4D\u0A51\u0A59-\u0A5C\u0A5E\u0A66-\u0A75\u0A81-\u0A83\u0A85-\u0A8D\u0A8F-\u0A91\u0A93-\u0AA8\u0AAA-\u0AB0\u0AB2\u0AB3\u0AB5-\u0AB9\u0ABC-\u0AC5\u0AC7-\u0AC9\u0ACB-\u0ACD\u0AD0\u0AE0-\u0AE3\u0AE6-\u0AEF\u0AF9-\u0AFF\u0B01-\u0B03\u0B05-\u0B0C\u0B0F\u0B10\u0B13-\u0B28\u0B2A-\u0B30\u0B32\u0B33\u0B35-\u0B39\u0B3C-\u0B44\u0B47\u0B48\u0B4B-\u0B4D\u0B56\u0B57\u0B5C\u0B5D\u0B5F-\u0B63\u0B66-\u0B6F\u0B71\u0B82\u0B83\u0B85-\u0B8A\u0B8E-\u0B90\u0B92-\u0B95\u0B99\u0B9A\u0B9C\u0B9E\u0B9F\u0BA3\u0BA4\u0BA8-\u0BAA\u0BAE-\u0BB9\u0BBE-\u0BC2\u0BC6-\u0BC8\u0BCA-\u0BCD\u0BD0\u0BD7\u0BE6-\u0BEF\u0C00-\u0C03\u0C05-\u0C0C\u0C0E-\u0C10\u0C12-\u0C28\u0C2A-\u0C39\u0C3D-\u0C44\u0C46-\u0C48\u0C4A-\u0C4D\u0C55\u0C56\u0C58-\u0C5A\u0C60-\u0C63\u0C66-\u0C6F\u0C80-\u0C83\u0C85-\u0C8C\u0C8E-\u0C90\u0C92-\u0CA8\u0CAA-\u0CB3\u0CB5-\u0CB9\u0CBC-\u0CC4\u0CC6-\u0CC8\u0CCA-\u0CCD\u0CD5\u0CD6\u0CDE\u0CE0-\u0CE3\u0CE6-\u0CEF\u0CF1\u0CF2\u0D00-\u0D03\u0D05-\u0D0C\u0D0E-\u0D10\u0D12-\u0D44\u0D46-\u0D48\u0D4A-\u0D4E\u0D54-\u0D57\u0D5F-\u0D63\u0D66-\u0D6F\u0D7A-\u0D7F\u0D82\u0D83\u0D85-\u0D96\u0D9A-\u0DB1\u0DB3-\u0DBB\u0DBD\u0DC0-\u0DC6\u0DCA\u0DCF-\u0DD4\u0DD6\u0DD8-\u0DDF\u0DE6-\u0DEF\u0DF2\u0DF3\u0E01-\u0E3A\u0E40-\u0E4E\u0E50-\u0E59\u0E81\u0E82\u0E84\u0E87\u0E88\u0E8A\u0E8D\u0E94-\u0E97\u0E99-\u0E9F\u0EA1-\u0EA3\u0EA5\u0EA7\u0EAA\u0EAB\u0EAD-\u0EB9\u0EBB-\u0EBD\u0EC0-\u0EC4\u0EC6\u0EC8-\u0ECD\u0ED0-\u0ED9\u0EDC-\u0EDF\u0F00\u0F18\u0F19\u0F20-\u0F29\u0F35\u0F37\u0F39\u0F3E-\u0F47\u0F49-\u0F6C\u0F71-\u0F84\u0F86-\u0F97\u0F99-\u0FBC\u0FC6\u1000-\u1049\u1050-\u109D\u10A0-\u10C5\u10C7\u10CD\u10D0-\u10FA\u10FC-\u1248\u124A-\u124D\u1250-\u1256\u1258\u125A-\u125D\u1260-\u1288\u128A-\u128D\u1290-\u12B0\u12B2-\u12B5\u12B8-\u12BE\u12C0\u12C2-\u12C5\u12C8-\u12D6\u12D8-\u1310\u1312-\u1315\u1318-\u135A\u135D-\u135F\u1380-\u138F\u13A0-\u13F5\u13F8-\u13FD\u1401-\u166C\u166F-\u167F\u1681-\u169A\u16A0-\u16EA\u16EE-\u16F8\u1700-\u170C\u170E-\u1714\u1720-\u1734\u1740-\u1753\u1760-\u176C\u176E-\u1770\u1772\u1773\u1780-\u17D3\u17D7\u17DC\u17DD\u17E0-\u17E9\u180B-\u180D\u1810-\u1819\u1820-\u1877\u1880-\u18AA\u18B0-\u18F5\u1900-\u191E\u1920-\u192B\u1930-\u193B\u1946-\u196D\u1970-\u1974\u1980-\u19AB\u19B0-\u19C9\u19D0-\u19D9\u1A00-\u1A1B\u1A20-\u1A5E\u1A60-\u1A7C\u1A7F-\u1A89\u1A90-\u1A99\u1AA7\u1AB0-\u1ABD\u1B00-\u1B4B\u1B50-\u1B59\u1B6B-\u1B73\u1B80-\u1BF3\u1C00-\u1C37\u1C40-\u1C49\u1C4D-\u1C7D\u1C80-\u1C88\u1CD0-\u1CD2\u1CD4-\u1CF9\u1D00-\u1DF9\u1DFB-\u1F15\u1F18-\u1F1D\u1F20-\u1F45\u1F48-\u1F4D\u1F50-\u1F57\u1F59\u1F5B\u1F5D\u1F5F-\u1F7D\u1F80-\u1FB4\u1FB6-\u1FBC\u1FBE\u1FC2-\u1FC4\u1FC6-\u1FCC\u1FD0-\u1FD3\u1FD6-\u1FDB\u1FE0-\u1FEC\u1FF2-\u1FF4\u1FF6-\u1FFC\u203F\u2040\u2054\u2071\u207F\u2090-\u209C\u20D0-\u20DC\u20E1\u20E5-\u20F0\u2102\u2107\u210A-\u2113\u2115\u2119-\u211D\u2124\u2126\u2128\u212A-\u212D\u212F-\u2139\u213C-\u213F\u2145-\u2149\u214E\u2160-\u2188\u2C00-\u2C2E\u2C30-\u2C5E\u2C60-\u2CE4\u2CEB-\u2CF3\u2D00-\u2D25\u2D27\u2D2D\u2D30-\u2D67\u2D6F\u2D7F-\u2D96\u2DA0-\u2DA6\u2DA8-\u2DAE\u2DB0-\u2DB6\u2DB8-\u2DBE\u2DC0-\u2DC6\u2DC8-\u2DCE\u2DD0-\u2DD6\u2DD8-\u2DDE\u2DE0-\u2DFF\u2E2F\u3005-\u3007\u3021-\u302F\u3031-\u3035\u3038-\u303C\u3041-\u3096\u3099\u309A\u309D-\u309F\u30A1-\u30FA\u30FC-\u30FF\u3105-\u312E\u3131-\u318E\u31A0-\u31BA\u31F0-\u31FF\u3400-\u4DB5\u4E00-\u9FEA\uA000-\uA48C\uA4D0-\uA4FD\uA500-\uA60C\uA610-\uA62B\uA640-\uA66F\uA674-\uA67D\uA67F-\uA6F1\uA717-\uA71F\uA722-\uA788\uA78B-\uA7AE\uA7B0-\uA7B7\uA7F7-\uA827\uA840-\uA873\uA880-\uA8C5\uA8D0-\uA8D9\uA8E0-\uA8F7\uA8FB\uA8FD\uA900-\uA92D\uA930-\uA953\uA960-\uA97C\uA980-\uA9C0\uA9CF-\uA9D9\uA9E0-\uA9FE\uAA00-\uAA36\uAA40-\uAA4D\uAA50-\uAA59\uAA60-\uAA76\uAA7A-\uAAC2\uAADB-\uAADD\uAAE0-\uAAEF\uAAF2-\uAAF6\uAB01-\uAB06\uAB09-\uAB0E\uAB11-\uAB16\uAB20-\uAB26\uAB28-\uAB2E\uAB30-\uAB5A\uAB5C-\uAB65\uAB70-\uABEA\uABEC\uABED\uABF0-\uABF9\uAC00-\uD7A3\uD7B0-\uD7C6\uD7CB-\uD7FB\uF900-\uFA6D\uFA70-\uFAD9\uFB00-\uFB06\uFB13-\uFB17\uFB1D-\uFB28\uFB2A-\uFB36\uFB38-\uFB3C\uFB3E\uFB40\uFB41\uFB43\uFB44\uFB46-\uFBB1\uFBD3-\uFD3D\uFD50-\uFD8F\uFD92-\uFDC7\uFDF0-\uFDFB\uFE00-\uFE0F\uFE20-\uFE2F\uFE33\uFE34\uFE4D-\uFE4F\uFE70-\uFE74\uFE76-\uFEFC\uFF10-\uFF19\uFF21-\uFF3A\uFF3F\uFF41-\uFF5A\uFF66-\uFFBE\uFFC2-\uFFC7\uFFCA-\uFFCF\uFFD2-\uFFD7\uFFDA-\uFFDC]|\uD800[\uDC00-\uDC0B\uDC0D-\uDC26\uDC28-\uDC3A\uDC3C\uDC3D\uDC3F-\uDC4D\uDC50-\uDC5D\uDC80-\uDCFA\uDD40-\uDD74\uDDFD\uDE80-\uDE9C\uDEA0-\uDED0\uDEE0\uDF00-\uDF1F\uDF2D-\uDF4A\uDF50-\uDF7A\uDF80-\uDF9D\uDFA0-\uDFC3\uDFC8-\uDFCF\uDFD1-\uDFD5]|\uD801[\uDC00-\uDC9D\uDCA0-\uDCA9\uDCB0-\uDCD3\uDCD8-\uDCFB\uDD00-\uDD27\uDD30-\uDD63\uDE00-\uDF36\uDF40-\uDF55\uDF60-\uDF67]|\uD802[\uDC00-\uDC05\uDC08\uDC0A-\uDC35\uDC37\uDC38\uDC3C\uDC3F-\uDC55\uDC60-\uDC76\uDC80-\uDC9E\uDCE0-\uDCF2\uDCF4\uDCF5\uDD00-\uDD15\uDD20-\uDD39\uDD80-\uDDB7\uDDBE\uDDBF\uDE00-\uDE03\uDE05\uDE06\uDE0C-\uDE13\uDE15-\uDE17\uDE19-\uDE33\uDE38-\uDE3A\uDE3F\uDE60-\uDE7C\uDE80-\uDE9C\uDEC0-\uDEC7\uDEC9-\uDEE6\uDF00-\uDF35\uDF40-\uDF55\uDF60-\uDF72\uDF80-\uDF91]|\uD803[\uDC00-\uDC48\uDC80-\uDCB2\uDCC0-\uDCF2]|\uD804[\uDC00-\uDC46\uDC66-\uDC6F\uDC7F-\uDCBA\uDCD0-\uDCE8\uDCF0-\uDCF9\uDD00-\uDD34\uDD36-\uDD3F\uDD50-\uDD73\uDD76\uDD80-\uDDC4\uDDCA-\uDDCC\uDDD0-\uDDDA\uDDDC\uDE00-\uDE11\uDE13-\uDE37\uDE3E\uDE80-\uDE86\uDE88\uDE8A-\uDE8D\uDE8F-\uDE9D\uDE9F-\uDEA8\uDEB0-\uDEEA\uDEF0-\uDEF9\uDF00-\uDF03\uDF05-\uDF0C\uDF0F\uDF10\uDF13-\uDF28\uDF2A-\uDF30\uDF32\uDF33\uDF35-\uDF39\uDF3C-\uDF44\uDF47\uDF48\uDF4B-\uDF4D\uDF50\uDF57\uDF5D-\uDF63\uDF66-\uDF6C\uDF70-\uDF74]|\uD805[\uDC00-\uDC4A\uDC50-\uDC59\uDC80-\uDCC5\uDCC7\uDCD0-\uDCD9\uDD80-\uDDB5\uDDB8-\uDDC0\uDDD8-\uDDDD\uDE00-\uDE40\uDE44\uDE50-\uDE59\uDE80-\uDEB7\uDEC0-\uDEC9\uDF00-\uDF19\uDF1D-\uDF2B\uDF30-\uDF39]|\uD806[\uDCA0-\uDCE9\uDCFF\uDE00-\uDE3E\uDE47\uDE50-\uDE83\uDE86-\uDE99\uDEC0-\uDEF8]|\uD807[\uDC00-\uDC08\uDC0A-\uDC36\uDC38-\uDC40\uDC50-\uDC59\uDC72-\uDC8F\uDC92-\uDCA7\uDCA9-\uDCB6\uDD00-\uDD06\uDD08\uDD09\uDD0B-\uDD36\uDD3A\uDD3C\uDD3D\uDD3F-\uDD47\uDD50-\uDD59]|\uD808[\uDC00-\uDF99]|\uD809[\uDC00-\uDC6E\uDC80-\uDD43]|[\uD80C\uD81C-\uD820\uD840-\uD868\uD86A-\uD86C\uD86F-\uD872\uD874-\uD879][\uDC00-\uDFFF]|\uD80D[\uDC00-\uDC2E]|\uD811[\uDC00-\uDE46]|\uD81A[\uDC00-\uDE38\uDE40-\uDE5E\uDE60-\uDE69\uDED0-\uDEED\uDEF0-\uDEF4\uDF00-\uDF36\uDF40-\uDF43\uDF50-\uDF59\uDF63-\uDF77\uDF7D-\uDF8F]|\uD81B[\uDF00-\uDF44\uDF50-\uDF7E\uDF8F-\uDF9F\uDFE0\uDFE1]|\uD821[\uDC00-\uDFEC]|\uD822[\uDC00-\uDEF2]|\uD82C[\uDC00-\uDD1E\uDD70-\uDEFB]|\uD82F[\uDC00-\uDC6A\uDC70-\uDC7C\uDC80-\uDC88\uDC90-\uDC99\uDC9D\uDC9E]|\uD834[\uDD65-\uDD69\uDD6D-\uDD72\uDD7B-\uDD82\uDD85-\uDD8B\uDDAA-\uDDAD\uDE42-\uDE44]|\uD835[\uDC00-\uDC54\uDC56-\uDC9C\uDC9E\uDC9F\uDCA2\uDCA5\uDCA6\uDCA9-\uDCAC\uDCAE-\uDCB9\uDCBB\uDCBD-\uDCC3\uDCC5-\uDD05\uDD07-\uDD0A\uDD0D-\uDD14\uDD16-\uDD1C\uDD1E-\uDD39\uDD3B-\uDD3E\uDD40-\uDD44\uDD46\uDD4A-\uDD50\uDD52-\uDEA5\uDEA8-\uDEC0\uDEC2-\uDEDA\uDEDC-\uDEFA\uDEFC-\uDF14\uDF16-\uDF34\uDF36-\uDF4E\uDF50-\uDF6E\uDF70-\uDF88\uDF8A-\uDFA8\uDFAA-\uDFC2\uDFC4-\uDFCB\uDFCE-\uDFFF]|\uD836[\uDE00-\uDE36\uDE3B-\uDE6C\uDE75\uDE84\uDE9B-\uDE9F\uDEA1-\uDEAF]|\uD838[\uDC00-\uDC06\uDC08-\uDC18\uDC1B-\uDC21\uDC23\uDC24\uDC26-\uDC2A]|\uD83A[\uDC00-\uDCC4\uDCD0-\uDCD6\uDD00-\uDD4A\uDD50-\uDD59]|\uD83B[\uDE00-\uDE03\uDE05-\uDE1F\uDE21\uDE22\uDE24\uDE27\uDE29-\uDE32\uDE34-\uDE37\uDE39\uDE3B\uDE42\uDE47\uDE49\uDE4B\uDE4D-\uDE4F\uDE51\uDE52\uDE54\uDE57\uDE59\uDE5B\uDE5D\uDE5F\uDE61\uDE62\uDE64\uDE67-\uDE6A\uDE6C-\uDE72\uDE74-\uDE77\uDE79-\uDE7C\uDE7E\uDE80-\uDE89\uDE8B-\uDE9B\uDEA1-\uDEA3\uDEA5-\uDEA9\uDEAB-\uDEBB]|\uD869[\uDC00-\uDED6\uDF00-\uDFFF]|\uD86D[\uDC00-\uDF34\uDF40-\uDFFF]|\uD86E[\uDC00-\uDC1D\uDC20-\uDFFF]|\uD873[\uDC00-\uDEA1\uDEB0-\uDFFF]|\uD87A[\uDC00-\uDFE0]|\uD87E[\uDC00-\uDE1D]|\uDB40[\uDD00-\uDDEF]/},ve={isSpaceSeparator:function(S){return"string"==typeof S&&Ie.Space_Separator.test(S)},isIdStartChar:function(S){return"string"==typeof S&&(S>="a"&&S<="z"||S>="A"&&S<="Z"||"$"===S||"_"===S||Ie.ID_Start.test(S))},isIdContinueChar:function(S){return"string"==typeof S&&(S>="a"&&S<="z"||S>="A"&&S<="Z"||S>="0"&&S<="9"||"$"===S||"_"===S||"\u200c"===S||"\u200d"===S||Ie.ID_Continue.test(S))},isDigit:function(S){return"string"==typeof S&&/[0-9]/.test(S)},isHexDigit:function(S){return"string"==typeof S&&/[0-9A-Fa-f]/.test(S)}};function st(d,S,re){var Y=d[S];if(null!=Y&&"object"==typeof Y)if(Array.isArray(Y))for(var le=0;le<Y.length;le++){var he=String(le),Ae=st(Y,he,re);void 0===Ae?delete Y[he]:Object.defineProperty(Y,he,{value:Ae,writable:!0,enumerable:!0,configurable:!0})}else for(var ht in Y){var Dt=st(Y,ht,re);void 0===Dt?delete Y[ht]:Object.defineProperty(Y,ht,{value:Dt,writable:!0,enumerable:!0,configurable:!0})}return re.call(d,S,Y)}function Ot(){for(ae="default",te="",kt=!1,$e=1;;){ie=et();var d=At[ae]();if(d)return d}}function et(){if(Ye[Xe])return String.fromCodePoint(Ye.codePointAt(Xe))}function B(){var d=et();return"\n"===d?(ne++,Te=0):d?Te+=d.length:Te++,d&&(Xe+=d.length),d}var At={default:function(){switch(ie){case"\t":case"\v":case"\f":case" ":case"\xa0":case"\ufeff":case"\n":case"\r":case"\u2028":case"\u2029":return void B();case"/":return B(),void(ae="comment");case void 0:return B(),Le("eof")}if(!ve.isSpaceSeparator(ie))return At[ce]();B()},comment:function(){switch(ie){case"*":return B(),void(ae="multiLineComment");case"/":return B(),void(ae="singleLineComment")}throw Ue(B())},multiLineComment:function(){switch(ie){case"*":return B(),void(ae="multiLineCommentAsterisk");case void 0:throw Ue(B())}B()},multiLineCommentAsterisk:function(){switch(ie){case"*":return void B();case"/":return B(),void(ae="default");case void 0:throw Ue(B())}B(),ae="multiLineComment"},singleLineComment:function(){switch(ie){case"\n":case"\r":case"\u2028":case"\u2029":return B(),void(ae="default");case void 0:return B(),Le("eof")}B()},value:function(){switch(ie){case"{":case"[":return Le("punctuator",B());case"n":return B(),Ht("ull"),Le("null",null);case"t":return B(),Ht("rue"),Le("boolean",!0);case"f":return B(),Ht("alse"),Le("boolean",!1);case"-":case"+":return"-"===B()&&($e=-1),void(ae="sign");case".":return te=B(),void(ae="decimalPointLeading");case"0":return te=B(),void(ae="zero");case"1":case"2":case"3":case"4":case"5":case"6":case"7":case"8":case"9":return te=B(),void(ae="decimalInteger");case"I":return B(),Ht("nfinity"),Le("numeric",1/0);case"N":return B(),Ht("aN"),Le("numeric",NaN);case'"':case"'":return kt='"'===B(),te="",void(ae="string")}throw Ue(B())},identifierNameStartEscape:function(){if("u"!==ie)throw Ue(B());B();var S=ur();switch(S){case"$":case"_":break;default:if(!ve.isIdStartChar(S))throw fr()}te+=S,ae="identifierName"},identifierName:function(){switch(ie){case"$":case"_":case"\u200c":case"\u200d":return void(te+=B());case"\\":return B(),void(ae="identifierNameEscape")}if(!ve.isIdContinueChar(ie))return Le("identifier",te);te+=B()},identifierNameEscape:function(){if("u"!==ie)throw Ue(B());B();var S=ur();switch(S){case"$":case"_":case"\u200c":case"\u200d":break;default:if(!ve.isIdContinueChar(S))throw fr()}te+=S,ae="identifierName"},sign:function(){switch(ie){case".":return te=B(),void(ae="decimalPointLeading");case"0":return te=B(),void(ae="zero");case"1":case"2":case"3":case"4":case"5":case"6":case"7":case"8":case"9":return te=B(),void(ae="decimalInteger");case"I":return B(),Ht("nfinity"),Le("numeric",$e*(1/0));case"N":return B(),Ht("aN"),Le("numeric",NaN)}throw Ue(B())},zero:function(){switch(ie){case".":return te+=B(),void(ae="decimalPoint");case"e":case"E":return te+=B(),void(ae="decimalExponent");case"x":case"X":return te+=B(),void(ae="hexadecimal")}return Le("numeric",0*$e)},decimalInteger:function(){switch(ie){case".":return te+=B(),void(ae="decimalPoint");case"e":case"E":return te+=B(),void(ae="decimalExponent")}if(!ve.isDigit(ie))return Le("numeric",$e*Number(te));te+=B()},decimalPointLeading:function(){if(ve.isDigit(ie))return te+=B(),void(ae="decimalFraction");throw Ue(B())},decimalPoint:function(){switch(ie){case"e":case"E":return te+=B(),void(ae="decimalExponent")}return ve.isDigit(ie)?(te+=B(),void(ae="decimalFraction")):Le("numeric",$e*Number(te))},decimalFraction:function(){switch(ie){case"e":case"E":return te+=B(),void(ae="decimalExponent")}if(!ve.isDigit(ie))return Le("numeric",$e*Number(te));te+=B()},decimalExponent:function(){switch(ie){case"+":case"-":return te+=B(),void(ae="decimalExponentSign")}if(ve.isDigit(ie))return te+=B(),void(ae="decimalExponentInteger");throw Ue(B())},decimalExponentSign:function(){if(ve.isDigit(ie))return te+=B(),void(ae="decimalExponentInteger");throw Ue(B())},decimalExponentInteger:function(){if(!ve.isDigit(ie))return Le("numeric",$e*Number(te));te+=B()},hexadecimal:function(){if(ve.isHexDigit(ie))return te+=B(),void(ae="hexadecimalInteger");throw Ue(B())},hexadecimalInteger:function(){if(!ve.isHexDigit(ie))return Le("numeric",$e*Number(te));te+=B()},string:function(){switch(ie){case"\\":return B(),void(te+=function sr(){switch(et()){case"b":return B(),"\b";case"f":return B(),"\f";case"n":return B(),"\n";case"r":return B(),"\r";case"t":return B(),"\t";case"v":return B(),"\v";case"0":if(B(),ve.isDigit(et()))throw Ue(B());return"\0";case"x":return B(),function pr(){var d="",S=et();if(!ve.isHexDigit(S)||(d+=B(),S=et(),!ve.isHexDigit(S)))throw Ue(B());return d+=B(),String.fromCodePoint(parseInt(d,16))}();case"u":return B(),ur();case"\n":case"\u2028":case"\u2029":return B(),"";case"\r":return B(),"\n"===et()&&B(),"";case"1":case"2":case"3":case"4":case"5":case"6":case"7":case"8":case"9":case void 0:throw Ue(B())}return B()}());case'"':return kt?(B(),Le("string",te)):void(te+=B());case"'":return kt?void(te+=B()):(B(),Le("string",te));case"\n":case"\r":throw Ue(B());case"\u2028":case"\u2029":!function cr(d){console.warn("JSON5: '"+lr(d)+"' in strings is not valid ECMAScript; consider escaping")}(ie);break;case void 0:throw Ue(B())}te+=B()},start:function(){switch(ie){case"{":case"[":return Le("punctuator",B())}ae="value"},beforePropertyName:function(){switch(ie){case"$":case"_":return te=B(),void(ae="identifierName");case"\\":return B(),void(ae="identifierNameStartEscape");case"}":return Le("punctuator",B());case'"':case"'":return kt='"'===B(),void(ae="string")}if(ve.isIdStartChar(ie))return te+=B(),void(ae="identifierName");throw Ue(B())},afterPropertyName:function(){if(":"===ie)return Le("punctuator",B());throw Ue(B())},beforePropertyValue:function(){ae="value"},afterPropertyValue:function(){switch(ie){case",":case"}":return Le("punctuator",B())}throw Ue(B())},beforeArrayValue:function(){if("]"===ie)return Le("punctuator",B());ae="value"},afterArrayValue:function(){switch(ie){case",":case"]":return Le("punctuator",B())}throw Ue(B())},end:function(){throw Ue(B())}};function Le(d,S){return{type:d,value:S,line:ne,column:Te}}function Ht(d){for(var S=0,re=d;S<re.length;S+=1){var Y=re[S];if(et()!==Y)throw Ue(B());B()}}function ur(){for(var d="",S=4;S-- >0;){var re=et();if(!ve.isHexDigit(re))throw Ue(B());d+=B()}return String.fromCodePoint(parseInt(d,16))}var ar={start:function(){if("eof"===Re.type)throw qt();Xt()},beforePropertyName:function(){switch(Re.type){case"identifier":case"string":return Ge=Re.value,void(ce="afterPropertyName");case"punctuator":return void b();case"eof":throw qt()}},afterPropertyName:function(){if("eof"===Re.type)throw qt();ce="beforePropertyValue"},beforePropertyValue:function(){if("eof"===Re.type)throw qt();Xt()},beforeArrayValue:function(){if("eof"===Re.type)throw qt();"punctuator"!==Re.type||"]"!==Re.value?Xt():b()},afterPropertyValue:function(){if("eof"===Re.type)throw qt();switch(Re.value){case",":return void(ce="beforePropertyName");case"}":b()}},afterArrayValue:function(){if("eof"===Re.type)throw qt();switch(Re.value){case",":return void(ce="beforeArrayValue");case"]":b()}},end:function(){}};function Xt(){var d;switch(Re.type){case"punctuator":switch(Re.value){case"{":d={};break;case"[":d=[]}break;case"null":case"boolean":case"numeric":case"string":d=Re.value}if(void 0===Ct)Ct=d;else{var S=de[de.length-1];Array.isArray(S)?S.push(d):Object.defineProperty(S,Ge,{value:d,writable:!0,enumerable:!0,configurable:!0})}if(null!==d&&"object"==typeof d)de.push(d),ce=Array.isArray(d)?"beforeArrayValue":"beforePropertyName";else{var re=de[de.length-1];ce=null==re?"end":Array.isArray(re)?"afterArrayValue":"afterPropertyValue"}}function b(){de.pop();var d=de[de.length-1];ce=null==d?"end":Array.isArray(d)?"afterArrayValue":"afterPropertyValue"}function Ue(d){return Jt(void 0===d?"JSON5: invalid end of input at "+ne+":"+Te:"JSON5: invalid character '"+lr(d)+"' at "+ne+":"+Te)}function qt(){return Jt("JSON5: invalid end of input at "+ne+":"+Te)}function fr(){return Jt("JSON5: invalid identifier character at "+ne+":"+(Te-=5))}function lr(d){var S={"'":"\\'",'"':'\\"',"\\":"\\\\","\b":"\\b","\f":"\\f","\n":"\\n","\r":"\\r","\t":"\\t","\v":"\\v","\0":"\\0","\u2028":"\\u2028","\u2029":"\\u2029"};if(S[d])return S[d];if(d<" "){var re=d.charCodeAt(0).toString(16);return"\\x"+("00"+re).substring(re.length)}return d}function Jt(d){var S=new SyntaxError(d);return S.lineNumber=ne,S.columnNumber=Te,S}return{parse:function(S,re){Ye=String(S),ce="start",de=[],Xe=0,ne=1,Te=0,Re=void 0,Ge=void 0,Ct=void 0;do{Re=Ot(),ar[ce]()}while("eof"!==Re.type);return"function"==typeof re?st({"":Ct},"",re):Ct},stringify:function(S,re,Y){var Ae,ht,Nt,le=[],he="",Dt="";if(null!=re&&"object"==typeof re&&!Array.isArray(re)&&(Y=re.space,Nt=re.quote,re=re.replacer),"function"==typeof re)ht=re;else if(Array.isArray(re)){Ae=[];for(var Zt=0,zt=re;Zt<zt.length;Zt+=1){var Mt=zt[Zt],pt=void 0;"string"==typeof Mt?pt=Mt:("number"==typeof Mt||Mt instanceof String||Mt instanceof Number)&&(pt=String(Mt)),void 0!==pt&&Ae.indexOf(pt)<0&&Ae.push(pt)}}return Y instanceof Number?Y=Number(Y):Y instanceof String&&(Y=String(Y)),"number"==typeof Y?Y>0&&(Y=Math.min(10,Math.floor(Y)),Dt="          ".substr(0,Y)):"string"==typeof Y&&(Dt=Y.substr(0,10)),Qt("",{"":S});function Qt(He,bt){var we=bt[He];switch(null!=we&&("function"==typeof we.toJSON5?we=we.toJSON5(He):"function"==typeof we.toJSON&&(we=we.toJSON(He))),ht&&(we=ht.call(bt,He,we)),we instanceof Number?we=Number(we):we instanceof String?we=String(we):we instanceof Boolean&&(we=we.valueOf()),we){case null:return"null";case!0:return"true";case!1:return"false"}return"string"==typeof we?er(we):"number"==typeof we?String(we):"object"==typeof we?Array.isArray(we)?function yr(He){if(le.indexOf(He)>=0)throw TypeError("Converting circular structure to JSON5");le.push(He);var yt,bt=he;he+=Dt;for(var we=[],Je=0;Je<He.length;Je++){var Wt=Qt(String(Je),He);we.push(void 0!==Wt?Wt:"null")}if(0===we.length)yt="[]";else if(""===Dt)yt="["+we.join(",")+"]";else{var Yt=we.join(",\n"+he);yt="[\n"+he+Yt+",\n"+bt+"]"}return le.pop(),he=bt,yt}(we):function Dr(He){if(le.indexOf(He)>=0)throw TypeError("Converting circular structure to JSON5");le.push(He);var Pt,nr,bt=he;he+=Dt;for(var Je=[],Wt=0,yt=Ae||Object.keys(He);Wt<yt.length;Wt+=1){var _t=yt[Wt],jt=Qt(_t,He);if(void 0!==jt){var Yt=rr(_t)+":";""!==Dt&&(Yt+=" "),Je.push(Yt+=jt)}}return 0===Je.length?Pt="{}":""===Dt?Pt="{"+(nr=Je.join(","))+"}":(nr=Je.join(",\n"+he),Pt="{\n"+he+nr+",\n"+bt+"}"),le.pop(),he=bt,Pt}(we):void 0}function er(He){for(var bt={"'":.1,'"':.2},we={"'":"\\'",'"':'\\"',"\\":"\\\\","\b":"\\b","\f":"\\f","\n":"\\n","\r":"\\r","\t":"\\t","\v":"\\v","\0":"\\0","\u2028":"\\u2028","\u2029":"\\u2029"},Je="",Wt=0;Wt<He.length;Wt++){var yt=He[Wt];switch(yt){case"'":case'"':bt[yt]++,Je+=yt;continue;case"\0":if(ve.isDigit(He[Wt+1])){Je+="\\x00";continue}}if(we[yt])Je+=we[yt];else if(yt<" "){var _t=yt.charCodeAt(0).toString(16);Je+="\\x"+("00"+_t).substring(_t.length)}else Je+=yt}var jt=Nt||Object.keys(bt).reduce(function(Yt,Pt){return bt[Yt]<bt[Pt]?Yt:Pt});return jt+(Je=Je.replace(new RegExp(jt,"g"),we[jt]))+jt}function rr(He){if(0===He.length)return er(He);var bt=String.fromCodePoint(He.codePointAt(0));if(!ve.isIdStartChar(bt))return er(He);for(var we=bt.length;we<He.length;we++)if(!ve.isIdContinueChar(String.fromCodePoint(He.codePointAt(we))))return er(He);return He}}}}()},8166:function(me,Ee,ue){var se,G;se=function(){var k,$,f,l,A,U={},m={},Z={currentLocale:"en",zeroFormat:null,nullFormat:null,defaultFormat:"0,0",scalePercentBy100:!0},O={currentLocale:Z.currentLocale,zeroFormat:Z.zeroFormat,nullFormat:Z.nullFormat,defaultFormat:Z.defaultFormat,scalePercentBy100:Z.scalePercentBy100};function xe(f,l){this._input=f,this._value=l}return k=function(f){var l,C,A,v;if(k.isNumeral(f))l=f.value();else if(0===f||typeof f>"u")l=0;else if(null===f||$.isNaN(f))l=null;else if("string"==typeof f)if(O.zeroFormat&&f===O.zeroFormat)l=0;else if(O.nullFormat&&f===O.nullFormat||!f.replace(/[^0-9]+/g,"").length)l=null;else{for(C in U)if((v="function"==typeof U[C].regexps.unformat?U[C].regexps.unformat():U[C].regexps.unformat)&&f.match(v)){A=U[C].unformat;break}l=(A=A||k._.stringToNumber)(f)}else l=Number(f)||null;return new xe(f,l)},k.version="2.0.6",k.isNumeral=function(f){return f instanceof xe},k._=$={numberToFormat:function(f,l,C){var x,y,Q,oe,je,Pe,q,j,A=m[k.options.currentLocale],v=!1,I=!1,N="",Be=1e12,Fe=1e9,at=1e6,Ke="",ge=!1;if(f=f||0,y=Math.abs(f),k._.includes(l,"(")?(v=!0,l=l.replace(/[\(|\)]/g,"")):(k._.includes(l,"+")||k._.includes(l,"-"))&&(je=k._.includes(l,"+")?l.indexOf("+"):f<0?l.indexOf("-"):-1,l=l.replace(/[\+|\-]/g,"")),k._.includes(l,"a")&&(x=!!(x=l.match(/a(k|m|b|t)?/))&&x[1],k._.includes(l," a")&&(N=" "),l=l.replace(new RegExp(N+"a[kmbt]?"),""),y>=Be&&!x||"t"===x?(N+=A.abbreviations.trillion,f/=Be):y<Be&&y>=Fe&&!x||"b"===x?(N+=A.abbreviations.billion,f/=Fe):y<Fe&&y>=at&&!x||"m"===x?(N+=A.abbreviations.million,f/=at):(y<at&&y>=1e3&&!x||"k"===x)&&(N+=A.abbreviations.thousand,f/=1e3)),k._.includes(l,"[.]")&&(I=!0,l=l.replace("[.]",".")),Q=f.toString().split(".")[0],oe=l.split(".")[1],Pe=l.indexOf(","),j=(l.split(".")[0].split(",")[0].match(/0/g)||[]).length,oe?(k._.includes(oe,"[")?(oe=(oe=oe.replace("]","")).split("["),Ke=k._.toFixed(f,oe[0].length+oe[1].length,C,oe[1].length)):Ke=k._.toFixed(f,oe.length,C),Q=Ke.split(".")[0],Ke=k._.includes(Ke,".")?A.delimiters.decimal+Ke.split(".")[1]:"",I&&0===Number(Ke.slice(1))&&(Ke="")):Q=k._.toFixed(f,0,C),N&&!x&&Number(Q)>=1e3&&N!==A.abbreviations.trillion)switch(Q=String(Number(Q)/1e3),N){case A.abbreviations.thousand:N=A.abbreviations.million;break;case A.abbreviations.million:N=A.abbreviations.billion;break;case A.abbreviations.billion:N=A.abbreviations.trillion}if(k._.includes(Q,"-")&&(Q=Q.slice(1),ge=!0),Q.length<j)for(var qe=j-Q.length;qe>0;qe--)Q="0"+Q;return Pe>-1&&(Q=Q.toString().replace(/(\d)(?=(\d{3})+(?!\d))/g,"$1"+A.delimiters.thousands)),0===l.indexOf(".")&&(Q=""),q=Q+Ke+(N||""),v?q=(v&&ge?"(":"")+q+(v&&ge?")":""):je>=0?q=0===je?(ge?"-":"+")+q:q+(ge?"-":"+"):ge&&(q="-"+q),q},stringToNumber:function(f){var v,I,N,l=m[O.currentLocale],C=f,A={thousand:3,million:6,billion:9,trillion:12};if(O.zeroFormat&&f===O.zeroFormat)I=0;else if(O.nullFormat&&f===O.nullFormat||!f.replace(/[^0-9]+/g,"").length)I=null;else{for(v in I=1,"."!==l.delimiters.decimal&&(f=f.replace(/\./g,"").replace(l.delimiters.decimal,".")),A)if(N=new RegExp("[^a-zA-Z]"+l.abbreviations[v]+"(?:\\)|(\\"+l.currency.symbol+")?(?:\\))?)?$"),C.match(N)){I*=Math.pow(10,A[v]);break}I*=(f.split("-").length+Math.min(f.split("(").length-1,f.split(")").length-1))%2?1:-1,f=f.replace(/[^0-9\.]+/g,""),I*=Number(f)}return I},isNaN:function(f){return"number"==typeof f&&isNaN(f)},includes:function(f,l){return-1!==f.indexOf(l)},insert:function(f,l,C){return f.slice(0,C)+l+f.slice(C)},reduce:function(f,l){if(null===this)throw new TypeError("Array.prototype.reduce called on null or undefined");if("function"!=typeof l)throw new TypeError(l+" is not a function");var I,C=Object(f),A=C.length>>>0,v=0;if(3===arguments.length)I=arguments[2];else{for(;v<A&&!(v in C);)v++;if(v>=A)throw new TypeError("Reduce of empty array with no initial value");I=C[v++]}for(;v<A;v++)v in C&&(I=l(I,C[v],v,C));return I},multiplier:function(f){var l=f.toString().split(".");return l.length<2?1:Math.pow(10,l[1].length)},correctionFactor:function(){return Array.prototype.slice.call(arguments).reduce(function(l,C){var A=$.multiplier(C);return l>A?l:A},1)},toFixed:function(f,l,C,A){var j,N,Be,Fe,v=f.toString().split("."),I=l-(A||0);return j=2===v.length?Math.min(Math.max(v[1].length,I),l):I,Be=Math.pow(10,j),Fe=(C(f+"e+"+j)/Be).toFixed(j),A>l-j&&(N=new RegExp("\\.?0{1,"+(A-(l-j))+"}$"),Fe=Fe.replace(N,"")),Fe}},k.options=O,k.formats=U,k.locales=m,k.locale=function(f){return f&&(O.currentLocale=f.toLowerCase()),O.currentLocale},k.localeData=function(f){if(!f)return m[O.currentLocale];if(f=f.toLowerCase(),!m[f])throw new Error("Unknown locale : "+f);return m[f]},k.reset=function(){for(var f in Z)O[f]=Z[f]},k.zeroFormat=function(f){O.zeroFormat="string"==typeof f?f:null},k.nullFormat=function(f){O.nullFormat="string"==typeof f?f:null},k.defaultFormat=function(f){O.defaultFormat="string"==typeof f?f:"0.0"},k.register=function(f,l,C){if(l=l.toLowerCase(),this[f+"s"][l])throw new TypeError(l+" "+f+" already registered.");return this[f+"s"][l]=C,C},k.validate=function(f,l){var C,A,v,I,j,N,Be,Fe;if("string"!=typeof f&&(f+="",console.warn&&console.warn("Numeral.js: Value is not string. It has been co-erced to: ",f)),(f=f.trim()).match(/^\d+$/))return!0;if(""===f)return!1;try{Be=k.localeData(l)}catch{Be=k.localeData(k.locale())}return v=Be.currency.symbol,j=Be.abbreviations,C=Be.delimiters.decimal,A="."===Be.delimiters.thousands?"\\.":Be.delimiters.thousands,!(null!==(Fe=f.match(/^[^\d]+/))&&(f=f.substr(1),Fe[0]!==v)||null!==(Fe=f.match(/[^\d]+$/))&&(f=f.slice(0,-1),Fe[0]!==j.thousand&&Fe[0]!==j.million&&Fe[0]!==j.billion&&Fe[0]!==j.trillion)||(N=new RegExp(A+"{2}"),f.match(/[^\d.,]/g)||(I=f.split(C)).length>2||(I.length<2?!I[0].match(/^\d+.*\d$/)||I[0].match(N):1===I[0].length?!I[0].match(/^\d+$/)||I[0].match(N)||!I[1].match(/^\d+$/):!I[0].match(/^\d+.*\d$/)||I[0].match(N)||!I[1].match(/^\d+$/))))},k.fn=xe.prototype={clone:function(){return k(this)},format:function(f,l){var v,I,j,C=this._value,A=f||O.defaultFormat;if(l=l||Math.round,0===C&&null!==O.zeroFormat)I=O.zeroFormat;else if(null===C&&null!==O.nullFormat)I=O.nullFormat;else{for(v in U)if(A.match(U[v].regexps.format)){j=U[v].format;break}I=(j=j||k._.numberToFormat)(C,A,l)}return I},value:function(){return this._value},input:function(){return this._input},set:function(f){return this._value=Number(f),this},add:function(f){var l=$.correctionFactor.call(null,this._value,f);return this._value=$.reduce([this._value,f],function C(A,v,I,j){return A+Math.round(l*v)},0)/l,this},subtract:function(f){var l=$.correctionFactor.call(null,this._value,f);return this._value=$.reduce([f],function C(A,v,I,j){return A-Math.round(l*v)},Math.round(this._value*l))/l,this},multiply:function(f){return this._value=$.reduce([this._value,f],function l(C,A,v,I){var j=$.correctionFactor(C,A);return Math.round(C*j)*Math.round(A*j)/Math.round(j*j)},1),this},divide:function(f){return this._value=$.reduce([this._value,f],function l(C,A,v,I){var j=$.correctionFactor(C,A);return Math.round(C*j)/Math.round(A*j)}),this},difference:function(f){return Math.abs(k(this._value).subtract(f).value())}},k.register("locale","en",{delimiters:{thousands:",",decimal:"."},abbreviations:{thousand:"k",million:"m",billion:"b",trillion:"t"},ordinal:function(f){var l=f%10;return 1==~~(f%100/10)?"th":1===l?"st":2===l?"nd":3===l?"rd":"th"},currency:{symbol:"$"}}),k.register("format","bps",{regexps:{format:/(BPS)/,unformat:/(BPS)/},format:function(f,l,C){var v,A=k._.includes(l," BPS")?" ":"";return f*=1e4,l=l.replace(/\s?BPS/,""),v=k._.numberToFormat(f,l,C),k._.includes(v,")")?((v=v.split("")).splice(-1,0,A+"BPS"),v=v.join("")):v=v+A+"BPS",v},unformat:function(f){return+(1e-4*k._.stringToNumber(f)).toFixed(15)}}),A="("+(A=(f={base:1e3,suffixes:["B","KB","MB","GB","TB","PB","EB","ZB","YB"]}).suffixes.concat((l={base:1024,suffixes:["B","KiB","MiB","GiB","TiB","PiB","EiB","ZiB","YiB"]}).suffixes.filter(function(v){return f.suffixes.indexOf(v)<0})).join("|")).replace("B","B(?!PS)")+")",k.register("format","bytes",{regexps:{format:/([0\s]i?b)/,unformat:new RegExp(A)},format:function(v,I,j){var at,It,Ke,Be=k._.includes(I,"ib")?l:f,Fe=k._.includes(I," b")||k._.includes(I," ib")?" ":"";for(I=I.replace(/\s?i?b/,""),at=0;at<=Be.suffixes.length;at++)if(It=Math.pow(Be.base,at),Ke=Math.pow(Be.base,at+1),null===v||0===v||v>=It&&v<Ke){Fe+=Be.suffixes[at],It>0&&(v/=It);break}return k._.numberToFormat(v,I,j)+Fe},unformat:function(v){var j,N,I=k._.stringToNumber(v);if(I){for(j=f.suffixes.length-1;j>=0;j--){if(k._.includes(v,f.suffixes[j])){N=Math.pow(f.base,j);break}if(k._.includes(v,l.suffixes[j])){N=Math.pow(l.base,j);break}}I*=N||1}return I}}),k.register("format","currency",{regexps:{format:/(\$)/},format:function(f,l,C){var I,j,N,A=k.locales[k.options.currentLocale],v={before:l.match(/^([\+|\-|\(|\s|\$]*)/)[0],after:l.match(/([\+|\-|\)|\s|\$]*)$/)[0]};for(l=l.replace(/\s?\$\s?/,""),I=k._.numberToFormat(f,l,C),f>=0?(v.before=v.before.replace(/[\-\(]/,""),v.after=v.after.replace(/[\-\)]/,"")):f<0&&!k._.includes(v.before,"-")&&!k._.includes(v.before,"(")&&(v.before="-"+v.before),N=0;N<v.before.length;N++)switch(j=v.before[N],j){case"$":I=k._.insert(I,A.currency.symbol,N);break;case" ":I=k._.insert(I," ",N+A.currency.symbol.length-1)}for(N=v.after.length-1;N>=0;N--)switch(j=v.after[N],j){case"$":I=N===v.after.length-1?I+A.currency.symbol:k._.insert(I,A.currency.symbol,-(v.after.length-(1+N)));break;case" ":I=N===v.after.length-1?I+" ":k._.insert(I," ",-(v.after.length-(1+N)+A.currency.symbol.length-1))}return I}}),k.register("format","exponential",{regexps:{format:/(e\+|e-)/,unformat:/(e\+|e-)/},format:function(f,l,C){var I=("number"!=typeof f||k._.isNaN(f)?"0e+0":f.toExponential()).split("e");return l=l.replace(/e[\+|\-]{1}0/,""),k._.numberToFormat(Number(I[0]),l,C)+"e"+I[1]},unformat:function(f){var l=k._.includes(f,"e+")?f.split("e+"):f.split("e-"),C=Number(l[0]),A=Number(l[1]);return A=k._.includes(f,"e-")?A*=-1:A,k._.reduce([C,Math.pow(10,A)],function v(I,j,N,Be){var Fe=k._.correctionFactor(I,j);return I*Fe*(j*Fe)/(Fe*Fe)},1)}}),k.register("format","ordinal",{regexps:{format:/(o)/},format:function(f,l,C){var A=k.locales[k.options.currentLocale],I=k._.includes(l," o")?" ":"";return l=l.replace(/\s?o/,""),I+=A.ordinal(f),k._.numberToFormat(f,l,C)+I}}),k.register("format","percentage",{regexps:{format:/(%)/,unformat:/(%)/},format:function(f,l,C){var v,A=k._.includes(l," %")?" ":"";return k.options.scalePercentBy100&&(f*=100),l=l.replace(/\s?\%/,""),v=k._.numberToFormat(f,l,C),k._.includes(v,")")?((v=v.split("")).splice(-1,0,A+"%"),v=v.join("")):v=v+A+"%",v},unformat:function(f){var l=k._.stringToNumber(f);return k.options.scalePercentBy100?.01*l:l}}),k.register("format","time",{regexps:{format:/(:)/,unformat:/(:)/},format:function(f,l,C){var A=Math.floor(f/60/60),v=Math.floor((f-60*A*60)/60),I=Math.round(f-60*A*60-60*v);return A+":"+(v<10?"0"+v:v)+":"+(I<10?"0"+I:I)},unformat:function(f){var l=f.split(":"),C=0;return 3===l.length?(C+=60*Number(l[0])*60,C+=60*Number(l[1]),C+=Number(l[2])):2===l.length&&(C+=60*Number(l[0]),C+=Number(l[1])),Number(C)}}),k},void 0!==(G=se.call(Ee,ue,Ee,me))&&(me.exports=G)},4316:function(me,Ee){var ue,G;ue=function k(){"use strict";var $=typeof self<"u"?self:typeof window<"u"?window:void 0!==$?$:{},pe=!$.document&&!!$.postMessage,U=pe&&/blob:/i.test(($.location||{}).protocol),m={},Z=0,O={parse:function(x,y){var L=(y=y||{}).dynamicTyping||!1;if(ge(L)&&(y.dynamicTypingFunction=L,L={}),y.dynamicTyping=L,y.transform=!!ge(y.transform)&&y.transform,y.worker&&O.WORKERS_SUPPORTED){var K=function(){if(!O.WORKERS_SUPPORTED)return!1;var je,Pe,Q=(je=$.URL||$.webkitURL||null,Pe=k.toString(),O.BLOB_URL||(O.BLOB_URL=je.createObjectURL(new Blob(["(",Pe,")();"],{type:"text/javascript"})))),oe=new $.Worker(Q);return oe.onmessage=Be,oe.id=Z++,m[oe.id]=oe}();return K.userStep=y.step,K.userChunk=y.chunk,K.userComplete=y.complete,K.userError=y.error,y.step=ge(y.step),y.chunk=ge(y.chunk),y.complete=ge(y.complete),y.error=ge(y.error),delete y.worker,void K.postMessage({input:x,config:y,workerId:K.id})}var V=null;return"string"==typeof x?V=y.download?new l(y):new A(y):!0===x.readable&&ge(x.read)&&ge(x.on)?V=new v(y):($.File&&x instanceof File||x instanceof Object)&&(V=new C(y)),V.stream(x)},unparse:function(x,y){var L=!1,K=!0,V=",",Q="\r\n",oe='"',je=oe+oe,Pe=!1,q=null;!function(){if("object"==typeof y){if("string"!=typeof y.delimiter||O.BAD_DELIMITERS.filter(function(ee){return-1!==y.delimiter.indexOf(ee)}).length||(V=y.delimiter),("boolean"==typeof y.quotes||"function"==typeof y.quotes||Array.isArray(y.quotes))&&(L=y.quotes),"boolean"!=typeof y.skipEmptyLines&&"string"!=typeof y.skipEmptyLines||(Pe=y.skipEmptyLines),"string"==typeof y.newline&&(Q=y.newline),"string"==typeof y.quoteChar&&(oe=y.quoteChar),"boolean"==typeof y.header&&(K=y.header),Array.isArray(y.columns)){if(0===y.columns.length)throw new Error("Option columns is empty");q=y.columns}void 0!==y.escapeChar&&(je=y.escapeChar+oe)}}();var qe=new RegExp(j(oe),"g");if("string"==typeof x&&(x=JSON.parse(x)),Array.isArray(x)){if(!x.length||Array.isArray(x[0]))return $t(null,x,Pe);if("object"==typeof x[0])return $t(q||H(x[0]),x,Pe)}else if("object"==typeof x)return"string"==typeof x.data&&(x.data=JSON.parse(x.data)),Array.isArray(x.data)&&(x.fields||(x.fields=x.meta&&x.meta.fields),x.fields||(x.fields=Array.isArray(x.data[0])?x.fields:H(x.data[0])),Array.isArray(x.data[0])||"object"==typeof x.data[0]||(x.data=[x.data])),$t(x.fields||[],x.data||[],Pe);throw new Error("Unable to serialize unrecognized input");function H(ee){if("object"!=typeof ee)return[];var Me=[];for(var _e in ee)Me.push(_e);return Me}function $t(ee,Me,_e){var Ve="";"string"==typeof ee&&(ee=JSON.parse(ee)),"string"==typeof Me&&(Me=JSON.parse(Me));var rt=Array.isArray(ee)&&0<ee.length,ct=!Array.isArray(Me[0]);if(rt&&K){for(var lt=0;lt<ee.length;lt++)0<lt&&(Ve+=V),Ve+=De(ee[lt],lt);0<Me.length&&(Ve+=Q)}for(var fe=0;fe<Me.length;fe++){var Ie=rt?ee.length:Me[fe].length,ve=!1,Ye=rt?0===Object.keys(Me[fe]).length:0===Me[fe].length;if(_e&&!rt&&(ve="greedy"===_e?""===Me[fe].join("").trim():1===Me[fe].length&&0===Me[fe][0].length),"greedy"===_e&&rt){for(var ce=[],de=0;de<Ie;de++)ce.push(Me[fe][ct?ee[de]:de]);ve=""===ce.join("").trim()}if(!ve){for(var ne=0;ne<Ie;ne++)0<ne&&!Ye&&(Ve+=V),Ve+=De(Me[fe][rt&&ct?ee[ne]:ne],ne);fe<Me.length-1&&(!_e||0<Ie&&!Ye)&&(Ve+=Q)}}return Ve}function De(ee,Me){if(null==ee)return"";if(ee.constructor===Date)return JSON.stringify(ee).slice(1,25);var _e=ee.toString().replace(qe,je);return"boolean"==typeof L&&L||"function"==typeof L&&L(ee,Me)||Array.isArray(L)&&L[Me]||function(rt,ct){for(var lt=0;lt<ct.length;lt++)if(-1<rt.indexOf(ct[lt]))return!0;return!1}(_e,O.BAD_DELIMITERS)||-1<_e.indexOf(V)||" "===_e.charAt(0)||" "===_e.charAt(_e.length-1)?oe+_e+oe:_e}}};if(O.RECORD_SEP=String.fromCharCode(30),O.UNIT_SEP=String.fromCharCode(31),O.BYTE_ORDER_MARK="\ufeff",O.BAD_DELIMITERS=["\r","\n",'"',O.BYTE_ORDER_MARK],O.WORKERS_SUPPORTED=!pe&&!!$.Worker,O.NODE_STREAM_INPUT=1,O.LocalChunkSize=10485760,O.RemoteChunkSize=5242880,O.DefaultDelimiter=",",O.Parser=N,O.ParserHandle=I,O.NetworkStreamer=l,O.FileStreamer=C,O.StringStreamer=A,O.ReadableStreamStreamer=v,$.jQuery){var xe=$.jQuery;xe.fn.parse=function(x){var y=x.config||{},L=[];return this.each(function(Q){if("INPUT"!==xe(this).prop("tagName").toUpperCase()||"file"!==xe(this).attr("type").toLowerCase()||!$.FileReader||!this.files||0===this.files.length)return!0;for(var oe=0;oe<this.files.length;oe++)L.push({file:this.files[oe],inputElem:this,instanceConfig:xe.extend({},y)})}),K(),this;function K(){if(0!==L.length){var oe,je,Pe,q=L[0];if(ge(x.before)){var qe=x.before(q.file,q.inputElem);if("object"==typeof qe){if("abort"===qe.action)return"AbortError",oe=q.file,je=q.inputElem,Pe=qe.reason,void(ge(x.error)&&x.error({name:"AbortError"},oe,je,Pe));if("skip"===qe.action)return void V();"object"==typeof qe.config&&(q.instanceConfig=xe.extend(q.instanceConfig,qe.config))}else if("skip"===qe)return void V()}var H=q.instanceConfig.complete;q.instanceConfig.complete=function($t){ge(H)&&H($t,q.file,q.inputElem),V()},O.parse(q.file,q.instanceConfig)}else ge(x.complete)&&x.complete()}function V(){L.splice(0,1),K()}}}function f(x){this._handle=null,this._finished=!1,this._completed=!1,this._halted=!1,this._input=null,this._baseIndex=0,this._partialLine="",this._rowCount=0,this._start=0,this._nextChunk=null,this.isFirstChunk=!0,this._completeResults={data:[],errors:[],meta:{}},function(y){var L=It(y);L.chunkSize=parseInt(L.chunkSize),y.step||y.chunk||(L.chunkSize=null),this._handle=new I(L),(this._handle.streamer=this)._config=L}.call(this,x),this.parseChunk=function(y,L){if(this.isFirstChunk&&ge(this._config.beforeFirstChunk)){var K=this._config.beforeFirstChunk(y);void 0!==K&&(y=K)}this.isFirstChunk=!1,this._halted=!1;var V=this._partialLine+y;this._partialLine="";var Q=this._handle.parse(V,this._baseIndex,!this._finished);if(!this._handle.paused()&&!this._handle.aborted()){var oe=Q.meta.cursor;this._finished||(this._partialLine=V.substring(oe-this._baseIndex),this._baseIndex=oe),Q&&Q.data&&(this._rowCount+=Q.data.length);var je=this._finished||this._config.preview&&this._rowCount>=this._config.preview;if(U)$.postMessage({results:Q,workerId:O.WORKER_ID,finished:je});else if(ge(this._config.chunk)&&!L){if(this._config.chunk(Q,this._handle),this._handle.paused()||this._handle.aborted())return void(this._halted=!0);Q=void 0,this._completeResults=void 0}return this._config.step||this._config.chunk||(this._completeResults.data=this._completeResults.data.concat(Q.data),this._completeResults.errors=this._completeResults.errors.concat(Q.errors),this._completeResults.meta=Q.meta),this._completed||!je||!ge(this._config.complete)||Q&&Q.meta.aborted||(this._config.complete(this._completeResults,this._input),this._completed=!0),je||Q&&Q.meta.paused||this._nextChunk(),Q}this._halted=!0},this._sendError=function(y){ge(this._config.error)?this._config.error(y):U&&this._config.error&&$.postMessage({workerId:O.WORKER_ID,error:y,finished:!1})}}function l(x){var y;(x=x||{}).chunkSize||(x.chunkSize=O.RemoteChunkSize),f.call(this,x),this._nextChunk=pe?function(){this._readChunk(),this._chunkLoaded()}:function(){this._readChunk()},this.stream=function(L){this._input=L,this._nextChunk()},this._readChunk=function(){if(this._finished)this._chunkLoaded();else{if(y=new XMLHttpRequest,this._config.withCredentials&&(y.withCredentials=this._config.withCredentials),pe||(y.onload=Ke(this._chunkLoaded,this),y.onerror=Ke(this._chunkError,this)),y.open(this._config.downloadRequestBody?"POST":"GET",this._input,!pe),this._config.downloadRequestHeaders){var L=this._config.downloadRequestHeaders;for(var K in L)y.setRequestHeader(K,L[K])}this._config.chunkSize&&y.setRequestHeader("Range","bytes="+this._start+"-"+(this._start+this._config.chunkSize-1));try{y.send(this._config.downloadRequestBody)}catch(Q){this._chunkError(Q.message)}pe&&0===y.status&&this._chunkError()}},this._chunkLoaded=function(){var K;4===y.readyState&&(y.status<200||400<=y.status?this._chunkError():(this._start+=this._config.chunkSize?this._config.chunkSize:y.responseText.length,this._finished=!this._config.chunkSize||this._start>=(null===(K=y.getResponseHeader("Content-Range"))?-1:parseInt(K.substring(K.lastIndexOf("/")+1))),this.parseChunk(y.responseText)))},this._chunkError=function(L){this._sendError(new Error(y.statusText||L))}}function C(x){var y,L;(x=x||{}).chunkSize||(x.chunkSize=O.LocalChunkSize),f.call(this,x);var K=typeof FileReader<"u";this.stream=function(V){this._input=V,L=V.slice||V.webkitSlice||V.mozSlice,K?((y=new FileReader).onload=Ke(this._chunkLoaded,this),y.onerror=Ke(this._chunkError,this)):y=new FileReaderSync,this._nextChunk()},this._nextChunk=function(){this._finished||this._config.preview&&!(this._rowCount<this._config.preview)||this._readChunk()},this._readChunk=function(){var V=this._input;if(this._config.chunkSize){var Q=Math.min(this._start+this._config.chunkSize,this._input.size);V=L.call(V,this._start,Q)}var oe=y.readAsText(V,this._config.encoding);K||this._chunkLoaded({target:{result:oe}})},this._chunkLoaded=function(V){this._start+=this._config.chunkSize,this._finished=!this._config.chunkSize||this._start>=this._input.size,this.parseChunk(V.target.result)},this._chunkError=function(){this._sendError(y.error)}}function A(x){var y;f.call(this,x=x||{}),this.stream=function(L){return y=L,this._nextChunk()},this._nextChunk=function(){if(!this._finished){var L,K=this._config.chunkSize;return K?(L=y.substring(0,K),y=y.substring(K)):(L=y,y=""),this._finished=!y,this.parseChunk(L)}}}function v(x){f.call(this,x=x||{});var y=[],L=!0,K=!1;this.pause=function(){f.prototype.pause.apply(this,arguments),this._input.pause()},this.resume=function(){f.prototype.resume.apply(this,arguments),this._input.resume()},this.stream=function(V){this._input=V,this._input.on("data",this._streamData),this._input.on("end",this._streamEnd),this._input.on("error",this._streamError)},this._checkIsFinished=function(){K&&1===y.length&&(this._finished=!0)},this._nextChunk=function(){this._checkIsFinished(),y.length?this.parseChunk(y.shift()):L=!0},this._streamData=Ke(function(V){try{y.push("string"==typeof V?V:V.toString(this._config.encoding)),L&&(L=!1,this._checkIsFinished(),this.parseChunk(y.shift()))}catch(Q){this._streamError(Q)}},this),this._streamError=Ke(function(V){this._streamCleanUp(),this._sendError(V)},this),this._streamEnd=Ke(function(){this._streamCleanUp(),K=!0,this._streamData("")},this),this._streamCleanUp=Ke(function(){this._input.removeListener("data",this._streamData),this._input.removeListener("end",this._streamEnd),this._input.removeListener("error",this._streamError)},this)}function I(x){var y,L,K,V=Math.pow(2,53),Q=-V,oe=/^\s*-?(\d+\.?|\.\d+|\d+\.\d+)(e[-+]?\d+)?\s*$/,je=/(\d{4}-[01]\d-[0-3]\dT[0-2]\d:[0-5]\d:[0-5]\d\.\d+([+-][0-2]\d:[0-5]\d|Z))|(\d{4}-[01]\d-[0-3]\dT[0-2]\d:[0-5]\d:[0-5]\d([+-][0-2]\d:[0-5]\d|Z))|(\d{4}-[01]\d-[0-3]\dT[0-2]\d:[0-5]\d([+-][0-2]\d:[0-5]\d|Z))/,Pe=this,q=0,qe=0,H=!1,$t=!1,De=[],ee={data:[],errors:[],meta:{}};if(ge(x.step)){var Me=x.step;x.step=function(fe){if(ee=fe,rt())Ve();else{if(Ve(),0===ee.data.length)return;q+=fe.data.length,x.preview&&q>x.preview?L.abort():(ee.data=ee.data[0],Me(ee,Pe))}}}function _e(fe){return"greedy"===x.skipEmptyLines?""===fe.join("").trim():1===fe.length&&0===fe[0].length}function Ve(){if(ee&&K&&(lt("Delimiter","UndetectableDelimiter","Unable to auto-detect delimiting character; defaulted to '"+O.DefaultDelimiter+"'"),K=!1),x.skipEmptyLines)for(var fe=0;fe<ee.data.length;fe++)_e(ee.data[fe])&&ee.data.splice(fe--,1);return rt()&&function(){if(ee)if(Array.isArray(ee.data[0])){for(var ve=0;rt()&&ve<ee.data.length;ve++)ee.data[ve].forEach(Ie);ee.data.splice(0,1)}else ee.data.forEach(Ie);function Ie(Ye){ge(x.transformHeader)&&(Ye=x.transformHeader(Ye)),De.push(Ye)}}(),function(){if(!ee||!x.header&&!x.dynamicTyping&&!x.transform)return ee;function Ie(Ye,ce){var de,Xe=x.header?{}:[];for(de=0;de<Ye.length;de++){var ne=de,Te=Ye[de];x.header&&(ne=de>=De.length?"__parsed_extra":De[de]),x.transform&&(Te=x.transform(Te,ne)),Te=ct(ne,Te),"__parsed_extra"===ne?(Xe[ne]=Xe[ne]||[],Xe[ne].push(Te)):Xe[ne]=Te}return x.header&&(de>De.length?lt("FieldMismatch","TooManyFields","Too many fields: expected "+De.length+" fields but parsed "+de,qe+ce):de<De.length&&lt("FieldMismatch","TooFewFields","Too few fields: expected "+De.length+" fields but parsed "+de,qe+ce)),Xe}var ve=1;return!ee.data.length||Array.isArray(ee.data[0])?(ee.data=ee.data.map(Ie),ve=ee.data.length):ee.data=Ie(ee.data,0),x.header&&ee.meta&&(ee.meta.fields=De),qe+=ve,ee}()}function rt(){return x.header&&0===De.length}function ct(fe,Ie){return ve=fe,x.dynamicTypingFunction&&void 0===x.dynamicTyping[ve]&&(x.dynamicTyping[ve]=x.dynamicTypingFunction(ve)),!0===(x.dynamicTyping[ve]||x.dynamicTyping)?"true"===Ie||"TRUE"===Ie||"false"!==Ie&&"FALSE"!==Ie&&(function(Ye){if(oe.test(Ye)){var ce=parseFloat(Ye);if(Q<ce&&ce<V)return!0}return!1}(Ie)?parseFloat(Ie):je.test(Ie)?new Date(Ie):""===Ie?null:Ie):Ie;var ve}function lt(fe,Ie,ve,Ye){var ce={type:fe,code:Ie,message:ve};void 0!==Ye&&(ce.row=Ye),ee.errors.push(ce)}this.parse=function(fe,Ie,ve){if(x.newline||(x.newline=function(Xe,ne){Xe=Xe.substring(0,1048576);var Te=new RegExp(j(ne)+"([^]*?)"+j(ne),"gm"),Re=(Xe=Xe.replace(Te,"")).split("\r"),Ge=Xe.split("\n");if(1===Re.length||1<Ge.length&&Ge[0].length<Re[0].length)return"\n";for(var Lt=0,st=0;st<Re.length;st++)"\n"===Re[st][0]&&Lt++;return Lt>=Re.length/2?"\r\n":"\r"}(fe,x.quoteChar||'"')),K=!1,x.delimiter)ge(x.delimiter)&&(x.delimiter=x.delimiter(fe),ee.meta.delimiter=x.delimiter);else{var ce=function(Xe,ne,Te,Re,Ge){var Ct,Lt,st,ae;Ge=Ge||[",","\t","|",";",O.RECORD_SEP,O.UNIT_SEP];for(var te=0;te<Ge.length;te++){var kt=Ge[te],$e=0,ie=0,Ot=0;st=void 0;for(var et=new N({comments:Re,delimiter:kt,newline:ne,preview:10}).parse(Xe),B=0;B<et.data.length;B++)if(Te&&_e(et.data[B]))Ot++;else{var At=et.data[B].length;ie+=At,void 0!==st?0<At&&($e+=Math.abs(At-st),st=At):st=At}0<et.data.length&&(ie/=et.data.length-Ot),(void 0===Lt||$e<=Lt)&&(void 0===ae||ae<ie)&&1.99<ie&&(Lt=$e,Ct=kt,ae=ie)}return{successful:!!(x.delimiter=Ct),bestDelimiter:Ct}}(fe,x.newline,x.skipEmptyLines,x.comments,x.delimitersToGuess);ce.successful?x.delimiter=ce.bestDelimiter:(K=!0,x.delimiter=O.DefaultDelimiter),ee.meta.delimiter=x.delimiter}var de=It(x);return x.preview&&x.header&&de.preview++,y=fe,L=new N(de),ee=L.parse(y,Ie,ve),Ve(),H?{meta:{paused:!0}}:ee||{meta:{paused:!1}}},this.paused=function(){return H},this.pause=function(){H=!0,L.abort(),y=ge(x.chunk)?"":y.substring(L.getCharIndex())},this.resume=function(){Pe.streamer._halted?(H=!1,Pe.streamer.parseChunk(y,!0)):setTimeout(Pe.resume,3)},this.aborted=function(){return $t},this.abort=function(){$t=!0,L.abort(),ee.meta.aborted=!0,ge(x.complete)&&x.complete(ee),y=""}}function j(x){return x.replace(/[.*+?^${}()|[\]\\]/g,"\\$&")}function N(x){var y,L=(x=x||{}).delimiter,K=x.newline,V=x.comments,Q=x.step,oe=x.preview,je=x.fastMode,Pe=y=void 0===x.quoteChar?'"':x.quoteChar;if(void 0!==x.escapeChar&&(Pe=x.escapeChar),("string"!=typeof L||-1<O.BAD_DELIMITERS.indexOf(L))&&(L=","),V===L)throw new Error("Comment character same as delimiter");!0===V?V="#":("string"!=typeof V||-1<O.BAD_DELIMITERS.indexOf(V))&&(V=!1),"\n"!==K&&"\r"!==K&&"\r\n"!==K&&(K="\n");var q=0,qe=!1;this.parse=function(H,$t,De){if("string"!=typeof H)throw new Error("Input must be a string");var ee=H.length,Me=L.length,_e=K.length,Ve=V.length,rt=ge(Q),ct=[],lt=[],fe=[],Ie=q=0;if(!H)return te();if(je||!1!==je&&-1===H.indexOf(y)){for(var ve=H.split(K),Ye=0;Ye<ve.length;Ye++){if(q+=(fe=ve[Ye]).length,Ye!==ve.length-1)q+=K.length;else if(De)return te();if(!V||fe.substring(0,Ve)!==V){if(rt){if(ct=[],Ct(fe.split(L)),kt(),qe)return te()}else Ct(fe.split(L));if(oe&&oe<=Ye)return ct=ct.slice(0,oe),te(!0)}}return te()}for(var ce=H.indexOf(L,q),de=H.indexOf(K,q),Xe=new RegExp(j(Pe)+j(y),"g"),ne=H.indexOf(y,q);;)if(H[q]!==y)if(V&&0===fe.length&&H.substring(q,q+Ve)===V){if(-1===de)return te();de=H.indexOf(K,q=de+_e),ce=H.indexOf(L,q)}else{if(-1!==ce&&(ce<de||-1===de)){if(!(ce<ne)){fe.push(H.substring(q,ce)),ce=H.indexOf(L,q=ce+Me);continue}var Te=$e(ce,ne,de);if(Te&&void 0!==Te.nextDelim){ne=Te.quoteSearch,fe.push(H.substring(q,ce=Te.nextDelim)),ce=H.indexOf(L,q=ce+Me);continue}}if(-1===de)break;if(fe.push(H.substring(q,de)),ae(de+_e),rt&&(kt(),qe))return te();if(oe&&ct.length>=oe)return te(!0)}else for(ne=q,q++;;){if(-1===(ne=H.indexOf(y,ne+1)))return De||lt.push({type:"Quotes",code:"MissingQuotes",message:"Quoted field unterminated",row:ct.length,index:q}),st();if(ne===ee-1)return st(H.substring(q,ne).replace(Xe,y));if(y!==Pe||H[ne+1]!==Pe){if(y===Pe||0===ne||H[ne-1]!==Pe){-1!==ce&&ce<ne+1&&(ce=H.indexOf(L,ne+1)),-1!==de&&de<ne+1&&(de=H.indexOf(K,ne+1));var Re=Lt(-1===de?ce:Math.min(ce,de));if(H[ne+1+Re]===L){fe.push(H.substring(q,ne).replace(Xe,y)),H[q=ne+1+Re+Me]!==y&&(ne=H.indexOf(y,q)),ce=H.indexOf(L,q),de=H.indexOf(K,q);break}var Ge=Lt(de);if(H.substring(ne+1+Ge,ne+1+Ge+_e)===K){if(fe.push(H.substring(q,ne).replace(Xe,y)),ae(ne+1+Ge+_e),ce=H.indexOf(L,q),ne=H.indexOf(y,q),rt&&(kt(),qe))return te();if(oe&&ct.length>=oe)return te(!0);break}lt.push({type:"Quotes",code:"InvalidQuotes",message:"Trailing quote on quoted field is malformed",row:ct.length,index:q}),ne++}}else ne++}return st();function Ct(ie){ct.push(ie),Ie=q}function Lt(ie){var Ot=0;if(-1!==ie){var et=H.substring(ne+1,ie);et&&""===et.trim()&&(Ot=et.length)}return Ot}function st(ie){return De||(void 0===ie&&(ie=H.substring(q)),fe.push(ie),q=ee,Ct(fe),rt&&kt()),te()}function ae(ie){q=ie,Ct(fe),fe=[],de=H.indexOf(K,q)}function te(ie){return{data:ct,errors:lt,meta:{delimiter:L,linebreak:K,aborted:qe,truncated:!!ie,cursor:Ie+($t||0)}}}function kt(){Q(te()),ct=[],lt=[]}function $e(ie,Ot,et){var B={nextDelim:void 0,quoteSearch:void 0},At=H.indexOf(y,Ot+1);if(Ot<ie&&ie<At&&(At<et||-1===et)){var Le=H.indexOf(L,At);if(-1===Le)return B;At<Le&&(At=H.indexOf(y,At+1)),B=$e(Le,At,et)}else B={nextDelim:ie,quoteSearch:Ot};return B}},this.abort=function(){qe=!0},this.getCharIndex=function(){return q}}function Be(x){var y=x.data,L=m[y.workerId],K=!1;if(y.error)L.userError(y.error,y.file);else if(y.results&&y.results.data){var V={abort:function(){K=!0,Fe(y.workerId,{data:[],errors:[],meta:{aborted:!0}})},pause:at,resume:at};if(ge(L.userStep)){for(var Q=0;Q<y.results.data.length&&(L.userStep({data:y.results.data[Q],errors:y.results.errors,meta:y.results.meta},V),!K);Q++);delete y.results}else ge(L.userChunk)&&(L.userChunk(y.results,V,y.file),delete y.results)}y.finished&&!K&&Fe(y.workerId,y.results)}function Fe(x,y){var L=m[x];ge(L.userComplete)&&L.userComplete(y),L.terminate(),delete m[x]}function at(){throw new Error("Not implemented.")}function It(x){if("object"!=typeof x||null===x)return x;var y=Array.isArray(x)?[]:{};for(var L in x)y[L]=It(x[L]);return y}function Ke(x,y){return function(){x.apply(y,arguments)}}function ge(x){return"function"==typeof x}return U&&($.onmessage=function(x){var y=x.data;if(void 0===O.WORKER_ID&&y&&(O.WORKER_ID=y.workerId),"string"==typeof y.input)$.postMessage({workerId:O.WORKER_ID,results:O.parse(y.input,y.config),finished:!0});else if($.File&&y.input instanceof File||y.input instanceof Object){var L=O.parse(y.input,y.config);L&&$.postMessage({workerId:O.WORKER_ID,results:L,finished:!0})}}),(l.prototype=Object.create(f.prototype)).constructor=l,(C.prototype=Object.create(f.prototype)).constructor=C,(A.prototype=Object.create(A.prototype)).constructor=A,(v.prototype=Object.create(f.prototype)).constructor=v,O},void 0!==(G=ue.apply(Ee,[]))&&(me.exports=G)},6200:(me,Ee,ue)=>{"use strict";var k=function $(Z){return Z&&Z.__esModule?Z:{default:Z}}(ue(7939));Ee.ZP=function(Z,O){return(new k.default).t(Z,O)}},7939:(me,Ee,ue)=>{"use strict";Object.defineProperty(Ee,"__esModule",{value:!0});var se="function"==typeof Symbol&&"symbol"==typeof Symbol.iterator?function(U){return typeof U}:function(U){return U&&"function"==typeof Symbol&&U.constructor===Symbol&&U!==Symbol.prototype?"symbol":typeof U},G=function(){function U(m,Z){for(var O,xe=0;xe<Z.length;xe++)(O=Z[xe]).enumerable=O.enumerable||!1,O.configurable=!0,"value"in O&&(O.writable=!0),Object.defineProperty(m,O.key,O)}return function(m,Z,O){return Z&&U(m.prototype,Z),O&&U(m,O),m}}(),k=ue(5759),pe=function(){function U(){var m=this;(function $(U,m){if(!(U instanceof m))throw new TypeError("Cannot call a class as a function")})(this,U),this.t=function(Z,O){if(m.input=Z,m.schemaCheck=null,O)if("string"==typeof O)m.input=(0,k.getNestedObject)(m.input,O);else{var xe=(0,k.convertSchemaAndGetMatch)(m.input,O);-1===xe?(m.schemaCheck=!1,m.input=Z):(m.schemaCheck=!0,m.input=xe)}return m}}return G(U,[{key:"isValid",get:function(){return null!==this.schemaCheck&&!0===this.schemaCheck&&null!=this.input}},{key:"isDefined",get:function(){return typeof this.input<"u"}},{key:"isUndefined",get:function(){return typeof this.input>"u"}},{key:"isNull",get:function(){return null===this.input&&"object"===se(this.input)}},{key:"isNullOrUndefined",get:function(){return!(!this.isNull&&!this.isUndefined)}},{key:"isBoolean",get:function(){return se(this.input)===se(!0)}},{key:"isTrue",get:function(){return!0===this.input}},{key:"isFalse",get:function(){return!1===this.input}},{key:"isTruthy",get:function(){return!!this.input}},{key:"isFalsy",get:function(){return!this.input}},{key:"isObject",get:function(){return"object"===se(this.input)&&this.input===Object(this.input)&&"[object Array]"!==Object.prototype.toString.call(this.input)&&"[object Date]"!==Object.prototype.toString.call(this.input)}},{key:"isEmptyObject",get:function(){return!(!this.isObject||0!==Object.keys(this.input).length)}},{key:"isString",get:function(){return"string"==typeof this.input}},{key:"isEmptyString",get:function(){return!(!this.isString||0!==this.input.length)}},{key:"isNumber",get:function(){return!!Number.isFinite(this.input)}},{key:"isArray",get:function(){return!!Array.isArray(this.input)}},{key:"isEmptyArray",get:function(){return!(!this.isArray||0!==this.input.length)}},{key:"isFunction",get:function(){return"function"==typeof this.input}},{key:"isDate",get:function(){return this.input instanceof Date||"[object Date]"===Object.prototype.toString.call(this.input)}},{key:"isSymbol",get:function(){return"symbol"===se(this.input)||"object"===se(this.input)&&"[object Symbol]"===Object.prototype.toString.call(this.input)}},{key:"safeObject",get:function(){return this.input}},{key:"safeObjectOrEmpty",get:function(){return this.input?this.input:{}}},{key:"safeString",get:function(){return this.isString?this.input:""}},{key:"safeNumber",get:function(){return this.isNumber?this.input:0}},{key:"safeBoolean",get:function(){return!!this.isBoolean&&this.input}},{key:"safeFunction",get:function(){return this.isFunction?this.input:function(){}}},{key:"safeArray",get:function(){return this.isArray?this.input:this.isNullOrUndefined?[]:[this.input]}}]),U}();pe.Schema={Number:1,String:"typy",Boolean:!0,Null:null,Undefined:void 0,Array:[],Function:function(){},Date:new Date,Symbol:Symbol("")},Ee.default=pe,me.exports=Ee.default},5759:me=>{"use strict";var Ee="function"==typeof Symbol&&"symbol"==typeof Symbol.iterator?function($){return typeof $}:function($){return $&&"function"==typeof Symbol&&$.constructor===Symbol&&$!==Symbol.prototype?"symbol":typeof $},se=function($){if("[object Array]"===Object.prototype.toString.call($))$.forEach(function(pe){return se(pe)});else{if("[object Object]"!==Object.prototype.toString.call($))return typeof $>"u"?"undefined":Ee($);Object.keys($).forEach(function(pe){return se($[pe])})}return $},G=function($,pe){var U=!1;if("[object Array]"===Object.prototype.toString.call($)){if(!pe.length)return!0;for(var m=0;m<$.length;m+=1){if(!G($[m],pe[m])){U=!1;break}U=!0}}else{if("[object Object]"!==Object.prototype.toString.call($))return(typeof pe>"u"?"undefined":Ee(pe))===(typeof $>"u"?"undefined":Ee($));for(var Z in $){if(!G($[Z],pe[Z])){U=!1;break}U=!0}}return U};me.exports={getNestedObject:function($,pe){if(void 0===pe||"string"==typeof pe)return typeof $<"u"&&"string"==typeof pe&&($=pe.split(/[.\[\]'"]/g).filter(function(Z){return""!==Z}).reduce(function(Z,O){return Z&&"undefined"!==Z[O]?Z[O]:void 0},$)),$},buildSchema:se,getSchemaMatch:G,convertSchemaAndGetMatch:function($,pe){var U=se(pe);return G($,U)?$:-1}}},4932:me=>{me.exports=[[768,879],[1155,1158],[1160,1161],[1425,1469],[1471,1471],[1473,1474],[1476,1477],[1479,1479],[1536,1539],[1552,1557],[1611,1630],[1648,1648],[1750,1764],[1767,1768],[1770,1773],[1807,1807],[1809,1809],[1840,1866],[1958,1968],[2027,2035],[2305,2306],[2364,2364],[2369,2376],[2381,2381],[2385,2388],[2402,2403],[2433,2433],[2492,2492],[2497,2500],[2509,2509],[2530,2531],[2561,2562],[2620,2620],[2625,2626],[2631,2632],[2635,2637],[2672,2673],[2689,2690],[2748,2748],[2753,2757],[2759,2760],[2765,2765],[2786,2787],[2817,2817],[2876,2876],[2879,2879],[2881,2883],[2893,2893],[2902,2902],[2946,2946],[3008,3008],[3021,3021],[3134,3136],[3142,3144],[3146,3149],[3157,3158],[3260,3260],[3263,3263],[3270,3270],[3276,3277],[3298,3299],[3393,3395],[3405,3405],[3530,3530],[3538,3540],[3542,3542],[3633,3633],[3636,3642],[3655,3662],[3761,3761],[3764,3769],[3771,3772],[3784,3789],[3864,3865],[3893,3893],[3895,3895],[3897,3897],[3953,3966],[3968,3972],[3974,3975],[3984,3991],[3993,4028],[4038,4038],[4141,4144],[4146,4146],[4150,4151],[4153,4153],[4184,4185],[4448,4607],[4959,4959],[5906,5908],[5938,5940],[5970,5971],[6002,6003],[6068,6069],[6071,6077],[6086,6086],[6089,6099],[6109,6109],[6155,6157],[6313,6313],[6432,6434],[6439,6440],[6450,6450],[6457,6459],[6679,6680],[6912,6915],[6964,6964],[6966,6970],[6972,6972],[6978,6978],[7019,7027],[7616,7626],[7678,7679],[8203,8207],[8234,8238],[8288,8291],[8298,8303],[8400,8431],[12330,12335],[12441,12442],[43014,43014],[43019,43019],[43045,43046],[64286,64286],[65024,65039],[65056,65059],[65279,65279],[65529,65531],[68097,68099],[68101,68102],[68108,68111],[68152,68154],[68159,68159],[119143,119145],[119155,119170],[119173,119179],[119210,119213],[119362,119364],[917505,917505],[917536,917631],[917760,917999]]},8916:(me,Ee,ue)=>{"use strict";var se=ue(5464),G=ue(4932),k={nul:0,control:0};function $(m,Z){if("string"!=typeof m)return pe(m,Z);for(var O=0,xe=0;xe<m.length;xe++){var f=pe(m.charCodeAt(xe),Z);if(f<0)return-1;O+=f}return O}function pe(m,Z){return 0===m?Z.nul:m<32||m>=127&&m<160?Z.control:function U(m){var xe,Z=0,O=G.length-1;if(m<G[0][0]||m>G[O][1])return!1;for(;O>=Z;)if(xe=Math.floor((Z+O)/2),m>G[xe][1])Z=xe+1;else{if(!(m<G[xe][0]))return!0;O=xe-1}return!1}(m)?0:1+(m>=4352&&(m<=4447||9001==m||9002==m||m>=11904&&m<=42191&&12351!=m||m>=44032&&m<=55203||m>=63744&&m<=64255||m>=65040&&m<=65049||m>=65072&&m<=65135||m>=65280&&m<=65376||m>=65504&&m<=65510||m>=131072&&m<=196605||m>=196608&&m<=262141))}me.exports=function(Z){return $(Z,k)},me.exports.config=function(m){return m=se(m||{},k),function(O){return $(O,m)}}}},Cr={};function Bt(me){var Ee=Cr[me];if(void 0!==Ee)return Ee.exports;var ue=Cr[me]={exports:{}};return Mr[me].call(ue.exports,ue,ue.exports,Bt),ue.exports}Bt.n=me=>{var Ee=me&&me.__esModule?()=>me.default:()=>me;return Bt.d(Ee,{a:Ee}),Ee},Bt.d=(me,Ee)=>{for(var ue in Ee)Bt.o(Ee,ue)&&!Bt.o(me,ue)&&Object.defineProperty(me,ue,{enumerable:!0,get:Ee[ue]})},Bt.o=(me,Ee)=>Object.prototype.hasOwnProperty.call(me,Ee),(()=>{"use strict";var me=Bt(1477),Ee=Bt.n(me),$=1e3,U=3600*$,O="millisecond",xe="second",f="minute",l="hour",C="day",A="week",v="month",I="quarter",j="year",N="date",Fe="Invalid Date",at=/^(\d{4})[-/]?(\d{1,2})?[-/]?(\d{0,2})[Tt\s]*(\d{1,2})?:?(\d{1,2})?:?(\d{1,2})?[.:]?(\d+)?$/,It=/\[([^\]]+)]|Y{1,4}|M{1,4}|D{1,2}|d{1,4}|H{1,2}|h{1,2}|a|A|m{1,2}|s{1,2}|Z{1,2}|SSS/g;const Ke={name:"en",weekdays:"Sunday_Monday_Tuesday_Wednesday_Thursday_Friday_Saturday".split("_"),months:"January_February_March_April_May_June_July_August_September_October_November_December".split("_"),ordinal:function(e){var t=["th","st","nd","rd"],r=e%100;return"["+e+(t[(r-20)%10]||t[r]||t[0])+"]"}};var ge=function(e,t,r){var i=String(e);return!i||i.length>=t?e:""+Array(t+1-i.length).join(r)+e};const Q={s:ge,z:function(e){var t=-e.utcOffset(),r=Math.abs(t),i=Math.floor(r/60),u=r%60;return(t<=0?"+":"-")+ge(i,2,"0")+":"+ge(u,2,"0")},m:function n(e,t){if(e.date()<t.date())return-n(t,e);var r=12*(t.year()-e.year())+(t.month()-e.month()),i=e.clone().add(r,v),u=t-i<0,a=e.clone().add(r+(u?-1:1),v);return+(-(r+(t-i)/(u?i-a:a-i))||0)},a:function(e){return e<0?Math.ceil(e)||0:Math.floor(e)},p:function(e){return{M:v,y:j,w:A,d:C,D:N,h:l,m:f,s:xe,ms:O,Q:I}[e]||String(e||"").toLowerCase().replace(/s$/,"")},u:function(e){return void 0===e}};var oe="en",je={};je[oe]=Ke;var Pe="$isDayjsObject",q=function(e){return e instanceof Me||!(!e||!e[Pe])},qe=function n(e,t,r){var i;if(!e)return oe;if("string"==typeof e){var u=e.toLowerCase();je[u]&&(i=u),t&&(je[u]=t,i=u);var a=e.split("-");if(!i&&a.length>1)return n(a[0])}else{var o=e.name;je[o]=e,i=o}return!r&&i&&(oe=i),i||!r&&oe},H=function(e,t){if(q(e))return e.clone();var r="object"==typeof t?t:{};return r.date=e,r.args=arguments,new Me(r)},De=Q;De.l=qe,De.i=q,De.w=function(e,t){return H(e,{locale:t.$L,utc:t.$u,x:t.$x,$offset:t.$offset})};var Me=function(){function n(t){this.$L=qe(t.locale,null,!0),this.parse(t),this.$x=this.$x||t.x||{},this[Pe]=!0}var e=n.prototype;return e.parse=function(r){this.$d=function(e){var t=e.date,r=e.utc;if(null===t)return new Date(NaN);if(De.u(t))return new Date;if(t instanceof Date)return new Date(t);if("string"==typeof t&&!/Z$/i.test(t)){var i=t.match(at);if(i){var u=i[2]-1||0,a=(i[7]||"0").substring(0,3);return r?new Date(Date.UTC(i[1],u,i[3]||1,i[4]||0,i[5]||0,i[6]||0,a)):new Date(i[1],u,i[3]||1,i[4]||0,i[5]||0,i[6]||0,a)}}return new Date(t)}(r),this.init()},e.init=function(){var r=this.$d;this.$y=r.getFullYear(),this.$M=r.getMonth(),this.$D=r.getDate(),this.$W=r.getDay(),this.$H=r.getHours(),this.$m=r.getMinutes(),this.$s=r.getSeconds(),this.$ms=r.getMilliseconds()},e.$utils=function(){return De},e.isValid=function(){return this.$d.toString()!==Fe},e.isSame=function(r,i){var u=H(r);return this.startOf(i)<=u&&u<=this.endOf(i)},e.isAfter=function(r,i){return H(r)<this.startOf(i)},e.isBefore=function(r,i){return this.endOf(i)<H(r)},e.$g=function(r,i,u){return De.u(r)?this[i]:this.set(u,r)},e.unix=function(){return Math.floor(this.valueOf()/1e3)},e.valueOf=function(){return this.$d.getTime()},e.startOf=function(r,i){var u=this,a=!!De.u(i)||i,o=De.p(r),s=function(M,z){var X=De.w(u.$u?Date.UTC(u.$y,z,M):new Date(u.$y,z,M),u);return a?X:X.endOf(C)},c=function(M,z){return De.w(u.toDate()[M].apply(u.toDate("s"),(a?[0,0,0,0]:[23,59,59,999]).slice(z)),u)},h=this.$W,D=this.$M,p=this.$D,E="set"+(this.$u?"UTC":"");switch(o){case j:return a?s(1,0):s(31,11);case v:return a?s(1,D):s(0,D+1);case A:var w=this.$locale().weekStart||0,F=(h<w?h+7:h)-w;return s(a?p-F:p+(6-F),D);case C:case N:return c(E+"Hours",0);case l:return c(E+"Minutes",1);case f:return c(E+"Seconds",2);case xe:return c(E+"Milliseconds",3);default:return this.clone()}},e.endOf=function(r){return this.startOf(r,!1)},e.$set=function(r,i){var u,a=De.p(r),o="set"+(this.$u?"UTC":""),s=(u={},u[C]=o+"Date",u[N]=o+"Date",u[v]=o+"Month",u[j]=o+"FullYear",u[l]=o+"Hours",u[f]=o+"Minutes",u[xe]=o+"Seconds",u[O]=o+"Milliseconds",u)[a],c=a===C?this.$D+(i-this.$W):i;if(a===v||a===j){var h=this.clone().set(N,1);h.$d[s](c),h.init(),this.$d=h.set(N,Math.min(this.$D,h.daysInMonth())).$d}else s&&this.$d[s](c);return this.init(),this},e.set=function(r,i){return this.clone().$set(r,i)},e.get=function(r){return this[De.p(r)]()},e.add=function(r,i){var a,u=this;r=Number(r);var o=De.p(i),s=function(p){var E=H(u);return De.w(E.date(E.date()+Math.round(p*r)),u)};if(o===v)return this.set(v,this.$M+r);if(o===j)return this.set(j,this.$y+r);if(o===C)return s(1);if(o===A)return s(7);var c=(a={},a[f]=6e4,a[l]=U,a[xe]=$,a)[o]||1,h=this.$d.getTime()+r*c;return De.w(h,this)},e.subtract=function(r,i){return this.add(-1*r,i)},e.format=function(r){var i=this,u=this.$locale();if(!this.isValid())return u.invalidDate||Fe;var a=r||"YYYY-MM-DDTHH:mm:ssZ",o=De.z(this),s=this.$H,c=this.$m,h=this.$M,D=u.weekdays,p=u.months,w=function(X,J,_,be){return X&&(X[J]||X(i,a))||_[J].slice(0,be)},F=function(X){return De.s(s%12||12,X,"0")},R=u.meridiem||function(z,X,J){var _=z<12?"AM":"PM";return J?_.toLowerCase():_};return a.replace(It,function(z,X){return X||function(X){switch(X){case"YY":return String(i.$y).slice(-2);case"YYYY":return De.s(i.$y,4,"0");case"M":return h+1;case"MM":return De.s(h+1,2,"0");case"MMM":return w(u.monthsShort,h,p,3);case"MMMM":return w(p,h);case"D":return i.$D;case"DD":return De.s(i.$D,2,"0");case"d":return String(i.$W);case"dd":return w(u.weekdaysMin,i.$W,D,2);case"ddd":return w(u.weekdaysShort,i.$W,D,3);case"dddd":return D[i.$W];case"H":return String(s);case"HH":return De.s(s,2,"0");case"h":return F(1);case"hh":return F(2);case"a":return R(s,c,!0);case"A":return R(s,c,!1);case"m":return String(c);case"mm":return De.s(c,2,"0");case"s":return String(i.$s);case"ss":return De.s(i.$s,2,"0");case"SSS":return De.s(i.$ms,3,"0");case"Z":return o}return null}(z)||o.replace(":","")})},e.utcOffset=function(){return 15*-Math.round(this.$d.getTimezoneOffset()/15)},e.diff=function(r,i,u){var p,a=this,o=De.p(i),s=H(r),c=6e4*(s.utcOffset()-this.utcOffset()),h=this-s,D=function(){return De.m(a,s)};switch(o){case j:p=D()/12;break;case v:p=D();break;case I:p=D()/3;break;case A:p=(h-c)/6048e5;break;case C:p=(h-c)/864e5;break;case l:p=h/U;break;case f:p=h/6e4;break;case xe:p=h/$;break;default:p=h}return u?p:De.a(p)},e.daysInMonth=function(){return this.endOf(v).$D},e.$locale=function(){return je[this.$L]},e.locale=function(r,i){if(!r)return this.$L;var u=this.clone(),a=qe(r,i,!0);return a&&(u.$L=a),u},e.clone=function(){return De.w(this.$d,this)},e.toDate=function(){return new Date(this.valueOf())},e.toJSON=function(){return this.isValid()?this.toISOString():null},e.toISOString=function(){return this.$d.toISOString()},e.toString=function(){return this.$d.toUTCString()},n}(),_e=Me.prototype;H.prototype=_e,[["$ms",O],["$s",xe],["$m",f],["$H",l],["$W",C],["$M",v],["$y",j],["$D",N]].forEach(function(n){_e[n[1]]=function(e){return this.$g(e,n[0],n[1])}}),H.extend=function(n,e){return n.$i||(n(e,Me,H),n.$i=!0),H},H.locale=qe,H.isDayjs=q,H.unix=function(n){return H(1e3*n)},H.en=je[oe],H.Ls=je,H.p={};const Ve=H;var rt=Bt(6200),ct=Bt(7161),lt=Bt.n(ct),fe=Bt(4316),Ie=Bt.n(fe),Ye={LTS:"h:mm:ss A",LT:"h:mm A",L:"MM/DD/YYYY",LL:"MMMM D, YYYY",LLL:"MMMM D, YYYY h:mm A",LLLL:"dddd, MMMM D, YYYY h:mm A"},de=/(\[[^[]*\])|([-_:/.,()\s]+)|(A|a|YYYY|YY?|MM?M?M?|Do|DD?|hh?|HH?|mm?|ss?|S{1,3}|z|ZZ?)/g,ne=/\d\d/,Ge=/\d\d?/,st=/\d*[^-_:/,()\s\d]+/,ae={},te=function(e){return(e=+e)+(e>68?1900:2e3)},$e=function(e){return function(t){this[e]=+t}},ie=[/[+-]\d\d:?(\d\d)?|Z/,function(n){(this.zone||(this.zone={})).offset=function kt(n){if(!n||"Z"===n)return 0;var e=n.match(/([+-]|\d\d)/g),t=60*e[1]+(+e[2]||0);return 0===t?0:"+"===e[0]?-t:t}(n)}],Ot=function(e){var t=ae[e];return t&&(t.indexOf?t:t.s.concat(t.f))},et=function(e,t){var r,u=ae.meridiem;if(u){for(var a=1;a<=24;a+=1)if(e.indexOf(u(a,0,t))>-1){r=a>12;break}}else r=e===(t?"pm":"PM");return r},B={A:[st,function(n){this.afternoon=et(n,!1)}],a:[st,function(n){this.afternoon=et(n,!0)}],S:[/\d/,function(n){this.milliseconds=100*+n}],SS:[ne,function(n){this.milliseconds=10*+n}],SSS:[/\d{3}/,function(n){this.milliseconds=+n}],s:[Ge,$e("seconds")],ss:[Ge,$e("seconds")],m:[Ge,$e("minutes")],mm:[Ge,$e("minutes")],H:[Ge,$e("hours")],h:[Ge,$e("hours")],HH:[Ge,$e("hours")],hh:[Ge,$e("hours")],D:[Ge,$e("day")],DD:[ne,$e("day")],Do:[st,function(n){var t=ae.ordinal,r=n.match(/\d+/);if(this.day=r[0],t)for(var i=1;i<=31;i+=1)t(i).replace(/\[|\]/g,"")===n&&(this.day=i)}],M:[Ge,$e("month")],MM:[ne,$e("month")],MMM:[st,function(n){var e=Ot("months"),r=(Ot("monthsShort")||e.map(function(i){return i.slice(0,3)})).indexOf(n)+1;if(r<1)throw new Error;this.month=r%12||r}],MMMM:[st,function(n){var t=Ot("months").indexOf(n)+1;if(t<1)throw new Error;this.month=t%12||t}],Y:[/[+-]?\d+/,$e("year")],YY:[ne,function(n){this.year=te(n)}],YYYY:[/\d{4}/,$e("year")],Z:ie,ZZ:ie};const sr=function(n,e,t){t.p.customParseFormat=!0,n&&n.parseTwoDigitYear&&(te=n.parseTwoDigitYear);var r=e.prototype,i=r.parse;r.parse=function(u){var a=u.date,o=u.utc,s=u.args;this.$u=o;var c=s[1];if("string"==typeof c){var h=!0===s[2],D=!0===s[3],p=h||D,E=s[2];D&&(E=s[2]),ae=this.$locale(),!h&&E&&(ae=t.Ls[E]),this.$d=function(e,t,r){try{if(["x","X"].indexOf(t)>-1)return new Date(("X"===t?1e3:1)*e);var u=function Le(n){n=function(e,t){return e.replace(/(\[[^\]]+])|(LTS?|l{1,4}|L{1,4})/g,function(r,i,u){var a=u&&u.toUpperCase();return i||t[u]||Ye[u]||function(e){return e.replace(/(\[[^\]]+])|(MMMM|MM|DD|dddd)/g,function(t,r,i){return r||i.slice(1)})}(t[a])})}(n,ae&&ae.formats);for(var e=n.match(de),t=e.length,r=0;r<t;r+=1){var i=e[r],u=B[i],o=u&&u[1];e[r]=o?{regex:u&&u[0],parser:o}:i.replace(/^\[|\]$/g,"")}return function(s){for(var c={},h=0,D=0;h<t;h+=1){var p=e[h];if("string"==typeof p)D+=p.length;else{var E=p.regex,w=p.parser,F=s.slice(D),M=E.exec(F)[0];w.call(c,M),s=s.replace(M,"")}}return function At(n){var e=n.afternoon;if(void 0!==e){var t=n.hours;e?t<12&&(n.hours+=12):12===t&&(n.hours=0),delete n.afternoon}}(c),c}}(t)(e),a=u.year,o=u.month,s=u.day,c=u.hours,h=u.minutes,D=u.seconds,p=u.milliseconds,E=u.zone,w=new Date,F=s||(a||o?1:w.getDate()),R=a||w.getFullYear(),M=0;a&&!o||(M=o>0?o-1:w.getMonth());var z=c||0,X=h||0,J=D||0,_=p||0;return E?new Date(Date.UTC(R,M,F,z,X,J,_+60*E.offset*1e3)):r?new Date(Date.UTC(R,M,F,z,X,J,_)):new Date(R,M,F,z,X,J,_)}catch{return new Date("")}}(a,c,o),this.init(),E&&!0!==E&&(this.$L=this.locale(E).$L),p&&a!=this.format(c)&&(this.$d=new Date("")),ae={}}else if(c instanceof Array)for(var w=c.length,F=1;F<=w;F+=1){s[1]=c[F-1];var R=t.apply(this,s);if(R.isValid()){this.$d=R.$d,this.$L=R.$L,this.init();break}F===w&&(this.$d=new Date(""))}else i.call(this,u)}};var pr=Bt(8166),ur=Bt.n(pr),ar=function(n,e){return(ar=Object.setPrototypeOf||{__proto__:[]}instanceof Array&&function(t,r){t.__proto__=r}||function(t,r){for(var i in r)r.hasOwnProperty(i)&&(t[i]=r[i])})(n,e)};function Xt(n,e){function t(){this.constructor=n}ar(n,e),n.prototype=null===e?Object.create(e):(t.prototype=e.prototype,new t)}function b(n){var e="function"==typeof Symbol&&n[Symbol.iterator],t=0;return e?e.call(n):{next:function(){return n&&t>=n.length&&(n=void 0),{value:n&&n[t++],done:!n}}}}function Ue(n,e){var t="function"==typeof Symbol&&n[Symbol.iterator];if(!t)return n;var i,a,r=t.call(n),u=[];try{for(;(void 0===e||e-- >0)&&!(i=r.next()).done;)u.push(i.value)}catch(o){a={error:o}}finally{try{i&&!i.done&&(t=r.return)&&t.call(r)}finally{if(a)throw a.error}}return u}function qt(){for(var n=[],e=0;e<arguments.length;e++)n=n.concat(Ue(arguments[e]));return n}var fr=function(){function n(){}return n.prototype.next=function(){return{done:!0,value:null}},n}(),cr=function(){function n(){}return n.prototype[Symbol.iterator]=function(){return new fr},n}(),lr=function(){function n(){this.index=0}return n.prototype.next=function(){return{done:!1,value:this.index++}},n}(),Jt=function(){function n(){}return n.prototype[Symbol.iterator]=function(){return new lr},n}(),dr=function(){function n(e){this.iterators=e}return n.prototype.next=function(){if(0===this.iterators.length)return{done:!0,value:[]};var a,o,e=[];try{for(var t=b(this.iterators),r=t.next();!r.done;r=t.next()){var u=r.value.next();if(u.done)return{done:!0,value:[]};e.push(u.value)}}catch(s){a={error:s}}finally{try{r&&!r.done&&(o=t.return)&&o.call(t)}finally{if(a)throw a.error}}return{done:!1,value:e}},n}(),Gt=function(){function n(e){this.iterables=e}return n.prototype[Symbol.iterator]=function(){var u,a,e=[];try{for(var t=b(this.iterables),r=t.next();!r.done;r=t.next())e.push(r.value[Symbol.iterator]())}catch(o){u={error:o}}finally{try{r&&!r.done&&(a=t.return)&&a.call(t)}finally{if(u)throw u.error}}return new dr(e)},n}(),vr=function(){function n(e,t){this.index=0,this.iterator=e,this.selector=t}return n.prototype.next=function(){var e=this.iterator.next();return e.done?{done:!0}:{done:!1,value:this.selector(e.value,this.index++)}},n}(),xt=function(){function n(e,t){this.iterable=e,this.selector=t}return n.prototype[Symbol.iterator]=function(){var e=this.iterable[Symbol.iterator]();return new vr(e,this.selector)},n}(),d=function(){function n(e,t){this.index=0,this.iterator=e,this.selector=t,this.outputIterator=null}return n.prototype.next=function(){for(;;){if(null===this.outputIterator){var e=this.iterator.next();if(e.done)return{done:!0};var t=this.selector(e.value,this.index++);this.outputIterator=t[Symbol.iterator]()}var r=this.outputIterator.next();if(!r.done)return r;this.outputIterator=null}},n}(),S=function(){function n(e,t){this.iterable=e,this.selector=t}return n.prototype[Symbol.iterator]=function(){var e=this.iterable[Symbol.iterator]();return new d(e,this.selector)},n}(),re=function(){function n(e,t){this.childIterator=e,this.numElements=t}return n.prototype.next=function(){return this.numElements<=0?{done:!0}:(--this.numElements,this.childIterator.next())},n}(),Y=function(){function n(e,t){this.childIterable=e,this.numElements=t}return n.prototype[Symbol.iterator]=function(){var e=this.childIterable[Symbol.iterator]();return new re(e,this.numElements)},n}(),le=function(){function n(e,t){this.done=!1,this.childIterator=e,this.predicate=t}return n.prototype.next=function(){if(!this.done){var e=this.childIterator.next();if(e.done)this.done=!0;else{if(this.predicate(e.value))return e;this.done=!0}}return{done:!0}},n}(),he=function(){function n(e,t){this.childIterable=e,this.predicate=t}return n.prototype[Symbol.iterator]=function(){var e=this.childIterable[Symbol.iterator]();return new le(e,this.predicate)},n}(),Ae=function(){function n(e,t){this.childIterator=e,this.predicate=t}return n.prototype.next=function(){for(;;){var e=this.childIterator.next();if(e.done||this.predicate(e.value))return e}},n}(),ht=function(){function n(e,t){this.childIterable=e,this.predicate=t}return n.prototype[Symbol.iterator]=function(){var e=this.childIterable[Symbol.iterator]();return new Ae(e,this.predicate)},n}(),Dt=function(){function n(e){this.curIterator=null,this.iterables=e,this.iterator=e[Symbol.iterator](),this.moveToNextIterable()}return n.prototype.moveToNextIterable=function(){var e=this.iterator.next();this.curIterator=e.done?null:e.value[Symbol.iterator]()},n.prototype.next=function(){for(;;){if(null==this.curIterator)return{done:!0};var e=this.curIterator.next();if(!e.done)return e;this.moveToNextIterable()}},n}(),Nt=function(){function n(e){this.iterables=e}return n.prototype[Symbol.iterator]=function(){return new Dt(this.iterables)},n}(),Zt=function(){function n(e,t,r){this.iterable=e,this.period=t,this.whichIndex=r}return n.prototype.next=function(){this.iterator||(this.iterator=this.iterable[Symbol.iterator]());for(var e=[],t=0;t<this.period;++t){var r=this.iterator.next();if(r.done)break;e.push(r.value)}if(0===e.length)return{done:!0};var i=new ot({pairs:e});return{value:[this.whichIndex===or.Start?i.getIndex().first():i.getIndex().last(),i],done:!1}},n}(),zt=function(){function n(e,t,r){this.iterable=e,this.period=t,this.whichIndex=r}return n.prototype[Symbol.iterator]=function(){return new Zt(this.iterable,this.period,this.whichIndex)},n}(),Mt=function(){function n(e){this.index=0,this.arr=e}return n.prototype.next=function(){return this.index<this.arr.length?{done:!1,value:this.arr[this.index++]}:{done:!0}},n}(),pt=function(){function n(e){this.iterable=e}return n.prototype[Symbol.iterator]=function(){var u,a,e=[];try{for(var t=b(this.iterable),r=t.next();!r.done;r=t.next())e.push(r.value)}catch(o){u={error:o}}finally{try{r&&!r.done&&(a=t.return)&&a.call(t)}finally{if(u)throw u.error}}return e.reverse(),new Mt(e)},n}(),Qt=function(){function n(e,t){this.iterators=e.map(function(r){return r[Symbol.iterator]()}),this.zipper=t}return n.prototype.next=function(){var e=this.iterators.map(function(c){return c.next()});try{for(var t=b(e),r=t.next();!r.done;r=t.next())if(r.value.done)return{done:!0}}catch(c){o={error:c}}finally{try{r&&!r.done&&(s=t.return)&&s.call(t)}finally{if(o)throw o.error}}var o,s,u=e.map(function(c){return c.value}),a=new ot(u);return{done:!1,value:this.zipper(a)}},n}(),er=function(){function n(e,t){this.iterables=e,this.zipper=t}return n.prototype[Symbol.iterator]=function(){return new Qt(this.iterables,this.zipper)},n}(),Dr=function(){function n(e,t){this.valuesAlreadySeen=new Set,this.iterator=e[Symbol.iterator](),this.selector=t}return n.prototype.next=function(){for(;;){var e=this.iterator.next();if(e.done)return{done:!0};var t;if(t=this.selector?this.selector(e.value):e.value,!this.valuesAlreadySeen.has(t))return this.valuesAlreadySeen.add(t),{done:!1,value:e.value}}},n}(),rr=function(){function n(e,t){this.iterable=e,this.selector=t}return n.prototype[Symbol.iterator]=function(){return new Dr(this.iterable,this.selector)},n}(),yr=function(){function n(e,t,r){this.iterable=e,this.period=t,this.whichIndex=r}return n.prototype.next=function(){if(this.curWindow){if(this.curWindow.shift(),(t=this.iterator.next()).done)return{done:!0};this.curWindow.push(t.value)}else{this.curWindow=[],this.iterator=this.iterable[Symbol.iterator]();for(var e=0;e<this.period;++e){var t;if((t=this.iterator.next()).done)return{done:!0};this.curWindow.push(t.value)}}var r=new ot({pairs:this.curWindow});return{value:[this.whichIndex===or.Start?r.getIndex().first():r.getIndex().last(),r],done:!1}},n}(),He=function(){function n(e,t,r){this.iterable=e,this.period=t,this.whichIndex=r}return n.prototype[Symbol.iterator]=function(){return new yr(this.iterable,this.period,this.whichIndex)},n}(),bt=function(){function n(e,t){this.iterator=e[Symbol.iterator](),this.nextValue=this.iterator.next(),this.comparer=t}return n.prototype.next=function(){if(this.nextValue.done)return{done:!0};for(var e=[this.nextValue.value],t=this.nextValue.value;this.nextValue=this.iterator.next(),!this.nextValue.done;){if(!this.comparer(t[1],this.nextValue.value[1])){t=this.nextValue.value;break}e.push(this.nextValue.value),t=this.nextValue.value}return{value:new ot({pairs:e}),done:!1}},n}(),we=function(){function n(e,t){this.iterable=e,this.comparer=t}return n.prototype[Symbol.iterator]=function(){return new bt(this.iterable,this.comparer)},n}(),Je=function(n){return n[n.Ascending=0]="Ascending",n[n.Descending=1]="Descending",n}(Je||{}),Wt=function(){function n(e,t){this.values=e,this.sortSpec=t,this.keys=[]}return n.prototype.genKeys=function(){var u,a;if(!(this.keys.length>0))try{for(var t=b(this.values),r=t.next();!r.done;r=t.next())this.keys.push(this.sortSpec.selector(r.value,0))}catch(o){u={error:o}}finally{try{r&&!r.done&&(a=t.return)&&a.call(t)}finally{if(u)throw u.error}}},n.prototype.compare=function(e,t){this.genKeys();var r=this.keys[e],i=this.keys[t],u=-1;return r===i?u=0:r>i&&(u=1),this.sortSpec.direction===Je.Descending?-u:u},n}(),yt=function(){function n(e,t){this.iterable=e,this.sortSpec=t}return n.prototype[Symbol.iterator]=function(){var e=[],t=[],r=0;try{for(var i=b(this.iterable),u=i.next();!u.done;u=i.next()){var a=u.value;e.push(r),t.push(a),++r}}catch(_){F={error:_}}finally{try{u&&!u.done&&(R=i.return)&&R.call(i)}finally{if(F)throw F.error}}var o=[];try{for(var s=b(this.sortSpec),c=s.next();!c.done;c=s.next())o.push(new Wt(t,c.value))}catch(_){M={error:_}}finally{try{c&&!c.done&&(z=s.return)&&z.call(s)}finally{if(M)throw M.error}}o[0].genKeys(),e.sort(function(_,be){try{for(var ke=b(o),tt=ke.next();!tt.done;tt=ke.next()){var dt=tt.value.compare(_,be);if(0!==dt)return dt}}catch(it){vt={error:it}}finally{try{tt&&!tt.done&&(ye=ke.return)&&ye.call(ke)}finally{if(vt)throw vt.error}}return 0;var vt,ye});var F,R,M,z,X,J,D=[];try{for(var p=b(e),E=p.next();!E.done;E=p.next())D.push(t[E.value])}catch(_){X={error:_}}finally{try{E&&!E.done&&(J=p.return)&&J.call(p)}finally{if(X)throw X.error}}return new Mt(D)},n}(),_t=function(){function n(e,t){this.iterator=e,this.extractIndex=t}return n.prototype.next=function(){var e=this.iterator.next();return e.done?e:{done:!1,value:e.value[this.extractIndex]}},n}(),jt=function(){function n(e,t){this.arrayIterable=e,this.extractIndex=t}return n.prototype[Symbol.iterator]=function(){var e=this.arrayIterable[Symbol.iterator]();return new _t(e,this.extractIndex)},n}(),Yt=function(){function n(e,t){this.iterator=e,this.numValues=t}return n.prototype.next=function(){for(;--this.numValues>=0;){var e=this.iterator.next();if(e.done)return e}return this.iterator.next()},n}(),Pt=function(){function n(e,t){this.iterable=e,this.numValues=t}return n.prototype[Symbol.iterator]=function(){var e=this.iterable[Symbol.iterator]();return new Yt(e,this.numValues)},n}(),nr=function(){function n(e,t){this.doneSkipping=!1,this.childIterator=e,this.predicate=t}return n.prototype.next=function(){for(;;){var e=this.childIterator.next();if(e.done)return e;if(this.doneSkipping||!this.predicate(e.value))return this.doneSkipping=!0,e}},n}(),Tt=function(){function n(e,t){this.childIterable=e,this.predicate=t}return n.prototype[Symbol.iterator]=function(){var e=this.childIterable[Symbol.iterator]();return new nr(e,this.predicate)},n}(),jr=function(){function n(e,t,r){this.columnNames=e,this.iterable=t,this.period=r}return n.prototype.next=function(){this.iterator||(this.iterator=this.iterable[Symbol.iterator]());for(var e=[],t=0;t<this.period;++t){var r=this.iterator.next();if(r.done)break;e.push(r.value)}return 0===e.length?{done:!0}:{value:new St({columnNames:this.columnNames,pairs:e}),done:!1}},n}(),Pr=function(){function n(e,t,r){this.columnNames=e,this.iterable=t,this.period=r}return n.prototype[Symbol.iterator]=function(){return new jr(this.columnNames,this.iterable,this.period)},n}(),Tr=function(){function n(e,t){this.index=0,this.columnNames=Array.from(e),this.rowsIterator=t[Symbol.iterator]()}return n.prototype.next=function(){var e=this.rowsIterator.next();if(e.done)return{done:!0};for(var t=e.value,r={},i=0;i<this.columnNames.length;++i)r[this.columnNames[i]]=t[i];return{done:!1,value:r}},n}(),Ar=function(){function n(e,t){this.columnNames=e,this.rows=t}return n.prototype[Symbol.iterator]=function(){return new Tr(this.columnNames,this.rows)},n}(),Rr=function(){function n(e,t,r){this.columnNames=e,this.iterable=t,this.period=r}return n.prototype.next=function(){if(this.curWindow){if(this.curWindow.shift(),(t=this.iterator.next()).done)return{done:!0};this.curWindow.push(t.value)}else{this.curWindow=[],this.iterator=this.iterable[Symbol.iterator]();for(var e=0;e<this.period;++e){var t;if((t=this.iterator.next()).done)return{done:!0};this.curWindow.push(t.value)}}return{value:new St({columnNames:this.columnNames,pairs:this.curWindow}),done:!1}},n}(),$r=function(){function n(e,t,r){this.columnNames=e,this.iterable=t,this.period=r}return n.prototype[Symbol.iterator]=function(){return new Rr(this.columnNames,this.iterable,this.period)},n}(),Lr=function(){function n(e,t,r){this.columnNames=e,this.iterator=t[Symbol.iterator](),this.nextValue=this.iterator.next(),this.comparer=r}return n.prototype.next=function(){if(this.nextValue.done)return{done:!0};for(var e=[this.nextValue.value],t=this.nextValue.value;this.nextValue=this.iterator.next(),!this.nextValue.done;){if(!this.comparer(t[1],this.nextValue.value[1])){t=this.nextValue.value;break}e.push(this.nextValue.value),t=this.nextValue.value}return{value:new St({columnNames:this.columnNames,pairs:e}),done:!1}},n}(),zr=function(){function n(e,t,r){this.columnNames=e,this.iterable=t,this.comparer=r}return n.prototype[Symbol.iterator]=function(){return new Lr(this.columnNames,this.iterable,this.comparer)},n}(),Wr=function(){function n(e,t){this.repetition=0,this.iterator=e[Symbol.iterator](),this.count=t,this.result=this.iterator.next()}return n.prototype.next=function(){return 0==this.count?{done:!0}:(this.repetition==this.count&&(this.result=this.iterator.next(),this.repetition=0),this.repetition+=1,this.result.done?{done:!0}:{done:!1,value:this.result.value})},n}(),Nr=function(){function n(e,t){this.iterable=e,this.count=t}return n.prototype[Symbol.iterator]=function(){return new Wr(this.iterable,this.count)},n}(),Vr=function(){function n(e,t){this.count=0,this.repetition=0,this.firstIteration=!0,this.iterable=e,this.iterator=e[Symbol.iterator](),this.count=t}return n.prototype.next=function(){var e=this.iterator.next();return this.firstIteration&&e.done?{done:!0}:(this.firstIteration=!1,e.done&&(this.repetition+=1,this.iterator=this.iterable[Symbol.iterator](),e=this.iterator.next()),this.repetition<this.count?{done:!1,value:e.value}:{done:!0})},n}(),Ur=function(){function n(e,t){this.iterable=e,this.count=t}return n.prototype[Symbol.iterator]=function(){return new Vr(this.iterable,this.count)},n}(),qr=function(){function n(e){this.iteratorIndex=0,this.iterators=e.map(function(t){return t[Symbol.iterator]()})}return n.prototype.next=function(){if(this.iterators.length>0){for(var e=this.iterators[this.iteratorIndex].next();e.done;){if(this.iteratorIndex+=1,!(this.iteratorIndex<this.iterators.length))return{done:!0};e=this.iterators[this.iteratorIndex].next()}return{done:!1,value:e.value}}return{done:!0}},n}(),Yr=function(){function n(e){this.iterables=e}return n.prototype[Symbol.iterator]=function(){return new qr(this.iterables)},n}(),Hr=function(){function n(e,t){this.columnNamesIterator=null,this.values=e,this.considerAllRows=t}return n.prototype.next=function(){if(null===this.columnNamesIterator)if(this.considerAllRows){var e={};try{for(var t=b(this.values),r=t.next();!r.done;r=t.next()){var i=r.value;try{for(var u=b(Object.keys(i)),a=u.next();!a.done;a=u.next())e[a.value]=!0}catch(w){p={error:w}}finally{try{a&&!a.done&&(E=u.return)&&E.call(u)}finally{if(p)throw p.error}}}}catch(w){h={error:w}}finally{try{r&&!r.done&&(D=t.return)&&D.call(t)}finally{if(h)throw h.error}}this.columnNamesIterator=new Mt(Object.keys(e))}else{var c=this.values[Symbol.iterator]().next();if(c.done)return{done:!0,value:""};this.columnNamesIterator=new Mt(Object.keys(c.value))}return this.columnNamesIterator.next();var h,D,p,E},n}(),br=function(){function n(e,t){this.values=e,this.considerAllRows=t}return n.prototype[Symbol.iterator]=function(){return new Hr(this.values,this.considerAllRows)},n}();function wr(n,e){var s,c,t={},r=[];try{for(var i=b(n),u=i.next();!u.done;u=i.next()){var a=u.value,o=e&&e(a)||a;t[o]||(t[o]=!0,r.push(a))}}catch(h){s={error:h}}finally{try{u&&!u.done&&(c=i.return)&&c.call(i)}finally{if(s)throw s.error}}return r}function tr(n,e,t){var s,c,r={};try{for(var i=b(n),u=i.next();!u.done;u=i.next()){var a=u.value;r[e(a)]=t(a)}}catch(h){s={error:h}}finally{try{u&&!u.done&&(c=i.return)&&c.call(i)}finally{if(s)throw s.error}}return r}function Sr(n){return void 0===n?"undefined":Ze(n)?"number":Se(n)?"string":n instanceof Date?"date":function Jr(n){return(0,rt.ZP)(n).isBoolean}(n)?"boolean":"unsupported"}function Et(n){return(0,rt.ZP)(n).isObject&&!Er(n)}function T(n){return(0,rt.ZP)(n).isFunction}function Se(n){return(0,rt.ZP)(n).isString}function Er(n){return"[object Date]"===Object.prototype.toString.call(n)}function Ze(n){return(0,rt.ZP)(n).isNumber}function Qe(n){return(0,rt.ZP)(n).isArray}function xr(n){return void 0===n}var Zr=function(){function n(e){this.iterable=e,this.index=0}return n.prototype.next=function(){return this.iterable._next(this.index++)},n}(),Vt=function(){function n(e){this.iterator=e,this.cached=[]}return n.prototype[Symbol.iterator]=function(){return new Zr(this)},n.prototype._next=function(e){if(e>=this.cached.length){var t=this.iterator.next();if(t.done)return{done:!0};this.cached.push(t.value)}return{done:!1,value:this.cached[e]}},n}(),St=function(){function n(e){if(this.configFn=null,this.content=null,this.indexedContent=null,e){var t=e;if(void 0!==t.getTypeCode){var r=t.getTypeCode();if("dataframe"===r||"series"===r)return void(void 0!==t.content?this.content=t.content:this.configFn=t.configFn)}T(e)?this.configFn=e:this.content=n.isIterator(e)?n.initFromIterator(e):n.isIterable(e)?n.initFromIterable(e):n.initFromConfig(e)}else this.content=n.initEmpty()}return n.initFromIterator=function(e){return n.initFromIterable(new Vt(e))},n.initFromIterable=function(e){var t=e[Symbol.iterator]().next(),r=t.done?[]:Object.keys(t.value);return{index:n.defaultCountIterable,values:e,pairs:new Gt([n.defaultCountIterable,e]),isBaked:!0,columnNames:r,isCaseSensitive:!1}},n.initEmpty=function(){return{index:n.defaultEmptyIterable,values:n.defaultEmptyIterable,pairs:n.defaultEmptyIterable,isBaked:!0,columnNames:[],isCaseSensitive:!1}},n.initColumnNames=function(e,t){var r=[],i={},u=Array.from(e).map(function(z){return z.toString()});try{for(var a=b(u),o=a.next();!o.done;o=a.next()){var s=o.value;void 0===i[c=void 0!==t&&t?s:s.toLowerCase()]?i[c]=1:i[c]+=1}}catch(z){w={error:z}}finally{try{o&&!o.done&&(F=a.return)&&F.call(a)}finally{if(w)throw w.error}}var w,F,R,M,h={};try{for(var D=b(u),p=D.next();!p.done;p=D.next()){var c;if(s=p.value,i[c=void 0!==t&&t?s:s.toLowerCase()]>1){var E=1;void 0!==h[c]&&(E=h[c]),r.push(s+"."+E),h[c]=E+1}else r.push(s)}}catch(z){R={error:z}}finally{try{p&&!p.done&&(M=D.return)&&M.call(D)}finally{if(R)throw R.error}}return r},n.isIterator=function(e){return Et(e)&&T(e.next)},n.isIterable=function(e){return Qe(e)||Et(e)&&T(e[Symbol.iterator])},n.checkIterable=function(e,t){if(!n.isIterable(e))throw new Error("Expected '"+t+"' field of DataFrame config object to be an array of values or an iterable of values.")},n.initFromConfig=function(e){var t,r,i,a,F,R,u=!1;if(e.pairs&&(n.isIterator(e.pairs)?i=new Vt(e.pairs):(n.checkIterable(e.pairs,"pairs"),i=e.pairs)),e.columns){var o=e.columns;if(n.isIterator(o)&&(o=new Vt(o)),n.isIterable(o)){var s=o;a=Array.from(s).map(function(M){return M.name}),o=tr(s,function(M){return M.name},function(M){return M.series})}else{if(!Et(o))throw new Error("Expected 'columns' member of 'config' parameter to DataFrame constructor to be an object with fields that define columns.");a=Object.keys(o)}var c=[];try{for(var h=b(a),D=h.next();!D.done;D=h.next()){var p=D.value,E=o[p];n.isIterator(E)?E=new Vt(E):n.checkIterable(E,p),c.push(E)}}catch(M){F={error:M}}finally{try{D&&!D.done&&(R=h.return)&&R.call(h)}finally{if(F)throw F.error}}r=new Ar(a,new Gt(c))}else if(e.columnNames&&(a=n.isIterator(e.columnNames)?new Vt(e.columnNames):e.columnNames,a=this.initColumnNames(a,e.caseSensitive)),e.rows){e.columnNames||(a=new xt(new Jt,function(M){return"Column."+M.toString()}));var w=void 0;n.isIterator(e.rows)?w=new Vt(e.rows):(n.checkIterable(e.rows,"rows"),w=e.rows),r=new Ar(a,w)}else e.values?(n.isIterator(e.values)?r=new Vt(e.values):(n.checkIterable(e.values,"values"),r=e.values),e.columnNames||(a=new br(r,e.considerAllRows||!1))):i?(r=new jt(i,1),e.columnNames||(a=new br(r,e.considerAllRows||!1))):(r=n.defaultEmptyIterable,e.columnNames||(a=n.defaultEmptyIterable));return e.index?n.isIterator(e.index)?t=new Vt(e.index):(n.checkIterable(e.index,"index"),t=e.index):t=i?new jt(i,0):n.defaultCountIterable,i||(i=new Gt([t,r])),void 0!==e.baked&&(u=e.baked),{index:t,values:r,pairs:i,isBaked:u,columnNames:a,isCaseSensitive:e.caseSensitive||!1}},n.prototype.lazyInit=function(){null===this.content&&null!==this.configFn&&(this.content=n.initFromConfig(this.configFn()))},n.prototype.getContent=function(){return this.lazyInit(),this.content},n.prototype.getRowByIndex=function(e){if(!this.indexedContent){this.indexedContent=new Map;try{for(var t=b(this.getContent().pairs),r=t.next();!r.done;r=t.next()){var i=r.value;this.indexedContent.set(i[0],i[1])}}catch(o){u={error:o}}finally{try{r&&!r.done&&(a=t.return)&&a.call(t)}finally{if(u)throw u.error}}}return this.indexedContent.get(e);var u,a},n.prototype[Symbol.iterator]=function(){return this.getContent().values[Symbol.iterator]()},n.prototype.getColumnNames=function(){return Array.from(this.getContent().columnNames)},n.prototype.getColumns=function(){var e=this;return new ot(function(){return{values:e.getColumnNames().map(function(r){var i=e.getSeries(r).skipWhile(function(a){return null==a});return{name:r,type:Sr(i.any()?i.first():void 0),series:i}})}})},n.prototype.isCaseSensitive=function(){return this.getContent().isCaseSensitive},n.prototype.cast=function(){return this},n.prototype.getIndex=function(){var e=this;return new kr(function(){return{values:e.getContent().index}})},n.prototype.setIndex=function(e){if(!Se(e))throw new Error("Expected 'columnName' parameter to 'DataFrame.setIndex' to be a string that specifies the name of the column to set as the index for the dataframe.");return this.withIndex(this.getSeries(e))},n.prototype.withIndex=function(e){var t=this;return T(e)?new n(function(){var r=t.getContent();return{columnNames:r.columnNames,values:r.values,index:t.deflate(e)}}):(n.checkIterable(e,"newIndex"),new n(function(){var r=t.getContent();return{columnNames:r.columnNames,values:r.values,index:e}}))},n.prototype.resetIndex=function(){var e=this;return new n(function(){var t=e.getContent();return{columnNames:t.columnNames,values:t.values}})},n.prototype.getSeries=function(e){var t=this;if(!Se(e))throw new Error("Expected 'columnName' parameter to 'DataFrame.getSeries' function to be a string that specifies the name of the column to retreive.");return new ot(function(){return{values:new xt(t.getContent().values,function(r){return r[e]}),index:t.getContent().index}})},n.prototype.hasSeries=function(e){var a,o,t=e.toLowerCase();try{for(var r=b(this.getColumnNames()),i=r.next();!i.done;i=r.next())if(i.value.toLowerCase()===t)return!0}catch(s){a={error:s}}finally{try{i&&!i.done&&(o=r.return)&&o.call(r)}finally{if(a)throw a.error}}return!1},n.prototype.expectSeries=function(e){if(!this.hasSeries(e))throw new Error("Expected dataframe to contain series with column name: '"+e+"'.");return this.getSeries(e)},n.prototype.withSeries=function(e,t){var r=this;if(Et(e)){if(!xr(t))throw new Error("Expected 'series' parameter to 'DataFrame.withSeries' to not be set when 'columnNameOrSpec is an object.")}else{if(!Se(e))throw new Error("Expected 'columnNameOrSpec' parameter to 'DataFrame.withSeries' function to be a string that specifies the column to set or replace.");if(!T(t)&&!Et(t))throw new Error("Expected 'series' parameter to 'DataFrame.withSeries' to be a Series object or a function that takes a dataframe and produces a Series.")}if(Et(e)){var i=e,u=Object.keys(i),a=this;try{for(var o=b(u),s=o.next();!s.done;s=o.next()){var c=s.value;a=a.withSeries(c,i[c])}}catch(w){p={error:w}}finally{try{s&&!s.done&&(E=o.return)&&E.call(o)}finally{if(p)throw p.error}}return a.cast()}var p,E,h=e;return this.none()?(T(t)?t(this):t).inflate(function(w){var F={};return F[h]=w,F}).cast():new n(function(){var F=function _r(n,e,t){var o,s,r=new Map;try{for(var i=b(n),u=i.next();!u.done;u=i.next()){var a=u.value;r.set(e(a),t(a))}}catch(c){o={error:c}}finally{try{u&&!u.done&&(s=i.return)&&s.call(i)}finally{if(o)throw o.error}}return r}((T(t)?t(r):t).toPairs(),function(M){return M[0]},function(M){return M[1]});return{columnNames:wr(r.getColumnNames().concat([h])),index:r.getContent().index,pairs:new xt(r.getContent().pairs,function(M){var z=M[0],J=Object.assign({},M[1]);return J[h]=F.get(z),[z,J]})}})},n.merge=function(e){var t=!1,r=new Map;try{for(var i=b(e),u=i.next();!u.done;u=i.next()){var a=u.value;a.isCaseSensitive()&&(t=!0);try{for(var o=b(a.toPairs()),s=o.next();!s.done;s=o.next()){var c=s.value,h=c[0].toString();if(r.has(h)){var D=r.get(h),p={index:c[0],value:Object.assign({},D.value,c[1])};r.set(h,p)}else r.set(h,{index:c[0],value:c[1]})}}catch(J){z={error:J}}finally{try{s&&!s.done&&(X=o.return)&&X.call(o)}finally{if(z)throw z.error}}}}catch(J){R={error:J}}finally{try{u&&!u.done&&(M=i.return)&&M.call(i)}finally{if(R)throw R.error}}var R,M,z,X,w=wr(Array.from(e).map(function(J){return J.getColumnNames()}).reduce(function(J,_){return J.concat(_)},[])),F=Array.from(r.values()).map(function(J){return[J.index,J.value]});return F.sort(function(J,_){return J[0]===_[0]?0:J[0]>_[0]?1:-1}),new n({columnNames:w,pairs:F,caseSensitive:t})},n.prototype.merge=function(){for(var e=[],t=0;t<arguments.length;t++)e[t]=arguments[t];return n.merge([this].concat(e))},n.prototype.ensureSeries=function(e,t){if(Et(e)){if(!xr(t))throw new Error("Expected 'series' parameter to 'DataFrame.ensureSeries' to not be set when 'columnNameOrSpec is an object.")}else{if(!Se(e))throw new Error("Expected 'columnNameOrSpec' parameter to 'DataFrame.ensureSeries' function to be a string that specifies the column to set or replace.");if(!T(t)&&!Et(t))throw new Error("Expected 'series' parameter to 'DataFrame.ensureSeries' to be a Series object or a function that takes a dataframe and produces a Series.")}if(Et(e)){var r=e,i=Object.keys(e),u=this;try{for(var a=b(i),o=a.next();!o.done;o=a.next()){var s=o.value;u=u.ensureSeries(s,r[s])}}catch(p){h={error:p}}finally{try{o&&!o.done&&(D=a.return)&&D.call(a)}finally{if(h)throw h.error}}return u}var h,D,c=e;return this.hasSeries(c)?this:this.withSeries(c,t)},n.prototype.subset=function(e){var t=this;if(!Qe(e))throw new Error("Expected 'columnNames' parameter to 'DataFrame.subset' to be an array of column names to keep.");return new n(function(){var r=t.getContent();return{columnNames:e,index:r.index,values:new xt(r.values,function(i){var c,h,u={};try{for(var a=b(e),o=a.next();!o.done;o=a.next()){var s=o.value;u[s]=i[s]}}catch(D){c={error:D}}finally{try{o&&!o.done&&(h=a.return)&&h.call(a)}finally{if(c)throw c.error}}return u}),pairs:new xt(r.pairs,function(i){var h,D,u={},a=i[1];try{for(var o=b(e),s=o.next();!s.done;s=o.next()){var c=s.value;u[c]=a[c]}}catch(p){h={error:p}}finally{try{s&&!s.done&&(D=o.return)&&D.call(o)}finally{if(h)throw h.error}}return[i[0],u]})}})},n.prototype.dropSeries=function(e){var t=this;if(!Qe(e)){if(!Se(e))throw new Error("'DataFrame.dropSeries' expected either a string or an array or strings.");e=[e]}return new n(function(){var s,c,r=t.getContent(),i=[];try{for(var u=b(r.columnNames),a=u.next();!a.done;a=u.next()){var o=a.value;-1===e.indexOf(o)&&i.push(o)}}catch(h){s={error:h}}finally{try{a&&!a.done&&(c=u.return)&&c.call(u)}finally{if(s)throw s.error}}return{columnNames:i,index:r.index,values:new xt(r.values,function(h){var F,R,D=Object.assign({},h);try{for(var p=b(e),E=p.next();!E.done;E=p.next())delete D[E.value]}catch(M){F={error:M}}finally{try{E&&!E.done&&(R=p.return)&&R.call(p)}finally{if(F)throw F.error}}return D}),pairs:new xt(r.pairs,function(h){var F,R,D=Object.assign({},h[1]);try{for(var p=b(e),E=p.next();!E.done;E=p.next())delete D[E.value]}catch(M){F={error:M}}finally{try{E&&!E.done&&(R=p.return)&&R.call(p)}finally{if(F)throw F.error}}return[h[0],D]})}})},n.prototype.reorderSeries=function(e){var a,o,t=this;if(!Qe(e))throw new Error("Expected parameter 'columnNames' to 'DataFrame.reorderSeries' to be an array with column names.");try{for(var r=b(e),i=r.next();!i.done;i=r.next())if(!Se(i.value))throw new Error("Expected parameter 'columnNames' to 'DataFrame.reorderSeries' to be an array with column names.")}catch(s){a={error:s}}finally{try{i&&!i.done&&(o=r.return)&&o.call(r)}finally{if(a)throw a.error}}return new n(function(){var s=t.getContent();return{columnNames:e,index:s.index,values:new xt(s.values,function(c){var w,F,h={};try{for(var D=b(e),p=D.next();!p.done;p=D.next()){var E=p.value;h[E]=c[E]}}catch(R){w={error:R}}finally{try{p&&!p.done&&(F=D.return)&&F.call(D)}finally{if(w)throw w.error}}return h}),pairs:new xt(s.pairs,function(c){var F,R,h=c[1],D={};try{for(var p=b(e),E=p.next();!E.done;E=p.next()){var w=E.value;D[w]=h[w]}}catch(M){F={error:M}}finally{try{E&&!E.done&&(R=p.return)&&R.call(p)}finally{if(F)throw F.error}}return[c[0],D]}),caseSensitive:s.isCaseSensitive}})},n.prototype.bringToFront=function(e){var a,o,t=this;if(Qe(e))try{for(var r=b(e),i=r.next();!i.done;i=r.next())if(!Se(i.value))throw new Error("Expect 'columnOrColumns' parameter to 'DataFrame.bringToFront' function to specify a column or columns via a string or an array of strings.")}catch(s){a={error:s}}finally{try{i&&!i.done&&(o=r.return)&&o.call(r)}finally{if(a)throw a.error}}else{if(!Se(e))throw new Error("Expect 'columnOrColumns' parameter to 'DataFrame.bringToFront' function to specify a column or columns via a string or an array of strings.");e=[e]}return new n(function(){var s=t.getContent(),c=Array.from(s.columnNames),h=[];try{for(var D=b(e),p=D.next();!p.done;p=D.next()){var E=p.value;-1!==c.indexOf(E)&&h.push(E)}}catch(be){z={error:be}}finally{try{p&&!p.done&&(X=D.return)&&X.call(D)}finally{if(z)throw z.error}}var z,X,J,_,w=[];try{for(var F=b(c),R=F.next();!R.done;R=F.next()){var M=R.value;-1===e.indexOf(M)&&w.push(M)}}catch(be){J={error:be}}finally{try{R&&!R.done&&(_=F.return)&&_.call(F)}finally{if(J)throw J.error}}return{columnNames:h.concat(w),index:s.index,values:s.values,pairs:s.pairs}})},n.prototype.bringToBack=function(e){var a,o,t=this;if(Qe(e))try{for(var r=b(e),i=r.next();!i.done;i=r.next())if(!Se(i.value))throw new Error("Expect 'columnOrColumns' parameter to 'DataFrame.bringToBack' function to specify a column or columns via a string or an array of strings.")}catch(s){a={error:s}}finally{try{i&&!i.done&&(o=r.return)&&o.call(r)}finally{if(a)throw a.error}}else{if(!Se(e))throw new Error("Expect 'columnOrColumns' parameter to 'DataFrame.bringToBack' function to specify a column or columns via a string or an array of strings.");e=[e]}return new n(function(){var s=t.getContent(),c=Array.from(s.columnNames),h=[];try{for(var D=b(e),p=D.next();!p.done;p=D.next()){var E=p.value;-1!==c.indexOf(E)&&h.push(E)}}catch(be){z={error:be}}finally{try{p&&!p.done&&(X=D.return)&&X.call(D)}finally{if(z)throw z.error}}var z,X,J,_,w=[];try{for(var F=b(c),R=F.next();!R.done;R=F.next()){var M=R.value;-1===e.indexOf(M)&&w.push(M)}}catch(be){J={error:be}}finally{try{R&&!R.done&&(_=F.return)&&_.call(F)}finally{if(J)throw J.error}}return{columnNames:w.concat(h),index:s.index,values:s.values,pairs:s.pairs}})},n.prototype.renameSeries=function(e){var t=this;if(!Et(e))throw new Error("Expected parameter 'newColumnNames' to 'DataFrame.renameSeries' to be an array with column names.");var o,s,r=Object.keys(e);try{for(var i=b(r),u=i.next();!u.done;u=i.next()){var a=u.value;if(!Se(a))throw new Error("Expected existing column name '"+a+"' of 'newColumnNames' parameter to 'DataFrame.renameSeries' to be a string.");if(!Se(e[a]))throw new Error("Expected new column name '"+e[a]+"' for existing column '"+a+"' of 'newColumnNames' parameter to 'DataFrame.renameSeries' to be a string.")}}catch(c){o={error:c}}finally{try{u&&!u.done&&(s=i.return)&&s.call(i)}finally{if(o)throw o.error}}return new n(function(){var R,M,c=t.getContent(),h=[];try{for(var D=b(c.columnNames),p=D.next();!p.done;p=D.next()){var E=p.value,w=r.indexOf(E);h.push(-1===w?E:e[E])}}catch(z){R={error:z}}finally{try{p&&!p.done&&(M=D.return)&&M.call(D)}finally{if(R)throw R.error}}function F(z){var ke,tt,X=Object.assign({},z);try{for(var J=b(r),_=J.next();!_.done;_=J.next()){var be=_.value;X[e[be]]=X[be],delete X[be]}}catch(ft){ke={error:ft}}finally{try{_&&!_.done&&(tt=J.return)&&tt.call(J)}finally{if(ke)throw ke.error}}return X}return{columnNames:h,index:c.index,values:new xt(c.values,F),pairs:new xt(c.pairs,function(z){return[z[0],F(z[1])]})}})},n.prototype.toArray=function(){var u,a,e=[];try{for(var t=b(this.getContent().values),r=t.next();!r.done;r=t.next()){var i=r.value;null!=i&&e.push(i)}}catch(o){u={error:o}}finally{try{r&&!r.done&&(a=t.return)&&a.call(t)}finally{if(u)throw u.error}}return e},n.prototype.toPairs=function(){var u,a,e=[];try{for(var t=b(this.getContent().pairs),r=t.next();!r.done;r=t.next()){var i=r.value;null!=i[1]&&null!==i[1]&&e.push(i)}}catch(o){u={error:o}}finally{try{r&&!r.done&&(a=t.return)&&a.call(t)}finally{if(u)throw u.error}}return e},n.prototype.toObject=function(e,t){if(!T(e))throw new Error("Expected 'keySelector' parameter to DataFrame.toObject to be a function.");if(!T(t))throw new Error("Expected 'valueSelector' parameter to DataFrame.toObject to be a function.");return tr(this,e,t)},n.prototype.toRows=function(){var s,c,e=this.getColumnNames(),t=[];try{for(var r=b(this.getContent().values),i=r.next();!i.done;i=r.next()){for(var u=i.value,a=[],o=0;o<e.length;++o)a.push(u[e[o]]);t.push(a)}}catch(h){s={error:h}}finally{try{i&&!i.done&&(c=r.return)&&c.call(r)}finally{if(s)throw s.error}}return t},n.prototype.select=function(e){if(!T(e))throw new Error("Expected 'transformer' parameter to 'Series.select' to be a function.");return this.map(e)},n.prototype.map=function(e){var t=this;if(!T(e))throw new Error("Expected 'transformer' parameter to 'DataFrame.map' to be a function.");return new n(function(){var r=t.getContent();return{values:new xt(r.values,e),index:r.index}})},n.prototype.selectMany=function(e){if(!T(e))throw new Error("Expected 'transformer' parameter to 'DataFrame.selectMany' to be a function.");return this.flatMap(e)},n.prototype.flatMap=function(e){var t=this;if(!T(e))throw new Error("Expected 'transformer' parameter to 'DataFrame.flatMap' to be a function.");return new n(function(){return{pairs:new S(t.getContent().pairs,function(r,i){var c,h,u=[];try{for(var a=b(e(r[1],i)),o=a.next();!o.done;o=a.next())u.push([r[0],o.value])}catch(D){c={error:D}}finally{try{o&&!o.done&&(h=a.return)&&h.call(a)}finally{if(c)throw c.error}}return u})}})},n.prototype.transformSeries=function(e){if(!Et(e))throw new Error("Expected 'columnSelectors' parameter of 'DataFrame.transformSeries' function to be an object. Field names should specify columns to transform. Field values should be selector functions that specify the transformation for each column.");var a,o,t=this;try{for(var r=b(Object.keys(e)),i=r.next();!i.done;i=r.next()){var u=i.value;t.hasSeries(u)&&(t=t.withSeries(u,t.getSeries(u).select(e[u])))}}catch(s){a={error:s}}finally{try{i&&!i.done&&(o=r.return)&&o.call(r)}finally{if(a)throw a.error}}return t},n.prototype.generateSeries=function(e){if(Et(e)){var c=e,i=Object.keys(c),u=this;try{for(var h=b(i),D=h.next();!D.done;D=h.next())u=u.withSeries(s=D.value,u.select(c[s]).deflate())}catch(z){w={error:z}}finally{try{D&&!D.done&&(F=h.return)&&F.call(h)}finally{if(w)throw w.error}}return u}if(!T(e))throw new Error("Expected 'generator' parameter to 'DataFrame.generateSeries' function to be a function or an object.");var p,E,w,F,r=this.select(e).bake();i=r.getColumnNames(),u=this;try{for(var a=b(i),o=a.next();!o.done;o=a.next()){var s;u=u.withSeries(s=o.value,r.getSeries(s))}}catch(R){p={error:R}}finally{try{o&&!o.done&&(E=a.return)&&E.call(a)}finally{if(p)throw p.error}}return u},n.prototype.deflate=function(e){var t=this;if(e&&!T(e))throw new Error("Expected 'selector' parameter to 'DataFrame.deflate' function to be a selector function.");return new ot(function(){var r=t.getContent();return e?{index:r.index,values:new xt(r.values,e),pairs:new xt(r.pairs,function(i,u){return[i[0],e(i[1],u)]})}:{index:r.index,values:r.values,pairs:r.pairs}})},n.prototype.inflateSeries=function(e,t){if(!Se(e))throw new Error("Expected 'columnName' parameter to 'DataFrame.inflateSeries' to be a string that is the name of the column to inflate.");if(t&&!T(t))throw new Error("Expected optional 'selector' parameter to 'DataFrame.inflateSeries' to be a selector function, if it is specified.");return this.zip(this.getSeries(e).inflate(t),function(r,i){return Object.assign({},r,i)})},n.prototype.window=function(e){var t=this;if(!Ze(e))throw new Error("Expected 'period' parameter to 'DataFrame.window' to be a number.");return new ot(function(){var r=t.getContent();return{values:new Pr(r.columnNames,r.pairs,e)}})},n.prototype.rollingWindow=function(e){var t=this;if(!Ze(e))throw new Error("Expected 'period' parameter to 'DataFrame.rollingWindow' to be a number.");return new ot(function(){var r=t.getContent();return{values:new $r(r.columnNames,r.pairs,e)}})},n.prototype.variableWindow=function(e){var t=this;if(!T(e))throw new Error("Expected 'comparer' parameter to 'DataFrame.variableWindow' to be a function.");return new ot(function(){var r=t.getContent();return{values:new zr(r.columnNames,r.pairs,e)}})},n.prototype.sequentialDistinct=function(e){if(e){if(!T(e))throw new Error("Expected 'selector' parameter to 'DataFrame.sequentialDistinct' to be a selector function that determines the value to compare for duplicates.")}else e=function(t){return t};return this.variableWindow(function(t,r){return e(t)===e(r)}).select(function(t){return[t.getIndex().first(),t.first()]}).withIndex(function(t){return t[0]}).inflate(function(t){return t[1]})},n.prototype.aggregate=function(e,t){var r=this;if(T(e)&&!t)return this.skip(1).aggregate(this.first(),e);if(t){if(!T(t))throw new Error("Expected 'selector' parameter to aggregate to be a function.");var i=e;try{for(var u=b(this),a=u.next();!a.done;a=u.next())i=t(i,a.value)}catch(E){D={error:E}}finally{try{a&&!a.done&&(p=u.return)&&p.call(u)}finally{if(D)throw D.error}}return i}if(!Et(e))throw new Error("Expected 'seed' parameter to aggregate to be an object.");var D,p,s=e;return tr(Object.keys(s).map(function(E){var w=s[E];if(!T(w))throw new Error("Expected column/selector pairs in 'seed' parameter to aggregate.");return[E,r.getSeries(E).aggregate(w)]}),function(E){return E[0]},function(E){return E[1]})},n.prototype.reduce=function(e,t){if(!T(e))throw new Error("Expected 'reducer' parameter to `DataFrame.reduce` to be a function.");var s,c,r=t,i=this;void 0===r&&i.any()&&(r=i.first(),i=i.skip(1));try{for(var u=b(i),a=u.next();!a.done;a=u.next())r=e(r,a.value)}catch(h){s={error:h}}finally{try{a&&!a.done&&(c=u.return)&&c.call(u)}finally{if(s)throw s.error}}return r},n.prototype.skip=function(e){var t=this;if(!Ze(e))throw new Error("Expected 'numValues' parameter to 'DataFrame.skip' to be a number.");return new n(function(){var r=t.getContent();return{columnNames:r.columnNames,values:new Pt(r.values,e),index:new Pt(r.index,e),pairs:new Pt(r.pairs,e)}})},n.prototype.skipWhile=function(e){var t=this;if(!T(e))throw new Error("Expected 'predicate' parameter to 'DataFrame.skipWhile' function to be a predicate function that returns true/false.");return new n(function(){var r=t.getContent();return{columnNames:r.columnNames,values:new Tt(r.values,e),pairs:new Tt(r.pairs,function(i){return e(i[1])})}})},n.prototype.skipUntil=function(e){if(!T(e))throw new Error("Expected 'predicate' parameter to 'DataFrame.skipUntil' function to be a predicate function that returns true/false.");return this.skipWhile(function(t){return!e(t)})},n.prototype.take=function(e){var t=this;if(!Ze(e))throw new Error("Expected 'numRows' parameter to 'DataFrame.take' function to be a number.");return new n(function(){var r=t.getContent();return{columnNames:r.columnNames,index:new Y(r.index,e),values:new Y(r.values,e),pairs:new Y(r.pairs,e)}})},n.prototype.takeWhile=function(e){var t=this;if(!T(e))throw new Error("Expected 'predicate' parameter to 'DataFrame.takeWhile' function to be a predicate function that returns true/false.");return new n(function(){var r=t.getContent();return{columnNames:r.columnNames,values:new he(r.values,e),pairs:new he(r.pairs,function(i){return e(i[1])})}})},n.prototype.takeUntil=function(e){if(!T(e))throw new Error("Expected 'predicate' parameter to 'DataFrame.takeUntil' function to be a predicate function that returns true/false.");return this.takeWhile(function(t){return!e(t)})},n.prototype.count=function(){var u,a,e=0;try{for(var t=b(this.getContent().values),r=t.next();!r.done;r=t.next())++e}catch(o){u={error:o}}finally{try{r&&!r.done&&(a=t.return)&&a.call(t)}finally{if(u)throw u.error}}return e},n.prototype.first=function(){try{for(var e=b(this),t=e.next();!t.done;t=e.next())return t.value}catch(a){i={error:a}}finally{try{t&&!t.done&&(u=e.return)&&u.call(e)}finally{if(i)throw i.error}}throw new Error("DataFrame.first: No values in DataFrame.");var i,u},n.prototype.last=function(){var u,a,e=null;try{for(var t=b(this),r=t.next();!r.done;r=t.next())e=r.value}catch(o){u={error:o}}finally{try{r&&!r.done&&(a=t.return)&&a.call(t)}finally{if(u)throw u.error}}if(null===e)throw new Error("DataFrame.last: No values in DataFrame.");return e},n.prototype.at=function(e){if(!this.none())return this.getRowByIndex(e)},n.prototype.head=function(e){if(!Ze(e))throw new Error("Expected 'numValues' parameter to 'DataFrame.head' function to be a number.");if(0===e)return new n;var t=e<0?this.count()-Math.abs(e):e;return this.take(t)},n.prototype.tail=function(e){if(!Ze(e))throw new Error("Expected 'numValues' parameter to 'DataFrame.tail' function to be a number.");if(0===e)return new n;var t=e>0?this.count()-e:Math.abs(e);return this.skip(t)},n.prototype.where=function(e){if(!T(e))throw new Error("Expected 'predicate' parameter to 'DataFrame.where' to be a function.");return this.filter(e)},n.prototype.filter=function(e){var t=this;if(!T(e))throw new Error("Expected 'predicate' parameter to 'DataFrame.filter' to be a function.");return new n(function(){var r=t.getContent();return{columnNames:r.columnNames,values:new ht(r.values,e),pairs:new ht(r.pairs,function(i){return e(i[1])})}})},n.prototype.forEach=function(e){if(!T(e))throw new Error("Expected 'callback' parameter to 'DataFrame.forEach' to be a function.");var a,o,t=0;try{for(var r=b(this),i=r.next();!i.done;i=r.next())e(i.value,t++)}catch(s){a={error:s}}finally{try{i&&!i.done&&(o=r.return)&&o.call(r)}finally{if(a)throw a.error}}return this},n.prototype.all=function(e){if(!T(e))throw new Error("Expected 'predicate' parameter to 'DataFrame.all' to be a function.");var a,o,t=0;try{for(var r=b(this),i=r.next();!i.done;i=r.next()){if(!e(i.value))return!1;++t}}catch(s){a={error:s}}finally{try{i&&!i.done&&(o=r.return)&&o.call(r)}finally{if(a)throw a.error}}return t>0},n.prototype.any=function(e){if(e&&!T(e))throw new Error("Expected optional 'predicate' parameter to 'DataFrame.any' to be a function.");var a,o;if(!e)return!this[Symbol.iterator]().next().done;try{for(var t=b(this),r=t.next();!r.done;r=t.next())if(e(r.value))return!0}catch(s){a={error:s}}finally{try{r&&!r.done&&(o=t.return)&&o.call(t)}finally{if(a)throw a.error}}return!1},n.prototype.none=function(e){if(e&&!T(e))throw new Error("Expected 'predicate' parameter to 'DataFrame.none' to be a function.");var a,o;if(!e)return this[Symbol.iterator]().next().done||!1;try{for(var t=b(this),r=t.next();!r.done;r=t.next())if(e(r.value))return!1}catch(s){a={error:s}}finally{try{r&&!r.done&&(o=t.return)&&o.call(t)}finally{if(a)throw a.error}}return!0},n.prototype.startAt=function(e){var t=this;return new n(function(){var r=t.getContent(),i=t.getIndex().getLessThan();return{columnNames:r.columnNames,index:new Tt(r.index,function(u){return i(u,e)}),pairs:new Tt(r.pairs,function(u){return i(u[0],e)})}})},n.prototype.endAt=function(e){var t=this;return new n(function(){var r=t.getContent(),i=t.getIndex().getLessThanOrEqualTo();return{columnNames:r.columnNames,index:new he(r.index,function(u){return i(u,e)}),pairs:new he(r.pairs,function(u){return i(u[0],e)})}})},n.prototype.before=function(e){var t=this;return new n(function(){var r=t.getContent(),i=t.getIndex().getLessThan();return{columnNames:r.columnNames,index:new he(r.index,function(u){return i(u,e)}),pairs:new he(r.pairs,function(u){return i(u[0],e)})}})},n.prototype.after=function(e){var t=this;return new n(function(){var r=t.getContent(),i=t.getIndex().getLessThanOrEqualTo();return{columnNames:r.columnNames,index:new Tt(r.index,function(u){return i(u,e)}),pairs:new Tt(r.pairs,function(u){return i(u[0],e)})}})},n.prototype.between=function(e,t){return this.startAt(e).endAt(t)},n.prototype.toString=function(){var D,p,e=this.getColumnNames(),t=["__index__"].concat(e),r=new(Ee());try{for(var i=b(this.toPairs()),u=i.next();!u.done;u=i.next()){var a=u.value,s=a[1];r.cell(t[0],a[0]);for(var c=0;c<e.length;++c)r.cell(t[c+1],s[e[c]]);r.newRow()}}catch(E){D={error:E}}finally{try{u&&!u.done&&(p=i.return)&&p.call(i)}finally{if(D)throw D.error}}return r.toString()},n.prototype.parseInts=function(e){if(Qe(e)){var t=this;try{for(var r=b(e),i=r.next();!i.done;i=r.next())t=t.parseInts(i.value)}catch(s){a={error:s}}finally{try{i&&!i.done&&(o=r.return)&&o.call(r)}finally{if(a)throw a.error}}return t}return this.withSeries(e,this.getSeries(e).parseInts());var a,o},n.prototype.parseFloats=function(e){if(Qe(e)){var t=this;try{for(var r=b(e),i=r.next();!i.done;i=r.next())t=t.parseFloats(i.value)}catch(s){a={error:s}}finally{try{i&&!i.done&&(o=r.return)&&o.call(r)}finally{if(a)throw a.error}}return t}return this.withSeries(e,this.getSeries(e).parseFloats());var a,o},n.prototype.parseDates=function(e,t){if(t&&!Se(t))throw new Error("Expected optional 'formatString' parameter to 'DataFrame.parseDates' to be a string (if specified).");if(Qe(e)){var r=this;try{for(var i=b(e),u=i.next();!u.done;u=i.next())r=r.parseDates(u.value,t)}catch(c){o={error:c}}finally{try{u&&!u.done&&(s=i.return)&&s.call(i)}finally{if(o)throw o.error}}return r}return this.withSeries(e,this.getSeries(e).parseDates(t));var o,s},n.prototype.toStrings=function(e,t){if(Et(e)){try{for(var r=b(Object.keys(e)),i=r.next();!i.done;i=r.next())if(!Se(e[u=i.value]))throw new Error("Expected values of 'columnNames' parameter to be strings when a format spec is passed in.")}catch(X){E={error:X}}finally{try{i&&!i.done&&(w=r.return)&&w.call(r)}finally{if(E)throw E.error}}if(!xr(t))throw new Error("Optional 'formatString' parameter to 'DataFrame.toStrings' should not be set when passing in a format spec.")}else{if(!Qe(e)&&!Se(e))throw new Error("Expected 'columnNames' parameter to 'DataFrame.toStrings' to be a string, array of strings or format spec that specifes which columns should be converted to strings.");if(t&&!Se(t))throw new Error("Expected optional 'formatString' parameter to 'DataFrame.toStrings' to be a string (if specified).")}if(Et(e)){var a=this;try{for(var o=b(Object.keys(e)),s=o.next();!s.done;s=o.next())a=a.toStrings(u=s.value,e[u])}catch(X){F={error:X}}finally{try{s&&!s.done&&(R=o.return)&&R.call(o)}finally{if(F)throw F.error}}return a}if(Qe(e)){a=this;try{for(var h=b(e),D=h.next();!D.done;D=h.next()){var u;a=a.toStrings(u=D.value,t)}}catch(J){M={error:J}}finally{try{D&&!D.done&&(z=h.return)&&z.call(h)}finally{if(M)throw M.error}}return a}var E,w,F,R,M,z;return this.withSeries(e,this.getSeries(e).toStrings(t))},n.prototype.truncateStrings=function(e){if(!Ze(e))throw new Error("Expected 'maxLength' parameter to 'truncateStrings' to be an integer.");return this.select(function(t){var s,c,r={};try{for(var i=b(Object.keys(t)),u=i.next();!u.done;u=i.next()){var a=u.value,o=t[a];r[a]=Se(o)?o.substring(0,e):o}}catch(h){s={error:h}}finally{try{u&&!u.done&&(c=i.return)&&c.call(i)}finally{if(s)throw s.error}}return r})},n.prototype.round=function(e){if(void 0!==e){if(!Ze(e))throw new Error("Expected 'numDecimalPlaces' parameter to 'DataFrame.round' to be a number.")}else e=2;return this.select(function(t){var s,c,r={};try{for(var i=b(Object.keys(t)),u=i.next();!u.done;u=i.next()){var a=u.value,o=t[a];r[a]=Ze(o)?parseFloat(o.toFixed(e)):o}}catch(h){s={error:h}}finally{try{u&&!u.done&&(c=i.return)&&c.call(i)}finally{if(s)throw s.error}}return r})},n.prototype.bake=function(){return this.getContent().isBaked?this:new n({columnNames:this.getColumnNames(),values:this.toArray(),pairs:this.toPairs(),baked:!0})},n.prototype.reverse=function(){var e=this;return new n(function(){var t=e.getContent();return{columnNames:t.columnNames,values:new pt(t.values),index:new pt(t.index),pairs:new pt(t.pairs)}})},n.prototype.distinct=function(e){var t=this;return new n(function(){var r=t.getContent();return{columnNames:r.columnNames,values:new rr(r.values,e),pairs:new rr(r.pairs,function(i){return e&&e(i[1])||i[1]})}})},n.prototype.groupBy=function(e){var t=this;if(!T(e))throw new Error("Expected 'selector' parameter to 'DataFrame.groupBy' to be a selector function that determines the value to group the series by.");return new ot(function(){var p,E,r=[],i={},u=0;try{for(var a=b(t.getContent().pairs),o=a.next();!o.done;o=a.next()){var s=o.value,c=e(s[1],u);++u;var h=i[c];if(h)h.push(s);else{var D=[];D.push(s),r.push(D),i[c]=D}}}catch(w){p={error:w}}finally{try{o&&!o.done&&(E=a.return)&&E.call(a)}finally{if(p)throw p.error}}return{values:r.map(function(w){return new n({pairs:w})})}})},n.prototype.groupSequentialBy=function(e){if(e){if(!T(e))throw new Error("Expected 'selector' parameter to 'DataFrame.groupSequentialBy' to be a selector function that determines the value to group the series by.")}else e=function(t){return t};return this.variableWindow(function(t,r){return e(t)===e(r)})},n.concat=function(e){if(!Qe(e))throw new Error("Expected 'dataframes' parameter to 'DataFrame.concat' to be an array of dataframes.");return new n(function(){var D,p,E,w,r=e.map(function(F){return F.getContent()}),i=[];try{for(var u=b(r),a=u.next();!a.done;a=u.next()){var o=a.value;try{for(var s=b(o.columnNames),c=s.next();!c.done;c=s.next())i.push(c.value)}catch(F){E={error:F}}finally{try{c&&!c.done&&(w=s.return)&&w.call(s)}finally{if(E)throw E.error}}}}catch(F){D={error:F}}finally{try{a&&!a.done&&(p=u.return)&&p.call(u)}finally{if(D)throw D.error}}return{columnNames:i=wr(i),values:new Nt(r.map(function(F){return F.values})),pairs:new Nt(r.map(function(F){return F.pairs}))}})},n.prototype.concat=function(){for(var e=[],t=0;t<arguments.length;t++)e[t]=arguments[t];var h,D,p,E,r=[this];try{for(var i=b(e),u=i.next();!u.done;u=i.next()){var a=u.value;if(Qe(a))try{for(var o=b(a),s=o.next();!s.done;s=o.next())r.push(s.value)}catch(w){p={error:w}}finally{try{s&&!s.done&&(E=o.return)&&E.call(o)}finally{if(p)throw p.error}}else r.push(a)}}catch(w){h={error:w}}finally{try{u&&!u.done&&(D=i.return)&&D.call(i)}finally{if(h)throw h.error}}return n.concat(r)},n.zip=function(e,t){var r=Array.from(e);if(0===r.length)return new n;var i=r[0];return i.none()?new n:new n(function(){var a=r;return{index:i.getContent().index,values:new er(a.map(function(o){return o.getContent().values}),t)}})},n.prototype.zip=function(){for(var e=[],t=0;t<arguments.length;t++)e[t]=arguments[t];var r=e[e.length-1],i=[this].concat(e.slice(0,e.length-1));return n.zip(i,function(u){return r.apply(void 0,qt(u))})},n.prototype.orderBy=function(e){var t=this.getContent();return new Br({columnNames:t.columnNames,values:t.values,pairs:t.pairs,selector:e,direction:Je.Ascending,parent:null})},n.prototype.orderByDescending=function(e){var t=this.getContent();return new Br({columnNames:t.columnNames,values:t.values,pairs:t.pairs,selector:e,direction:Je.Descending,parent:null})},n.prototype.union=function(e,t){if(t&&!T(t))throw new Error("Expected optional 'selector' parameter to 'DataFrame.union' to be a selector function.");return this.concat(e).distinct(t)},n.prototype.intersection=function(e,t,r){if(t){if(!T(t))throw new Error("Expected optional 'outerSelector' parameter to 'DataFrame.intersection' to be a function.")}else t=function(u){return u};if(r){if(!T(r))throw new Error("Expected optional 'innerSelector' parameter to 'DataFrame.intersection' to be a function.")}else r=function(u){return u};return this.filter(function(u){var a=t(u);return e.filter(function(o){return a===r(o)}).any()})},n.prototype.except=function(e,t,r){if(t){if(!T(t))throw new Error("Expected optional 'outerSelector' parameter to 'DataFrame.except' to be a function.")}else t=function(u){return u};if(r){if(!T(r))throw new Error("Expected optional 'innerSelector' parameter to 'DataFrame.except' to be a function.")}else r=function(u){return u};return this.filter(function(u){var a=t(u);return e.filter(function(o){return a===r(o)}).none()})},n.prototype.join=function(e,t,r,i){if(!T(t))throw new Error("Expected 'outerKeySelector' parameter of 'DataFrame.join' to be a selector function.");if(!T(r))throw new Error("Expected 'innerKeySelector' parameter of 'DataFrame.join' to be a selector function.");if(!T(i))throw new Error("Expected 'resultSelector' parameter of 'DataFrame.join' to be a selector function.");var u=this;return new n(function(){var M,z,X,J,a=e.groupBy(r).toObject(function(_){return r(_.first())},function(_){return _}),s=(u.getContent(),[]);try{for(var c=b(u),h=c.next();!h.done;h=c.next()){var D=h.value,E=a[t(D)];if(E)try{for(var w=b(E),F=w.next();!F.done;F=w.next())s.push(i(D,F.value))}catch(_){X={error:_}}finally{try{F&&!F.done&&(J=w.return)&&J.call(w)}finally{if(X)throw X.error}}}}catch(_){M={error:_}}finally{try{h&&!h.done&&(z=c.return)&&z.call(c)}finally{if(M)throw M.error}}return{values:s}})},n.prototype.joinOuter=function(e,t,r,i){if(!T(t))throw new Error("Expected 'outerKeySelector' parameter of 'DataFrame.joinOuter' to be a selector function.");if(!T(r))throw new Error("Expected 'innerKeySelector' parameter of 'DataFrame.joinOuter' to be a selector function.");if(!T(i))throw new Error("Expected 'resultSelector' parameter of 'DataFrame.joinOuter' to be a selector function.");var u=this,a=u.except(e,t,r).select(function(c){return i(c,null)}).resetIndex(),o=e.except(u,r,t).select(function(c){return i(null,c)}).resetIndex(),s=u.join(e,t,r,i);return a.concat(s).concat(o).resetIndex()},n.prototype.joinOuterLeft=function(e,t,r,i){if(!T(t))throw new Error("Expected 'outerKeySelector' parameter of 'DataFrame.joinOuterLeft' to be a selector function.");if(!T(r))throw new Error("Expected 'innerKeySelector' parameter of 'DataFrame.joinOuterLeft' to be a selector function.");if(!T(i))throw new Error("Expected 'resultSelector' parameter of 'DataFrame.joinOuterLeft' to be a selector function.");var a=this.except(e,t,r).select(function(s){return i(s,null)}).resetIndex(),o=this.join(e,t,r,i);return a.concat(o).resetIndex()},n.prototype.joinOuterRight=function(e,t,r,i){if(!T(t))throw new Error("Expected 'outerKeySelector' parameter of 'DataFrame.joinOuterRight' to be a selector function.");if(!T(r))throw new Error("Expected 'innerKeySelector' parameter of 'DataFrame.joinOuterRight' to be a selector function.");if(!T(i))throw new Error("Expected 'resultSelector' parameter of 'DataFrame.joinOuterRight' to be a selector function.");var a=e.except(this,r,t).select(function(s){return i(null,s)}).resetIndex();return this.join(e,t,r,i).concat(a).resetIndex()},n.prototype.summarize=function(e){if(e&&!Et(e))throw new Error("Expected 'spec' parameter to 'DataFrame.summarize' to be an object that specifies how to summarize the dataframe.");if(!e){e={};try{for(var t=b(this.getColumnNames()),r=t.next();!r.done;r=t.next()){var i=r.value,u={};u[i+"_sum"]=ot.sum,u[i+"_average"]=ot.average,u[i+"_count"]=ot.count,e[i]=u}}catch(ye){J={error:ye}}finally{try{r&&!r.done&&(_=t.return)&&_.call(t)}finally{if(J)throw J.error}}}try{for(var a=b(Object.keys(e)),o=a.next();!o.done;o=a.next()){var c=e[s=o.value];T(c)&&(e[s]={},e[s][s]=c)}}catch(ye){be={error:ye}}finally{try{o&&!o.done&&(ke=a.return)&&ke.call(a)}finally{if(be)throw be.error}}var J,_,be,ke,tt,ft,dt,vt,h=Object.keys(e),D=tr(h,function(ye){return ye},function(ye){return Object.keys(e[ye])}),p={};try{for(var E=b(h),w=E.next();!w.done;w=E.next()){var s,F=D[s=w.value];try{for(var R=b(F),M=R.next();!M.done;M=R.next()){var z=M.value;p[z]=(0,e[s][z])(this.getSeries(s))}}catch(it){dt={error:it}}finally{try{M&&!M.done&&(vt=R.return)&&vt.call(R)}finally{if(dt)throw dt.error}}}}catch(ye){tt={error:ye}}finally{try{w&&!w.done&&(ft=E.return)&&ft.call(E)}finally{if(tt)throw tt.error}}return p},n.prototype.pivot=function(e,t,r){var i,s,tt,ft,dt,vt;if(Se(e))i=[e];else{if(!Qe(e))throw new Error("Expected 'columnOrColumns' parameter to 'DataFrame.pivot' to be a string or an array of strings that identifies the column(s) whose values make the new DataFrame's columns.");if(0===(i=Array.from(e)).length)throw new Error("Expected 'columnOrColumns' parameter to 'DataFrame.pivot' to contain at least one string.");try{for(var u=b(i),a=u.next();!a.done;a=u.next())if(!Se(a.value))throw new Error("Expected 'columnOrColumns' parameter to 'DataFrame.pivot' to be an array of strings, each string identifies a column in the DataFrame on which to pivot.")}catch(ye){tt={error:ye}}finally{try{a&&!a.done&&(ft=u.return)&&ft.call(u)}finally{if(tt)throw tt.error}}}if(Et(t)){s=t;try{for(var D=b(Object.keys(s)),p=D.next();!p.done;p=D.next()){var E=p.value,w=s[E];T(w)&&(s[E]={},s[E][E]=w)}}catch(ye){dt={error:ye}}finally{try{p&&!p.done&&(vt=D.return)&&vt.call(D)}finally{if(dt)throw dt.error}}}else{if(!Se(t))throw new Error("Expected 'value' parameter to 'DataFrame.pivot' to be a string that identifies the column whose values to aggregate or a column spec that defines which column contains the value ot aggregate and the ways to aggregate that value.");if(!T(r))throw new Error("Expected 'aggregator' parameter to 'DataFrame.pivot' to be a function to aggregate pivoted values.");var c=t,h={};h[c]=r,(s={})[c]=h}for(var F=i[0],R=this.groupBy(function(ye){return ye[F]}).select(function(ye){var it={};return it[F]=ye.first()[F],it.src=ye,it}),M=function(ye){var it=i[ye];R=R.selectMany(function(Ft){return Ft.src.groupBy(function(Rt){return Rt[it]}).select(function(Rt){var mt=Object.assign({},Ft);return mt[it]=Rt.first()[it],mt.src=Rt,mt})})},z=1;z<i.length;++z)M(z);var X=Object.keys(s),J=tr(X,function(ye){return ye},function(ye){return Object.keys(s[ye])}),be=R.inflate(function(ye){var mt,Kt,it=function(wt){var Ce,ze,gr=J[wt];try{for(var ir=b(gr),g=ir.next();!g.done;g=ir.next()){var P=g.value;ye[P]=(0,s[wt][P])(ye.src.deflate(function(We){return We[wt]}))}}catch(We){Ce={error:We}}finally{try{g&&!g.done&&(ze=ir.return)&&ze.call(ir)}finally{if(Ce)throw Ce.error}}};try{for(var Ft=b(X),gt=Ft.next();!gt.done;gt=Ft.next())it(gt.value)}catch(wt){mt={error:wt}}finally{try{gt&&!gt.done&&(Kt=Ft.return)&&Kt.call(Ft)}finally{if(mt)throw mt.error}}return delete ye.src,ye}).orderBy(function(ye){return ye[F]}),ke=function(ye){var it=i[ye];be=be.thenBy(function(Ft){return Ft[it]})};for(z=1;z<i.length;++z)ke(z);return be},n.prototype.melt=function(e,t){var r,i;if(Se(e))r=[e];else{if(!Qe(e))throw new Error("Expected 'idColumnOrColumns' parameter to 'DataFrame.melt' to be a string or an array of strings that identifies the column(s) whose values make the new DataFrame's identity columns.");r=Array.from(e);try{for(var u=b(r),a=u.next();!a.done;a=u.next())if(!Se(a.value))throw new Error("Expected 'idColumnOrColumns' parameter to 'DataFrame.melt' to be a string or an array of strings that identifies the column(s) whose values make the new DataFrame's identity columns.")}catch(wt){vt={error:wt}}finally{try{a&&!a.done&&(ye=u.return)&&ye.call(u)}finally{if(vt)throw vt.error}}}if(Se(t))i=[t];else{if(!Qe(t))throw new Error("Expected 'valueColumnOrColumns' parameter to 'DataFrame.melt' to be a string or an array of strings that identifies the column(s) whose molten values make the new DataFrame's 'variable' and 'value' columns.");i=Array.from(t);try{for(var s=b(i),c=s.next();!c.done;c=s.next())if(!Se(c.value))throw new Error("Expected 'valueColumnOrColumns' parameter to 'DataFrame.melt' to be a string or an array of strings that identifies the column(s) whose molten values make the new DataFrame's 'variable' and 'value' columns.")}catch(wt){it={error:wt}}finally{try{c&&!c.done&&(Ft=s.return)&&Ft.call(s)}finally{if(it)throw it.error}}}var h=i.length,D=this.count(),p=new n,E=this.subset(r.concat(i));try{for(var w=b(r),F=w.next();!F.done;F=w.next()){E=E.dropSeries(R=F.value);var M=this.getSeries(R),z=new Ur(M,h),X=new ot(z);p=p.withSeries(R,X)}}catch(wt){gt={error:wt}}finally{try{F&&!F.done&&(Rt=w.return)&&Rt.call(w)}finally{if(gt)throw gt.error}}var J=[];try{for(var _=b(E.getColumns()),be=_.next();!be.done;be=_.next()){var R;J.push(this.getSeries((R=be.value).name))}}catch(wt){mt={error:wt}}finally{try{be&&!be.done&&(Kt=_.return)&&Kt.call(_)}finally{if(mt)throw mt.error}}var ke=new Yr(J),tt=new ot(ke);p=p.withSeries("value",tt);var vt,ye,it,Ft,gt,Rt,mt,Kt,ft=new Nr(i,D),dt=new ot(ft);return p.withSeries("variable",dt)},n.prototype.insertPair=function(e){if(!Qe(e))throw new Error("Expected 'pair' parameter to 'DataFrame.insertPair' to be an array.");if(2!==e.length)throw new Error("Expected 'pair' parameter to 'DataFrame.insertPair' to be an array with two elements. The first element is the index, the second is the value.");return new n({pairs:[e]}).concat(this)},n.prototype.appendPair=function(e){if(!Qe(e))throw new Error("Expected 'pair' parameter to 'DataFrame.appendPair' to be an array.");if(2!==e.length)throw new Error("Expected 'pair' parameter to 'DataFrame.appendPair' to be an array with two elements. The first element is the index, the second is the value.");return this.concat(new n({pairs:[e]}))},n.prototype.remove=function(e){var t=this;return new n(function(){var r=t.getContent();return{columnNames:r.columnNames,pairs:new ht(r.pairs,function(i){return i[0]!==e})}})},n.prototype.fillGaps=function(e,t){if(!T(e))throw new Error("Expected 'comparer' parameter to 'DataFrame.fillGaps' to be a comparer function that compares two values and returns a boolean.");if(!T(t))throw new Error("Expected 'generator' parameter to 'DataFrame.fillGaps' to be a generator function that takes two values and returns an array of generated pairs to span the gap.");return this.rollingWindow(2).selectMany(function(r){var i=r.toPairs(),u=i[0],a=i[1];if(!e(u,a))return[u];var o=t(u,a);if(!Qe(o))throw new Error("Expected return from 'generator' parameter to 'DataFrame.fillGaps' to be an array of pairs, instead got a "+typeof o);return[u].concat(o)}).withIndex(function(r){return r[0]}).inflate(function(r){return r[1]}).concat(this.tail(1))},n.prototype.defaultIfEmpty=function(e){if(this.none()){if(e instanceof n)return e;if(Qe(e))return new n(e);throw new Error("Expected 'defaultSequence' parameter to 'DataFrame.defaultIfEmpty' to be an array or a series.")}return this},n.prototype.detectTypes=function(){var e=this;return new n(function(){return{columnNames:["Type","Frequency","Column"],values:e.getColumns().selectMany(function(r){return r.series.detectTypes().select(function(i){var u=Object.assign({},i);return u.Column=r.name,u})})}})},n.prototype.detectValues=function(){var e=this;return new n(function(){return{columnNames:["Value","Frequency","Column"],values:e.getColumns().selectMany(function(r){return r.series.detectValues().select(function(i){var u=Object.assign({},i);return u.Column=r.name,u})})}})},n.prototype.toJSON=function(){return JSON.stringify(this.toArray(),null,4)},n.prototype.toJSON5=function(){return lt().stringify(this.toArray(),null,4)},n.prototype.toCSV=function(e){var r=(void 0===e||void 0===e.header||e.header?[this.getColumnNames()]:[]).concat(this.toRows());return Ie().unparse(r,e)},n.prototype.toHTML=function(){var e=this.getColumnNames();return'<table border="1" class="dataframe">\n    <thead>\n        <tr style="text-align: right;">\n            <th></th>\n'+e.map(function(i){return"            <th>"+i+"</th>"}).join("\n")+"\n       </tr>\n    </thead>\n    <tbody>\n"+this.toPairs().map(function(i){var a=i[1];return"        <tr>\n            <th>"+i[0]+"</th>\n"+e.map(function(o){return"            <td>"+a[o]+"</td>"}).join("\n")+"\n        </tr>"}).join("\n")+"\n    </tbody>\n</table>"},n.prototype.serialize=function(){var e=this.toArray(),t=this.getIndex(),r=t.head(e.length).toArray(),i=this.getColumns(),u=tr(i,function(z){return z.name},function(z){return z.type}),a=t.getType();"date"===a&&(r=r.map(function(z){return Ve(z).toISOString()}));var w,F,R,M,o=!1;try{for(var s=b(i),c=s.next();!c.done;c=s.next()){var h=c.value;if("date"===h.type){o||(e=e.map(function(z){return Object.assign({},z)}),o=!0);try{for(var D=b(e),p=D.next();!p.done;p=D.next()){var E=p.value;E[h.name]=Ve(E[h.name]).toISOString()}}catch(z){R={error:z}}finally{try{p&&!p.done&&(M=D.return)&&M.call(D)}finally{if(R)throw R.error}}}}}catch(z){w={error:z}}finally{try{c&&!c.done&&(F=s.return)&&F.call(s)}finally{if(w)throw w.error}}return{columnOrder:this.getColumnNames(),columns:u,index:{type:a,values:r},values:e}},n.deserialize=function(e){var D,p,E,w,t=e.index&&e.index.values||[],r=e.values&&e.values||[],i=!1;if(e.columns)try{for(var u=b(Object.keys(e.columns)),a=u.next();!a.done;a=u.next()){var o=a.value;if("date"===e.columns[o]){i||(r=r.map(function(F){return Object.assign({},F)}),i=!0);try{for(var s=b(r),c=s.next();!c.done;c=s.next()){var h=c.value;h[o]=Ve(h[o]).toDate()}}catch(F){E={error:F}}finally{try{c&&!c.done&&(w=s.return)&&w.call(s)}finally{if(E)throw E.error}}}}}catch(F){D={error:F}}finally{try{a&&!a.done&&(p=u.return)&&p.call(u)}finally{if(D)throw D.error}}return e.index&&"date"===e.index.type&&(t=t.map(function(F){return Ve(F).toDate()})),new n({columnNames:e.columnOrder||[],index:t,values:r})},n.prototype.getTypeCode=function(){return"dataframe"},n.defaultCountIterable=new Jt,n.defaultEmptyIterable=new cr,n}(),Br=function(n){function e(t){for(var r=this,i=[],u=[],a=0,o=t.parent,s=[];null!==o;)s.push(o),o=o.config.parent;s.reverse();try{for(var c=b(s),h=c.next();!h.done;h=c.next()){var p=h.value.config;i.push(e.makeSortSpec(a,p.selector,p.direction)),u.push(e.makeSortSpec(a,e.makePairsSelector(p.selector),p.direction)),++a}}catch(F){E={error:F}}finally{try{h&&!h.done&&(w=c.return)&&w.call(c)}finally{if(E)throw E.error}}return i.push(e.makeSortSpec(a,t.selector,t.direction)),u.push(e.makeSortSpec(a,e.makePairsSelector(t.selector),t.direction)),(r=n.call(this,{columnNames:t.columnNames,values:new yt(t.values,i),pairs:new yt(t.pairs,u)})||this).config=t,r;var E,w}return Xt(e,n),e.makeSortSpec=function(t,r,i){return{sortLevel:t,selector:r,direction:i}},e.makePairsSelector=function(t){return function(r,i){return t(r[1],i)}},e.prototype.thenBy=function(t){return new e({columnNames:this.config.columnNames,values:this.config.values,pairs:this.config.pairs,selector:t,direction:Je.Ascending,parent:this})},e.prototype.thenByDescending=function(t){return new e({columnNames:this.config.columnNames,values:this.config.values,pairs:this.config.pairs,selector:t,direction:Je.Descending,parent:this})},e}(St);Ve.extend(sr);var or=function(n){return n.Start="start",n.End="end",n}(or||{}),ot=function(){function n(e){if(this.configFn=null,this.content=null,this.indexedContent=null,e){var t=e;if(void 0!==t.getTypeCode){var r=t.getTypeCode();if("dataframe"===r||"series"===r)return void(void 0!==t.content?this.content=t.content:this.configFn=t.configFn)}T(e)?this.configFn=e:this.content=n.isIterator(e)?n.initFromIterator(e):n.isIterable(e)?n.initFromIterable(e):n.initFromConfig(e)}else this.content=n.initEmpty()}return n.initFromIterator=function(e){return n.initFromIterable(new Vt(e))},n.initFromIterable=function(e){return{index:n.defaultCountIterable,values:e,pairs:new Gt([n.defaultCountIterable,e]),isBaked:!0}},n.initEmpty=function(){return{index:n.defaultEmptyIterable,values:n.defaultEmptyIterable,pairs:n.defaultEmptyIterable,isBaked:!0}},n.isIterator=function(e){return Et(e)&&T(e.next)},n.isIterable=function(e){return Qe(e)||Et(e)&&T(e[Symbol.iterator])},n.checkIterable=function(e,t){if(!n.isIterable(e))throw new Error("Expected '"+t+"' field of Series config object to be an array of values or an iterable of values.")},n.initFromConfig=function(e){var t,r,i,u=!1;return e.pairs&&(n.isIterator(e.pairs)?i=new Vt(e.pairs):(n.checkIterable(e.pairs,"pairs"),i=e.pairs)),e.index?n.isIterator(e.index)?t=new Vt(e.index):(n.checkIterable(e.index,"index"),t=e.index):t=i?new jt(i,0):n.defaultCountIterable,e.values?n.isIterator(e.values)?r=new Vt(e.values):(n.checkIterable(e.values,"values"),r=e.values):r=i?new jt(i,1):n.defaultEmptyIterable,i||(i=new Gt([t,r])),void 0!==e.baked&&(u=e.baked),{index:t,values:r,pairs:i,isBaked:u}},n.prototype.lazyInit=function(){null===this.content&&null!==this.configFn&&(this.content=n.initFromConfig(this.configFn()))},n.prototype.getContent=function(){return this.lazyInit(),this.content},n.prototype.getRowByIndex=function(e){if(!this.indexedContent){this.indexedContent=new Map;try{for(var t=b(this.getContent().pairs),r=t.next();!r.done;r=t.next()){var i=r.value;this.indexedContent.set(i[0],i[1])}}catch(o){u={error:o}}finally{try{r&&!r.done&&(a=t.return)&&a.call(t)}finally{if(u)throw u.error}}}return this.indexedContent.get(e);var u,a},n.prototype[Symbol.iterator]=function(){return this.getContent().values[Symbol.iterator]()},n.prototype.cast=function(){return this},n.prototype.getIndex=function(){var e=this;return new kr(function(){return{values:e.getContent().index}})},n.prototype.withIndex=function(e){var t=this;return T(e)?new n(function(){return{values:t.getContent().values,index:t.select(e)}}):(n.checkIterable(e,"newIndex"),new n(function(){return{values:t.getContent().values,index:e}}))},n.prototype.resetIndex=function(){var e=this;return new n(function(){return{values:e.getContent().values}})},n.merge=function(e){var t=new Map,r=Array.from(e).length,i=0;try{for(var u=b(e),a=u.next();!a.done;a=u.next()){var o=a.value;try{for(var s=b(o.toPairs()),c=s.next();!c.done;c=s.next()){var h=c.value,D=h[0].toString();t.has(D)||t.set(D,{index:h[0],values:new Array(r)}),t.get(D).values[i]=h[1]}}catch(M){F={error:M}}finally{try{c&&!c.done&&(R=s.return)&&R.call(s)}finally{if(F)throw F.error}}++i}}catch(M){E={error:M}}finally{try{a&&!a.done&&(w=u.return)&&w.call(u)}finally{if(E)throw E.error}}var E,w,F,R,p=Array.from(t.values()).map(function(M){return[M.index,M.values]});return p.sort(function(M,z){return M[0]===z[0]?0:M[0]>z[0]?1:-1}),new n({pairs:p})},n.prototype.merge=function(){for(var e=[],t=0;t<arguments.length;t++)e[t]=arguments[t];return n.merge([this].concat(e))},n.prototype.toArray=function(){var u,a,e=[];try{for(var t=b(this.getContent().values),r=t.next();!r.done;r=t.next()){var i=r.value;null!=i&&e.push(i)}}catch(o){u={error:o}}finally{try{r&&!r.done&&(a=t.return)&&a.call(t)}finally{if(u)throw u.error}}return e},n.prototype.toPairs=function(){var u,a,e=[];try{for(var t=b(this.getContent().pairs),r=t.next();!r.done;r=t.next()){var i=r.value;null!=i[1]&&e.push(i)}}catch(o){u={error:o}}finally{try{r&&!r.done&&(a=t.return)&&a.call(t)}finally{if(u)throw u.error}}return e},n.prototype.toObject=function(e,t){if(!T(e))throw new Error("Expected 'keySelector' parameter to Series.toObject to be a function.");if(!T(t))throw new Error("Expected 'valueSelector' parameter to Series.toObject to be a function.");return tr(this,e,t)},n.prototype.select=function(e){if(!T(e))throw new Error("Expected 'transformer' parameter to 'Series.select' to be a function.");return this.map(e)},n.prototype.map=function(e){var t=this;if(!T(e))throw new Error("Expected 'transformer' parameter to 'Series.map' to be a function.");return new n(function(){var r=t.getContent();return{values:new xt(r.values,e),index:r.index}})},n.prototype.selectMany=function(e){if(!T(e))throw new Error("Expected 'transformer' parameter to 'Series.selectMany' to be a function.");return this.flatMap(e)},n.prototype.flatMap=function(e){var t=this;if(!T(e))throw new Error("Expected 'transformer' parameter to 'Series.flatMap' to be a function.");return new n(function(){return{pairs:new S(t.getContent().pairs,function(r,i){var c,h,u=[];try{for(var a=b(e(r[1],i)),o=a.next();!o.done;o=a.next())u.push([r[0],o.value])}catch(D){c={error:D}}finally{try{o&&!o.done&&(h=a.return)&&h.call(a)}finally{if(c)throw c.error}}return u})}})},n.prototype.window=function(e,t){var r=this;if(!Ze(e))throw new Error("Expected 'period' parameter to 'Series.window' to be a number.");return new n(function(){return{pairs:new zt(r.getContent().pairs,e,t||or.End)}})},n.prototype.rollingWindow=function(e,t){var r=this;if(!Ze(e))throw new Error("Expected 'period' parameter to 'Series.rollingWindow' to be a number.");return new n(function(){return{pairs:new He(r.getContent().pairs,e,t||or.End)}})},n.prototype.variableWindow=function(e){var t=this;if(!T(e))throw new Error("Expected 'comparer' parameter to 'Series.variableWindow' to be a function.");return new n(function(){return{values:new we(t.getContent().pairs,e)}})},n.prototype.sequentialDistinct=function(e){if(e){if(!T(e))throw new Error("Expected 'selector' parameter to 'Series.sequentialDistinct' to be a selector function that determines the value to compare for duplicates.")}else e=function(t){return t};return this.variableWindow(function(t,r){return e(t)===e(r)}).select(function(t){return[t.getIndex().first(),t.first()]}).withIndex(function(t){return t[0]}).select(function(t){return t[1]})},n.prototype.aggregate=function(e,t){if(T(e)&&!t)return this.skip(1).aggregate(this.first(),e);if(!T(t))throw new Error("Expected 'selector' parameter to aggregate to be a function.");var o,s,r=e;try{for(var i=b(this),u=i.next();!u.done;u=i.next())r=t(r,u.value)}catch(c){o={error:c}}finally{try{u&&!u.done&&(s=i.return)&&s.call(i)}finally{if(o)throw o.error}}return r},n.prototype.reduce=function(e,t){if(!T(e))throw new Error("Expected 'reducer' parameter to `Series.reduce` to be a function.");var s,c,r=t,i=this;void 0===r&&i.any()&&(r=i.first(),i=i.skip(1));try{for(var u=b(i),a=u.next();!a.done;a=u.next())r=e(r,a.value)}catch(h){s={error:h}}finally{try{a&&!a.done&&(c=u.return)&&c.call(u)}finally{if(s)throw s.error}}return r},n.prototype.amountRange=function(e,t){return this.rollingWindow(e,t).select(function(r){return r.max()-r.min()})},n.prototype.proportionRange=function(e,t){return this.rollingWindow(e,t).select(function(r){return(r.max()-r.min())/r.last()})},n.prototype.percentRange=function(e,t){return this.proportionRange(e,t).select(function(r){return 100*r})},n.prototype.amountChange=function(e,t){return this.rollingWindow(void 0===e?2:e,t).select(function(r){return r.last()-r.first()})},n.prototype.proportionChange=function(e,t){return this.rollingWindow(void 0===e?2:e,t).select(function(r){return(r.last()-r.first())/r.first()})},n.prototype.percentChange=function(e,t){return this.proportionChange(e,t).select(function(r){return 100*r})},n.prototype.proportionRank=function(e){if(void 0===e&&(e=2),!Ze(e))throw new Error("Expected 'period' parameter to 'Series.proportionRank' to be a number that specifies the time period for the ranking.");return this.rollingWindow(e+1).select(function(t){var r=t.last();return t.head(-1).filter(function(a){return a<r}).count()/e})},n.prototype.percentRank=function(e){if(void 0===e&&(e=2),!Ze(e))throw new Error("Expected 'period' parameter to 'Series.percentRank' to be a number that specifies the time period for the ranking.");return this.proportionRank(e).select(function(t){return 100*t})},n.prototype.cumsum=function(){var e=this;return new n(function(){var t=0;return{pairs:e.toPairs().map(function(u){var a=Ue(u,2);return[a[0],t+=a[1]]})}})},n.prototype.skip=function(e){var t=this;return new n(function(){return{values:new Pt(t.getContent().values,e),index:new Pt(t.getContent().index,e),pairs:new Pt(t.getContent().pairs,e)}})},n.prototype.skipWhile=function(e){var t=this;if(!T(e))throw new Error("Expected 'predicate' parameter to 'Series.skipWhile' function to be a predicate function that returns true/false.");return new n(function(){return{values:new Tt(t.getContent().values,e),pairs:new Tt(t.getContent().pairs,function(r){return e(r[1])})}})},n.prototype.skipUntil=function(e){if(!T(e))throw new Error("Expected 'predicate' parameter to 'Series.skipUntil' function to be a predicate function that returns true/false.");return this.skipWhile(function(t){return!e(t)})},n.prototype.take=function(e){var t=this;if(!Ze(e))throw new Error("Expected 'numRows' parameter to 'Series.take' function to be a number.");return new n(function(){return{index:new Y(t.getContent().index,e),values:new Y(t.getContent().values,e),pairs:new Y(t.getContent().pairs,e)}})},n.prototype.takeWhile=function(e){var t=this;if(!T(e))throw new Error("Expected 'predicate' parameter to 'Series.takeWhile' function to be a predicate function that returns true/false.");return new n(function(){return{values:new he(t.getContent().values,e),pairs:new he(t.getContent().pairs,function(r){return e(r[1])})}})},n.prototype.takeUntil=function(e){if(!T(e))throw new Error("Expected 'predicate' parameter to 'Series.takeUntil' function to be a predicate function that returns true/false.");return this.takeWhile(function(t){return!e(t)})},n.count=function(e){return e.count()},n.prototype.count=function(){var u,a,e=0;try{for(var t=b(this.getContent().values),r=t.next();!r.done;r=t.next())++e}catch(o){u={error:o}}finally{try{r&&!r.done&&(a=t.return)&&a.call(t)}finally{if(u)throw u.error}}return e},n.prototype.first=function(){try{for(var e=b(this),t=e.next();!t.done;t=e.next())return t.value}catch(a){i={error:a}}finally{try{t&&!t.done&&(u=e.return)&&u.call(e)}finally{if(i)throw i.error}}throw new Error("Series.first: No values in Series.");var i,u},n.prototype.last=function(){var u,a,e=null;try{for(var t=b(this),r=t.next();!r.done;r=t.next())e=r.value}catch(o){u={error:o}}finally{try{r&&!r.done&&(a=t.return)&&a.call(t)}finally{if(u)throw u.error}}if(null===e)throw new Error("Series.last: No values in Series.");return e},n.prototype.at=function(e){if(!this.none())return this.getRowByIndex(e)},n.prototype.head=function(e){if(!Ze(e))throw new Error("Expected 'numValues' parameter to 'Series.head' function to be a number.");if(0===e)return new n;var t=e<0?this.count()-Math.abs(e):e;return this.take(t)},n.prototype.tail=function(e){if(!Ze(e))throw new Error("Expected 'numValues' parameter to 'Series.tail' function to be a number.");if(0===e)return new n;var t=e>0?this.count()-e:Math.abs(e);return this.skip(t)},n.prototype.where=function(e){if(!T(e))throw new Error("Expected 'predicate' parameter to 'Series.where' to be a function.");return this.filter(e)},n.prototype.filter=function(e){var t=this;if(!T(e))throw new Error("Expected 'predicate' parameter to 'Series.filter' to be a function.");return new n(function(){return t.getContent(),{values:new ht(t.getContent().values,e),pairs:new ht(t.getContent().pairs,function(i){return e(i[1])})}})},n.prototype.forEach=function(e){if(!T(e))throw new Error("Expected 'callback' parameter to 'Series.forEach' to be a function.");var a,o,t=0;try{for(var r=b(this),i=r.next();!i.done;i=r.next())e(i.value,t++)}catch(s){a={error:s}}finally{try{i&&!i.done&&(o=r.return)&&o.call(r)}finally{if(a)throw a.error}}return this},n.prototype.all=function(e){if(!T(e))throw new Error("Expected 'predicate' parameter to 'Series.all' to be a function.");var a,o,t=0;try{for(var r=b(this),i=r.next();!i.done;i=r.next()){if(!e(i.value))return!1;++t}}catch(s){a={error:s}}finally{try{i&&!i.done&&(o=r.return)&&o.call(r)}finally{if(a)throw a.error}}return t>0},n.prototype.any=function(e){if(e&&!T(e))throw new Error("Expected 'predicate' parameter to 'Series.any' to be a function.");var a,o;if(!e)return!this[Symbol.iterator]().next().done;try{for(var t=b(this),r=t.next();!r.done;r=t.next())if(e(r.value))return!0}catch(s){a={error:s}}finally{try{r&&!r.done&&(o=t.return)&&o.call(t)}finally{if(a)throw a.error}}return!1},n.prototype.none=function(e){if(e&&!T(e))throw new Error("Expected 'predicate' parameter to 'Series.none' to be a function.");var a,o;if(!e)return this[Symbol.iterator]().next().done;try{for(var t=b(this),r=t.next();!r.done;r=t.next())if(e(r.value))return!1}catch(s){a={error:s}}finally{try{r&&!r.done&&(o=t.return)&&o.call(t)}finally{if(a)throw a.error}}return!0},n.prototype.startAt=function(e){var t=this;return new n(function(){var r=t.getIndex().getLessThan();return{index:new Tt(t.getContent().index,function(i){return r(i,e)}),pairs:new Tt(t.getContent().pairs,function(i){return r(i[0],e)})}})},n.prototype.endAt=function(e){var t=this;return new n(function(){var r=t.getIndex().getLessThanOrEqualTo();return{index:new he(t.getContent().index,function(i){return r(i,e)}),pairs:new he(t.getContent().pairs,function(i){return r(i[0],e)})}})},n.prototype.before=function(e){var t=this;return new n(function(){var r=t.getIndex().getLessThan();return{index:new he(t.getContent().index,function(i){return r(i,e)}),pairs:new he(t.getContent().pairs,function(i){return r(i[0],e)})}})},n.prototype.after=function(e){var t=this;return new n(function(){var r=t.getIndex().getLessThanOrEqualTo();return{index:new Tt(t.getContent().index,function(i){return r(i,e)}),pairs:new Tt(t.getContent().pairs,function(i){return r(i[0],e)})}})},n.prototype.between=function(e,t){return this.startAt(e).endAt(t)},n.prototype.toString=function(){for(var e=["__index__","__value__"],t=this.toPairs(),r=new(Ee()),i=0;i<t.length;++i){for(var u=t[i],a=0;a<u.length;++a)r.cell(e[a],u[a]);r.newRow()}return r.toString()},n.parseInt=function(e,t){if(null!=e){if(!Se(e))throw new Error("Called Series.parseInts, expected all values in the series to be strings, instead found a '"+typeof e+"' at index "+t);return 0===e.length?void 0:parseInt(e)}},n.prototype.parseInts=function(){return this.select(n.parseInt)},n.parseFloat=function(e,t){if(null!=e){if(!Se(e))throw new Error("Called Series.parseFloats, expected all values in the series to be strings, instead found a '"+typeof e+"' at index "+t);return 0===e.length?void 0:parseFloat(e)}},n.prototype.parseFloats=function(){return this.select(n.parseFloat)},n.parseDate=function(e,t,r){if(null!=e){if(!Se(e))throw new Error("Called Series.parseDates, expected all values in the series to be strings, instead found a '"+typeof e+"' at index "+t);return 0===e.length?void 0:Ve(e,r).toDate()}},n.prototype.parseDates=function(e){if(e&&!Se(e))throw new Error("Expected optional 'formatString' parameter to Series.parseDates to be a string (if specified).");return this.select(function(t,r){return n.parseDate(t,r,e)})},n.toString=function(e,t){if(void 0!==e)return null===e?null:t&&Er(e)?Ve(e).format(t):t&&Ze(e)?ur()(e).format(t):e.toString()},n.prototype.toStrings=function(e){if(e&&!Se(e))throw new Error("Expected optional 'formatString' parameter to Series.toStrings to be a string (if specified).");return this.select(function(t){return n.toString(t,e)})},n.prototype.bake=function(){return this.getContent().isBaked?this:new n({values:this.toArray(),pairs:this.toPairs(),baked:!0})},n.prototype.inflate=function(e){var t=this;if(e){if(!T(e))throw new Error("Expected 'selector' parameter to Series.inflate to be a selector function.");return new St(function(){var r=t.getContent();return{values:new xt(r.values,e),index:r.index,pairs:new xt(r.pairs,function(i,u){return[i[0],e(i[1],u)]})}})}return new St(function(){var r=t.getContent();return{values:r.values,index:r.index,pairs:r.pairs}})},n.prototype.asNumberSeries=function(){var e=this.filter(function(t){return null!=t});if(e.any(function(t){return"number"!=typeof t}))throw new Error("Expected series to contain only numbers, you should parse this series or filter out non-number values.");return e},n.sum=function(e){return e.sum()},n.prototype.sum=function(){var e=this.asNumberSeries();if(e.none())return 0;var a,o,t=0;try{for(var r=b(e),i=r.next();!i.done;i=r.next())t+=i.value}catch(s){a={error:s}}finally{try{i&&!i.done&&(o=r.return)&&o.call(r)}finally{if(a)throw a.error}}return t},n.average=function(e){return e.average()},n.prototype.average=function(){return this.mean()},n.mean=function(e){return e.mean()},n.prototype.mean=function(){var e=this.asNumberSeries();if(e.none())return 0;var o,s,t=0,r=0;try{for(var i=b(e),u=i.next();!u.done;u=i.next())r+=1,t+=u.value}catch(c){o={error:c}}finally{try{u&&!u.done&&(s=i.return)&&s.call(i)}finally{if(o)throw o.error}}return 0===r?0:t/r},n.median=function(e){return e.median()},n.prototype.median=function(){var e=this.asNumberSeries(),t=e.count();if(0===t)return 0;var r=e.orderBy(function(a){return a}).toArray();return t%2==0?(r[t/2-1]+r[t/2])/2:r[Math.floor(t/2)]},n.mode=function(e){return e.mode()},n.prototype.mode=function(){var e=this.asNumberSeries();if(!e.none()){var t=new Map;try{for(var r=b(e),i=r.next();!i.done;i=r.next()){var u=i.value;t.has(u)?t.set(u,t.get(u)+1):t.set(u,1)}}catch(c){o={error:c}}finally{try{i&&!i.done&&(s=r.return)&&s.call(r)}finally{if(o)throw o.error}}var o,s,a=Array.from(t.entries());return a.sort(function(c,h){return h[1]-c[1]}),a[0][0]}},n.prototype.sumOfSquares=function(){if(this.none())return[0,1];var D,p,e=this.mean(),t=0,r=this.asNumberSeries(),i=0;try{for(var u=b(r),a=u.next();!a.done;a=u.next()){i+=1;var c=a.value-e;t+=c*c}}catch(E){D={error:E}}finally{try{a&&!a.done&&(p=u.return)&&p.call(u)}finally{if(D)throw D.error}}return[t,i]},n.variance=function(e){return e.variance()},n.prototype.variance=function(){if(this.none())return 0;var e=Ue(this.sumOfSquares(),2);return e[0]/e[1]},n.std=function(e){return e.std()},n.prototype.std=function(){return this.none()?0:Math.sqrt(this.variance())},n.prototype.standardize=function(){if(this.none())return new n;var e=this.mean(),t=this.std();if(0===t)throw new Error("Can't standardize a series that has no variation.");return this.asNumberSeries().map(function(i){return(i-e)/t})},n.sampleVariance=function(e){return e.sampleVariance()},n.prototype.sampleVariance=function(){if(this.none())return 0;var e=Ue(this.sumOfSquares(),2);return e[0]/(e[1]-1)},n.sampleStd=function(e){return e.sampleStd()},n.prototype.sampleStd=function(){return this.none()?0:Math.sqrt(this.sampleVariance())},n.prototype.sampleStandardize=function(){if(this.none())return new n;var e=this.mean(),t=this.sampleStd();if(0===t)throw new Error("Can't standardize a series that has no variation.");return this.asNumberSeries().map(function(i){return(i-e)/t})},n.min=function(e){return e.min()},n.prototype.min=function(){var e,u,a;try{for(var t=b(this.asNumberSeries()),r=t.next();!r.done;r=t.next()){var i=r.value;e=void 0===e?i:Math.min(e,i)}}catch(o){u={error:o}}finally{try{r&&!r.done&&(a=t.return)&&a.call(t)}finally{if(u)throw u.error}}return void 0===e?0:e},n.max=function(e){return e.max()},n.prototype.max=function(){var e,u,a;try{for(var t=b(this.asNumberSeries()),r=t.next();!r.done;r=t.next()){var i=r.value;e=void 0===e?i:Math.max(e,i)}}catch(o){u={error:o}}finally{try{r&&!r.done&&(a=t.return)&&a.call(t)}finally{if(u)throw u.error}}return void 0===e?0:e},n.range=function(e){return e.range()},n.prototype.range=function(){return this.max()-this.min()},n.prototype.invert=function(){return this.asNumberSeries().select(function(e){return-e})},n.prototype.counter=function(e){return this.groupSequentialBy(e).selectMany(function(t,r){return e(t.first())?function en(n,e){if(!Ze(n))throw new Error("Expect 'start' parameter to 'dataForge.range' function to be a number.");if(!Ze(e))throw new Error("Expect 'count' parameter to 'dataForge.range' function to be a number.");for(var t=[],r=0;r<e;++r)t.push(n+r);return new ot(t)}(1,t.count()).withIndex(t.getIndex()).toPairs():function tn(n,e){for(var t=[],r=0;r<e;++r)t.push(n);return new ot(t)}(0,t.count()).withIndex(t.getIndex()).toPairs()}).withIndex(function(t){return t[0]}).select(function(t){return t[1]})},n.prototype.reverse=function(){var e=this;return new n(function(){return{values:new pt(e.getContent().values),index:new pt(e.getContent().index),pairs:new pt(e.getContent().pairs)}})},n.prototype.distinct=function(e){var t=this;return new n(function(){return{values:new rr(t.getContent().values,e),pairs:new rr(t.getContent().pairs,function(r){return e&&e(r[1])||r[1]})}})},n.prototype.groupBy=function(e){var t=this;if(!T(e))throw new Error("Expected 'selector' parameter to 'Series.groupBy' to be a selector function that determines the value to group the series by.");return new n(function(){var p,E,r=[],i={},u=0;try{for(var a=b(t.getContent().pairs),o=a.next();!o.done;o=a.next()){var s=o.value,c=e(s[1],u);++u;var h=i[c];if(h)h.push(s);else{var D=[];D.push(s),r.push(D),i[c]=D}}}catch(w){p={error:w}}finally{try{o&&!o.done&&(E=a.return)&&E.call(a)}finally{if(p)throw p.error}}return{values:r.map(function(w){return new n({pairs:w})})}})},n.prototype.groupSequentialBy=function(e){if(e){if(!T(e))throw new Error("Expected 'selector' parameter to 'Series.groupSequentialBy' to be a selector function that determines the value to group the series by.")}else e=function(t){return t};return this.variableWindow(function(t,r){return e(t)===e(r)})},n.concat=function(e){if(!Qe(e))throw new Error("Expected 'series' parameter to 'Series.concat' to be an array of series.");return new n(function(){var r=e.map(function(i){return i.getContent()});return{values:new Nt(r.map(function(i){return i.values})),pairs:new Nt(r.map(function(i){return i.pairs}))}})},n.prototype.concat=function(){for(var e=[],t=0;t<arguments.length;t++)e[t]=arguments[t];var h,D,p,E,r=[this];try{for(var i=b(e),u=i.next();!u.done;u=i.next()){var a=u.value;if(Qe(a))try{for(var o=b(a),s=o.next();!s.done;s=o.next())r.push(s.value)}catch(w){p={error:w}}finally{try{s&&!s.done&&(E=o.return)&&E.call(o)}finally{if(p)throw p.error}}else r.push(a)}}catch(w){h={error:w}}finally{try{u&&!u.done&&(D=i.return)&&D.call(i)}finally{if(h)throw h.error}}return n.concat(r)},n.zip=function(e,t){var r=Array.from(e);if(0===r.length)return new n;var i=r[0];return i.none()?new n:new n(function(){var a=r;return{index:i.getContent().index,values:new er(a.map(function(o){return o.getContent().values}),t)}})},n.prototype.zip=function(){for(var e=[],t=0;t<arguments.length;t++)e[t]=arguments[t];var r=e[e.length-1],i=[this].concat(e.slice(0,e.length-1));return n.zip(i,function(u){return r.apply(void 0,qt(u))})},n.prototype.orderBy=function(e){var t=this.getContent();return new Ir({values:t.values,pairs:t.pairs,selector:e,direction:Je.Ascending,parent:null})},n.prototype.orderByDescending=function(e){var t=this.getContent();return new Ir({values:t.values,pairs:t.pairs,selector:e,direction:Je.Descending,parent:null})},n.prototype.union=function(e,t){if(t&&!T(t))throw new Error("Expected optional 'selector' parameter to 'Series.union' to be a selector function.");return this.concat(e).distinct(t)},n.prototype.intersection=function(e,t,r){if(t){if(!T(t))throw new Error("Expected optional 'outerSelector' parameter to 'Series.intersection' to be a function.")}else t=function(u){return u};if(r){if(!T(r))throw new Error("Expected optional 'innerSelector' parameter to 'Series.intersection' to be a function.")}else r=function(u){return u};return this.filter(function(u){var a=t(u);return e.filter(function(o){return a===r(o)}).any()})},n.prototype.except=function(e,t,r){if(t){if(!T(t))throw new Error("Expected optional 'outerSelector' parameter to 'Series.except' to be a function.")}else t=function(u){return u};if(r){if(!T(r))throw new Error("Expected optional 'innerSelector' parameter to 'Series.except' to be a function.")}else r=function(u){return u};return this.filter(function(u){var a=t(u);return e.filter(function(o){return a===r(o)}).none()})},n.prototype.join=function(e,t,r,i){if(!T(t))throw new Error("Expected 'outerKeySelector' parameter of 'Series.join' to be a selector function.");if(!T(r))throw new Error("Expected 'innerKeySelector' parameter of 'Series.join' to be a selector function.");if(!T(i))throw new Error("Expected 'resultSelector' parameter of 'Series.join' to be a selector function.");var u=this;return new n(function(){var M,z,X,J,a=e.groupBy(r).toObject(function(_){return r(_.first())},function(_){return _}),s=(u.getContent(),[]);try{for(var c=b(u),h=c.next();!h.done;h=c.next()){var D=h.value,E=a[t(D)];if(E)try{for(var w=b(E),F=w.next();!F.done;F=w.next())s.push(i(D,F.value))}catch(_){X={error:_}}finally{try{F&&!F.done&&(J=w.return)&&J.call(w)}finally{if(X)throw X.error}}}}catch(_){M={error:_}}finally{try{h&&!h.done&&(z=c.return)&&z.call(c)}finally{if(M)throw M.error}}return{values:s}})},n.prototype.joinOuter=function(e,t,r,i){if(!T(t))throw new Error("Expected 'outerKeySelector' parameter of 'Series.joinOuter' to be a selector function.");if(!T(r))throw new Error("Expected 'innerKeySelector' parameter of 'Series.joinOuter' to be a selector function.");if(!T(i))throw new Error("Expected 'resultSelector' parameter of 'Series.joinOuter' to be a selector function.");var u=this,a=u.except(e,t,r).select(function(c){return i(c,null)}).resetIndex(),o=e.except(u,r,t).select(function(c){return i(null,c)}).resetIndex(),s=u.join(e,t,r,i);return a.concat(s).concat(o).resetIndex()},n.prototype.joinOuterLeft=function(e,t,r,i){if(!T(t))throw new Error("Expected 'outerKeySelector' parameter of 'Series.joinOuterLeft' to be a selector function.");if(!T(r))throw new Error("Expected 'innerKeySelector' parameter of 'Series.joinOuterLeft' to be a selector function.");if(!T(i))throw new Error("Expected 'resultSelector' parameter of 'Series.joinOuterLeft' to be a selector function.");var a=this.except(e,t,r).select(function(s){return i(s,null)}).resetIndex(),o=this.join(e,t,r,i);return a.concat(o).resetIndex()},n.prototype.joinOuterRight=function(e,t,r,i){if(!T(t))throw new Error("Expected 'outerKeySelector' parameter of 'Series.joinOuterRight' to be a selector function.");if(!T(r))throw new Error("Expected 'innerKeySelector' parameter of 'Series.joinOuterRight' to be a selector function.");if(!T(i))throw new Error("Expected 'resultSelector' parameter of 'Series.joinOuterRight' to be a selector function.");var a=e.except(this,r,t).select(function(s){return i(null,s)}).resetIndex();return this.join(e,t,r,i).concat(a).resetIndex()},n.prototype.truncateStrings=function(e){if(!Ze(e))throw new Error("Expected 'maxLength' parameter to 'Series.truncateStrings' to be a number.");return this.select(function(t){return Se(t)&&t.length>e?t.substring(0,e):t})},n.prototype.round=function(e){if(void 0!==e){if(!Ze(e))throw new Error("Expected 'numDecimalPlaces' parameter to 'Series.round' to be a number.")}else e=2;return this.select(function(t){return Ze(t)?parseFloat(t.toFixed(e)):t})},n.prototype.insertPair=function(e){if(!Qe(e))throw new Error("Expected 'pair' parameter to 'Series.insertPair' to be an array.");if(2!==e.length)throw new Error("Expected 'pair' parameter to 'Series.insertPair' to be an array with two elements. The first element is the index, the second is the value.");return new n({pairs:[e]}).concat(this)},n.prototype.appendPair=function(e){if(!Qe(e))throw new Error("Expected 'pair' parameter to 'Series.appendPair' to be an array.");if(2!==e.length)throw new Error("Expected 'pair' parameter to 'Series.appendPair' to be an array with two elements. The first element is the index, the second is the value.");return this.concat(new n({pairs:[e]}))},n.prototype.remove=function(e){var t=this;return new n(function(){var r=t.getContent();return{pairs:new ht(r.pairs,function(i){return i[0]!==e})}})},n.prototype.fillGaps=function(e,t){if(!T(e))throw new Error("Expected 'comparer' parameter to 'Series.fillGaps' to be a comparer function that compares two values and returns a boolean.");if(!T(t))throw new Error("Expected 'generator' parameter to 'Series.fillGaps' to be a generator function that takes two values and returns an array of generated pairs to span the gap.");return this.rollingWindow(2).selectMany(function(r){var i=r.toPairs(),u=i[0],a=i[1];if(!e(u,a))return[u];var o=t(u,a);if(!Qe(o))throw new Error("Expected return from 'generator' parameter to 'Series.fillGaps' to be an array of pairs, instead got a "+typeof o);return[u].concat(o)}).withIndex(function(r){return r[0]}).select(function(r){return r[1]}).concat(this.tail(1))},n.prototype.defaultIfEmpty=function(e){if(this.none()){if(e instanceof n)return e;if(Qe(e))return new n(e);throw new Error("Expected 'defaultSequence' parameter to 'Series.defaultIfEmpty' to be an array or a series.")}return this},n.prototype.detectTypes=function(){var e=this;return new St(function(){var t=e.count(),r=e.select(function(i){var u=typeof i;return"object"===u&&Er(i)&&(u="date"),u}).aggregate({},function(i,u){var a=i[u];return a||(i[u]=a={count:0}),++a.count,i});return{columnNames:["Type","Frequency"],rows:Object.keys(r).map(function(i){return[i,r[i].count/t*100]})}})},n.prototype.detectValues=function(){var e=this;return new St(function(){var t=e.count(),r=e.aggregate(new Map,function(i,u){var a=i.get(u);return a||i.set(u,a={count:0,value:u}),++a.count,i});return{columnNames:["Value","Frequency"],rows:Array.from(r.keys()).map(function(i){var u=r.get(i);return[u.value,u.count/t*100]})}})},n.prototype.bucket=function(e){if(console.warn("Series.bucket is deprecated and will be removed in the future."),!Ze(e))throw new Error("Expected 'numBuckets' parameter to 'Series.bucket' to be a number.");if(this.none())return new St;var t=this,r=t.min(),a=(t.max()-r)/(e-1);return t.select(function(o){var s=Math.floor((o-r)/a),c=s*a+r;return{Value:o,Bucket:s,Min:c,Mid:c+.5*a,Max:c+a}}).inflate()},n.prototype.frequency=function(e){var t=this;return this.none()?new St:new St(function(){var D,p,r=t,i=e&&e.captureValues||!1,u=Number.MAX_VALUE,a=Number.MIN_VALUE,o=0;try{for(var s=b(r),c=s.next();!c.done;c=s.next()){var h=c.value;u=Math.min(h,u),a=Math.max(h,a),o+=1}}catch(mt){vt={error:mt}}finally{try{c&&!c.done&&(ye=s.return)&&ye.call(s)}finally{if(vt)throw vt.error}}var F,E=e&&e.interval,w=(p=e&&void 0!==e.upper?e.upper:a)-(D=e&&void 0!==e.lower?e.lower:u);o<(F=void 0!==E?Math.ceil(w/E):10)&&(F=o),void 0===E&&(E=w/(F-1));for(var R=new Array(F),M=0;M<F;++M){var z=D+M*E;R[M]={lower:z,upper:z+E,count:0,proportion:0,cumulative:0},i&&(R[M].values=[])}var X={upper:D,count:0,proportion:0,cumulative:0};i&&(X.values=[]);var J={lower:p,count:0,proportion:0,cumulative:0};i&&(J.values=[]);try{for(var _=b(r),be=_.next();!be.done;be=_.next()){var ke=void 0;(ke=(h=be.value)<D?X:h>p?J:R[M=Math.floor((h-D)/E)]).count+=1,i&&ke.values.push(h)}}catch(mt){it={error:mt}}finally{try{be&&!be.done&&(Ft=_.return)&&Ft.call(_)}finally{if(it)throw it.error}}var vt,ye,it,Ft,gt,Rt,tt=0;X.count>0&&R.unshift(X),J.count>0&&R.push(J);try{for(var ft=b(R),dt=ft.next();!dt.done;dt=ft.next())(ke=dt.value).proportion=ke.count/o,ke.cumulative=tt+=ke.proportion}catch(mt){gt={error:mt}}finally{try{dt&&!dt.done&&(Rt=ft.return)&&Rt.call(ft)}finally{if(gt)throw gt.error}}return{values:R}})},n.prototype.getTypeCode=function(){return"series"},n.defaultCountIterable=new Jt,n.defaultEmptyIterable=new cr,n}(),Ir=function(n){function e(t){for(var r=this,i=[],u=[],a=0,o=t.parent,s=[];null!==o;)s.push(o),o=o.config.parent;s.reverse();try{for(var c=b(s),h=c.next();!h.done;h=c.next()){var p=h.value.config;i.push(e.makeSortSpec(a,p.selector,p.direction)),u.push(e.makeSortSpec(a,e.makePairsSelector(p.selector),p.direction)),++a}}catch(F){E={error:F}}finally{try{h&&!h.done&&(w=c.return)&&w.call(c)}finally{if(E)throw E.error}}return i.push(e.makeSortSpec(a,t.selector,t.direction)),u.push(e.makeSortSpec(a,e.makePairsSelector(t.selector),t.direction)),(r=n.call(this,{values:new yt(t.values,i),pairs:new yt(t.pairs,u)})||this).config=t,r;var E,w}return Xt(e,n),e.makeSortSpec=function(t,r,i){return{sortLevel:t,selector:r,direction:i}},e.makePairsSelector=function(t){return function(r,i){return t(r[1],i)}},e.prototype.thenBy=function(t){return new e({values:this.config.values,pairs:this.config.pairs,selector:t,direction:Je.Ascending,parent:this})},e.prototype.thenByDescending=function(t){return new e({values:this.config.values,pairs:this.config.pairs,selector:t,direction:Je.Descending,parent:this})},e}(ot),kr=function(n){function e(t){return n.call(this,t)||this}return Xt(e,n),e.prototype.getType=function(){return this._type||(this._type=this.any()?Sr(this.first()):"empty"),this._type},e.prototype.getLessThan=function(){switch(this.getType()){case"date":return function(t,r){return Ve(t).isBefore(r)};case"string":case"number":return function(t,r){return t<r};case"empty":return function(){return!0};default:throw new Error("No less than operation available for type: "+this.getType())}},e.prototype.getLessThanOrEqualTo=function(){var t=this;return function(r,i){return!t.getGreaterThan()(r,i)}},e.prototype.getGreaterThan=function(){switch(this.getType()){case"date":return function(t,r){return Ve(t).isAfter(r)};case"string":case"number":return function(t,r){return t>r};case"empty":return function(){return!0};default:throw new Error("No greater than operation available for type: "+this.getType())}},e}(ot);function Fr(n,e){return n(e={exports:{}},e.exports),e.exports}var Qr=function(e){return e instanceof Buffer},Kr=Fr(function(n){n.exports="function"==typeof Object.create?function(t,r){t.super_=r,t.prototype=Object.create(r.prototype,{constructor:{value:t,enumerable:!1,writable:!0,configurable:!0}})}:function(t,r){t.super_=r;var i=function(){};i.prototype=r.prototype,t.prototype=new i,t.prototype.constructor=t}}),Xr=Fr(function(n){try{if("function"!=typeof nt.inherits)throw"";n.exports=nt.inherits}catch{n.exports=Kr}}),nt=Fr(function(n,e){var t=Object.getOwnPropertyDescriptors||function(P){for(var W=Object.keys(P),Ce={},ze=0;ze<W.length;ze++)Ce[W[ze]]=Object.getOwnPropertyDescriptor(P,W[ze]);return Ce},r=/%[sdj%]/g;e.format=function(g){if(!_(g)){for(var P=[],W=0;W<arguments.length;W++)P.push(a(arguments[W]));return P.join(" ")}W=1;for(var Ce=arguments,ze=Ce.length,We=String(g).replace(r,function(Ne){if("%%"===Ne)return"%";if(W>=ze)return Ne;switch(Ne){case"%s":return String(Ce[W++]);case"%d":return Number(Ce[W++]);case"%j":try{return JSON.stringify(Ce[W++])}catch{return"[Circular]"}default:return Ne}}),Oe=Ce[W];W<ze;Oe=Ce[++W])z(Oe)||!ft(Oe)?We+=" "+Oe:We+=" "+a(Oe);return We},e.deprecate=function(g,P){if(typeof process<"u"&&!0===process.noDeprecation)return g;if(typeof process>"u")return function(){return e.deprecate(g,P).apply(this,arguments)};var W=!1;return function Ce(){if(!W){if(process.throwDeprecation)throw new Error(P);process.traceDeprecation?console.trace(P):console.error(P),W=!0}return g.apply(this,arguments)}};var u,i={};function a(g,P){var W={seen:[],stylize:s};return arguments.length>=3&&(W.depth=arguments[2]),arguments.length>=4&&(W.colors=arguments[3]),M(P)?W.showHidden=P:P&&e._extend(W,P),ke(W.showHidden)&&(W.showHidden=!1),ke(W.depth)&&(W.depth=2),ke(W.colors)&&(W.colors=!1),ke(W.customInspect)&&(W.customInspect=!0),W.colors&&(W.stylize=o),h(W,g,W.depth)}function o(g,P){var W=a.styles[P];return W?"\x1b["+a.colors[W][0]+"m"+g+"\x1b["+a.colors[W][1]+"m":g}function s(g,P){return g}function h(g,P,W){if(g.customInspect&&P&&ye(P.inspect)&&P.inspect!==e.inspect&&(!P.constructor||P.constructor.prototype!==P)){var Ce=P.inspect(W,g);return _(Ce)||(Ce=h(g,Ce,W)),Ce}var ze=function D(g,P){if(ke(P))return g.stylize("undefined","undefined");if(_(P)){var W="'"+JSON.stringify(P).replace(/^"|"$/g,"").replace(/'/g,"\\'").replace(/\\"/g,'"')+"'";return g.stylize(W,"string")}return J(P)?g.stylize(""+P,"number"):M(P)?g.stylize(""+P,"boolean"):z(P)?g.stylize("null","null"):void 0}(g,P);if(ze)return ze;var We=Object.keys(P),Oe=function c(g){var P={};return g.forEach(function(W,Ce){P[W]=!0}),P}(We);if(g.showHidden&&(We=Object.getOwnPropertyNames(P)),vt(P)&&(We.indexOf("message")>=0||We.indexOf("description")>=0))return p(P);if(0===We.length){if(ye(P))return g.stylize("[Function"+(P.name?": "+P.name:"")+"]","special");if(tt(P))return g.stylize(RegExp.prototype.toString.call(P),"regexp");if(dt(P))return g.stylize(Date.prototype.toString.call(P),"date");if(vt(P))return p(P)}var mr,ut="",Ut=!1,hr=["{","}"];return R(P)&&(Ut=!0,hr=["[","]"]),ye(P)&&(ut=" [Function"+(P.name?": "+P.name:"")+"]"),tt(P)&&(ut=" "+RegExp.prototype.toString.call(P)),dt(P)&&(ut=" "+Date.prototype.toUTCString.call(P)),vt(P)&&(ut=" "+p(P)),0!==We.length||Ut&&0!=P.length?W<0?tt(P)?g.stylize(RegExp.prototype.toString.call(P),"regexp"):g.stylize("[Object]","special"):(g.seen.push(P),mr=Ut?function E(g,P,W,Ce,ze){for(var We=[],Oe=0,Ne=P.length;Oe<Ne;++Oe)Kt(P,String(Oe))?We.push(w(g,P,W,Ce,String(Oe),!0)):We.push("");return ze.forEach(function(ut){ut.match(/^\d+$/)||We.push(w(g,P,W,Ce,ut,!0))}),We}(g,P,W,Oe,We):We.map(function(nn){return w(g,P,W,Oe,nn,Ut)}),g.seen.pop(),function F(g,P,W){var Ce=g.reduce(function(ze,We){return We.indexOf("\n"),ze+We.replace(/\u001b\[\d\d?m/g,"").length+1},0);return Ce>60?W[0]+(""===P?"":P+"\n ")+" "+g.join(",\n  ")+" "+W[1]:W[0]+P+" "+g.join(", ")+" "+W[1]}(mr,ut,hr)):hr[0]+ut+hr[1]}function p(g){return"["+Error.prototype.toString.call(g)+"]"}function w(g,P,W,Ce,ze,We){var Oe,Ne,ut;if((ut=Object.getOwnPropertyDescriptor(P,ze)||{value:P[ze]}).get?Ne=g.stylize(ut.set?"[Getter/Setter]":"[Getter]","special"):ut.set&&(Ne=g.stylize("[Setter]","special")),Kt(Ce,ze)||(Oe="["+ze+"]"),Ne||(g.seen.indexOf(ut.value)<0?(Ne=z(W)?h(g,ut.value,null):h(g,ut.value,W-1)).indexOf("\n")>-1&&(Ne=We?Ne.split("\n").map(function(Ut){return"  "+Ut}).join("\n").substr(2):"\n"+Ne.split("\n").map(function(Ut){return"   "+Ut}).join("\n")):Ne=g.stylize("[Circular]","special")),ke(Oe)){if(We&&ze.match(/^\d+$/))return Ne;(Oe=JSON.stringify(""+ze)).match(/^"([a-zA-Z_][a-zA-Z_0-9]*)"$/)?(Oe=Oe.substr(1,Oe.length-2),Oe=g.stylize(Oe,"name")):(Oe=Oe.replace(/'/g,"\\'").replace(/\\"/g,'"').replace(/(^"|"$)/g,"'"),Oe=g.stylize(Oe,"string"))}return Oe+": "+Ne}function R(g){return Array.isArray(g)}function M(g){return"boolean"==typeof g}function z(g){return null===g}function J(g){return"number"==typeof g}function _(g){return"string"==typeof g}function ke(g){return void 0===g}function tt(g){return ft(g)&&"[object RegExp]"===Ft(g)}function ft(g){return"object"==typeof g&&null!==g}function dt(g){return ft(g)&&"[object Date]"===Ft(g)}function vt(g){return ft(g)&&("[object Error]"===Ft(g)||g instanceof Error)}function ye(g){return"function"==typeof g}function Ft(g){return Object.prototype.toString.call(g)}function gt(g){return g<10?"0"+g.toString(10):g.toString(10)}e.debuglog=function(g){if(ke(u)&&(u=process.env.NODE_DEBUG||""),g=g.toUpperCase(),!i[g])if(new RegExp("\\b"+g+"\\b","i").test(u)){var P=process.pid;i[g]=function(){var W=e.format.apply(e,arguments);console.error("%s %d: %s",g,P,W)}}else i[g]=function(){};return i[g]},e.inspect=a,a.colors={bold:[1,22],italic:[3,23],underline:[4,24],inverse:[7,27],white:[37,39],grey:[90,39],black:[30,39],blue:[34,39],cyan:[36,39],green:[32,39],magenta:[35,39],red:[31,39],yellow:[33,39]},a.styles={special:"cyan",number:"yellow",boolean:"yellow",undefined:"grey",null:"bold",string:"green",date:"magenta",regexp:"red"},e.isArray=R,e.isBoolean=M,e.isNull=z,e.isNullOrUndefined=function X(g){return null==g},e.isNumber=J,e.isString=_,e.isSymbol=function be(g){return"symbol"==typeof g},e.isUndefined=ke,e.isRegExp=tt,e.isObject=ft,e.isDate=dt,e.isError=vt,e.isFunction=ye,e.isPrimitive=function it(g){return null===g||"boolean"==typeof g||"number"==typeof g||"string"==typeof g||"symbol"==typeof g||typeof g>"u"},e.isBuffer=Qr;var Rt=["Jan","Feb","Mar","Apr","May","Jun","Jul","Aug","Sep","Oct","Nov","Dec"];function Kt(g,P){return Object.prototype.hasOwnProperty.call(g,P)}e.log=function(){console.log("%s - %s",function mt(){var g=new Date,P=[gt(g.getHours()),gt(g.getMinutes()),gt(g.getSeconds())].join(":");return[g.getDate(),Rt[g.getMonth()],P].join(" ")}(),e.format.apply(e,arguments))},e.inherits=Xr,e._extend=function(g,P){if(!P||!ft(P))return g;for(var W=Object.keys(P),Ce=W.length;Ce--;)g[W[Ce]]=P[W[Ce]];return g};var wt=typeof Symbol<"u"?Symbol("util.promisify.custom"):void 0;function gr(g,P){if(!g){var W=new Error("Promise was rejected with a falsy value");W.reason=g,g=W}return P(g)}e.promisify=function(P){if("function"!=typeof P)throw new TypeError('The "original" argument must be of type Function');if(wt&&P[wt]){var W;if("function"!=typeof(W=P[wt]))throw new TypeError('The "util.promisify.custom" argument must be of type Function');return Object.defineProperty(W,wt,{value:W,enumerable:!1,writable:!1,configurable:!0}),W}function W(){for(var Ce,ze,We=new Promise(function(ut,Ut){Ce=ut,ze=Ut}),Oe=[],Ne=0;Ne<arguments.length;Ne++)Oe.push(arguments[Ne]);Oe.push(function(ut,Ut){ut?ze(ut):Ce(Ut)});try{P.apply(this,Oe)}catch(ut){ze(ut)}return We}return Object.setPrototypeOf(W,Object.getPrototypeOf(P)),wt&&Object.defineProperty(W,wt,{value:W,enumerable:!1,writable:!1,configurable:!0}),Object.defineProperties(W,t(P))},e.promisify.custom=wt,e.callbackify=function ir(g){if("function"!=typeof g)throw new TypeError('The "original" argument must be of type Function');function P(){for(var W=[],Ce=0;Ce<arguments.length;Ce++)W.push(arguments[Ce]);var ze=W.pop();if("function"!=typeof ze)throw new TypeError("The last argument must be of type Function");var We=this,Oe=function(){return ze.apply(We,arguments)};g.apply(this,W).then(function(Ne){process.nextTick(Oe,null,Ne)},function(Ne){process.nextTick(gr,Ne,Oe)})}return Object.setPrototypeOf(P,Object.getPrototypeOf(g)),Object.defineProperties(P,t(g)),P}}),Gr=nt.isFunction;function Or(n,e){if(!Se(n))throw new Error("Expected 'csvTextString' parameter to 'dataForge.fromCSV' to be a string containing data encoded in the CSV format.");if(e){if(!Et(e))throw new Error("Expected 'config' parameter to 'dataForge.fromCSV' to be an object with CSV parsing configuration options.");if(e.columnNames){if(!Gr(e.columnNames[Symbol.iterator])&&!Qe(e.columnNames))throw new Error("Expect 'columnNames' field of 'config' parameter to DataForge.fromCSV to be an array or iterable of strings that specifies column names.");try{for(var t=b(e.columnNames),r=t.next();!r.done;r=t.next())if(!Se(r.value))throw new Error("Expect 'columnNames' field of 'config' parameter to DataForge.fromCSV to be an array of strings that specify column names.")}catch(h){s={error:h}}finally{try{r&&!r.done&&(c=t.return)&&c.call(t)}finally{if(s)throw s.error}}}void 0===e.skipEmptyLines&&((e=Object.assign({},e)).skipEmptyLines=!0)}else e={skipEmptyLines:!0};var o,s,c,a=Ie().parse(n,e).data;return 0===a.length?new St:(a=a.map(function(h){return h.map(function(D){return Se(D)?D.trim():D})}),o=e&&e.columnNames?e.columnNames:a.shift(),new St({rows:a,columnNames:o}))}Ve.extend(sr),addEventListener("message",n=>{switch(console.log(n.data),n.data.task){case"processDifferentialFile":postMessage({type:"progress",value:100,text:"Processing differential data..."});let e=Or(n.data.differential);(!n.data.differentialForm._comparison||""===n.data.differentialForm._comparison||"CurtainSetComparison"===n.data.differentialForm._comparison)&&(n.data.differentialForm._comparison="CurtainSetComparison",n.data.differentialForm._comparisonSelect=["1"],e=e.withSeries("CurtainSetComparison",new ot(Array(e.count()).fill("1"))).bake()),n.data.differentialForm._comparisonSelect?0===n.data.differentialForm._comparisonSelect.length&&(n.data.differentialForm._comparisonSelect=[e.first()[n.data.differentialForm._comparison]]):n.data.differentialForm._comparisonSelect=[e.first()[n.data.differentialForm._comparison]],(""===n.data.differentialForm._comparisonSelect||void 0===n.data.differentialForm._comparisonSelect)&&(n.data.differentialForm._comparisonSelect=n.data.differential.df.first()[n.data.differentialForm._comparison]);const t=e.toArray().map(w=>(w[n.data.differentialForm._foldChange]=Number(w[n.data.differentialForm._foldChange]),w[n.data.differentialForm._significant]=Number(w[n.data.differentialForm._significant]),n.data.differentialForm._transformFC&&(w[n.data.differentialForm._foldChange]=w[n.data.differentialForm._foldChange]>0?Math.log2(w[n.data.differentialForm._foldChange]):w[n.data.differentialForm._foldChange]<0?-Math.log2(Math.abs(w[n.data.differentialForm._foldChange])):0),n.data.differentialForm._reverseFoldChange&&(w[n.data.differentialForm._foldChange]=-w[n.data.differentialForm._foldChange]),n.data.differentialForm._significant&&(w[n.data.differentialForm._significant]=Number(w[n.data.differentialForm._significant])),n.data.differentialForm._transformSignificant&&(w[n.data.differentialForm._significant]=-Math.log10(w[n.data.differentialForm._significant])),w));postMessage({type:"progress",value:100,text:"Finished processing differential data"});const r={type:"resultDifferential",differential:JSON.stringify(t),differentialForm:n.data.differentialForm};postMessage(r);break;case"processRawFile":postMessage({type:"progress",value:100,text:"Processing primary data"}),console.log(n.data.settings.currentID);let i=Or(n.data.raw);const o=[];let s=0;const c={},h=n.data.settings.conditionOrder.slice();let D=[];if(h.length>0)for(const w of h)for(const F of n.data.settings.sampleOrder[w])D.push(F);else D=n.data.rawForm._samples.slice();const p={};for(const w of D){const F=w.split("."),R=F[F.length-1],M=F.slice(0,F.length-1).join(".");o.includes(M)||(o.push(M),s>=n.data.settings.defaultColorList.length&&(s=0),c[M]=n.data.settings.defaultColorList[s],s++),n.data.settings.sampleOrder[M]||(n.data.settings.sampleOrder[M]=[]),n.data.settings.sampleOrder[M].includes(w)||n.data.settings.sampleOrder[M].push(w),w in n.data.settings.sampleVisible||(n.data.settings.sampleVisible[w]=!0),p[w]={replicate:R,condition:M,name:w}}0===Object.keys(n.data.settings.sampleMap).length&&(n.data.settings.sampleMap=p);for(const w in c)w in n.data.settings.colorMap||(n.data.settings.colorMap[w]=c[w]);0===n.data.settings.conditionOrder.length&&(n.data.settings.conditionOrder=o.slice());const E=i.toArray().map(w=>{for(const F of D)w[F]=Number(w[F]);return w});postMessage({type:"resultRaw",raw:JSON.stringify(E),settings:n.data.settings,conditions:o})}})})()})();
