# Supplementary material for: CURTAIN—A unique web-based tool for exploration and sharing of MS-based proteomics data
Source: Proc Natl Acad Sci U S A. 2024 Feb 7;121(7):e2312676121. doi: 10.1073/pnas.2312676121 (PMC10873628; doi:10.1073/pnas.2312676121)
Supplement: Supplementary file 9 — Code S01 (ZIP) [file pnas.2312676121.sd08.zip › Alessi-Lab-curtain-353715d/docs/assets/orcid-widget.css]

#orcidWidget{
    color: #494A4C;
    font-family: Helvetica, Arial, sans-serif;
}

#orcidAuthButton {
    display: block;
    position: relative;
    width: 80%;
    border: 1px solid #d3d3d3;
    border-radius: 5px;
    background-color: #fff;
    margin: 1em auto;
    padding: .6em;
    cursor: pointer;
    color: #494A4C;
    text-decoration: none;
}

#orcidWidget.large{
    width: 400px;
    font-size: 18px;
    line-height: 22px;
}

#orcidWidget.large img {
    width: 20px;
    height: 20px;
    margin-right: 4px;
    vertical-align: top;
}

#orcidWidget.small{
    width: 300px;
    font-size: 14px;
    line-height: 16px;
}

#orcidWidget.small img {
    width: 16px;
    height: 16px;
    margin-right: 4px;
    vertical-align: top;
}

#orcidAuthButton:hover{
    background-color: #e0e0e0;
    border: solid 1px #d3d3d3;
}

#orcidAuthSuccess {
    background-color: #f9f9f9;
    border: 1px solid #d3d3d3;
    display: block;
    position: relative;
    padding: 1em;
    color: #494A4C;
    text-align: center;
}

#orcidAuthSuccess a {
    text-decoration: none;
    color: #338caf;
}

#orcidAuthFail {
    display: block;
    position: relative;
    margin: 1.2em;
    color: red;
    font-size: 12px;
    line-height: 16px;
    text-align: center;
}
