# Supplementary material for: CURTAIN—A unique web-based tool for exploration and sharing of MS-based proteomics data
Source: Proc Natl Acad Sci U S A. 2024 Feb 7;121(7):e2312676121. doi: 10.1073/pnas.2312676121 (PMC10873628; doi:10.1073/pnas.2312676121)
Supplement: Supplementary file 9 — Code S01 (ZIP) [file pnas.2312676121.sd08.zip › Alessi-Lab-curtain-353715d/docs/assets/orcid-widget.js]

(function() {
	const elementId = '#orcidWidget';
	const sandboxIssuer = "https://sandbox.orcid.org";
	const sandboxUrl = "https://sandbox.orcid.org/oauth/authorize";
	const sandboxKey = {"kty":"RSA","e":"AQAB","use":"sig","kid":"sandbox-orcid-org-3hpgosl3b6lapenh1ewsgdob3fawepoj","n":"pl-jp-kTAGf6BZUrWIYUJTvqqMVd4iAnoLS6vve-KNV0q8TxKvMre7oi9IulDcqTuJ1alHrZAIVlgrgFn88MKirZuTqHG6LCtEsr7qGD9XyVcz64oXrb9vx4FO9tLNQxvdnIWCIwyPAYWtPMHMSSD5oEVUtVL_5IaxfCJvU-FchdHiwfxvXMWmA-i3mcEEe9zggag2vUPPIqUwbPVUFNj2hE7UsZbasuIToEMFRZqSB6juc9zv6PEUueQ5hAJCEylTkzMwyBMibrt04TmtZk2w9DfKJR91555s2ZMstX4G_su1_FqQ6p9vgcuLQ6tCtrW77tta-Rw7McF_tyPmvnhQ"};
	const prodIssuer = "https://orcid.org";
	const prodUrl = "https://orcid.org/oauth/authorize";
	const prodKey = {"kty":"RSA","e":"AQAB","use":"sig","kid":"production-orcid-org-7hdmdswarosg3gjujo8agwtazgkp1ojs","n":"jxTIntA7YvdfnYkLSN4wk__E2zf_wbb0SV_HLHFvh6a9ENVRD1_rHK0EijlBzikb-1rgDQihJETcgBLsMoZVQqGj8fDUUuxnVHsuGav_bf41PA7E_58HXKPrB2C0cON41f7K3o9TStKpVJOSXBrRWURmNQ64qnSSryn1nCxMzXpaw7VUo409ohybbvN6ngxVy4QR2NCC7Fr0QVdtapxD7zdlwx6lEwGemuqs_oG5oDtrRuRgeOHmRps2R6gG5oc-JqVMrVRv6F9h4ja3UgxCDBQjOVT1BFPWmMHnHCsVYLqbbXkZUfvP2sO1dJiYd_zrQhi-FtNth9qrLLv3gkgtwQ"};
	
	var authUrl;
	var clientId;
	var env;
	var issuer;
	var jQuery;// Localize jQuery variable to avoid conflicts with other versions a site may be using
	var key;
	var nonce;
	var pubKey;
	var redirectUri;
	var scopes;
	var signedInIdToken;
	var size;
	var state;
	var submitUri;

	/******** Load jQuery if not present *********/
	if (window.jQuery === undefined || window.jQuery.fn.jquery !== '2.2.4') {
	    var script_tag = document.createElement('script');
	    script_tag.setAttribute("type","text/javascript");
	    script_tag.setAttribute("src",
	        "https://code.jquery.com/jquery-2.2.4.js");
	    if (script_tag.readyState) {
	      script_tag.onreadystatechange = function () { // For old versions of IE
	          if (this.readyState == 'complete' || this.readyState == 'loaded') {
	              scriptLoadHandler();
	          }
	      };
	    } else {
	      script_tag.onload = scriptLoadHandler;
	    }
	    // Try to find the head, otherwise default to the documentElement
	    (document.getElementsByTagName("head")[0] || document.documentElement).appendChild(script_tag);
	} else {
	    // The jQuery version on the window is the one we want to use
	    jQuery = window.jQuery;
	    init();
	}
	/******** Called once jQuery has loaded ******/
	function scriptLoadHandler() {
	    // Restore $ and window.jQuery to their previous values and store the
	    // new jQuery in our local jQuery variable
	    jQuery = window.jQuery.noConflict(true);
	    // Call our main function
		init(); 
	}

	function init(){
		jQuery(document).ready(function($) {
			clientId = $(elementId).data("clientid"); 
			env = $(elementId).data("env");
			nonce = $(elementId).data("nonce");
			redirectUri = $(elementId).data("redirecturi");
			scopes = $(elementId).data("scopes");
			size = $(elementId).data("size");
			state = getQueryParameterByName("state");
			submitUri = $(elementId).data("submituri");
			
			if (env === 'production'){
				issuer = prodIssuer;
				authUrl = prodUrl;
				key = prodKey;
			} else {
				issuer = sandboxIssuer;
				authUrl = sandboxUrl;
				key = sandboxKey;
			}

			if(size=='lg'){
				$(elementId).addClass('large');
			} else {
				$(elementId).addClass('small');
			}

			/******* Load CSS *******/
	        var css_link = $("<link>", { 
	            rel: "stylesheet", 
	            type: "text/css", 
	            href: "orcid-widget.css" 
	        });
	        css_link.appendTo('head'); 

	        /******* Load jsrasign  *******/
	        $.getScript( "https://kjur.github.io/jsrsasign/jsrsasign-latest-all-min.js", function( data, textStatus, jqxhr ) { 
				//check for response - if exists process it
				if (getFragmentParameterByName("id_token")){
					var id_token = getFragmentParameterByName("id_token");
					if(id_token){
						if (checkSig(id_token)){
							signedInIdToken = JSON.parse(KJUR.jws.JWS.parse(id_token).payloadPP);
							if(submitUri){
								submitIdTokenData($, id_token, signedInIdToken);
							} else {
								showSuccess($, id_token, signedInIdToken);	
							}
						} else {
							signedInIdToken = null;
							showError($);
						}
					}
				} else if (getFragmentParameterByName("error")){
					var error = getFragmentParameterByName("error");
					if('access_denied' === error) {
						submitUserDenied($);						
					} else {
						showError($);
					}					
				}
				//if we don't have an id_token or a signed in user, show sign in button
				else {
					showAuthButton($);
				}

				$( "#removeOrcidId" ).click(function() {
					$(elementId).empty();
					showAuthButton($);
				});
			});

	    });
	}

	function buildReturnUrl(nonce){
		var url = authUrl+"?response_type=token&redirect_uri="+redirectUri+"&client_id="+clientId+"&scope=openid";
		if(scopes) {
			url += "%20"+scopes;
		}
		if (nonce)
			url += "&nonce="+nonce;
		if (state)
			url += "&state="+state;
		return url;
	}

	function checkSig(id_token){
		pubKey = KEYUTIL.getKey(key);
	    return KJUR.jws.JWS.verifyJWT(id_token, pubKey, {
	    	alg: ['RS256'], iss: [issuer] , aud:clientId,gracePeriod: 15*60 //15 mins skew allowed
	  	});
	}

	function getFragmentParameterByName(name) {
	    name = name.replace(/[\[]/, "\\[").replace(/[\]]/, "\\]");
	    var regex = new RegExp("[\\#&]" + name + "=([^&#]*)"),
	        results = regex.exec(window.location.hash);
	    return results === null ? "" : decodeURIComponent(results[1].replace(/\+/g, " "));
	}

	function getQueryParameterByName(name) {
	    name = name.replace(/[\[\]]/g, '\\$&');
	    var regex = new RegExp('[?&]' + name + '(=([^&#]*)|&|#|$)'),
	        results = regex.exec(window.location.href);
	    if (!results) return null;
	    if (!results[2]) return '';
	    return decodeURIComponent(results[2].replace(/\+/g, ' '));
	}

	function showAuthButton($){
		$('<a id="orcidAuthButton" href=' + buildReturnUrl() + '><img src="https://orcid.org/sites/default/files/images/orcid_24x24.png" />Connect your ORCID iD</a>').appendTo(elementId);
	}

	function showError($){
		$('<p id="orcidAuthFail">Oops, something went terribly wrong<br> and we couldn\'t fetch your ORCID iD</p>').appendTo(elementId);
	}
	
	function showDenied($) {
		$('<p id="orcidAuthFail">Oops, you have denied access<br> so we will not be able to update your ORCID iD</p>').appendTo(elementId);
	}

	function showSuccess($, id_token, signedInIdToken){
		$('<p id="orcidAuthSuccess"><b>Thanks, ' +signedInIdToken.given_name+ " " +signedInIdToken.family_name+ '!</b><br><img src="https://orcid.org/sites/default/files/images/orcid_24x24.png"/><a target="_orcidRecord" href="' + issuer + '/my-orcid">' +  issuer + '/' + signedInIdToken.sub + '</a></p>').appendTo(elementId);
		//Add hidden inputs with ORCID info
		$('<input>').attr({
		    type: 'hidden',
		    id: 'orcidId',
		    name: 'orcidId',
		    value: signedInIdToken.iss + "/" + signedInIdToken.sub
		}).appendTo(elementId);
		$('<input>').attr({
		    type: 'hidden',
		    id: 'orcidGivenName',
		    name: 'orcidGivenName',
		    value: signedInIdToken.given_name
		}).appendTo(elementId);
		$('<input>').attr({
		    type: 'hidden',
		    id: 'orcidFamilyName',
		    name: 'orcidFamilyName',
		    value: signedInIdToken.family_name
		}).appendTo(elementId);
		$('<input>').attr({
		    type: 'hidden',
		    id: 'orcidIdToken',
		    name: 'orcidIdToken',
		    value: id_token
		}).appendTo(elementId);
		if(state){
			$('<input>').attr({
			    type: 'hidden',
			    id: 'orcidState',
			    name: 'orcidState',
			    value: state
			}).appendTo(elementId);
		}
		
	}
	function submitIdTokenData($, id_token, signedInIdToken){
		$.ajax({
			url:submitUri,
			type:'POST',
			data: JSON.stringify({ "id_token": id_token, "state": state}),
			contentType:'application/json; charset=utf-8'})
			.done(function(){			
				showSuccess($, id_token, signedInIdToken);
			}).fail(function(jqXHR, textStatus, errorThrown) {	
				showError($);
			});		
	}
	
	function submitUserDenied($){
		$.ajax({
			url:submitUri,
			type:'POST',
			data: JSON.stringify({ "denied": true, "state": state}),
			contentType:'application/json; charset=utf-8'})
			.done(function(){			
				showDenied($);
			}).fail(function(jqXHR, textStatus, errorThrown) {	
				showError($);
			});		
	}
})();
