# Supplementary material for: CURTAIN—A unique web-based tool for exploration and sharing of MS-based proteomics data
Source: Proc Natl Acad Sci U S A. 2024 Feb 7;121(7):e2312676121. doi: 10.1073/pnas.2312676121 (PMC10873628; doi:10.1073/pnas.2312676121)
Supplement: Supplementary file 9 — Code S01 (ZIP) [file pnas.2312676121.sd08.zip › Alessi-Lab-curtain-353715d/docs/assets/proteinLists/AD.txt]

AGRN
SORT1
ADAMTS4
CR1
ADAM17
PRKD3
NCK2
BIN1
WDR12
INPP5D
MME
IDUA
CLNK
RHOH
ANKH
COX7C
MEF2C
TNIP1
HAVCR2
RASGEF1C
HLA-DRB1
CD2AP
HS3ST5
UMAD1
ICA1
TMEM106B
JAZF1
GPR141
SEC61G
ZCWPW1
EPHA1
CTSB
CLU
SHARPIN
ABCA1
ECHDC3
ANK3
TSPAN14
BLNK
PLEKHA1
SPI1
MS4A6A
PICALM
SORL1
TPCN1
FERMT2
SLC24A4
IGH
SPPL2A
ADAM10
APH1B
SNX1
CTSH
IQCK
DOC2A
KAT8
IL34
WWOX
MAF
PLCG2
FOXF1
PRDM7
WDR81
SCIMP
MYO15A
GRN
RP11-81K2.1
BZRAP1
CYB561
ALPK2
ABCA7
KLF16
APOE
NTN5
SIGLEC11
CD33
LILRB2
RBCK1
CSTF1
SLC2A4RG
APP
ADAMTS1
HLA-DQA1
UNC5CL
TREM2
TREML2
EPDR1
SPDYE3
PTK2B
USP6NL
MS4A4A
EED
IGH gene cluster
MINDY2
BCKDK
WNT3
ABI3
TSPOAP1
ACE
CASS4
