# Supplementary material for: CURTAIN—A unique web-based tool for exploration and sharing of MS-based proteomics data
Source: Proc Natl Acad Sci U S A. 2024 Feb 7;121(7):e2312676121. doi: 10.1073/pnas.2312676121 (PMC10873628; doi:10.1073/pnas.2312676121)
Supplement: Supplementary file 9 — Code S01 (ZIP) [file pnas.2312676121.sd08.zip › Alessi-Lab-curtain-353715d/docs/assets/proteinLists/DMSO_IN57.txt]

Unique identifier	Significant	P-value(DMSO_IN57)	Log2:DMSO_IN57	P-value(DMSO_IN14)	Log2:DMSO_IN14	P-value(DMSO_IN49)	Log2:DMSO_IN49	Proteins	Positions within proteins	Leading proteins	Protein	Protein names	Gene names	Sequence window	Phospho (STY) Probabilities	id	Symbol color	Symbol type	Symbol size	Show label	Amino acid	Charge	Reverse	Potential contaminant	Protein group IDs	Multiplicity	Localization prob	PEP	Score	Delta score	Score for localization	Mass error [ppm]	Intensity	Position	Position in peptide	1	2	3	4	5	6	7	8	9	10	11	12	comparison	ID
UID1		0.027652637	-0.014160156	0.284501224	-0.188996156	0.335252643	0.153689384	A0A0B4J2F2;P57059	435;435	A0A0B4J2F2	A0A0B4J2F2	Serine/threonine-protein kinase SIK1	LOC102724428;SIK1	PVDASCSGVFRPRPVSPSSLLDTAISEEARQ	PVS(0.994)PS(0.006)SLLDTAISEEAR	0	Color2 [A=255, R=192, G=192, B=192]	9	4		S	3			0	___1	0.994394	6.23E-120	234.38	195.24	234.38	0.50561	41701000	435	3	-2.386333466	-2.512849808	-2.443475723	-2.993631363	-1.915966034	-2.601147652	-2.113498688	-2.504445076	-2.682234764	-2.488536835	-2.963877678	-2.351312637	1	UID1(LOC102724428;SIK1)435-S
UID2		0.481834369	-0.678773244	0.426929561	-0.64981397	0.254400629	0.049669266	A0A0B4J2F2;P57059	575;575	A0A0B4J2F2	A0A0B4J2F2	Serine/threonine-protein kinase SIK1	LOC102724428;SIK1	GAVLLPVSFQEGRRASDTSLTQGLKAFRQQL	RAS(0.995)DT(0.005)SLTQGLK	1	Color2 [A=255, R=192, G=192, B=192]	9	4		S	3			0	___1	0.994939	2.52E-43	202.84	151.29	202.84	0.19737	686120000	575	3	1.676921844	1.497030258	1.428920746	3.192960739	3.011268616	1.356941223	3.425058365	1.52722168	1.686912537	1.519914627	1.493183136	1.440767288	1	UID2(LOC102724428;SIK1)575-S
UID5		1.348431653	0.232877096	0.678494856	0.136958122	1.161017987	0.203683217	A0AUZ9	714	A0AUZ9	A0AUZ9	KAT8 regulatory NSL complex subunit 1-like protein	KANSL1L	ESSAQLLQGRKKRHLSETALGERTKLEESDF	HLS(0.999)ET(0.001)ALGER	4	Color2 [A=255, R=192, G=192, B=192]	9	4		S	3			4	___1	0.999491	7.18E-06	118.61	95.428	118.61	-0.15375	6737000	714	3	-1.325511932	-1.548778534	-1.462528229	-1.45724678	-1.608007431	-1.557121277	-1.678678513	-1.761350632	-1.595420837	-1.621963501	-1.747688293	-1.578216553	1	UID5(KANSL1L)714-S
UID6		0.874045143	-0.474809011	0.655788826	-0.415047963	0.001922028	0.001423518	A0AVK6	102	A0AVK6	A0AVK6	Transcription factor E2F8	E2F8	RSGLPEAKDCIHEHLSGDEFEKSQPSRKEKS	DCIHEHLS(1)GDEFEK	5	Color2 [A=255, R=192, G=192, B=192]	9	4		S	4			5	___1	1	8.60E-05	109.07	66.427	109.07	-0.20055	42958000	102	8	-1.849332809	-1.146621704	-1.364156723	-0.758768082	-1.005001068	-1.071643829	-0.773183823	-1.256702423	-0.905797958	-1.469844818	-1.233325958	-1.661211014	1	UID6(E2F8)102-S
UID7		0.917953419	0.437390963	0.19345671	0.143888156	0.539857792	0.295084318	A0AVK6	664	A0AVK6	A0AVK6	Transcription factor E2F8	E2F8	GAESILSGKENSSALSPNHRIYSSPIAGVIP	ENSSALS(1)PNHR	6	Color2 [A=255, R=192, G=192, B=192]	9	4		S	3			5	___1	0.999827	4.91E-05	112.5	95.968	112.5	0.093245	32659000	664	7	-3.09592247	-3.804044724	-3.648322105	-3.069382668	-3.685964584	-3.634004593	-3.838331223	-4.023341179	-3.998789787	-3.625209808	-3.802816391	-4.005516052	1	UID7(E2F8)664-S
UID10		1.095583088	0.534317017	1.038456395	0.342109203	0.990879375	0.426931063	A0AVK6	71	A0AVK6	A0AVK6	Transcription factor E2F8	E2F8	PWTPTANLKMLISAVSPEIRNRDQKRGLFDN	MLISAVS(1)PEIR	9	Color2 [A=255, R=192, G=192, B=192]	9	4		S	3			5	___1	0.999845	4.28E-05	115.63	45.005	115.63	-0.38983	37692000	71	7	-2.128915787	-2.238746643	-2.160734177	-3.290791512	-2.696705818	-2.339776993	-2.2578125	-2.906783104	-2.966752052	-2.453337669	-2.997993469	-2.357858658	1	UID10(E2F8)71-S
UID12		0.192594536	0.192510605	0.023008096	-0.040522893	0.100975231	0.078241348	A0AVT1;A0AVT1-2	951;477	A0AVT1	A0AVT1	Ubiquitin-like modifier-activating enzyme 6	UBA6	TETTEVRKTKIRNGISFTIWDRWTVHGKEDF	NGIS(0.974)FT(0.026)IWDR	11	Color2 [A=255, R=192, G=192, B=192]	9	4		S	2			6	___1	0.973691	7.23E-08	156.81	116.31	156.81	-0.23004	36128000	951	4	0.130159378	-0.27989769	0.066267014	0.545064926	0.754264832	-0.728866577	0.329404831	-0.901670456	-0.088737488	-0.413757324	-0.287883759	0.38344574	1	UID12(UBA6)951-S
UID13		0.074227935	-0.035405477	0.22424407	0.120012283	0.026074339	0.013037999	A0AVT1;A0AVT1-4;A0AVT1-3	36;36;36	A0AVT1	A0AVT1	Ubiquitin-like modifier-activating enzyme 6	UBA6	GTGSTNKNLPIMSTASVEIDDALYSRQRYVL	NLPIMST(0.017)AS(0.983)VEIDDALYSR	12	Color2 [A=255, R=192, G=192, B=192]	9	4		S	3			6	___1	0.98301	1.42E-73	194.75	170.95	194.75	0.045597	143740000	36	9	-0.245471954	-0.339948654	0.061647415	-0.648534775	-0.120258331	-0.468948364	0.090789795	-0.273586273	-0.234760284	-0.134021759	-0.40942955	-0.019435883	1	UID13(UBA6)36-S
UID15		0.315718977	0.185352961	0.60974468	0.141970952	0.183013887	0.144717534	A0FGR8-2;A0FGR8;A0FGR8-6;A0FGR8-5	730;758;779;165	A0FGR8-2	A0FGR8-2	Extended synaptotagmin-2	ESYT2	SPGHISVKEPTPSIASDISLPIATQELRQRL	EPT(0.151)PS(0.849)IAS(0.999)DIS(0.999)LPIAT(0.001)QELR	14	Color2 [A=255, R=192, G=192, B=192]	9	4		S	3			7	___1	0.999446	1.84E-28	151.94	124.45	72.899	0.13209	4398700000	730	8	1.016038895	0.902273178	0.961603165	-0.058353424	0.937459946	0.698541641	1.239086151	0.452648163	0.63212204	1.07216835	0.218120575	1.155473709	1	UID15(ESYT2)730-S
UID21		0.026127408	-0.134929975	0.29310586	1.265936216	0.367464118	1.169906616	A0JLT2	226	A0JLT2	A0JLT2	Mediator of RNA polymerase II transcription subunit 19	MED19	RKRKKKEKKKKKNRHSPDHPGMGSSQASSSS	NRHS(1)PDHPGMGSSQASSSSSLR	20	Color2 [A=255, R=192, G=192, B=192]	9	4		S	4			8	___1	0.999986	4.17E-26	145.19	112.21	145.19	-0.44736	9865400	226	4	-2.648925781	-6.01895237	-6.934409142	-6.298211098	-6.739108086	-6.194289207	-2.97457695	-5.326570511	-6.896349907	-6.417123795	-6.816810608	-5.878072739	1	UID21(MED19)226-S
UID25		0.304332903	-0.154568354	0.035307548	0.017381032	0.459230217	-0.297770182	A0JNW5;A0JNW5-2	418;418	A0JNW5	A0JNW5	UHRF1-binding protein 1-like	UHRF1BP1L	LKQAVKDHNVGSPPKSPTHASPQHTQTEKDY	S(0.989)PT(0.008)HAS(0.003)PQHTQTEK	24	Color2 [A=255, R=192, G=192, B=192]	9	4		S	3			9	___1	0.989229	1.40E-79	188.8	158.65	123.03	-0.10932	133100000	418	1	-0.993150711	-0.971448898	-1.345708847	-0.033445358	-1.182590485	-1.059043884	-1.280267715	-0.741903305	-0.824432373	-0.982551575	-0.30805397	-1.126392365	1	UID25(UHRF1BP1L)418-S
UID30		0.352910885	0.39090093	0.517948039	0.272959709	0.245668526	0.136983871	A0JNW5	935	A0JNW5	A0JNW5	UHRF1-binding protein 1-like	UHRF1BP1L	IRSVTVNHMSDNRSMSVDLSHIPLKDPLLFK	S(0.093)MS(0.906)VDLS(0.001)HIPLK	29	Color2 [A=255, R=192, G=192, B=192]	9	4		S	3			9	___1	0.90569	2.59E-05	126.95	86.371	126.95	-0.61341	29011000	935	3	-0.557567596	-1.042215347	-0.711557388	-1.64752388	-0.882062912	-1.204750061	-0.35455513	-1.858768463	-1.270719528	-0.803295135	-1.235752106	-0.683244705	1	UID30(UHRF1BP1L)935-S
UID32		0.879306906	0.551422755	1.382108099	0.136888822	0.393989692	0.190935771	A0JNW5	891	A0JNW5	A0JNW5	UHRF1-binding protein 1-like	UHRF1BP1L	VDQANTLKSPVSESVSPVVPDYLPTENGDFL	S(0.42)PVS(0.548)ES(0.034)VS(0.998)PVVPDYLPTENGDFLSSK	31	Color2 [A=255, R=192, G=192, B=192]	9	4		S	4			9	___1	0.997777	1.03E-17	129.51	109.74	100.1	1.1104	188070000	891	8	-0.440698624	-0.518005371	-0.476106644	-1.99787426	-0.578193665	-0.652124405	-0.621061325	-1.593374252	-0.874643326	-0.47518158	-1.075927734	-0.456508636	1	UID32(UHRF1BP1L)891-S
UID33		0.567308291	0.306446393	0.054278866	0.060965856	0.008169143	-0.008467356	A0JNW5	1402	A0JNW5	A0JNW5	UHRF1-binding protein 1-like	UHRF1BP1L	YDLKKQRSVTQATQTSPGVPWPSQSANFPEF	SVTQAT(0.005)QT(0.176)S(0.819)PGVPWPSQSANFPEFSFDFTR	32	Color2 [A=255, R=192, G=192, B=192]	9	4		S	4			9	___1	0.818661	6.36E-19	125.42	105.24	125.42	-0.12194	16337000	1402	9	-1.827672958	-2.623413086	-2.056501389	-3.350196838	-2.532016754	-1.92830658	-2.39392662	-2.522934914	-2.510065079	-2.047710419	-2.63067627	-1.803798676	1	UID33(UHRF1BP1L)1402-S
UID36		1.157143595	0.30342865	0.606420815	0.170359929	0.550231708	0.148995717	A0MZ66-7;A0MZ66-5;A0MZ66-6;A0MZ66;A0MZ66-3;A0MZ66-8;A0MZ66-4	94;446;476;506;506;446;506	A0MZ66-7	A0MZ66-7	Shootin-1	KIAA1598	DSSSPTGILATSESKSMPVLGSVSSVTKTAL	S(1)MPVLGSVSSVTK	35	Color2 [A=255, R=192, G=192, B=192]	9	4		S	3			11	___1	0.999998	1.04E-37	191.63	166.25	191.63	0.2914	71919000	94	1	1.086280823	0.793899536	0.929828644	0.13369751	0.702581406	0.830038071	0.709194183	0.454257965	0.736270905	0.659706116	0.754688263	0.948627472	1	UID36(KIAA1598)94-S
UID37		0.598088409	-0.166227976	0.087722907	-0.032318751	0.306064947	0.087248484	A0MZ66-7;A0MZ66-5;A0MZ66-6;A0MZ66;A0MZ66-3;A0MZ66-8;A0MZ66-4	122;474;504;534;534;474;534	A0MZ66-7	A0MZ66-7	Shootin-1	KIAA1598	TALNKKTLEAEFNSPSPPTPEPGEGPRKLEG	TLEAEFNS(0.008)PS(0.991)PPT(0.001)PEPGEGPR	36	Color2 [A=255, R=192, G=192, B=192]	9	4		S	3			11	___1	0.990522	0.000279731	89.829	71.465	89.829	0.23004	48479000	122	10	-2.226387024	-1.892524719	-2.128574371	-2.34018898	-2.041461945	-2.058891296	-2.005819321	-1.766973495	-1.976009369	-2.049474716	-2.242015839	-2.217741013	1	UID37(KIAA1598)122-S
UID43		1.446717743	-0.232119242	0.532174224	-0.111249288	0.011508573	-0.0051651	A1A4S6	591	A1A4S6	A1A4S6	Rho GTPase-activating protein 10	ARHGAP10	TPPDTTFPEPTCLSASPPNAPPRQSKRQGQR	TPPDTTFPEPT(0.001)CLS(0.069)AS(0.93)PPNAPPR	42	Color2 [A=255, R=192, G=192, B=192]	9	4		S	3			13	___1	0.929624	1.04E-07	111.55	93.611	111.55	-0.1323	47500000	591	16	-1.587522507	-1.500112534	-1.3960495	-1.575557709	-1.451311111	-1.315313339	-1.359415054	-1.193151474	-1.234760284	-1.531826019	-1.23311615	-1.70324707	1	UID43(ARHGAP10)591-S
UID44		0.163587034	0.156990687	0.206272184	0.141548157	1.140607824	0.395390828	A1L170;A1L170-2	222;265	A1L170	A1L170	Uncharacterized protein C1orf226	C1orf226	SQDESKLKMTECRRASSPSLIERNGFKLSLS	RAS(0.999)S(0.001)PSLIER	43	Color2 [A=255, R=192, G=192, B=192]	9	4		S	3			14	___1	0.998647	6.15E-11	167.03	82.859	167.03	0.27306	114390000	222	3	-1.428356171	-1.138811111	-1.647943497	-0.670543671	-1.312198639	-1.780971527	-0.910388947	-1.801681519	-1.974012375	-1.702793121	-1.935085297	-1.763404846	1	UID44(C1orf226)222-S
UID45		1.281075936	0.394248327	0.666849339	0.437240918	0.394461363	0.141400019	A1L170;A1L170-2	223;266	A1L170	A1L170	Uncharacterized protein C1orf226	C1orf226	QDESKLKMTECRRASSPSLIERNGFKLSLSP	RAS(0.116)S(0.884)PSLIER	44	Color2 [A=255, R=192, G=192, B=192]	9	4		S	3			14	___1	0.884433	3.46E-06	121.66	68.792	121.66	0.16988	389660000	223	4	-0.777515411	-0.492465973	-0.79094696	-1.519287109	-1.458768845	-0.789665222	-1.194021225	-0.86822319	-1.181428909	-0.908971786	-0.976434708	-0.599721909	1	UID45(C1orf226)223-S
UID47		0.723404342	0.362864812	0.529587742	0.228985786	0.014977403	0.011260986	A1L170;A1L170-2	249;292	A1L170	A1L170	Uncharacterized protein C1orf226	C1orf226	LSLSPISLAESWEDGSPPPQARTSSLDNEGP	LSLSPIS(0.008)LAES(0.992)WEDGS(0.999)PPPQAR	46	Color2 [A=255, R=192, G=192, B=192]	9	4		S	3			14	___1	0.999311	7.89E-158	239.51	219.07	62.605	0.068415	62879000	249	16	-1.560716629	-1.979932785	-1.568548203	-2.701682091	-1.892892838	-1.97121048	-1.700712204	-2.225982666	-2.271097183	-1.700754166	-2.079465866	-1.362760544	1	UID47(C1orf226)249-S
UID48		0.492790686	0.345186869	0.686422282	0.378389359	1.62942164	0.600713094	A1L170;A1L170-2	18;61	A1L170	A1L170	Uncharacterized protein C1orf226	C1orf226	ENLNTALTPKLQASRSFPHLSKPVAPGSAPL	S(0.951)FPHLS(0.049)K	47	Color2 [A=255, R=192, G=192, B=192]	9	4		S	3			14	___1	0.951128	0.00347887	93.111	67.551	93.111	0.0041694	31870000	18	1	-0.706724167	-0.180906296	-0.657241821	-0.89157486	-1.016517639	-0.770175934	-0.351478577	-1.076793671	-1.152160645	-1.117059708	-1.085693359	-1.144258499	1	UID48(C1orf226)18-S
UID49		1.254810121	0.859298706	0.835148396	0.528070768	1.078796991	0.772866567	A1L170;A1L170-2	258;301	A1L170	A1L170	Uncharacterized protein C1orf226	C1orf226	ESWEDGSPPPQARTSSLDNEGPHPDLLSFE_	T(0.093)S(0.132)S(0.775)LDNEGPHPDLLSFE	48	Color2 [A=255, R=192, G=192, B=192]	9	4		S	3			14	___1	0.775371	1.42E-22	150.22	132.72	150.22	-0.071146	88590000	258	3	2.022478104	1.658834457	1.38741684	0.145769119	0.98723793	1.335773468	1.311065674	0.777137756	0.402629852	1.207386017	0.352619171	1.190124512	1	UID49(C1orf226)258-S
UID53		0.226923392	0.152053833	0.025811822	0.02416865	0.169753113	0.082086563	A1L390;A1L390-3;A1L390-2	962;906;495	A1L390	A1L390	Pleckstrin homology domain-containing family G member 3	PLEKHG3	PPLQWEKVAPERDGKSPTVPCLQEEAGEPLG	DGKS(0.84)PT(0.16)VPCLQEEAGEPLGGK	52	Color2 [A=255, R=192, G=192, B=192]	9	4		S	4			15	___1	0.839594	1.28E-26	147.28	107.18	147.28	-0.36719	56518000	962	4	0.804946899	1.230045319	1.070987701	0.253448486	0.658956528	1.363359451	0.423852921	1.155063629	1.070901871	1.100297928	0.685354233	1.074068069	1	UID53(PLEKHG3)962-S
UID57		1.294521116	0.498497645	1.266775378	0.441665967	1.147419713	0.305033366	A1L390;A1L390-3	76;76	A1L390	A1L390	Pleckstrin homology domain-containing family G member 3	PLEKHG3	SNNNSSSWLNVKGPLSPFNSRAAAGPAHHKL	GPLS(0.996)PFNS(0.004)R	56	Color2 [A=255, R=192, G=192, B=192]	9	4		S	2			15	___1	0.995822	0.000327583	102.53	77.486	102.53	0.37434	256570000	76	4	1.256471634	1.512205124	1.27368927	0.096508026	0.777088165	1.034490585	1.169748306	0.699781418	0.677343369	1.107494354	0.857299805	1.162471771	1	UID57(PLEKHG3)76-S
UID61		0.373604473	0.088876088	0.271878296	0.114146868	0.230531207	-0.071698507	A1L390;A1L390-3;A1L390-2	643;587;176	A1L390	A1L390	Pleckstrin homology domain-containing family G member 3	PLEKHG3	GFGSPRLVSRSSSVLSLEGSEKGLARHGSAT	SSSVLS(1)LEGSEK	60	Color2 [A=255, R=192, G=192, B=192]	9	4		S	3			15	___1	0.999931	2.19E-07	134.04	106.93	134.04	-0.37979	381340000	643	6	-0.227956772	-0.351430893	-0.421773911	-0.788761139	-0.643659592	-0.252075195	-0.474355698	-0.26187706	-0.531557083	-0.060216904	-0.429513931	-0.29633522	1	UID61(PLEKHG3)643-S
UID65		0.651291558	0.50845019	0.859117688	0.381228129	1.168246767	0.483130137	A1L390;A1L390-3;A1L390-2	741;685;274	A1L390	A1L390	Pleckstrin homology domain-containing family G member 3	PLEKHG3	NAEHHDAGFSVRRRESLSYIPKGLVRNSISR	RRES(1)LSYIPK	64	Color2 [A=255, R=192, G=192, B=192]	9	4		S	3			15	___1	0.99991	9.93E-06	109	75.588	107.46	-0.081928	405720000	741	4	0.808872223	1.216739655	0.79086113	0.050895691	0.474500656	0.640691757	1.079061508	0.090028763	0.122032166	0.646923065	0.192733765	0.527425766	1	UID65(PLEKHG3)741-S
UID66		0.116868392	-0.124167124	0.146415337	0.280984243	0.462311812	-0.441253662	A1L390;A1L390-3;A1L390-2	488;432;21	A1L390	A1L390	Pleckstrin homology domain-containing family G member 3	PLEKHG3	RESESSRSSRRPSGRSPTSTEKRMSFESISS	RPS(0.013)GRS(0.977)PT(0.007)S(0.002)T(0.001)EK	65	Color2 [A=255, R=192, G=192, B=192]	9	4		S	3			15	___1	0.977403	0.00641923	63.682	42.623	63.682	0.33342	60943000	488	6	-1.231489182	-1.930698395	-2.405164719	0.476804733	-2.861722946	-1.411813736	-1.859272003	-1.372472763	-1.963106155	-1.512020111	-0.972736359	-1.758834839	1	UID66(PLEKHG3)488-S
UID68		0.085578987	0.012441635	0.151275879	-0.051135699	0.383825748	0.05502828	A1L390;A1L390-3;A1L390-2	1081;1025;614	A1L390	A1L390	Pleckstrin homology domain-containing family G member 3	PLEKHG3	AGGGRPRGPPVNRSHSVPENMVEPPLSGRVG	S(0.136)HS(0.864)VPENMVEPPLSGR	67	Color2 [A=255, R=192, G=192, B=192]	9	4		S	3			15	___1	0.864246	1.66E-07	115.88	96.822	93.776	0.11598	143600000	1081	3	-0.08600235	0.062932968	-0.064937592	0.384344101	0.166021347	-0.122421265	-0.072881699	0.00116539	-0.05361557	-0.025087357	-0.071775436	-0.156229019	1	UID68(PLEKHG3)1081-S
UID70		0.674774843	-0.177040736	0.205796208	-0.066181819	0.287948467	-0.07152462	A1L390;A1L390-3;A1L390-2	735;679;268	A1L390	A1L390	Pleckstrin homology domain-containing family G member 3	PLEKHG3	IKSYYENAEHHDAGFSVRRRESLSYIPKGLV	SYYENAEHHDAGFS(1)VR	69	Color2 [A=255, R=192, G=192, B=192]	9	4		S	3			15	___1	1	0.000229249	98.269	84.948	98.269	0.12923	7002500	735	14	-2.245119095	-2.481525421	-2.474941254	-1.913739204	-2.243524551	-2.425168991	-2.387868881	-2.076574326	-2.206020355	-2.362709045	-2.206222534	-2.41808033	1	UID70(PLEKHG3)735-S
UID71		0.762344757	0.566031774	0.195359555	0.180930456	0.085682303	-0.069255193	A1L390;A1L390-3;A1L390-2	1028;972;561	A1L390	A1L390	Pleckstrin homology domain-containing family G member 3	PLEKHG3	QRFFFNPSAVSQRTTSPGGRPSARSPLSPTE	T(0.014)T(0.014)S(0.971)PGGRPSAR	70	Color2 [A=255, R=192, G=192, B=192]	9	4		S	3			15	___1	0.97138	0.00336981	77.925	63.517	59.225	-0.22549	73811000	1028	3	-0.863462448	-1.642299652	-1.397241592	-1.333724976	-1.721973419	-1.241889954	-2.215393066	-1.375946045	-2.009759903	-1.486146927	-1.302846909	-0.906244278	1	UID71(PLEKHG3)1028-S
UID74		0.085306296	0.032077789	0.725370061	0.195533276	0.482428098	-0.148588181	A2A3K4;A2A3K4-2	472;524	A2A3K4	A2A3K4	Protein tyrosine phosphatase domain-containing protein 1	PTPDC1	SQSKFGGLEGLKDNGSPIFHGRIIPKEAQQS	DNGS(1)PIFHGR	73	Color2 [A=255, R=192, G=192, B=192]	9	4		S	3			18	___1	1	0.00160673	79.466	71.246	79.466	0.021629	30481000	472	4	-3.140120506	-3.176623344	-2.893163681	-2.654464722	-3.27600956	-3.254995346	-3.276586533	-3.096513748	-2.933040619	-3.121290207	-2.825992584	-2.816860199	1	UID74(PTPDC1)472-S
UID76		0.291003081	0.101023992	0.608945058	0.240345955	0.551631845	0.050374349	A2A3K4;A2A3K4-2	394;446	A2A3K4	A2A3K4	Protein tyrosine phosphatase domain-containing protein 1	PTPDC1	ECLQPLTHLKRRLSYSDSDLKRAENLLEQGE	LSYS(0.999)DS(0.001)DLK	75	Color2 [A=255, R=192, G=192, B=192]	9	4		S	3			18	___1	0.998743	6.27E-05	152.04	99.461	152.04	0.094183	75029000	394	4	-0.288017273	-0.274120331	-0.291660309	-0.317661285	-0.749032974	-0.300857544	-0.661407471	-0.202672958	-0.292789459	-0.357355118	-0.257129669	-0.390436172	1	UID76(PTPDC1)394-S
UID80		1.176494751	-0.497240702	0.374127118	-0.192945162	0.775445408	-0.447268168	A2AJT9-3;A2AJT9-2;A2AJT9	100;100;100	A2AJT9-3	A2AJT9-3	Uncharacterized protein CXorf23	CXorf23	NSLENVYMYKPHRGYSPGRGDSNRRAQYMPK	GYS(1)PGRGDSNR	79	Color2 [A=255, R=192, G=192, B=192]	9	4		S	3			19	___1	0.999996	6.90E-05	106.29	92.207	106.29	0.23867	222150000	100	3	-0.652774811	-0.669317245	-0.858615875	1.748256683	-0.279022217	-0.788892746	0.117710114	-0.525346756	-0.281349182	-0.631193161	0.221969604	-0.429679871	1	UID80(CXorf23)100-S
UID83		0.147670571	0.103323301	0.012775099	0.021578948	0.324962666	0.216453552	A2AJT9-3;A2AJT9-2;A2AJT9	192;192;192	A2AJT9-3	A2AJT9-3	Uncharacterized protein CXorf23	CXorf23	QRIQEEKYSQSTRRGSEDFETRSSFQKRYPE	RGS(1)EDFETR	82	Color2 [A=255, R=192, G=192, B=192]	9	4		S	3			19	___1	0.999913	0.0111602	57.802	44.601	57.802	2.4101	4418400	192	3	-4.045933723	-4.617076874	-4.51762867	-3.035442352	-3.747620583	-5.082630157	-4.257843971	-4.876055717	-4.35670948	-4.306711197	-5.011738777	-4.51154995	1	UID83(CXorf23)192-S
UID84		0.597997888	-0.791643778	0.159756844	0.082107385	0.986469581	-0.618177732	A2AJT9-3;A2AJT9-2;A2AJT9	139;139;139	A2AJT9-3	A2AJT9-3	Uncharacterized protein CXorf23	CXorf23	EHERNSYPQKVQGGHSPDDHRVRGSGKGGKP	VQGGHS(1)PDDHRVR	83	Color2 [A=255, R=192, G=192, B=192]	9	4		S	3			19	___1	1	2.40E-20	165.45	135.25	77.222	-0.41404	76012000	139	6	-2.691905975	-2.692195892	-3.112980843	0.333583832	-2.983286858	-2.845649719	-0.943572998	-2.890503883	-2.288074493	-2.351678848	-1.714519501	-2.576351166	1	UID84(CXorf23)139-S
UID85		1.471704387	-0.225006739	1.012403956	-0.209906578	1.13276081	-0.221789042	A2RRP1-2;A2RRP1	473;473	A2RRP1-2	A2RRP1-2	Neuroblastoma-amplified sequence	NBAS	RLETRAGEEDEGEEDSDSDYEISAKARYFGY	AGEEDEGEEDS(0.998)DS(0.002)DYEISAK	84	Color2 [A=255, R=192, G=192, B=192]	9	4		S	3			20	___1	0.997943	1.11E-34	156.92	136.94	156.92	-0.086461	109130000	473	11	0.003686905	-0.201007843	-0.03528595	0.111709595	0.178520203	0.086221695	0.09869957	0.210399628	0.133314133	0.262191772	0.028802872	0.141765594	1	UID85(NBAS)473-S
UID94		1.677809683	-0.379272461	0.764064959	-0.12189134	1.290418031	-0.293176015	A2RU67	62	A2RU67	A2RU67	Uncharacterized protein KIAA1467	KIAA1467	VKNGKSPLGEAPEPDSDAEVAEAAKPHLSEV	SPLGEAPEPDS(1)DAEVAEAAK	93	Color2 [A=255, R=192, G=192, B=192]	9	4		S	3			22	___1	0.999878	0.00161147	69.737	49.356	69.737	0.51104	89792000	62	11	-0.762548447	-0.759714127	-0.683320999	-0.077205658	-0.533500671	-0.693105698	-0.535596848	-0.192312241	-0.339857101	-0.368049622	-0.311944962	-0.646060944	1	UID94(KIAA1467)62-S
UID95		0.846292546	0.261883736	0.34245211	0.179770152	0.926121032	0.374990463	A2RUB6-3;A2RUB6	913;947	A2RUB6-3	A2RUB6-3	Coiled-coil domain-containing protein 66	CCDC66	SLLPLAENQEESFGSSF______________	ELESSLLPLAENQEES(0.031)FGS(0.158)S(0.811)F	94	Color2 [A=255, R=192, G=192, B=192]	9	4		S	3			23	___1	0.811105	0.0234174	45.011	34.73	45.011	0.042742	3015800	913	20	-2.765815735	-2.437538147	-2.924853325	-3.243299484	-3.021360397	-2.756984711	-2.958012581	-2.985497475	-2.970348358	-2.852272987	-3.272792816	-3.128112793	1	UID95(CCDC66)913-S
UID106		0.407831791	-0.249588013	0.489074391	-0.284476916	0.078940874	-0.032648722	A3KN83-3;A3KN83-2;A3KN83	813;814;815	A3KN83-3	A3KN83-3	Protein strawberry notch homolog 1	SBNO1	IQSALLASGLGSKRPSFSSTPVISPAPNSTP	RPS(0.954)FS(0.042)S(0.002)T(0.003)PVISPAPNSTPANSNTNSNSSLITSQDAVER	105	Color2 [A=255, R=192, G=192, B=192]	9	4		S	4			26	___1	0.953751	4.50E-124	191.49	169.29	191.49	0.48079	91177000	813	3	-1.186275482	-1.468379974	-1.56149292	-1.378419876	-0.861898422	-1.37991333	-0.707754135	-1.496641159	-1.262989044	-1.536911011	-1.364068985	-1.217222214	1	UID106(SBNO1)813-S
UID107		1.128169725	0.165564219	1.354504884	0.288395564	0.440511445	0.16065534	A3KN83-3;A3KN83-2;A3KN83;A3KN83-4	212;213;214;213	A3KN83-3	A3KN83-3	Protein strawberry notch homolog 1	SBNO1	EGARMWINDMKMRSFSPTMKVPVVKEDDEPE	S(0.022)FS(0.976)PT(0.002)MK	106	Color2 [A=255, R=192, G=192, B=192]	9	4		S	3			26	___1	0.975828	0.00886461	73.248	33.203	73.248	-0.39839	12500000	212	3	-1.545606613	-1.59356308	-1.705049515	-1.220733643	-1.984893799	-1.821376801	-1.782575607	-1.692024231	-1.866312027	-2.047521591	-1.745372772	-1.533290863	1	UID107(SBNO1)212-S
UID109		0.177959875	0.090614319	0.386883913	0.170245171	0.079266043	-0.04426384	A4D1B5-4;A4D1B5	189;795	A4D1B5-4	A4D1B5-4	Gamma-secretase-activating protein;Gamma-secretase-activating protein 16 kDa C-terminal form	GSAP	HVTRLLQNYKKQPRNSMINKSSFSVEFLPLN	KQPRNS(1)MINK	108	Color2 [A=255, R=192, G=192, B=192]	9	4		S	4			28	___1	1	0.0272138	53.327	8.1661	53.327	2.0103	20263000	189	6	-1.030239105	-1.425508499	-0.994096756	-0.622951508	-1.322237015	-1.318149567	-0.970024109	-1.369007111	-1.382656097	-1.000501633	-1.383586884	-0.932964325	1	UID109(GSAP)189-S
UID110		0.695921754	0.701482773	0.682611757	0.334597588	0.679792998	0.558477402	A4D1E1	877	A4D1E1	A4D1E1	Zinc finger protein 804B	ZNF804B	MYYLNKSKRNQESLGSPHICDLGKVRPMKCN	NQES(0.004)LGS(0.996)PHICDLGK	109	Color2 [A=255, R=192, G=192, B=192]	9	4		S	2			29	___1	0.996399	0.00132417	79.82	29.613	79.82	1.8923	19668000000	877	7	4.95734024	4.505687714	4.782445908	2.535352707	4.250333786	4.577453613	4.925121307	3.660070419	3.555833817	4.645427704	3.503204346	4.421409607	1	UID110(ZNF804B)877-S
UID117		0.279996946	0.19070371	0.563999401	0.382540067	0.620094034	0.467873255	A4UGR9-2;A4UGR9-3;A4UGR9;A4UGR9-8	2167;2214;2214;2389	A4UGR9-2	A4UGR9-2	Xin actin-binding repeat-containing protein 2	XIRP2	QKPAHLLSSSAPEKHSGDFMQQYSQKEASNS	HS(1)GDFMQQYSQK	116	Color2 [A=255, R=192, G=192, B=192]	9	4		S	3			34	___1	0.999999	0.00517467	84.479	58.523	84.479	-4.4449	1024900000	2167	2	0.942739487	0.94950676	0.286661148	1.146083832	0.387023926	0.30050087	0.214300156	0.750072479	0.64242363	0.191112518	0.735593796	-0.151418686	1	UID117(XIRP2)2167-S
UID118		1.095261849	-0.257933299	1.962617012	-0.190233548	0.458202618	-0.166755676	A5PL33-3;A5PL33;A5PL33-2	182;182;181	A5PL33-3;A5PL33-2	A5PL33-2	Protein KRBA1	KRBA1	EGPGALGGEPSPPTHSPSRRKSHRGQERGTS	EGPGALGGEPSPPT(0.076)HS(0.847)PS(0.076)R	117	Color2 [A=255, R=192, G=192, B=192]	9	4		S	3			35;36	___1	0.847092	1.46E-05	106.58	81.663	106.58	0.4105	24053000	181	16	-0.963607788	-0.9024086	-0.927490234	-0.337369919	-0.708011627	-0.773859024	-0.891534805	-0.554317474	-0.573854446	-0.920635223	-0.45233345	-0.92027092	1	UID118(KRBA1)181-S
UID119		1.318358029	-0.241507848	1.132663891	-0.149991671	1.092785737	-0.108673731	A5PL33-3;A5PL33	101;101	A5PL33-3	A5PL33-3	Protein KRBA1	KRBA1	PESESRGASLDGERASPEAAAAREPCPLRGL	GAS(0.003)LDGERAS(0.997)PEAAAAR	118	Color2 [A=255, R=192, G=192, B=192]	9	4		S	3			35	___1	0.997127	1.66E-05	110.38	89.15	110.38	-0.067104	21162000	101	10	-1.081882477	-1.086925507	-1.197982788	-0.26732254	-0.937038422	-1.007505417	-0.732978821	-0.991895676	-0.917392731	-1.068126678	-0.990974426	-0.981668472	1	UID119(KRBA1)101-S
UID122		0.195444437	-0.037908554	0.276718434	-0.03584067	0.09103802	-0.019755046	A5PL33-2	101	A5PL33-2	A5PL33-2	Protein KRBA1	KRBA1	PESESRGASLDGERASPEAAAREPCPLRGLL	GASLDGERAS(1)PEAAAR	121	Color2 [A=255, R=192, G=192, B=192]	9	4		S	3			36	___1	0.999973	2.83E-11	138.28	119.91	138.28	0.088695	43969000	101	10	-0.693307877	-0.684932709	-0.661722183	-0.401842117	-0.578451157	-0.709842682	-0.789686203	-0.562084198	-0.574466705	-0.701976776	-0.511489868	-0.767230988	1	UID122(KRBA1)101-S
UID125		0.100827141	0.047130903	0.325790248	-0.639658928	0.239072502	0.092879931	A5YM69;Q12774	57;57	A5YM69;Q12774	Q12774	Rho guanine nucleotide exchange factor 35;Rho guanine nucleotide exchange factor 5	ARHGEF35;ARHGEF5	EDEDPSYKWREEHRLSATQQSELRDVCDYAI	EEHRLS(0.994)AT(0.004)QQS(0.002)ELR	124	Color2 [A=255, R=192, G=192, B=192]	9	4		S	3			2255;38	___1	0.99434	0.00138611	78.661	50.692	78.661	-0.099114	17300000	57	6	-3.471278191	-3.584563255	-3.321806908	-2.806773186	-1.781335831	-3.857778549	-3.422986984	-3.299113274	-3.796940804	-3.350634575	-3.502990723	-3.802662849	1	UID125(ARHGEF35;ARHGEF5)57-S
UID126		2.012096	-0.481186549	0.429780375	-0.164700508	0.670619032	-0.231832504	A5YM69;Q12774	340;340	A5YM69;Q12774	Q12774	Rho guanine nucleotide exchange factor 35;Rho guanine nucleotide exchange factor 5	ARHGEF35;ARHGEF5	ERKRELQVPEENRADSQDEKSQTFLGKSEEV	ELQVPEENRADS(1)QDEK	125	Color2 [A=255, R=192, G=192, B=192]	9	4		S	3			2255;38	___1	1	0.00242258	70.99	39.757	70.99	-0.33532	11221000	340	12	-1.115449905	-1.327302933	-1.412664413	-0.330106735	-0.975317001	-1.26556015	-0.8937397	-0.811815262	-0.706302643	-1.065849304	-0.82280159	-1.271268845	1	UID126(ARHGEF35;ARHGEF5)340-S
UID132		0.463610886	0.517148972	0.666850052	0.312110265	1.059970114	0.299013138	A6NCL7	405	A6NCL7	A6NCL7	Ankyrin repeat domain-containing protein 33B	ANKRD33B	ALGSRGPAAPAPRKASLLPLQRLRRRSVRPG	KAS(1)LLPLQR	131	Color2 [A=255, R=192, G=192, B=192]	9	4		S	3			42	___1	1	0.010685	58.674	35.954	58.674	0.53984	6052700	405	3	-0.678823471	-0.973182678	-0.580005646	-1.996307373	-0.883842468	-1.228385925	-0.435329437	-2.053691864	-1.294437408	-1.102626801	-1.103883743	-0.922540665	1	UID132(ANKRD33B)405-S
UID133		1.072398814	0.760564168	1.810835884	0.750551542	2.658792209	0.790318807	A6NCL7	416	A6NCL7	A6NCL7	Ankyrin repeat domain-containing protein 33B	ANKRD33B	PRKASLLPLQRLRRRSVRPGVVVPRVRVSKA	S(1)VRPGVVVPR	132	Color2 [A=255, R=192, G=192, B=192]	9	4		S	3			42	___1	1	0.00017385	107.53	70.836	107.53	0.058525	18284000	416	1	-1.153270721	-0.792438507	-0.853208542	-2.295602798	-1.741529465	-1.625518799	-1.073020935	-2.089138031	-1.918451309	-1.747003555	-1.688770294	-1.734100342	1	UID133(ANKRD33B)416-S
UID136		1.182627328	-0.284459432	0.730588926	-0.175220807	0.667882185	-0.231967926	A6ND36;A6ND36-2	356;108	A6ND36	A6ND36	Protein FAM83G	FAM83G	AKKLVNPKYALVKAKSVDEIAKISSEKQEAK	AKS(1)VDEIAK	135	Color2 [A=255, R=192, G=192, B=192]	9	4		S	3			44	___1	1	2.67E-05	124.3	87.982	96.734	-4.0594	728020000	356	3	2.007331848	2.116847992	1.881109238	3.109056473	2.247709274	2.106258392	2.131977081	2.444602966	2.282087326	2.090381622	2.51779747	2.093013763	1	UID136(FAM83G)356-S
UID137		0.619897115	0.418445905	0.73986237	0.32006979	0.149753654	-0.114423752	A6ND36;A6ND36-2	626;378	A6ND36	A6ND36	Protein FAM83G	FAM83G	VASSVSEEYFEVREHSVPLRRRHSEQVANGP	EHS(1)VPLR	136	Color2 [A=255, R=192, G=192, B=192]	9	4		S	3			44	___1	1	0.010522	69.954	20.14	69.954	-0.51234	1553500	626	3	-4.411785126	-4.170102119	-4.005200386	-4.113975525	-4.375130653	-4.656400681	-4.957526207	-4.824436188	-4.060462952	-4.066549301	-3.640006065	-4.537261009	1	UID137(FAM83G)626-S
UID138		0.173462623	-0.17128245	0.003401814	-0.004885356	3.164597309	0.387588501	A6ND36;A6ND36-2	634;386	A6ND36	A6ND36	Protein FAM83G	FAM83G	YFEVREHSVPLRRRHSEQVANGPTPPPRRQL	RHS(1)EQVANGPTPPPR	137	Color2 [A=255, R=192, G=192, B=192]	9	4		S	3			44	___1	1	3.06E-45	187.06	158.28	187.06	-0.021908	281650000	634	3	-0.080856323	0.029005051	-0.015962601	1.00056839	0.597316742	-0.63275528	0.893764496	-0.21270752	-0.235023499	-0.373617172	-0.397867203	-0.459095001	1	UID138(FAM83G)634-S
UID140		0.161695136	0.227126439	0.611632034	0.449081103	1.42764283	0.707501729	A6ND36;A6ND36-2	650;402	A6ND36	A6ND36	Protein FAM83G	FAM83G	EQVANGPTPPPRRQLSAPHITRGTFVGPQGG	QLS(1)APHITR	139	Color2 [A=255, R=192, G=192, B=192]	9	4		S	3			44	___1	1	6.17E-05	112.62	81.937	105.25	0.0010779	88290000	650	3	0.322006226	1.092658997	0.557828903	0.286588669	0.343507767	0.073326111	1.357902527	-0.219385147	0.152597427	-0.103343964	-0.061401367	0.014734268	1	UID140(FAM83G)650-S
UID143		0.492083211	0.146389643	0.673861013	0.231470426	0.33302569	0.071337382	A6ND36;A6ND36-2	614;366	A6ND36	A6ND36	Protein FAM83G	FAM83G	SSGRGPGPRRPSVASSVSEEYFEVREHSVPL	RPSVAS(0.036)S(0.963)VS(0.001)EEYFEVR	142	Color2 [A=255, R=192, G=192, B=192]	9	4		S	3			44	___1	0.962686	1.21E-35	170.98	144.83	161.47	0.018845	166420000	614	7	-1.526166916	-1.301958084	-1.485498428	-1.664567947	-1.82519722	-1.513492584	-1.691730499	-1.364660263	-1.696401596	-1.473438263	-1.617465973	-1.436731339	1	UID143(FAM83G)614-S
UID147		1.4269261	-0.168799718	0.32395788	-0.05660979	0.888786648	-0.231117249	A6NFI3	112	A6NFI3	A6NFI3	Zinc finger protein 316	ZNF316	ALGTQERLSRGGDAKSPVLQEKGLQASRAPA	GGDAKS(1)PVLQEK	146	Color2 [A=255, R=192, G=192, B=192]	9	4		S	3			47	___1	1	0.000154017	104.41	60.423	78.285	-0.075031	475100000	112	6	0.937269211	1.044950485	0.984830856	1.92927742	1.121469498	0.969783783	1.188821793	1.068443298	1.216184616	1.020254135	1.42583847	1.214309692	1	UID147(ZNF316)112-S
UID149		2.672661657	-0.34234937	0.800253126	-0.51946799	0.165799892	0.037041982	A6NHR9;A6NHR9-2;A6NHR9-3	1697;1697;632	A6NHR9	A6NHR9	Structural maintenance of chromosomes flexible hinge domain-containing protein 1	SMCHD1	TQQVPHIEALLKRKLSEQEELKKKPRRSCTL	RKLS(1)EQEELK	148	Color2 [A=255, R=192, G=192, B=192]	9	4		S	4			49	___1	1	3.06E-15	175.01	85.997	175.01	0.29123	284590000	1697	4	2.496665955	2.570198059	2.477090836	3.520032883	3.403751373	2.664487839	2.869951248	2.917770386	2.783281326	2.357189178	2.627119064	2.44852066	1	UID149(SMCHD1)1697-S
UID155		0.043564261	0.011473974	0.133501639	-0.021772703	0.176788187	-0.031216939	A6NKD9	258	A6NKD9	A6NKD9	Coiled-coil domain-containing protein 85C	CCDC85C	TRRSLDDLSAPPHHRSIPNGLHDPSSTYIRQ	S(1)IPNGLHDPSSTYIR	154	Color2 [A=255, R=192, G=192, B=192]	9	4		S	3			53	___1	1	0.00032064	99.407	72.678	99.407	0.058746	46903000	258	1	0.731111526	0.623031616	0.65039444	0.67609024	0.634767532	0.745136261	0.536581039	0.615556717	0.817977905	0.663589478	0.814023972	0.620574951	1	UID155(CCDC85C)258-S
UID156		0.97554393	-0.270480474	0.144177035	-0.068698565	0.210380849	-0.074934642	A6NKD9	246	A6NKD9	A6NKD9	Coiled-coil domain-containing protein 85C	CCDC85C	GPHKAPDGKAGATRRSLDDLSAPPHHRSIPN	S(1)LDDLSAPPHHR	155	Color2 [A=255, R=192, G=192, B=192]	9	4		S	3			53	___1	1	1.35E-33	192.39	160.57	192.39	0.10144	315590000	246	1	0.070932388	0.441457748	0.075376511	1.002244949	0.356851578	0.172389984	0.550998688	0.431072235	0.417137146	0.316869736	0.349596024	0.146104813	1	UID156(CCDC85C)246-S
UID159		0.562064715	0.348766327	0.22549702	0.137931188	0.144363768	0.102546692	A6NKF1	402	A6NKF1	A6NKF1	SAC3 domain-containing protein 1	SAC3D1	VVMAEEEDEGTDRPGSPA_____________	TLEEVVMAEEEDEGTDRPGS(1)PA	158	Color2 [A=255, R=192, G=192, B=192]	9	4		S	3			54	___1	0.999795	4.59E-143	235.33	214.39	235.33	0.36111	259850000	402	20	0.425146103	-0.029521942	0.520782471	-0.864570618	0.062795639	0.272279739	0.387842178	-0.300060272	-0.217674255	0.293323517	-0.182943344	0.498386383	1	UID159(SAC3D1)402-S
UID162		0.666072865	0.318864187	0.504952947	0.135215123	1.235367002	0.498500824	A6NMK8	17	A6NMK8	A6NMK8	Protein FAM196B	FAM196B	AQQNMKVRPVLLKRNSLESVEFVKQPHHRRS	RNS(1)LESVEFVK	161	Color2 [A=255, R=192, G=192, B=192]	9	4		S	3			56	___1	0.999977	7.78E-15	169.02	120.31	169.02	-0.078501	60329000	17	3	1.227445602	1.451221466	1.322048187	0.883823395	1.099222183	1.297491074	1.344581604	1.066793442	0.63274765	1.09957695	0.496284485	0.909351349	1	UID162(FAM196B)17-S
UID163		0.140895631	0.138962746	0.239250305	-0.294337273	0.319254856	-0.357378324	A6QL64	1033	A6QL64	A6QL64	Ankyrin repeat domain-containing protein 36A	ANKRD36	TRTVSSQKPPTLKATSDEEDSVLSIARENKD	AT(0.028)S(0.972)DEEDSVLSIAR	162	Color2 [A=255, R=192, G=192, B=192]	9	4		S	2			60	___1	0.971608	1.33E-11	139.86	108.63	139.86	-0.21029	17534000	1033	3	-2.358381271	-3.508817673	-2.600296021	-4.033159256	-2.706045151	-2.350276947	-2.78937912	-3.148003578	-2.947000504	-2.404321671	-3.006001472	-1.98503685	1	UID163(ANKRD36)1033-S
UID166		1.659133717	0.384871165	1.76428501	0.46626695	0.198773206	0.156395594	A7E2V4-5;A7E2V4;A7E2V4-3;A7E2V4-4;A7E2V4-2	1130;1130;1142;1135;1130	A7E2V4-5	A7E2V4-5	Zinc finger SWIM domain-containing protein 8	ZSWIM8	LALGSRGGYNGRGWGSPGRPKKKHTGMASID	GWGS(1)PGRPK	165	Color2 [A=255, R=192, G=192, B=192]	9	4		S	3			61	___1	1	0.000290059	101.93	67.55	101.93	0.37951	43355000	1130	4	0.182321548	0.343315125	0.150684357	0.717697144	-0.161371231	-0.320281982	0.014968872	-0.242723465	-0.250537872	-0.010824203	-0.400527954	0.618486404	1	UID166(ZSWIM8)1130-S
UID167		0.177668507	-0.071459452	0.363632909	0.177892844	0.924524414	0.330866814	A7E2V4-5;A7E2V4;A7E2V4-3;A7E2V4-4;A7E2V4-2	1156;1156;1168;1161;1156	A7E2V4-5	A7E2V4-5	Zinc finger SWIM domain-containing protein 8	ZSWIM8	MASIDSSAPETTSDSSPTLSRRPLRGGWAPT	HTGMASIDSSAPETT(0.001)S(0.003)DS(0.035)S(0.942)PT(0.019)LS(0.001)R	166	Color2 [A=255, R=192, G=192, B=192]	9	4		S	3			61	___1	0.941753	3.81E-91	191.73	176.09	191.73	0.035206	26995000	1156	19	-3.075003624	-2.611990929	-2.980956078	-3.020924568	-2.967741013	-3.166678429	-2.877148628	-2.701835632	-2.874588013	-3.143538475	-3.118564606	-3.39844799	1	UID167(ZSWIM8)1156-S
UID168		1.039313247	-1.334273656	0.246057078	-0.876680215	0.049704571	-0.068168958	A7E2V4-5;A7E2V4;A7E2V4-3;A7E2V4-4;A7E2V4-2	48;48;48;48;48	A7E2V4-5	A7E2V4-5	Zinc finger SWIM domain-containing protein 8	ZSWIM8	EAESLCQNWRGWRKQSAGPNSPTGGGGGGGS	KQS(1)AGPNS(0.869)PT(0.13)GGGGGGGSGGT(0.001)R	167	Color2 [A=255, R=192, G=192, B=192]	9	4		S	3			61	___1	0.999544	1.65E-13	124.03	106.75	49.088	0.17351	55606000	48	3	-2.199869156	-2.827161789	-2.36350441	1.791469574	0.22076416	-3.394427299	0.003889084	-1.843919754	-1.547683716	-2.800337791	-1.532669067	-2.853021622	1	UID168(ZSWIM8)48-S
UID169		0.020507139	0.021815936	0.993333224	0.459961732	0.052587277	-0.061647415	A7E2V4-5;A7E2V4;A7E2V4-3;A7E2V4-4;A7E2V4-2	53;53;53;53;53	A7E2V4-5	A7E2V4-5	Zinc finger SWIM domain-containing protein 8	ZSWIM8	CQNWRGWRKQSAGPNSPTGGGGGGGSGGTRM	QSAGPNS(0.996)PT(0.004)GGGGGGGSGGTR	168	Color2 [A=255, R=192, G=192, B=192]	9	4		S	3			61	___1	0.995518	0.00056697	80.847	68.824	80.847	-0.30232	30212000	53	7	-3.953526497	-3.793290138	-4.03625679	-3.435808182	-4.621103287	-4.154202461	-4.642256737	-3.645218849	-3.561045647	-4.561249733	-3.185868263	-3.851013184	1	UID169(ZSWIM8)53-S
UID170		1.575914666	0.487546285	0.802892455	0.241894086	0.367935123	0.127969742	A7E2V4-5;A7E2V4;A7E2V4-3;A7E2V4-4	1828;1836;1840;1841	A7E2V4-5	A7E2V4-5	Zinc finger SWIM domain-containing protein 8	ZSWIM8	TKELWQRVSLEMATFSP______________	VSLEMATFS(1)P	169	Color2 [A=255, R=192, G=192, B=192]	9	4		S	2			61	___1	0.999987	9.91E-08	141.25	115.51	141.25	-0.12456	26333000	1828	9	-1.846067429	-1.705224991	-1.63410759	-2.812589645	-2.10569191	-1.835029602	-2.002244949	-2.444248199	-2.201545715	-1.635147095	-2.089942932	-1.844219208	1	UID170(ZSWIM8)1828-S
UID173		2.044015823	-0.375896454	1.172834109	-0.276893616	0.921441066	-0.163721085	A7KAX9-2;A7KAX9	507;856	A7KAX9-2	A7KAX9-2	Rho GTPase-activating protein 32	ARHGAP32	SQCQTPGSTASSEPVSPLQEKLSPFFTLDLS	DAETGSSQCQTPGS(0.001)T(0.001)AS(0.001)S(0.001)EPVS(0.996)PLQEK	172	Color2 [A=255, R=192, G=192, B=192]	9	4		S	4			62	___1	0.996141	5.65E-33	140.74	119.07	140.74	-0.19764	154990000	507	22	0.983257294	0.719869614	0.83631134	1.329658508	1.117967606	1.128778458	1.179775238	1.252828598	1.234523773	1.000312805	0.958805084	1.071483612	1	UID173(ARHGAP32)507-S
UID174		0.756333526	-0.209689458	1.711453868	-0.108636856	0.304640438	-0.07639122	A7KAX9-2;A7KAX9	603;952	A7KAX9-2	A7KAX9-2	Rho GTPase-activating protein 32	ARHGAP32	STWDKCVEERDATNRSPTQIVKMKTNETVAQ	DAT(0.028)NRS(0.969)PT(0.004)QIVK	173	Color2 [A=255, R=192, G=192, B=192]	9	4		S	4			62	___1	0.96864	0.000105333	113.8	84.259	98.943	-0.027419	901510000	603	6	2.653024673	2.59821701	2.608440399	3.320659637	2.715911865	2.741149902	2.607421875	3.044887543	2.83644104	2.537256241	2.882781982	2.66881752	1	UID174(ARHGAP32)603-S
UID175		0.86756122	0.764188131	0.334593599	0.341780663	0.137166831	0.158644358	A7KAX9-2;A7KAX9	522;871	A7KAX9-2	A7KAX9-2	Rho GTPase-activating protein 32	ARHGAP32	SPLQEKLSPFFTLDLSPTEDKSSKPSSFTEK	LSPFFTLDLS(1)PTEDK	174	Color2 [A=255, R=192, G=192, B=192]	9	4		S	3			62	___1	0.999958	4.12E-259	292.28	225	292.28	-0.78156	162680000	522	10	1.340206146	0.310609818	1.121795654	-2.46589756	0.518815994	0.646030426	0.631881714	-0.282182693	0.130348206	0.778623581	0.256076813	1.261978149	1	UID175(ARHGAP32)522-S
UID176		0.273354342	0.065222422	0.022928609	0.010487556	0.28909018	0.12019666	A7KAX9-2;A7KAX9	854;1203	A7KAX9-2	A7KAX9-2	Rho GTPase-activating protein 32	ARHGAP32	GKNSMPTVSFLDQDQSPPRFYSGDQPPSYLG	NSMPTVSFLDQDQS(1)PPR	175	Color2 [A=255, R=192, G=192, B=192]	9	4		S	3			62	___1	1	7.44E-193	267.66	240.85	267.66	0.23598	53784000	854	14	-0.850032806	-0.825920105	-0.556646347	-1.344331741	-0.87232399	-0.637050629	-0.844444275	-0.787361145	-0.796461105	-0.867200851	-1.10417366	-0.621814728	1	UID176(ARHGAP32)854-S
UID177		0.471555697	-0.209686279	0.260430627	-0.133531253	0.061735426	-0.033208847	A7KAX9-2;A7KAX9	357;706	A7KAX9-2	A7KAX9-2	Rho GTPase-activating protein 32	ARHGAP32	ALKGGRAEGTLRSAKSEESLTSLHAVDGDSK	S(0.053)AKS(0.945)EES(0.892)LT(0.674)S(0.436)LHAVDGDSK	176	Color2 [A=255, R=192, G=192, B=192]	9	4		S	4			62	___1	0.945361	5.24E-103	213.97	165.12	84.127	-0.32249	68451000	357	4	0.310823441	0.769342422	0.412416458	0.57377243	0.517879486	0.7442379	0.932453156	0.718370438	0.470817566	0.645078659	0.281709671	0.665420532	1	UID177(ARHGAP32)357-S
UID182		0.331980084	-0.027444839	0.258971387	-0.062905312	0.454292793	-0.036100388	A7KAX9-2;A7KAX9	381;730	A7KAX9-2	A7KAX9-2	Rho GTPase-activating protein 32	ARHGAP32	AVDGDSKLFRPRRPRSSSDALSASFNGEMLG	S(0.784)S(0.176)S(0.04)DALSASFNGEMLGNR	181	Color2 [A=255, R=192, G=192, B=192]	9	4		S	3			62	___1	0.784264	1.40E-48	176.09	147.76	176.09	-0.66016	46544000	381	1	-0.376184464	-0.415884018	-0.350933075	-0.327241898	-0.196451187	-0.439739227	-0.297885895	-0.390605927	-0.372175217	-0.29813385	-0.396686554	-0.33987999	1	UID182(ARHGAP32)381-S
UID185		0.994534785	0.895988464	1.974639175	0.661619822	1.461628249	0.784097672	A7KAX9-2;A7KAX9	543;892	A7KAX9-2	A7KAX9-2	Rho GTPase-activating protein 32	ARHGAP32	SSKPSSFTEKVVYAFSPKIGRKLSKSPSMSI	VVYAFS(1)PK	184	Color2 [A=255, R=192, G=192, B=192]	9	4		S	3			62	___1	1	0.00163357	88.681	62.638	88.681	-0.098989	47284000	543	6	-0.790452957	-0.647169113	-0.925998688	-3.660178185	-1.517591476	-1.38139534	-0.859571457	-2.176603317	-2.015411377	-1.411642075	-2.035892487	-1.268379211	1	UID185(ARHGAP32)543-S
UID186		1.673277224	-0.686306636	0.628217586	-0.460303942	0.89568503	-0.246872584	A7MBM2	1252	A7MBM2	A7MBM2	Protein dispatched homolog 2	DISP2	YKQAGPSPKTRARQDSQGEEAEPLPASPEAP	ARQDS(1)QGEEAEPLPASPEAPAHSPK	185	Color2 [A=255, R=192, G=192, B=192]	9	4		S	4			63	___1	1	1.88E-79	188.26	168.18	188.26	-0.071473	232750000	1252	5	0.271118164	0.661268234	0.295763016	1.723672867	1.225114822	0.514259338	1.330875397	1.10125351	0.854940414	0.615510941	0.700576782	0.652679443	1	UID186(DISP2)1252-S
UID189		1.486139982	0.256090164	0.391769805	0.136457761	0.068413592	0.034203847	A8CG34;A8CG34-2;Q96HA1;Q96HA1-2;Q96HA1-3	674;432;697;432;432	A8CG34;Q96HA1	Q96HA1	Nuclear envelope pore membrane protein POM 121C;Nuclear envelope pore membrane protein POM 121	POM121C;POM121	LQAETATKPQATSAPSPAPKQSFLFGTQNTS	APPTLQAETATKPQAT(0.004)S(0.004)APS(0.992)PAPK	188	Color2 [A=255, R=192, G=192, B=192]	9	4		S	5			4474;64	___1	0.992131	2.41E-11	120.75	104.13	120.75	0.8567	47789000	697	20	-0.510766983	-0.574714661	-0.600177765	-1.654443741	-0.882381439	-0.514307022	-0.699264526	-0.957490921	-0.797174454	-0.340003967	-0.924547195	-0.523719788	1	UID189(POM121C;POM121)697-S
UID190		1.837014143	0.388174693	0.638043963	0.243573189	0.82142914	0.336720785	A8CG34;A8CG34-2;Q96HA1;Q96HA1-2;Q96HA1-3;Q6PJE2-5;Q6PJE2	291;49;314;49;49;49;49	A8CG34;Q96HA1	Q96HA1	Nuclear envelope pore membrane protein POM 121C;Nuclear envelope pore membrane protein POM 121;POM121 and ZP3 fusion protein	POM121C;POM121;POMZP3	PSSNAPDPCAKETVLSALKEKEKKRTVEEED;PSSNAPDPCAKETVLSALKEKKKKRTVEEED	ET(0.001)VLS(0.999)ALK	189	Color2 [A=255, R=192, G=192, B=192]	9	4		S	2			4474;64	___1	0.998947	0.00310226	82.261	38.491	82.261	0.62932	46253000	314	5	0.824207306	0.922801971	0.969068527	-0.343301773	0.457174301	0.866397858	0.681545258	0.463850021	0.406158447	0.783319473	0.200284958	0.72231102	1	UID190(POM121C;POM121;POMZP3)314-S
UID192		0.059740735	0.04352951	0.357894716	0.22266674	0.022192562	0.012477239	A8CG34;A8CG34-2;Q96HA1;Q96HA1-2;Q96HA1-3	358;116;381;116;116	A8CG34;Q96HA1	Q96HA1	Nuclear envelope pore membrane protein POM 121C;Nuclear envelope pore membrane protein POM 121	POM121C;POM121	VPKPGSLKRGLNSQSSDDHLNKRSRSSSMSS	GLNS(0.986)QS(0.112)S(0.902)DDHLNKR	191	Color2 [A=255, R=192, G=192, B=192]	9	4		S	4			4474;64	___1	0.902025	5.22E-05	111.22	68.907	60.768	-0.15443	97141000	381	7	-0.361049652	-0.08659935	-0.480100632	0.125070572	-0.799739838	-0.264093399	-0.775779724	-0.013595581	-0.26896286	-0.426395416	-0.03122139	-0.507564545	1	UID192(POM121C;POM121)381-S
UID196		0.234436424	0.056198756	0.554558591	0.128275553	0.332130662	0.099268595	A8CG34;A8CG34-2;Q96HA1;Q96HA1-2;Q96HA1-3;A6NF01	412;170;435;170;170;19	A8CG34;Q96HA1	Q96HA1	Nuclear envelope pore membrane protein POM 121C;Nuclear envelope pore membrane protein POM 121;Putative nuclear envelope pore membrane protein POM 121B	POM121C;POM121;POM121B	TRGISQLWKRNGPSSSPFSSPASSRSQTPER	NGPS(0.02)S(0.117)S(0.862)PFS(0.001)SPASSR	195	Color2 [A=255, R=192, G=192, B=192]	9	4		S	2			4474;64	___1	0.862273	1.18E-39	177.25	142.57	177.25	-0.71604	115260000	435	6	0.646398544	0.905315399	0.754507065	0.684902191	0.629501343	0.651428223	0.60254097	0.792593002	0.742490768	0.494907379	0.832544327	0.680963516	1	UID196(POM121C;POM121;POM121B)435-S
UID200		2.244487596	-0.425133069	1.059784071	-0.211161296	0.663009375	-0.340505918	A8CG34;Q96HA1	2;2	A8CG34;Q96HA1	Q96HA1	Nuclear envelope pore membrane protein POM 121C;Nuclear envelope pore membrane protein POM 121	POM121C;POM121	______________MSPAAAAAGAGERRRPI	S(1)PAAAAAGAGER	199	Color2 [A=255, R=192, G=192, B=192]	9	4		S	2			4474;64	___1	1	0.000362102	102.9	79.475	102.9	-0.35417	19737000	2	1	-2.456964493	-2.610581398	-2.575475693	-1.494876862	-2.257221222	-2.415803909	-2.249330521	-2.051145554	-2.067146301	-2.449154854	-1.751382828	-2.420966148	1	UID200(POM121C;POM121)2-S
UID206		0.486468276	-0.15454483	1.106137269	-0.244828224	0.308256051	-0.044115702	A8K855-2;A8K855	200;200	A8K855-2	A8K855-2	EF-hand calcium-binding domain-containing protein 7	EFCAB7	DSKLMRHQFGNHIEGSPERDPSPVPKPSPKI	HQFGNHIEGS(1)PERDPSPVPKPSPK	205	Color2 [A=255, R=192, G=192, B=192]	9	4		S	5			66	___1	0.999983	3.25E-11	121.26	107.42	121.26	0.039164	61977000	200	10	0.250549316	0.206762314	0.315685272	0.177980423	0.614713669	0.390274048	0.652137756	0.186590195	0.397903442	0.291618347	0.222393036	0.391332626	1	UID206(EFCAB7)200-S
UID208		0.822228311	0.1673762	0.218686812	0.059762637	0.203120972	0.087324142	Q96FC9-5;Q96FC9-4;Q96FC9-3;Q96FC9-2;A8MPP1;Q96FC9	204;204;178;204;204;204	Q96FC9-5	Q96FC9-5	Probable ATP-dependent RNA helicase DDX11;Putative ATP-dependent RNA helicase DDX11-like protein 8	DDX11;DDX11L8	QLESGEEELVLAEYESDEEKKVASRAPSDAT	EMLETGPEAERLEQLESGEEELVLAEYES(1)DEEK	207	Color2 [A=255, R=192, G=192, B=192]	9	4		S	4			67	___1	0.999995	0	305.62	284.33	305.62	-0.11411	404540000	204	29	1.662467957	1.801994324	1.77567482	1.022838593	1.569419861	1.804479599	1.719671249	1.589248657	1.429088593	1.866827011	1.344045639	1.767292023	1	UID208(DDX11;DDX11L8)204-S
UID210		0.387281497	-0.130897522	1.643576996	-0.350731532	1.149568853	-0.217365265	A8MVW0	789	A8MVW0	A8MVW0	Protein FAM171A2	FAM171A2	RGDSSRSSASELRRDSLTSPEDELGAEVGDE	RDS(0.935)LT(0.064)S(0.001)PEDELGAEVGDEAGDK	209	Color2 [A=255, R=192, G=192, B=192]	9	4		S	3			70	___1	0.934946	2.65E-129	226.23	204.76	226.23	-0.030653	51297000	789	3	1.088155746	0.899349213	0.952789307	1.08807373	1.379209518	1.282449722	0.864107132	1.309476852	1.159402847	1.315006256	1.076345444	1.201038361	1	UID210(FAM171A2)789-S
UID213		0.730262968	0.604649862	0.082138732	0.08740298	0.133727288	0.166273117	A8MW92	584	A8MW92	A8MW92	PHD finger protein 20-like protein 1	PHF20L1	KKKKKKKKKSKQHDYSDYEDSSLEFLERCSS	QHDYS(1)DYEDSSLEFLER	212	Color2 [A=255, R=192, G=192, B=192]	9	4		S	3			71	___1	1	2.24E-92	214.92	191.2	214.92	0.29089	77326000	584	5	1.792959213	0.923936844	1.504579544	-0.090158463	1.100233078	1.53927803	1.354164124	0.440944672	0.612417221	1.543149948	0.485599518	1.693906784	1	UID213(PHF20L1)584-S
UID214		1.005428896	-0.232112249	0.020909711	-0.008103371	0.418403851	-0.11531957	A9UHW6;A9UHW6-2;A9UHW6-3	221;255;262	A9UHW6	A9UHW6	MIF4G domain-containing protein	MIF4GD	WKTTPAAHKYYYSEVSD______________	YYYSEVS(1)D	213	Color2 [A=255, R=192, G=192, B=192]	9	4		S	2			73	___1	0.999999	0.000689517	103.56	94.349	103.56	-0.12953	9272000	221	7	-2.114257813	-1.930522919	-2.001327515	-1.21726799	-1.864904404	-2.149627686	-1.970993042	-1.676189423	-1.702589035	-1.926359177	-1.707328796	-2.066461563	1	UID214(MIF4GD)221-S
UID215		0.237376558	-0.043756485	1.474121684	-0.160878181	1.442641163	-0.113552094	B2RBV5	18	B2RBV5	B2RBV5		LOC93622	PVDADEAREPREEPGSPLSPAPRAGRENLAS	EEPGS(1)PLSPAPR	214	Color2 [A=255, R=192, G=192, B=192]	9	4		S	2			75	___1	1	2.47E-26	187.58	165.49	187.58	0.28155	30570000	18	5	0.783168793	0.701332092	0.728860855	1.175626755	0.858495712	0.938835144	0.646183014	0.866888046	0.831560135	0.796735764	0.885356903	0.871925354	1	UID215(LOC93622)18-S
UID216		0.709521518	-0.064556758	1.576831785	-0.179855982	0.862151059	-0.06860288	B2RTY4-4;B2RTY4-5;B2RTY4-2;B2RTY4	1240;1004;1221;1240	B2RTY4-4	B2RTY4-4	Unconventional myosin-IXa	MYO9A	DCLKESPNKQQERAQSQSGVDLQEDVLVRER	AQS(1)QSGVDLQEDVLVR	215	Color2 [A=255, R=192, G=192, B=192]	9	4		S	2			76	___1	0.999911	2.13E-07	115.31	78.92	115.31	-0.03782	3172900	1240	3	-1.762823105	-1.867195129	-1.856155396	-1.802193642	-1.63470459	-1.663032532	-1.806612015	-1.766180038	-1.719711304	-1.792280197	-1.750703812	-1.737380981	1	UID216(MYO9A)1240-S
UID217		0.050060108	0.03012085	0.343293238	0.121605873	0.359637301	-0.112244924	B2RTY4-4;B2RTY4-5;B2RTY4-2;B2RTY4	1258;1022;1239;1258	B2RTY4-4	B2RTY4-4	Unconventional myosin-IXa	MYO9A	GVDLQEDVLVRERPRSLEDLHQKKVGRAKRE	S(1)LEDLHQK	216	Color2 [A=255, R=192, G=192, B=192]	9	4		S	3			76	___1	1	0.000637087	144.55	27.713	144.55	-0.36789	249510000	1258	1	0.205368042	0.452569962	0.186687469	0.669654846	0.041307449	0.278564453	-0.109292984	0.523527145	0.340028763	0.25835228	0.58391571	0.339092255	1	UID217(MYO9A)1258-S
UID218		0.329590977	0.176712672	0.991970249	0.215470314	1.228491583	0.186823527	B2RTY4-4;B2RTY4-5;B2RTY4-2;B2RTY4	1299;1063;1280;1299	B2RTY4-4	B2RTY4-4	Unconventional myosin-IXa	MYO9A	IFSLELLKVRSLGGISPSEDRRWSTELVPEG	SLGGIS(1)PSEDRR	217	Color2 [A=255, R=192, G=192, B=192]	9	4		S	3			76	___1	0.999664	1.68E-07	135.14	101.27	135.14	0.35706	288310000	1299	6	0.710954666	0.764303207	0.604248047	0.585510254	0.384361267	0.571035385	0.100793839	0.823822021	0.624752045	0.488874435	0.606939316	0.423221588	1	UID218(MYO9A)1299-S
UID220		0.907852824	0.740653356	0.603093084	0.392062823	1.224756296	0.571790695	B2RTY4-4;B2RTY4-5;B2RTY4-2;B2RTY4	1219;983;1200;1219	B2RTY4-4	B2RTY4-4	Unconventional myosin-IXa	MYO9A	KAIEECKSVIESNRISRESSVDCLKESPNKQ	SVIES(0.001)NRIS(0.999)R	219	Color2 [A=255, R=192, G=192, B=192]	9	4		S	3			76	___1	0.999304	0.000351381	101.39	27.012	101.39	0.38427	36556000	1219	9	-0.460079193	0.132944107	-0.511634827	-1.375524521	-0.760944366	-0.582361221	-1.622838974	-0.533771515	-0.904119492	-0.763370514	-0.996328354	-0.79444313	1	UID220(MYO9A)1219-S
UID221		0.508355844	-0.177388827	0.034870724	0.023220698	0.076249482	0.076368014	B2RTY4-4;B2RTY4-5;B2RTY4-2;B2RTY4	1438;1202;1419;1438	B2RTY4-4	B2RTY4-4	Unconventional myosin-IXa	MYO9A	IPQQDPLKTNSQLDTSIQRNKLLENEDTAGE	TNSQLDT(0.182)S(0.818)IQR	220	Color2 [A=255, R=192, G=192, B=192]	9	4		S	2			76	___1	0.818044	0.0229026	48.568	31.132	48.568	-0.12594	3141700	1438	8	-3.019825935	-3.367670059	-3.323649406	-2.695187569	-3.032670975	-3.487867355	-3.270650864	-2.926399231	-2.981928825	-3.44225502	-2.679837227	-3.818157196	1	UID221(MYO9A)1438-S
UID222		0.187621264	-0.052777926	0.846667388	0.197363218	0.186622488	0.052037557	B2RTY4-4	1731	B2RTY4-4	B2RTY4-4	Unconventional myosin-IXa	MYO9A	ARPAHKKKARMARTRSDFLTRGTFADGEGDT	T(0.11)RS(0.89)DFLTR	221	Color2 [A=255, R=192, G=192, B=192]	9	4		S	3			76	___1	0.890334	0.0143795	57.836	47.226	57.836	-0.18285	3523000	1731	3	-2.634429932	-2.774278641	-2.765350342	-2.150541306	-2.813458443	-3.030640602	-2.733976364	-2.480700493	-2.801048279	-2.882284164	-2.584156036	-2.863731384	1	UID222(MYO9A)1731-S
UID226		0.015626351	0.017319997	0.601717733	-0.173246225	0.669908342	-0.524703979	B3KU38;P0DPB3-2;P0DPB3;B3KU38-2	193;117;117;166	B3KU38	B3KU38			EEEDERDQRGYRDDRSPAREPGDVSARTRSG	GYRDDRS(1)PAR	225	Color2 [A=255, R=192, G=192, B=192]	9	4		S	3			78	___1	0.999938	0.0069348	59.372	35.689	53.967	-0.027508	9898900	193	7	-3.039209366	-3.33529377	-3.181803703	-2.202705383	-3.081443787	-2.94293499	-3.916640282	-2.87358284	-2.818043709	-3.103398323	-1.981206894	-2.897589684	1	UID226()193-S
UID227		0.566608097	0.251445134	0.496391699	0.26824824	0.133857818	0.091358185	B3KU38;P0DPB3-2;P0DPB3;B3KU38-2	139;63;63;112	B3KU38	B3KU38			NSTKVTPCSECKSSSSPGGSLDLVSALEDYE	S(0.028)S(0.028)S(0.166)S(0.779)PGGSLDLVSALEDYEEPFPVYQK	226	Color2 [A=255, R=192, G=192, B=192]	9	4		S	4			78	___1	0.778923	3.05E-64	171	149.99	171	0.95959	26996000	139	4	-0.270372391	-0.818918228	-0.326318741	-1.479925156	-0.741355896	-0.738880157	-0.562438965	-0.881938934	-0.725566864	-0.41648674	-0.923696518	-0.349500656	1	UID227()139-S
UID228		0.40508962	0.346043269	0.16136434	-0.179457347	0.069635696	-0.076096217	Q99613-2;Q99613;B5ME19	11;11;11	Q99613-2	Q99613-2	Eukaryotic translation initiation factor 3 subunit C;Eukaryotic translation initiation factor 3 subunit C-like protein	EIF3C;EIF3CL	_____MSRFFTTGSDSESESSLSGEELVTKP	FFTTGS(0.019)DS(0.98)ES(0.001)ESSLSGEELVTKPVGGNYGK	227	Color2 [A=255, R=192, G=192, B=192]	9	4		S	4			79	___1	0.979716	8.31E-190	235.07	217.23	235.07	0.61266	211110000	11	8	1.291160583	0.28710556	1.068687439	-0.475833893	0.916013718	1.207536697	0.925519943	0.298902512	0.384401321	1.094594955	0.508247375	1.272399902	1	UID228(EIF3C;EIF3CL)11-S
UID231		0.713971251	-0.244585037	0.763240192	-0.303156535	0.522402624	-0.178964615	Q99613-2;Q99613;B5ME19	522;532;533	Q99613-2	Q99613-2	Eukaryotic translation initiation factor 3 subunit C;Eukaryotic translation initiation factor 3 subunit C-like protein	EIF3C;EIF3CL	KAHQRQLTPPEGSSKSEQDQAENEGEDSAVL	QLTPPEGS(0.026)S(0.176)KS(0.798)EQDQAENEGEDSAVLMER	230	Color2 [A=255, R=192, G=192, B=192]	9	4		S	4			79	___1	0.797946	2.81E-124	197.91	183.08	197.91	0.61849	74430000	522	11	-0.328924179	0.054960251	-0.335390091	0.230043411	0.14515686	0.054920197	-0.08326149	0.212825775	-0.005163193	-0.060302734	0.124551773	-0.136709213	1	UID231(EIF3C;EIF3CL)522-S
UID232		0.026116095	-0.013334274	0.89573535	-0.820191701	0.11891336	0.115288417	Q99613-2;Q99613;B5ME19	39;39;39	Q99613-2	Q99613-2	Eukaryotic translation initiation factor 3 subunit C;Eukaryotic translation initiation factor 3 subunit C-like protein	EIF3C;EIF3CL	TKPVGGNYGKQPLLLSEDEEDTKRVVRSAKD	QPLLLS(1)EDEEDTK	231	Color2 [A=255, R=192, G=192, B=192]	9	4		S	3			79	___1	1	4.37E-38	195.2	157.01	186.75	0.017014	69792000000	39	6	4.825920105	5.320503235	4.84290123	4.411994934	6.260457993	5.372808456	5.108163834	4.918485641	5.002677917	4.773771286	4.399335861	5.470352173	1	UID232(EIF3C;EIF3CL)39-S
UID234		0.290415374	0.420195897	0.002464554	-0.003649394	0.192929285	0.174022039	B7ZBB8	86	B7ZBB8	B7ZBB8	Protein phosphatase 1 regulatory subunit 3G	PPP1R3G	EELLECRRRCRARSFSLPADPILQAAKFLQQ	S(0.069)FS(0.931)LPADPILQAAK	233	Color2 [A=255, R=192, G=192, B=192]	9	4		S	3			82	___1	0.931407	4.72E-25	162.81	128.93	162.81	-0.35858	62817000	86	3	-0.156009674	-1.136444092	-0.311037064	-1.382839203	-0.174797058	-0.886898041	0.002243042	-1.683113098	-1.183208466	-0.703948975	-0.995613098	-0.425994873	1	UID234(PPP1R3G)86-S
UID238		0.428030476	0.154753367	0.091657872	-0.0313797	0.054767504	-0.020903269	C9J069	468	C9J069	C9J069	Uncharacterized protein C9orf172	C9orf172	LAPGPRREDPLGRGRSYENLLGREVREPRGV	GRS(0.937)Y(0.063)ENLLGR	237	Color2 [A=255, R=192, G=192, B=192]	9	4		S	3			84	___1	0.937052	0.0147235	52.891	38.685	52.891	0.41588	12986000	468	3	-2.005451202	-1.754062653	-1.715517044	-2.28559494	-1.823246002	-1.764015198	-1.818433762	-1.895175934	-2.225681305	-1.875535965	-1.615541458	-1.921243668	1	UID238(C9orf172)468-S
UID240		0.143159552	0.04961586	1.452295612	0.223170916	1.016064494	0.122811953	C9JI98	154	C9JI98	C9JI98	Transmembrane protein 238	TMEM238	RARRAARAPPPPAAGSRRVRLQLATLEAGPG	APPPPAAGS(1)RR	239	Color2 [A=255, R=192, G=192, B=192]	9	4		S	3			86	___1	1	1.82E-05	121.48	79.381	121.48	0.12972	55286000	154	9	-2.306179047	-2.28401947	-2.213506699	-1.704734802	-2.557086945	-2.425058365	-2.315261841	-2.10131073	-2.535980225	-2.470679283	-2.400905609	-2.300556183	1	UID240(TMEM238)154-S
UID244		0.018848632	0.008565267	0.043511966	-0.021800359	0.05401921	-0.026386897	C9JLW8	21	C9JLW8	C9JLW8	Protein FAM195B	FAM195B	VSRVVYNGKRTSSPRSPPSSSEIFTPAHEEN	S(0.999)PPS(0.001)SSEIFTPAHEENVR	243	Color2 [A=255, R=192, G=192, B=192]	9	4		S	3			87	___1	0.999442	3.14E-172	256.66	222.38	256.66	-0.055526	1267200000	21	1	0.510509491	0.854505539	0.457796097	1.108512878	0.693178177	0.565629959	0.435611725	0.726491928	0.635011673	0.484489441	0.856533051	0.560949326	1	UID244(FAM195B)21-S
UID248		0.340919578	-0.143910408	0.5585988	0.207638423	0.886810323	-0.256033897	C9JTQ0	203	C9JTQ0	C9JTQ0	Ankyrin repeat domain-containing protein 63	ANKRD63	GSNSDSPPGRPAPAASPEHRRPSPRRLPRPL	GSNSDSPPGRPAPAAS(1)PEHR	247	Color2 [A=255, R=192, G=192, B=192]	9	4		S	4			88	___1	0.99976	0.00024942	93.397	68.603	93.397	-0.17211	12143000	203	16	-3.757667542	-3.389987946	-3.654123306	-3.36623764	-3.898170471	-3.718292236	-3.459035873	-3.691102982	-3.219908714	-3.301796913	-3.235626221	-3.496253967	1	UID248(ANKRD63)203-S
UID249		1.796646927	-0.47361056	0.485023361	-0.27313598	0.714258274	-0.500892003	D6RIA3	1345	D6RIA3	D6RIA3		LOC285556	VVLRGAPIERLQRRNSNPSAESVSARAAAFE	RNS(1)NPSAESVSAR	375	Color2 [A=255, R=192, G=192, B=192]	9	4		S	3			153	___1	0.999994	0.000185211	104.76	85.37	104.76	0.39224	5012600	1345	3	-3.872506142	-4.01628685	-3.735758781	-2.135102272	-3.32096386	-3.882465363	-3.570412636	-3.290839195	-3.342468262	-3.889235497	-2.817530632	-3.415109634	1	UID249(LOC285556)1345-S
UID250		0.721809385	-0.120313009	1.32962546	-0.149368922	0.012068806	0.002578735	Q13765;E9PAV3-2;E9PAV3	166;876;2029	Q13765	Q13765	Nascent polypeptide-associated complex subunit alpha;Nascent polypeptide-associated complex subunit alpha, muscle-specific form	NACA	SNIQENTQTPTVQEESEEEEVDETGVEVKDI	VQGEAVSNIQENTQT(0.001)PT(0.047)VQEES(0.952)EEEEVDETGVEVK	376	Color2 [A=255, R=192, G=192, B=192]	9	4		S	4			154	___1	0.951902	2.69E-104	186.71	168.54	186.71	-0.33406	1261500000	166	22	1.547185898	1.481554031	1.432056427	1.528278351	1.656862259	1.615739822	1.704769135	1.642004013	1.474962234	1.60243988	1.391582489	1.459037781	1	UID250(NACA)166-S
UID260		1.22498823	0.18810908	0.151694411	-0.026031176	1.047304434	0.198745728	O00151	130	O00151	O00151	PDZ and LIM domain protein 1	PDLIM1	HIGSAHNRSAMPFTASPASSTTARVITNQYN	SAMPFT(0.007)AS(0.992)PASSTTAR	386	Color2 [A=255, R=192, G=192, B=192]	9	4		S	3			162	___1	0.992147	4.44E-11	137.79	98.639	97.46	0.44124	83209000	130	8	-0.017791748	-0.108816147	-0.144464493	-0.537279129	-0.116970062	-0.01168251	-0.173187256	-0.276044846	-0.386167526	-0.232381821	-0.448474884	-0.186452866	1	UID260(PDLIM1)130-S
UID261		2.201357538	0.698295593	2.05988099	0.48189799	0.626534504	0.261743546	O00151	90	O00151	O00151	PDZ and LIM domain protein 1	PDLIM1	DNLTLTVARSEHKVWSPLVTEEGKRHPYKMN	VWS(1)PLVTEEGK	387	Color2 [A=255, R=192, G=192, B=192]	9	4		S	3			162	___1	0.999999	0.000135311	101.32	82.575	100.22	-0.25149	105010000	90	3	-1.041793823	-0.857131958	-0.862068176	-1.718008041	-1.408361435	-1.396097183	-1.528917313	-1.853040695	-1.473922729	-1.131456375	-1.512449265	-0.902318954	1	UID261(PDLIM1)90-S
UID263		1.680249617	1.02545929	1.655420166	0.911629995	2.111410271	1.03604126	O00159-3	6	O00159-3	O00159-3	Unconventional myosin-Ic	MYO1C	__________MRYRASALGSDGVRVTMESAL	YRAS(1)ALGSDGVR	389	Color2 [A=255, R=192, G=192, B=192]	9	4		S	3			164	___1	1	1.22E-12	152.25	132.47	152.25	0.23365	69140000	6	4	0.339694977	0.401351929	0.192588806	-1.486085892	-0.8586483	-0.342187881	-0.208971024	-0.800251007	-1.133520126	-0.347482681	-1.027057648	-0.799947739	1	UID263(MYO1C)6-S
UID264		0.113921109	-0.024670919	0.453779826	-0.108593305	1.677991103	-0.250307083	O00159-3	10	O00159-3	O00159-3	Unconventional myosin-Ic	MYO1C	______MRYRASALGSDGVRVTMESALTARD	ASALGS(1)DGVR	390	Color2 [A=255, R=192, G=192, B=192]	9	4		S	2			164	___1	0.999898	0.00711596	70.488	47.113	65.241	-0.66628	16641000	10	6	-1.784639359	-1.812015533	-1.930364609	-1.084774017	-1.626281738	-1.841211319	-1.862028122	-1.690349579	-1.900629044	-1.510709763	-1.579460144	-1.685928345	1	UID264(MYO1C)10-S
UID265		0.179490081	0.028717041	0.053847459	0.045251211	0.244306053	-0.110126495	O00159-3;O00159-2;O00159	389;373;408	O00159-3	O00159-3	Unconventional myosin-Ic	MYO1C	LVGKINRSLASKDVESPSWRSTTVLGLLDIY	DVES(1)PSWR	391	Color2 [A=255, R=192, G=192, B=192]	9	4		S	2			164	___1	0.999995	4.80E-13	174.8	138.98	174.8	-0.36058	342090000	389	4	1.310091019	1.204044342	1.278549194	2.511228561	1.595632553	0.842321396	1.165342331	1.203939438	1.337251663	1.072267532	1.371383667	1.679412842	1	UID265(MYO1C)389-S
UID266		0.106431626	0.029123306	0.423834821	-0.107562065	0.143650325	-0.062764486	O00159-3;O00159-2;O00159	391;375;410	O00159-3	O00159-3	Unconventional myosin-Ic	MYO1C	GKINRSLASKDVESPSWRSTTVLGLLDIYGF	DVES(0.001)PS(0.999)WR	392	Color2 [A=255, R=192, G=192, B=192]	9	4		S	2			164	___1	0.999445	0.00390196	78.556	65.98	78.556	0.28247	41130000	391	6	0.155706406	-0.034317017	0.030015945	0.517368317	0.258558273	0.057502747	0.022750854	-0.120391846	0.161676407	0.047971725	-0.111661911	0.403388977	1	UID266(MYO1C)391-S
UID267		0.332717777	0.128763835	0.253286677	0.268584569	0.156247959	0.084734599	O00159-3;O00159-2;O00159	845;829;864	O00159-3	O00159-3	Unconventional myosin-Ic	MYO1C	ELCIKNMVWKYCRSISPEWKQQLQQKAVASE	S(0.036)IS(0.964)PEWK	393	Color2 [A=255, R=192, G=192, B=192]	9	4		S	3			164	___1	0.964274	0.000196549	140.88	49.013	111.95	-0.23845	196440000	845	3	-1.750131607	-1.611074448	-1.518579483	-0.5440979	-1.359212875	-2.431146622	-1.668048859	-2.037841797	-1.560186386	-1.898601532	-1.907110214	-1.328277588	1	UID267(MYO1C)845-S
UID268		0.262264695	-0.201461156	0.9164119	0.401287715	1.903835282	0.585987091	O00159-3;O00159-2;O00159	517;501;536	O00159-3	O00159-3	Unconventional myosin-Ic	MYO1C	PHFLTHKLADQRTRKSLGRGEFRLLHYAGEV	S(1)LGRGEFR	394	Color2 [A=255, R=192, G=192, B=192]	9	4		S	3			164	___1	1	0.0101307	62.633	26.048	62.633	0.27068	58482000	517	1	-1.037864685	-0.679195404	-0.788078308	0.278049469	-1.407081604	-1.06558609	-0.061922073	-0.970478058	-0.868354797	-1.589902878	-1.327835083	-1.34536171	1	UID268(MYO1C)517-S
UID269		2.698633971	-0.297442754	2.345935974	-0.185472806	2.750426354	-0.243179321	O00161-2;O00161	20;20	O00161-2	O00161-2	Synaptosomal-associated protein 23	SNAP23	SSEEIQQRAHQITDESLESTRRILGLAIESQ	AHQITDES(1)LESTRR	395	Color2 [A=255, R=192, G=192, B=192]	9	4		S	3			165	___1	0.999966	4.45E-31	174.18	132.31	157.91	0.45647	89663000	20	8	-0.181566238	-0.151012421	-0.213577271	0.371919632	0.011079788	-0.004238129	0.147981644	0.157276154	0.040914536	0.03619957	0.115932465	0.03125	1	UID269(SNAP23)20-S
UID275		0.378542614	-0.062362035	0.116155801	0.027507782	0.065962621	0.017544429	O00178	25	O00178	O00178	GTP-binding protein 1	GTPBP1	MDSPVPASMFAPEPSSPGAARAAAAAARLHG	SAMDSPVPASMFAPEPS(0.025)S(0.975)PGAAR	401	Color2 [A=255, R=192, G=192, B=192]	9	4		S	3			167	___1	0.975223	1.18E-66	174.47	155.77	174.47	-0.31388	123580000	25	18	-0.441356659	-0.338439941	-0.312685013	-0.391586304	-0.301549911	-0.481786728	-0.393163681	-0.197309494	-0.314922333	-0.517513275	-0.228328705	-0.399272919	1	UID275(GTPBP1)25-S
UID279		0.508065601	-0.06800588	1.300328661	-0.205430667	0.542815357	-0.1192379	O00193	15	O00193	O00193	Small acidic protein	SMAP	_MSAARESHPHGVKRSASPDDDLGSSNWEAA	RS(1)AS(0.991)PDDDLGS(0.009)SNWEAADLGNEERK	405	Color2 [A=255, R=192, G=192, B=192]	9	4		S	4			169	___1	0.999869	2.78E-48	160.11	137.71	160.11	-0.43299	302000000	15	2	1.235719681	1.335535049	1.163351059	1.579122543	1.456270218	1.444328308	1.362016678	1.320198059	1.256408691	1.464166641	1.198879242	1.429273605	1	UID279(SMAP)15-S
UID280		0.439406184	-0.332412084	0.064006121	0.04709816	0.058675194	0.030577342	O00193	17	O00193	O00193	Small acidic protein	SMAP	SAARESHPHGVKRSASPDDDLGSSNWEAADL	S(0.004)AS(0.996)PDDDLGSSNWEAADLGNEERK	406	Color2 [A=255, R=192, G=192, B=192]	9	4		S	3			169	___1	0.996174	0	308.39	287.79	236.18	0.17913	36538000000	17	3	4.857767105	5.061851501	4.912994385	6.481683731	5.216451645	4.577760696	5.906044006	4.87446785	5.049337387	5.051939011	4.575901031	5.113040924	1	UID280(SMAP)17-S
UID283		0.55258619	-0.300847371	0.774189284	-0.654438972	0.13747491	0.080486298	O00203-3;O00203	227;276	O00203-3	O00203-3	AP-3 complex subunit beta-1	AP3B1	KEGDELEDNGKNFYESDDDQKEKTDKKKKPY	NFYES(1)DDDQK	409	Color2 [A=255, R=192, G=192, B=192]	9	4		S	3			170	___1	1	1.03E-08	162.22	130.79	156.36	0.1738	9437800000	227	5	4.777856827	4.582111359	4.497756958	5.478136063	5.737344742	4.810016632	4.468540192	5.1745224	5.117204666	4.18772316	4.879375458	4.549167633	1	UID283(AP3B1)227-S
UID284		0.438578339	0.410564423	0.558661931	0.38096714	0.0203697	-0.02320226	O00203-3;O00203	560;609	O00203-3	O00203-3	AP-3 complex subunit beta-1	AP3B1	AKKIFLAQKPAPLLESPFKDRDHFQLGTLSH	PAPLLES(1)PFK	410	Color2 [A=255, R=192, G=192, B=192]	9	4		S	3			170	___1	1	1.28E-08	132.76	113.49	132.76	-0.46213	17371000	560	7	-1.189004898	-1.759389877	-1.103391647	-2.819234848	-1.876615524	-1.586509705	-1.107513428	-2.277427673	-1.898538589	-1.12779808	-1.951583862	-0.902797699	1	UID284(AP3B1)560-S
UID286		0.470960345	0.331577619	0.813868581	0.399839878	0.008122711	0.002714475	O00220	466	O00220	O00220	Tumor necrosis factor receptor superfamily member 10A	TNFRSF10A	SGKFIYLEDGTGSAVSLE_____________	FIYLEDGT(0.006)GS(0.994)AVS(1)LE	412	Color2 [A=255, R=192, G=192, B=192]	9	4		S	2			172	___1	0.999997	3.49E-10	132.44	117.52	102.87	0.095331	146820000	466	13	-3.762317657	-3.416715622	-3.457878113	-3.763212204	-4.155261993	-3.735692024	-3.331727982	-4.292321205	-4.007595062	-3.521348953	-3.56662941	-3.557076454	1	UID286(TNFRSF10A)466-S
UID288		0.706668657	-0.305984497	1.365467335	-0.263642629	1.293949217	-0.212164561	O00221	157	O00221	O00221	NF-kappa-B inhibitor epsilon	NFKBIE	EARKGPDEAEESQYDSGIESLRSLRSLPEST	KGPDEAEES(0.003)QYDS(0.997)GIESLR	414	Color2 [A=255, R=192, G=192, B=192]	9	4		S	3			173	___1	0.99666	4.27E-73	189.64	161.31	189.64	0.71249	135710000	157	13	0.637016296	0.6927948	0.527938843	1.035036087	0.94552803	0.820257187	0.553766251	1.192560196	1.029376984	0.880718231	0.900924683	0.712600708	1	UID288(NFKBIE)157-S
UID291		2.587394672	0.364801407	1.750574765	0.339599927	0.012273622	-0.007287343	O00231;O00231-2	23;23	O00231	O00231	26S proteasome non-ATPase regulatory subunit 11	PSMD11	EFQRAQSLLSTDREASIDILHSIVKRDIQEN	EAS(1)IDILHSIVK	417	Color2 [A=255, R=192, G=192, B=192]	9	4		S	3			174	___1	0.999994	4.56E-05	123.38	79.755	123.38	0.18358	20337000	23	3	-0.895936966	-0.857618332	-0.720928192	-2.188836098	-1.136896133	-1.191959381	-1.182144165	-1.213256836	-1.17348671	-0.720590591	-1.181978226	-0.550052643	1	UID291(PSMD11)23-S
UID295		2.315564943	-0.503571828	0.251083352	-0.315633456	0.16132126	-0.075723648	O00255-3;O00255-2;O00255	452;487;492	O00255-3	O00255-3	Menin	MEN1	GEEAREGRRRGPRRESKPEEPPPPKKPALDK	RES(1)KPEEPPPPK	421	Color2 [A=255, R=192, G=192, B=192]	9	4		S	4			177	___1	1	3.27E-07	132.59	104.42	132.59	0.30744	133500000	452	3	-0.654457092	-0.562454224	-0.586925507	1.459039688	0.362165451	-0.933456421	0.07185936	-0.182025909	-0.182954788	-0.755094528	-0.183860779	-0.637710571	1	UID295(MEN1)452-S
UID297		1.728995388	-0.644565582	1.144713587	-0.202876409	0.43349388	-0.357498169	O00257	291	O00257	O00257	E3 SUMO-protein ligase CBX4	CBX4	AVKIKSGEVAEGEARSPSHKKRAADERHPPA	SGEVAEGEARS(0.797)PS(0.203)HK	423	Color2 [A=255, R=192, G=192, B=192]	9	4		S	3			178	___1	0.796892	5.55E-14	141.1	117.8	124.18	0.30005	222820000	291	11	0.786590576	0.627742767	0.805421829	2.837791443	0.962308884	0.923280716	1.067127228	1.537368774	1.548955917	0.624486923	1.7774086	0.890354156	1	UID297(CBX4)291-S
UID298		1.498394652	-0.716580709	0.589390843	-0.284194628	0.534229957	-0.180541356	O00264-2;O00264	129;181	O00264-2	O00264-2	Membrane-associated progesterone receptor component 1	PGRMC1	HVGKLLKEGEEPTVYSDEEEPKDESARKND_	EGEEPTVYS(1)DEEEPKDESARK	424	Color2 [A=255, R=192, G=192, B=192]	9	4		S	3			179	___1	1	4.62E-214	269.57	243.38	269.57	0.31314	21554000000	129	9	7.007232666	7.291149139	7.148605347	8.983783722	7.666795731	7.199584961	8.27448082	7.623853683	7.698394775	7.163669586	7.573093414	7.251848221	1	UID298(PGRMC1)129-S
UID299		0.470968202	-0.515151978	0.524388823	-0.201615016	0.3649989	-0.091616313	O00264-2;O00264	57;57	O00264-2	O00264-2	Membrane-associated progesterone receptor component 1	PGRMC1	LYKIVRGDQPAASGDSDDDEPPPLPRLKRRD	GDQPAASGDS(1)DDDEPPPLPR	425	Color2 [A=255, R=192, G=192, B=192]	9	4		S	3			179	___1	1	1.90E-143	228.8	201.63	199.92	0.017357	1811300000	57	10	3.315273285	3.659929276	3.430433273	4.442520142	3.795907974	3.544412613	4.887937546	3.359601974	3.703552246	3.610435486	3.552137375	3.517911911	1	UID299(PGRMC1)57-S
UID300		0.521856096	0.513157527	0.392759566	0.230053584	0.119816534	0.065408707	O00267-2;O00267	662;666	O00267-2	O00267-2	Transcription elongation factor SPT5	SUPT5H	PRDVTNFTVGGFAPMSPRISSPMHPSAGGQR	DVTNFTVGGFAPMS(1)PR	426	Color2 [A=255, R=192, G=192, B=192]	9	4		S	3			180	___1	1	1.05E-19	153.65	137.51	153.65	-0.45201	1412300000	662	14	2.251516342	1.678667068	2.158830643	-1.321992874	1.714235306	1.885000229	2.117679596	0.774841309	1.657020569	1.794929504	1.996341705	2.101516724	1	UID300(SUPT5H)662-S
UID302		0.490445176	0.151752472	0.42366447	0.150140444	0.110552506	0.057968775	O00267-2;O00267	667;671	O00267-2	O00267-2	Transcription elongation factor SPT5	SUPT5H	NFTVGGFAPMSPRISSPMHPSAGGQRGGFGS	IS(0.131)S(0.869)PMHPSAGGQR	428	Color2 [A=255, R=192, G=192, B=192]	9	4		S	3			180	___1	0.869102	0.000235953	103.79	77.005	103.79	0.95753	6344000	667	3	-1.812805176	-1.477451324	-1.550048828	-1.4824543	-1.845966339	-1.681184769	-1.66062355	-1.94071579	-1.694223404	-1.968889236	-1.419946671	-1.625375748	1	UID302(SUPT5H)667-S
UID304		0.088498229	-0.015114466	0.128417823	0.035580317	0.206912455	0.046305339	O00273	315	O00273	O00273	DNA fragmentation factor subunit alpha	DFFA	TQSLHSLRSISASKASPPGDLQNPKRARQDP	AS(1)PPGDLQNPK	430	Color2 [A=255, R=192, G=192, B=192]	9	4		S	2			182	___1	1	1.67E-11	130.69	104.01	130.69	-0.10239	258070000	315	2	1.722187042	1.850353241	1.662590027	1.935367584	1.616893768	1.802032471	1.732339859	1.809711456	1.738422394	1.567045212	1.748483658	1.780685425	1	UID304(DFFA)315-S
UID309		0.34756142	-0.112928391	0.181644809	0.058959007	0.356080807	-0.146423976	O00299	121	O00299	O00299	Chloride intracellular channel protein 1	CLIC1	AGLDIFAKFSAYIKNSNPALNDNLEKGLLKA	NS(1)NPALNDNLEK	435	Color2 [A=255, R=192, G=192, B=192]	9	4		S	3			184	___1	1	3.42E-05	125.45	112.65	125.45	0.69317	13280000	121	2	-1.002658844	-0.819255829	-0.691923141	-0.097593307	-0.85521698	-0.938592911	-0.924472809	-0.640979767	-0.609600067	-0.645112991	-0.466012955	-0.963439941	1	UID309(CLIC1)121-S
UID311		0.686247707	0.251948675	0.305881228	0.110636075	0.646001179	0.387538274	O00299	163	O00299	O00299	Chloride intracellular channel protein 1	CLIC1	LPEEVDETSAEDEGVSQRKFLDGNELTLADC	VLDNYLTSPLPEEVDETSAEDEGVS(1)QRK	437	Color2 [A=255, R=192, G=192, B=192]	9	4		S	4			184	___1	0.999907	9.59E-173	231.56	201.66	231.56	0.29362	316330000	163	25	0.780099869	0.999345779	0.655557632	-0.345392227	0.780521393	0.621541977	0.769105911	0.311777115	0.598274231	0.641225815	-0.077724457	0.7088871	1	UID311(CLIC1)163-S
UID312		0.088448764	0.034037908	0.508534078	-0.156018575	1.40133102	-0.422643661	O00303	258	O00303	O00303	Eukaryotic translation initiation factor 3 subunit F	EIF3F	DTERIGVDLIMKTCFSPNRVIGLSSDLQQVG	TCFS(1)PNR	438	Color2 [A=255, R=192, G=192, B=192]	9	4		S	2			185	___1	0.999879	0.00488704	83.168	56.279	83.168	-0.45873	131200000	258	4	-0.11706543	0.113386154	0.182518005	0.829048157	0.285617828	0.145645142	-0.174228668	0.085676193	0.165277481	0.267271042	0.585618973	0.5938797	1	UID312(EIF3F)258-S
UID313		0.571164282	-0.18283844	0.238070022	-0.06600666	0.88207798	-0.503892899	O00308-4;O00308-2;O00308	211;95;211	O00308-4	O00308-4	NEDD4-like E3 ubiquitin-protein ligase WWP2	WWP2	HSGASARTTPATGEQSPGARSRHRQPVKNSG	TTPATGEQS(1)PGAR	439	Color2 [A=255, R=192, G=192, B=192]	9	4		S	3			186	___1	1	2.69E-05	121.62	97.769	121.62	0.57203	37922000	211	9	-1.801021576	-2.069665909	-1.935203552	-0.841464996	-1.916484833	-1.822095871	-1.919658661	-1.816543579	-1.521173477	-1.718664169	-0.923782349	-1.651765823	1	UID313(WWP2)211-S
UID315		1.209665952	-0.323465983	0.437368754	-0.267683665	0.675317931	-0.242733637	O00329	520	O00329	O00329	Phosphatidylinositol 4,5-bisphosphate 3-kinase catalytic subunit delta isoform	PIK3CD	EEEQLQLREILERRGSGELYEHEKDLVWKLR	RGS(1)GELYEHEK	441	Color2 [A=255, R=192, G=192, B=192]	9	4		S	4			188	___1	0.999987	0.000117283	103.13	66.707	103.13	0.19769	21954000	520	3	-2.077981949	-2.113334656	-2.231819153	-0.517019272	-1.545663834	-2.201059341	-1.683122635	-1.719522476	-2.050092697	-2.210733414	-1.726930618	-1.757270813	1	UID315(PIK3CD)520-S
UID316		1.270922127	-0.438650767	0.235599285	-0.131884575	0.542828652	-0.164447149	O00401	430	O00401	O00401	Neural Wiskott-Aldrich syndrome protein	WASL	EGAQLKKVEQNSRPVSCSGRDALLDQIRQGI	KVEQNS(0.002)RPVS(0.988)CS(0.01)GR	442	Color2 [A=255, R=192, G=192, B=192]	9	4		S	4			190	___1	0.987884	0.00063343	88.264	62.118	88.264	-0.60716	196610000	430	10	-1.322267532	-0.894025803	-0.954549789	0.186130524	-1.094516754	-0.755609512	-0.450263977	-0.763681412	-0.640945435	-0.888011932	-0.891324997	-0.898164749	1	UID316(WASL)430-S
UID317		1.285652635	-0.585163116	0.929823713	-0.371951421	0.684798995	-0.475093842	O00409-2;O00409	426;448	O00409-2	O00409-2	Forkhead box protein N3	FOXN3	DTLPLKKRRTEKPPESDDEEMKEAAGSLLHL	T(0.001)EKPPES(0.999)DDEEMK	443	Color2 [A=255, R=192, G=192, B=192]	9	4		S	3			191	___1	0.999205	0.000762381	86.8	49.421	63.918	-0.61442	146240000	426	7	1.411697388	1.524686813	1.412349701	3.111621857	2.041191101	1.601867676	1.617887497	2.197582245	2.28875351	1.539560318	2.545318604	1.689136505	1	UID317(FOXN3)426-S
UID320		1.30910107	-0.220490774	1.748639655	-0.226357142	0.91088159	-0.137269338	O00410-3;O00410;O00410-2	845;827;767	O00410-3	O00410-3	Importin-5	IPO5	QVKRQDEDYDEQVEESLQDEDDNDVYILTKV	RQDEDYDEQVEES(1)LQDEDDNDVYILTK	446	Color2 [A=255, R=192, G=192, B=192]	9	4		S	4			192	___1	1	0	319.15	298.73	258.11	0.12153	2370200000	845	13	3.195701599	3.256484985	3.323406219	3.580945969	3.490371704	3.479404449	3.3430233	3.573904037	3.520137787	3.392803192	3.501028061	3.293569565	1	UID320(IPO5)845-S
UID321		1.908698064	-0.558192571	0.334916118	-0.339504878	7.85E-05	-3.12E-05	O00418	445	O00418	O00418	Eukaryotic elongation factor 2 kinase	EEF2K	DNHRESENSGDSGYPSEKRGELDDPEPREHG	ESENSGDS(0.002)GYPS(0.998)EKRGELDDPEPR	447	Color2 [A=255, R=192, G=192, B=192]	9	4		S	4			193	___1	0.997757	1.08E-11	120.52	106.06	120.52	0.39434	47982000	445	12	-0.97413063	-0.646205902	-1.056753159	-0.059804916	-0.056135178	-1.049581528	-0.392080307	-0.318054199	-0.292377472	-0.870407104	-0.851470947	-0.955118179	1	UID321(EEF2K)445-S
UID322		1.75175579	-0.544158936	0.654247109	-0.349185308	0.734439409	-0.525758743	O00418	470	O00418	O00418	Eukaryotic elongation factor 2 kinase	EEF2K	EPREHGHSYSNRKYESDEDSLGSSGRVCVEK	KYES(1)DEDS(0.993)LGS(0.004)S(0.003)GR	448	Color2 [A=255, R=192, G=192, B=192]	9	4		S	2			193	___1	0.999655	9.64E-19	155.94	134.11	93.909	1.2917	539930000	470	4	2.413219452	2.423322678	2.397705078	4.038393021	3.064962387	2.4562397	2.687458038	3.021335602	3.157930374	2.48714447	3.575563431	2.748815536	1	UID322(EEF2K)470-S
UID323		2.314699755	-0.607968012	0.459631175	-0.40412871	1.149643534	-0.705919902	O00418	474	O00418	O00418	Eukaryotic elongation factor 2 kinase	EEF2K	HGHSYSNRKYESDEDSLGSSGRVCVEKWNLL	KYES(1)DEDS(0.993)LGS(0.004)S(0.003)GR	449	Color2 [A=255, R=192, G=192, B=192]	9	4		S	2			193	___1	0.992716	1.61E-06	128.14	115.51	93.909	1.2917	95057000	474	8	-0.402097702	-0.158546448	-0.388404846	1.840482712	0.555522919	-0.379964828	0.157125473	0.308952332	0.408777237	0.07901001	0.943712234	0.145988464	1	UID323(EEF2K)474-S
UID324		0.079401748	0.047428131	0.008840646	0.001273473	0.445404386	-0.116669973	O00418	18	O00418	O00418	Eukaryotic elongation factor 2 kinase	EEF2K	DEDLIFRLEGVDGGQSPRAGHDGDSDGDSDD	LEGVDGGQS(1)PR	450	Color2 [A=255, R=192, G=192, B=192]	9	4		S	2			193	___1	1	5.51E-42	200.98	162.11	139.74	0.040943	133810000	18	9	0.745901108	0.73260498	0.681455612	0.946386337	0.666503906	0.770923615	0.257640839	0.93356514	0.826471329	0.640180588	1.023851395	0.845939636	1	UID324(EEF2K)18-S
UID329		0.034274279	-0.020908991	0.061494565	-0.040582021	0.644623425	-0.382770538	O00429-7;O00429-4;O00429-5;O00429-3;O00429-9;O00429-2;O00429;O00429-8;O00429-6	413;579;590;590;592;605;616;618;629	O00429-7	O00429-7	Dynamin-1-like protein	DNM1L	LLAEEKSKPIPIMPASPQKGHAVNLLDVPVP	SKPIPIMPAS(1)PQK	455	Color2 [A=255, R=192, G=192, B=192]	9	4		S	4			197	___1	1	1.23E-05	126.84	92.575	105.39	-0.2253	575240000	413	10	2.749797821	2.177091599	2.621446609	1.988426208	2.572780609	2.540607452	2.507097244	2.360738754	2.743227005	2.52081871	3.222949982	2.952878952	1	UID329(DNM1L)413-S
UID332		0.686015405	0.138378143	0.380770377	0.088707288	0.178332834	0.060253779	O00443-2;O00443	338;338	O00443-2	O00443-2	Phosphatidylinositol 4-phosphate 3-kinase C2 domain-containing subunit alpha	PIK3C2A	VNGKSLSVATVTRSQSLNIRTTQLAKAQGHI	S(0.001)QS(0.999)LNIR	458	Color2 [A=255, R=192, G=192, B=192]	9	4		S	2			198	___1	0.999366	0.0040718	85.733	53.413	85.733	0.0082291	244760000	338	3	1.589231491	1.656641006	1.428585052	2.368783951	1.517086029	1.421804428	1.30506897	1.517969131	1.436285019	1.308271408	1.686189651	1.499235153	1	UID332(PIK3C2A)338-S
UID333		1.90996143	0.503313065	0.765426945	0.544823011	0.21978249	0.082518895	O00443-2;O00443	259;259	O00443-2	O00443-2	Phosphatidylinositol 4-phosphate 3-kinase C2 domain-containing subunit alpha	PIK3C2A	TDLEITDSKVSNLQVSPKSEDISKFDWLDLD	VSNLQVS(1)PK	459	Color2 [A=255, R=192, G=192, B=192]	9	4		S	3			198	___1	1	0.000114187	112.73	82.335	112.73	0.35428	146520000	259	7	1.351291656	1.43964386	1.445968628	0.573984146	0.462255478	1.272701263	0.758846283	1.128063202	0.840055466	1.257146835	1.126399994	1.605800629	1	UID333(PIK3C2A)259-S
UID335		0.4083419	0.365235647	0.006398605	0.008355141	0.06432925	0.075352987	O00444-3;O00444-2;O00444	380;389;421	O00444-3	O00444-3	Serine/threonine-protein kinase PLK4	PLK4	SVSKRSGGGENEERYSPTDNNANIFNFFKEK	RSGGGENEERYS(0.974)PT(0.026)DNNANIFNFFK	461	Color2 [A=255, R=192, G=192, B=192]	9	4		S	4			199	___1	0.973881	1.25E-78	184	161.28	184	0.70699	285930000	380	12	1.248588562	0.259428024	0.902772903	-0.863994598	0.539503098	1.050979614	0.814634323	-0.022304535	0.522752762	0.833812714	0.187547684	1.163370132	1	UID335(PLK4)380-S
UID339	+	1.961873142	1.290800095	0.653162503	0.63116773	1.252100906	1.119101206	O00459	551	O00459	O00459	Phosphatidylinositol 3-kinase regulatory subunit beta	PIK3R2	HESRTKLEQQLRAQASDNREIDKRMNSLKPD	LEQQLRAQAS(1)DNREIDK	465	Color2 [A=255, R=255, G=0, B=0]	9	6		S	3			200	___1	1	0.00974038	58.98	14.975	58.98	-1.3213	486000000	551	10	5.103816986	4.157232285	4.450504303	1.839262009	3.676008224	4.202692032	3.275115967	3.397220612	3.166816711	3.771644592	2.826135635	3.756469727	1	UID339(PIK3R2)551-S
UID344		1.07001561	0.589116414	1.175100046	0.935374578	0.12876693	0.109229406	O00479	29	O00479	O00479	High mobility group nucleosome-binding domain-containing protein 4	HMGN4	KAKVKDEPQRRSARLSAKPAPPKPEPRPKKA	LS(1)AKPAPPKPEPR	470	Color2 [A=255, R=192, G=192, B=192]	9	4		S	4			204	___1	1	0.000513825	98.062	85.916	98.062	0.31695	65345000	29	2	1.312179565	2.055181503	2.06760788	-1.183877945	0.770946503	0.981616974	1.087797165	1.278358459	1.301464081	1.773448944	1.350862503	1.982969284	1	UID344(HMGN4)29-S
UID347		0.093936495	-0.022281647	0.693209928	-0.154017131	0.446766233	-0.100508372	O00499-6;O00499-11;O00499-2;O00499;O00499-7;O00499-8;O00499-4;O00499-3;O00499-5;O00499-9;O00499-10	265;280;265;296;265;280;265;296;296;265;280	O00499-6;O00499-9	O00499-6	Myc box-dependent-interacting protein 1	BIN1	VKAQPSDNAPAKGNKSPSPPDGSPAATPEIR	GNKS(0.999)PS(1)PPDGS(0.897)PAAT(0.104)PEIR	473	Color2 [A=255, R=192, G=192, B=192]	9	4		S	3			206;207	___1	0.999422	1.85E-111	235.71	193.5	64.035	0.36137	5215600000	265	4	2.405660629	2.159900665	2.281345367	2.159612656	2.403556824	2.469081879	2.393568039	2.238096237	2.282087326	2.410364151	2.257671356	2.480396271	1	UID347(BIN1)265-S
UID348		0.51671258	-0.171325048	0.580815644	-0.22118187	0.447982878	-0.139907201	O00499-6;O00499-11;O00499-2;O00499;O00499-7;O00499-8;O00499-4;O00499-3;O00499-5;O00499-9;O00499-10	267;282;267;298;267;282;267;298;298;267;282	O00499-6;O00499-9	O00499-6	Myc box-dependent-interacting protein 1	BIN1	AQPSDNAPAKGNKSPSPPDGSPAATPEIRVN	GNKS(0.999)PS(1)PPDGS(0.897)PAAT(0.104)PEIR	474	Color2 [A=255, R=192, G=192, B=192]	9	4		S	3			206;207	___1	0.999584	1.32E-53	196.95	162.13	64.035	0.36137	1741800000	267	6	0.215166092	-0.14973259	0.22860527	0.131328583	0.339839935	0.298549652	0.419765472	0.215694427	0.172554016	0.321626663	0.143100739	0.249032974	1	UID348(BIN1)267-S
UID349		0.438361566	0.104223251	0.10119449	0.047631582	0.08550727	0.036606471	O00499-6;O00499-11;O00499-2;O00499;O00499-7;O00499-8;O00499-4;O00499-3;O00499-5;O00499-9;O00499-10	272;287;272;303;272;287;272;303;303;272;287	O00499-6;O00499-9	O00499-6	Myc box-dependent-interacting protein 1	BIN1	NAPAKGNKSPSPPDGSPAATPEIRVNHEPEP	SPSPPDGS(1)PAATPEIR	475	Color2 [A=255, R=192, G=192, B=192]	9	4		S	3			206;207	___1	0.999995	2.18E-71	208.39	174.42	124.63	-0.28132	2344900000	272	8	1.14865303	0.921686172	1.037136078	0.48279953	0.797458649	1.178928375	1.066591263	0.9322052	0.796009064	1.099266052	0.728441238	1.169948578	1	UID349(BIN1)272-S
UID350		1.727948609	0.324356079	0.737601613	-0.199129105	1.480829344	0.391183217	O00499-6;O00499-11;O00499-2;O00499	300;315;300;331	O00499-6	O00499-6	Myc box-dependent-interacting protein 1	BIN1	PEPAGGATPGATLPKSPSQLRKGPPVPPPPK	VNHEPEPAGGATPGAT(0.009)LPKS(0.984)PS(0.007)QLR	476	Color2 [A=255, R=192, G=192, B=192]	9	4		S	3			206	___1	0.984007	2.84E-143	221.96	197.13	221.96	-0.061379	1637300000	300	20	2.783960342	2.782400131	2.554904938	1.600582123	2.987543106	2.824892044	2.316440582	2.446109772	2.38564682	2.310598373	2.152507782	2.484609604	1	UID350(BIN1)300-S
UID356		0.708930883	-0.166168849	0.834520134	-0.269727389	0.760955023	-0.187702179	O00505	60	O00505	O00505	Importin subunit alpha-4	KPNA3	LLKKRNVPQEESLEDSDVDADFKAQNVTLEA	RNVPQEES(1)LEDS(1)DVDADFK	482	Color2 [A=255, R=192, G=192, B=192]	9	4		S	3			208	___1	1	5.38E-121	237.3	207.13	48.489	-0.50375	12370000000	60	12	3.312831879	2.948949814	3.187105179	3.355232239	3.401765823	3.436946869	3.330940247	3.314081192	3.302371979	3.385141373	3.260995865	3.365856171	1	UID356(KPNA3)60-S
UID357		1.358800971	-0.366462708	0.791186809	0.228926977	0.646785808	0.145989736	O00512	102	O00512	O00512	B-cell CLL/lymphoma 9 protein	BCL9	NGAGNGAKGKGKRERSISADSFDQRDPGTPN	ERS(1)ISADSFDQR	483	Color2 [A=255, R=192, G=192, B=192]	9	4		S	3			210	___1	0.999844	1.15E-95	204.79	153.9	107.34	0.59593	56803000	102	3	-0.790901184	-0.474029541	-0.678724289	-0.099899292	-0.834316254	-0.919307709	-0.120943069	-0.311494827	-0.411828995	-0.794713974	-0.866838455	-0.720071793	1	UID357(BCL9)102-S
UID360		1.017469154	-0.164541245	0.731689275	-0.044747035	0.702021928	-0.059164047	O00512	278	O00512	O00512	B-cell CLL/lymphoma 9 protein	BCL9	PAPKPAAPPRPLDRESPGVENKLIPSVGSPA	PAAPPRPLDRES(1)PGVENK	486	Color2 [A=255, R=192, G=192, B=192]	9	4		S	3			210	___1	1	8.35E-05	101.6	77.8	101.6	-0.26532	91512000	278	12	0.657014847	0.651828766	0.714292526	0.915964127	0.713773727	0.724477768	0.979078293	0.805587769	0.732093811	0.799163818	0.701984406	0.699480057	1	UID360(BCL9)278-S
UID363		0.710189275	-0.341306686	0.785265015	-0.246738593	0.900868647	-0.284927686	O00541	307	O00541	O00541	Pescadillo homolog	PES1	EEEAEVDEFPTDGEMSAQEEDRRKELEAQEK	VVVPATEEEAEVDEFPT(0.027)DGEMS(0.973)AQEEDRRK	489	Color2 [A=255, R=192, G=192, B=192]	9	4		S	4			211	___1	0.973216	3.12E-69	168.26	149.35	168.26	0.68564	6704100	307	22	-2.650730133	-2.992438316	-2.729179382	-2.174842834	-2.567071915	-2.521016121	-2.062990189	-2.621642113	-2.663795471	-2.362537384	-2.443869591	-2.711157799	1	UID363(PES1)307-S
UID364		0.386325135	0.287504196	0.116636153	0.104395549	0.189741019	-0.137945175	O00559;O00559-2	36;36	O00559	O00559	Receptor-binding cancer antigen expressed on SiSo cells	EBAG9	FLKRLICRSGRGRKLSGDQITLPTTVDYSSV	KLS(1)GDQITLPTTVDYSSVPK	490	Color2 [A=255, R=192, G=192, B=192]	9	4		S	4			212	___1	0.999989	1.03E-34	157.88	120.95	157.88	-0.58767	3010200000	36	3	3.30701828	2.471744537	3.043615341	1.861618042	2.838003159	2.834791183	2.966697693	2.30006218	2.693105698	3.028514862	2.884786606	3.322912216	1	UID364(EBAG9)36-S
UID367		0.7349832	0.519421577	1.047010788	0.579069138	0.825823777	0.432079951	O00560;O00560-2;O00560-3	6;6;6	O00560	O00560	Syntenin-1	SDCBP	__________MSLYPSLEDLKVDKVIQAQTA	S(0.023)LY(0.186)PS(0.791)LEDLK	493	Color2 [A=255, R=192, G=192, B=192]	9	4		S	2			213	___1	0.791083	3.05E-06	98.353	77.597	98.353	-0.23852	33936000	6	5	-1.701080322	-1.372680664	-1.549783707	-2.94429493	-2.387815475	-1.852685928	-1.443696976	-2.417397499	-2.320714951	-1.696411133	-2.414798737	-1.808574677	1	UID367(SDCBP)6-S
UID371		0.929008971	-0.20830218	0.621363775	-0.177716891	0.372587029	-0.093240738	O00562-2;O00562	300;300	O00562-2	O00562-2	Membrane-associated phosphatidylinositol transfer protein 1	PITPNM1	TGTPDGPEAPPGPDASPDASFGKQWSSSSRS	SAASNTGTPDGPEAPPGPDAS(0.989)PDAS(0.011)FGK	497	Color2 [A=255, R=192, G=192, B=192]	9	4		S	4			214	___1	0.988623	3.43E-25	133.47	118.31	133.47	0.14669	114590000	300	21	0.269668579	0.562227249	0.292415619	0.467353821	0.551794052	0.553180695	0.648183823	0.607805252	0.493228912	0.474927902	0.544874191	0.384231567	1	UID371(PITPNM1)300-S
UID372		0.827730844	-0.192633311	0.749872666	-0.201134046	1.832904558	-0.217416128	O00562-2;O00562	1236;1237	O00562-2	O00562-2	Membrane-associated phosphatidylinositol transfer protein 1	PITPNM1	GTPPTTLARGKARSISLKLDSEE________	S(0.127)IS(0.87)LKLDS(0.003)EE	498	Color2 [A=255, R=192, G=192, B=192]	9	4		S	3			214	___1	0.869989	0.000932012	90.412	79.889	90.412	0.020329	31192000	1236	3	-0.55052948	-0.495281219	-0.446605682	-0.22992897	-0.441223145	-0.151453018	-0.508588791	-0.235681534	-0.170246124	-0.211130142	-0.268531799	-0.360506058	1	UID372(PITPNM1)1236-S
UID373		1.092442875	0.388057073	0.766817819	0.246959686	0.696900541	0.283987681	O00562-2;O00562	373;373	O00562-2	O00562-2	Membrane-associated phosphatidylinositol transfer protein 1	PITPNM1	SDSEEVFPKEMTKWNSNDFIDAFASPVEAEG	WNS(1)NDFIDAFASPVEAEGTPEPGAEAAK	499	Color2 [A=255, R=192, G=192, B=192]	9	4		S	4			214	___1	1	6.80E-26	138.53	125.07	138.53	-0.030068	116520000	373	3	-0.124988556	-0.298927307	-0.08704567	-0.995195389	-0.270898819	-0.563661575	-0.25087738	-0.711784363	-0.712471008	-0.349346161	-0.793914795	-0.21966362	1	UID373(PITPNM1)373-S
UID381		0.063505394	0.034560521	0.281122285	-0.197085698	0.549225572	0.229711533	O00567	520	O00567	O00567	Nucleolar protein 56	NOP56	KPKKKKSFSKEELMSSDLEETAGSTSIPKRK	SFSKEELMS(1)S(1)DLEETAGSTSIPK	507	Color2 [A=255, R=192, G=192, B=192]	9	4		S	4			216	___1	0.999983	6.60E-182	260.24	229.15	131.94	1.6753	11334000000	520	10	4.709568024	4.233961105	4.421644211	3.7701931	4.93037796	4.373908997	4.557935715	4.541154861	4.162401199	4.458686829	4.041385651	4.175966263	1	UID381(NOP56)520-S
UID382		0.513824363	-0.176721573	0.814725831	-0.164453189	0.613180626	0.129355113	O00567	569	O00567	O00567	Nucleolar protein 56	NOP56	SGSKKKRKFSKEEPVSSGPEEAVGKSSSKKK	FS(0.001)KEEPVS(1)S(0.999)GPEEAVGK	508	Color2 [A=255, R=192, G=192, B=192]	9	4		S	5			216	___1	0.999597	8.73E-31	164.18	136.25	64.87	-0.5968	2025100000	569	8	2.501134872	2.28603363	2.367612839	2.45018959	2.5900383	2.508722305	2.510112762	2.820766449	2.354066849	2.393199921	2.156736374	2.216779709	1	UID382(NOP56)569-S
UID383		0.469386264	-0.157311757	0.822546029	-0.172882716	0.246054648	-0.04835701	O00567	570	O00567	O00567	Nucleolar protein 56	NOP56	GSKKKRKFSKEEPVSSGPEEAVGKSSSKKKK	FSKEEPVS(1)S(1)GPEEAVGK	509	Color2 [A=255, R=192, G=192, B=192]	9	4		S	3			216	___1	0.999973	7.54E-120	241.51	188.06	89.483	-0.2402	3921600000	570	9	3.354524612	3.121318817	3.223165512	3.464546204	3.436019897	3.375751495	3.304735184	3.642904282	3.223304749	3.345516205	3.286165237	3.212398529	1	UID383(NOP56)570-S
UID389		0.690527984	-0.442862829	0.059502822	-0.164808273	0.025833061	0.02764829	O00567	537	O00567	O00567	Nucleolar protein 56	NOP56	LEETAGSTSIPKRKKSTPKEETVNDPEEAGH	S(0.995)T(0.005)PKEETVNDPEEAGHR	515	Color2 [A=255, R=192, G=192, B=192]	9	4		S	3			216	___1	0.994674	2.67E-70	201.27	177.59	201.27	-0.26449	195920000	537	1	-0.771753311	-0.590316772	-0.537202835	1.764955521	0.786581039	-1.723146439	0.37604332	-0.485099792	-0.46162796	-0.878145218	0.027000427	-1.131072998	1	UID389(NOP56)537-S
UID390		1.887510136	-0.336795171	0.378958228	-0.140538534	0.545424205	-0.279860179	O00571;O00571-2;O15523-2;O15523;O15523-3	71;55;68;71;71	O00571	O00571	ATP-dependent RNA helicase DDX3X;ATP-dependent RNA helicase DDX3Y	DDX3X;DDX3Y	DSSGWSSSKDKDAYSSFGSRSDSRGKSSFFS	DAYS(0.005)S(0.995)FGSR	516	Color2 [A=255, R=192, G=192, B=192]	9	4		S	2			217	___1	0.994719	7.93E-05	118.23	94.382	118.23	-0.022572	60119000	71	5	-1.409219742	-1.323928833	-1.388050079	-0.02060318	-1.036931992	-1.429456711	-1.082841873	-1.13693428	-0.891036987	-1.435411453	-0.66835022	-1.177856445	1	UID390(DDX3X;DDX3Y)71-S
UID392		1.087920509	-0.192863464	0.744074673	0.173550288	0.278852677	-0.07039388	O00571;O00571-2	605;589	O00571	O00571	ATP-dependent RNA helicase DDX3X	DDX3X	SSRFSGGFGARDYRQSSGASSSSFSSSRASS	DYRQS(0.975)S(0.025)GASSSSFSSSR	518	Color2 [A=255, R=192, G=192, B=192]	9	4		S	3			217	___1	0.974678	3.36E-70	200.23	166.01	200.23	0.061292	102800000	605	5	-0.874107361	-0.701656342	-0.658098221	-0.250724792	-0.987895966	-0.848445892	-0.581617355	-0.452436447	-0.621217728	-0.7865448	-0.526391983	-0.7097435	1	UID392(DDX3X)605-S
UID394		1.021038191	-0.289332072	0.19513314	-0.064407667	0.57639106	-0.195292791	O00571;O00571-2	612;596	O00571	O00571	ATP-dependent RNA helicase DDX3X	DDX3X	FGARDYRQSSGASSSSFSSSRASSSRSGGGG	QSSGASSS(0.003)S(0.997)FSSSR	520	Color2 [A=255, R=192, G=192, B=192]	9	4		S	2			217	___1	0.996821	7.86E-37	186.08	159.37	186.08	0.23392	150920000	612	9	-0.711860657	-0.818645477	-0.504211426	-0.228294373	-0.570350647	-0.657312393	-0.543222427	-0.213459015	-0.410039902	-0.635017395	-0.247571945	-0.566249847	1	UID394(DDX3X)612-S
UID395		0.969852404	-0.271376928	1.291371765	-0.497246424	0.326360708	-0.15117391	O00571;O00571-2	614;598	O00571	O00571	ATP-dependent RNA helicase DDX3X	DDX3X	ARDYRQSSGASSSSFSSSRASSSRSGGGGHG	QSSGASSSSFS(0.951)S(0.049)S(0.001)R	521	Color2 [A=255, R=192, G=192, B=192]	9	4		S	2			217	___1	0.950579	8.36E-105	237.59	205.26	237.59	0.15018	25536000	614	11	-1.881904602	-2.291719437	-2.169803619	-1.249294281	-1.595571518	-1.638887405	-1.835996628	-1.761657715	-1.931642532	-1.829885483	-1.803880692	-2.256139755	1	UID395(DDX3X)614-S
UID398	+	2.658062048	-0.88481013	1.241288671	-0.395644824	1.183164946	-0.537771225	O00571;O00571-2	109;93	O00571	O00571	ATP-dependent RNA helicase DDX3X	DDX3X	GRFDDRGRSDYDGIGSRGDRSGFGKFERGGN	GRSDYDGIGS(1)RGDR	524	Color2 [A=255, R=0, G=128, B=192]	9	6		S	3			217	___1	0.999901	0.00824519	58.159	31.794	58.159	-0.083492	6469800	109	10	-3.776938438	-3.801791191	-3.722312927	-1.729953766	-3.199556351	-3.543182373	-2.647518158	-3.070497513	-2.928596497	-3.529916763	-2.819047928	-3.338764191	1	UID398(DDX3X)109-S
UID399		2.200422964	0.651266098	0.917384205	0.663140933	0.808422684	0.390416463	O00571;O00571-2;O15523-2;O15523	594;578;589;592	O00571	O00571	ATP-dependent RNA helicase DDX3X;ATP-dependent RNA helicase DDX3Y	DDX3X;DDX3Y	HYKGSSRGRSKSSRFSGGFGARDYRQSSGAS	FS(1)GGFGAR	525	Color2 [A=255, R=192, G=192, B=192]	9	4		S	2			217	___1	1	7.62E-05	105.76	84.892	88.267	0.268	129530000	594	2	1.623163223	1.456415176	1.764970779	-0.45658493	0.567352295	1.336065292	1.057331085	1.042194366	0.791225433	1.374929428	0.819217682	1.479152679	1	UID399(DDX3X;DDX3Y)594-S
UID400		0.962312706	-0.306470235	1.212105765	0.255727768	0.476923928	-0.253590266	O00571;O00571-2	82;66	O00571	O00571	ATP-dependent RNA helicase DDX3X	DDX3X	DAYSSFGSRSDSRGKSSFFSDRGSGSRGRFD	S(0.984)S(0.016)FFSDR	526	Color2 [A=255, R=192, G=192, B=192]	9	4		S	2			217	___1	0.984139	0.00227254	125.83	91.624	125.83	0.17198	43619000	82	1	-0.004833221	0.091180801	0.059043884	0.979557037	-0.313995361	-0.100532532	0.069974899	0.438840866	0.555986404	0.124311447	0.756519318	0.025331497	1	UID400(DDX3X)82-S
UID401		0.016741812	-0.00449117	1.549137159	0.419637362	0.224602647	-0.023006439	O00571;O00571-2	83;67	O00571	O00571	ATP-dependent RNA helicase DDX3X	DDX3X	AYSSFGSRSDSRGKSSFFSDRGSGSRGRFDD	GKS(0.09)S(0.909)FFS(0.001)DR	527	Color2 [A=255, R=192, G=192, B=192]	9	4		S	3			217	___1	0.908729	0.00143325	82.774	62.111	82.774	0.21263	98868000	83	4	0.892753601	0.990257263	0.907558441	1.087507248	0.379499435	0.641605377	0.911870956	1.089702606	0.802469254	0.981151581	0.901021957	0.977415085	1	UID401(DDX3X)83-S
UID402		1.22338571	0.463217417	2.022244321	0.736834844	1.121340875	0.290250778	O00571;O00571-2	90;74	O00571	O00571	ATP-dependent RNA helicase DDX3X	DDX3X	RSDSRGKSSFFSDRGSGSRGRFDDRGRSDYD	SSFFSDRGS(1)GSR	528	Color2 [A=255, R=192, G=192, B=192]	9	4		S	3			217	___1	0.999861	1.33E-11	145.39	108.92	145.39	0.53177	949110000	90	9	2.827449799	2.757257462	2.675922394	2.379047394	1.86882782	2.164588928	2.541282654	2.369632721	1.960062027	2.510879517	2.247135162	2.63186264	1	UID402(DDX3X)90-S
UID403		0.099774946	0.036296844	0.083459198	-0.03259182	0.486719423	0.148893356	O00592-2;O00592	487;519	O00592-2	O00592-2	Podocalyxin	PODXL	ENGYHDNPTLEVMETSSEMQEKKVVSLNGEL	LTEELQTVENGYHDNPT(1)LEVMET(0.031)S(0.892)S(0.077)EMQEK	529	Color2 [A=255, R=192, G=192, B=192]	9	4		S	4			218	___1	0.892133	4.56E-303	286.54	254.08	258.83	0.077606	373800000	487	24	0.459373474	0.80846405	0.553661346	0.211622238	0.65810585	0.62141037	0.719251633	0.452079773	0.541276932	0.54899025	0.292949677	0.532878876	1	UID403(PODXL)487-S
UID406		0.817916428	0.402409236	1.488737377	0.288965543	0.849255994	0.487401962	O00622	188	O00622	O00622	Protein CYR61	CYR61	EDQDGLLGKELGFDASEVELTRNNELIAVGK	ELGFDAS(1)EVELTR	532	Color2 [A=255, R=192, G=192, B=192]	9	4		S	3			219	___1	1	7.08E-175	268.92	229	268.92	-0.3985	720240000	188	7	-0.485836029	-0.382169724	-0.578969955	-1.41271019	-0.800098419	-0.742483139	-0.467451096	-0.969207764	-1.217544556	-0.689586639	-1.490114212	-0.729480743	1	UID406(CYR61)188-S
UID408		1.038203035	-0.190574646	1.14656733	-0.23739783	0.044771955	0.011048635	O00629	60	O00629	O00629	Importin subunit alpha-3	KPNA4	LLKRRNVPHEDICEDSDIDGDYRVQNTSLEA	NVPHEDICEDS(1)DIDGDYR	534	Color2 [A=255, R=192, G=192, B=192]	9	4		S	3			220	___1	1	3.48E-49	179.58	166.73	179.58	0.02356	76786000	60	11	0.350784302	0.16031456	0.241119385	0.352705002	0.421985626	0.554288864	0.330692291	0.559728622	0.433521271	0.343402863	0.251941681	0.123727798	1	UID408(KPNA4)60-S
UID409		0.058529461	-0.052687963	0.36984166	0.09001414	0.780451612	-0.243082682	O00635	240	O00635	O00635	E3 ubiquitin-protein ligase TRIM38	TRIM38	ELKSHILELEEKCQGSAQKLLQNVNDTLSRS	CQGS(1)AQK	535	Color2 [A=255, R=192, G=192, B=192]	9	4		S	2			221	___1	1	0.004401	89.08	73.929	54.982	0.71003	291850000	240	4	-0.233963013	-0.228673935	-0.3158741	-0.039810181	-0.471794128	-0.227241516	-0.824848175	0.053754807	0.15064621	-0.175432205	0.264385223	-0.138216019	1	UID409(TRIM38)240-S
UID412		0.413315138	0.07314237	0.534675594	0.063177745	0.280058579	0.06381162	O00712;O00712-4;O00712-5;O00712-6	328;379;328;76	O00712	O00712	Nuclear factor 1 B-type	NFIB	PTTMKKPEKPLFSSASPQDSSPRLSTFPQHH	PLFSS(0.005)AS(0.995)PQDS(0.332)S(0.668)PR	538	Color2 [A=255, R=192, G=192, B=192]	9	4		S	3			222	___1	0.995311	1.13E-17	153.75	106.2	119.84	-0.10649	38548000	328	7	-0.699028015	-0.585000992	-0.633592606	-0.777536392	-0.736185074	-0.668584824	-0.578264236	-0.764268875	-0.79451561	-0.59021759	-0.870767593	-0.648071289	1	UID412(NFIB)328-S
UID420		2.487458071	-0.376370748	0.564556693	-0.157640775	0.090636252	-0.027015686	O00712;O00712-4;O00712-5;O00712-6	295;346;295;43	O00712	O00712	Nuclear factor 1 B-type	NFIB	NMEPSPTGDFYPSPSSPAAGSRTWHERDQDM	T(0.147)IS(0.853)IDENMEPSPTGDFYPS(0.008)PS(0.231)S(0.75)PAAGS(0.01)R	546	Color2 [A=255, R=192, G=192, B=192]	9	4		S	4			222	___1	0.750286	2.81E-88	183.89	164.88	124.82	0.015532	217190000	295	22	-0.877733231	-0.778850555	-0.985048294	-0.4609375	-0.603502274	-0.84230423	-0.505588531	-0.512895584	-0.494035721	-0.843606949	-0.706537247	-1.010440826	1	UID420(NFIB)295-S
UID422		0.165400501	-0.10138766	0.572783941	-0.097524961	0.485335646	-0.139677048	O14492;O14492-2	117;160	O14492	O14492	SH2B adapter protein 2	SH2B2	ADTSALKAAPYGHSRSSEDVSTHAATKARVR	S(0.881)S(0.116)EDVS(0.001)T(0.002)HAATK	548	Color2 [A=255, R=192, G=192, B=192]	9	4		S	3			224	___1	0.880502	6.09E-08	138.19	104.39	138.19	-0.070813	10253000	117	1	-1.929222107	-1.925870895	-2.025085449	-1.194623947	-1.784416199	-1.940652847	-2.292226791	-1.516168594	-1.767620087	-1.952360153	-1.578924179	-1.929862976	1	UID422(SH2B2)117-S
UID423	+	2.32489464	1.144540151	1.273312002	0.909042041	1.279807164	0.892659505	O14495	297	O14495	O14495	Lipid phosphate phosphohydrolase 3	PPAP2B	TTLSLPAPAIRKEILSPVDIIDRNNHHNMM_	EILS(1)PVDIIDR	549	Color2 [A=255, R=255, G=0, B=0]	9	6		S	2			225	___1	1	1.00E-24	183.39	128.56	183.39	-0.45049	39833000	297	4	0.873985291	1.036558151	1.17502594	-4.560258865	-0.243940353	0.482902527	-0.475547791	0.108791351	0.018705368	0.528966904	-0.487787247	0.366411209	1	UID423(PPAP2B)297-S
UID430		0.385551755	0.197345098	0.249824946	0.168793043	0.338030791	0.175174713	O14497;O14497-2;O14497-3	696;696;313	O14497	O14497	AT-rich interactive domain-containing protein 1A	ARID1A	FSPHTSPHLPGIRGPSPSPVGSPASVAQSRS	GPS(0.999)PS(0.001)PVGS(0.997)PAS(0.002)VAQSR	556	Color2 [A=255, R=192, G=192, B=192]	9	4		S	2			226	___1	0.999035	6.59E-48	174.39	138.01	147.37	1.059	854660000	696	3	0.922941208	1.554708481	0.990188599	1.086999893	0.950401306	1.0239048	0.801820755	1.058765411	1.015216827	0.885318756	1.129886627	0.927108765	1	UID430(ARID1A)696-S
UID435		0.644696044	0.13579305	1.578706838	0.332235018	0.972107552	0.17097346	O14497;O14497-2	363;363	O14497	O14497	AT-rich interactive domain-containing protein 1A	ARID1A	AASGGAQQRSHHAPMSPGSSGGGGQPLARTP	SHHAPMS(0.999)PGS(0.001)SGGGGQPLAR	561	Color2 [A=255, R=192, G=192, B=192]	9	4		S	3			226	___1	0.999354	7.38E-82	207.86	171.34	207.86	-0.022642	240270000	363	7	-0.217412949	-0.10852623	-0.260597229	-0.459978104	-0.603397369	-0.452096939	-0.189424515	-0.479122162	-0.325368881	-0.467416763	-0.234855652	-0.397184372	1	UID435(ARID1A)363-S
UID436		0.174915149	0.035814285	0.338713307	0.102033933	1.877107381	0.325204213	O14497;O14497-2;O14497-3	1184;1184;801	O14497	O14497	AT-rich interactive domain-containing protein 1A	ARID1A	PHSQIPPLPGMSRSNSVGIQDAFNDGSDSTF	S(0.164)NS(0.836)VGIQDAFNDGSDSTFQK	562	Color2 [A=255, R=192, G=192, B=192]	9	4		S	3			226	___1	0.835582	3.13E-82	202.61	182.54	167.88	0.189	781590000	1184	3	2.129301071	2.3507061	2.312906265	1.944034576	2.271795273	2.052745819	2.301927567	2.190307617	2.193235397	1.957111359	1.871923447	1.988265991	1	UID436(ARID1A)1184-S
UID437		0.273549513	-0.149827321	0.091055507	-0.040599505	0.138874178	-0.091798782	O14497;O14497-2	382;382	O14497	O14497	AT-rich interactive domain-containing protein 1A	ARID1A	SGGGGQPLARTPQPSSPMDQMGKMRPQPYGG	T(0.036)PQPS(0.137)S(0.826)PMDQMGK	563	Color2 [A=255, R=192, G=192, B=192]	9	4		S	3			226	___1	0.826401	0.013385	54.281	39.079	54.281	-0.82806	15664000	382	6	-1.478370667	-1.097745895	-1.392084122	-0.525653839	-1.221565247	-1.342702866	-1.541637421	-0.934011459	-1.043069839	-1.413421631	-0.801393509	-1.477989197	1	UID437(ARID1A)382-S
UID438		0.650234938	0.334991455	0.150055982	-0.041743596	0.427103952	0.108738581	O14497;O14497-2;O14497-3	1755;1538;1372	O14497	O14497	AT-rich interactive domain-containing protein 1A	ARID1A	GQRTLLDPGRFSKVSSPAPMEGGEEEEELLG	VS(0.119)S(0.881)PAPMEGGEEEEELLGPK	564	Color2 [A=255, R=192, G=192, B=192]	9	4		S	3			226	___1	0.880602	4.30E-82	201.61	181.63	201.61	0.56344	224850000	1755	3	0.768796921	0.91060257	0.695537567	-0.113264084	0.752752304	0.91402626	0.025476456	0.778827667	0.565658569	0.818986893	0.516637802	0.713096619	1	UID438(ARID1A)1755-S
UID441		0.345736984	0.153615316	0.233255596	0.113519986	0.914576378	0.321664174	O14523;O14523-2	662;663	O14523	O14523	C2 domain-containing protein 2-like	C2CD2L	IFRRRPRQKEAGLSQSHDDLSNATATPSVRK	EAGLSQS(1)HDDLSNATATPSVR	567	Color2 [A=255, R=192, G=192, B=192]	9	4		S	3			228	___1	0.999994	0	316.78	288.01	305.45	-0.035773	1246200000	662	7	3.175842285	3.594625473	3.151615143	2.858373642	3.182870865	3.204811096	3.340026855	3.177513123	2.943696976	3.139303207	2.874614716	2.943172455	1	UID441(C2CD2L)662-S
UID443		0.452614223	0.129376729	0.417478502	0.156211535	0.475320708	0.132525762	O14523;O14523-2	59;59	O14523	O14523	C2 domain-containing protein 2-like	C2CD2L	GDRGPGPALAGEPAGSLRELGVWRSLLRLRA	GPGPALAGEPAGS(1)LR	569	Color2 [A=255, R=192, G=192, B=192]	9	4		S	3			228	___1	1	0.000362934	91.589	78.609	91.589	0.057812	37885000	59	13	-0.762714386	-0.37512207	-0.66210556	-0.45051384	-0.715173721	-0.797210693	-0.684076309	-0.692863464	-0.811132431	-0.755588531	-0.665929794	-0.776000977	1	UID443(C2CD2L)59-S
UID444		0.118391471	-0.046116511	0.790971189	-0.085287094	0.703903191	-0.171450933	O14523;O14523-2	464;464	O14523	O14523	C2 domain-containing protein 2-like	C2CD2L	VTTVQSRPRIDGKLDSPSRSPSKVEVTEKTT	IDGKLDS(0.984)PS(0.016)R	570	Color2 [A=255, R=192, G=192, B=192]	9	4		S	3			228	___1	0.983709	5.65E-07	131.31	106.76	90.707	-0.0034052	266530000	464	7	1.100049973	1.023605347	1.024923325	1.749990463	1.090986252	1.178640366	0.819540024	1.197998047	1.269390106	1.004549026	1.327672958	1.330709457	1	UID444(C2CD2L)464-S
UID445		1.003022639	-0.133089701	0.668186698	-0.091134389	1.294854239	-0.353626887	O14523;O14523-2	468;468	O14523	O14523	C2 domain-containing protein 2-like	C2CD2L	QSRPRIDGKLDSPSRSPSKVEVTEKTTTVLS	IDGKLDS(0.972)PS(0.028)RS(0.973)PS(0.027)K	571	Color2 [A=255, R=192, G=192, B=192]	9	4		S	3			228	___1	0.972722	5.65E-07	131.31	106.76	131.31	0.0073789	911310000	468	11	1.17949295	1.143373489	1.034517288	2.507890701	1.190805435	1.229719162	1.234184265	1.33663559	1.185832977	1.32050705	1.710363388	1.387393951	1	UID445(C2CD2L)468-S
UID446		0.255755908	0.040568034	0.774367602	-0.113446871	0.692399387	0.110485077	O14523;O14523-2	613;614	O14523	O14523	C2 domain-containing protein 2-like	C2CD2L	QEADETTRSDISERPSVDDIESETGSTGALE	SDIS(0.004)ERPS(0.996)VDDIESETGSTGALETR	572	Color2 [A=255, R=192, G=192, B=192]	9	4		S	3			228	___1	0.996308	6.22E-207	258.38	211.81	258.38	0.033846	132300000	613	8	-0.280210495	-0.406629562	-0.256446838	-0.943002701	-0.224660873	-0.177303314	-0.295778275	-0.331916809	-0.437295914	-0.360786438	-0.535978317	-0.377977371	1	UID446(C2CD2L)613-S
UID448		0.36579506	-0.077559153	0.825535695	-0.222748439	1.065859517	-0.264176051	O14523;O14523-2	623;624	O14523	O14523	C2 domain-containing protein 2-like	C2CD2L	ISERPSVDDIESETGSTGALETRSLKDHKVS	SDISERPSVDDIESET(0.019)GS(0.963)T(0.019)GALETR	574	Color2 [A=255, R=192, G=192, B=192]	9	4		S	3			228	___1	0.962965	1.57E-130	215.86	188.45	215.86	0.60129	116450000	623	18	-0.858345032	-1.093227386	-0.978551865	-1.053022385	-0.855093002	-0.652826309	-0.856760025	-0.828683853	-1.012002945	-0.72797966	-0.868310928	-0.541305542	1	UID448(C2CD2L)623-S
UID449		1.095466876	0.520969391	0.355932912	0.31260856	0.308330727	-0.185242335	O14525-3;O14525-2;O14525	612;612;620	O14525-3	O14525-3	Astrotactin-1	ASTN1	SFGPVRDCSKDNGGCSKNFRCISDRKLDSTG	DNGGCS(1)KNFR	575	Color2 [A=255, R=192, G=192, B=192]	9	4		S	3			229	___1	1	0.0300951	49.5	12.807	49.5	-2.1102	8749700	612	6	-3.214645386	-3.835261345	-3.34544754	-3.421283722	-4.119450569	-3.436002731	-3.98406601	-3.779815674	-4.19438076	-3.581922531	-3.196718216	-3.060986519	1	UID449(ASTN1)612-S
UID451		0.742360451	0.184122721	0.637725048	0.195568085	1.347438096	0.348417918	O14545	327	O14545	O14545	TRAF-type zinc finger domain-containing protein 1	TRAFD1	CNPSRALPSLNTGSSSPRGVEEPDVIFQNFL	ALPSLNTGS(0.001)S(0.016)S(0.983)PR	577	Color2 [A=255, R=192, G=192, B=192]	9	4		S	3			232	___1	0.983143	3.92E-84	225.7	200.28	225.7	0.11501	359020000	327	11	-1.023113251	-0.67587471	-0.878175735	-1.848312378	-1.043233871	-1.066011429	-1.103467941	-0.937484741	-1.088579178	-1.074449539	-1.28678894	-1.26117897	1	UID451(TRAFD1)327-S
UID452		0.011073233	0.002913157	0.799186161	-0.102528254	0.446601425	0.141489665	O14545	415	O14545	O14545	TRAF-type zinc finger domain-containing protein 1	TRAFD1	VTEGIPRLDSQPQETSPELPRRRVRHQGDLS	LDSQPQET(0.066)S(0.934)PELPR	578	Color2 [A=255, R=192, G=192, B=192]	9	4		S	3			232	___1	0.934014	1.17E-103	231.37	181.91	117.78	-0.31184	759360000	415	9	0.988897324	0.883033752	0.847171783	0.648357391	1.008001328	1.009790421	1.027048111	0.917152405	0.766162872	0.951221466	0.516168594	0.827243805	1	UID452(TRAFD1)415-S
UID456		2.072178742	-0.368672689	0.886605468	-0.177811623	0.766086837	-0.399263382	O14578-4;O14578;O14578-3	2013;1971;1488	O14578-4	O14578-4	Citron Rho-interacting kinase	CIT	PHRYREGRTELRRDKSPGRPLEREKSPGRML	S(1)PGRPLER	582	Color2 [A=255, R=192, G=192, B=192]	9	4		S	3			235	___1	1	0.0146699	68.515	32.572	41.399	-0.16588	5853900000	2013	1	0.075365067	0.127569199	0.188436508	1.595541	0.408454895	0.208082199	0.431726456	0.428535461	0.637126923	0.220970154	0.997037888	0.371152878	1	UID456(CIT)2013-S
UID457		0.933329255	-0.686306	0.43512126	-0.126336416	0.501052513	-0.136882782	O14578-4;O14578;O14578-3	2035;1993;1510	O14578-4	O14578-4	Citron Rho-interacting kinase	CIT	REKSPGRMLSTRRERSPGRLFEDSSRGRLPA	ERS(0.999)PGRLFEDS(0.001)SR	583	Color2 [A=255, R=192, G=192, B=192]	9	4		S	3			235	___1	0.998551	0.00344794	63.46	37.342	63.46	0.31999	1009700000	2035	3	-0.732427597	-0.46301651	-0.670822144	0.675495148	-0.42042923	-0.571075439	0.730272293	-0.312192917	-0.225427628	-0.483688354	-0.334884644	-0.637044907	1	UID457(CIT)2035-S
UID458		0.764209301	-0.28385671	0.065776776	-0.093426704	0.03170272	-0.026947021	O14578-4;O14578;O14578-3	1385;1343;861	O14578-4	O14578-4	Citron Rho-interacting kinase	CIT	SAMSLLAPPSSRRKESSTPEEFSRRLKERMH	RKES(0.986)S(0.012)T(0.001)PEEFSR	584	Color2 [A=255, R=192, G=192, B=192]	9	4		S	3			235	___1	0.986424	1.18E-12	152.71	134.57	152.71	0.23075	352280000	1385	4	-0.328598022	-0.245576859	-0.586833954	1.584960938	0.331846237	-0.918998718	0.169881821	-0.247591019	-0.231729507	-0.472452164	0.14913559	-0.756851196	1	UID458(CIT)1385-S
UID459		0.802007	-0.099941889	0.32804216	-0.074044228	0.047439797	0.017404556	O14578-4;O14578;O14578-3	582;582;115	O14578-4	O14578-4	Citron Rho-interacting kinase	CIT	MMNQLEEDLVSARRRSDLYESELRESRLAAE	RRS(1)DLYESELR	585	Color2 [A=255, R=192, G=192, B=192]	9	4		S	3			235	___1	1	0.000154922	100.41	96.442	98.439	0.096258	107290000	582	3	-2.386079788	-2.247612	-2.285394669	-1.763490677	-2.13548851	-2.329147339	-2.206607819	-2.275835037	-2.136817932	-2.142541885	-2.547058105	-2.281700134	1	UID459(CIT)582-S
UID461		0.199342138	0.111172994	0.382065459	0.136300723	0.021900231	-0.009708405	O14578-4;O14578;O14578-3	1982;1940;1457	O14578-4	O14578-4	Citron Rho-interacting kinase	CIT	GPPTYNEHITKRVASSPAPPEGPSHPREPST	VAS(0.142)S(0.858)PAPPEGPSHPR	587	Color2 [A=255, R=192, G=192, B=192]	9	4		S	3			235	___1	0.857517	3.90E-06	107.78	70.197	103.67	-0.2512	137160000	1982	4	-0.627639771	-0.278543472	-0.531433105	0.131792068	-0.686407089	-0.544605255	-0.827598572	-0.219636917	-0.723899841	-0.58826828	-0.259918213	-0.560304642	1	UID461(CIT)1982-S
UID463		0.006773614	-0.004171371	0.086128254	-0.052048047	0.056629594	0.02349472	O14578-4;O14578;O14578-3	480;480;13	O14578-4	O14578-4	Citron Rho-interacting kinase	CIT	CHKMEQEMTRLHRRVSEVEAVLSQKEVELKA	RVS(1)EVEAVLSQK	589	Color2 [A=255, R=192, G=192, B=192]	9	4		S	3			235	___1	1	9.53E-16	168.29	120.73	168.29	-0.069983	313390000	480	3	-1.495071411	-1.143985748	-1.420560837	-1.236181259	-1.088939667	-1.513376236	-1.018796921	-1.595201492	-1.433105469	-1.322702408	-1.562545776	-1.244853973	1	UID463(CIT)480-S
UID464		0.158467166	-0.057037354	1.133754963	0.063814799	0.165090026	0.026546478	O14578-4;O14578;O14578-2	433;433;433	O14578-4	O14578-4	Citron Rho-interacting kinase	CIT	GFSYSKALGILGRSESVVSGLDSPAKTSSME	S(0.077)ES(0.923)VVSGLDSPAK	590	Color2 [A=255, R=192, G=192, B=192]	9	4		S	3			235	___1	0.923129	1.01E-07	134.9	109.97	134.9	0.51986	714540000	433	3	0.175743103	0.175373077	0.141410828	0.502559662	0.075595856	0.125125885	0.019760132	0.476238251	0.167640686	0.094242096	0.255250931	0.063394547	1	UID464(CIT)433-S
UID465		0.432900216	-0.05338796	0.18898425	-0.019021988	0.203215438	-0.035301844	O14578-4;O14578;O14578-2	440;440;440	O14578-4	O14578-4	Citron Rho-interacting kinase	CIT	LGILGRSESVVSGLDSPAKTSSMEKKLLIKS	S(0.416)ES(0.583)VVS(0.002)GLDS(1)PAK	591	Color2 [A=255, R=192, G=192, B=192]	9	4		S	3			235	___1	0.99956	1.78E-70	215.87	184.39	62.94	0.37389	184400000	440	10	0.443313599	0.507696152	0.51543045	0.36259079	0.476728439	0.538942337	0.462152481	0.62679863	0.537652969	0.578035355	0.39850235	0.595808029	1	UID465(CIT)440-S
UID466		0.865544411	0.366148631	0.884710627	0.247627576	0.594485553	0.326821009	O14579;O14579-3;O14579-2	13;13;13	O14579	O14579	Coatomer subunit epsilon	COPE	___MAPPAPGPASGGSGEVDELFDVKNAFYI	APPAPGPAS(0.015)GGS(0.985)GEVDELFDVK	592	Color2 [A=255, R=192, G=192, B=192]	9	4		S	3			236	___1	0.985383	7.24E-06	105.77	85.405	105.77	-0.26173	211030000	13	12	0.553113937	0.708314896	0.388109207	-0.369491577	0.314479828	0.289957047	0.531110764	0.011451721	0.008529663	0.584600449	-0.197673798	0.282148361	1	UID466(COPE)13-S
UID467		0.045786383	-0.029139837	0.00134819	-0.000682195	0.501889299	-0.133834839	O14579;O14579-3;O14579-2	283;231;232	O14579	O14579	Coatomer subunit epsilon	COPE	EVTNRYLSQLKDAHRSHPFIKEYQAKENDFD	DAHRS(1)HPFIK	593	Color2 [A=255, R=192, G=192, B=192]	9	4		S	4			236	___1	1	0.00356836	72.705	31.652	72.705	-0.19577	33250000	283	5	-1.558712006	-1.324121475	-1.683271408	-1.335338593	-1.639095306	-1.403610229	-1.125255585	-1.590507507	-1.762922287	-1.45659256	-1.290842056	-1.417165756	1	UID467(COPE)283-S
UID468		0.81217178	0.18097496	0.596915277	-0.153911273	0.639144389	0.196020762	O14579;O14579-3	99;99	O14579	O14579	Coatomer subunit epsilon	COPE	VRMFADYLAHESRRDSIVAELDREMSRSVDV	RDS(1)IVAELDR	594	Color2 [A=255, R=192, G=192, B=192]	9	4		S	2			236	___1	1	3.18E-10	164.65	105.82	164.65	-0.011885	1168500000	99	3	2.114645004	1.905582428	2.026050568	1.696340561	2.271295547	2.067378998	1.688175201	1.97716713	1.838010788	1.99041748	1.577396393	1.89040184	1	UID468(COPE)99-S
UID469		1.614214241	0.49455897	1.145841087	0.5982879	0.416052719	0.221199354	O14613	31	O14613	O14613	Cdc42 effector protein 2	CDC42EP2	GKKEKLRDLLSSDMISPPLGDFRHTIHIGSG	DLLSSDMIS(1)PPLGDFR	595	Color2 [A=255, R=192, G=192, B=192]	9	4		S	3			238	___1	1	3.10E-35	168.99	144.04	168.99	-0.77027	10780000	31	9	-2.312904358	-2.73146534	-2.395256042	-6.01285553	-3.269985199	-2.886341095	-2.864500999	-3.00157547	-3.057226181	-2.504078865	-3.074057579	-2.525087357	1	UID469(CDC42EP2)31-S
UID470	+	4.585399182	0.761704127	1.119947569	0.555663745	0.926992232	0.390406926	O14613	101	O14613	O14613	Cdc42 effector protein 2	CDC42EP2	TRTATVCGRELPDGPSPLLKNAISLPVIGGP	ELPDGPS(1)PLLK	596	Color2 [A=255, R=255, G=0, B=0]	9	6		S	3			238	___1	1	4.69E-05	113.8	61.52	78.486	0.42053	11918000	101	7	-0.857522964	-0.861526489	-0.819637299	-2.554644585	-1.680435181	-1.123350143	-1.621213913	-1.655885696	-1.546699524	-1.037944794	-1.62934494	-1.042617798	1	UID470(CDC42EP2)101-S
UID471		0.968018971	0.343241374	0.582561123	0.15176932	0.339549059	0.195681254	O14613	141	O14613	O14613	Cdc42 effector protein 2	CDC42EP2	APPKPPRLHLETPQPSPQEGGSVDIWRIPET	LHLET(1)PQPS(1)PQEGGSVDIWR	597	Color2 [A=255, R=192, G=192, B=192]	9	4		S	3			238	___1	0.999999	4.58E-28	151.06	132.83	151.06	0.4866	386350000	141	9	-0.276948929	-0.177728653	-0.097921371	-1.424816132	-0.453147888	-0.218790054	-0.285768509	-0.824083328	-0.472471237	-0.381490707	-0.781841278	0.02368927	1	UID471(CDC42EP2)141-S
UID472		2.656488396	-0.385498683	0.34132555	-0.251097043	0.305565517	-0.118877411	O14617-2;O14617-5;O14617-3;O14617;O14617-4	567;658;489;658;658	O14617-2	O14617-2	AP-3 complex subunit delta-1	AP3D1	AVFHEEEQRRPKHRPSEADEEELARRREARK	HRPS(1)EADEEELAR	598	Color2 [A=255, R=192, G=192, B=192]	9	4		S	3			239	___1	1	8.14E-05	110.37	88.832	78.234	0.066055	52579000	567	4	-1.936517715	-1.918729782	-1.93312645	-0.648336411	-1.284172058	-2.07254982	-1.544906616	-1.638555527	-1.448415756	-2.010673523	-1.497941971	-1.923126221	1	UID472(AP3D1)567-S
UID475		0.098093513	-0.116728465	1.259193247	-0.588030179	1.632666374	0.339532852	O14617-2;O14617-5;O14617-3;O14617	738;829;660;829	O14617-2	O14617-2	AP-3 complex subunit delta-1	AP3D1	EKLPIQKHRNTETSKSPEKDVPMVEKKSKKP	NTET(0.015)S(0.094)KS(0.891)PEKDVPMVEK	601	Color2 [A=255, R=192, G=192, B=192]	9	4		S	4			239	___1	0.890699	7.07E-07	115.31	93.94	88.755	-0.88896	3308700000	738	7	4.066322327	3.795059204	4.002498627	3.457876205	4.758108139	4.327205658	3.247968674	4.612779617	4.353317261	3.644224167	3.680084229	3.520973206	1	UID475(AP3D1)738-S
UID476		0.721572488	-0.592847824	0.547451168	-0.338937124	0.78632485	-0.685906092	O14617-2;O14617-5	828;931	O14617-2	O14617-2	AP-3 complex subunit delta-1	AP3D1	QGEEDDAEGQDQDKKSPKPKKKKHRKEKEER	TEAQGEEDDAEGQDQDKKS(1)PK	602	Color2 [A=255, R=192, G=192, B=192]	9	4		S	4			239	___1	1	4.09E-104	207.72	188.61	207.72	0.10835	48167000	828	19	1.230484009	1.018527985	1.388454437	3.055366516	1.846883774	1.255968094	1.085201263	2.145189285	2.185619354	1.440767288	2.669870377	1.584547043	1	UID476(AP3D1)828-S
UID477		0.033197347	0.0426356	0.172840871	0.315354983	0.377634486	0.137099584	O14618	267	O14618	O14618	Copper chaperone for superoxide dismutase	CCS	WEERGRPIAGKGRKESAQPPAHL________	KES(1)AQPPAHL	603	Color2 [A=255, R=192, G=192, B=192]	9	4		S	3			240	___1	1	0.000270597	99.796	82.471	56.29	3.5852	601720000	267	3	-1.464452744	-1.380767822	-1.61456871	0.512981415	-0.905736923	-2.698165894	-0.676883698	-1.883039474	-2.027772903	-1.371290207	-1.661315918	-1.838481903	1	UID477(CCS)267-S
UID479		2.28308353	0.565279643	1.409224827	0.339771589	1.594957229	0.466673533	O14639-3;O14639-5;O14639-2;O14639;O14639-6;O14639-4	355;383;646;706;676;329	O14639-3	O14639-3	Actin-binding LIM protein 1	ABLIM1	LPDGHMPAMRMDRGVSMPNMLEPKIFPYEML	GVS(1)MPNMLEPK	605	Color2 [A=255, R=192, G=192, B=192]	9	4		S	3			241	___1	1	3.88E-06	128.85	97.66	98.676	-0.7082	382400000	355	3	3.172901154	2.947055817	3.065589905	1.492015839	2.658607483	2.785547256	2.583234787	2.33962822	2.56684494	2.721607208	2.360845566	2.703073502	1	UID479(ABLIM1)355-S
UID482		0.056461396	-0.025860469	0.509399972	-0.043827375	0.054982966	-0.009184519	O14639-3;O14639-5;O14639-2;O14639;O14639-6;O14639-4	326;354;617;677;647;300	O14639-3	O14639-3	Actin-binding LIM protein 1	ABLIM1	NGLHRPVSTDFAQYNSYGDVSGGVRDYQTLP	NGLHRPVSTDFAQY(0.002)NS(0.995)Y(0.002)GDVS(0.001)GGVR	608	Color2 [A=255, R=192, G=192, B=192]	9	4		S	4			241	___1	0.995153	0.00338083	73.492	58.337	73.492	2.1575	41773000	326	16	-0.060482025	0.028701782	-0.027143478	0.352754593	0.007144928	0.041227341	-0.248209	-0.023139954	0.290006638	-0.030326843	0.08685112	-0.08789444	1	UID482(ABLIM1)326-S
UID483		0.22676509	0.12939167	0.288747254	-0.068218231	0.878291249	-0.239369075	O14639-3;O14639-5;O14639-2;O14639;O14639-6;O14639-4	110;138;366;426;394;84	O14639-3	O14639-3	Actin-binding LIM protein 1	ABLIM1	TSGYDDKQERQSLGESPRTLSPTPSAEGYQD	QSLGES(1)PR	609	Color2 [A=255, R=192, G=192, B=192]	9	4		S	2			241	___1	0.999914	2.35E-07	108.47	93.882	63.32	0.020506	121500000	110	6	-2.36350441	-2.23421669	-2.386327744	-2.073028564	-2.352954865	-2.166641235	-2.877463341	-2.145227432	-2.349533081	-2.319839478	-2.011829376	-1.934272766	1	UID483(ABLIM1)110-S
UID484		0.219465138	-0.197434107	0.287653623	-0.089248021	0.039929009	0.015932719	O14639-3;O14639-5;O14639-2;O14639;O14639-6;O14639-4	115;143;371;431;399;89	O14639-3	O14639-3	Actin-binding LIM protein 1	ABLIM1	DKQERQSLGESPRTLSPTPSAEGYQDVRDRM	T(0.068)LS(0.905)PT(0.026)PSAEGYQDVR	610	Color2 [A=255, R=192, G=192, B=192]	9	4		S	2			241	___1	0.905296	6.52E-55	183.39	140.22	145.61	0.70049	489200000	115	3	0.360301971	0.03745842	0.222694397	0.102478027	0.278707504	0.313425064	1.079530716	0.049877167	0.083349228	0.345212936	0.008401871	0.219041824	1	UID484(ABLIM1)115-S
UID487		0.677193699	0.203210831	0.943180324	0.348066966	1.15770367	0.349729538	O14639-3;O14639-5;O14639-2;O14639;O14639-6;O14639-4	136;164;392;452;420;110	O14639-3	O14639-3	Actin-binding LIM protein 1	ABLIM1	EGYQDVRDRMIHRSTSQGSINSPVYSRHSYT	S(0.091)T(0.111)S(0.798)QGSINSPVYSR	613	Color2 [A=255, R=192, G=192, B=192]	9	4		S	3			241	___1	0.797536	1.17E-08	137.91	117.7	137.91	0.67342	150960000	136	3	-1.451286316	-1.084476471	-1.449199677	-1.30206871	-1.673938751	-1.678836823	-1.524448395	-1.429666519	-1.640480042	-1.748126984	-1.532279968	-1.753744125	1	UID487(ABLIM1)136-S
UID489		0.124033582	-0.033192952	0.161352813	0.057692528	0.79672459	-0.289126714	O14639-3;O14639-5;O14639-2;O14639;O14639-6;O14639-4	142;170;398;458;426;116	O14639-3	O14639-3	Actin-binding LIM protein 1	ABLIM1	RDRMIHRSTSQGSINSPVYSRHSYTPTTSRS	STSQGSINS(1)PVYSR	615	Color2 [A=255, R=192, G=192, B=192]	9	4		S	3			241	___1	1	2.16E-44	195.45	138.12	195.45	0.017899	47201000	142	9	-2.068576813	-2.157629013	-1.846790314	-1.734624863	-2.154939651	-2.009109497	-2.051456451	-1.941314697	-1.980646133	-1.673965454	-1.529430389	-2.002220154	1	UID489(ABLIM1)142-S
UID490		1.061808875	0.217676799	0.615467116	0.232426961	1.409697022	0.318249385	O14639-3;O14639-5;O14639-2;O14639;O14639-6;O14639-4	304;332;595;655;625;278	O14639-3	O14639-3	Actin-binding LIM protein 1	ABLIM1	SPINSASHIPSSKTASLPGYGRNGLHRPVST	TAS(1)LPGYGR	616	Color2 [A=255, R=192, G=192, B=192]	9	4		S	2			241	___1	0.999691	9.38E-06	133.83	115.05	133.83	0.14933	601890000	304	3	1.378078461	1.183013916	1.240352631	1.020624161	0.844814301	1.224628448	1.13498497	1.11766243	0.895767212	0.878513336	0.844751358	1.123432159	1	UID490(ABLIM1)304-S
UID493		0.701478253	-0.184910456	0.512481421	-0.193804423	0.522083357	-0.133879979	O14640-2;O14640	194;194	O14640-2	O14640-2	Segment polarity protein dishevelled homolog DVL-1	DVL1	STALSSELESSSFVDSDEDGSTSRLSSSTEQ	DVGLPPDSASTALSSELESSS(0.005)FVDS(0.994)DEDGS(0.001)TSR	619	Color2 [A=255, R=192, G=192, B=192]	9	4		S	3			242	___1	0.993555	2.31E-88	179.55	170.55	158.37	0.36985	163060000	194	25	-0.20672226	0.152101517	-0.098794937	0.08042717	0.247549057	0.037782669	0.238386154	0.045988083	0.116941452	0.081106186	0.148406982	0.01871109	1	UID493(DVL1)194-S
UID497		1.114732211	-0.31292216	0.391540803	-0.151755969	0.415855431	-0.154402733	O14641	211	O14641	O14641	Segment polarity protein dishevelled homolog DVL-2	DVL2	STLMTSELESTSLGDSDEEDTMSRFSSSTEQ	HLAGYESSSTLMTS(0.001)ELES(0.025)T(0.025)S(0.018)LGDS(0.93)DEEDTMSR	623	Color2 [A=255, R=192, G=192, B=192]	9	4		S	4			243	___1	0.930255	5.94E-48	152.18	142.21	152.18	0.74339	55321000	211	24	-2.473937988	-2.320602417	-2.532672882	-2.152088165	-2.110174179	-2.471122742	-2.278923035	-1.901330948	-2.208192825	-2.553132057	-2.054447174	-2.256425858	1	UID497(DVL2)211-S
UID498		0.21108915	-0.063698451	0.284922631	0.075731277	0.102459877	0.027198792	O14646	1677	O14646	O14646	Chromodomain-helicase-DNA-binding protein 1	CHD1	SDWQMDHRASSSGPRSPLDQRSPYGSRSPFE	ASS(0.001)S(0.006)GPRS(0.993)PLDQR	624	Color2 [A=255, R=192, G=192, B=192]	9	4		S	3			244	___1	0.99258	1.13E-07	134.34	98.662	93.152	-0.41535	1134100000	1677	8	0.198385239	0.436153412	0.192245483	1.040281296	0.209611893	0.190114975	0.245779037	0.50917244	0.262928009	0.160326004	0.339075089	0.245786667	1	UID498(CHD1)1677-S
UID499		0.187749192	-0.15455246	1.746436097	0.167232831	0.348999145	0.040817261	O14646	1683	O14646	O14646	Chromodomain-helicase-DNA-binding protein 1	CHD1	HRASSSGPRSPLDQRSPYGSRSPFEHSVEHK	SPLDQRS(1)PYGSR	625	Color2 [A=255, R=192, G=192, B=192]	9	4		S	3			244	___1	0.999862	7.11E-12	146.81	115.59	146.81	0.47715	99405000	1683	7	-0.140363693	-0.127637863	-0.215187073	0.396615982	-0.332086563	-0.324504852	0.61627388	-0.255825043	-0.379980087	-0.19985199	-0.272371292	-0.13341713	1	UID499(CHD1)1683-S
UID500		0.137313395	0.028450648	0.658698882	0.109366417	0.056092872	0.00599734	O14646;O14646-2	1085;1085	O14646;O14646-2	O14646	Chromodomain-helicase-DNA-binding protein 1	CHD1	LPRMRNCAKQISFNGSEGRRSRSRRYSGSDS	QISFNGS(1)EGRR	626	Color2 [A=255, R=192, G=192, B=192]	9	4		S	3			244;245	___1	0.999634	0.00805407	58.32	53.355	58.32	0.7887	8085400	1085	7	-1.250164032	-1.280410767	-1.269447327	-1.304460526	-1.46959877	-1.282482147	-1.18769455	-1.255670547	-1.442008972	-1.343128204	-1.225967407	-1.248918533	1	UID500(CHD1)1085-S
UID501		1.723981792	-0.396425247	0.4163026	-0.160668055	0.556252856	-0.213846207	O14646;O14646-2	1096;1096	O14646;O14646-2	O14646	Chromodomain-helicase-DNA-binding protein 1	CHD1	SFNGSEGRRSRSRRYSGSDSDSISEGKRPKK	RYS(0.901)GS(0.067)DS(0.031)DSISEGK	627	Color2 [A=255, R=192, G=192, B=192]	9	4		S	3			244;245	___1	0.90075	7.59E-05	108.34	40.166	108.34	0.68287	12429000	1096	3	-1.471529007	-1.597396851	-1.449529648	-0.366792679	-1.14944458	-1.54152298	-1.285888672	-1.074333191	-0.968957901	-1.330984116	-0.990795135	-1.555137634	1	UID501(CHD1)1096-S
UID502		0.251603251	0.126321793	0.280926715	0.125233014	0.734794878	0.215990702	O14646	1689	O14646	O14646	Chromodomain-helicase-DNA-binding protein 1	CHD1	GPRSPLDQRSPYGSRSPFEHSVEHKSTPEHT	SPYGS(0.107)RS(0.893)PFEHSVEHK	628	Color2 [A=255, R=192, G=192, B=192]	9	4		S	5			244	___1	0.892816	7.25E-52	193.42	169.58	193.42	-0.58292	52648000	1689	7	-0.061023712	0.309337616	-0.120250702	-0.092924118	-0.065473557	-0.099617004	0.209257126	-0.249851227	-0.210308075	-0.16714859	-0.161428452	-0.191331863	1	UID502(CHD1)1689-S
UID503		0.042496086	-0.017150243	0.028123831	0.009144465	0.343560271	0.125041962	O14646;O14646-2	1040;1040	O14646;O14646-2	O14646	Chromodomain-helicase-DNA-binding protein 1	CHD1	SNMDEDDIELEPERNSKNWEEIIPEDQRRRL	VANFSNMDEDDIELEPERNS(1)K	629	Color2 [A=255, R=192, G=192, B=192]	9	4		S	3			244;245	___1	1	2.67E-94	197.73	178.24	197.73	0.13616	75831000	1040	20	0.895488739	1.163288116	0.960720062	0.799406052	1.030796051	0.963912964	1.245779037	0.896865845	0.928302765	1.027284622	0.627742767	0.989343643	1	UID503(CHD1)1040-S
UID504		0.21108915	-0.063698451	0.284922631	0.075731277	0.102459877	0.027198792	O14646-2	1677	O14646-2	O14646-2	Chromodomain-helicase-DNA-binding protein 1	CHD1	SDWQMDHRASSSGPRSPLDQRSYGSRSPFEH	ASS(0.001)S(0.006)GPRS(0.993)PLDQR	630	Color2 [A=255, R=192, G=192, B=192]	9	4		S	3			245	___1	0.99258	1.13E-07	134.34	98.662	93.152	-0.41535	1116400000	1677	8	0.198385239	0.436153412	0.192245483	1.040281296	0.209611893	0.190114975	0.245779037	0.50917244	0.262928009	0.160326004	0.339075089	0.245786667	1	UID504(CHD1)1677-S
UID507		0.274226432	-0.108405431	2.057478552	-0.224848429	0.08801401	-0.009412766	O14647;O14647-2	1365;1365	O14647	O14647	Chromodomain-helicase-DNA-binding protein 2	CHD2	NKVPRLKEEHGIELSSPRHSDNPSEEGEVKD	LKEEHGIELS(0.018)S(0.982)PR	633	Color2 [A=255, R=192, G=192, B=192]	9	4		S	3			246	___1	0.982097	1.03E-06	131.25	103.92	131.25	0.89929	85645000	1365	11	1.586645126	1.610294342	1.549707413	1.686929703	1.84573555	1.768392563	1.519004822	2.005435944	1.547422409	1.61872673	1.63145256	1.524705887	1	UID507(CHD2)1365-S
UID508		0.064065786	-0.018053055	0.139063205	-0.095241865	0.499980604	0.14267985	O14647	1728	O14647	O14647	Chromodomain-helicase-DNA-binding protein 2	CHD2	RDYYDRHHHDSKRRRSDEFRPQNYHQQDFRR	S(1)DEFRPQNYHQQDFR	634	Color2 [A=255, R=192, G=192, B=192]	9	4		S	4			246	___1	1	7.45E-19	150.91	133.33	150.91	-0.25754	25032000	1728	1	-1.4772892	-1.656290054	-1.407691956	-1.469734192	-1.112272263	-1.724758148	-1.370292664	-1.534208298	-1.582611084	-1.773767471	-1.456878662	-1.738664627	1	UID508(CHD2)1728-S
UID509		0.167619771	-0.072673798	0.291679236	0.139348348	0.812989471	0.211105982	O14647	1807	O14647	O14647	Chromodomain-helicase-DNA-binding protein 2	CHD2	SQKSPHDSKSPLDHRSPLERSLEQKNNPDYN	SPLDHRS(1)PLER	635	Color2 [A=255, R=192, G=192, B=192]	9	4		S	3			246	___1	0.999642	0.00066564	92.265	72.687	92.265	-0.027216	24700000	1807	7	-0.915840149	-0.822721481	-0.890542984	-1.040721893	-1.262365341	-0.769067764	-0.661510468	-0.624225616	-1.125347137	-0.884149551	-1.089122772	-1.289150238	1	UID509(CHD2)1807-S
UID510		0.10791095	0.036856333	0.317793118	0.182653427	0.541026387	0.174695333	O14662	41	O14662	O14662	Syntaxin-16	STX16	EQVSSHITSSPLHSRSIAAELDELADDRMAL	S(1)IAAELDELADDR	636	Color2 [A=255, R=192, G=192, B=192]	9	4		S	2			248	___1	1	1.64E-47	204.17	150.49	204.17	-0.20871	124080000	41	1	-2.642314911	-2.685477257	-2.405979156	-3.055099487	-3.02640152	-2.494752884	-2.498559952	-2.559392929	-2.786387444	-2.744005203	-2.561222076	-2.952630043	1	UID510(STX16)41-S
UID512		0.92919065	0.295948664	0.884070446	0.416644096	0.990856719	0.272612254	O14681-3;O14681	312;326	O14681-3	O14681-3	Etoposide-induced protein 2.4 homolog	EI24	LQSALSSSTSAEKFPSPHPSPAKLKATAGH_	FPS(1)PHPS(1)PAK	638	Color2 [A=255, R=192, G=192, B=192]	9	4		S	3			250	___1	1	1.22E-157	223.72	194.34	83.856	-0.13961	5391600000	312	3	0.115646362	0.277399063	0.241758347	-0.570188522	-0.461751938	0.05166626	0.176494598	-0.124063492	-0.305473328	-0.017620087	-0.285915375	0.120502472	1	UID512(EI24)312-S
UID513		0.974754902	0.578187943	0.745802186	0.523948352	1.24841495	0.556894302	O14681-3;O14681	316;330	O14681-3	O14681-3	Etoposide-induced protein 2.4 homolog	EI24	LSSSTSAEKFPSPHPSPAKLKATAGH_____	FPS(1)PHPS(1)PAK	639	Color2 [A=255, R=192, G=192, B=192]	9	4		S	3			250	___1	1	1.22E-157	223.72	194.34	83.856	-0.13961	5362700000	316	7	1.808298111	2.056568146	1.808698654	0.316242218	0.990413666	1.744066238	1.815402985	1.209856033	0.913742065	1.572957993	0.953536987	1.476387024	1	UID513(EI24)316-S
UID514		0.491632269	0.662809372	1.311170369	0.823938688	0.782502426	0.508792241	O14681-3;O14681	32;46	O14681-3	O14681-3	Etoposide-induced protein 2.4 homolog	EI24	ARIQQKREEQRRRRASSVLAQRRAQSIERKQ	RRAS(0.991)S(0.009)VLAQR	640	Color2 [A=255, R=192, G=192, B=192]	9	4		S	3			250	___1	0.991267	0.000240264	103.44	82.651	80.746	0.4985	187660000	32	4	0.055837631	0.645893097	0.048547745	-0.649627686	-0.544406891	-0.603284836	0.687540054	-0.861373901	-1.064315796	0.05329895	-0.696260452	-0.133136749	1	UID514(EI24)32-S
UID515		0.645406543	-0.263600032	0.073220421	0.030772209	0.276077334	-0.121420542	O14683	14	O14683	O14683	Tumor protein p53-inducible protein 11	TP53I11	__MAAKQPPPLMKKHSQTDLVSRLKTRKILG	KHS(0.997)QT(0.003)DLVSR	641	Color2 [A=255, R=192, G=192, B=192]	9	4		S	3			251	___1	0.997422	8.16E-08	141.06	106.68	112.96	0.33971	2061500000	14	3	1.232553482	1.560194016	1.218343735	2.487934113	1.296115875	1.316400528	1.330612183	1.835739136	1.635540009	1.270792007	1.724811554	1.379749298	1	UID515(TP53I11)14-S
UID516		0.850023905	0.967669805	0.707554561	0.703310331	0.404231442	0.395162582	O14686;O14686-3	4738;4741	O14686	O14686	Histone-lysine N-methyltransferase 2D	KMT2D	PHLGSGRWEQEDRALSPVIPLIPRASIPVFP	ALS(1)PVIPLIPR	642	Color2 [A=255, R=192, G=192, B=192]	9	4		S	2			252	___1	1	1.48E-11	143.22	95.06	143.22	-0.48728	23562000	4738	3	0.096509933	-0.884553909	-0.101673126	-10.93843365	-1.234714508	-0.765050888	-0.498718262	-2.007976532	-1.286031723	-0.632099152	-1.214792252	-0.228313446	1	UID516(KMT2D)4738-S
UID517		2.346374356	0.598636627	1.775497646	0.469923019	1.302470306	0.587729772	O14686;O14686-3	2274;2277	O14686	O14686	Histone-lysine N-methyltransferase 2D	KMT2D	ESPGVGGGKASEPLLSPPPFGESRKALEVKK	ASEPLLS(1)PPPFGESR	643	Color2 [A=255, R=192, G=192, B=192]	9	4		S	3			252	___1	1	1.48E-10	136.66	116.82	136.66	-0.36853	66094000	2274	7	-0.284502029	-0.095197678	-0.225383759	-1.716590881	-0.758495331	-0.584739685	-0.636367798	-0.828914642	-0.935710907	-0.589902878	-1.197212219	-0.581157684	1	UID517(KMT2D)2274-S
UID518		0.618418322	-0.216796875	1.924413772	-0.601313909	1.87101194	-0.594535192	O14686;O14686-3	1834;1837	O14686	O14686	Histone-lysine N-methyltransferase 2D	KMT2D	TSQKGDDGPDIADEESRGLEGKADTPGPEDG	GDDGPDIADEES(1)RGLEGK	644	Color2 [A=255, R=192, G=192, B=192]	9	4		S	3			252	___1	1	3.83E-38	165.66	140.08	165.66	-0.094226	55707000	1834	12	0.262639999	0.157592773	-0.015321732	0.296936035	0.779979706	0.692588806	0.082151413	0.501497269	0.471652985	0.744253159	0.921211243	0.523052216	1	UID518(KMT2D)1834-S
UID519		1.064652495	0.464513779	0.552116823	0.14323616	0.49420779	0.303244273	O14686;O14686-3	4849;4852	O14686	O14686	Histone-lysine N-methyltransferase 2D	KMT2D	EAEGPGGKEKGLEGKSPDTGPDWLKQFDAVL	GLEGKS(0.83)PDT(0.17)GPDWLK	645	Color2 [A=255, R=192, G=192, B=192]	9	4		S	3			252	___1	0.830043	7.21E-08	121.44	87.216	121.44	0.56844	35948000	4849	6	1.466983795	1.613313675	1.330713272	0.660869598	1.289228439	1.364973068	1.374668121	0.757148743	0.885652542	1.317407608	0.670110703	1.513759613	1	UID519(KMT2D)4849-S
UID521		0.788598734	-0.147762299	0.718691054	-0.21992747	0.173622808	-0.052239736	O14686;O14686-3	1671;1671	O14686	O14686	Histone-lysine N-methyltransferase 2D	KMT2D	GVEHMECEIKLEGPVSPDVEPGKEETEESKK	LEGPVS(1)PDVEPGKEETEESK	647	Color2 [A=255, R=192, G=192, B=192]	9	4		S	4			252	___1	1	1.36E-73	192.63	162.96	192.63	0.28602	318890000	1671	6	0.835611343	1.044744492	0.839147568	0.876941681	1.254608154	0.998249054	0.96008873	1.139411926	1.063289642	1.139038086	0.852939606	0.884244919	1	UID521(KMT2D)1671-S
UID525		0.364349875	0.188826243	0.892750923	-0.120148341	1.140338375	0.288612366	O14686;O14686-3	2640;2643	O14686	O14686	Histone-lysine N-methyltransferase 2D	KMT2D	LPYLSHGASQRSGITSPVEKREDPGTGMGSS	S(0.038)GIT(0.094)S(0.869)PVEK	651	Color2 [A=255, R=192, G=192, B=192]	9	4		S	2			252	___1	0.868528	0.00141206	75.387	17.141	75.387	-0.15996	124990000	2640	5	0.872659683	0.800670624	0.776979446	0.508090973	0.995880127	0.87795639	0.237043381	0.976421356	0.670366287	0.374429703	0.455709457	0.754333496	1	UID525(KMT2D)2640-S
UID526		0.854083323	0.564435959	0.213184703	0.243446986	0.11899822	-0.121925354	O14686;O14686-3	4359;4362	O14686	O14686	Histone-lysine N-methyltransferase 2D	KMT2D	PKPQGPTLEPPPGRVSPAAAQLADTLFSKGL	VS(1)PAAAQLADTLFSK	652	Color2 [A=255, R=192, G=192, B=192]	9	4		S	3			252	___1	1	3.27E-19	153.11	128.39	153.11	0.13379	9364300	4359	2	-1.276832581	-2.151756287	-1.252952576	-3.963036537	-2.073957443	-1.533964157	-2.263883591	-2.133838654	-1.977127075	-1.459922791	-1.8221035	-1.03373909	1	UID526(KMT2D)4359-S
UID528		0.210172589	-0.044237137	0.125945974	-0.041392644	0.512652351	-0.093627294	O14713-2;O14713	41;41	O14713-2	O14713-2	Integrin beta-1-binding protein 1	ITGB1BP1	VDSSLGGLSRSSTVASLDTDSTKSSGQSNNN	SSTVAS(1)LDTDSTK	654	Color2 [A=255, R=192, G=192, B=192]	9	4		S	3			253	___1	0.999858	2.56E-18	157.38	112.05	157.38	0.40388	182970000	41	6	0.487825394	0.281202316	0.464109421	1.166965485	0.562604904	0.342271805	0.378227234	0.545936584	0.441684723	0.413583755	0.565073013	0.535362244	1	UID528(ITGB1BP1)41-S
UID529		0.636385729	0.970842361	0.222858214	0.516934395	0.540739888	0.918643951	O14727-5;O14727-3;O14727-4;O14727-2;O14727	506;495;506;495;506	O14727-5	O14727-5	Apoptotic protease-activating factor 1	APAF1	MASAKMHKELCALMFSLDWIKAKTELVGPAH	ELCALMFS(1)LDWIK	655	Color2 [A=255, R=192, G=192, B=192]	9	4		S	3			254	___1	1	0.0156924	51.013	22.249	45.257	1.3511	8698100000	506	8	4.994182587	4.838306427	2.965364456	1.756883621	3.399091721	4.098941803	3.707397461	3.221229553	2.956699371	3.870517731	2.629440308	3.541963577	1	UID529(APAF1)506-S
UID530		0.477764018	0.125151316	0.028723983	-0.010356267	0.138255349	0.065233231	O14730-2;O14730	502;505	O14730-2	O14730-2	Serine/threonine-protein kinase RIO3	RIOK3	KMNEDHVQKNGRKAASFLKDDGDPPLLYDE_	AAS(1)FLKDDGDPPLLYDE	656	Color2 [A=255, R=192, G=192, B=192]	9	4		S	3			255	___1	1	0.000532068	84.689	64.321	84.689	0.2235	49475000	502	3	-0.224622726	0.090276718	-0.031608582	-0.196596146	-0.03185463	-0.058069229	-0.047664642	-0.265562057	-0.228181839	0.168977737	-0.321546555	-0.209085464	1	UID530(RIOK3)502-S
UID533		2.905834487	-0.380617142	0.343491141	-1.144903183	0.906460963	-0.759588242	O14737	119	O14737	O14737	Programmed cell death protein 5	PDCD5	EKTTTVKFNRRKVMDSDEDDDY_________	KVMDS(1)DEDDDY	659	Color2 [A=255, R=192, G=192, B=192]	9	4		S	3			257	___1	0.999974	7.94E-06	125.61	119.51	125.61	0.22322	154240000	119	5	0.242742538	0.361536026	0.208086014	1.446825027	3.20174408	-0.370361328	0.645339966	0.646512985	0.662363052	0.514438629	0.785701752	1.790988922	1	UID533(PDCD5)119-S
UID534	+	2.752291798	0.716233571	1.022250276	0.563243548	0.678407319	0.490731557	O14745;O14745-2	280;124	O14745	O14745	Na(+)/H(+) exchange regulatory cofactor NHE-RF1	SLC9A3R1	QKENSREALAEAALESPRPALVRSASSDTSE	EALAEAALES(1)PRPALVR	660	Color2 [A=255, R=255, G=0, B=0]	9	6		S	3			259	___1	1	3.59E-55	185.87	134.99	179.03	-0.14236	1409600000	280	10	1.572450638	1.816148758	1.564067841	-0.696376801	0.808708191	1.36658287	0.959665298	1.006124496	0.838176727	1.502023697	0.52457428	1.453874588	1	UID534(SLC9A3R1)280-S
UID535		0.642215263	-0.349051793	0.761722234	-0.223548889	0.166142091	-0.073475202	O14745;O14745-2	269;113	O14745	O14745	Na(+)/H(+) exchange regulatory cofactor NHE-RF1	SLC9A3R1	PLPVPFTNGEIQKENSREALAEAALESPRPA	ENS(1)REALAEAALESPRPALVR	661	Color2 [A=255, R=192, G=192, B=192]	9	4		S	4			259	___1	1	1.23E-58	173.07	146.47	173.07	1.1366	171090000	269	3	-2.137580872	-2.202829361	-2.250940323	-1.728651047	-1.814983368	-2.132152557	-1.367395401	-2.152282715	-2.024517059	-1.992845535	-2.448412895	-1.929666519	1	UID535(SLC9A3R1)269-S
UID536		1.424877444	-0.418569565	0.814438489	-0.330990791	0.56878893	-0.173362096	O14745;O14745-2	290;134	O14745	O14745	Na(+)/H(+) exchange regulatory cofactor NHE-RF1	SLC9A3R1	EAALESPRPALVRSASSDTSEELNSQDSPPK	S(0.104)AS(0.771)S(0.104)DT(0.022)SEELNSQDSPPK	662	Color2 [A=255, R=192, G=192, B=192]	9	4		S	3			259	___1	0.770844	4.33E-120	226.57	198.6	127.17	2.0047	93149000	290	3	-0.802375793	-1.258167267	-0.973920822	-0.482099533	-0.641670227	-0.719324112	-0.562486649	-0.656908035	-0.559360504	-0.786977768	-0.87462616	-0.852773666	1	UID536(SLC9A3R1)290-S
UID537		2.001812906	-0.336007436	0.909586709	-0.191677729	1.267936479	-0.200480143	O14745;O14745-2	291;135	O14745	O14745	Na(+)/H(+) exchange regulatory cofactor NHE-RF1	SLC9A3R1	AALESPRPALVRSASSDTSEELNSQDSPPKQ	S(0.009)AS(0.066)S(0.904)DT(0.021)SEELNSQDSPPK	663	Color2 [A=255, R=192, G=192, B=192]	9	4		S	3			259	___1	0.904399	3.88E-172	255.24	230.65	255.24	0.56283	1221000000	291	4	1.41825676	1.252069473	1.298070908	2.067596436	1.599500656	1.429452896	1.591854095	1.76449585	1.620069504	1.556142807	1.598155975	1.415538788	1	UID537(SLC9A3R1)291-S
UID541		0.431655057	0.088401159	0.321094761	0.080195427	3.065159871	0.17347463	O14757-2;O14757-3;O14757	186;280;280	O14757-2	O14757-2	Serine/threonine-protein kinase Chk1	CHEK1	YNKPLKKGAKRPRVTSGGVSESPSGFSKHIQ	VT(0.008)S(0.992)GGVSESPSGFSK	667	Color2 [A=255, R=192, G=192, B=192]	9	4		S	2			260	___1	0.991626	2.58E-19	153.75	137.86	152.89	-0.30478	426810000	186	3	0.872253418	0.925151825	0.924034119	0.51843071	0.697536469	0.956365585	0.693325043	0.983062744	0.779848099	0.717508316	0.745840073	0.737667084	1	UID541(CHEK1)186-S
UID542		0.932369354	0.203635534	0.134880145	0.060685794	0.719699318	0.147710164	O14757-2;O14757-3;O14757	192;286;286	O14757-2	O14757-2	Serine/threonine-protein kinase Chk1	CHEK1	KGAKRPRVTSGGVSESPSGFSKHIQSNLDFS	VTSGGVSES(0.999)PS(0.001)GFSK	668	Color2 [A=255, R=192, G=192, B=192]	9	4		S	3			260	___1	0.998512	3.28E-83	216.15	181.46	158.17	0.96401	119500000	192	9	1.169017792	1.036464691	1.304439545	0.547754288	0.937982559	1.280593872	0.87519455	1.096107483	0.927713394	1.097860336	0.919719696	1.049211502	1	UID542(CHEK1)192-S
UID545		1.994656463	-0.280947367	0.994783344	-0.202054977	1.493499495	-0.111160278	O14776-2;O14776	617;638	O14776-2	O14776-2	Transcription elongation regulator 1	TCERG1	VKAKKRKRDDNKDIDSEKEAAMEAEIKAARE	DIDS(1)EKEAAMEAEIK	671	Color2 [A=255, R=192, G=192, B=192]	9	4		S	3			261	___1	1	7.57E-40	178.72	134.63	93.776	-0.45447	74466000	617	4	-0.669830322	-0.680057526	-0.583665848	-0.595897675	-0.339429855	-0.545495987	-0.451120377	-0.267850876	-0.371740341	-0.505418777	-0.534160614	-0.560493469	1	UID545(TCERG1)617-S
UID548		0.61566299	0.265388489	0.041522136	0.028218905	0.12624037	0.065409978	O14777	69	O14777	O14777	Kinetochore protein NDC80 homolog	NDC80	VSLFGKRTSGHGSRNSQLGIFSSSEKIKDPR	NS(1)QLGIFSSSEK	674	Color2 [A=255, R=192, G=192, B=192]	9	4		S	3			262	___1	1	0.000115556	104.44	81.211	104.44	-0.15521	25867000	69	2	-0.393692017	-0.962879181	-0.49240303	-1.404151917	-0.648616791	-0.640470505	-0.779287338	-0.823165894	-1.042686462	-0.668972015	-0.812452316	-0.563779831	1	UID548(NDC80)69-S
UID549		0.85966566	0.321647644	1.625463537	0.189531644	0.043976764	0.016917547	O14777	77	O14777	O14777	Kinetochore protein NDC80 homolog	NDC80	SGHGSRNSQLGIFSSSEKIKDPRPLNDKAFI	NSQLGIFS(0.001)S(0.152)S(0.847)EK	675	Color2 [A=255, R=192, G=192, B=192]	9	4		S	3			262	___1	0.846745	0.000111573	115.58	87.817	115.58	0.2064	19163000	77	10	-0.710323334	-0.764148712	-0.749311447	-1.401590347	-0.878007889	-0.983577728	-0.717107773	-1.253814697	-1.217803955	-0.631774902	-1.018770218	-0.623991013	1	UID549(NDC80)77-S
UID551		0.694827716	0.209750493	0.447395753	0.178541501	0.188056772	0.076238632	O14795;O14795-2	254;254	O14795	O14795	Protein unc-13 homolog B	UNC13B	SMQSYDLDYPERRAISPTSSSRYGSSCNVSQ	RAIS(0.99)PT(0.006)S(0.002)S(0.002)SR	677	Color2 [A=255, R=192, G=192, B=192]	9	4		S	3			266	___1	0.98954	0.000115294	114.39	71.086	48.585	0.46032	46157000	254	4	-0.249355316	-0.039604187	-0.396526337	-0.350793839	-0.535396576	-0.278676987	-0.402509689	-0.302455902	-0.609771729	-0.306430817	-0.503587723	-0.104183197	1	UID551(UNC13B)254-S
UID552		0.489314189	-0.094378789	0.505187548	-0.116688728	0.958236971	-0.243373235	O14795;O14795-2	366;366	O14795	O14795	Protein unc-13 homolog B	UNC13B	DHFLGPQESFPEENASSPFTQARAHWIRAVT	DHFLGPQESFPEENAS(0.87)S(0.129)PFT(0.001)QAR	678	Color2 [A=255, R=192, G=192, B=192]	9	4		S	3			266	___1	0.87011	1.02E-66	175.59	147.18	175.59	0.93063	33049000	366	16	-0.850032806	-0.652297974	-0.685939789	-0.971902847	-0.686962128	-0.538507462	-0.650798798	-0.528211594	-0.72612381	-0.420286179	-0.351661682	-0.686203003	1	UID552(UNC13B)366-S
UID553		0.559811913	0.203992844	0.150643213	-0.221445084	0.96758016	-0.230841955	O14828	32	O14828	O14828	Secretory carrier-associated membrane protein 3	SCAMP3	LDNPFQDPAVIQHRPSRQYATLDVYNPFETR	DGGNPFAEPSELDNPFQDPAVIQHRPS(1)R	679	Color2 [A=255, R=192, G=192, B=192]	9	4		S	3			268	___1	1	1.10E-101	195.5	174.29	195.5	-0.25767	160860000	32	27	0.436677933	0.228847504	0.281158447	0.863464355	1.246997833	-0.172985077	0.40663147	0.001598358	-0.073524475	0.642511368	0.361055374	0.635643005	1	UID553(SCAMP3)32-S
UID555		0.038869622	0.063596725	0.218811441	0.406501134	0.109621037	0.197696686	O14829-4;O14829-5;O14829-2;O14829-3;O14829	162;162;108;162;162	O14829-4	O14829-4	Serine/threonine-protein phosphatase with EF-hands 1	PPEF1	KKVLKQMPNFTHIQTSPSKEVTICGDLHGKL	QMPNFT(0.023)HIQT(0.023)S(0.954)PSK	681	Color2 [A=255, R=192, G=192, B=192]	9	4		S	4			269	___1	0.954127	0.00237574	81.428	39.716	81.428	-1.8715	120850000	162	11	-1.907798767	-0.512838364	-2.304693222	-0.644470215	-2.06388855	-1.899333954	-1.734788895	-1.407592773	-1.773738861	-2.125881195	-1.051193237	-2.141345978	1	UID555(PPEF1)162-S
UID561		1.002237682	-0.257434845	0.283227159	-0.11427784	0.137139218	-0.058247884	O14874-2;O14874-3;O14874	31;31;31	O14874-2	O14874-2	[3-methyl-2-oxobutanoate dehydrogenase [lipoamide]] kinase, mitochondrial	BCKDK	PLRPLLGPALALRARSTSATDTHHVEMARER	S(0.972)T(0.024)S(0.003)AT(0.001)DTHHVEMAR	687	Color2 [A=255, R=192, G=192, B=192]	9	4		S	3			272	___1	0.971797	2.34E-157	257.46	226	153.72	0.18344	386630000	31	1	0.062551498	0.40463829	0.06744957	0.854175568	0.371696472	0.213285446	0.364068985	0.506921768	0.43595314	0.202854156	0.439043045	0.067485809	1	UID561(BCKDK)31-S
UID562		0.884617101	0.181355794	0.302213377	0.056491693	1.682534759	0.267310143	O14879	467	O14879	O14879	Interferon-induced protein with tetratricopeptide repeats 3	IFIT3	GIGSIFLSASELEDGSEEMGQGAVSSSPREL	DAPSGIGSIFLS(0.001)AS(0.004)ELEDGS(0.996)EEMGQGAVSSSPR	688	Color2 [A=255, R=192, G=192, B=192]	9	4		S	4			273	___1	0.99552	1.03E-38	147.51	135.31	147.51	0.27392	31524000	467	20	-2.381803513	-2.421609879	-2.309263229	-2.967339516	-2.346723557	-2.508044243	-2.381372452	-2.684863091	-2.590508461	-2.515361786	-2.732281685	-2.666963577	1	UID562(IFIT3)467-S
UID563		0.450639239	0.175014496	0.054663298	0.012553533	1.910048258	-0.178330739	O14879	478	O14879	O14879	Interferon-induced protein with tetratricopeptide repeats 3	IFIT3	LEDGSEEMGQGAVSSSPRELLSNSEQLN___	DAPSGIGSIFLSASELEDGSEEMGQGAVS(0.001)S(0.026)S(0.974)PR	689	Color2 [A=255, R=192, G=192, B=192]	9	4		S	3			273	___1	0.973547	7.95E-239	251.62	239.12	247.09	-0.58946	2614600000	478	31	0.727262497	0.692817688	0.798498154	0.260232925	0.637933731	0.816011429	0.238386154	0.762077332	0.693071365	0.97161293	0.89315033	0.888807297	1	UID563(IFIT3)478-S
UID564		0.101247919	-0.105484009	0.097290164	-0.113087972	0.282859265	0.27477328	O14879	237	O14879	O14879	Interferon-induced protein with tetratricopeptide repeats 3	IFIT3	KEAEGEQFVEEALEKSPCQTDVLRSAAKFYR	EAEGEQFVEEALEKS(1)PCQTDVLR	690	Color2 [A=255, R=192, G=192, B=192]	9	4		S	4			273	___1	0.999569	1.28E-129	214.3	193.54	214.3	0.0075678	78453000	237	15	-1.500741959	-0.480453491	-0.765842438	-1.22759819	-0.9491539	-0.656028748	-0.373966217	-1.007455826	-1.049163818	-1.017578125	-1.676996231	-0.876783371	1	UID564(IFIT3)237-S
UID565		1.354973561	0.267862956	1.034826483	0.22740523	1.86138828	0.29785347	O14879	203	O14879	O14879	Interferon-induced protein with tetratricopeptide repeats 3	IFIT3	EKQFSTDVLKQAIELSPDNQYVKVLLGLKLQ	QAIELS(1)PDNQYVK	691	Color2 [A=255, R=192, G=192, B=192]	9	4		S	3			273	___1	1	1.33E-11	143.67	114.72	143.67	-0.30407	456540000	203	6	-0.153846741	-0.204504013	-0.067464828	-1.34985733	-0.473274231	-0.265413284	-0.280948639	-0.382806778	-0.565649033	-0.444766998	-0.538841248	-0.335767746	1	UID565(IFIT3)203-S
UID567		1.556004829	0.541992823	0.645449801	0.106074969	0.795933662	0.239227295	O14907	61	O14907	O14907	Tax1-binding protein 3	TAX1BP3	FSEDKTDKGIYVTRVSEGGPAEIAGLQIGDK	VS(1)EGGPAEIAGLQIGDK	693	Color2 [A=255, R=192, G=192, B=192]	9	4		S	3			275	___1	1	0	305.85	267.19	305.85	0.0069242	136420000	61	2	0.263692856	0.325965881	0.397556305	-0.820732117	0.157434464	0.28855896	-0.524068832	-0.065259933	-0.049434662	0.277168274	-0.168210983	0.160575867	1	UID567(TAX1BP3)61-S
UID568		0.90896249	0.411628723	1.399024476	0.771835327	0.117346794	0.056423187	O14908-2;O14908	128;225	O14908-2	O14908-2	PDZ domain-containing protein GIPC1	GIPC1	KLTEPRKAFDMISQRSAGGRPGSGPQLGTGR	S(1)AGGRPGSGPQLGTGR	694	Color2 [A=255, R=192, G=192, B=192]	9	4		S	3			276	___1	1	1.34E-09	130.05	103.32	130.05	0.075348	64921000	128	1	-1.165567398	-0.712957382	-0.767177582	-1.454380035	-1.818622589	-1.48884964	-1.135221481	-1.139978409	-1.605388641	-0.991333008	-1.081039429	-0.742599487	1	UID568(GIPC1)128-S
UID569		1.057284427	0.346610387	1.194346884	0.514424324	1.075666387	0.138175329	O14908-2;O14908	135;232	O14908-2	O14908-2	PDZ domain-containing protein GIPC1	GIPC1	AFDMISQRSAGGRPGSGPQLGTGRGTLRLRS	SAGGRPGS(1)GPQLGTGR	695	Color2 [A=255, R=192, G=192, B=192]	9	4		S	3			276	___1	0.999925	2.11E-11	138.66	116.56	98.543	-0.16351	380640000	135	8	-0.278717041	-0.31955719	-0.18296814	-0.814704895	-1.004655838	-0.545021057	-0.690664291	-0.318162918	-0.812246323	-0.392038345	-0.479263306	-0.324466705	1	UID569(GIPC1)135-S
UID570		0.617641274	0.169718424	1.299942342	0.360713959	1.857924461	0.578310649	O14908-2;O14908	150;247	O14908-2	O14908-2	PDZ domain-containing protein GIPC1	GIPC1	SGPQLGTGRGTLRLRSRGPATVEDLPSAFEE	S(0.855)RGPAT(0.145)VEDLPSAFEEK	696	Color2 [A=255, R=192, G=192, B=192]	9	4		S	3			276	___1	0.854903	5.37E-13	131.26	79.232	131.26	-0.79381	61766000	150	1	-0.024595261	0.170085907	0.143707275	-0.405862808	-0.154685974	-0.373943329	0.124505997	-0.100002289	-0.24446106	-0.239469528	-0.557655334	-0.648609161	1	UID570(GIPC1)150-S
UID571		0.135015742	-0.060581207	0.59912266	0.169131279	0.006512891	0.002821604	O14920-4;O14920-2;O14920	613;670;672	O14920-4	O14920-4	Inhibitor of nuclear factor kappa-B kinase subunit beta	IKBKB	LLKIACSKVRGPVSGSPDSMNASRLSQPGQL	GPVSGS(0.999)PDS(0.001)MNASR	697	Color2 [A=255, R=192, G=192, B=192]	9	4		S	2			277	___1	0.999292	1.48E-27	168.67	150.48	168.67	-0.44539	151840000	613	6	0.676698685	0.880970001	0.571865082	1.071142197	0.509679794	0.571746826	1.047082901	0.628702164	0.635492325	0.57579422	0.924308777	0.620965958	1	UID571(IKBKB)613-S
UID572		1.267384921	-0.23057874	1.706163111	-0.382575353	0.293244922	0.082810084	O14924-5;O14924-4;O14924;O14924-6;O14924-7;O14924-2;O14924-3	850;850;850;248;192;192;202	O14924-5	O14924-5	Regulator of G-protein signaling 12	RGS12	EVEGRALPDSQQVPSSPASKHSLGSDHSSVS	ALPDSQQVPS(0.059)S(0.941)PASK	698	Color2 [A=255, R=192, G=192, B=192]	9	4		S	2			278	___1	0.941179	1.57E-34	166.64	132.27	166.64	0.60209	16188000	850	11	-0.230690002	-0.092941284	-0.014802933	-0.068412781	0.295722961	0.243804932	0.140218735	0.204183578	0.008899689	-0.015506744	-0.339982986	-0.231374741	1	UID572(RGS12)850-S
UID575		0.164190405	-0.061061859	0.419385373	-0.141922633	0.205657197	-0.072088877	O14924-5;O14924-4;O14924;O14924-6	661;661;661;59	O14924-5	O14924-5	Regulator of G-protein signaling 12	RGS12	ARRSFGRSKRFSITRSLDDLESATVSDGELT	S(1)LDDLESATVSDGELTGADLK	701	Color2 [A=255, R=192, G=192, B=192]	9	4		S	3			278	___1	0.999997	2.21E-41	161.53	132.2	161.53	-0.4903	66930000	661	1	-0.494659424	-0.296848297	-0.123666763	-0.148349762	-0.156949997	-0.16932106	-0.087673187	-0.399587631	-0.244728088	-0.162322998	-0.138498306	-0.398086548	1	UID575(RGS12)661-S
UID576		0.346552228	0.273073514	0.083880388	0.038074811	0.314404927	0.162507375	O14924-5;O14924-4;O14924;O14924-6	671;671;671;69	O14924-5	O14924-5	Regulator of G-protein signaling 12	RGS12	FSITRSLDDLESATVSDGELTGADLKDCVSN	SLDDLESAT(0.021)VS(0.979)DGELTGADLK	702	Color2 [A=255, R=192, G=192, B=192]	9	4		S	4			278	___1	0.97909	1.17E-70	186.63	167.59	186.63	-0.2728	19992000	671	11	-2.349590302	-1.972429276	-1.997226715	-2.516711235	-2.151218414	-2.13776207	-1.827188492	-2.872189522	-2.439088821	-1.938772202	-2.522047043	-2.345949173	1	UID576(RGS12)671-S
UID577		0.556874347	0.222172419	0.518410658	0.274268786	0.149634924	-0.070425669	O14924-5;O14924-4;O14924	172;172;172	O14924-5	O14924-5	Regulator of G-protein signaling 12	RGS12	CASNSEPLKLKQRSLSESAATRFDVGHESIN	S(0.003)LS(0.995)ES(0.002)AATR	703	Color2 [A=255, R=192, G=192, B=192]	9	4		S	2			278	___1	0.995002	7.78E-10	123.11	80.921	82.494	0.86115	24964000	172	3	-1.55623436	-1.67250061	-1.759084702	-1.658416748	-2.215604782	-1.658145905	-2.213478088	-1.670948029	-1.769910812	-1.911045074	-1.357507706	-1.507989883	1	UID577(RGS12)172-S
UID578		0.9296463	0.858880361	1.949097818	0.799361229	1.699778943	0.647977829	O14929;O14929-2	361;276	O14929	O14929	Histone acetyltransferase type B catalytic subunit	HAT1	EQYRSYRLDIKRRLISPYKKKQRDLAKMRKC	LIS(0.999)PY(0.001)KK	704	Color2 [A=255, R=192, G=192, B=192]	9	4		S	3			279	___1	0.999455	0.00576191	78.655	35.143	78.655	-0.040472	68587000	361	3	1.392335892	1.654565811	1.569061279	-0.531410217	0.602270126	0.876316071	1.487579346	0.047620773	0.50412178	0.751819611	0.720790863	1.199419022	1	UID578(HAT1)361-S
UID579		0.337468668	0.24296697	1.333449776	0.239830971	0.85380203	0.45933342	O14936-3;O14936-4;O14936-6;O14936-2;O14936;O14936-5	556;562;562;562;562;177	O14936-3	O14936-3	Peripheral plasma membrane protein CASK	CASK	QTVEQLQKMLREMRGSITFKIVPSYRTQSSS	EMRGS(0.999)IT(0.001)FK	705	Color2 [A=255, R=192, G=192, B=192]	9	4		S	3			280	___1	0.999315	0.00124852	84.892	28.687	70.806	-0.17628	113790000	556	5	1.562616348	1.638725281	1.532598495	0.949768066	1.256742477	1.419555664	1.913694382	1.151176453	0.940168381	1.449058533	0.63310051	1.273780823	1	UID579(CASK)556-S
UID580		1.218422811	0.448936462	0.708429144	0.297307332	1.145181245	0.401833852	O14936-3;O14936-4;O14936-6;O14936-2;O14936	313;313;313;313;313	O14936-3	O14936-3	Peripheral plasma membrane protein CASK	CASK	FNARRKLKGAVLAAVSSHKFNSFYGDPPEEL	GAVLAAVS(0.895)S(0.105)HK	706	Color2 [A=255, R=192, G=192, B=192]	9	4		S	3			280	___1	0.894645	7.40E-06	126.32	86.253	126.32	0.089912	88968000	313	8	0.593379974	0.78109169	0.586751938	-0.351924896	0.142818451	0.570049286	0.507537842	0.148292542	-0.041416168	0.443798065	-0.048732758	0.360656738	1	UID580(CASK)313-S
UID582		1.896356996	-0.48911794	0.998441871	-0.307266871	0.389588593	-0.17487971	O14936-3;O14936-4;O14936-5	571;577;192	O14936-3	O14936-3	Peripheral plasma membrane protein CASK	CASK	SITFKIVPSYRTQSSSCEDLPSTTQPKGRQI	T(0.002)QS(0.016)S(0.115)S(0.867)CEDLPSTTQPK	708	Color2 [A=255, R=192, G=192, B=192]	9	4		S	3			280	___1	0.866814	8.58E-11	135.18	121.02	135.18	0.14527	924160000	571	5	1.010053635	1.347084045	1.159572601	2.251190186	1.527154922	1.431852341	1.656078339	1.562173843	1.76581192	1.405244827	1.594463348	1.041641235	1	UID582(CASK)571-S
UID583		0.5805654	0.589780172	0.054400523	0.072207451	0.090454128	0.10026296	P19105;O14950;P24844;P24844-2	19;20;20;20	P19105	P19105	Myosin regulatory light chain 12A;Myosin regulatory light chain 12B;Myosin regulatory light polypeptide 9	MYL12A;MYL12B;MYL9	KRTKTKTKKRPQRATSNVFAMFDQSQIQEFK	AT(1)S(1)NVFAMFDQSQIQEFK	709	Color2 [A=255, R=192, G=192, B=192]	9	4		S	3			282	___1	1	8.26E-154	253.13	230.69	125.79	-0.26499	45244000000	19	3	6.282058716	5.133045197	6.014144897	3.440830231	5.720006943	5.755077362	5.705287933	4.699666977	5.254953384	5.649778366	5.41809845	6.060583115	1	UID583(MYL12A;MYL12B;MYL9)19-S
UID584		0.312257802	0.245812734	0.056512507	-0.0756073	0.255042965	-0.235493978	P19105;O14950;P24844;P24844-2	28;29;29;29	P19105	P19105	Myosin regulatory light chain 12A;Myosin regulatory light chain 12B;Myosin regulatory light polypeptide 9	MYL12A;MYL12B;MYL9	RPQRATSNVFAMFDQSQIQEFKEAFNMIDQN	AT(0.001)S(0.001)NVFAMFDQS(0.999)QIQEFK	710	Color2 [A=255, R=192, G=192, B=192]	9	4		S	3			282	___1	0.998612	1.77E-94	201.66	173.33	62.765	0.24465	499270000	28	12	-1.886926651	-2.852264404	-1.924852371	-3.57990551	-2.410335541	-1.881145477	-2.344776154	-2.517950058	-2.538755417	-1.979827881	-2.312589645	-1.665143967	1	UID584(MYL12A;MYL12B;MYL9)28-S
UID588		0.868679189	-0.203324	0.835132251	-0.630346298	0.667142283	-0.224258423	O14974-5;O14974-4;O14974-3;O14974-2;O14974	212;299;299;299;299	O14974-5	O14974-5	Protein phosphatase 1 regulatory subunit 12A	PPP1R12A	QKKQNLLHSEKRDKKSPLIESTANMDNNQSQ	S(1)PLIESTANMDNNQSQK	714	Color2 [A=255, R=0, G=128, B=0]	9	6		S	3			286	___1	0.999987	1.10E-182	261.58	219.81	161.51	0.20615	3102000000	212	1	4.340942383	4.567007065	4.35442543	4.408212662	5.465713501	4.636562347	4.465511322	4.728635788	4.678199768	4.471065521	4.556182861	4.907901764	1	UID588(PPP1R12A)212-S
UID589		2.098013493	-0.356432597	0.293522004	0.135300001	1.251660894	-0.37969017	O14974-5;O14974-4;O14974-3;O14974-2;O14974	217;304;304;304;304	O14974-5	O14974-5	Protein phosphatase 1 regulatory subunit 12A	PPP1R12A	LLHSEKRDKKSPLIESTANMDNNQSQKTFKN	KS(0.017)PLIES(0.952)T(0.031)ANMDNNQSQK	715	Color2 [A=255, R=0, G=128, B=0]	9	6		S	4			286	___1	0.951995	2.75E-62	193.87	166.67	190.57	0.015177	2995100000	217	7	4.780452728	4.878858566	4.956411362	5.639415741	4.510543823	4.96267128	5.331171036	5.167203903	5.186645508	5.384160995	5.385011673	4.985620499	1	UID589(PPP1R12A)217-S
UID590		0.498818312	-0.267549515	0.58481161	-0.144181569	0.324971297	-0.130230586	O14974-5;O14974-4;O14974-3;O14974-2;O14974	799;827;830;886;886	O14974-5	O14974-5	Protein phosphatase 1 regulatory subunit 12A	PPP1R12A	SDTEEGSNKKETQTDSISRYETSSTSAGDRY	ET(0.008)QT(0.212)DS(0.779)IS(0.001)RYETSSTSAGDR	716	Color2 [A=255, R=0, G=128, B=0]	9	6		S	3			286	___1	0.778735	3.08E-06	109.97	78.151	109.97	0.033723	7352200	799	6	-1.473506927	-1.40958786	-1.630178452	-0.720489502	-1.278814316	-1.441671371	-1.686304092	-1.027231216	-0.997089386	-1.442209244	-1.085313797	-1.595058441	1	UID590(PPP1R12A)799-S
UID591		2.608211249	0.301502864	1.165084091	-0.036062241	0.34253045	-0.036165873	O14974-5;O14974-4;O14974-3;O14974-2;O14974	335;422;422;422;422	O14974-5	O14974-5	Protein phosphatase 1 regulatory subunit 12A	PPP1R12A	PTSPIKKFPTTATKISPKEEERKDESPATWR	IS(1)PKEEERK	717	Color2 [A=255, R=0, G=128, B=0]	9	6	+	S	4			286	___1	1	0.000493701	101.72	38.92	71.548	0.46994	1786600000	335	2	3.475597382	3.447525024	3.444749832	2.961978912	3.488962173	3.495077133	3.234325409	3.143672943	3.085365295	3.537797928	3.407047272	3.531524658	1	UID591(PPP1R12A)335-S
UID592		0.150005282	0.208003998	0.516464422	-0.96896712	0.060225306	-0.116669337	O14974-5;O14974-4;O14974-3;O14974-2;O14974	358;445;445;445;445	O14974-5	O14974-5	Protein phosphatase 1 regulatory subunit 12A	PPP1R12A	DESPATWRLGLRKTGSYGALAEITASKEGQK	T(0.163)GS(0.837)YGALAEITASK	718	Color2 [A=255, R=0, G=128, B=0]	9	6		S	3			286	___1	0.836779	5.39E-76	215.11	178.03	215.11	-0.74745	4807300000	358	3	3.530130386	3.275947571	2.034252167	1.347114563	4.598278046	3.23320961	3.19534111	2.444206238	2.576770782	2.872829437	2.331132889	3.986375809	1	UID592(PPP1R12A)358-S
UID593		0.58597357	0.596042633	0.669495951	0.724088669	2.393542215	0.451246262	O14974-5;O14974-4;O14974-3;O14974-2;O14974	420;507;507;507;507	O14974-5	O14974-5	Protein phosphatase 1 regulatory subunit 12A	PPP1R12A	TRLAYVAPTIPRRLASTSDIEEKENRDSSSL	RLAS(0.962)T(0.057)S(0.982)DIEEK	719	Color2 [A=255, R=0, G=128, B=0]	9	6	+	S	3			286	___1	0.961944	3.37E-110	239.49	183.65	94.45	0.057744	6602500000	420	4	3.640951157	3.710325241	3.512004852	2.083358765	2.287183762	3.506826401	2.136110306	3.593660355	3.34538269	3.166604996	3.2563591	3.086578369	1	UID593(PPP1R12A)420-S
UID595		1.638834894	-0.318447749	0.491840485	-0.222450892	0.06275949	-0.028490702	O14974-5;O14974-4;O14974-3;O14974-2;O14974	908;936;939;960;995	O14974-5	O14974-5	Protein phosphatase 1 regulatory subunit 12A	PPP1R12A	LEMEKRERRALERRISEMEEELKMLPDLKAD	RIS(1)EMEEELK	721	Color2 [A=255, R=0, G=128, B=0]	9	6	+	S	3			286	___1	1	4.44E-123	197.17	123.24	57.434	-0.070936	28072000	908	3	-0.812351227	-0.62547493	-0.564525604	0.293685913	-0.228124619	-0.661874771	-0.280387878	-0.324968338	-0.441652298	-0.672964096	-0.383001328	-0.86091423	1	UID595(PPP1R12A)908-S
UID596		0.450068322	0.053293864	0.587752283	-0.149395625	0.709541175	0.145339966	O14974-5;O14974-4;O14974-3;O14974-2;O14974	608;636;639;695;695	O14974-5	O14974-5	Protein phosphatase 1 regulatory subunit 12A	PPP1R12A	SQRKARSRQARQSRRSTQGVTLTDLQEAEKT	RS(0.968)T(0.882)QGVT(0.15)LTDLQEAEK	722	Color2 [A=255, R=0, G=128, B=0]	9	6		S	3			286	___1	0.968405	1.57E-126	239.43	202.19	135.55	0.66597	533870000	608	2	2.150974274	2.246635437	2.125812531	2.134057999	2.45306778	2.194671631	2.123975754	2.180805206	2.058759689	2.15918541	1.86664772	2.061569214	1	UID596(PPP1R12A)608-S
UID599		0.435474301	0.075102488	0.110396503	0.049805641	1.79523105	0.369806925	O14974-5;O14974-4;O14974-3;O14974-2;O14974	821;849;852;908;908	O14974-5	O14974-5	Protein phosphatase 1 regulatory subunit 12A	PPP1R12A	SSTSAGDRYDSLLGRSGSYSYLEERKPYSSR	S(0.983)GS(0.008)YS(0.008)YLEER	725	Color2 [A=255, R=0, G=128, B=0]	9	6		S	2			286	___1	0.983267	3.03E-15	175.12	137.5	166.65	-0.087894	530790000	821	1	1.359266281	1.55418396	1.323375702	1.836923599	1.537036896	1.187902451	1.370080948	1.33250618	1.308931351	0.937602997	1.051689148	1.138113022	1	UID599(PPP1R12A)821-S
UID604		0.177246611	-0.025776545	0.373893444	-0.08830897	0.450444924	-0.069877625	O14974-5;O14974-4;O14974-3;O14974-2;O14974	784;812;815;871;871	O14974-5	O14974-5	Protein phosphatase 1 regulatory subunit 12A	PPP1R12A	SFWTQDSDENEQEQQSDTEEGSNKKETQTDS	S(0.456)T(0.544)GVSFWTQDSDENEQEQQS(0.981)DT(0.019)EEGSNKK	730	Color2 [A=255, R=0, G=128, B=0]	9	6		S	5			286	___1	0.981247	1.78E-172	223.56	207.42	171.5	-0.55773	844610000	784	20	0.868497849	0.814247131	0.863420486	1.180971146	1.06142807	0.812633514	0.933628082	0.769931793	0.919935226	0.944374084	0.796245575	1.01517868	1	UID604(PPP1R12A)784-S
UID605		1.15651251	0.221984863	0.120447781	-0.09458828	0.009325548	-0.004247665	O14974-5;O14974-4;O14974-3;O14974-2;O14974	581;609;612;668;668	O14974-5	O14974-5	Protein phosphatase 1 regulatory subunit 12A	PPP1R12A	AGTVSSTTEVRERRRSYLTPVRDEESESQRK	S(1)YLTPVRDEESESQR	731	Color2 [A=255, R=0, G=128, B=0]	9	6		S	3			286	___1	0.999763	4.23E-08	122.49	91.944	122.49	-0.26989	109000000	581	1	-0.336837769	-0.431200027	-0.627843857	-0.03260231	-0.025566101	-0.715845108	-0.719985962	-0.630970001	-0.71088028	-0.21903801	-0.620426178	-0.543674469	1	UID605(PPP1R12A)581-S
UID607		0.715988277	0.543488185	2.533777939	0.370590528	0.992705569	0.580769221	O14979-3;O14979-2;O14979	122;122;241	O14979-3	O14979-3	Heterogeneous nuclear ribonucleoprotein D-like	HNRNPDL	LKGKEPPKKVFVGGLSPDTSEEQIKEYFGAF	VFVGGLS(0.986)PDT(0.014)SEEQIK	733	Color2 [A=255, R=192, G=192, B=192]	9	4		S	3			287	___1	0.986185	4.96E-52	189.81	161.23	189.81	-0.81886	295580000	122	7	2.400762558	2.407611847	2.499998093	0.871793747	2.066894531	2.064172745	2.582683563	1.516700745	1.578523636	2.194404602	1.316358566	2.055301666	1	UID607(HNRNPDL)122-S
UID608		1.763436598	-0.533439636	0.037076044	0.024958293	1.052176547	-0.435139974	O14980	450	O14980	O14980	Exportin-1	XPO1	NDQGEVVREFMKDTDSINLYKNMRETLVYLT	DT(0.01)DS(0.99)INLYK	734	Color2 [A=255, R=192, G=192, B=192]	9	4		S	3			288	___1	0.990082	5.84E-05	119.34	87.273	119.34	-0.013135	15359000	450	4	-2.170370102	-1.866775513	-1.761333466	-0.430746078	-1.745910645	-2.169658661	-1.508119583	-1.305337906	-1.384702682	-1.694652557	-1.201536179	-1.596870422	1	UID608(XPO1)450-S
UID609		1.809687589	0.54088529	0.720991633	0.297611872	0.36928314	0.195053736	O14980	1031	O14980	O14980	Exportin-1	XPO1	RDFLVQIKEFAGEDTSDLFLEEREIALRQAD	EFAGEDT(0.196)S(0.804)DLFLEER	735	Color2 [A=255, R=192, G=192, B=192]	9	4		S	3			288	___1	0.803942	0.00362422	66.893	49.404	66.893	-0.01256	30847000	1031	8	-1.38669014	-1.810396194	-1.599948883	-2.444745064	-2.002033234	-1.791213989	-2.033649445	-2.207456589	-2.178585052	-1.883964539	-2.058252335	-1.439979553	1	UID609(XPO1)1031-S
UID613		0.023930058	0.015521367	0.629193061	0.185091972	0.807557267	0.354205449	O15013-7;O15013-4;O15013-5;O15013-6;O15013	316;379;354;379;379	O15013-7	O15013-7	Rho guanine nucleotide exchange factor 10	ARHGEF10	TRAAVKRGRSFIRTKSLIAQDHRSSLEEEQN	S(1)LIAQDHR	739	Color2 [A=255, R=192, G=192, B=192]	9	4		S	3			290	___1	1	0.00066488	108.47	83.615	108.47	0.13335	792820000	316	1	-1.654661179	-1.4047966	-1.392717361	-0.810922623	-1.747875214	-1.590425491	-1.89490509	-1.256393433	-1.34744072	-1.945549011	-1.479700089	-2.089542389	1	UID613(ARHGEF10)316-S
UID614		2.63475832	-0.465871175	0.548602487	-0.269083023	0.610159558	-0.208969752	O15013-7;O15013-4;O15013-5;O15013-6;O15013	1166;1200;1204;1228;1229	O15013-7	O15013-7	Rho guanine nucleotide exchange factor 10	ARHGEF10	FIVLATALHEKDKDKSRDSLAPGPEPQDEDQ	S(0.782)RDS(0.218)LAPGPEPQDEDQK	740	Color2 [A=255, R=192, G=192, B=192]	9	4		S	3			290	___1	0.781646	1.25E-11	115.54	91.236	91.276	2.306	19679000	1166	1	-0.113311768	-0.231740952	-0.279851913	0.999713898	0.323642731	-0.202079773	0.219636917	0.349111557	0.203960419	-0.104602814	0.28814888	-0.181541443	1	UID614(ARHGEF10)1166-S
UID615		1.254958192	-0.551534653	0.254415433	-0.436713854	0.173058099	0.102879206	O15013-7;O15013-4;O15013-5;O15013-6;O15013	1169;1203;1207;1231;1232	O15013-7	O15013-7	Rho guanine nucleotide exchange factor 10	ARHGEF10	LATALHEKDKDKSRDSLAPGPEPQDEDQKDA	S(0.006)RDS(0.994)LAPGPEPQDEDQK	741	Color2 [A=255, R=192, G=192, B=192]	9	4		S	3			290	___1	0.993731	1.03E-38	171.9	126.29	171.9	-0.19471	174410000	1169	4	0.231615067	0.049842834	0.121824265	2.041727066	1.454763412	-0.312480927	1.083427429	0.45895195	0.515506744	-0.107931137	0.460474014	-0.257898331	1	UID615(ARHGEF10)1169-S
UID618		0.451586718	0.215000788	0.361827898	-0.191279729	0.059993243	0.041554769	O15014	560	O15014	O15014	Zinc finger protein 609	ZNF609	LGSCNGASVSQKGSLSPARSATPKVRLVEPH	GSLS(1)PAR	744	Color2 [A=255, R=192, G=192, B=192]	9	4		S	2			291	___1	0.999973	0.00441406	88.921	38.96	88.921	0.0042673	50169000	560	4	-1.101484299	-1.41583252	-1.624584198	-1.55818367	-1.299175262	-1.079532623	-1.589191437	-1.360656738	-1.837055206	-1.645963669	-1.567186356	-1.053415298	1	UID618(ZNF609)560-S
UID620		0.089222884	0.03010877	0.325110186	0.10635376	0.505348229	0.124713898	O15014	576	O15014	O15014	Zinc finger protein 609	ZNF609	PARSATPKVRLVEPHSPSPSSKFSTKGLCKK	LVEPHS(1)PSPSSK	746	Color2 [A=255, R=192, G=192, B=192]	9	4		S	3			291	___1	0.999872	2.79E-56	164.66	131.45	132.44	0.143	255040000	576	6	1.071657181	1.259748459	0.935441971	1.20391655	0.920370102	1.044820786	1.207715988	0.993196487	0.975608826	1.066150665	0.939043045	0.887512207	1	UID620(ZNF609)576-S
UID622		1.463135703	-0.260344187	1.922145012	-0.388135274	1.25127125	-0.170127869	O15014	452	O15014	O15014	Zinc finger protein 609	ZNF609	ANKRKNKPLSDMELNSSSEDSKGSKRVRTNS	NKPLSDMELNS(0.853)S(0.144)S(0.003)EDSK	748	Color2 [A=255, R=192, G=192, B=192]	9	4		S	3			291	___1	0.852914	1.42E-17	141.1	112.8	141.1	0.35717	18655000	452	11	0.007751465	-0.104387283	-0.106929779	0.146341324	0.251373291	0.389186859	0.045789719	0.26055336	0.271123886	0.161334991	0.145654678	-0.000171661	1	UID622(ZNF609)452-S
UID623		0.072840653	-0.062355677	0.344560381	0.416276932	0.482987891	0.390655518	O15014	413	O15014	O15014	Zinc finger protein 609	ZNF609	SSKTRAGANSKGRRGSQNSSEHRPPASSTSE	RGS(0.957)QNS(0.034)S(0.009)EHRPPASSTSEDVK	749	Color2 [A=255, R=192, G=192, B=192]	9	4		S	4			291	___1	0.956997	2.78E-70	183.44	126.03	183.44	0.15351	55237000	413	3	-1.525234222	-0.746236801	-1.460865021	-0.269458771	-1.177364349	-2.143413544	-1.499885559	-0.936243057	-1.109140396	-2.070861816	-1.213336945	-1.620103836	1	UID623(ZNF609)413-S
UID628		0.073919297	0.011285146	0.095460461	0.016583125	0.204718426	-0.025975545	O15018-2;O15018	1071;1270	O15018-2	O15018-2	PDZ domain-containing protein 2;Processed PDZ domain-containing protein 2	PDZD2	DTGQVSRPENPSQPASPRVTKCKARSPVRLP	TSVDTGQVSRPENPSQPAS(1)PR	754	Color2 [A=255, R=192, G=192, B=192]	9	4		S	3			293	___1	0.999999	8.38E-35	153.31	128.22	153.31	0.14186	51988000	1071	19	0.247034073	0.37887764	0.381313324	0.09538269	0.291847229	0.346469879	0.382890701	0.30748558	0.282993317	0.387332916	0.320457458	0.377361298	1	UID628(PDZD2)1071-S
UID629		0.098310245	0.024247487	0.035577272	0.0124108	0.014555844	0.003422419	O15021-2;O15021-3;O15021-6;O15021;Q6P0Q8;Q6P0Q8-2	670;675;685;864;806;736	O15021-2;Q6P0Q8	O15021-2	Microtubule-associated serine/threonine-protein kinase 4;Microtubule-associated serine/threonine-protein kinase 2	MAST4;MAST2	NSLLRQKAEFIPQLESEDDTSYFDTRSEKYH;TGLLRQKAEFIPQLESEDDTSYFDTRSERYH	AEFIPQLES(1)EDDTSYFDTR	755	Color2 [A=255, R=192, G=192, B=192]	9	4		S	3			294;3189	___1	0.999653	3.98E-12	128.98	104.18	128.98	0.17693	11356000	670	9	-1.575119019	-1.354867935	-1.559001923	-1.864917755	-1.413763046	-1.603717804	-1.47142601	-1.464195251	-1.626110077	-1.435523987	-1.535264969	-1.528467178	1	UID629(MAST4;MAST2)670-S
UID631		1.655226788	-0.437341054	0.269136707	-0.222585042	0.37670257	-0.117952347	O15021-2;O15021-3;O15021-6;O15021	1273;1278;1288;1467	O15021-2	O15021-2	Microtubule-associated serine/threonine-protein kinase 4	MAST4	PSYGSDKKHLCSRKHSLEVTQEEVQREQSQR	KHS(0.954)LEVT(0.046)QEEVQR	757	Color2 [A=255, R=192, G=192, B=192]	9	4		S	3			294	___1	0.953618	7.69E-05	110.26	93.575	110.26	-0.031798	215420000	1273	3	-0.01386261	0.313335419	0.044309616	1.397386551	0.731115341	-0.056756973	0.62654686	0.60871315	0.420545578	0.377456665	0.234674454	0.085508347	1	UID631(MAST4)1273-S
UID632		0.902599286	-0.341926575	0.68368249	-0.178529739	0.340804793	-0.150606155	O15021-2;O15021-3;O15021-6;O15021	1329;1334;1344;1523	O15021-2	O15021-2	Microtubule-associated serine/threonine-protein kinase 4	MAST4	GCLKRPVSRKVGRQESVDDLDRDKLKAKVVV	VGRQES(1)VDDLDRDK	758	Color2 [A=255, R=192, G=192, B=192]	9	4		S	3			294	___1	1	0.000481	98.165	68.057	98.165	0.30076	100950000	1329	6	0.911657333	1.063262939	0.831857681	2.038276672	1.206302643	1.021942139	0.951158524	1.438091278	1.443307877	0.851434708	1.415878296	0.991283417	1	UID632(MAST4)1329-S
UID633		0.088240743	0.082135518	0.491089038	0.390123685	1.169366772	0.586814562	O15021-2;O15021-3;O15021-6;O15021	2248;2253;2263;2442	O15021-2	O15021-2	Microtubule-associated serine/threonine-protein kinase 4	MAST4	PPTEADKPNGMKRSPSATGQSSFRSTALPEK	RSPS(0.999)ATGQSSFR	759	Color2 [A=255, R=192, G=192, B=192]	9	4		S	3			294	___1	0.999475	1.18E-15	167.29	104.11	167.29	-0.14917	32430000	2248	4	-1.628391266	-1.219779968	-1.758369446	-1.547943115	-2.268424988	-1.582849503	-1.065820694	-1.749004364	-2.038122177	-1.964036942	-2.464627266	-1.93832016	1	UID633(MAST4)2248-S
UID634		0.738580748	0.30986468	0.3388259	0.198952039	0.499241746	0.206130981	O15021-2;O15021-3;O15021-6;O15021;Q9Y2H9;Q6P0Q8;Q6P0Q8-2	1244;1249;1259;1438;1258;1399;1209	O15021-2;Q6P0Q8	O15021-2	Microtubule-associated serine/threonine-protein kinase 4;Microtubule-associated serine/threonine-protein kinase 1;Microtubule-associated serine/threonine-protein kinase 2	MAST4;MAST1;MAST2	IVRHIVRPKSAEPPRSPLLKRVQSEEKLSPS;LGRQLSRPKSAEPPRSPLLKRVQSAEKLAAA	S(0.034)AEPPRS(0.966)PLLK	760	Color2 [A=255, R=192, G=192, B=192]	9	4		S	3			294;3189	___1	0.966346	0.00164756	73.887	22.113	73.887	-0.17503	402940000	1244	7	1.900615692	2.013889313	2.081933975	1.085956573	1.499048233	2.100673676	2.055299759	1.461057663	1.550487518	2.076276779	1.48102951	1.820739746	1	UID634(MAST4;MAST1;MAST2)1244-S
UID636		0.172794794	0.122146606	0.088095242	0.063504219	1.64077264	0.688151677	O15021-2;O15021-3;O15021-6;O15021	2326;2331;2341;2520	O15021-2	O15021-2	Microtubule-associated serine/threonine-protein kinase 4	MAST4	AQPAGEGRTHMTKSDSLPSFRVSTLPLESHH	S(0.114)DS(0.885)LPS(0.001)FR	762	Color2 [A=255, R=192, G=192, B=192]	9	4		S	2			294	___1	0.884696	0.0012907	93.111	68.956	93.111	0.34473	19975000	2326	3	-0.505470276	-0.062147141	-0.634246826	-0.197395325	-0.312240601	-0.616010666	-0.140232086	-0.59154892	-0.836523056	-1.005947113	-1.251569748	-1.008802414	1	UID636(MAST4)2326-S
UID637		0.453526358	-0.114350001	0.404689677	-0.130448023	0.681204271	-0.205953598	O15021-2;O15021-3;O15021-6;O15021	1628;1633;1643;1822	O15021-2	O15021-2	Microtubule-associated serine/threonine-protein kinase 4	MAST4	IALLSGPQASKTELPSPESAQSPSPSGDVRA	T(0.009)ELPS(0.988)PES(0.002)AQSPSPSGDVR	763	Color2 [A=255, R=192, G=192, B=192]	9	4		S	3			294	___1	0.988439	1.30E-08	122.13	104.24	122.13	-0.41344	48565000	1628	5	0.596723557	0.263181686	0.503089905	0.175233841	0.546615601	0.622943878	0.653459549	0.505674362	0.54691124	0.761343002	0.470441818	0.749071121	1	UID637(MAST4)1628-S
UID639		1.08459034	0.249176661	0.229407274	0.109789848	0.376086643	0.246644974	O15021-2;O15021-3;O15021-6;O15021	1585;1590;1600;1779	O15021-2	O15021-2	Microtubule-associated serine/threonine-protein kinase 4	MAST4	RVDSGTEKPGLVAPESPVRKSPSEYKLEGRS	VDSGTEKPGLVAPES(1)PVRK	765	Color2 [A=255, R=192, G=192, B=192]	9	4		S	4			294	___1	1	6.61E-08	118.01	100.73	118.01	0.085465	225390000	1585	15	1.509576797	1.565790176	1.507236481	0.361013412	1.17530632	1.660182953	1.490634918	1.182329178	1.162109375	1.711240768	0.770671844	1.36075592	1	UID639(MAST4)1585-S
UID640		1.293642489	0.355209351	0.576792925	0.181013107	0.685753191	0.247104645	O15027-4;O15027-2;O15027-3;O15027;O15027-5	2083;2083;2083;2083;2083	O15027-4;O15027-5	O15027-5	Protein transport protein Sec16A	SEC16A	WDRADSGPTQPPLSLSPAPETKRPGQAAKKE	ADSGPTQPPLS(0.062)LS(0.937)PAPET(0.001)K	766	Color2 [A=255, R=192, G=192, B=192]	9	4		S	4			295;296	___1	0.936631	5.05E-12	128.8	92.202	128.8	0.17925	136040000	2083	13	-1.049213409	-0.814649582	-1.05298996	-1.570789337	-1.266916275	-1.039678574	-1.129579544	-1.467418671	-1.385482788	-0.94916153	-1.439388275	-1.269617081	1	UID640(SEC16A)2083-S
UID641		0.411009553	0.114762624	1.124124635	-0.201456706	0.16279189	-0.041795731	O15027-4;O15027-2;O15027-3;O15027;O15027-5	1069;1069;1069;1069;1069	O15027-4;O15027-5	O15027-5	Protein transport protein Sec16A	SEC16A	LERAQQELVPPQQQASPPQLPKAMFSELSNP	AQQELVPPQQQAS(1)PPQLPK	767	Color2 [A=255, R=192, G=192, B=192]	9	4		S	3			295;296	___1	1	1.66E-05	106.35	79.081	86.551	0.63301	713720000	1069	13	2.188331604	2.094964981	1.994512558	1.505483627	2.322101593	2.266017914	2.169059753	1.808725357	1.95573616	2.19184494	1.978820801	2.232530594	1	UID641(SEC16A)1069-S
UID642		1.469481626	-0.524018606	0.654793684	-0.253613472	0.557531147	-0.32674408	O15027-4;O15027-2;O15027-3;O15027;O15027-5	1305;1305;1305;1305;1305	O15027-4;O15027-5	O15027-5	Protein transport protein Sec16A	SEC16A	RYWCDAEYDAYRREHSAFGDRPEKRDNNWRY	REHS(1)AFGDRPEK	768	Color2 [A=255, R=192, G=192, B=192]	9	4		S	4			295;296	___1	1	2.35E-11	143.88	98.762	143.88	0.0065789	163050000	1305	4	-0.150787354	-0.317014694	-0.202318192	1.300128937	0.234291077	-0.173810959	-0.0091362	0.401954651	0.509117126	-0.188613892	0.611816406	-0.113090515	1	UID642(SEC16A)1305-S
UID643		0.21662432	-0.048931122	0.773548318	-0.085754077	0.063344009	-0.032251994	O15027-4;O15027-2;O15027-3;O15027;O15027-5	1327;1327;1327;1327;1327	O15027-4;O15027-5	O15027-5	Protein transport protein Sec16A	SEC16A	EKRDNNWRYDPRFTGSFDDDPDPHRDPYGEE	FT(0.015)GS(0.985)FDDDPDPHRDPYGEEVDRR	769	Color2 [A=255, R=192, G=192, B=192]	9	4		S	4			295;296	___1	0.985135	9.44E-78	181.37	144.03	181.37	-0.32106	2494600000	1327	4	2.919273376	3.042264938	2.977600098	2.726892471	3.049116135	3.081817627	2.966781616	3.188034058	2.931116104	3.20898819	2.666273117	3.160633087	1	UID643(SEC16A)1327-S
UID644		0.079295817	0.010682424	0.058166896	0.007137934	0.5881761	0.100633621	O15027-4	2266	O15027-4	O15027-4	Protein transport protein Sec16A	SEC16A	ARGLANPEPAPEPKLSRCSSMSSLSREVSQH	GLANPEPAPEPKLS(1)R	770	Color2 [A=255, R=192, G=192, B=192]	9	4		S	3			295	___1	1	0.000283985	100.45	82.348	100.45	-0.36879	18035000	2266	14	-0.123859406	-0.013093948	-0.058229446	-0.091033936	-0.068901062	-0.075496674	-0.065923691	-0.020681381	-0.140625	-0.033147812	-0.267021179	-0.196914673	1	UID644(SEC16A)2266-S
UID645		1.196347436	0.175203959	0.529250239	0.089268366	0.041043084	0.016558329	O15027-4;O15027-2;O15027-3;O15027;O15027-5	2022;2022;2022;2022;2022	O15027-4;O15027-5	O15027-5	Protein transport protein Sec16A	SEC16A	VPPLQERRHLLQEARSPDPGIVPQEAPVGNS	S(1)PDPGIVPQEAPVGNSLSELSEENFDGK	771	Color2 [A=255, R=192, G=192, B=192]	9	4		S	3			295;296	___1	1	1.01E-135	200.3	184.52	193.49	0.074746	225820000	2022	1	1.246541977	1.185720444	1.371292114	0.148286819	1.172803879	1.184362411	1.009439468	1.142803192	1.125699997	1.390844345	0.999864578	1.363170624	1	UID645(SEC16A)2022-S
UID646		0.010901163	0.002621333	0.322187906	-0.088580767	0.13193255	0.038302104	O15027-4;O15027-2;O15027-3;O15027;O15027-5	2037;2037;2037;2037;2037	O15027-4;O15027-5	O15027-5	Protein transport protein Sec16A	SEC16A	SPDPGIVPQEAPVGNSLSELSEENFDGKFAN	SPDPGIVPQEAPVGNS(0.849)LS(0.15)ELS(0.001)EENFDGK	772	Color2 [A=255, R=192, G=192, B=192]	9	4		S	3			295;296	___1	0.848964	7.38E-05	81.341	56.696	81.341	1.1118	6306000	2037	16	-2.293041229	-2.038022995	-2.170755386	-2.500134468	-2.150468826	-2.006916046	-2.120080948	-2.221883774	-2.167718887	-2.050842285	-2.283599854	-2.282283783	1	UID646(SEC16A)2037-S
UID647	+	3.042368035	0.742373149	1.632225606	0.495119731	0.994417635	0.143076579	O15027-4;O15027-2;O15027-3;O15027;O15027-5	1964;1964;1964;1964;1964	O15027-4;O15027-5	O15027-5	Protein transport protein Sec16A	SEC16A	LLPSAPQTLPDGPLASPARVPMFPVPLPPGP	LLPSAPQT(0.001)LPDGPLAS(0.999)PAR	773	Color2 [A=255, R=255, G=0, B=0]	9	6		S	3			295;296	___1	0.999488	8.65E-12	125.91	102.53	125.91	-0.7148	105330000	1964	16	-0.256223679	-0.288511276	-0.180641174	-1.137441635	-0.881620407	-0.59220314	-0.852405548	-1.121520996	-0.978569031	-0.383615494	-0.488414764	-0.282575607	1	UID647(SEC16A)1964-S
UID649		1.259606512	-0.125284831	1.62197915	-0.228162766	0.528511947	-0.120236715	O15027-4;O15027-2;O15027-3;O15027;O15027-5	569;569;569;569;569	O15027-4;O15027-5	O15027-5	Protein transport protein Sec16A	SEC16A	PEDEASGSFFKQIDSSPVGGETDETTVSQNY	QIDS(0.105)S(0.895)PVGGETDETTVSQNYR	775	Color2 [A=255, R=192, G=192, B=192]	9	4		S	3			295;296	___1	0.894704	2.00E-157	239.43	193.57	193.88	-0.077006	1809500000	569	5	2.352243423	2.22253418	2.319452286	2.488611221	2.500934601	2.551544189	2.46289444	2.432161331	2.37502861	2.570005417	2.251470566	2.43346405	1	UID649(SEC16A)569-S
UID656		0.07974982	-0.037242889	0.21970522	0.068723361	0.368539205	0.108252843	O15027-5	2253	O15027-5	O15027-5	Protein transport protein Sec16A	SEC16A	PQGRSGRNDGLLALSSPDAEEPQLPDGTGRE	NDGLLALS(0.052)S(0.948)PDAEEPQLPDGTGR	782	Color2 [A=255, R=192, G=192, B=192]	9	4		S	3			296	___1	0.947757	1.88E-28	141.43	126.04	141.43	0.15443	40234000	2253	9	-1.770868301	-1.664556503	-1.464109421	-1.859529495	-1.669330597	-1.734472275	-1.845333099	-1.368673325	-1.573799133	-1.612731934	-1.713062286	-1.898498535	1	UID656(SEC16A)2253-S
UID657		0.475821169	0.106136958	0.763349844	-0.087778091	0.123523284	-0.046807607	O15031	1570	O15031	O15031	Plexin-B2	PLXNB2	TLILSKVGVSQQPEDSQQDLPGERHALLEEE	VGVSQQPEDS(1)QQDLPGER	783	Color2 [A=255, R=192, G=192, B=192]	9	4		S	3			297	___1	0.999996	6.99E-05	102.45	80.399	102.45	0.22475	34276000	1570	10	0.006429672	-0.009063721	0.012859344	-0.528118134	0.026138306	0.156234741	-0.022680283	0.009435654	-0.294940948	0.164583206	-0.225234985	0.211299896	1	UID657(PLXNB2)1570-S
UID659		0.696370374	0.255378723	0.631997219	-0.074301084	0.599453823	0.281327566	O15037	10	O15037	O15037	Protein KHNYN	KHNYN	______MPTWGARPASPDRFAVSAEAENKVR	PAS(1)PDRFAVSAEAENK	785	Color2 [A=255, R=192, G=192, B=192]	9	4		S	3			299	___1	1	1.36E-71	209.71	173.69	209.71	0.2309	644500000	10	3	1.912622452	1.827785492	1.886671066	1.127218246	1.899053574	2.000934601	1.395637512	1.942499161	1.522806168	1.884027481	1.189632416	1.709436417	1	UID659(KHNYN)10-S
UID662		1.073641433	-0.470837275	0.348633399	0.227071126	0.158725261	0.087190628	O15040-2;O15040	408;408	O15040-2	O15040-2	Tectonin beta-propeller repeat-containing protein 2	TECPR2	LRGSSMASSVASEPRSRSSSLNSTDSGSGLL	GSSMASSVAS(0.002)EPRS(0.998)R	788	Color2 [A=255, R=192, G=192, B=192]	9	4		S	3			300	___1	0.998239	1.08E-06	106.93	81.063	106.93	0.68615	15945000	408	14	-1.672822952	-1.687778473	-1.824707031	-0.27803421	-1.615690231	-2.295324326	-0.884634018	-1.317029953	-1.57113266	-2.134664536	-1.446456909	-1.865758896	1	UID662(TECPR2)408-S
UID663		0.070208823	-0.040112178	0.50971131	0.167160988	0.320613033	-0.068102519	O15042;O15042-2	67;67	O15042	O15042	U2 snRNP-associated SURP motif-containing protein	U2SURP	KHNYRNESARESLCDSPHQNLSRPLLENKLK	ESLCDS(1)PHQNLSR	789	Color2 [A=255, R=192, G=192, B=192]	9	4		S	3			301	___1	0.999984	2.81E-05	121.27	100.33	121.27	0.086884	14898000	67	6	-1.863050461	-1.69884491	-1.631673813	-1.424968719	-2.038204193	-1.758497238	-2.061613083	-1.453855515	-1.557764053	-1.576751709	-1.761013031	-1.651496887	1	UID663(U2SURP)67-S
UID664		0.506192588	-0.145248413	0.051851801	-0.025022507	0.213868537	-0.106434504	O15042;O15042-2	238;238	O15042	O15042	U2 snRNP-associated SURP motif-containing protein	U2SURP	KTKGRLSRFEPPQSDSDGQRRSMDAPSRRNR	FEPPQS(0.08)DS(0.92)DGQRR	790	Color2 [A=255, R=192, G=192, B=192]	9	4		S	3			301	___1	0.919887	0.000278224	102.39	82.153	102.39	-0.12379	13928000	238	8	-1.218015671	-0.996007919	-1.254177094	-0.196088791	-0.9635849	-1.298503876	-1.202577591	-0.901508331	-0.928369522	-1.2141819	-0.698659897	-1.236055374	1	UID664(U2SURP)238-S
UID665		0.803820203	0.641782761	0.335797019	0.222783407	0.291497255	0.22392718	O15042;O15042-2;O15042-3	485;484;76	O15042	O15042	U2 snRNP-associated SURP motif-containing protein	U2SURP	HVYYRWKLYSILQGDSPTKWRTEDFRMFKNG	LYSILQGDS(1)PTK	791	Color2 [A=255, R=192, G=192, B=192]	9	4		S	3			301	___1	0.999794	1.58E-15	165.86	143.54	165.86	-0.58309	48848000	485	9	0.548183441	-0.104179382	0.428920746	-1.388381958	-0.004585266	0.140968323	0.194972992	-0.878120422	-0.369276047	0.040512085	-0.330312729	0.490943909	1	UID665(U2SURP)485-S
UID666		0.915152793	0.365980148	0.417462512	0.115337372	0.204367202	0.101345698	O15047	508	O15047	O15047	Histone-lysine N-methyltransferase SETD1A	SETD1A	EMLLKEQRSKFSFLASDTEEEEENSSMVLGA	FS(0.001)FLAS(0.999)DT(1)EEEEENSSMVLGAR	792	Color2 [A=255, R=192, G=192, B=192]	9	4		S	3			302	___1	0.999445	0	295.78	234.17	132.39	-1.0195	321100000	508	6	0.344982147	0.058803558	0.265928268	-0.566337585	0.141508102	0.074293137	0.18702507	-0.342456818	-0.272794724	0.35125351	-0.21349144	0.22791481	1	UID666(SETD1A)508-S
UID668		0.038696019	0.008492788	1.42023088	0.34603405	0.517541289	0.131850878	O15047	301	O15047	O15047	Histone-lysine N-methyltransferase SETD1A	SETD1A	AYSSSTTSTSFKPRRSENSYQDAFSRRHFSA	RS(0.99)ENS(0.01)YQDAFSR	794	Color2 [A=255, R=192, G=192, B=192]	9	4		S	3			302	___1	0.990011	0.0137842	52.862	43.429	52.862	0.23026	4991000	301	2	-2.308229446	-2.199205399	-2.312288284	-1.854757309	-2.505456924	-2.733093262	-2.402849197	-2.181907654	-2.260444641	-2.600840569	-2.375492096	-2.2389431	1	UID668(SETD1A)301-S
UID669		1.030459996	-0.406604131	0.441644229	-0.228346825	0.691135126	-0.260320028	O15047	470	O15047	O15047	Histone-lysine N-methyltransferase SETD1A	SETD1A	EVRTSPRPASPARSGSPAPETTNESVPFAQH	S(0.171)GS(0.829)PAPETTNESVPFAQHSSLDSR	795	Color2 [A=255, R=192, G=192, B=192]	9	4		S	3			302	___1	0.828546	6.42E-79	187.89	170.93	187.89	-0.12245	92564000	470	3	0.000259399	0.456975937	-0.064462662	0.625673294	0.384994507	0.333547592	0.69011879	0.530158997	0.392307281	0.437854767	0.444257736	0.291620255	1	UID669(SETD1A)470-S
UID672		0.190180356	-0.059160233	0.155407831	0.055386225	0.037917948	-0.014022191	O15047	1103	O15047	O15047	Histone-lysine N-methyltransferase SETD1A	SETD1A	TPAPVEVPVPERVAGSPVTPLPEQEASPARP	VAGS(0.988)PVT(0.012)PLPEQEASPAR	798	Color2 [A=255, R=192, G=192, B=192]	9	4		S	3			302	___1	0.988041	0.000104286	99.407	90.36	99.407	0.50593	5186600	1103	4	-2.461523056	-2.116714478	-2.312002182	-2.101147652	-2.376792908	-2.327472687	-2.318187714	-2.109140396	-2.285430908	-2.286626816	-2.149196625	-2.412349701	1	UID672(SETD1A)1103-S
UID673		0.963490904	-0.175383886	0.517272347	-0.101617813	0.667350197	-0.122316996	O15049	428	O15049	O15049	NEDD4-binding protein 3	N4BP3	QAQDAELVRLREAVRSLQEQAPREEAPGSCE	S(1)LQEQAPR	799	Color2 [A=255, R=192, G=192, B=192]	9	4		S	3			303	___1	1	0.0181571	53.683	18.459	42.743	-0.5344	23904000	428	1	-1.616027832	-1.518720627	-1.732566833	-0.648633957	-1.494897842	-1.546743393	-1.513479233	-1.330013275	-1.497671127	-1.54945755	-1.389211655	-1.561695099	1	UID673(N4BP3)428-S
UID676		0.263429454	0.130723953	0.265872516	0.16783301	0.990123126	0.432170232	O15056;O15056-3;O15056-2	1124;1124;1079	O15056	O15056	Synaptojanin-2	SYNJ2	QRPPPPTGLMVKKSASDASISSGTHGQYSIL	S(0.027)AS(0.972)DASISSGTHGQYSILQTAR	802	Color2 [A=255, R=192, G=192, B=192]	9	4		S	3			305	___1	0.972498	9.36E-260	280.08	253.66	280.08	0.14987	47431000	1124	3	0.357978821	0.803117752	0.182332993	-0.099761963	0.353809357	0.206144333	0.450948715	0.29249382	0.20781517	-0.048238754	0.189710617	-0.094552994	1	UID676(SYNJ2)1124-S
UID677	+	2.346551603	0.968519211	1.821247749	1.027998288	1.292335908	0.725045522	O15056;O15056-3	1097;1097	O15056	O15056	Synaptojanin-2	SYNJ2	EAVGEFRHRSPSRSLSVPNRPRPPQPPQRPP	SLS(1)VPNRPR	803	Color2 [A=255, R=255, G=0, B=0]	9	6		S	3			305	___1	0.999901	0.00472837	70.942	22.518	70.942	-0.10462	7507200	1097	3	-1.331203461	-1.579589844	-1.138837814	-3.635962486	-2.539665222	-2.216085434	-2.224338531	-2.194219589	-2.53663063	-1.651599884	-2.442358017	-2.130809784	1	UID677(SYNJ2)1097-S
UID678		0.269255181	-0.110372543	1.915513913	-0.194699923	2.912352462	-0.257794062	O15056;O15056-2	1443;1398	O15056	O15056	Synaptojanin-2	SYNJ2	TWLSKSSDPLDSGTRSPKRDPIDPVSAGASA	S(1)PKRDPIDPVSAGASAAK	804	Color2 [A=255, R=192, G=192, B=192]	9	4		S	3			305	___1	0.999929	1.91E-18	147.41	117.27	90.534	1.2999	96349000	1443	1	-0.802715302	-0.823877335	-0.759799957	-0.970165253	-0.635881424	-0.565647125	-1.010530472	-0.506801605	-0.537942886	-0.498315811	-0.529752731	-0.584941864	1	UID678(SYNJ2)1443-S
UID681		0.446455288	-0.141214689	1.344937961	-0.263988813	0.771801427	-0.250616709	O15061	1163	O15061	O15061	Synemin	SYNM	EVVEVSAGGDLSQAASPTGASRSVRHVTLGP	MSYEGPTAEVVEVSAGGDLSQAAS(0.958)PT(0.041)GAS(0.001)R	807	Color2 [A=255, R=192, G=192, B=192]	9	4		S	3			306	___1	0.958178	3.81E-204	242.82	235.87	242.82	-0.50595	127540000	1163	24	-2.928211212	-2.739429474	-2.823295593	-2.630853653	-2.615943909	-2.516702652	-2.936837196	-2.542823792	-2.587631226	-2.712211609	-2.30132103	-2.725553513	1	UID681(SYNM)1163-S
UID682		1.453268172	-0.244466146	1.592985466	-0.295440674	1.178781528	-0.152830124	O15061;O15061-2	653;653	O15061	O15061	Synemin	SYNM	VAENIVTSILKQFTQSPETEASADSFPDTKV	QFT(0.023)QS(0.977)PETEASADSFPDTK	808	Color2 [A=255, R=192, G=192, B=192]	9	4		S	3			306	___1	0.977214	1.31E-42	166.6	146.7	166.6	-0.52302	364340000	653	5	0.700050354	0.815383911	0.629829407	1.048509598	1.029851913	0.991205215	0.935180664	0.876407623	1.067073822	0.911909103	0.876228333	0.815616608	1	UID682(SYNM)653-S
UID683		0.55513705	-0.236489614	0.679924825	-0.127418518	2.140202654	-0.339334488	O15061;O15061-2	1044;1044	O15061	O15061	Synemin	SYNM	KAVESVVRESLSRQRSPAPGSPDEEGGAEAP	QRS(1)PAPGS(1)PDEEGGAEAPAAGIR	809	Color2 [A=255, R=192, G=192, B=192]	9	4		S	3			306	___1	1	6.11E-272	281.3	259.99	192.89	0.40234	393470000	1044	3	0.983371735	0.970438004	0.885332108	1.060371399	0.980796814	1.166801453	0.818025589	1.43034935	1.300235748	1.394075394	1.187803268	1.275266647	1	UID683(SYNM)1044-S
UID684		0.630591403	-0.201881409	1.571418216	-0.270739873	1.218535377	-0.149202347	O15061;O15061-2	1049;1049	O15061	O15061	Synemin	SYNM	VVRESLSRQRSPAPGSPDEEGGAEAPAAGIR	QRS(1)PAPGS(1)PDEEGGAEAPAAGIR	810	Color2 [A=255, R=192, G=192, B=192]	9	4		S	3			306	___1	1	1.01E-130	220.92	200.33	192.89	0.40234	717390000	1049	8	2.113447189	1.941461563	2.008230209	2.242517471	2.270296097	2.313276291	2.493392944	2.086551666	2.088838577	2.214086533	2.117193222	2.179466248	1	UID684(SYNM)1049-S
UID686		0.890758619	-0.317782084	0.871132778	-0.365481377	0.170820985	-0.064217885	O15061	1379	O15061	O15061	Synemin	SYNM	TVMTEKSTFQSVVSESPQEDSAGDTSGAEMT	STFQSVVS(0.014)ES(0.985)PQEDS(0.001)AGDTSGAEMTSGVSR	812	Color2 [A=255, R=192, G=192, B=192]	9	4		S	3			306	___1	0.985024	2.08E-57	158.49	133.89	104.53	-0.11155	36483000	1379	10	-2.015628815	-1.632492065	-1.918222427	-1.175701141	-1.354539871	-1.625392914	-1.74747467	-1.331317902	-1.534204483	-1.723899841	-1.692430496	-1.957359314	1	UID686(SYNM)1379-S
UID688		1.081883554	0.410044988	0.788804997	0.284204801	0.215060348	0.16470782	O15061;O15061-2	1107;1107	O15061	O15061	Synemin	SYNM	QRTPQGPVSATVEVSSPTGFAQSQVLEDVSQ	TPQGPVSATVEVS(0.006)S(0.984)PT(0.01)GFAQSQVLEDVSQAAR	814	Color2 [A=255, R=192, G=192, B=192]	9	4		S	4			306	___1	0.983541	1.48E-151	211.62	198.43	211.62	0.56577	485970000	1107	14	0.194173813	-0.179990768	0.07652092	-0.985256195	-0.175107956	-0.332832336	-0.117681503	-0.595136642	-0.426612854	-0.15281105	-0.603710175	0.35310173	1	UID688(SYNM)1107-S
UID693		0.99451019	0.258555094	0.654712696	0.226595561	0.857012957	0.276237488	O15084;O15084-4;O15084-1;O15084-2	1011;1041;1044;857	O15084	O15084	Serine/threonine-protein phosphatase 6 regulatory ankyrin repeat subunit A	ANKRD28	TFNAINRYTNTSKTVSFEALPIMRNEPSSYC	T(0.019)VS(0.981)FEALPIMR	819	Color2 [A=255, R=192, G=192, B=192]	9	4		S	2			310	___1	0.980846	0.00637758	67.879	48.267	67.879	0.054695	51013000	1011	3	0.192247391	-0.109811783	0.156490326	-1.15609169	-0.255525589	-0.038381577	-0.030006409	-0.280344009	-0.226388931	-0.068256378	-0.427343369	-0.094186783	1	UID693(ANKRD28)1011-S
UID694		1.058639992	-0.404701233	0.51286574	-0.210747401	0.044074084	-0.027242025	O15085;O15085-2	1155;1195	O15085	O15085	Rho guanine nucleotide exchange factor 11	ARHGEF11	QGKHQVLLEDPEQEGSAEEEELGVLPCPSTS	HQVLLEDPEQEGS(1)AEEEELGVLPCPSTSLDGENR	820	Color2 [A=255, R=192, G=192, B=192]	9	4		S	4			311	___1	1	1.11E-135	204.51	183.34	204.51	-0.32997	381050000	1155	13	-0.791181564	-0.460105896	-0.348472595	0.062950134	-0.323917389	-0.321094513	0.045917511	-0.360601425	-0.070972443	-0.208518982	-0.535783768	-0.773731232	1	UID694(ARHGEF11)1155-S
UID697		0.610433666	0.044977824	1.533505821	-0.070333481	0.000127978	-1.08E-05	O15085;O15085-2	592;632	O15085	O15085	Rho guanine nucleotide exchange factor 11	ARHGEF11	QYDAPEPGTQRLSTGSFPEDLLESDSSRSEI	LS(0.005)T(0.029)GS(0.966)FPEDLLESDSSR	823	Color2 [A=255, R=192, G=192, B=192]	9	4		S	3			311	___1	0.965924	5.93E-49	180.05	163.74	147.84	-0.3445	26232000	592	5	-1.093860626	-1.049596786	-1.063989639	-1.164157867	-0.990697861	-1.006933212	-1.169322968	-1.108507156	-1.0645504	-1.021137238	-1.098882675	-1.087394714	1	UID697(ARHGEF11)592-S
UID701		0.972857936	-0.389822006	0.096432394	0.042129199	0.637177664	-0.355137507	O15085;O15085-2	271;311	O15085	O15085	Rho guanine nucleotide exchange factor 11	ARHGEF11	PVIMARVAQHHRRQGSDAAVPSTGDQGVDQS	QGS(0.999)DAAVPS(0.001)TGDQGVDQSPK	827	Color2 [A=255, R=192, G=192, B=192]	9	4		S	3			311	___1	0.999119	2.54E-41	160.93	129.42	125.79	0.5484	500650000	271	3	0.454370499	0.632761002	0.305782318	1.796894073	0.54593277	0.298418045	0.552732468	1.108751297	0.900896072	0.53915596	1.281820297	0.637350082	1	UID701(ARHGEF11)271-S
UID702		0.502210669	-0.233786901	0.303233362	-0.138718605	0.309661783	0.084092458	O15085;O15085-2	35;35	O15085	O15085	Rho guanine nucleotide exchange factor 11	ARHGEF11	DSAPERKSPSHHRQPSDASETTGLVQRCVII	QPS(0.999)DAS(0.001)ETTGLVQR	828	Color2 [A=255, R=192, G=192, B=192]	9	4		S	2			311	___1	0.999295	0.000429195	101.2	75.54	101.2	0.31372	46668000	35	3	-0.912302017	-1.292886734	-1.074756622	-0.755558014	-0.806346893	-1.102846146	-1.173187256	-0.584531784	-0.820865631	-1.195203781	-1.179740906	-1.157278061	1	UID702(ARHGEF11)35-S
UID704		0.267109326	-0.112366358	0.327433818	0.121155739	0.194512881	0.082350413	O15085;O15085-2	1458;1498	O15085	O15085	Rho guanine nucleotide exchange factor 11	ARHGEF11	ELAHRELLKSLGGESSGGTTPVGSFHTEAAR	SLGGES(0.034)S(0.965)GGTTPVGSFHTEAAR	830	Color2 [A=255, R=192, G=192, B=192]	9	4		S	3			311	___1	0.965438	2.91E-49	164.83	137.86	164.83	-0.17587	167140000	1458	7	-0.242366791	0.116085052	-0.196876526	0.231014252	-0.258241653	-0.199508667	0.24143219	-0.182418823	-0.045072556	0.009124756	-0.182994843	-0.396339417	1	UID704(ARHGEF11)1458-S
UID706		1.033264996	-0.157286326	0.065320199	-0.037170092	1.128088773	0.138632456	O15085;O15085-2	635;675	O15085	O15085	Rho guanine nucleotide exchange factor 11	ARHGEF11	EMKRSRKAENVPRSRSDVDMDAAAEATRLHQ	S(0.007)RS(0.993)DVDMDAAAEATR	832	Color2 [A=255, R=192, G=192, B=192]	9	4		S	3			311	___1	0.992884	5.79E-53	196.78	172	196.78	-0.52172	431570000	635	3	1.854255676	1.926872253	2.004699707	2.539608002	2.215080261	1.716478348	2.11995697	2.162672043	1.975057602	1.799739838	1.850580215	1.719610214	1	UID706(ARHGEF11)635-S
UID707		0.404339563	0.104923248	0.034847948	0.020057996	0.235997591	0.096468608	O15085;O15085-2	1295;1335	O15085	O15085	Rho guanine nucleotide exchange factor 11	ARHGEF11	MGLCSLEHLPPRTRNSGIWESPELDRNLAED	T(0.009)RNS(0.991)GIWESPELDR	833	Color2 [A=255, R=192, G=192, B=192]	9	4		S	3			311	___1	0.990814	1.04E-43	189.15	157.83	58.997	0.26236	209490000	1295	4	1.060783386	1.23276329	1.288961411	1.245351791	1.400754929	0.947467804	1.242017746	0.944612503	1.081108093	1.106019974	0.841876984	1.345205307	1	UID707(ARHGEF11)1295-S
UID708		1.675881835	0.175746918	0.093108706	0.02696832	0.798305242	0.060820262	O15085;O15085-2	1480;1520	O15085	O15085	Rho guanine nucleotide exchange factor 11	ARHGEF11	GSFHTEAARWTDGSLSPPAKEPLASDSRNSH	WTDGS(0.001)LS(0.999)PPAK	834	Color2 [A=255, R=192, G=192, B=192]	9	4		S	3			311	___1	0.999236	0.000825153	85.554	63.468	85.554	-0.2458	27835000	1480	7	0.436103821	0.387338638	0.456256866	0.11668396	0.530591965	0.268604279	0.259101868	0.172430038	0.320926666	0.358346939	0.320241928	0.418649673	1	UID708(ARHGEF11)1480-S
UID711		0.835147318	-0.730427424	0.177682549	-0.190386454	0.073053824	0.033282916	O15116	123	O15116	O15116	U6 snRNA-associated Sm-like protein LSm1	LSM1	EAEKLKVQALKDRGLSIPRADTLDEY_____	DRGLS(1)IPR	837	Color2 [A=255, R=192, G=192, B=192]	9	4		S	3			314	___1	1	0.00162275	79.659	45.793	79.659	-0.12814	35899000	123	5	-2.515369415	-2.430971146	-2.530143738	-0.998355865	-1.772014618	-2.831535339	-0.961645126	-2.265739441	-2.057817459	-2.596637726	-2.225402832	-2.754292488	1	UID711(LSM1)123-S
UID714		0.817792102	-0.16753006	0.006244735	0.003810883	0.077419878	0.030087789	O15127	319	O15127	O15127	Secretory carrier-associated membrane protein 2	SCAMP2	FSQGIFSSRTFHRAASSAAQGAFQGN_____	AAS(0.825)S(0.175)AAQGAFQGN	840	Color2 [A=255, R=192, G=192, B=192]	9	4		S	2			316	___1	0.824776	3.08E-31	188.48	179.05	105.13	0.21604	271030000	319	3	0.783470154	0.944181442	0.833112717	1.330389023	1.099832535	0.599721909	1.0694561	0.86104393	1.132854462	0.70353508	1.079954147	0.687011719	1	UID714(SCAMP2)319-S
UID716		0.194045615	0.093541463	0.663867557	0.244510333	1.394665761	0.377622604	O15143	310	O15143	O15143	Actin-related protein 2/3 complex subunit 1B	ARPC1B	GLTARERFQNLDKKASSEGGTAAGAGLDSLH	KAS(0.818)S(0.175)EGGT(0.007)AAGAGLDSLHK	842	Color2 [A=255, R=192, G=192, B=192]	9	4		S	4			317	___1	0.818141	5.17E-28	151.91	120.93	151.91	-0.14739	85132000	310	3	1.057378769	1.388147354	1.05859375	0.89217186	1.012565613	0.834493637	1.321796417	1.093841553	0.807857513	0.805515289	0.676490784	0.889245987	1	UID716(ARPC1B)310-S
UID717		0.573032277	0.375050863	0.87726553	0.555311839	0.945928648	0.593070984	O15155-2;O15155	50;50	O15155-2	O15155-2	BET1 homolog	BET1	LTESLRSKVTAIKSLSIEIGHEVKTQNKLLA	S(0.001)LS(0.999)IEIGHEVK	843	Color2 [A=255, R=192, G=192, B=192]	9	4		S	3			320	___1	0.998619	9.84E-33	193.62	136.47	193.62	-0.13799	750000000	50	3	1.487455368	2.137531281	1.853399277	0.598325729	1.431335449	1.110298157	1.874008179	1.358379364	1.120845795	1.481468201	0.783828735	1.433876038	1	UID717(BET1)50-S
UID718		0.125861271	-0.087697347	1.013513243	-0.379350026	0.185210803	-0.072516759	O15164-2;O15164	620;654	O15164-2	O15164-2	Transcription intermediary factor 1-alpha	TRIM24	VRKDTNIDHGQPRPPSNRTVQSPNSSVPSPG	DTNIDHGQPRPPS(1)NR	844	Color2 [A=255, R=192, G=192, B=192]	9	4		S	3			322	___1	1	1.13E-10	137.43	105.16	137.43	0.20192	242840000	620	13	-0.196147919	0.131084442	-0.2293396	0.030765533	0.205377579	0.357053757	-0.463350296	0.25885582	0.173183441	-0.187376022	0.142816544	-0.03229332	1	UID718(TRIM24)620-S
UID719		1.913154832	-0.407586416	1.304521827	-0.477536201	1.891106688	-0.43402036	O15164-2;O15164	991;1025	O15164-2	O15164-2	Transcription intermediary factor 1-alpha	TRIM24	FPKPEFRNESEDNKFSDDSDDDFVQPRKKRL	NESEDNKFS(1)DDSDDDFVQPR	845	Color2 [A=255, R=192, G=192, B=192]	9	4		S	3			322	___1	0.999974	1.36E-35	163.61	149.45	162.82	-0.14298	354050000	991	9	0.104152679	-0.103477478	0.210851669	0.766056061	0.669343948	0.426746368	0.474149704	0.450941086	0.509195328	0.588581085	0.460344315	0.464662552	1	UID719(TRIM24)991-S
UID721		0.304941608	-0.207277616	0.420806805	-0.204346975	0.465418097	-0.211990039	O15164-2;O15164	710;744	O15164-2	O15164-2	Transcription intermediary factor 1-alpha	TRIM24	PPENYDFPVVIVKQESDEESRPQNANYPRSI	QES(1)DEESRPQNANYPR	847	Color2 [A=255, R=192, G=192, B=192]	9	4		S	3			322	___1	0.999994	2.68E-09	128.32	75.044	128.32	-0.056633	8117900	710	3	-3.237279892	-2.946158409	-3.263145447	-2.019896507	-2.74424839	-3.144780159	-3.456389427	-2.679591179	-2.688770294	-3.228742599	-2.644175529	-2.937695503	1	UID721(TRIM24)710-S
UID722		1.3476488	0.207516988	0.000876039	-0.000240644	0.225433962	0.085912069	O15164-2;O15164	777;811	O15164-2	O15164-2	Transcription intermediary factor 1-alpha	TRIM24	NSSNGKSEWLDPSQKSPLHVGETRKEDDPNE	S(1)PLHVGETR	848	Color2 [A=255, R=192, G=192, B=192]	9	4		S	3			322	___1	1	1.30E-05	128.08	97.827	128.08	0.094612	266580000	777	1	1.14466095	1.301013947	1.201644897	1.056083679	1.303249359	1.128778458	1.116157532	0.930686951	0.977924347	1.138259888	0.880155563	1.371168137	1	UID722(TRIM24)777-S
UID730		0.049321786	0.026159286	0.653359754	-0.109356244	0.426605148	0.133742015	O15169-2;O15169	77;77	O15169-2	O15169-2	Axin-1	AXIN1	RRSDLDLGYEPEGSASPTPPYLKWAESLHSL	RSDLDLGYEPEGS(0.005)AS(0.994)PT(0.001)PPYLK	856	Color2 [A=255, R=192, G=192, B=192]	9	4		S	3			323	___1	0.99395	1.50E-19	138.11	118.13	138.11	0.63688	129750000	77	15	-0.195701599	-0.097869873	-0.252521515	-0.653209686	-0.127500534	-0.017848969	0.144075394	-0.396568298	-0.372077942	-0.094882965	-0.53150177	-0.320934296	1	UID730(AXIN1)77-S
UID731		1.005278171	0.29253451	0.394183906	-0.048484802	0.141142227	0.033935547	O15173;O15173-2	104;128	O15173	O15173	Membrane-associated progesterone receptor component 2	PGRMC2	ESPATSLPRMKKRDFSLEQLRQYDGSRNPRI	KRDFS(1)LEQLR	857	Color2 [A=255, R=192, G=192, B=192]	9	4		S	3			324	___1	1	0.000979821	142.92	91.504	47.666	-0.28347	139590000	104	5	0.167461395	0.286161423	0.250434875	-0.424526215	0.311208725	0.255132675	-0.312480927	0.129329681	0.009605408	0.2924366	0.037521362	0.272293091	1	UID731(PGRMC2)104-S
UID732		0.687380806	-0.178542455	0.664469018	-0.204739571	0.032077913	0.012711843	O15173;O15173-2	90;114	O15173	O15173	Membrane-associated progesterone receptor component 2	PGRMC2	WGRRGLGAGAGAGEESPATSLPRMKKRDFSL	GLGAGAGAGEES(1)PATSLPR	858	Color2 [A=255, R=192, G=192, B=192]	9	4		S	3			324	___1	1	3.61E-130	231.5	204.24	231.5	-0.39078	443480000	90	12	1.164661407	1.392400742	1.452821732	1.619792938	1.630191803	1.452543259	1.667238235	1.400760651	1.47751236	1.521240234	1.18929863	1.261209488	1	UID732(PGRMC2)90-S
UID734		0.187273372	-0.085498174	0.162179408	-0.116328557	0.101033178	0.066176097	O15194-2;O15194	33;33	O15194-2	O15194-2	CTD small phosphatase-like protein	CTDSPL	GRLPGAGEKASQCNVSLKKQRSRSILSSFFC	ASQCNVS(1)LKK	860	Color2 [A=255, R=192, G=192, B=192]	9	4		S	3			326	___1	0.999998	0.00173331	76.588	39.741	76.588	-0.084851	33251000	33	7	0.412647247	0.891162872	0.795701981	1.048938751	0.570184708	1.062147141	0.97542572	0.682781219	0.697799683	0.781665802	0.26729393	0.852024078	1	UID734(CTDSPL)33-S
UID735		0.308660672	0.151642481	0.100129454	0.0477705	0.591027084	0.211991628	O15194-2;O15194	257;268	O15194-2	O15194-2	CTD small phosphatase-like protein	CTDSPL	LIPFFEGLSREDDVYSMLHRLCNR_______	EDDVYS(1)MLHR	861	Color2 [A=255, R=192, G=192, B=192]	9	4		S	3			326	___1	1	1.10E-07	142.12	119.2	142.12	-0.21505	72638000	257	6	-1.802038193	-1.808105469	-2.129234314	-1.878476143	-2.0853405	-1.836452484	-2.381958008	-2.005926132	-1.80642128	-2.244503021	-1.888467789	-2.24238205	1	UID735(CTDSPL)257-S
UID737		1.925283095	-0.777113914	1.410138815	-0.559478124	2.560855488	-0.763349533	O15209	592	O15209	O15209	Zinc finger and BTB domain-containing protein 22	ZBTB22	GPGTPTGPSLPSKRESPGVGGGSGDEASAAT	RES(0.99)PGVGGGS(0.01)GDEASAATPPSSR	863	Color2 [A=255, R=192, G=192, B=192]	9	4		S	3			327	___1	0.990245	0.00103138	70.647	54.34	70.647	0.79792	5523300	592	3	-4.041660309	-3.870594025	-4.253442764	-2.362650871	-3.402650833	-3.588857651	-3.327482224	-3.017133713	-3.489739418	-3.223658562	-3.327362061	-3.324627876	1	UID737(ZBTB22)592-S
UID738		1.679733545	-0.432051977	1.148715777	-0.30275027	0.471523825	-0.239133835	O15209	599	O15209	O15209	Zinc finger and BTB domain-containing protein 22	ZBTB22	PSLPSKRESPGVGGGSGDEASAATPPSSRRV	ESPGVGGGS(1)GDEASAATPPSSR	864	Color2 [A=255, R=192, G=192, B=192]	9	4		S	3			327	___1	0.99999	9.34E-105	202.62	179.52	152.5	1.0122	53941000	599	9	-0.921472549	-1.09536171	-1.083875656	0.195949554	-0.619335175	-0.84230423	-0.806266785	-0.508768082	-0.489519119	-0.933109283	-0.377285004	-1.072914124	1	UID738(ZBTB22)599-S
UID741		0.809083139	0.311721166	0.79670725	0.326279322	1.028073702	0.162491481	O15211;O15211-2	409;327	O15211	O15211	Ral guanine nucleotide dissociation stimulator-like 2	RGL2	YSQSRELLVQEVKLQSPLEPHSKKAPRSGSR	LQS(1)PLEPHSK	867	Color2 [A=255, R=192, G=192, B=192]	9	4		S	3			328	___1	0.999988	3.71E-08	139.66	98.419	139.66	0.11715	534270000	409	3	1.807096481	2.01892662	1.899023056	1.684192657	1.372175217	1.791963577	1.353002548	1.917198181	1.519681931	1.751893997	1.67064476	1.815032959	1	UID741(RGL2)409-S
UID745		0.487035349	-0.465927442	0.478219557	-0.444108804	0.26785434	0.232013702	O15211	619	O15211	O15211	Ral guanine nucleotide dissociation stimulator-like 2	RGL2	PASSPRPSRGHRRSASCGSPLSGGAEEASGG	S(0.13)AS(0.825)CGS(0.045)PLSGGAEEASGGTGYGGEGSGPGASDCR	871	Color2 [A=255, R=192, G=192, B=192]	9	4		S	3			328	___1	0.824997	5.41E-185	223.47	212.07	223.47	0.69026	37877000	619	3	-3.347873688	-2.408119202	-2.579366684	-2.753185272	-2.20548439	-2.463204384	-1.726686478	-2.716023445	-2.494867325	-2.634290695	-3.256593704	-3.140516281	1	UID745(RGL2)619-S
UID748		0.095894952	0.026733398	1.984693872	0.286957423	2.385810697	0.471739451	O15226;O15226-2	618;633	O15226	O15226	NF-kappa-B-repressing factor	NKRF	KRDIEQIIRNYARSESHTDLTFSRELTNDER	SES(0.926)HT(0.073)DLTFSR	874	Color2 [A=255, R=192, G=192, B=192]	9	4		S	3			330	___1	0.926374	1.87E-14	164.53	124.03	164.53	0.40235	19206000	618	3	-1.061935425	-1.133319855	-1.001569748	-1.129659653	-1.362840652	-1.342290878	-1.219381332	-0.913183212	-1.144460678	-1.673164368	-1.438537598	-1.500341415	1	UID748(NKRF)618-S
UID749		0.159764384	-0.203344981	0.354706453	-0.264736811	0.694083585	0.466845194	O15231-2;O15231-3;O15231;O15231-7;O15231-6;O15231-8;O15231-9;O15231-4;O15231-5	228;466;465;436;497;468;103;406;244	O15231-2;O15231-3;O15231-4;O15231-5	O15231-3	Zinc finger protein 185	ZNF185	RQSSPSGSEQLVRRESCGSSVLTDFEGKDVA	ES(1)CGSSVLTDFEGK	875	Color2 [A=255, R=192, G=192, B=192]	9	4		S	3			332;333;334;335	___1	0.99972	7.47E-97	226.72	194.84	208.39	0.13302	10115000000	466	2	3.706272125	4.398906708	4.242811203	4.090364456	4.552469254	4.208997726	5.175355911	3.838220596	3.944448471	4.017950058	3.246520996	3.682983398	1	UID749(ZNF185)466-S
UID752		0.604959828	-0.229098638	1.16540917	-0.280479113	0.891623201	-0.216583888	O15231-2;O15231-3;O15231;O15231-7;O15231-6;O15231-8;O15231-9;O15231-4;O15231-5	209;447;446;417;478;449;84;387;225	O15231-2;O15231-3;O15231-4;O15231-5	O15231-3	Zinc finger protein 185	ZNF185	GQGDPAVPAQQPADPSTPERQSSPSGSEQLV	GGQGDPAVPAQQPADPS(0.845)T(0.166)PERQS(0.566)S(0.367)PS(0.045)GS(0.01)EQLVR	878	Color2 [A=255, R=192, G=192, B=192]	9	4		S	3			332;333;334;335	___1	0.845206	3.65E-48	153.53	142.15	151.96	0.24008	2623200000	447	17	-0.387748718	-0.412809372	-0.290220261	0.335090637	0.035104752	-0.201332092	-0.464853287	0.049207687	0.012163162	-0.102537155	0.011829376	-0.350318909	1	UID752(ZNF185)447-S
UID754		0.58058726	-0.210276922	0.60946507	-0.174075762	0.310313096	-0.181302389	O15231-2;O15231-3;O15231;O15231-7;O15231-6;O15231-8;O15231-9;O15231-4;O15231-5	216;454;453;424;485;456;91;394;232	O15231-2;O15231-3;O15231-4;O15231-5	O15231-3	Zinc finger protein 185	ZNF185	PAQQPADPSTPERQSSPSGSEQLVRRESCGS	QS(0.001)S(0.992)PS(0.007)GSEQLVR	880	Color2 [A=255, R=192, G=192, B=192]	9	4		S	2			332;333;334;335	___1	0.991998	4.22E-67	217.57	172.26	214.48	0.08023	6825300000	454	3	1.484796524	1.399021149	1.348600388	2.421514511	1.731861115	1.437902451	1.309202194	1.754793167	1.799253464	1.262992859	2.047552109	1.465780258	1	UID754(ZNF185)454-S
UID756		0.727815414	0.066110611	0.532886585	-0.070593516	0.22164213	0.049420039	O15231-2;O15231-3;O15231;O15231-7;O15231-6;O15231-8;O15231-9;O15231-4;O15231-5	282;520;519;490;551;522;157;460;298	O15231-2;O15231-3;O15231-4;O15231-5	O15231-3	Zinc finger protein 185	ZNF185	PTQQPADPSTPEQQNSPSGSEQFVRRESCTS	GGQGDPAVPTQQPADPS(0.052)T(0.948)PEQQNS(0.998)PS(0.002)GSEQFVR	882	Color2 [A=255, R=192, G=192, B=192]	9	4		S	3			332;333;334;335	___1	0.997622	4.22E-118	182.3	162.93	157.38	-0.50459	2197800000	520	24	0.728162766	0.693721771	0.619258881	0.414783478	0.701480865	0.800468445	0.561946869	0.634283066	0.64658165	0.646068573	0.48402977	0.762784958	1	UID756(ZNF185)520-S
UID758		1.757807798	0.385861715	0.753663809	0.297124545	1.045014417	0.290396372	O15231-2;O15231-3	66;206	O15231-2;O15231-3	O15231-3	Zinc finger protein 185	ZNF185	REHSYVLSAAKKSTGSPTQETQAPFIAKRVE	S(0.001)T(0.001)GS(0.984)PT(0.013)QET(0.001)QAPFIAK	884	Color2 [A=255, R=192, G=192, B=192]	9	4		S	2			332;333	___1	0.983852	5.76E-97	224.97	133.15	224.97	0.83046	2298800000	206	4	3.911310196	4.176496506	4.001218796	2.804002762	3.550853729	3.914247513	3.754976273	3.631055832	3.545408249	3.921005249	3.558048248	3.738782883	1	UID758(ZNF185)206-S
UID759		1.618166189	0.797392527	1.494181406	0.771263758	1.949866845	0.524236043	O15231-2;O15231-3;O15231;O15231-7;O15231-6;O15231-8;O15231-4	38;178;178;178;178;178;178	O15231-2;O15231-3;O15231-4	O15231-3	Zinc finger protein 185	ZNF185	EEEVVPFSSDEQKRRSEAASGVLRRTAPREH	RRS(1)EAASGVLR	885	Color2 [A=255, R=192, G=192, B=192]	9	4		S	3			332;333;334	___1	0.999943	1.15E-05	126.71	86.647	126.71	-0.098867	42571000	178	3	-0.802433014	-0.605037689	-0.564435959	-2.12167263	-1.669441223	-1.187690735	-1.094772339	-1.436786652	-1.832525253	-1.022239685	-1.340833664	-1.181541443	1	UID759(ZNF185)178-S
UID762		0.615053802	-0.460873922	0.416286076	-0.387927691	0.061384859	0.043212255	O15231-2	105	O15231-2	O15231-2	Zinc finger protein 185	ZNF185	EKSQDPPALARSTPGSNSSRGEEIVRLQILT	ST(0.001)PGS(0.929)NS(0.067)S(0.002)RGEEIVR	888	Color2 [A=255, R=192, G=192, B=192]	9	4		S	3			332	___1	0.929457	0.00100091	81.157	62.328	81.157	0.019984	13526000	105	5	-2.3819561	-2.710601807	-2.702198029	-1.130491257	-1.734865189	-2.685783386	-1.502033234	-2.497348785	-2.412752151	-2.547403336	-2.317966461	-3.059022903	1	UID762(ZNF185)105-S
UID765		0.127158818	-0.039149602	1.035385265	0.229857763	0.052226984	0.017815908	O15231-3;O15231;O15231-7;O15231-6;O15231-8;O15231-4	64;64;64;64;64;64	O15231-3;O15231-4	O15231-3	Zinc finger protein 185	ZNF185	EGRTIELPSGRSRATSFSSAGEVPKPRPPST	AT(0.088)S(0.912)FSSAGEVPK	891	Color2 [A=255, R=192, G=192, B=192]	9	4		S	3			333;334	___1	0.911564	4.95E-20	177.36	151.23	177.36	0.12816	545750000	64	3	0.584768295	0.774477005	0.654655457	1.114433289	0.359483719	0.52340126	0.873846054	0.723562241	0.533941269	0.852544785	0.602930069	0.50497818	1	UID765(ZNF185)64-S
UID768		0.409463367	-0.114618301	0.644097903	-0.369379361	0.028292581	-0.006151199	O15231-3;O15231;O15231-7;O15231-6;O15231-8;O15231-4;O15231-5	343;342;313;342;313;283;121	O15231-3;O15231-4;O15231-5	O15231-3	Zinc finger protein 185	ZNF185	GEEAFRAPNTDAARSSAQLSDGNVGSGATGS	S(0.178)S(0.822)AQLSDGNVGSGATGSRPEGLAAVDIGSER	894	Color2 [A=255, R=192, G=192, B=192]	9	4		S	3			333;334;335	___1	0.821707	4.49E-156	219.73	197.32	219.73	0.20409	47994000	343	2	-1.390081406	-1.525346756	-1.418945313	-1.226011276	-0.756225586	-1.394598007	-1.11192894	-1.47918129	-1.39940834	-1.482521057	-1.319307327	-1.514091492	1	UID768(ZNF185)343-S
UID773		0.057803065	-0.028364817	0.217761921	0.081630389	0.116437095	0.049054464	O15234	363	O15234	O15234	Protein CASC3	CASC3	SYRSRRLEQTSVRDPSPEADAPVLGSPEKEE	DPS(1)PEADAPVLGSPEK	899	Color2 [A=255, R=192, G=192, B=192]	9	4		S	3			336	___1	1	1.53E-156	233.33	193.83	161.99	0.046161	1400700000	363	3	3.111351013	3.489620209	3.264736176	3.222301483	3.196983337	3.21689415	3.569349289	3.240064621	3.141387939	3.449419022	3.100566864	3.168558121	1	UID773(CASC3)363-S
UID775		0.163294533	-0.083236376	0.60512201	0.260623932	0.772694742	0.45301501	O15234	45	O15234	O15234	Protein CASC3	CASC3	LRGGGSCSGSAGGGGSGSLPSQRGGRTGALH	GGGSCSGSAGGGGS(0.806)GS(0.191)LPS(0.003)QR	901	Color2 [A=255, R=192, G=192, B=192]	9	4		S	3			336	___1	0.805831	2.20E-16	131.04	118.41	95.519	0.77143	11186000	45	14	-3.856139183	-3.56045723	-3.458641052	-4.368656158	-4.016894341	-3.754511833	-3.838095665	-3.350833893	-3.436598778	-3.880097389	-4.560216904	-3.793968201	1	UID775(CASC3)45-S
UID777		0.093340125	-0.016746521	1.291903028	-0.178442001	0.369683217	0.08671697	O15234	117	O15234	O15234	Protein CASC3	CASC3	EGEYSEEENSKVELKSEANDAVNSSTKEEKG	VELKS(1)EANDAVNSSTK	903	Color2 [A=255, R=192, G=192, B=192]	9	4		S	3			336	___1	1	5.18E-09	125.09	104.28	125.09	-0.63905	26913000	117	5	2.284194946	2.232469559	2.159641266	1.845602036	2.360960007	2.44679451	2.17965889	2.347293854	2.19959259	2.314048767	2.007087708	2.095018387	1	UID777(CASC3)117-S
UID778		1.133290097	-0.538949966	0.900964013	-0.385648092	0.696432529	-0.480618159	O15234	125	O15234	O15234	Protein CASC3	CASC3	NSKVELKSEANDAVNSSTKEEKGEEKPDTKS	SEANDAVNS(0.931)S(0.068)T(0.001)KEEK	904	Color2 [A=255, R=192, G=192, B=192]	9	4		S	3			336	___1	0.930695	4.35E-26	160.67	105.97	160.67	-0.2757	257860000	125	9	1.789966583	1.836315155	1.798585892	3.65696907	2.438150406	1.949724197	1.915706635	2.464084625	2.66192627	1.865221024	2.902580261	2.098920822	1	UID778(CASC3)125-S
UID780		1.979804595	-0.616121928	0.884085124	-0.369455973	0.923149901	-0.423389435	O15234	148	O15234	O15234	Protein CASC3	CASC3	EEKPDTKSTVTGERQSGDGQESTEPVENKVG	STVTGERQS(1)GDGQESTEPVENK	906	Color2 [A=255, R=192, G=192, B=192]	9	4		S	4			336	___1	0.999917	3.91E-236	276.03	240.27	177.41	-0.089478	7085100000	148	9	4.089735031	4.135322571	4.098184586	5.709472656	4.715755463	4.238651276	4.470773697	4.769449234	4.93138504	4.430953979	4.941263199	4.221193314	1	UID780(CASC3)148-S
UID781		0.285028243	0.160203298	0.224216645	0.123017947	0.298880467	0.206443787	O15234	265	O15234	O15234	Protein CASC3	CASC3	PDDIKPRRIRKPRYGSPPQRDPNWNGERLNK	YGS(1)PPQRDPNWNGER	907	Color2 [A=255, R=192, G=192, B=192]	9	4		S	3			336	___1	0.99967	6.82E-26	158.58	140.18	158.58	-0.072853	292300000	265	3	-0.145547867	0.328266144	0.229969025	0.290477753	0.140041351	-0.110952377	0.313827515	-0.273012161	-0.108737946	0.123199463	-0.546678543	0.216835022	1	UID781(CASC3)265-S
UID784		0.144040165	0.023998896	0.427846482	-0.059483528	0.323053324	0.07710584	O15258	95	O15258	O15258	Protein RER1	RER1	IAFLSPKVDPSLMEDSDDGPSLPTKQNEEFR	VDPSLMEDS(1)DDGPSLPTK	910	Color2 [A=255, R=192, G=192, B=192]	9	4		S	3			337	___1	0.999992	1.30E-39	172.3	148.82	172.3	0.037587	633470000	95	9	2.294662476	2.447278976	2.365097046	2.080755234	2.432229996	2.424762726	2.292123795	2.430959702	2.311958313	2.452590942	2.151599884	2.271530151	1	UID784(RER1)95-S
UID785		0.074081533	-0.066314697	0.189525395	0.102992376	0.004069816	-0.003950755	O15259-3;O15259-2;O15259;O15259-4	187;249;249;249	O15259-3	O15259-3	Nephrocystin-1	NPHP1	TADGAEVKQRTDPHWSAVQKAISEINTVDVL	T(1)DPHWS(1)AVQK	911	Color2 [A=255, R=192, G=192, B=192]	9	4		S	3			338	___1	1	0.0158723	61.56	25.616	54.608	3.31	184580000	187	6	0.910711288	0.569992065	0.415271759	1.970809937	0.627473831	0.430524826	0.145179749	1.025133133	0.924606323	0.270877838	1.190673828	0.446275711	1	UID785(NPHP1)187-S
UID786		0.746862407	0.053922017	0.043580714	0.02509594	0.088722346	0.016543706	O15297-2;O15297	85;85	O15297-2	O15297-2	Protein phosphatase 1D	PPM1D	VAAREARDPLPDAGASPAPSRCCRRRSSVAF	EARDPLPDAGAS(0.998)PAPS(0.002)R	912	Color2 [A=255, R=192, G=192, B=192]	9	4		S	3			340	___1	0.997727	0.000453429	86.557	72.685	86.557	0.35095	11474000	85	12	-0.988903046	-1.06713295	-0.957593918	-0.823308945	-1.281658173	-0.777620316	-1.054878235	-1.070425034	-1.050092697	-0.965963364	-1.136526108	-0.960771561	1	UID786(PPM1D)85-S
UID787		0.181066006	-0.184371312	0.12718613	-0.170040449	0.691897453	-0.780579249	O15318	157	O15318	O15318	DNA-directed RNA polymerase III subunit RPC7	POLR3G	LKKMEELEKRGDGEKSDEENEEKEGSKEKSK	RGDGEKS(1)DEENEEK	913	Color2 [A=255, R=192, G=192, B=192]	9	4		S	4			342	___1	1	2.93E-05	113.53	63.106	113.53	0.063616	13212000	157	7	-2.160346985	-2.420167923	-2.93185997	0.006759644	-2.843048096	-1.825120926	-2.600814819	-1.692163467	-2.666282654	-2.055213928	-0.812608719	-2.302814484	1	UID787(POLR3G)157-S
UID789		0.528639134	0.533164978	0.903295684	0.383831342	0.032066452	-0.010596593	O15344-2;O15344	96;96	O15344-2	O15344-2	E3 ubiquitin-protein ligase Midline-1	MID1	NIIDRFQKASVSGPNSPSETRRERAFDANTM	ASVSGPNS(0.975)PS(0.025)ET(0.001)RR	915	Color2 [A=255, R=192, G=192, B=192]	9	4		S	3			345	___1	0.974623	2.18E-24	170.74	146.45	128.26	-0.179	623860000	96	8	-1.707410812	-1.62915802	-1.786724091	-1.862520218	-2.322151184	-1.861040115	-3.123441696	-1.831726074	-1.767620087	-1.869092941	-1.516931534	-1.705478668	1	UID789(MID1)96-S
UID792		1.837524267	-0.30909284	1.013305421	-0.19220384	0.883298085	-0.198271434	O15344-2;O15344	511;511	O15344-2	O15344-2	E3 ubiquitin-protein ligase Midline-1	MID1	KLKVSHDNLTVERDESSSKKSHTPERFTSQG	VSHDNLTVERDES(0.927)S(0.058)S(0.015)KK	918	Color2 [A=255, R=192, G=192, B=192]	9	4		S	5			345	___1	0.926947	1.81E-69	199.6	177.72	199.6	0.27041	188360000	511	13	1.811992645	1.984556198	1.887241364	2.800825119	2.151477814	2.022123337	2.107761383	2.301115036	2.202192307	2.025232315	2.2746315	1.978740692	1	UID792(MID1)511-S
UID793		1.478401453	0.149142583	1.247148099	-0.123087247	0.324731408	0.064222972	O15355	527	O15355	O15355	Protein phosphatase 1G	PPM1G	ELQPESGKRKLEEVLSTEGAEENGNSDKKKK	KLEEVLS(0.965)T(0.035)EGAEENGNSDKK	919	Color2 [A=255, R=192, G=192, B=192]	9	4		S	5			347	___1	0.96485	8.61E-39	170.98	150.33	115.01	0.19681	179420000	527	7	0.7050457	0.758337021	0.669912338	0.340303421	0.865825653	0.802545547	0.486143112	0.616207123	0.583517075	0.754348755	0.497459412	0.688817978	1	UID793(PPM1G)527-S
UID795		0.250284424	-0.128702799	1.028183175	-0.350242297	0.748446763	-0.201976776	O15357	132	O15357	O15357	Phosphatidylinositol 3,4,5-trisphosphate 5-phosphatase 2	INPPL1	VEGEREPDPPDDRDASDGEDEKPPLPPRSGS	EPDPPDDRDAS(1)DGEDEKPPLPPR	921	Color2 [A=255, R=192, G=192, B=192]	9	4		S	4			348	___1	1	0.00031879	88.517	59.587	88.517	0.79767	15424000	132	11	-1.688081741	-2.067584991	-1.815753937	-2.029561043	-1.491214752	-1.5225811	-2.065336227	-1.606609344	-1.513366699	-1.761669159	-1.618429184	-1.585391998	1	UID795(INPPL1)132-S
UID798		0.137239555	0.071444829	0.536663483	0.174616814	0.075498243	0.029724121	O15371-2;O15371-3;O15371	34;34;34	O15371-2	O15371-2	Eukaryotic translation initiation factor 3 subunit D	EIF3D	CAVPEQFRDMPYQPFSKGDRLGKVADWTGAT	DMPYQPFS(1)K	924	Color2 [A=255, R=192, G=192, B=192]	9	4		S	3			350	___1	0.99981	0.00857339	63.727	43.631	63.727	-0.82195	7151800	34	8	-1.510858536	-1.146366119	-1.327642441	-1.765062332	-1.52015686	-1.485654831	-1.079490662	-1.587776184	-1.531934738	-1.284526825	-1.53682518	-1.252687454	1	UID798(EIF3D)34-S
UID801		1.324531396	-0.226648331	0.021322373	0.004982948	0.984351122	-0.314331055	O15372	183	O15372	O15372	Eukaryotic translation initiation factor 3 subunit H	EIF3H	RLTPKLMEVCKEKDFSPEALKKANITFEYMF	EKDFS(1)PEALKK	927	Color2 [A=255, R=192, G=192, B=192]	9	4		S	3			351	___1	1	0.000110382	112.5	62.291	48.14	-0.19756	1258200000	183	5	3.609457016	3.7715168	3.759231567	4.653373718	3.659833908	3.757003784	3.821622849	4.023517609	3.975009918	3.843255997	4.303157806	3.936784744	1	UID801(EIF3H)183-S
UID802		3.247297175	-0.331697464	1.278977143	-0.32944711	0.568976503	-0.130613963	O15372	290	O15372	O15372	Eukaryotic translation initiation factor 3 subunit H	EIF3H	HQYQQRRQQENMQRQSRGEPPLPEEDLSKLF	QS(1)RGEPPLPEEDLSK	928	Color2 [A=255, R=192, G=192, B=192]	9	4		S	3			351	___1	1	1.83E-05	110.67	63.701	110.67	0.093707	28592000	290	2	-0.634460449	-0.567005157	-0.633077621	0.134101868	-0.145593643	-0.418540955	-0.312316895	-0.231412888	-0.295721054	-0.610496521	-0.285095215	-0.547109604	1	UID802(EIF3H)290-S
UID803		0.226698724	0.199198405	0.714506748	-0.194930712	0.227733327	-0.08030955	O15379;O15379-2	424;425	O15379	O15379	Histone deacetylase 3	HDAC3	APNEFYDGDHDNDKESDVEI___________	GPEENYSRPEAPNEFYDGDHDNDKES(1)DVEI	929	Color2 [A=255, R=192, G=192, B=192]	9	4		S	4			352	___1	1	1.84E-45	148.77	142.11	148.77	0.11777	982040000	424	26	2.425447464	2.346479416	2.343852997	1.472887039	2.417545319	2.716169357	1.514507294	2.667402267	2.336275101	2.595541	2.181552887	2.579614639	1	UID803(HDAC3)424-S
UID806		0.178635561	-0.061830521	0.206450778	-0.160337766	1.415271733	-0.544825872	O15400-2;O15400	129;129	O15400-2	O15400-2	Syntaxin-7	STX7	REKEFVARVRASSRVSGSFPEDSSKERNLVS	AS(0.02)S(0.019)RVS(0.945)GS(0.016)FPEDSSK	932	Color2 [A=255, R=192, G=192, B=192]	9	4		S	3			354	___1	0.945372	6.42E-06	127.02	100.34	93.92	-0.12824	2074300000	129	6	2.813467026	2.446220398	2.557418823	3.359682083	2.421857834	3.110221863	2.599004745	2.588171005	2.815422058	3.157499313	3.393844604	2.900239944	1	UID806(STX7)129-S
UID807		0.165046556	0.041010539	0.156238725	-0.060816765	1.221418499	-0.380194346	O15400-2;O15400	205;205	O15400-2	O15400-2	Syntaxin-7	STX7	KDLGMMIHEQGDVIDSIEANVENAEVHVQQA	DLGMMIHEQGDVIDS(1)IEANVENAEVHVQQANQQLSR	933	Color2 [A=255, R=192, G=192, B=192]	9	4		S	4			354	___1	1	3.05E-77	168.15	147.68	168.15	-0.26782	66741000	205	15	-1.781740189	-1.939447403	-1.638046265	-2.079384804	-1.608533859	-1.842655182	-1.782575607	-1.894966125	-1.80472374	-1.350891113	-1.63170433	-1.236055374	1	UID807(STX7)205-S
UID809		0.691761378	-0.173290888	0.002960496	0.001491229	0.638962993	-0.158451716	O15400-2;O15400	45;45	O15400-2	O15400-2	Syntaxin-7	STX7	VEIQRTLNQLGTPQDSPELRQQLQQKQQYTN	TLNQLGT(0.002)PQDS(0.998)PELR	935	Color2 [A=255, R=192, G=192, B=192]	9	4		S	3			354	___1	0.99836	3.81E-06	114.3	96.196	114.3	0.44158	13249000	45	11	-1.519838333	-1.306230545	-1.667943954	-1.136745453	-1.616958618	-1.382032394	-1.281551361	-1.413915634	-1.278673172	-1.363096237	-1.264003754	-1.391557693	1	UID809(STX7)45-S
UID810		1.02665158	0.642079671	0.500884636	0.294266701	0.456107031	0.287883123	O15417;O15417-2	1857;1857	O15417	O15417	Trinucleotide repeat-containing gene 18 protein	TNRC18	ASGGGYRLGARERALSPGLEESGLGLLARFA	ALS(1)PGLEESGLGLLAR	936	Color2 [A=255, R=192, G=192, B=192]	9	4		S	2			355	___1	1	1.85E-111	235.71	188.15	235.71	0.55316	75773000	1857	3	0.856599808	0.326610565	0.915132523	-1.781797409	0.352596283	0.457765579	0.485553741	-0.283443451	-0.030006409	0.494283676	0.035509109	0.704900742	1	UID810(TNRC18)1857-S
UID811		0.711213667	-0.300332387	0.272803265	-0.143925031	0.502055348	-0.199208577	O15417	2543	O15417	O15417	Trinucleotide repeat-containing gene 18 protein	TNRC18	EPGPGLTFEDSGNPKSPDKAQAEQDGAEESE	ATDGDLAQEPGPGLTFEDS(0.062)GNPKS(0.938)PDK	937	Color2 [A=255, R=192, G=192, B=192]	9	4		S	4			355	___1	0.937741	6.92E-07	106.21	83.154	84.962	-0.48703	276330000	2543	24	0.26385498	0.80047226	0.434089661	1.14922905	0.618934631	0.667860031	0.870294571	0.945352554	0.583766937	0.83158493	0.674610138	0.589847565	1	UID811(TNRC18)2543-S
UID816	+	3.993106818	-0.587486267	3.478127393	-0.610839526	3.134728134	-0.428511937	O15417;O15417-2	1579;1579	O15417	O15417	Trinucleotide repeat-containing gene 18 protein	TNRC18	DDYELGAGIRKRHKGSEEEHDALIGMGKARG	RHKGS(1)EEEHDALIGMGK	942	Color2 [A=255, R=0, G=128, B=192]	9	6		S	5			355	___1	1	6.01E-11	123.53	99.464	123.53	0.073732	40572000	1579	5	-0.049280167	0.023605347	-0.050550461	0.891012192	0.574769974	0.596092224	0.619478226	0.540210724	0.526544571	0.472549438	0.338331223	0.398429871	1	UID816(TNRC18)1579-S
UID818		0.678466103	0.577435811	0.250933392	0.146496137	0.187288359	0.126620611	O15417;O15417-2;O15417-3	1136;1136;72	O15417	O15417	Trinucleotide repeat-containing gene 18 protein	TNRC18	PERLALSPEDKPIRLSPSKITEPLREGPEEE	LALS(1)PEDKPIRLS(0.992)PS(0.008)K	944	Color2 [A=255, R=192, G=192, B=192]	9	4		S	4			355	___1	0.992178	5.92E-09	125.28	86.365	98.562	0.57557	204230000	1136	13	0.536485672	-0.002771378	0.451608658	-2.772615433	0.265075684	0.098814011	0.308429718	-0.890327454	-0.165086746	0.130548477	-0.097682953	0.572595596	1	UID818(TNRC18)1136-S
UID819		0.807440328	0.45388031	1.126579482	0.870172183	1.83955594	0.444651286	O15417	2771	O15417	O15417	Trinucleotide repeat-containing gene 18 protein	TNRC18	HLPTTKELAKRQRLPSVENRPKIAAFLPARQ	LPS(1)VENRPK	945	Color2 [A=255, R=192, G=192, B=192]	9	4		S	3			355	___1	1	0.0114054	58.674	37.003	58.674	0.012158	60572000	2771	3	1.830686569	1.976957321	1.855901718	0.631082535	0.589992523	1.445360184	1.056093216	1.922225952	1.32358551	1.632543564	1.30685997	1.390188217	1	UID819(TNRC18)2771-S
UID824		0.627790633	0.07120196	0.003726269	0.001046181	1.282889065	0.197760264	O15427	436	O15427	O15427	Monocarboxylate transporter 4	SLC16A3	VAAAEEEKLHKPPADSGVDLREVEHFLKAEP	LHKPPADS(1)GVDLR	950	Color2 [A=255, R=192, G=192, B=192]	9	4		S	4			356	___1	1	0.000780585	84.035	56.243	62.94	-0.51615	1440200000	436	8	1.363929749	1.415777206	1.358991623	1.097248077	1.261920929	1.495119095	1.370080948	1.340549469	1.21446228	1.303012848	1.060634613	1.181770325	1	UID824(SLC16A3)436-S
UID829		0.386538148	0.155353546	0.486408155	-0.05974261	0.114623441	0.066764196	O15438-2;O15438;O15438-4	884;884;935	O15438-2	O15438-2	Canalicular multispecific organic anion transporter 2	ABCC3	EGAEDKEALLIEDTLSNHTDLTDNDPVTYVV	EALLIEDT(0.012)LS(0.985)NHT(0.002)DLTDNDPVTYVVQK	955	Color2 [A=255, R=192, G=192, B=192]	9	4		S	3			358	___1	0.985432	0	329.02	286.68	329.02	0.32523	68843000	884	10	-0.228488922	-0.347267151	-0.27050209	-0.859161377	-0.254909515	-0.189777374	-0.114534378	-0.53470993	-0.663074493	-0.18314743	-0.763309479	-0.100093842	1	UID829(ABCC3)884-S
UID830		0.015534402	-0.005870819	0.382946307	-0.058634758	0.156697745	0.019851049	O15438-2;O15438;O15438-4;O15438-5	281;281;332;281	O15438-2	O15438-2	Canalicular multispecific organic anion transporter 2	ABCC3	QTARHKASAAPGKNASGEDEVLLGARPRPRK	NAS(1)GEDEVLLGARPR	956	Color2 [A=255, R=192, G=192, B=192]	9	4		S	3			358	___1	1	3.14E-19	153.25	110.87	153.25	0.2797	88202000	281	3	-0.031959534	-0.122940063	-0.141199112	-0.015792847	0.019052505	-0.099182129	-0.173707962	0.144426346	-0.249204636	-0.09693718	-0.074792862	-0.183921814	1	UID830(ABCC3)281-S
UID831		0.117850528	-0.025693258	0.374406825	0.097905159	0.501808767	0.105479558	O15438-2;O15438;O15438-4	908;908;959	O15438-2	O15438-2	Canalicular multispecific organic anion transporter 2	ABCC3	DPVTYVVQKQFMRQLSALSSDGEGQGRPVPR	QLS(1)ALSSDGEGQGRPVPR	957	Color2 [A=255, R=192, G=192, B=192]	9	4		S	3			358	___1	0.999847	7.77E-08	119.46	87.306	93.73	-0.087571	40088000	908	3	-0.732912064	-0.488576889	-0.718296051	-0.603479385	-0.708518982	-0.780481339	-0.610343933	-0.620763779	-0.631597519	-0.716739655	-0.694881439	-0.844602585	1	UID831(ABCC3)908-S
UID835		0.024790798	-0.005266825	0.276380024	-0.066982269	0.494838266	0.110612869	O15446;O15446-2	205;207	O15446	O15446	DNA-directed RNA polymerase I subunit RPA34	CD3EAP	AVNGHGALEVDMALGSPEMDVRKKKKKKNQQ	EMQVTEAPVTQEAVNGHGALEVDMALGS(1)PEMDVR	961	Color2 [A=255, R=192, G=192, B=192]	9	4		S	4			360	___1	1	2.53E-134	200.48	181.49	200.48	0.42292	40357000	205	28	-1.378751755	-1.341262817	-1.450847626	-1.594003677	-1.437068939	-1.209541321	-1.440826416	-1.258460999	-1.455774307	-1.341432571	-1.660322189	-1.500946045	1	UID835(CD3EAP)205-S
UID836		0.424083398	-0.121703466	0.658408542	-0.210616112	1.169738891	-0.227994919	O15446;O15446-2	309;311	O15446	O15446	DNA-directed RNA polymerase I subunit RPA34	CD3EAP	KGTEGMEPEEGVTVESQPQVKVEPLEEAIPL	GTEGMEPEEGVTVES(1)QPQVK	962	Color2 [A=255, R=192, G=192, B=192]	9	4		S	3			360	___1	0.99989	1.44E-08	119.87	94.819	119.87	0.1279	12434000	309	15	-0.237508774	-0.54221344	-0.417776108	-0.558761597	-0.287992477	-0.089107513	-0.446210861	-0.206357956	-0.179819107	-0.133378983	-0.215677261	-0.164457321	1	UID836(CD3EAP)309-S
UID840		0.056295686	0.019224167	0.648096108	-0.225000064	0.19733077	-0.063687007	O15446;O15446-2	490;492	O15446	O15446	DNA-directed RNA polymerase I subunit RPA34	CD3EAP	TVPQEEMPGPPLNSESGEEAPTGRDKKRKQQ	MPETVPQEEMPGPPLNS(0.018)ES(0.98)GEEAPT(0.001)GR	966	Color2 [A=255, R=192, G=192, B=192]	9	4		S	3			360	___1	0.980481	3.95E-33	141.62	120.56	110.9	-0.14484	100540000	490	19	-0.880592346	-1.173168182	-1.022996902	-1.377975464	-0.934074402	-0.667097092	-0.905805588	-1.037931442	-1.190692902	-0.884843826	-1.143045425	-0.857807159	1	UID840(CD3EAP)490-S
UID841		0.247013232	0.141787211	0.085661647	0.00780646	0.913281035	0.41483434	O15446;O15446-2	285;287	O15446	O15446	DNA-directed RNA polymerase I subunit RPA34	CD3EAP	KQEQINTEPLEDTVLSPTKKRKRQKGTEGME	QEQINTEPLEDTVLS(0.995)PT(0.005)KK	967	Color2 [A=255, R=192, G=192, B=192]	9	4		S	3			360	___1	0.994583	7.22E-43	169.08	150.72	169.08	-0.01468	2795000000	285	15	3.219539642	3.299413681	3.242618561	2.565086365	3.256599426	3.235502243	3.551054001	2.984668732	2.800487518	3.185840607	2.458192825	2.873035431	1	UID841(CD3EAP)285-S
UID843		2.426414288	0.617714564	1.172025968	0.26281929	0.638378975	0.389006933	O15504-2;O15504	106;106	O15504-2	O15504-2	Nucleoporin-like protein 2	NUPL2	RKEGFGLSENPFASLSPDEQKDEKKLLEGIV	EGFGLSENPFASLS(1)PDEQKDEK	969	Color2 [A=255, R=192, G=192, B=192]	9	4		S	4			362	___1	0.999925	1.18E-157	238.63	209.98	238.63	-0.028417	211430000	106	14	1.807928085	1.898792267	1.984632492	0.578996658	1.545202255	1.723394394	1.104496002	1.387619019	1.346094131	1.736171722	0.969968796	1.818191528	1	UID843(NUPL2)106-S
UID844		1.111013107	-0.508799235	0.661589317	-0.285642306	1.058346	-0.329526901	O15511;O15511-2	77;80	O15511	O15511	Actin-related protein 2/3 complex subunit 5	ARPC5	PPINTKSQAVKDRAGSIVLKVLISFKANDIE	DRAGS(1)IVLK	970	Color2 [A=255, R=192, G=192, B=192]	9	4		S	3			363	___1	1	0.0037783	72.681	17.329	72.681	-0.45953	121460000	77	5	0.58893013	1.060537338	0.936546326	2.372823715	1.115522385	1.179771423	1.695936203	1.217256546	1.19921875	1.152694702	1.26856041	1.153339386	1	UID844(ARPC5)77-S
UID845		0.0352465	-0.010985057	0.660100105	0.025848071	0.280712527	-0.096204758	O15516	427	O15516	O15516	Circadian locomoter output cycles protein kaput	CLOCK	INTVSLKEALERFDHSPTPSASSRSSRKSSH	FDHS(1)PTPSASSR	971	Color2 [A=255, R=192, G=192, B=192]	9	4		S	3			364	___1	0.99955	1.62E-05	128.71	98.376	128.71	0.22385	31355000	427	4	-1.903066635	-1.902696609	-1.940753937	-1.41314888	-1.94603157	-1.936676025	-2.060373306	-1.705495834	-1.947692871	-2.035493851	-1.564399719	-1.858009338	1	UID845(CLOCK)427-S
UID846		1.936992379	0.487288157	0.93825156	0.573051135	0.961209765	0.277098338	O15525	124	O15525	O15525	Transcription factor MafG	MAFG	SKYEALQTFARTVARSPVAPARGPLAAGLGP	T(0.005)VARS(0.995)PVAPAR	972	Color2 [A=255, R=192, G=192, B=192]	9	4		S	3			365	___1	0.994785	0.000475728	94.781	72.041	94.781	-0.060701	21783000	124	5	-1.068916321	-1.185621262	-0.881284714	-1.808413506	-1.932432175	-1.304218292	-1.424350739	-1.521867752	-1.651468277	-1.154996872	-1.506450653	-1.305669785	1	UID846(MAFG)124-S
UID847		0.713786586	0.428232193	0.115255695	0.0951039	0.260358981	0.179085414	Q6A1A2;O15530-4;O15530-5;O15530;O15530-2	214;114;241;241;191	Q6A1A2	Q6A1A2	Putative 3-phosphoinositide-dependent protein kinase 2;3-phosphoinositide-dependent protein kinase 1	PDPK2P;PDPK1	TAKVLSPESKQARANSFVGTAQYVSPELLTE	ANS(1)FVGTAQYVSPELLTEK	973	Color2 [A=255, R=192, G=192, B=192]	9	4		S	3			366	___1	0.999663	8.74E-182	258.83	238.1	200.3	-0.1717	1533700000	214	3	3.549484253	2.78736496	3.303461075	1.883497238	3.176486969	3.060178757	3.060728073	2.516170502	2.778715134	3.111135483	2.732183456	3.259735107	1	UID847(PDPK2P;PDPK1)214-S
UID850		0.151548306	0.052757263	0.086243592	-0.033301989	0.21047114	0.077027003	O15541	85	O15541	O15541	RING finger protein 113A	RNF113A	TRDSGKQKAAYGDLSSEEEEENEPESLGVVY	AAY(0.001)GDLS(1)S(1)EEEEENEPESLGVVYK	976	Color2 [A=255, R=192, G=192, B=192]	9	4		S	3			367	___1	0.999676	5.28E-38	155.05	129.85	97.691	-0.1465	10408000000	85	8	-1.059436798	-1.043006897	-0.923765182	-1.011573792	-0.811475754	-1.139392853	-0.878252029	-1.294376373	-1.011852264	-0.816411972	-1.199062347	-1.241815567	1	UID850(RNF113A)85-S
UID851		1.359331012	0.222609202	0.098433272	-0.037075679	0.194477353	-0.043646495	O15541	6	O15541	O15541	RING finger protein 113A	RNF113A	__________MAEQLSPGKAVDQVCTFLFKK	AEQLS(1)PGK	977	Color2 [A=255, R=192, G=192, B=192]	9	4		S	2			367	___1	1	0.000630737	91.867	79.962	84.615	-0.14391	63179000	6	5	0.3013134	0.143947601	0.242218018	-0.098812103	0.107843399	0.424627304	0.126743317	-0.073879242	-0.033212662	0.25141716	0.158603668	0.408397675	1	UID851(RNF113A)6-S
UID852		0.36954629	0.190225601	0.12348711	-0.118458112	0.375966644	-0.231460571	O15541	329	O15541	O15541	RING finger protein 113A	RNF113A	IAKLEKHRATGEGGASDLPEDPDEDAIPIT_	AT(0.004)GEGGAS(0.996)DLPEDPDEDAIPIT	978	Color2 [A=255, R=192, G=192, B=192]	9	4		S	3			367	___1	0.996409	0.00669404	55.634	31.593	55.634	0.29042	18024000	329	8	-0.601409912	-1.221841812	-0.656194687	-2.213855743	-1.013942719	-0.402105331	-0.851036072	-1.0748806	-1.124206543	-0.473497391	-0.922252655	-0.389314651	1	UID852(RNF113A)329-S
UID853		0.40695799	0.102701187	0.045712239	-0.014734904	0.778684344	0.184146881	O15541	253	O15541	O15541	RING finger protein 113A	RNF113A	EGRYGVYEDENYEVGSDDEEIPFKCFICRQS	YGVYEDENYEVGS(1)DDEEIPFK	979	Color2 [A=255, R=192, G=192, B=192]	9	4		S	3			367	___1	0.999997	6.99E-19	136.26	115.06	136.26	0.28822	13753000000	253	13	1.981487274	2.179386139	2.224555969	1.88608551	2.077865601	2.208557129	1.951293945	2.179279327	1.946752548	2.03953743	1.786533356	2.006917953	1	UID853(RNF113A)253-S
UID857		1.452161837	-0.341700872	1.027653237	-0.233513832	0.527276925	-0.138444265	O43149;O43149-3	240;240	O43149	O43149	Zinc finger ZZ-type and EF-hand domain-containing protein 1	ZZEF1	QLVQKEKESPGDLTRSPEMDKLKSVAKCYAY	ESPGDLT(0.002)RS(0.998)PEMDK	983	Color2 [A=255, R=192, G=192, B=192]	9	4		S	3			371	___1	0.998113	6.61E-05	109.72	73.688	109.72	-0.46366	358140000	240	9	1.261478424	1.373010635	1.171546936	2.138338089	1.582929611	1.421455383	1.428617477	1.730770111	1.671751022	1.31584549	1.606437683	1.299085617	1	UID857(ZZEF1)240-S
UID859		0.184314152	-0.210755666	1.676442705	-0.433094978	0.851998433	-0.324614207	O43149	2444	O43149	O43149	Zinc finger ZZ-type and EF-hand domain-containing protein 1	ZZEF1	DERGDREEEVERPVSSPGDPEQKKLDPLEGL	GDREEEVERPVS(0.137)S(0.863)PGDPEQK	985	Color2 [A=255, R=192, G=192, B=192]	9	4		S	4			371	___1	0.863463	7.62E-55	180.66	138.04	175.99	-0.26001	782550000	2444	13	1.987379074	2.04794693	1.951541901	2.154075623	2.549736023	2.307699203	1.336112976	2.653867722	2.629154205	2.129020691	2.669237137	2.162452698	1	UID859(ZZEF1)2444-S
UID862		0.372188956	0.099087397	0.100731449	-0.023474058	0.31302266	0.084136327	O43149	1518	O43149	O43149	Zinc finger ZZ-type and EF-hand domain-containing protein 1	ZZEF1	LPAADVSPATAEEPLSPSTPTRRPPFTRGRL	LPSSSGLPAADVSPATAEEPLS(0.935)PS(0.048)T(0.015)PT(0.001)R	988	Color2 [A=255, R=192, G=192, B=192]	9	4		S	3			371	___1	0.93549	1.06E-146	221.45	197.71	221.45	0.4552	177140000	1518	22	1.187904358	1.254777908	1.052248001	0.800607681	1.150812149	1.226089478	1.244667053	1.02831459	0.924686432	1.250520706	0.933139801	1.058860779	1	UID862(ZZEF1)1518-S
UID863		2.276737923	-0.234182358	2.180769642	-0.250731786	2.238901031	-0.188699722	O43150;O43150-2	701;701	O43150	O43150	Arf-GAP with SH3 domain, ANK repeat and PH domain-containing protein 2	ASAP2	HVEYEWRLLHEDLDESDDDMDEKLQPSPNRR	LLHEDLDES(1)DDDMDEK	989	Color2 [A=255, R=192, G=192, B=192]	9	4		S	3			372	___1	1	0	311.1	256.3	44.294	-0.17962	3170300000	701	9	4.593502045	4.578912735	4.538713455	5.035209656	4.86192894	4.780286789	4.726318359	4.83924675	4.848110199	4.763711929	4.810325623	4.70318985	1	UID863(ASAP2)701-S
UID864		1.986942123	0.802430471	0.707736644	0.631485303	0.59036713	0.31766065	O43150;O43150-2	712;712	O43150	O43150	Arf-GAP with SH3 domain, ANK repeat and PH domain-containing protein 2	ASAP2	DLDESDDDMDEKLQPSPNRREDRPISFYQLG	LQPS(1)PNRR	990	Color2 [A=255, R=192, G=192, B=192]	9	4		S	3			372	___1	1	0.0139797	57.267	36.609	57.267	-0.013921	94471000	712	4	0.224370956	0.040266037	-0.167564392	-1.093667984	-1.071176529	-0.12707901	-0.931062698	-0.502937317	-0.876218796	-0.174583435	-0.695171356	0.013845444	1	UID864(ASAP2)712-S
UID868		0.07313879	-0.022627513	0.385239315	-0.19092083	0.840589216	-0.204630534	O43156	828	O43156	O43156	TELO2-interacting protein 1 homolog	TTI1	LLNYLKEKDVADGNVSDFDNEEEEQSVPPKV	DVADGNVS(1)DFDNEEEEQSVPPK	994	Color2 [A=255, R=192, G=192, B=192]	9	4		S	3			373	___1	1	1.72E-49	160.92	142.38	160.92	-0.24291	172860000	828	8	2.401252747	2.05739975	2.26096344	2.003904343	2.224172592	2.637413025	2.200052261	2.34380722	2.243638992	2.499393463	2.338684082	2.495429993	1	UID868(TTI1)828-S
UID872		1.462963982	-0.566935221	0.989179117	-0.288719495	0.604104337	-0.158041636	O43159	104	O43159	O43159	Ribosomal RNA-processing protein 8	RRP8	GKKGKKKCQKQGPPCSDSEEEVERKKKCHKQ	QGPPCS(0.999)DS(0.001)EEEVERK	998	Color2 [A=255, R=192, G=192, B=192]	9	4		S	3			374	___1	0.998779	0.00259301	70.094	51.999	70.094	0.80592	18355000	104	6	-1.777736664	-1.507089615	-1.500450134	-0.352815628	-1.254375458	-1.358369827	-0.771379471	-1.306728363	-1.006362915	-1.58124733	-1.389211655	-1.34069252	1	UID872(RRP8)104-S
UID873		0.942992808	0.333686193	0.825595472	0.357328097	0.94137095	0.2307326	O43159	176	O43159	O43159	Ribosomal RNA-processing protein 8	RRP8	GSTTNDPPKQSPGSTSPKPPHTLSRKQWRNR	QSPGST(0.004)S(0.996)PKPPHTLSR	999	Color2 [A=255, R=192, G=192, B=192]	9	4		S	4			374	___1	0.995946	7.21E-52	189.11	119.13	189.11	0.16091	172820000	176	7	1.329292297	1.669752121	1.335744858	1.021997452	0.933031082	1.242172241	1.350418091	0.954593658	1.028718948	1.174819946	1.215286255	1.252485275	1	UID873(RRP8)176-S
UID877		0.792798501	-0.240867615	0.079123793	-0.011370023	0.439751278	-0.171666463	O43164-2;O43164	309;309	O43164-2	O43164-2	E3 ubiquitin-protein ligase Praja-2	PJA2	CSEQNTNDREKNHGSSPEQVVRPKVRKLISS	NHGS(0.029)S(0.971)PEQVVRPK	1003	Color2 [A=255, R=192, G=192, B=192]	9	4		S	4			375	___1	0.970719	1.15E-24	178.01	153.94	85.734	-0.095002	114060000	309	5	0.472455978	0.520591736	0.390230179	1.464189529	0.46330452	0.481620789	0.476524353	0.943466187	0.685890198	0.469623566	0.958942413	0.469711304	1	UID877(PJA2)309-S
UID881		0.236514352	-0.128067652	0.243823295	0.134881973	0.646150578	-0.305137634	O43166-3;O43166-2;O43166	1507;1507;1528	O43166-3	O43166-3	Signal-induced proliferation-associated 1-like protein 1	SIPA1L1	IAHTRLRASTRDLRASPKPTSKSTIEEDLKK	DLRAS(1)PKPTSK	1007	Color2 [A=255, R=192, G=192, B=192]	9	4		S	4			376	___1	0.999795	0.000980748	85.469	67.882	85.469	0.24707	1718400000	1507	5	3.928171158	4.193155289	4.018508911	5.124986649	3.660732269	4.162727356	3.778802872	4.393070221	4.352165222	4.011432648	4.699483871	4.344331741	1	UID881(SIPA1L1)1507-S
UID884		0.00059778	0.00043869	0.300254816	0.189326922	0.144382925	-0.132009506	O43166-3;O43166-2;O43166	211;211;211	O43166-3	O43166-3	Signal-induced proliferation-associated 1-like protein 1	SIPA1L1	YKTGPSLHREYGSTSSIDKQGTSGESFFDLL	EY(0.002)GS(0.814)T(0.162)S(0.067)S(0.956)IDK	1010	Color2 [A=255, R=192, G=192, B=192]	9	4		S	3			376	___1	0.956078	2.48E-11	119.28	95.883	47.915	1.5654	408880000	211	7	-1.008054733	-0.430475235	-0.996021271	0.359977722	-0.9578228	-1.043865204	-1.101129532	-0.66579628	-0.668941498	-1.148033142	-0.176750183	-0.713739395	1	UID884(SIPA1L1)211-S
UID889		0.48749526	0.611803055	0.187760165	0.247124354	0.254884996	0.271827062	O43166-3;O43166-2;O43166	162;162;162	O43166-3	O43166-3	Signal-induced proliferation-associated 1-like protein 1	SIPA1L1	ENMDSRFLMPEAYPSSPRKALRRIRQRSNSD	FLMPEAYPS(0.147)S(0.853)PRK	1015	Color2 [A=255, R=192, G=192, B=192]	9	4		S	4			376	___1	0.852715	3.97E-05	118.47	97.733	118.47	-0.57659	6203200	162	10	-1.629993439	-2.878263474	-1.925540924	-3.806153297	-2.477458954	-2.305988312	-2.113498688	-3.477663994	-2.678044319	-2.524183273	-2.68542099	-2.039674759	1	UID889(SIPA1L1)162-S
UID893		0.469807439	0.22893397	0.136888427	0.081896146	0.642699432	-0.257335027	O43166-3;O43166-2;O43166	255;255;255	O43166-3	O43166-3	Signal-induced proliferation-associated 1-like protein 1	SIPA1L1	PTKLSDFLITGGGKGSGFSLDVIDGPISQRE	GS(1)GFSLDVIDGPISQR	1019	Color2 [A=255, R=192, G=192, B=192]	9	4		S	3			376	___1	0.999622	4.65E-127	241.11	223.09	241.11	0.047806	161390000	255	2	-1.112855911	-1.678518295	-1.387260437	-2.323417664	-1.412754059	-1.536794662	-1.88829422	-1.506433487	-1.470708847	-1.285240173	-1.095430374	-1.025959015	1	UID893(SIPA1L1)255-S
UID895		1.261163978	-0.545514425	1.091451464	-0.203225772	0.611867575	-0.61007309	O43166-3;O43166-2;O43166	1487;1487;1508	O43166-3	O43166-3	Signal-induced proliferation-associated 1-like protein 1	SIPA1L1	TINSVGFMDTRKRHQSDGNEIAHTRLRASTR	RHQS(1)DGNEIAHTR	1021	Color2 [A=255, R=192, G=192, B=192]	9	4		S	3			376	___1	1	1.42E-05	142.26	126.67	142.26	-0.28037	139090000	1487	4	-2.5039711	-2.368186951	-2.304857254	-0.307985306	-2.216051102	-2.162174225	-2.222518921	-1.745042801	-1.572910309	-2.190406799	-0.896072388	-2.260316849	1	UID895(SIPA1L1)1487-S
UID896		0.36959309	0.056111654	1.043964942	0.171256383	0.244031969	0.076120377	O43166-3;O43166-2;O43166	1412;1412;1433	O43166-3	O43166-3	Signal-induced proliferation-associated 1-like protein 1	SIPA1L1	DAASHTSTMSSRHSASPVVFTSARSSPKEEL	HS(0.002)AS(0.998)PVVFT(0.591)S(0.409)AR	1022	Color2 [A=255, R=192, G=192, B=192]	9	4		S	3			376	___1	0.998021	0.000120653	106.79	92.668	106.79	1.1341	67166000	1412	4	-1.381364822	-1.213525772	-1.36648941	-0.921852112	-1.498687744	-1.484745026	-1.437427521	-1.319725037	-1.372562408	-1.23991394	-1.338905334	-1.61092186	1	UID896(SIPA1L1)1412-S
UID897		1.146303584	0.375802358	0.412019864	0.237706184	0.55468207	0.330989202	O43166-3;O43166-2;O43166	1528;1528;1549	O43166-3	O43166-3	Signal-induced proliferation-associated 1-like protein 1	SIPA1L1	KSTIEEDLKKLIDLESPTPESQKSFKFHALS	KLIDLES(0.997)PT(0.003)PESQK	1023	Color2 [A=255, R=192, G=192, B=192]	9	4		S	3			376	___1	0.997083	2.63E-25	163.45	122.07	160.43	0.47857	2043800000	1528	7	4.148731232	4.366991043	4.091278076	2.815834045	3.684066772	4.245187759	3.992776871	3.914936066	3.571880341	4.193925858	3.377634048	4.042472839	1	UID897(SIPA1L1)1528-S
UID901		1.469535965	0.262556076	0.296290238	0.176209768	0.401977065	0.159297307	O43166-3;O43166-2;O43166	1372;1372;1393	O43166-3	O43166-3	Signal-induced proliferation-associated 1-like protein 1	SIPA1L1	ETESHGLDRKTESSLSLDIHSKSQAGSTPLT	TESSLS(1)LDIHSK	1027	Color2 [A=255, R=192, G=192, B=192]	9	4		S	3			376	___1	0.999514	5.28E-17	155.57	123.07	155.57	0.24591	341150000	1372	6	2.724443436	2.916164398	2.78064537	1.84145546	2.333349228	2.92840004	2.520730972	2.658735275	2.454118729	2.859588623	2.339038849	2.74473381	1	UID901(SIPA1L1)1372-S
UID902		0.211423392	0.343263626	0.417751929	0.507042726	0.418194518	0.471059799	O43166-3;O43166-2;O43166	1149;1149;1149	O43166-3	O43166-3	Signal-induced proliferation-associated 1-like protein 1	SIPA1L1	VTVSSMALARSQCRNSPSNLSSSSDTGSVGG	S(0.001)QCRNS(0.973)PS(0.026)NLSSSSDTGSVGGTYR	1028	Color2 [A=255, R=192, G=192, B=192]	9	4		S	3			376	___1	0.972879	2.04E-29	148.3	136.24	148.3	-0.27046	17028000	1149	6	-2.828409195	-1.761213303	-1.750732422	-4.120240211	-2.865431786	-2.375556946	-1.517913818	-3.306535721	-2.545696259	-2.202264786	-3.220129013	-2.331140518	1	UID902(SIPA1L1)1149-S
UID906		0.067548249	-0.038744609	0.158909472	-0.08463033	0.034445405	-0.013357162	O43166-3;O43166-2;O43166	1249;1249;1270	O43166-3	O43166-3	Signal-induced proliferation-associated 1-like protein 1	SIPA1L1	SPSGRLMRQDPVVHLSPNKQGHSDSHYSSHS	QDPVVHLS(1)PNK	1032	Color2 [A=255, R=192, G=192, B=192]	9	4		S	3			376	___1	1	1.47E-24	180.74	144.29	107.34	-1.1438	1195300000	1249	8	1.649518967	2.031959534	1.885444641	2.053873062	1.763645172	2.116897583	1.764160156	2.224563599	1.694433212	2.003818512	1.775184631	1.827991486	1	UID906(SIPA1L1)1249-S
UID907		1.025002927	0.67975235	1.341837975	0.6971337	1.744322718	0.666287104	O43166-3;O43166-2;O43166	1611;1611;1632	O43166-3	O43166-3	Signal-induced proliferation-associated 1-like protein 1	SIPA1L1	STYPSLPKSLPLRRPSYTLGMKSLHGEFSAS	RPS(0.985)YT(0.015)LGMK	1033	Color2 [A=255, R=192, G=192, B=192]	9	4		S	3			376	___1	0.985371	0.000223227	104.26	79.914	104.26	-0.34717	406240000	1611	3	3.143993378	3.670265198	3.346969604	2.389478683	2.592096329	2.787788391	3.247135162	2.480211258	2.39462471	2.825735092	2.566888809	2.769742966	1	UID907(SIPA1L1)1611-S
UID909		0.020546558	0.0096035	2.412911556	0.593260129	2.717629791	0.714545568	O43166-3;O43166-2;O43166	1116;1116;1116	O43166-3	O43166-3	Signal-induced proliferation-associated 1-like protein 1	SIPA1L1	KMPPPERAANIPRSISSDGRPLERRLSPGSD	S(0.002)IS(0.844)S(0.154)DGRPLER	1035	Color2 [A=255, R=192, G=192, B=192]	9	4		S	3			376	___1	0.844304	4.98E-05	112.42	78.738	112.42	0.34846	211310000	1116	3	-0.635416031	-0.552495956	-0.576311111	-0.313167572	-1.093486786	-1.269182205	-0.898283005	-0.391002655	-0.50374794	-1.492717743	-1.220630646	-1.194511414	1	UID909(SIPA1L1)1116-S
UID913		1.125813576	-0.270424525	0.709091992	-0.233304342	0.350792223	-0.1072553	O43166-3;O43166-2;O43166	1626;1626;1647	O43166-3	O43166-3	Signal-induced proliferation-associated 1-like protein 1	SIPA1L1	SYTLGMKSLHGEFSASDSSLTDIQETRRQPM	SLHGEFS(0.001)AS(0.999)DSSLTDIQETR	1039	Color2 [A=255, R=192, G=192, B=192]	9	4		S	3			376	___1	0.999177	1.90E-43	170.27	143.52	170.27	1.1161	104860000	1626	9	-0.922269821	-0.58921814	-0.908729553	-0.222372055	-0.573011398	-0.573858261	-0.570402145	-0.475931168	-0.562610626	-0.678373337	-0.598201752	-0.821876526	1	UID913(SIPA1L1)1626-S
UID925		0.007694627	-0.005038579	0.217044521	-0.143922488	0.386744194	-0.207972209	O43166-3;O43166-2;O43166	1564;1564;1585	O43166-3	O43166-3	Signal-induced proliferation-associated 1-like protein 1	SIPA1L1	FPSTPTSRRALHRTLSDESIYNSQREHFFTS	T(0.009)LS(0.979)DES(0.012)IYNSQR	1051	Color2 [A=255, R=192, G=192, B=192]	9	4		S	2			376	___1	0.978774	9.77E-44	204.85	174.79	185.9	0.089775	476880000	1564	3	-0.334344864	-0.98166275	-0.496229172	-0.94947052	-0.45659256	-0.463720322	-0.415697098	-0.676948547	-0.704475403	-0.421293259	-0.583349228	-0.183677673	1	UID925(SIPA1L1)1564-S
UID927		2.289559568	0.637854258	1.210029717	0.48278745	1.100775594	0.311103185	O43166-3;O43166-2;O43166	1234;1234;1255	O43166-3	O43166-3	Signal-induced proliferation-associated 1-like protein 1	SIPA1L1	CHLPAVSKVLPAFRESPSGRLMRQDPVVHLS	VLPAFRES(0.994)PS(0.006)GR	1053	Color2 [A=255, R=192, G=192, B=192]	9	4		S	3			376	___1	0.994074	6.71E-05	120.92	89.08	120.92	-0.044888	32821000	1234	8	-0.200754166	-0.319795609	-0.201414108	-2.169277191	-0.934667587	-0.512216568	-0.719169617	-1.083831787	-0.832525253	-0.454986572	-0.80327034	-0.397016525	1	UID927(SIPA1L1)1234-S
UID928		0.362132351	0.064957301	0.482853016	0.068356514	0.634905914	0.091375351	O43169	23	O43169	O43169	Cytochrome b5 type B	CYB5B	AEASGSDGKGQEVETSVTYYRLEEVAKRNSL	GQEVET(0.038)S(0.961)VT(0.001)YYR	1054	Color2 [A=255, R=192, G=192, B=192]	9	4		S	2			377	___1	0.961062	6.87E-54	223.03	186.79	159	-0.26246	112370000	23	7	1.244493484	1.117008209	1.193353653	1.129390717	1.162456512	1.070734024	1.121126175	1.232055664	1.006801605	1.185997009	1.001478195	1.093254089	1	UID928(CYB5B)23-S
UID934		0.979094628	-0.238149643	0.105941165	-0.040347099	0.689218095	-0.296866735	O43236-2;O43236-3;O43236;O43236-4;O43236-7;O43236-6	98;109;117;132;635;98	O43236-2	O43236-2	Septin-4	4-Sep	SARPRSPWGKLDPYDSSEDDKEYVGFATLPN	LDPYDS(0.98)S(0.02)EDDK	1060	Color2 [A=255, R=192, G=192, B=192]	9	4		S	3			381	___1	0.980003	0.000567091	93.494	72.243	93.494	0.1912	7173800	98	6	-1.480810165	-1.221124649	-1.287750244	-0.245084763	-1.169984818	-1.409111023	-1.257448196	-1.023008347	-0.994779587	-1.144979477	-0.680871964	-1.273233414	1	UID934(44443)98-S
UID935		0.701725789	-0.545604706	0.146767745	-0.159733136	1.157680571	-0.433714549	O43237-2;O43237	306;383	O43237-2	O43237-2	Cytoplasmic dynein 1 light intermediate chain 2	DYNC1LI2	SLLAKQPATPTRASESPARGPSGSPRTQGRG	AS(0.032)ES(0.968)PARGPSGSPR	1061	Color2 [A=255, R=192, G=192, B=192]	9	4		S	3			382	___1	0.968146	0.00567408	63.46	45.357	63.46	-0.75466	155700000	306	4	-1.4856987	-1.338634491	-1.569086075	0.866941452	-0.787384033	-1.822095871	-0.24801445	-1.415874481	-1.092716217	-1.259393692	-0.715711594	-1.117170334	1	UID935(DYNC1LI2)306-S
UID936		1.141920273	-0.216625214	1.541617844	-0.269014676	0.368443457	-0.106459936	O43237-2;O43237	117;194	O43237-2	O43237-2	Cytoplasmic dynein 1 light intermediate chain 2	DYNC1LI2	KDFQDYMEPEEGCQGSPQRRGPLTSGSDEEN	DFQDYMEPEEGCQGS(1)PQRR	1062	Color2 [A=255, R=192, G=192, B=192]	9	4		S	3			382	___1	1	4.39E-82	194.68	182.82	194.68	-0.28311	2097200000	117	15	3.729944229	3.730945587	3.841279984	3.82198143	3.971542358	4.101266861	4.142738342	3.874864578	3.93444252	4.01619339	3.64607811	3.959278107	1	UID936(DYNC1LI2)117-S
UID937		0.71907196	0.285419464	0.144998	0.09643364	0.180342479	-0.046037674	O43237-2;O43237	330;407	O43237-2	O43237-2	Cytoplasmic dynein 1 light intermediate chain 2	DYNC1LI2	PRTQGRGGPASVPSSSPGTSVKKPDPNIKNN	GGPASVPSS(0.009)S(0.991)PGTSVK	1063	Color2 [A=255, R=192, G=192, B=192]	9	4		S	3			382	___1	0.990729	5.92E-12	139.46	118.68	139.46	0.18369	208970000	330	10	0.995685577	1.092334747	1.259765625	0.368341446	0.724649429	1.314340591	0.511455536	1.05818367	0.921888351	1.257127762	1.053979874	1.174791336	1	UID937(DYNC1LI2)330-S
UID940		0.162463449	0.085528056	0.35807661	0.063570658	0.302564931	0.061995824	O43290	448	O43290	O43290	U4/U6.U5 tri-snRNP-associated protein 1	SART1	GDFGSRLRGRGRRRVSEVEEEKEPVPQPLPS	RVS(1)EVEEEKEPVPQPLPSDDTR	1066	Color2 [A=255, R=192, G=192, B=192]	9	4		S	4			385	___1	1	1.10E-174	249.49	219.28	249.49	0.24355	3781600000	448	3	3.049797058	3.160202026	3.026346207	3.347911835	2.95158577	3.078836441	2.626462936	3.283908844	3.069389343	3.057823181	3.116521835	2.876012802	1	UID940(SART1)448-S
UID942		0.235718676	-0.039176941	0.016610488	-0.012130419	0.01799793	0.006800334	O43290	598	O43290	O43290	U4/U6.U5 tri-snRNP-associated protein 1	SART1	DFERDEERSANGGSESDGEENIGWSTVNLDE	SANGGSES(1)DGEENIGWSTVNLDEEK	1068	Color2 [A=255, R=192, G=192, B=192]	9	4		S	3			385	___1	0.99961	6.41E-189	252.48	231.08	252.48	0.31304	583170000	598	8	1.833324432	2.016933441	1.95955658	2.514335632	2.25320816	1.644262314	2.036039352	1.910085678	1.981220245	1.982505798	1.712690353	2.0942173	1	UID942(SART1)598-S
UID943		0.965359174	-0.432032903	0.607032302	-0.467605909	0.120405115	-0.055201213	O43290	112	O43290	O43290	U4/U6.U5 tri-snRNP-associated protein 1	SART1	KRDDGYEAAASSKTSSGDASSLSIEETNKLR	T(0.117)S(0.117)S(0.766)GDASSLSIEETNK	1069	Color2 [A=255, R=192, G=192, B=192]	9	4		S	3			385	___1	0.766395	1.63E-144	247.5	222.45	247.5	-0.16108	25436000	112	3	-1.667257309	-1.54990387	-1.556602478	-0.205112457	-0.691013336	-1.556283951	-0.748138428	-1.338077545	-1.391448975	-1.730543137	-1.212608337	-1.665008545	1	UID943(SART1)112-S
UID946		1.067160529	0.162602743	0.027733128	-0.010983785	0.250609458	0.095924377	O43290	348	O43290	O43290	U4/U6.U5 tri-snRNP-associated protein 1	SART1	ILSKYDEELEGERPHSFRLEQGGTADGLRER	YDEELEGERPHS(1)FR	1072	Color2 [A=255, R=192, G=192, B=192]	9	4		S	3			385	___1	1	9.51E-58	167.48	139.34	140.02	-0.09521	60330000	348	12	1.069450378	0.863492966	0.979866028	0.246152878	0.840841293	1.122999191	0.832994461	0.861307144	0.730699539	1.038764954	0.597488403	0.988782883	1	UID946(SART1)348-S
UID948		1.569280819	-0.186386744	0.428640125	-0.08457311	0.573708271	-0.205016454	O43293	312	O43293	O43293	Death-associated protein kinase 3	DAPK3	LKTTRLKEYTIKSHSSLPPNNSYADFERFSK	S(0.019)HS(0.985)S(0.996)LPPNNSYADFER	1074	Color2 [A=255, R=192, G=192, B=192]	9	4		S	3			386	___1	0.996037	2.04E-19	151.31	119.15	86.8	0.17559	543840000	312	4	0.485652924	0.524366379	0.630979538	1.366575241	0.709798813	0.553346634	0.680988312	0.724582672	0.794588089	0.588163376	1.057731628	0.610153198	1	UID948(DAPK3)312-S
UID958		0.497573107	0.116250992	1.27291735	-0.35846742	0.124535161	0.061981201	O43294-2;O43294	177;194	O43294-2	O43294-2	Transforming growth factor beta-1-induced transcript 1 protein	TGFB1I1	PTQPPVVSSTNEGSPSPPEPTGKGSLDTMLG	VQNHLPASGPTQPPVVS(0.001)S(0.007)T(0.007)NEGS(0.223)PS(0.761)PPEPTGK	1084	Color2 [A=255, R=192, G=192, B=192]	9	4		S	4			387	___1	0.76132	6.28E-17	118.23	91.237	118.23	0.60614	302760000	177	25	0.921934128	0.65278244	0.68907547	0.101593018	1.165561676	1.060567856	0.74641037	0.6177845	0.550844193	0.778015137	0.380331039	0.919502258	1	UID958(TGFB1I1)177-S
UID960		0.280722524	-0.132756551	0.169763158	-0.03854847	0.015261171	-0.002911886	O43296	177	O43296	O43296	Zinc finger protein 264	ZNF264	GTADGVCSRIGQEQVSPGDRVRSHNSCESGK	IGQEQVS(1)PGDRVR	1086	Color2 [A=255, R=192, G=192, B=192]	9	4		S	3			389	___1	1	0.00133838	79.393	51.066	79.393	-0.093887	10602000	177	7	-1.838056564	-1.691003799	-1.893007278	-1.068878174	-1.727550507	-1.810064316	-1.317941666	-1.804111481	-1.901744843	-1.824071884	-1.822786331	-1.76647377	1	UID960(ZNF264)177-S
UID962		0.52442712	0.183336894	0.188537859	-0.077847799	0.082470039	0.041301727	O43303-2;O43303	372;372	O43303-2	O43303-2	Centriolar coiled-coil protein of 110 kDa	CCP110	LTGSYAKLPSPEPSMSPKMHRRRSRTSSACH	LPSPEPS(0.001)MS(0.999)PK	1088	Color2 [A=255, R=192, G=192, B=192]	9	4		S	3			390	___1	0.999266	4.73E-05	113.54	87.822	113.54	-0.32	182720000	372	9	0.91422081	1.116724014	1.129680634	0.50220108	0.963932037	1.298847198	1.137731552	0.787618637	0.685264587	1.257041931	0.703966141	1.075712204	1	UID962(CCP110)372-S
UID964		0.626321856	-0.215253194	1.680488	-0.189927419	1.500586819	-0.250336329	O43306-2;O43306	54;54	O43306-2	O43306-2	Adenylate cyclase type 6	ADCY6	CTPRYMSCLRDAEPPSPTPAGPPRCPWQDDA	DAEPPS(1)PTPAGPPR	1090	Color2 [A=255, R=192, G=192, B=192]	9	4		S	3			391	___1	0.999819	1.24E-137	257.76	219.76	133.87	-0.80136	296480000	54	6	0.510759354	0.423309326	0.425531387	0.875354767	0.615478516	0.670776367	0.364530563	0.82321167	0.817617416	0.657003403	0.844125748	0.609479904	1	UID964(ADCY6)54-S
UID969		1.552631208	0.345115026	1.046519212	0.291800817	1.61431566	0.29268837	O43310;O43310-2	299;299	O43310	O43310	CBP80/20-dependent translation initiation factor	CTIF	DTAGDTGHSSLEAPRSPDTLAPVASERLPPQ	LEDTAGDTGHSSLEAPRS(1)PDTLAPVASER	1095	Color2 [A=255, R=192, G=192, B=192]	9	4		S	4			393	___1	0.999996	0	366.52	335.77	366.52	0.28025	62167000	299	18	-0.776515961	-0.605155945	-0.829471588	-1.473896027	-1.135232925	-0.922464371	-1.078933716	-0.950792313	-1.216762543	-0.969642639	-1.124650955	-0.994915009	1	UID969(CTIF)299-S
UID970		0.204922136	-0.126279831	0.14883884	0.146392822	0.2464825	-0.062229156	O43310;O43310-2	328;328	O43310	O43310	CBP80/20-dependent translation initiation factor	CTIF	PQQSGGPEVETKRKDSILPERIGERPKITLL	RKDS(1)ILPER	1096	Color2 [A=255, R=192, G=192, B=192]	9	4		S	4			393	___1	1	0.000161376	109.02	82.313	105.17	0.27291	163260000	328	4	1.849140167	2.074115753	1.734640121	3.240306854	2.187376022	1.291769028	2.437477112	1.867006302	1.732252121	1.937711716	1.952888489	1.953983307	1	UID970(CTIF)328-S
UID971		1.424319866	-0.465139389	0.61813624	-0.262054443	1.121897105	-0.362620672	O43314;O43314-2	38;38	O43314	O43314	Inositol hexakisphosphate and diphosphoinositol-pentakisphosphate kinase 2	PPIP5K2	HFFHHADEDDEEEDDSPPERQIVVGICSMAK	HFFHHADEDDEEEDDS(1)PPER	1097	Color2 [A=255, R=192, G=192, B=192]	9	4		S	4			394	___1	1	2.11E-249	286.8	271.31	92.336	0.085019	1300700000	38	16	0.105146408	0.478136063	0.252033234	1.390398026	0.691644669	0.389341354	0.530677795	0.850391388	0.849664688	0.590024948	0.845624924	0.487527847	1	UID971(PPIP5K2)38-S
UID972		0.747131518	1.463772774	1.710029345	1.232334932	1.683949429	0.779443105	O43314	1108	O43314	O43314	Inositol hexakisphosphate and diphosphoinositol-pentakisphosphate kinase 2	PPIP5K2	GCIDDATRGSAVKRFSISFARHPTNGFELYS	RFS(1)ISFAR	1098	Color2 [A=255, R=192, G=192, B=192]	9	4		S	3			394	___1	0.999527	0.00210787	84.687	53.401	84.687	-0.35257	9315200	1108	3	-2.236272812	-2.611003876	-1.891550064	-4.032117844	-3.503541946	-3.453679085	-2.305604935	-5.317026138	-3.507514	-3.026184082	-3.081475258	-2.969496727	1	UID972(PPIP5K2)1108-S
UID973		0.957400839	-0.475708008	0.441338598	-0.310633659	1.101240019	-0.237094243	O43314;O43314-2	1006;1006	O43314	O43314	Inositol hexakisphosphate and diphosphoinositol-pentakisphosphate kinase 2	PPIP5K2	LHYTSGVGTGRRRRRSGEQITSSPVSPKSLA	S(1)GEQITSSPVSPK	1099	Color2 [A=255, R=192, G=192, B=192]	9	4		S	3			394	___1	0.99977	8.32E-40	177.94	148.96	137.45	0.10242	1011400000	1006	1	1.041372299	1.030925751	1.081293106	2.381357193	1.749378204	0.974283218	1.991096497	1.291204453	1.29841423	1.227481842	1.483821869	1.153570175	1	UID973(PPIP5K2)1006-S
UID978		0.092678448	0.123076757	1.166207442	0.312861443	0.954040913	0.373698552	O43318-3;O43318;O43318-4;O43318-2	367;367;367;367	O43318-3	O43318-3	Mitogen-activated protein kinase kinase kinase 7	MAP3K7	LLKNQAKQQSESGRLSLGASRGSSVESLPPT	QQSES(0.005)GRLS(0.995)LGASR	1104	Color2 [A=255, R=192, G=192, B=192]	9	4		S	3			395	___1	0.995138	5.74E-06	118.37	91.597	118.37	-0.91967	77569000	367	9	-0.537216187	-0.396369934	-0.359619141	-1.134378433	-0.861335754	-0.626523972	0.379522324	-0.917913437	-1.124044418	-0.563287735	-1.145324707	-0.705688477	1	UID978(MAP3K7)367-S
UID979		0.041821116	0.018386841	0.327366277	-0.057026863	0.397435162	0.106256485	O43318-3;O43318;O43318-4;O43318-2	389;389;389;389	O43318-3	O43318-3	Mitogen-activated protein kinase kinase kinase 7	MAP3K7	SSVESLPPTSEGKRMSADMSEIEARIAATTA	RMS(1)ADMSEIEAR	1105	Color2 [A=255, R=192, G=192, B=192]	9	4		S	3			395	___1	0.999997	1.29E-80	224.32	195.18	159.35	-0.64618	684570000	389	3	3.157993317	3.019638062	3.08389473	3.161100388	3.20615387	3.082250595	3.35451889	2.961158752	2.890687943	3.077812195	2.769674301	3.095270157	1	UID979(MAP3K7)389-S
UID980		0.158669296	-0.12534523	0.39998654	-0.067040443	0.44240271	-0.041383108	O43318-3;O43318;O43318-4;O43318-2	439;439;412;412	O43318-3	O43318-3	Mitogen-activated protein kinase kinase kinase 7	MAP3K7	VPEIVISGNGQPRRRSIQDLTVTGTEPGQVS	S(1)IQDLTVTGTEPGQVS(0.673)S(0.327)R	1106	Color2 [A=255, R=192, G=192, B=192]	9	4		S	3			395	___1	0.999999	1.84E-82	206.69	177.35	166.22	-0.38583	3285600000	439	1	2.576093674	2.655725479	2.667539597	2.790060043	2.776968002	2.623352051	3.341884613	2.392618179	2.540891647	2.626396179	2.723657608	2.673454285	1	UID980(MAP3K7)439-S
UID983		0.424432828	0.163565954	0.243598959	-0.10590903	0.418911144	-0.199840228	O43318-3;O43318	417;417	O43318-3	O43318-3	Mitogen-activated protein kinase kinase kinase 7	MAP3K7	TTAYSKPKRGHRKTASFGNILDVPEIVISGN	T(0.184)AS(0.816)FGNILDVPEIVISGNGQPR	1109	Color2 [A=255, R=192, G=192, B=192]	9	4		S	3			395	___1	0.816212	0.000209988	92.924	71.971	92.924	0.18709	6167700	417	3	-2.341966629	-2.647230148	-2.251802444	-3.064923286	-2.392400742	-2.223114014	-2.40246582	-2.788391113	-2.540840149	-2.249105453	-2.479100227	-1.913272858	1	UID983(MAP3K7)417-S
UID984		0.622547956	0.106865565	0.78385	-0.130619367	0.228649379	0.087334951	O43353-2;O43353	226;363	O43353-2	O43353-2	Receptor-interacting serine/threonine-protein kinase 2	RIPK2	SSQLHENSGSPETSRSLPAPQDNDFLSRKAQ	S(1)LPAPQDNDFLSR	1110	Color2 [A=255, R=192, G=192, B=192]	9	4		S	3			397	___1	1	0.000232482	103.88	83.098	103.88	-0.090302	15764000	226	1	-2.0762043	-1.997587204	-1.888195038	-2.076710701	-1.87232399	-1.841094971	-2.177957535	-1.991483688	-2.113142014	-1.796310425	-2.224185944	-2.203495026	1	UID984(RIPK2)226-S
UID985		0.841405696	0.564078013	1.171928524	0.446641922	1.662247735	0.7868735	O43353-2;O43353	394;531	O43353-2	O43353-2	Receptor-interacting serine/threonine-protein kinase 2	RIPK2	GLQPYPEILVVSRSPSLNLLQNKSM______	S(0.106)PS(0.894)LNLLQNK	1111	Color2 [A=255, R=192, G=192, B=192]	9	4		S	3			397	___1	0.893952	9.98E-05	110.98	83.648	110.98	0.3048	22955000	394	3	-0.741930008	-0.361373901	-0.410177231	-1.986686707	-0.900072098	-1.002199173	-0.497787476	-1.410923004	-1.2970047	-1.05616951	-1.643558502	-1.174373627	1	UID985(RIPK2)394-S
UID986		1.527554707	0.500547409	0.920751332	0.417969386	1.463231018	0.479438146	O43379;O43379-4	1144;1149	O43379	O43379	WD repeat-containing protein 62	WDR62	MDRGGSQPRAGTGYASPDRTHVLAAGKAEET	AGTGYAS(1)PDR	1112	Color2 [A=255, R=192, G=192, B=192]	9	4		S	2			398	___1	0.999928	2.55E-38	169.05	139.41	86.463	0.51072	951250000	1144	7	2.484218597	2.825778961	2.606906891	1.267881393	2.026813507	2.415184021	2.365478516	2.018724442	2.031059265	2.211652756	1.940095901	2.326841354	1	UID986(WDR62)1144-S
UID987		0.378819607	0.354769389	0.225769506	0.191657384	0.531520232	0.427376429	O43379;O43379-4	1123;1128	O43379	O43379	WD repeat-containing protein 62	WDR62	FTHTFPPRATQCLVKSPEVKLMDRGGSQPRA	ATQCLVKS(1)PEVK	1113	Color2 [A=255, R=192, G=192, B=192]	9	4		S	3			398	___1	0.999983	0.000177403	101.96	65.564	101.96	-0.017379	103540000	1123	8	1.383550644	2.134382248	1.923891068	0.366083145	1.42814064	1.816427231	2.106075287	1.145637512	1.125802994	1.672035217	0.837268829	1.650390625	1	UID987(WDR62)1123-S
UID988		0.740179786	0.230873108	0.060166589	-0.04301103	0.055928209	-0.044865926	O43379;O43379-4	1008;1008	O43379	O43379	WD repeat-containing protein 62	WDR62	GESEADLECSFAAIHSPAPPPDPAPRFATSL	DQSPPEDSGES(0.045)EADLECS(0.132)FAAIHS(0.824)PAPPPDPAPR	1114	Color2 [A=255, R=192, G=192, B=192]	9	4		S	4			398	___1	0.823521	3.71E-05	78.793	68.645	78.793	-0.48565	38317000	1008	24	-0.865880966	-1.348295212	-1.020792007	-1.75686264	-1.248310089	-0.822313309	-1.285968781	-1.339281082	-1.302337646	-0.865753174	-1.502508163	-0.73210907	1	UID988(WDR62)1008-S
UID990		0.021211476	0.011618932	0.153669651	-0.068486849	0.394462992	-0.399257024	O43379;O43379-4;O43379-3;O43379-2	33;33;33;33	O43379	O43379	WD repeat-containing protein 62	WDR62	LPSVMAGVPARRGQSSPPPAPPICLRRRTRL	GQS(0.231)S(0.769)PPPAPPICLR	1116	Color2 [A=255, R=192, G=192, B=192]	9	4		S	3			398	___1	0.768975	0.000408832	94.454	73.991	94.454	-0.24476	39880000	33	4	-1.479816437	-1.250188828	-1.52951622	-1.492559433	-1.191999435	-1.510707855	-1.156099319	-1.714122772	-1.424156189	-1.620164871	-0.21437645	-1.227209091	1	UID990(WDR62)33-S
UID991		0.131349836	-0.080635071	0.192092311	-0.14984862	0.02131604	-0.014568965	O43379;O43379-4	1070;1070	O43379	O43379	WD repeat-containing protein 62	WDR62	EQEKFLRHHFETLTESPCRALGDVEASEAED	HHFETLTES(1)PCR	1117	Color2 [A=255, R=192, G=192, B=192]	9	4		S	3			398	___1	0.999983	1.49E-221	285.87	253.01	285.87	-0.28128	104040000	1070	9	-1.23308754	-0.493927002	-0.644071579	-0.52173996	-0.654188156	-0.626838684	-0.721452713	-0.716463089	-0.691265106	-0.841358185	-0.743135452	-0.74288559	1	UID991(WDR62)1070-S
UID994		0.627976378	0.073616664	0.694844526	0.084033012	1.331651336	0.156735102	O43379;O43379-4;O43379-3;O43379-2	49;49;49;49	O43379	O43379	WD repeat-containing protein 62	WDR62	PPPAPPICLRRRTRLSTASEETVQNRVSLEK	RTRLS(0.99)T(0.01)ASEETVQNR	1120	Color2 [A=255, R=192, G=192, B=192]	9	4		S	3			398	___1	0.989566	5.11E-120	242.45	166.11	133.47	0.050922	1106800000	49	5	0.69827652	0.586370468	0.622379303	0.575685501	0.512531281	0.590753555	0.501304626	0.640645981	0.544225693	0.566368103	0.445444107	0.425008774	1	UID994(WDR62)49-S
UID996		0.651324803	0.635827382	0.141551965	0.14570713	0.184072839	0.204277674	O43379;O43379-4	1248;1253	O43379	O43379	WD repeat-containing protein 62	WDR62	EGPIVATLAQPLRRPSSVGELASLGQELQAI	RPS(1)S(1)VGELASLGQELQAITTATTPSLDSEGQEPALR	1122	Color2 [A=255, R=192, G=192, B=192]	9	4		S	4			398	___1	0.999999	4.53E-295	266.42	245.18	257.03	0.82978	1798900000	1248	3	0.73132515	-0.153875351	0.676347733	-1.498344421	0.209999084	0.334451675	0.451286316	-0.60503006	-0.499940872	0.423248291	-0.399402618	0.617118835	1	UID996(WDR62)1248-S
UID997		1.101372625	0.643512726	0.376737047	0.367108981	0.071306762	0.072703679	O43379;O43379-4	1249;1254	O43379	O43379	WD repeat-containing protein 62	WDR62	GPIVATLAQPLRRPSSVGELASLGQELQAIT	RPS(1)S(1)VGELASLGQELQAITTATTPSLDSEGQEPALR	1123	Color2 [A=255, R=192, G=192, B=192]	9	4		S	4			398	___1	0.999999	1.00E-275	257.03	233.01	257.03	0.82978	912080000	1249	4	-0.390888214	-1.09126091	-0.458417892	-3.135686874	-1.374399185	-0.653530121	-1.002510071	-1.556922913	-1.311672211	-0.514406204	-1.271125793	-0.373146057	1	UID997(WDR62)1249-S
UID998		0.815688899	0.461858749	0.327907415	0.26210626	0.183547929	0.133829117	O43379;O43379-4	1228;1233	O43379	O43379	WD repeat-containing protein 62	WDR62	MEATASSRARISRSISLGDSEGPIVATLAQP	S(0.014)IS(0.986)LGDSEGPIVATLAQPLR	1124	Color2 [A=255, R=192, G=192, B=192]	9	4		S	3			398	___1	0.985682	1.07E-203	270.37	241.16	270.37	-0.38279	1007600000	1228	3	-0.156190872	-0.966556549	-0.331701279	-1.917132378	-0.739400864	-0.754444122	-0.863168716	-1.126796722	-0.850059509	-0.610303879	-0.84630394	-0.399328232	1	UID998(WDR62)1228-S
UID999		0.433266427	0.06479009	1.951099377	0.319440206	0.789417423	0.207589467	O43379;O43379-4	819;819	O43379	O43379	WD repeat-containing protein 62	WDR62	EECEPEEMLKTPSKDSLDPDPRCLLTNGKLP	T(0.119)PS(0.04)KDS(0.841)LDPDPR	1125	Color2 [A=255, R=192, G=192, B=192]	9	4		S	3			398	___1	0.840529	0.00825153	59.513	38.42	59.513	-0.22114	22916000	819	6	-0.186311722	-0.185401917	-0.207954407	0.082162857	-0.437349319	-0.587976456	-0.336194992	-0.132045746	-0.305797577	-0.454872131	-0.169219971	-0.578344345	1	UID999(WDR62)819-S
UID1000		0.07266977	-0.03010114	0.096446911	0.056495031	0.146858408	0.067651749	O43379;O43379-4	501;501	O43379	O43379	WD repeat-containing protein 62	WDR62	GTPMDVKAGVRVMQVSPDGQHLASGDRSGNL	VMQVS(1)PDGQHLASGDR	1126	Color2 [A=255, R=192, G=192, B=192]	9	4		S	3			398	___1	1	0.000267229	94.837	68.689	94.837	-0.60988	16952000	501	5	-1.578306198	-1.245441437	-1.452665329	-1.134239197	-1.264101028	-1.699831009	-1.611301422	-1.280553818	-1.294254303	-1.482170105	-1.254240036	-1.742958069	1	UID1000(WDR62)501-S
UID1001		2.081195274	-0.17846934	2.782765371	-0.278741519	1.682050309	-0.191336314	O43390-3;O43390;O43390-2	23;23;23	O43390-3	O43390-3	Heterogeneous nuclear ribonucleoprotein R	HNRNPR	NAVQLKEEEEPMDTSSVTHTEHYKTLIEAGL	EEEEPMDT(0.001)S(0.1)S(0.887)VT(0.011)HTEHYK	1127	Color2 [A=255, R=192, G=192, B=192]	9	4		S	4			399	___1	0.887312	8.94E-56	187.06	162.77	175.73	-0.01937	21282000	23	10	-1.677993774	-1.699720383	-1.722272873	-0.998355865	-1.395078659	-1.447429657	-1.565559387	-1.545394897	-1.453624725	-1.543596268	-1.409906387	-1.572475433	1	UID1001(HNRNPR)23-S
UID1004		1.763571734	0.4904658	0.62516503	0.297880173	0.619371277	0.36493365	O43395	133	O43395	O43395	U4/U6 small nuclear ribonucleoprotein Prp3	PRPF3	EVEEEPEVIPGPPSESPGMLTKLQIKQMMEA	FEEVEEEPEVIPGPPS(0.048)ES(0.952)PGMLTK	1130	Color2 [A=255, R=192, G=192, B=192]	9	4		S	4			400	___1	0.951797	8.97E-29	143.54	134.5	143.54	0.23027	33584000	133	18	-1.561195374	-1.80729866	-1.569980621	-3.134462357	-2.176568985	-1.711507797	-2.04804039	-2.034065247	-2.327766418	-1.646879196	-2.49548912	-1.890907288	1	UID1004(PRPF3)133-S
UID1005		0.639603674	-0.397071203	0.333631409	-0.244050026	0.93298543	-0.602142334	O43395	619	O43395	O43395	U4/U6 small nuclear ribonucleoprotein Prp3	PRPF3	WDEQTSNTKGDDDEESDEEAVKKTNKCVLVW	GDDDEES(1)DEEAVKK	1131	Color2 [A=255, R=192, G=192, B=192]	9	4		S	4			400	___1	1	5.69E-95	208.2	167.24	144.29	0.27211	1608600000	619	7	3.085716248	3.253383636	3.222455978	4.924388885	3.811933517	3.050537109	3.036642075	3.807891846	3.90823555	3.478172302	4.383680344	3.506130219	1	UID1005(PRPF3)619-S
UID1006		2.317816033	-0.515804927	1.034216654	-0.401114464	0.915101735	-0.224898656	O43396	113	O43396	O43396	Thioredoxin-like protein 1	TXNL1	GLEEKIKQHLENDPGSNEDTDIPKGYMDLMP	QHLENDPGS(1)NEDTDIPK	1132	Color2 [A=255, R=192, G=192, B=192]	9	4		S	3			401	___1	1	4.15E-70	198.98	167.86	198.98	0.42104	222110000	113	9	1.158132553	1.084524155	1.180894852	2.014038086	1.756937027	1.327659607	1.484399796	1.750946045	1.735620499	1.33698082	1.57125473	1.190011978	1	UID1006(TXNL1)113-S
UID1007		0.892307328	0.168223063	0.008091917	0.004900932	0.096060266	-0.041975021	O43399-2;O43399-4;O43399;O43399-3;O43399-5;O43399-7	12;12;12;12;12;12	O43399-2	O43399-2	Tumor protein D54	TPD52L2	____MDSAGQDINLNSPNKGLLSDSMTDVPV	MDSAGQDINLNS(1)PNK	1133	Color2 [A=255, R=192, G=192, B=192]	9	4		S	2			402	___1	1	0	246.64	217.16	246.64	-0.089853	12518000000	12	12	4.128652573	3.833108902	4.017913818	3.299716949	3.773271561	4.20337677	3.833568573	3.849420547	3.792016983	4.123130798	3.778617859	4.2038517	1	UID1007(TPD52L2)12-S
UID1008		1.415834213	0.156279882	0.302103038	0.060248693	0.739621798	0.136144638	O43399-2;O43399-4;O43399;O43399-3;O43399-5;O43399-7	21;21;21;21;21;21	O43399-2	O43399-2	Tumor protein D54	TPD52L2	QDINLNSPNKGLLSDSMTDVPVDTGVAARTP	GLLS(0.025)DS(0.975)MTDVPVDTGVAAR	1134	Color2 [A=255, R=192, G=192, B=192]	9	4		S	3			402	___1	0.974696	1.66E-28	154.72	133.66	154.72	0.14554	505160000	21	6	1.497928619	1.496892929	1.643976212	1.261501312	1.423269272	1.548765182	1.404140472	1.358110428	1.407707214	1.49030304	1.273073196	1.46698761	1	UID1008(TPD52L2)21-S
UID1010	+	2.752060519	-0.65832901	0.610298727	-0.344251315	0.937067038	-0.188874563	O43399-2;O43399-4;O43399;O43399-3;O43399-5;O43399-7;O43399-6	146;160;166;169;180;189;123	O43399-2	O43399-2	Tumor protein D54	TPD52L2	ISRKLGDMRNSATFKSFEDRVGTIKSKVVGD	S(1)FEDRVGT(1)IK	1136	Color2 [A=255, R=0, G=128, B=192]	9	6		S	3			402	___1	1	1.27E-12	162.67	110.42	108.34	-2.7081	17706000000	146	1	5.231794357	5.004552841	5.157258987	5.541784286	5.774366379	5.176540375	5.698694229	5.898769379	5.771129608	5.232881546	5.45044136	5.276906967	1	UID1010(TPD52L2)146-S
UID1014		0.009275154	0.001725515	0.280540767	0.028671265	0.890169134	0.121187846	O43399-2;O43399-4;O43399;O43399-3;O43399-5;O43399-7;O43399-6	175;189;195;198;209;218;152	O43399-2	O43399-2	Tumor protein D54	TPD52L2	GDRENGSDNLPSSAGSGDKPLSDPAPF____	VVGDRENGSDNLPS(0.004)S(0.022)AGS(0.975)GDKPLSDPAPF	1140	Color2 [A=255, R=192, G=192, B=192]	9	4		S	4			402	___1	0.974737	3.00E-35	146.03	112.37	146.03	-0.62814	157650000	175	18	1.033657074	1.140201569	1.078723907	0.670171738	1.053817749	1.057228088	1.188024521	1.035375595	1.02400589	1.057481766	0.865516663	0.966020584	1	UID1014(TPD52L2)175-S
UID1015		1.434857255	-0.391192118	1.498461867	-0.275021235	1.231732237	-0.279872894	O43422-2;O43422	141;141	O43422-2	O43422-2	52 kDa repressor of the inhibitor of the protein kinase	PRKRIR	EQKHKETNNSNAQNPSEEEGEGQDEDILPLT	ETNNSNAQNPS(1)EEEGEGQDEDILPLTLEEK	1141	Color2 [A=255, R=192, G=192, B=192]	9	4		S	3			404	___1	0.999925	8.36E-15	122.89	104.95	122.89	-1.8655	763080000	141	11	-1.565788269	-1.399612427	-1.496612549	-0.786029816	-1.261293411	-1.163339615	-1.198104858	-0.86223793	-1.228094101	-1.108652115	-1.115880966	-1.397861481	1	UID1015(PRKRIR)141-S
UID1016		0.749049516	0.277861913	0.379397626	0.203432083	0.682762474	0.218126297	O43426	1565	O43426	O43426	Synaptojanin-1	SYNJ1	TSPPVDPFTTLASKASPTLDFTER_______	AS(0.84)PT(0.157)LDFT(0.003)ER	1142	Color2 [A=255, R=192, G=192, B=192]	9	4		S	2			405	___1	0.839686	3.62E-08	158.08	96.315	48.044	0.10543	300850000	1565	2	1.724149704	1.973241806	1.744400024	1.139688492	1.354509354	1.866487503	1.321268082	1.826019287	1.460918427	1.742555618	1.355056763	1.689800262	1	UID1016(SYNJ1)1565-S
UID1017		0.451869027	0.093516032	1.157137548	0.304773649	0.639024172	0.157731374	O43426;O43426-4;O43426-2	830;830;830	O43426	O43426	Synaptojanin-1	SYNJ1	WPFDRSAEDLDLLNASFQDESKILYTWTPGT	SAEDLDLLNAS(0.982)FQDES(0.018)K	1143	Color2 [A=255, R=192, G=192, B=192]	9	4		S	3			405	___1	0.982134	0.014421	50.787	33.086	50.787	0.25543	36908000	830	11	-1.792470932	-1.545856476	-1.61272049	-1.988118172	-1.88066864	-2.029577255	-1.843200684	-1.707048416	-1.681346893	-1.714542389	-1.974742889	-1.734956741	1	UID1017(SYNJ1)830-S
UID1020		0.551871851	-0.226919174	0.166736819	0.095246633	0.13582278	0.075157483	O43432;O43432-3;O43432-4	1094;1100;814	O43432	O43432	Eukaryotic translation initiation factor 4 gamma 3	EIF4G3	SSGGAKASETDALRSSASSLNRFSALQPPAP	ASETDALRS(0.212)S(0.782)AS(0.005)S(0.001)LNR	1146	Color2 [A=255, R=192, G=192, B=192]	9	4		S	3			406	___1	0.781664	0.000842799	81.003	66.746	81.003	2.5685	33308000	1094	10	-2.611310959	-2.085178375	-2.295818329	-2.268375397	-2.52290535	-2.329126358	-2.292808533	-2.059751511	-1.958990097	-2.202379227	-2.353240967	-2.66215992	1	UID1020(EIF4G3)1094-S
UID1024		0.347543052	0.083387375	0.165646675	-0.054578145	0.217190826	0.056521734	O43432;O43432-3;O43432-2	240;246;251	O43432	O43432	Eukaryotic translation initiation factor 4 gamma 3	EIF4G3	DPVLKSPSPVLRLVLSGEKKEQEGQTSETTA	LVLS(1)GEKK	1150	Color2 [A=255, R=192, G=192, B=192]	9	4		S	3			406	___1	1	0.00437418	72.652	23.152	72.652	0.60924	47198000	240	4	1.265390396	1.119541168	0.998596191	1.178316116	1.089853287	1.274988174	1.14825058	1.054067612	0.93104744	1.074373245	0.956195831	1.183393478	1	UID1024(EIF4G3)240-S
UID1026		1.187030329	0.691359838	0.318732073	0.21329244	0.146266007	0.090275447	O43432;O43432-3	495;501	O43432	O43432	Eukaryotic translation initiation factor 4 gamma 3	EIF4G3	QTEEILDSQNLNSRRSPVPAQIAITVPKTWK	S(1)PVPAQIAITVPK	1152	Color2 [A=255, R=192, G=192, B=192]	9	4		S	3			406	___1	1	4.21E-16	139.08	89.583	139.08	0.011042	193680000	495	1	1.303283691	0.614494324	1.075576782	-1.152425766	0.725982666	0.843002319	0.26449585	0.010465622	0.644313812	0.768550873	0.834480286	1.119497299	1	UID1026(EIF4G3)495-S
UID1027		0.015335673	-0.00418663	0.168263567	0.052956581	0.233993409	-0.081051509	O43432;O43432-3;O43432-2	230;236;241	O43432	O43432	Eukaryotic translation initiation factor 4 gamma 3	EIF4G3	DQKQEEKPKPDPVLKSPSPVLRLVLSGEKKE	S(0.998)PS(0.002)PVLR	1153	Color2 [A=255, R=192, G=192, B=192]	9	4		S	2			406	___1	0.998197	0.00403901	95.815	58.004	95.815	0.25357	580620000	230	1	1.679552078	1.886989594	1.585245132	2.470329285	1.645570755	1.683040619	1.751869202	1.711364746	1.701112747	1.600786209	1.847593307	1.946561813	1	UID1027(EIF4G3)230-S
UID1032		0.779124058	0.294367472	0.14406337	-0.080320358	0.08084402	-0.051200231	O43463;O43463-2	391;402	O43463	O43463	Histone-lysine N-methyltransferase SUV39H1	SUV39H1	STRMDSNFGLAGLPGSPKKRVRIECKCGTES	MDSNFGLAGLPGS(1)PK	1158	Color2 [A=255, R=192, G=192, B=192]	9	4		S	3			409	___1	1	0.000351594	95.666	64.438	95.666	-0.43035	313600000	391	13	2.161146164	1.816585541	2.078081131	0.574834824	1.89591217	2.301937103	1.998878479	1.540939331	1.632892609	2.19285202	1.682146072	2.334415436	1	UID1032(SUV39H1)391-S
UID1033		0.537693877	-0.107060115	0.099239461	-0.034865379	0.236500289	-0.095547358	O43474-4;O43474-1;O43474	204;254;254	O43474-4	O43474-4	Krueppel-like factor 4	KLF4	GSEYGSPSVISVSKGSPDGSHPVVVAPYNGG	GS(0.978)PDGS(0.022)HPVVVAPYNGGPPR	1159	Color2 [A=255, R=192, G=192, B=192]	9	4		S	3			410	___1	0.977612	4.96E-24	145.73	125.3	87.319	0.14261	107570000	204	2	0.412233353	0.64670372	0.638113022	0.580183029	0.69893837	0.502159119	0.748474121	0.600610733	0.669145584	0.460206985	0.928413391	0.595071793	1	UID1033(KLF4)204-S
UID1036		0.085603835	0.017027537	0.21340482	0.038772583	0.253288166	0.058282216	O43482	225	O43482	O43482	Protein Mis18-beta	OIP5	LKSLMKILSEVTPDQSKPEN___________	ILSEVTPDQS(1)KPEN	1162	Color2 [A=255, R=192, G=192, B=192]	9	4		S	3			411	___1	1	2.93E-17	149.97	116.21	149.97	0.29116	71613000	225	10	-0.977125168	-0.819730759	-0.8326931	-1.224575043	-0.944507599	-0.886070251	-0.795288086	-0.949705124	-0.935638428	-0.824457169	-0.899078369	-1.080860138	1	UID1036(OIP5)225-S
UID1037		0.161073209	-0.031047821	0.018448778	0.003428141	0.526433591	-0.078191121	O43491;O43491-4	715;645	O43491	O43491	Band 4.1-like protein 2	EPB41L2	KDERVITEEMNGKEISPGSGPGEIRKVEPVT	EIS(1)PGSGPGEIR	1163	Color2 [A=255, R=192, G=192, B=192]	9	4		S	2			412	___1	0.999867	7.69E-16	169.82	95.73	135.1	-1.581	513910000	715	3	0.654197693	0.53796196	0.625061035	0.437173843	0.54807663	0.656547546	0.660490036	0.732852936	0.517021179	0.700864792	0.58092308	0.77000618	1	UID1037(EPB41L2)715-S
UID1038		0.165166781	0.088157018	0.326335281	0.12977155	0.738950511	-0.071180979	O43491;O43491-4	718;648	O43491	O43491	Band 4.1-like protein 2	EPB41L2	RVITEEMNGKEISPGSGPGEIRKVEPVTQKD	EISPGS(1)GPGEIR	1164	Color2 [A=255, R=192, G=192, B=192]	9	4		S	2			412	___1	0.999977	3.33E-13	159.77	72.89	159.77	-0.18843	102490000	718	6	0.727437973	0.728549957	0.625335693	0.212823868	0.360448837	0.767557144	0.212848663	0.847005844	0.756998062	0.765947342	0.716077805	0.812841415	1	UID1038(EPB41L2)718-S
UID1040		1.094506749	-0.658095042	0.458816488	-0.332840602	0.639222235	-0.583380381	O43491;O43491-4;O43491-2;O43491-3	39;39;39;39	O43491	O43491	Band 4.1-like protein 2	EPB41L2	KEKPKEVAENQQNQSSDPEEEKGSQPPPAAE	EVAENQQNQS(0.002)S(0.998)DPEEEK	1166	Color2 [A=255, R=192, G=192, B=192]	9	4		S	3			412	___1	0.997646	1.37E-119	229.98	204.77	229.98	-0.16553	76994000	39	11	-0.667411804	-0.72580719	-0.816923141	1.379339218	-0.008979797	-0.79876709	-0.62670517	0.101636887	0.289211273	-0.576314926	0.665426254	-0.54911232	1	UID1040(EPB41L2)39-S
UID1044		1.167554991	-0.269980113	0.118855858	-0.030243874	0.447212239	-0.182413737	O43491;O43491-4;O43491-2;O43491-3	58;58;58;58	O43491	O43491	Band 4.1-like protein 2	EPB41L2	EEKGSQPPPAAESQSSLRRQKREKETSESRG	GSQPPPAAES(0.006)QS(0.036)S(0.957)LRR	1170	Color2 [A=255, R=192, G=192, B=192]	9	4		S	3			412	___1	0.957444	2.33E-11	138.46	115.45	138.46	-1.4412	669600000	58	13	-0.229854584	0.007324219	-0.067749023	0.697845459	-0.076105118	-0.056926727	0.026805878	0.314941406	0.177913666	-0.146644592	0.394517899	0.009088516	1	UID1044(EPB41L2)58-S
UID1046		0.078216389	-0.032646179	1.494537131	0.402240117	0.190795715	0.049706777	O43491	647	O43491	O43491	Band 4.1-like protein 2	EPB41L2	EELDKAQEDILKHQASISELKRNFMESTPEP	HQAS(0.999)IS(0.001)ELK	1172	Color2 [A=255, R=192, G=192, B=192]	9	4		S	3			412	___1	0.999191	7.77E-06	156.81	83.03	156.81	-0.29957	78772000	647	4	0.371509552	0.362401962	0.324293137	0.929262161	-0.18932724	0.090316772	0.128463745	0.635257721	0.392421722	0.245576859	0.495330811	0.168176651	1	UID1046(EPB41L2)647-S
UID1047		0.196367744	0.090094884	0.452067581	-0.178511302	0.154871958	-0.081636429	O43491	627	O43491	O43491	Band 4.1-like protein 2	EPB41L2	KNSLRVEGDNIYVRHSNLMLEELDKAQEDIL	HS(1)NLMLEELDK	1173	Color2 [A=255, R=192, G=192, B=192]	9	4		S	3			412	___1	1	1.92E-73	189.08	148.22	128.9	-0.18312	206860000	627	2	1.595245361	1.173192978	1.479257584	0.859455109	1.58039856	1.608421326	1.559307098	1.13964653	1.278457642	1.654882431	1.194166183	1.643556595	1	UID1047(EPB41L2)627-S
UID1049		0.541953797	0.244809469	0.853586238	0.130117098	0.815469763	0.157179515	O43491	614	O43491	O43491	Band 4.1-like protein 2	EPB41L2	PTKAPHLQLIEGKKNSLRVEGDNIYVRHSNL	KNS(1)LRVEGDNIYVR	1175	Color2 [A=255, R=192, G=192, B=192]	9	4		S	3			412	___1	1	2.05E-24	157.98	131.84	157.98	0.2809	950680000	614	3	2.074687958	2.169078827	1.994815826	1.302211761	1.942163467	1.95665741	2.171625137	1.502901077	1.829627991	2.042888641	1.788740158	1.935415268	1	UID1049(EPB41L2)614-S
UID1051		0.145873721	0.057986577	0.946845862	0.499962489	0.476866228	0.144472122	O43491;O43491-4;O43491-2;O43491-3	87;87;87;87	O43491	O43491	Band 4.1-like protein 2	EPB41L2	RGISRFIPPWLKKQKSYTLVVAKDGGDKKEP	S(0.985)YT(0.015)LVVAK	1177	Color2 [A=255, R=192, G=192, B=192]	9	4		S	3			412	___1	0.985032	0.000425389	121.73	59.27	121.73	0.10682	305510000	87	1	-1.098361969	-0.671215057	-0.800849915	-1.028268814	-1.564889908	-1.14865303	-0.766712189	-0.956148148	-1.021526337	-0.959283829	-1.072999954	-0.971559525	1	UID1051(EPB41L2)87-S
UID1052		0.075368266	-0.029392242	0.04128875	0.023522059	0.343078225	0.10251236	O43491;O43491-4;O43491-2;O43491-3	7;7;7;7	O43491	O43491	Band 4.1-like protein 2	EPB41L2	_________MTTEVGSVSEVKKDSSQLGTDA	TTEVGS(0.99)VS(0.01)EVKK	1178	Color2 [A=255, R=192, G=192, B=192]	9	4		S	3			412	___1	0.989554	3.58E-13	99.566	80.468	99.566	0.36496	73858000	7	6	1.39541626	1.730220795	1.382564545	1.685276031	1.317548752	1.640874863	1.41840744	1.677303314	1.500667572	1.485280991	1.39802742	1.31735611	1	UID1052(EPB41L2)7-S
UID1054		0.836884677	-0.567201614	0.955078155	-0.382945697	0.756828388	-0.410715739	O43493;O43493-5;O43493-3;O43493-7;O43493-4;O43493-6	224;224;224;224;224;126	O43493	O43493	Trans-Golgi network integral membrane protein 2	TGOLN2	KSGAEKQTPKDGSNKSGAEEQGPIDGPSKSG	DGS(0.023)NKS(0.977)GAEEQGPIDGPSK	1180	Color2 [A=255, R=192, G=192, B=192]	9	4		S	3			413	___1	0.976587	4.90E-28	151.95	128.78	151.95	-0.10571	43993000	224	6	-0.313508987	-0.130075455	-0.387693405	1.524738312	0.292915344	-0.081209183	-0.314653397	0.661239624	0.523740768	-0.261447906	0.559364319	0.102952957	1	UID1054(TGOLN2)224-S
UID1056		1.33752569	-0.632681529	0.888799387	-0.407462438	0.483589794	-0.405165354	O43493;O43493-5;O43493-3;O43493-7;O43493-4	71;71;71;71;71	O43493	O43493	Trans-Golgi network integral membrane protein 2	TGOLN2	SHPEPQTPKDSPSKSSAEAQTPEDTPNKSGA	DS(0.006)PS(0.006)KS(0.065)S(0.922)AEAQTPEDTPNK	1182	Color2 [A=255, R=192, G=192, B=192]	9	4		S	4			413	___1	0.922105	7.87E-233	276.25	233.61	276.25	0.092693	12820000000	71	7	1.693037033	1.74187851	1.605121613	3.446882248	2.341184616	1.83376503	1.877603531	2.519266129	2.541212082	1.686910629	2.808135986	1.760486603	1	UID1056(TGOLN2)71-S
UID1057		0.005200592	0.003051122	0.713543978	-0.127964656	0.021163081	0.007910411	O43493;O43493-5;O43493-3;O43493-7	298;298;298;298	O43493	O43493	Trans-Golgi network integral membrane protein 2	TGOLN2	LADKGKLSPHAFKTESGEETDLISPPQEEVK	LSPHAFKT(0.01)ES(0.99)GEETDLISPPQEEVK	1183	Color2 [A=255, R=192, G=192, B=192]	9	4		S	6			413	___1	0.99003	3.03E-119	209.52	181.11	168.96	-0.25655	1936100000	298	10	3.542079926	3.378664017	3.412576675	3.04158783	3.516513824	3.628295898	3.804391861	3.192106247	3.327669144	3.578952789	3.210557938	3.520078659	1	UID1057(TGOLN2)298-S
UID1059		1.626666383	-1.046450933	0.438899176	-0.267484983	0.597586038	-0.43142128	O43493;O43493-5;O43493-3;O43493-7;O43493-4;O43493-6	351;351;351;351;293;195	O43493	O43493	Trans-Golgi network integral membrane protein 2	TGOLN2	GSPPKEEKEKMSGSASSENREGTLSDSTGSE	MSGS(0.007)AS(0.943)S(0.05)ENREGTLSDSTGSEK	1185	Color2 [A=255, R=192, G=192, B=192]	9	4		S	3			413	___1	0.942619	4.32E-14	131.2	104.16	131.2	-0.075203	115870000	351	6	0.214580536	-0.042373657	0.177297592	2.576066971	0.690130234	0.077842712	1.72836113	0.900854111	0.859642029	0.346725464	1.161693573	0.135349274	1	UID1059(TGOLN2)351-S
UID1063		0.748119702	0.218774796	1.252775939	0.287398338	2.520240905	0.588792801	O43520	1223	O43520	O43520	Phospholipid-transporting ATPase IC	ATP8B1	AYAFSHQRGYADLISSGRSIRKKRSPLDAIV	GYADLIS(0.194)S(0.806)GR	1189	Color2 [A=255, R=192, G=192, B=192]	9	4		S	2			415	___1	0.805727	0.000273237	105.46	82.543	105.46	0.64834	21215000	1223	8	-0.563201904	-0.326385498	-0.366024017	-0.683605194	-0.706943512	-0.704927444	-0.41327858	-0.768386841	-0.730270386	-1.009141922	-1.101861954	-0.910985947	1	UID1063(ATP8B1)1223-S
UID1064		0.554962977	-0.266660055	0.038196196	-0.015279134	0.384271966	-0.250772476	O43520	1207	O43520	O43520	Phospholipid-transporting ATPase IC	ATP8B1	QRRQQVFRRGVSTRRSAYAFSHQRGYADLIS	S(1)AYAFSHQR	1190	Color2 [A=255, R=192, G=192, B=192]	9	4		S	3			415	___1	0.999864	0.000585405	93.928	75.616	93.928	0.23054	73235000	1207	1	-1.005191803	-0.86923027	-0.703083038	0.094493866	-0.749263763	-0.938514709	-0.97949028	-0.371019363	-0.427015305	-0.897012711	-0.088788986	-0.839385986	1	UID1064(ATP8B1)1207-S
UID1065		0.232777282	0.310150146	0.840912723	0.232069016	1.047587	0.497554143	O43521-11;O43521-10;O43521-14;O43521-19;O43521-4;O43521-8;O43521-12;O43521	87;87;87;87;87;87;87;87	O43521-11	O43521-11	Bcl-2-like protein 11	BCL2L11	PFATRSPLFIFMRRSSLLSRSSSGYFSFDTD	RS(0.072)S(0.927)LLS(0.001)R	1191	Color2 [A=255, R=192, G=192, B=192]	9	4		S	3			416	___1	0.926553	0.011545	66.621	17.203	66.621	-0.07386	20039000	87	3	-2.119174957	-1.813365936	-1.997587204	-2.123382568	-2.246414185	-2.171142578	-1.285326004	-2.576283455	-2.998969078	-2.137842178	-2.844387054	-2.440561295	1	UID1065(BCL2L11)87-S
UID1068		0.301124736	-0.075895945	0.371413549	-0.109307925	0.331061028	0.0764033	O43524;O43524-2	280;60	O43524	O43524	Forkhead box protein O3	FOXO3	GRAAKKKAALQTAPESADDSPSQLSKWPGSP	AALQTAPES(1)ADDSPSQLSK	1194	Color2 [A=255, R=192, G=192, B=192]	9	4		S	3			417	___1	0.999961	1.79E-28	154.6	130.56	154.6	0.92579	143750000	280	9	0.365514755	0.63867569	0.365682602	0.566606522	0.543029785	0.588834763	0.438560486	0.578027725	0.580972672	0.417345047	0.396562576	0.326755524	1	UID1068(FOXO3)280-S
UID1069		0.026224687	-0.007684072	0.000916877	-0.000286102	0.658818579	-0.174188614	O43524;O43524-2	284;64	O43524	O43524	Forkhead box protein O3	FOXO3	KKKAALQTAPESADDSPSQLSKWPGSPTSRS	AALQTAPESADDS(0.999)PS(0.001)QLSK	1195	Color2 [A=255, R=192, G=192, B=192]	9	4		S	3			417	___1	0.998681	3.23E-23	142.41	121.21	142.41	-0.41835	113820000	284	13	0.182750702	0.276638031	0.01294899	0.073762894	0.163871765	0.151592255	0.135721207	0.281972885	0.077695847	0.422187805	0.148569107	0.424146652	1	UID1069(FOXO3)284-S
UID1072		1.589252748	0.524766286	0.885606019	0.154963811	0.345646938	0.209444046	O43524;O43524-2	299;79	O43524	O43524	Forkhead box protein O3	FOXO3	SPSQLSKWPGSPTSRSSDELDAWTDFRSRTN	S(0.996)S(0.004)DELDAWTDFR	1198	Color2 [A=255, R=192, G=192, B=192]	9	4		S	2			417	___1	0.996167	1.59E-195	272.92	215.08	272.92	0.43099	38611000	299	1	0.76376915	0.738401413	0.846097946	0.056509018	0.710914612	0.544670105	-0.03064537	0.345407486	0.459207535	0.621391296	0.119979858	0.978565216	1	UID1072(FOXO3)299-S
UID1074		0.365876808	0.141775131	0.005589784	-0.002019564	0.011907405	0.006946564	O43566-5;O43566;O43566-4	50;203;50	O43566-5	O43566-5	Regulator of G-protein signaling 14	RGS14	AEGRPLREPGSSRLGSPDATRKKPKLKPGKS	LGS(1)PDATR	1200	Color2 [A=255, R=192, G=192, B=192]	9	4		S	2			418	___1	0.999523	0.00412284	77.533	31.071	77.533	-0.43108	13329000	50	3	-0.996053696	-1.153106689	-1.302190781	-1.354692459	-1.177051544	-1.119810104	-1.091676712	-1.234256744	-1.550743103	-1.198364258	-1.431144714	-0.842681885	1	UID1074(RGS14)50-S
UID1076		0.044063712	-0.014107386	0.289528877	0.091371218	0.081190933	0.024098714	O43572	96	O43572	O43572	A-kinase anchor protein 10, mitochondrial	AKAP10	DSFSSSRTATLKKQPSHMEAAHFGDLGRSCL	KQPS(1)HMEAAHFGDLGR	1202	Color2 [A=255, R=192, G=192, B=192]	9	4		S	4			420	___1	1	0.00105399	85.932	60.765	85.932	0.6621	18689000	96	4	-0.954668045	-0.636850357	-0.71626091	-0.55717659	-0.872890472	-0.848371506	-0.855207443	-0.736131668	-0.674118042	-0.787553787	-0.721464157	-0.87105751	1	UID1076(AKAP10)96-S
UID1078		0.184003117	-0.072380066	0.34853059	0.051494598	0.025364123	0.007935206	O43572	187	O43572	O43572	A-kinase anchor protein 10, mitochondrial	AKAP10	HSLNTVKQSSLAEPVSPSKKHETTASFLTDS	QSSLAEPVS(0.999)PS(0.001)K	1204	Color2 [A=255, R=192, G=192, B=192]	9	4		S	3			420	___1	0.999447	4.41E-13	157.07	143.4	157.07	-0.12046	736650000	187	9	2.058919907	2.0658741	1.97045517	2.526147842	2.039182663	1.921327591	1.813243866	2.284263611	2.214881897	1.857975006	2.20410347	2.009365082	1	UID1078(AKAP10)187-S
UID1079		0.115689828	-0.087920507	0.193558489	-0.131220818	0.567163622	0.166252136	O43583	73	O43583	O43583	Density-regulated protein	DENR	EKNFPNEFAKLTVENSPKQEAGISEGQGTAG	LTVENS(1)PK	1205	Color2 [A=255, R=192, G=192, B=192]	9	4		S	3			421	___1	1	0	307.92	280.8	104.05	0.46257	3147300000	73	6	4.393861771	4.079946518	4.494813919	4.282930374	4.716409683	4.19178009	4.759222031	3.935001373	4.538160324	4.229944229	4.111991882	4.127929688	1	UID1079(DENR)73-S
UID1084		1.01841984	0.260629654	0.605410455	0.166238785	0.851527358	0.207060496	O43598	169	O43598	O43598	2'-deoxynucleoside 5'-phosphate N-hydrolase 1	DNPH1	LDRYFEADPPGQVAASPDPTT__________	YFEADPPGQVAAS(0.943)PDPT(0.026)T(0.032)	1210	Color2 [A=255, R=192, G=192, B=192]	9	4		S	3			423	___1	0.942922	1.09E-05	110.38	93.349	110.38	-0.54428	1096800000	169	13	0.55752182	0.867692947	0.694717407	0.323598862	0.553365707	0.527444839	0.354009628	0.605079651	0.378953934	0.635074615	0.412851334	0.450824738	1	UID1084(DNPH1)169-S
UID1087		0.879927652	-0.118741989	0.555074813	-0.117806117	0.487803893	-0.115458171	O43633	203	O43633	O43633	Charged multivesicular body protein 2a	CHMP2A	SLSVAAGGKKAEAAASALADADADLEERLKN	KAEAAAS(1)ALADADADLEER	1213	Color2 [A=255, R=192, G=192, B=192]	9	4		S	3			428	___1	1	1.43E-52	173.96	156.14	173.96	0.021708	90789000	203	7	1.033546448	1.168445587	1.091243744	1.115953445	1.116762161	1.314340591	1.240901947	1.286870956	1.121688843	1.393455505	1.069185257	1.176969528	1	UID1087(CHMP2A)203-S
UID1093		0.468928409	0.122978846	0.010719131	-0.004686673	0.060884175	-0.021944682	O43663;O43663-2;O43663-4	554;524;554	O43663	O43663	Protein regulator of cytokinesis 1	PRC1	TGRHGANKENLELNGSILSGGYPGSAPLQRN	ENLELNGS(1)ILSGGYPGSAPLQR	1219	Color2 [A=255, R=192, G=192, B=192]	9	4		S	3			431	___1	0.999959	3.88E-10	113.05	97.107	113.05	0.6085	143550000	554	8	0.692155838	0.377309799	0.717067719	-0.056640625	0.592187881	0.608207703	0.411626816	0.497613907	0.508356094	0.709913254	0.503290176	0.639163971	1	UID1093(PRC1)554-S
UID1095		1.082046723	0.391157786	0.112134395	0.032739003	1.32198096	0.308101654	O43663-3	513	O43663-3	O43663-3	Protein regulator of cytokinesis 1	PRC1	TGRHGANKENLELNGSILSARTFKGFQI___	ENLELNGS(1)ILS(1)AR	1221	Color2 [A=255, R=192, G=192, B=192]	9	4		S	3			432	___1	1	1.95E-07	131.86	96.319	48.288	-0.56842	60387000	513	8	0.052562714	-0.034002304	-0.021772385	-0.854459763	-0.164493561	0.096874237	-0.079561234	-0.65404892	-0.44307518	-0.101057053	-0.445419312	-0.381040573	1	UID1095(PRC1)513-S
UID1097		1.091234313	0.53204759	1.019152829	0.490493457	0.291053359	0.225601832	O43665;O43665-2;O43665-1	41;27;33	O43665	O43665	Regulator of G-protein signaling 10	RGS10	SSSHQSLKSTAKWAASLENLLEDPEGVKRFR	WAAS(1)LENLLEDPEGVK	1223	Color2 [A=255, R=192, G=192, B=192]	9	4		S	3			433	___1	1	1.28E-19	153.11	125.78	153.11	0.096931	15003000	41	4	-1.730546951	-1.657260895	-1.611061096	-3.24624157	-2.42401886	-1.889547348	-1.766096115	-2.53233242	-2.296583176	-1.665586472	-2.507928848	-1.502159119	1	UID1097(RGS10)41-S
UID1098		0.515911712	-0.248613993	0.539281695	-0.136796633	0.377466291	-0.196424484	O43683-2;O43683-3;O43683	655;635;655	O43683-2	O43683-2	Mitotic checkpoint serine/threonine-protein kinase BUB1	BUB1	SCEENMVVPSRDGKFSPIQEKSPKQALSSHM	DGKFS(1)PIQEKS(1)PK	1224	Color2 [A=255, R=192, G=192, B=192]	9	4		S	5			434	___1	1	2.75E-05	123.19	103.94	123	-0.5272	4363300000	655	5	2.82598877	2.692115784	2.718132019	3.782579422	3.006090164	2.758327484	2.585544586	3.260913849	3.135620117	2.667634964	3.364723206	2.793151855	1	UID1098(BUB1)655-S
UID1100		1.15902236	-0.241790771	0.938285796	-0.14273262	0.639477415	-0.212727865	O43683-2;O43683-3;O43683	307;287;307	O43683-2	O43683-2	Mitotic checkpoint serine/threonine-protein kinase BUB1	BUB1	KMDELHKKLHQVVETSHEDLPASQERSEVNP	LHQVVET(0.028)S(0.972)HEDLPASQER	1226	Color2 [A=255, R=192, G=192, B=192]	9	4		S	3			434	___1	0.972344	2.65E-30	162.81	138.53	162.81	0.94708	21266000	307	8	-0.682664871	-0.532503128	-0.532567978	-0.017780304	-0.43148613	-0.448205948	-0.500537872	-0.308012009	-0.213813782	-0.45946312	-0.092559814	-0.557529449	1	UID1100(BUB1)307-S
UID1101		0.407918111	-0.178124746	1.447034055	-0.243337949	0.68589434	-0.091427485	O43683-2;O43683-3;O43683	314;294;314	O43683-2	O43683-2	Mitotic checkpoint serine/threonine-protein kinase BUB1	BUB1	KLHQVVETSHEDLPASQERSEVNPARMGPSV	KLHQVVETSHEDLPAS(1)QER	1227	Color2 [A=255, R=192, G=192, B=192]	9	4		S	4			434	___1	1	1.74E-116	225.17	210.55	225.17	0.034218	154750000	314	16	0.013248444	0.176904678	0.1569767	0.46749115	0.350788116	0.367307663	-0.05872345	0.513053894	0.427173615	0.205213547	0.263378143	0.152820587	1	UID1101(BUB1)314-S
UID1102		0.867199591	0.549716949	0.100669798	0.097710609	0.309314926	0.384614309	O43683-2;O43683-3;O43683	563;543;563	O43683-2	O43683-2	Mitotic checkpoint serine/threonine-protein kinase BUB1	BUB1	TGARTFGERSVSRLPSKPKEEVPHAEEFLDD	LPS(1)KPKEEVPHAEEFLDDSTVWGIR	1228	Color2 [A=255, R=192, G=192, B=192]	9	4		S	4			434	___1	1	3.01E-48	159.43	144.78	159.43	0.5469	296880000	563	3	2.854299545	2.127973557	2.827741623	1.348508835	2.704706192	2.306549072	2.356292725	1.752101898	2.052469254	2.242540359	1.430986404	2.982645035	1	UID1102(BUB1)563-S
UID1103		0.019955171	0.037041982	0.125165346	-0.259651502	0.009549374	0.019203822	O43707;P12814;P12814-3;P12814-2;P12814-4;P35609-2;P35609;Q08043	159;140;140;140;140;147;147;154	O43707;P12814	O43707	Alpha-actinin-4;Alpha-actinin-1;Alpha-actinin-2;Alpha-actinin-3	ACTN4;ACTN1;ACTN2;ACTN3	GMIWTIILRFAIQDISVEETSAKEGLLLWCQ	FAIQDIS(1)VEETSAK	1229	Color2 [A=255, R=192, G=192, B=192]	9	4		S	3			1079;436	___1	0.999948	8.49E-37	185.25	157.84	185.25	-0.27169	1105200000	159	7	2.312570572	2.521074295	0.713851929	1.111621857	1.989494324	2.228139877	2.27381897	1.675680161	1.486871719	2.203235626	1.160409927	2.126239777	1	UID1103(ACTN4;ACTN1;ACTN2;ACTN3)159-S
UID1107		0.408537854	0.321153005	0.038022397	-0.047282855	0.133291919	-0.138858795	O43707;O43707-2;O43707-3	696;477;306	O43707	O43707	Alpha-actinin-4	ACTN4	GTLEDQLSHLKQYERSIVDYKPNLDLLEQQH	S(1)IVDYKPNLDLLEQQHQLIQEALIFDNK	1233	Color2 [A=255, R=192, G=192, B=192]	9	4		S	4			436	___1	0.999849	1.03E-08	111.1	80.388	111.1	-0.32917	51947000	696	1	-0.466062546	-1.470190048	-0.616279602	-2.670462608	-0.923326492	-0.683795929	-1.196212769	-1.360656738	-0.959121704	-0.704494476	-1.100708008	-0.330753326	1	UID1107(ACTN4)696-S
UID1108		0.84350642	-0.41374588	0.710191287	-0.798095385	0.852934634	0.363161723	O43719	579	O43719	O43719	HIV Tat-specific factor 1	HTATSF1	EFEENGLEKDLDEEGSEKELHENVLDKELEE	DLDEEGS(1)EKELHENVLDK	1234	Color2 [A=255, R=192, G=192, B=192]	9	4		S	3			437	___1	1	5.91E-71	202.73	153.74	202.73	0.070019	192860000	579	7	2.003137589	1.398057938	1.517707825	0.837543488	2.996198654	1.879261017	1.831438065	2.038116455	2.290586472	1.1635952	1.404899597	1.260923386	1	UID1108(HTATSF1)579-S
UID1109		0.077061359	0.089796702	0.631019009	-0.271293322	0.074623762	0.03075091	O43719	624	O43719	O43719	HIV Tat-specific factor 1	HTATSF1	KVLDEEGSEREFDEDSDEKEEEEDTYEKVFD	EFDEDS(1)DEKEEEEDTYEK	1235	Color2 [A=255, R=192, G=192, B=192]	9	4		S	3			437	___1	1	6.61E-71	202.43	160.1	202.43	0.57534	95228000	624	6	1.378826141	1.039161682	1.283887863	0.917808533	1.676277161	1.334226608	0.351064682	1.587236404	1.494184494	1.145154953	1.404272079	1.060195923	1	UID1109(HTATSF1)624-S
UID1112		1.900779353	-0.596756617	0.757153681	-0.263421377	0.885308767	-0.337387085	O43719	521	O43719	O43719	HIV Tat-specific factor 1	HTATSF1	KTLKNDCEENGLAKESEDDLNKESEEEVGPT	NDCEENGLAKES(1)EDDLNK	1238	Color2 [A=255, R=192, G=192, B=192]	9	4		S	4			437	___1	1	0.00170025	76.186	59.307	76.186	-0.052476	17584000	521	12	-1.215082169	-0.875213623	-0.992053986	0.428777695	-0.663702011	-0.864355087	-0.558837891	-0.490858078	-0.242383957	-0.623508453	-0.475456238	-0.971223831	1	UID1112(HTATSF1)521-S
UID1114		0.23462668	-0.138047536	0.845903191	-0.28599898	0.075080903	0.034232457	O43719	485	O43719	O43719	HIV Tat-specific factor 1	HTATSF1	GCPKRGFEGSCSQKESEEGNPVRGSEEDSPK	RGFEGSCS(0.001)QKES(0.999)EEGNPVR	1240	Color2 [A=255, R=192, G=192, B=192]	9	4		S	4			437	___1	0.998893	7.19E-05	101.47	68.487	101.47	0.13262	34063000	485	12	-1.59523201	-1.434938431	-1.212877274	-0.738021851	-1.15725708	-1.099443436	-1.681533813	-1.092010498	-1.055360794	-1.592926025	-1.219900131	-1.53291893	1	UID1114(HTATSF1)485-S
UID1116	+	2.841498569	-0.948355357	0.397094636	-0.385858854	0.25004046	-0.262615204	O43719	498	O43719	O43719	HIV Tat-specific factor 1	HTATSF1	KESEEGNPVRGSEEDSPKKESKKKTLKNDCE	ESEEGNPVRGS(1)EEDS(1)PKK	1242	Color2 [A=255, R=0, G=128, B=192]	9	6		S	4			437	___1	1	1.68E-05	108.94	82.039	83.606	0.23824	21693000000	498	15	3.459672928	3.402675629	3.512798309	5.725599289	4.371444702	3.317037582	4.567985535	4.179349899	4.472877502	3.251390457	4.548406601	3.363195419	1	UID1116(HTATSF1)498-S
UID1118		2.167604857	-0.678471247	1.048950274	-0.378602346	0.603765487	-0.213104884	O43719	453	O43719	O43719	HIV Tat-specific factor 1	HTATSF1	GEFEEGASENNAKESSPEKEAEEGCPEKESE	ES(0.019)S(0.981)PEKEAEEGCPEK	1244	Color2 [A=255, R=192, G=192, B=192]	9	4		S	3			437	___1	0.980646	1.42E-96	234.28	205.86	176.1	0.2836	1458600000	453	3	1.81060791	2.157835007	2.104005814	3.434635162	2.486753464	2.318750381	2.669469833	2.59054184	2.8478508	2.061933517	2.455415726	2.194414139	1	UID1118(HTATSF1)453-S
UID1119		1.466498956	-0.320126851	0.416321656	-0.11956056	0.806259721	-0.373413086	O43719	702	O43719	O43719	HIV Tat-specific factor 1	HTATSF1	KEVEDADEKLFEDDDSNEKLFDEEEDSSEKL	LFEDDDS(1)NEKLFDEEEDS(0.102)S(0.898)EK	1245	Color2 [A=255, R=192, G=192, B=192]	9	4		S	4			437	___1	1	6.24E-193	258.4	206.42	258.4	1.5248	4488500000	702	7	2.163896561	2.316303253	2.263982773	3.633481979	2.504760742	2.230482101	2.394823074	2.607593536	2.70214653	2.384742737	3.039178848	2.440500259	1	UID1119(HTATSF1)702-S
UID1120		0.079864672	-0.085707347	1.597677684	-0.447300911	1.144073455	0.251293818	O43719	481	O43719	O43719	HIV Tat-specific factor 1	HTATSF1	ESEEGCPKRGFEGSCSQKESEEGNPVRGSEE	RGFEGS(0.001)CS(0.997)QKES(0.001)EEGNPVR	1246	Color2 [A=255, R=192, G=192, B=192]	9	4		S	3			437	___1	0.997323	2.88E-18	143.95	129.02	136.64	-1.3918	157430000	481	8	1.485954285	1.747499466	1.688850403	1.262109756	2.132442474	2.04369545	0.985975266	2.091936111	2.101514816	1.459674835	1.257015228	1.451732635	1	UID1120(HTATSF1)481-S
UID1126		0.402445686	-0.145541509	0.785586654	0.134168943	0.180338634	0.054906209	O43719	713	O43719	O43719	HIV Tat-specific factor 1	HTATSF1	EDDDSNEKLFDEEEDSSEKLFDDSDERGTLG	LFDEEEDS(1)S(1)EK	1252	Color2 [A=255, R=192, G=192, B=192]	9	4		S	3			437	___1	1	8.68E-57	162.86	140.69	70.17	0.3025	2462200000	713	8	-1.558139801	-1.415319443	-1.440408707	-0.923051834	-1.543754578	-1.667161942	-1.619186401	-1.176544189	-1.181512833	-1.666648865	-1.31584549	-1.596092224	1	UID1126(HTATSF1)713-S
UID1127		0.093114707	0.048348109	1.539619663	-0.235003153	0.113834861	0.041463216	O43719	714	O43719	O43719	HIV Tat-specific factor 1	HTATSF1	DDDSNEKLFDEEEDSSEKLFDDSDERGTLGG	LFDEEEDS(1)S(1)EK	1253	Color2 [A=255, R=192, G=192, B=192]	9	4		S	3			437	___1	1	0	344.28	299.98	70.17	0.3025	2186400000	714	9	3.231967926	3.261426926	3.126953125	3.033800125	3.478683472	3.404888153	2.854932785	3.480211258	3.140159607	3.365039825	2.933187485	3.197731018	1	UID1127(HTATSF1)714-S
UID1129		0.308713064	-0.279586792	0.323528827	-0.31502978	0.785319863	-0.47726059	O43719	676	O43719	O43719	HIV Tat-specific factor 1	HTATSF1	KKAEEGDADEKLFEESDDKEDEDADGKEVED	LFEES(1)DDKEDEDADGK	1255	Color2 [A=255, R=192, G=192, B=192]	9	4		S	4			437	___1	1	6.48E-97	224.89	197.49	150.23	-0.12506	431870000	676	5	-1.161504745	-0.378015518	-1.137111664	0.790903091	-0.842689514	-0.311672211	-0.990070343	-0.101392746	-0.746408463	-0.197166443	-0.566589355	-0.48109436	1	UID1129(HTATSF1)676-S
UID1130		0.562715633	0.335701625	0.635366799	0.468130112	2.651556014	0.588808695	O43719	387	O43719	O43719	HIV Tat-specific factor 1	HTATSF1	FLNAPEANRGLRRSDSVSASERAGPSRARHF	RS(0.042)DS(0.954)VS(0.002)AS(0.002)ER	1256	Color2 [A=255, R=192, G=192, B=192]	9	4		S	3			437	___1	0.953672	0.00725275	61.212	41.45	40.725	-0.11778	28537000	387	4	-1.62040329	-1.485397339	-1.732566833	-2.099789619	-2.482088089	-1.679750443	-2.374631882	-1.492742538	-1.978097916	-2.273612976	-2.212692261	-2.118488312	1	UID1130(HTATSF1)387-S
UID1131		2.164041168	-0.30811882	0.684289165	-0.240348498	0.227836568	-0.084976196	O43719	642	O43719	O43719	HIV Tat-specific factor 1	HTATSF1	KEEEEDTYEKVFDDESDEKEDEEYADEKGLE	VFDDES(1)DEKEDEEYADEK	1257	Color2 [A=255, R=192, G=192, B=192]	9	4		S	4			437	___1	1	1.16E-215	273.36	238.65	248.89	0.55528	11449000000	642	6	3.388568878	3.379144669	3.457883835	4.121917725	3.845159531	3.452602386	3.622154236	3.716043472	3.811756134	3.440168381	3.76506424	3.27529335	1	UID1131(HTATSF1)642-S
UID1134		0.524368562	0.224742889	0.219643252	-0.0850722	0.453212975	-0.154895782	O43741;O43741-2	184;102	O43741	O43741	5'-AMP-activated protein kinase subunit beta-2	PRKAB2	DSMESSETSCRDLSSSPPGPYGQEMYAFRSE	DLS(0.007)S(0.078)S(0.916)PPGPYGQEMYAFR	1260	Color2 [A=255, R=192, G=192, B=192]	9	4		S	2			438	___1	0.915569	9.59E-216	275.07	216.75	275.07	0.1832	96204000	184	5	0.80975914	0.433280945	0.590965271	-0.400253296	0.751914978	0.640899658	0.381574631	0.123031616	0.655170441	0.659572601	0.675424576	0.963695526	1	UID1134(PRKAB2)184-S
UID1135		0.799075946	0.249038696	1.23611844	0.269992828	0.747613332	0.143989563	O43741	39	O43741	O43741	5'-AMP-activated protein kinase subunit beta-2	PRKAB2	AGGHAPGKEHKIMVGSTDDPSVFSLPDSKLP	IMVGS(0.87)T(0.13)DDPSVFSLPDSK	1261	Color2 [A=255, R=192, G=192, B=192]	9	4		S	3			438	___1	0.870287	2.76E-12	107.33	84.425	107.33	1.0338	86579000	39	5	-0.286161423	-0.499242783	-0.426713943	-1.31794548	-0.728120804	-0.619943619	-0.393814087	-0.774141312	-0.791278839	-0.461820602	-0.512704849	-0.669561386	1	UID1135(PRKAB2)39-S
UID1137		0.314888749	0.141242345	1.212202586	0.484506607	0.912422862	0.26933225	O43752	2	O43752	O43752	Syntaxin-6	STX6	______________MSMEDPFFVVKGEVQKA	S(1)MEDPFFVVK	1263	Color2 [A=255, R=192, G=192, B=192]	9	4		S	2			440	___1	1	5.05E-08	80.067	65.549	80.067	0.033865	18085000	2	1	-1.659255981	-1.40785408	-1.310026169	-1.872410774	-1.813167572	-2.073936462	-1.313505173	-1.661071777	-1.826286316	-1.661085129	-1.907361984	-1.616685867	1	UID1137(STX6)2-S
UID1138		0.050821326	0.101607005	0.268482738	0.320575396	0.062911741	-0.088335673	O43760;O43760-2	14;14	O43760	O43760	Synaptogyrin-2	SYNGR2	__MESGAYGAAKAGGSFDLRRFLTQPQVVAR	AGGS(1)FDLRR	1264	Color2 [A=255, R=192, G=192, B=192]	9	4		S	3			441	___1	1	0.00366617	72.434	34.958	72.434	-0.23894	26418000	14	4	-1.897987366	-0.720222473	-1.08823204	-0.730331421	-1.402069092	-1.710042953	-0.152721405	-1.95246315	-1.906078339	-0.848489761	-1.829715729	-0.76322937	1	UID1138(SYNGR2)14-S
UID1140		0.074166087	-0.046488444	0.687010052	0.16881911	0.815719141	0.146771749	O43765	77	O43765	O43765	Small glutamine-rich tetratricopeptide repeat-containing protein alpha	SGTA	FEAAATGKEMPQDLRSPARTPPSEEDSAEAE	EMPQDLRS(1)PAR	1266	Color2 [A=255, R=192, G=192, B=192]	9	4		S	3			442	___1	1	9.45E-157	235.14	195.04	150.55	0.42548	3528000000	77	8	3.238534927	3.430473328	3.302482605	3.485052109	3.053934097	3.256088257	3.794271469	3.188650131	3.128034592	3.243997574	3.054691315	3.232486725	1	UID1140(SGTA)77-S
UID1142		1.013010809	0.265023549	0.999765354	0.193494797	1.10822958	0.215577443	O43772	9	O43772	O43772	Mitochondrial carnitine/acylcarnitine carrier protein	SLC25A20	_______MADQPKPISPLKNLLAGGFGGVCL	ADQPKPIS(1)PLK	1268	Color2 [A=255, R=192, G=192, B=192]	9	4		S	3			443	___1	1	0.000662512	65.805	59.565	65.805	0.29466	13364000	9	8	-1.008966446	-0.829263687	-1.024040222	-1.427778244	-1.168357849	-1.126811981	-1.007873535	-1.320913315	-1.328554153	-1.037944794	-1.254133224	-1.216924667	1	UID1142(SLC25A20)9-S
UID1144		0.999431307	0.243747711	0.201276728	0.043778419	0.482541105	0.080779394	O43795-2;O43795	60;60	O43795-2	O43795-2	Unconventional myosin-Ib	MYO1B	YTYIGSVVISVNPYRSLPIYSPEKVEEYRNR	S(1)LPIYSPEK	1270	Color2 [A=255, R=192, G=192, B=192]	9	4		S	3			446	___1	0.999999	0.000175067	107.03	84.493	107.03	0.41009	7400900	60	1	-0.543008804	-0.427524567	-0.445907593	-1.347906113	-0.60622406	-0.425626755	-0.816980362	-0.49877739	-0.831926346	-0.428251266	-0.634693146	-0.595834732	1	UID1144(MYO1B)60-S
UID1146		0.717292829	0.508351644	0.360067265	0.33400027	0.217160169	0.167458852	O43815-2;O43815	327;376	O43815-2	O43815-2	Striatin	STRN	LRDVDELPSLQPSVGSPSRPSSSRLPEHEIN	DVDELPSLQPS(0.001)VGS(0.996)PS(0.004)RPSSSR	1272	Color2 [A=255, R=192, G=192, B=192]	9	4		S	3			447	___1	0.995886	1.22E-142	230.77	196.93	230.77	-0.34073	504380000	327	14	0.54740715	1.367074966	0.461044312	0.358299255	0.475021362	0.440662384	-0.001716614	0.363664627	0.488523483	0.615074158	0.770303726	0.487771988	1	UID1146(STRN)327-S
UID1147		1.708197891	-0.369803111	0.900966242	-0.271701813	0.828306687	-0.201847712	O43815-2;O43815	233;245	O43815-2	O43815-2	Striatin	STRN	VLDNFKFLESAAADFSDEDEDDDVDGREKSV	FLESAAADFS(1)DEDEDDDVDGREK	1273	Color2 [A=255, R=192, G=192, B=192]	9	4		S	4			447	___1	1	6.12E-143	226.4	196.47	218.93	0.48745	12673000000	233	10	2.471954346	2.787086487	2.607896805	3.338363647	2.964170456	2.823858261	3.057361603	2.98532486	2.933660507	2.917440414	2.859809875	2.695230484	1	UID1147(STRN)233-S
UID1150		1.893905265	-0.757534027	1.563639666	-0.591037114	0.217967621	-0.15131251	O43823	339	O43823	O43823	A-kinase anchor protein 8	AKAP8	EGDFSENDDAAGDFRSGDEEFKGEDELCDSG	VDSEGDFSENDDAAGDFRS(1)GDEEFKGEDELCDSGR	1276	Color2 [A=255, R=192, G=192, B=192]	9	4		S	4			449	___1	0.999992	4.09E-49	149	140.67	149	0.70816	117550000	339	19	-0.226970673	0.073274612	0.090818405	0.690525055	0.65158844	0.488567352	0.991113663	0.494703293	0.723907471	0.354593277	-0.368345261	0.404811859	1	UID1150(AKAP8)339-S
UID1151		0.292532579	-0.204973857	0.475158326	-0.214197477	1.502487492	0.355254491	O43847;O43847-2	94;94	O43847	O43847	Nardilysin	NRD1	ARLGADESEEEGRRGSLSNAGDPEIVKSPSD	LGADESEEEGRRGS(0.999)LS(0.001)NAGDPEIVK	1277	Color2 [A=255, R=192, G=192, B=192]	9	4		S	4			451	___1	0.999449	1.51E-143	226.28	196.18	226.28	0.093784	9868200000	94	14	5.81221199	5.822767258	5.826932907	6.325880051	6.28543663	5.784233093	6.577068329	5.864826202	5.634939194	5.582723618	5.246992111	5.566432953	1	UID1151(NRD1)94-S
UID1154		1.587996825	-0.307113647	0.093680392	-0.047308445	1.381518949	-0.212986628	O43852;O43852-3;O43852-5;O43852-9;O43852-15;O43852-2;O43852-4	261;269;175;100;110;261;269	O43852;O43852-2	O43852	Calumenin	CALU	DGKMDKEETKDWILPSDYDHAEAEARHLVYE	DWILPS(1)DYDHAEAEAR	1280	Color2 [A=255, R=192, G=192, B=192]	9	4		S	3			452;453	___1	0.999749	0.000761445	81.723	65.495	81.723	0.17955	3703100	261	6	-2.511781693	-2.434999466	-2.307468414	-1.879734039	-2.157749176	-2.583800316	-2.078237534	-2.237718582	-2.016952515	-2.129899979	-2.267948151	-2.217441559	1	UID1154(CALU)261-S
UID1155		0.368749615	0.055932363	0.238069459	0.057204564	0.08640292	0.038459778	O43852;O43852-3;O43852-10;O43852-6;O43852-5;O43852-13;O43852-14;O43852-11	125;133;125;125;125;125;133;125	O43852	O43852	Calumenin	CALU	ERQWKGHDLNEDGLVSWEEYKNATYGYVLDD	GHDLNEDGLVS(1)WEEYK	1281	Color2 [A=255, R=192, G=192, B=192]	9	4		S	3			452	___1	1	2.11E-26	159.75	142.26	159.75	0.45994	14324000	125	11	-0.888364792	-0.74836731	-0.742731094	-0.513851166	-0.758611679	-0.942106247	-0.850856781	-0.775621414	-0.920782089	-0.864534378	-1.074415207	-0.555892944	1	UID1155(CALU)125-S
UID1156		0.17874236	-0.03286616	0.04271902	0.010105451	0.313545886	0.056571325	O43852;O43852-3;O43852-10;O43852-6;O43852-5;O43852-9;O43852-13;O43852-14;O43852-11;O43852-12;O43852-2;O43852-4;O43852-8;O43852-7	69;77;69;69;69;69;69;77;69;69;69;77;69;69	O43852;O43852-2	O43852	Calumenin	CALU	GAEEAKTFDQLTPEESKERLGKIVSKIDGDK;GAEEAKTFDQLTPEESKERLGMIVDKIDADK	TFDQLTPEES(1)K	1282	Color2 [A=255, R=192, G=192, B=192]	9	4		S	3			452;453	___1	0.999997	4.20E-05	115.82	81.766	97.797	0.057502	99093000	69	10	-0.06867981	0.054033279	0.128713608	0.166683197	-0.008182526	0.064016342	0.12698555	0.091367722	-0.005687714	-0.005443573	0.053979874	-0.104183197	1	UID1156(CALU)69-S
UID1157		0.149974861	-0.105950038	0.177313736	0.115826607	0.306646983	-0.141235987	O43852;O43852-3;O43852-10;O43852-6;O43852-5;O43852-9;O43852-13;O43852-14;O43852-11;O43852-12;O43852-2;O43852-4;O43852-8;O43852-7	44;52;44;44;44;44;44;52;44;44;44;52;44;44	O43852;O43852-2	O43852	Calumenin	CALU	HHEPQLSDKVHNDAQSFDYDHDAFLGAEEAK	VHNDAQS(1)FDY(1)DHDAFLGAEEAK	1283	Color2 [A=255, R=192, G=192, B=192]	9	4		S	3			452;453	___1	1	2.06E-104	217.26	192.61	69.398	2.3333	2950500000	44	7	0.821662903	1.277780533	1.04835701	1.188077927	1.164333344	0.702547073	1.610774994	0.945959091	0.908916473	1.341407776	0.923812866	1.306287766	1	UID1157(CALU)44-S
UID1161		0.338204169	-0.160121918	0.596685247	-0.35723114	0.340222127	-0.165690104	O43865-2;O43865	21;68	O43865-2	O43865-2	Putative adenosylhomocysteinase 2	AHCYL1	KFPTKTGRRSLSRSISQSSTDSYSSAASYTD	S(0.152)IS(0.84)QS(0.009)STDSYSSAASYTDSSDDEVSPR	1287	Color2 [A=255, R=192, G=192, B=192]	9	4		S	3			455	___1	0.839697	6.71E-187	240.52	227.84	240.52	0.26335	25420000	21	3	-0.787822723	-1.460741043	-1.067527771	-1.007619858	-0.781690598	-0.714574814	-0.961324692	-0.954891205	-0.919509888	-0.942157745	-1.024320602	-0.852542877	1	UID1161(AHCYL1)21-S
UID1162		0.861021535	0.350273132	0.217896394	0.101598422	0.472095056	0.1151371	O43896	494	O43896	O43896	Kinesin-like protein KIF1C	KIF1C	MGVAVREDGGTVGVFSPKKTPHLVNLNEDPL	EDGGTVGVFS(1)PK	1288	Color2 [A=255, R=192, G=192, B=192]	9	4		S	3			456	___1	1	1.61E-05	128.73	90.708	128.73	0.047142	39644000	494	10	-0.013372421	-0.00658989	0.02245903	-0.693813324	-0.336992264	0.1354599	-0.723522186	-0.117341995	-0.207458496	-0.198987961	-0.238605499	0.094678879	1	UID1162(KIF1C)494-S
UID1163		0.890193239	-0.321792603	0.306833066	-0.164673487	0.385223542	-0.214293162	O43896	674	O43896	O43896	Kinesin-like protein KIF1C	KIF1C	EEADLLLEQQRLYADSDSGDDSDKRSCEESW	LY(0.002)ADS(0.997)DS(0.827)GDDS(0.173)DKR	1289	Color2 [A=255, R=192, G=192, B=192]	9	4		S	3			456	___1	0.997356	0.000378123	93.754	58.8	58.98	0.2471	142320000	674	5	0.052219391	-0.004545212	0.006053925	1.388196945	0.46500206	-0.099836349	0.02557373	0.395528793	0.598003387	-0.113664627	0.676912308	0.133359909	1	UID1163(KIF1C)674-S
UID1166		1.452658807	0.202655792	2.345066551	0.216877937	1.28748994	0.161135356	O43900-2;O43900	356;437	O43900-2	O43900-2	Prickle-like protein 3	PRICKLE3	PEEPSRFLRGAPHRHSMPELGLRSVPEPPPE	GAPHRHS(1)MPELGLR	1292	Color2 [A=255, R=192, G=192, B=192]	9	4		S	4			457	___1	1	5.23E-07	130.87	90.69	80.361	0.20997	43331000	356	7	-0.596113205	-0.604980469	-0.64166832	-0.691356659	-0.80219841	-0.86006546	-0.690824509	-0.88936615	-0.870538712	-0.810682297	-0.663869858	-0.851615906	1	UID1166(PRICKLE3)356-S
UID1167		0.318752552	0.190977097	0.289359344	0.115871588	0.83112413	0.312068939	O43900-2;O43900	410;491	O43900-2	O43900-2	Prickle-like protein 3	PRICKLE3	FRDPLVSEGGPRRTLSAPPAQRRRPRSPPPR	RT(0.125)LS(0.875)APPAQR	1293	Color2 [A=255, R=192, G=192, B=192]	9	4		S	3			457	___1	0.875487	0.0106534	55.899	32.471	55.899	0.3077	7151000	410	4	-2.923953056	-3.115298271	-2.695301056	-2.907572746	-3.019042015	-3.035736084	-2.679269791	-3.267173767	-3.361040115	-3.009662628	-3.219210625	-3.441885948	1	UID1167(PRICKLE3)410-S
UID1168		1.882424956	0.374251048	1.34710495	0.156888962	1.727622552	0.366649628	O43900-2;O43900	394;475	O43900-2	O43900-2	Prickle-like protein 3	PRICKLE3	RPDDSAFGRQSTPRVSFRDPLVSEGGPRRTL	VS(1)FRDPLVSEGGPR	1294	Color2 [A=255, R=192, G=192, B=192]	9	4		S	3			457	___1	0.999999	4.43E-06	122.19	110.32	122.19	-0.81988	36939000	394	2	-0.956048965	-0.844856262	-0.938438416	-1.767280579	-1.048994064	-1.091012955	-1.219535828	-1.194042206	-1.448518753	-1.102357864	-1.388742447	-1.348192215	1	UID1168(PRICKLE3)394-S
UID1169		0.223033915	0.096568425	0.707364443	-0.159257571	0.543006137	-0.111634572	O60216	175	O60216	O60216	Double-strand-break repair protein rad21 homolog	RAD21	FGDFGMDDREIMREGSAFEDDDMLVSTTTSN	EGS(1)AFEDDDMLVSTTTSNLLLESEQSTSNLNEK	1295	Color2 [A=255, R=192, G=192, B=192]	9	4		S	4			458	___1	1	1.50E-87	175.67	158.45	175.67	0.322	571850000	175	3	-0.515943527	-0.364786148	-0.280035019	-1.045289993	-0.276184082	-0.179143906	-0.791341782	-0.310689926	-0.348438263	-0.195011139	-0.39050293	-0.240346909	1	UID1169(RAD21)175-S
UID1175		0.529216397	-0.385324478	0.846759815	-0.615873337	0.286067015	0.158091863	O60216	545	O60216	O60216	Double-strand-break repair protein rad21 homolog	RAD21	EKEKEDDEEEEDEDASGGDQDQEERRWNKRT	EKEKEDDEEEEDEDAS(1)GGDQDQEER	1301	Color2 [A=255, R=192, G=192, B=192]	9	4		S	4			458	___1	1	5.22E-157	235.34	218.26	235.34	-0.074007	90835000	545	16	0.684940338	0.676696777	0.717782974	1.094907761	1.726148605	0.891878128	0.44742012	1.298305511	1.489667892	0.292367935	0.979753494	0.333023071	1	UID1175(RAD21)545-S
UID1181		0.014754637	0.003241857	0.144749046	-0.030375799	0.198030833	0.032429377	O60220	94	O60220	O60220	Mitochondrial import inner membrane translocase subunit Tim8 A	TIMM8A	NRLEQTQKSKPVFSESLSD____________	SKPVFS(0.013)ES(0.984)LS(0.003)D	1307	Color2 [A=255, R=192, G=192, B=192]	9	4		S	3			459	___1	0.983886	0.000493055	94.551	77.526	94.551	0.28937	54663000	94	8	-1.041126251	-0.84727478	-0.949703217	-0.776016235	-0.883651733	-0.947666168	-0.921031952	-0.886726379	-1.040071487	-0.925706863	-1.025140762	-0.984544754	1	UID1181(TIMM8A)94-S
UID1182		2.060233298	-0.628950755	1.739392568	-0.261390368	0.559016637	-0.389087041	O60231	141	O60231	O60231	Putative pre-mRNA-splicing factor ATP-dependent RNA helicase DHX16	DHX16	KHLRKKREEEEEEEASEKGKKKTGGSKQQTE	KREEEEEEEAS(1)EK	1308	Color2 [A=255, R=192, G=192, B=192]	9	4		S	3			460	___1	1	0.000178799	105.38	63.823	105.38	-0.25473	38942000	141	11	-0.390546799	-0.513717651	-0.521219254	1.078748703	-0.200204849	-0.227336884	-0.094350815	0.266172409	0.289546967	-0.206251144	0.493326187	-0.545297623	1	UID1182(DHX16)141-S
UID1183		1.024616545	-0.237052917	0.014650204	-0.018898964	0.214966168	-0.087368647	O60231	160	O60231	O60231	Putative pre-mRNA-splicing factor ATP-dependent RNA helicase DHX16	DHX16	KKKTGGSKQQTEKPESEDEWERTERERLQDL	QQTEKPES(1)EDEWERTER	1309	Color2 [A=255, R=192, G=192, B=192]	9	4		S	3			460	___1	0.999999	1.04E-37	166.29	146.47	166.29	-0.56856	2753000000	160	8	3.081781387	3.183116913	3.212852478	4.617731094	3.735588074	2.620710373	3.328907013	3.264877319	3.595125198	2.945112228	3.353496552	3.44124794	1	UID1183(DHX16)160-S
UID1189		1.062473897	1.009694417	1.896604125	1.097962062	2.271855731	1.25323232	O60238-2;O60238	126;166	O60238-2	O60238-2	BCL2/adenovirus E1B 19 kDa protein-interacting protein 3-like	BNIP3L	IPPKEFHFRHPKRSVSLSMRKSGAMKKGGIF	RS(0.004)VS(0.992)LS(0.004)MR	1315	Color2 [A=255, R=192, G=192, B=192]	9	4		S	3			462	___1	0.992213	0.00064034	110.08	43.887	110.08	-0.16173	25090000	126	4	-0.347017288	0.014347076	-0.255617142	-2.772572517	-1.494413376	-1.093702316	-0.339530945	-1.655069351	-1.622770309	-1.115972519	-1.809463501	-1.422548294	1	UID1189(BNIP3L)126-S
UID1195		0.24261896	0.169961929	0.139176772	-0.110117912	0.465186772	-0.249361038	O60244	986	O60244	O60244	Mediator of RNA polymerase II transcription subunit 14	MED14	QDARRRSVNEDDNPPSPIGGDMMDSLISQLQ	SVNEDDNPPS(1)PIGGDMMDSLISQLQPPPQQQPFPK	1321	Color2 [A=255, R=192, G=192, B=192]	9	4		S	4			465	___1	0.999923	3.72E-18	116.68	105.14	116.68	0.39931	278530000	986	10	0.186056137	-0.538856506	0.040822983	-1.219182968	0.000139236	0.012111664	0.019109726	-0.553937912	-0.287034988	0.160326004	0.01981163	0.255968094	1	UID1195(MED14)986-S
UID1196		0.722072383	-0.053035736	0.004407568	0.000747363	0.114947586	-0.014701207	O60245;O60245-2	989;989	O60245	O60245	Protocadherin-7	PCDH7	SPSMGRYRSVNGGPGSPDLARHYKSSSPLPT	SVNGGPGS(1)PDLAR	1322	Color2 [A=255, R=192, G=192, B=192]	9	4		S	2			466	___1	1	4.47E-25	179.56	131.53	130.03	1.124	24356000	989	8	-1.051897049	-1.085456848	-1.130092621	-0.58864212	-1.028339386	-1.151453018	-0.999076843	-1.025997162	-1.083265305	-1.109825134	-1.119966507	-0.993551254	1	UID1196(PCDH7)989-S
UID1197		0.14584918	0.036097844	0.087401429	0.028262774	0.079132788	0.03000768	O60248-2;O60248	37;37	O60248-2	O60248-2	Protein SOX-15	SOX15	AASSSSGPQEREGAGSPAAPGTLPLEKVKRP	EGAGS(1)PAAPGTLPLEK	1323	Color2 [A=255, R=192, G=192, B=192]	9	4		S	3			467	___1	0.999909	0.000293377	92.474	70.916	92.474	0.33305	24024000	37	5	-1.396631241	-1.198005676	-1.392242432	-1.443744659	-1.45659256	-1.257852554	-1.278585434	-1.491405487	-1.325181961	-1.173168182	-1.573843002	-1.329891205	1	UID1197(SOX15)37-S
UID1198		0.882028245	0.239028295	0.263102344	0.034696579	0.854136046	0.202962875	O60256-4;O60256-3;O60256-2;O60256	141;227;187;227	O60256-4	O60256-4	Phosphoribosyl pyrophosphate synthase-associated protein 2	PRPSAP2	GEAQDAESDLVDGRHSPPMVRSVAAIHPSLE	HS(1)PPMVR	1324	Color2 [A=255, R=192, G=192, B=192]	9	4		S	3			468	___1	1	8.44E-89	188.4	167.8	51.066	-0.014915	2155200000	141	2	-0.067831039	0.058618546	-0.037822723	-0.556152344	-0.068538666	-0.032211304	-0.017526627	-0.408626556	-0.337966919	-0.193195343	-0.409490585	-0.053237915	1	UID1198(PRPSAP2)141-S
UID1199		0.046683814	0.015883128	0.526584461	0.189238548	0.316748071	-0.08351326	O60256-4;O60256-3;O60256-2;O60256	112;198;158;198	O60256-4	O60256-4	Phosphoribosyl pyrophosphate synthase-associated protein 2	PRPSAP2	AVIVAKSPASAKRAQSFAERLRLGIAVIHGE	RAQS(1)FAER	1325	Color2 [A=255, R=192, G=192, B=192]	9	4		S	3			468	___1	1	0.00357606	75.695	45.083	75.695	-0.30201	20558000	112	4	-2.585792542	-2.444324493	-2.769500732	-1.866187096	-2.670120239	-2.908102036	-2.479978561	-2.667566299	-2.69972229	-2.584903717	-2.412553787	-2.551620483	1	UID1199(PRPSAP2)112-S
UID1201		0.061632656	-0.024602254	0.474823426	-0.178508441	0.337528052	-0.124396006	O60264	66	O60264	O60264	SWI/SNF-related matrix-associated actin-dependent regulator of chromatin subfamily A member 5	SMARCA5	AGPADAEMEEIFDDASPGKQKEIQEPDPTYE	GGPEGVAAQAVASAASAGPADAEMEEIFDDAS(1)PGK	1327	Color2 [A=255, R=192, G=192, B=192]	9	4		S	4			469	___1	1	6.43E-153	211.99	195.32	211.99	-0.026492	12189000000	66	32	3.676490784	3.341215134	3.362575531	3.669317245	3.546527863	3.730676651	3.37625885	3.422557831	3.65527153	3.755239487	3.387691498	3.610538483	1	UID1201(SMARCA5)66-S
UID1202		0.730259746	0.307914098	0.195573987	0.065018972	0.168511952	0.079651515	O60264	116	O60264	O60264	SWI/SNF-related matrix-associated actin-dependent regulator of chromatin subfamily A member 5	SMARCA5	LFAHFIQPAAQKTPTSPLKMKPGRPRIKKDE	TPT(0.01)S(0.989)PLK	1328	Color2 [A=255, R=192, G=192, B=192]	9	4		S	2			469	___1	0.989438	3.39E-59	178.91	154.32	115.86	-0.59083	2795500000	116	4	1.318296432	1.581548691	1.299911499	0.845602036	1.279758453	1.390041351	1.432533264	0.932138443	0.911342621	1.364593506	1.035028458	1.561180115	1	UID1202(SMARCA5)116-S
UID1206		1.256761136	-0.151023229	1.138064675	-0.1712087	1.516390111	-0.190874736	O60271;O60271-3	265;265	O60271	O60271	C-Jun-amino-terminal kinase-interacting protein 4	SPAG9	NSPEPQKAVEQEDELSDVSQGGSKATTPAST	AVEQEDELS(1)DVSQGGSK	1332	Color2 [A=255, R=192, G=192, B=192]	9	4		S	3			472	___1	0.999998	4.24E-48	175.85	150.02	147.25	0.29486	153310000	265	9	1.041797638	0.967826843	1.134361267	1.247299194	1.232915878	1.20549202	1.151981354	1.252901077	1.192173004	1.277324677	1.174062729	1.265222549	1	UID1206(SPAG9)265-S
UID1208		0.639212278	0.126027425	0.165745881	0.04913648	0.535239701	0.092071533	O60271;O60271-3	272;272	O60271	O60271	C-Jun-amino-terminal kinase-interacting protein 4	SPAG9	AVEQEDELSDVSQGGSKATTPASTANSDVAT	AVEQEDELSDVSQGGS(1)K	1334	Color2 [A=255, R=192, G=192, B=192]	9	4		S	3			472	___1	1	7.35E-106	226.11	212.24	226.11	0.30396	130850000	272	16	0.219984055	0.031188965	0.215772629	-0.170915604	0.007692337	0.205331802	-0.082109451	0.137958527	0.033014297	-0.01436615	0.135448456	0.069648743	1	UID1208(SPAG9)272-S
UID1209		0.807336569	0.217363358	0.395992464	-0.258656502	0.856684027	0.128907522	O60271;O60271-3;O60271-4;O60271-2;O60271-5;O60271-9	705;705;691;695;691;548	O60271;O60271-4	O60271-4	C-Jun-amino-terminal kinase-interacting protein 4	SPAG9	AVGVNLSGGKTRDGGSVVGASVFYKDVAGLD	DGGS(1)VVGASVFYK	1335	Color2 [A=255, R=192, G=192, B=192]	9	4		S	3			472;473	___1	0.999995	0.000283736	102.64	76.671	102.64	0.19663	19055000	691	4	-0.813091278	-0.839136124	-0.772169113	-0.819503784	-0.19487381	-0.90407753	-0.855506897	-1.264471054	-0.956508636	-0.975053787	-1.029619217	-0.806446075	1	UID1209(SPAG9)691-S
UID1210		0.559325649	0.751038869	0.175895214	0.263504346	0.047558791	-0.070831935	O60271;O60271-3;O60271-4;O60271-2;O60271-5;O60271-9	203;203;203;203;203;60	O60271;O60271-4	O60271-4	C-Jun-amino-terminal kinase-interacting protein 4	SPAG9	LESTAHSRIRKERPISLGIFPLPAGDGLLTP	ERPIS(1)LGIFPLPAGDGLLT(1)PDAQK	1336	Color2 [A=255, R=192, G=192, B=192]	9	4		S	5			472;473	___1	1	1.65E-22	138.9	115.58	80.112	0.43885	1335600000	203	5	0.309541702	-1.09536171	-0.014925003	-3.300020218	-0.639631271	-0.421207428	-0.189762115	-1.525470734	-1.338628769	-0.308965683	-0.619255066	0.339971542	1	UID1210(SPAG9)203-S
UID1211		0.219898127	-0.074598312	0.824373965	-0.403628985	1.099125712	-0.391740163	O60271;O60271-3;O60271-4;O60271-2;O60271-5;O60271-9	815;815;801;805;801;658	O60271;O60271-4	O60271-4	C-Jun-amino-terminal kinase-interacting protein 4	SPAG9	GARETDYPAGEDLSESGQVDKASLCGSMTSN	ETDYPAGEDLSES(1)GQVDK	1337	Color2 [A=255, R=192, G=192, B=192]	9	4		S	3			472;473	___1	0.999982	4.19E-38	164.94	145.87	164.94	-0.092403	114930000	801	13	1.606563568	1.193761826	1.558034897	1.312574387	1.68850708	2.024324417	1.57034874	1.517621994	1.494184494	1.898338318	1.641056061	1.994186401	1	UID1211(SPAG9)801-S
UID1212		0.256685406	0.045593898	0.251265733	-0.032287916	1.038067619	0.192760468	O60271;O60271-3;O60271-4;O60271-2;O60271-5	109;109;109;109;109	O60271;O60271-4	O60271-4	C-Jun-amino-terminal kinase-interacting protein 4	SPAG9	ALRKHAEEKFIEFEDSQEQEKKDLQTRVESL	FIEFEDS(1)QEQEKK	1338	Color2 [A=255, R=192, G=192, B=192]	9	4		S	4			472;473	___1	1	4.03E-30	182.37	152.22	182.37	0.32942	112270000	109	7	0.094690323	0.024171829	-0.037172318	-0.271751404	0.066976547	0.052059174	0.08171463	-0.012722015	-0.124084473	-0.041769028	-0.310943604	-0.143878937	1	UID1212(SPAG9)109-S
UID1215		0.209385614	0.053679148	0.841826891	0.24403127	0.39970747	0.11064593	O60271;O60271-3;O60271-4;O60271-2;O60271-5	183;183;183;183;183	O60271;O60271-4	O60271-4	C-Jun-amino-terminal kinase-interacting protein 4	SPAG9	HNYMEHLERTKLHQLSGSDQLESTAHSRIRK	LHQLS(0.775)GS(0.225)DQLESTAHSR	1341	Color2 [A=255, R=192, G=192, B=192]	9	4		S	3			472;473	___1	0.77455	5.25E-48	175.65	143.37	63.726	-0.02456	248380000	183	5	-2.096143723	-1.937252045	-2.228704453	-1.822075844	-2.251241684	-2.411554337	-2.047494888	-2.229282379	-2.146360397	-2.22143364	-2.046796799	-2.325807571	1	UID1215(SPAG9)183-S
UID1220		0.627494522	-0.308558782	0.633655294	-0.255199432	0.822344312	-0.362703959	O60271;O60271-3;O60271-4;O60271-2;O60271-5;O60271-9	332;332;318;318;318;175	O60271;O60271-4	O60271-4	C-Jun-amino-terminal kinase-interacting protein 4	SPAG9	IEVQVAQETRNVSTGSAENEEKSEVQAIIES	NVS(0.003)T(0.025)GS(0.972)AENEEK	1346	Color2 [A=255, R=192, G=192, B=192]	9	4		S	3			472;473	___1	0.971877	2.25E-25	132.6	114.2	122.33	0.18417	302030000	318	6	-0.0762043	0.193710327	-0.237073898	1.137676239	0.287876129	0.142810822	-0.080223083	0.534254074	0.352077484	0.141313553	0.64415741	0.183073044	1	UID1220(SPAG9)318-S
UID1221		1.045107515	0.263769786	0.627874311	0.30141449	0.753549865	0.255552928	O60271;O60271-3;O60271-4;O60271-2;O60271-5;O60271-9	347;347;333;333;333;190	O60271;O60271-4	O60271-4	C-Jun-amino-terminal kinase-interacting protein 4	SPAG9	SAENEEKSEVQAIIESTPELDMDKDLSGYKG	SEVQAIIES(1)T(1)PELDMDK	1347	Color2 [A=255, R=192, G=192, B=192]	9	4		S	3			472;473	___1	0.999995	8.63E-06	112.54	88.244	72.184	-0.39534	96790000	333	9	-0.170881271	-0.528392792	-0.261863708	-0.911569595	-0.822271347	-0.421316147	-0.49518013	-0.587255478	-0.67001152	-0.496427536	-0.798974991	-0.432394028	1	UID1221(SPAG9)333-S
UID1222		0.080498057	-0.040854136	0.304925566	-0.174291293	0.229639739	-0.106548309	O60271;O60271-3;Q9UPT6-2;O60271-4;O60271-2;O60271-5;Q9UPT6	143;143;148;143;143;143;148	O60271;O60271-4;Q9UPT6	O60271-4	C-Jun-amino-terminal kinase-interacting protein 4;C-Jun-amino-terminal kinase-interacting protein 3	SPAG9;MAPK8IP3	TRQLELKAKNYADQISRLEEREAELKKEYNA;TRQLELKAKNYADQISRLEERESEMKKEYNA	NYADQIS(1)RLEER	1348	Color2 [A=255, R=192, G=192, B=192]	9	4		S	3			472;473;5932	___1	1	9.39E-05	114.29	91.817	114.29	0.31198	29055000	143	7	-0.339334488	-0.913591385	-0.512367249	-0.609651566	-0.4818573	-0.346422195	-0.643152237	-0.448123932	-0.551454544	-0.357891083	-0.573177338	-0.514579773	1	UID1222(SPAG9;MAPK8IP3)143-S
UID1224		1.241552457	0.348496119	0.111226313	-0.04539903	1.479650101	0.71136411	O60271;O60271-3;O60271-4;O60271-2;O60271-5;O60271-9	730;730;716;720;716;573	O60271;O60271-4	O60271-4	C-Jun-amino-terminal kinase-interacting protein 4	SPAG9	DVAGLDTEGSKQRSASQSSLDKLDQELKEQQ	S(0.009)AS(0.984)QS(0.073)S(0.934)LDKLDQELK	1350	Color2 [A=255, R=192, G=192, B=192]	9	4		S	3			472;473	___1	0.984124	6.20E-71	206.74	155.95	133.95	-0.089843	6058600000	716	3	2.987215042	3.133987427	2.753515244	1.342451096	3.03187561	2.975400925	2.602811813	2.736749649	2.489667892	2.462711334	1.861106873	2.416807175	1	UID1224(SPAG9)716-S
UID1226		1.257934293	-0.374219894	0.814541226	-0.416119258	0.144733183	-0.026131948	O60271;O60271-3;O60271-4;O60271-2;O60271-5;O60271-9	733;733;719;723;719;576	O60271;O60271-4	O60271-4	C-Jun-amino-terminal kinase-interacting protein 4	SPAG9	GLDTEGSKQRSASQSSLDKLDQELKEQQKEL	SASQS(0.028)S(0.972)LDKLDQELK	1352	Color2 [A=255, R=192, G=192, B=192]	9	4		S	3			472;473	___1	0.971964	3.20E-127	244.89	202.61	244.89	0.50286	13322000000	719	6	4.449525833	4.358018875	4.424318314	4.916296005	5.116373062	4.537107468	5.058134079	4.663450241	4.632938385	4.553527832	4.346351624	4.41037941	1	UID1226(SPAG9)719-S
UID1227		0.439228664	0.179363887	0.035802627	0.015268326	0.832185983	-0.124146779	O60271;O60271-3;O60271-4;O60271-2;O60271-5;O60271-9	311;311;297;297;297;154	O60271;O60271-4	O60271-4	C-Jun-amino-terminal kinase-interacting protein 4	SPAG9	EENEGFVKVTDAPNKSEISKHIEVQVAQETR	VTDAPNKS(1)EISK	1353	Color2 [A=255, R=192, G=192, B=192]	9	4		S	4			472;473	___1	0.999995	3.36E-05	127.05	93.363	127.05	0.47161	34218000	297	8	0.003234863	0.120796204	-0.09324646	0.221487045	-0.161642075	0.151628494	-0.496528625	0.006771088	-0.017549515	0.165067673	0.165575027	0.072582245	1	UID1227(SPAG9)297-S
UID1231		0.289794655	-0.09941419	0.219162689	-0.108625094	0.905108355	-0.228141785	O60281-2;O60281	509;654	O60281-2	O60281-2	Zinc finger protein 292	ZNF292	SLYSTDFIVFNDNDGSDDENDDKDKSYEPEV	NSLYSTDFIVFNDNDGS(1)DDENDDKDK	1357	Color2 [A=255, R=192, G=192, B=192]	9	4		S	4			474	___1	1	6.53E-25	137.44	113.26	137.44	-0.53679	428170000	509	17	0.132347107	-0.236444473	0.093790054	-0.261844635	0.255041122	-0.044662476	-0.028759003	0.228628159	0.088066101	0.214500427	0.211593628	0.248023987	1	UID1231(ZNF292)509-S
UID1233		1.888200627	-0.385379791	1.66019721	-0.446493467	1.207436702	-0.259844462	O60285	388	O60285	O60285	NUAK family SNF1-like kinase 1	NUAK1	KENDFAQSGQDAVPESPSKLSSKRPKGILKK	ENDFAQSGQDAVPES(0.984)PS(0.016)K	1359	Color2 [A=255, R=255, G=0, B=128]	9	6	+	S	3			476	___1	0.98389	1.15E-30	163.68	139.69	130.71	0.85322	340110000	388	15	1.14720726	1.287437439	1.032585144	1.85704422	1.650295258	1.554178238	1.438877106	1.609224319	1.575267792	1.387189865	1.547206879	1.312366486	1	UID1233(NUAK1)388-S
UID1240		1.388615647	-0.317291896	0.46463107	-0.081838608	1.489764995	-0.345936457	O60291-4;O60291;O60291-3;O60291-2	438;460;438;460	O60291-4	O60291-4	E3 ubiquitin-protein ligase MGRN1	MGRN1	RPQSKAPDSTLRSPSSPIHEEDEEKLSEDVD	S(0.085)PS(0.102)S(0.813)PIHEEDEEK	1366	Color2 [A=255, R=192, G=192, B=192]	9	4		S	3			477	___1	0.812667	0.000410375	96.163	56.825	96.163	0.18314	44117000	438	4	-1.006557465	-0.826875687	-0.947372437	0.134620667	-0.879274368	-0.810918808	-0.794200897	-0.529708862	-0.505020142	-0.718250275	-0.402008057	-0.622737885	1	UID1240(MGRN1)438-S
UID1241		1.137899654	1.037076632	1.334342293	1.261720498	1.716836802	0.829702695	O60292	142	O60292	O60292	Signal-induced proliferation-associated 1-like protein 3	SIPA1L3	TSTPASSGSKAFHRLSRRRSKDVEFQDGWPR	AFHRLS(1)R	1367	Color2 [A=255, R=192, G=192, B=192]	9	4		S	3			478	___1	1	0.0344512	47.603	30.971	47.603	-0.038955	37193000	142	6	-1.843626022	-1.315292358	-1.747182846	-3.94517231	-3.329107285	-2.465067863	-1.893188477	-2.933449745	-3.190692902	-2.182720184	-2.673189163	-2.539299965	1	UID1241(SIPA1L3)142-S
UID1242		0.147803424	-0.111989975	0.134971841	-0.059999148	0.653851267	0.375523249	O60292	401	O60292	O60292	Signal-induced proliferation-associated 1-like protein 3	SIPA1L3	ASRAHSLGGLDPAFTSTEDLNCKENLEQDLG	AHSLGGLDPAFT(0.058)S(0.9)T(0.042)EDLNCK	1368	Color2 [A=255, R=192, G=192, B=192]	9	4		S	3			478	___1	0.899997	4.05E-104	219.61	185.98	219.61	-0.39824	178060000	401	13	0.138687134	0.53748703	0.470069885	-0.356864929	0.466796875	0.41736412	0.977453232	0.119215012	0.385545731	0.224193573	-0.450738907	0.246219635	1	UID1242(SIPA1L3)401-S
UID1243		1.072676646	0.124125163	0.567466732	0.219172796	0.132841936	0.039088567	O60292	158	O60292	O60292	Signal-induced proliferation-associated 1-like protein 3	SIPA1L3	RRRSKDVEFQDGWPRSPGRAFLPLRHRSSSE	DVEFQDGWPRS(1)PGR	1369	Color2 [A=255, R=192, G=192, B=192]	9	4		S	3			478	___1	1	3.79E-17	148.15	127.2	148.15	-0.68393	106900000	158	11	-1.461595535	-1.35329628	-1.441064835	-1.009914398	-1.427219391	-1.848430634	-1.501659393	-1.628896713	-1.497776031	-1.456707001	-1.636852264	-1.279663086	1	UID1243(SIPA1L3)158-S
UID1244		1.544733089	-0.802831014	0.974691425	-0.283616702	0.743989084	-0.374129613	O60292	100	O60292	O60292	Signal-induced proliferation-associated 1-like protein 3	SIPA1L3	DWPPKREALREHSNPSPSQDTDGTKATKMAH	EHS(0.003)NPS(0.983)PS(0.014)QDTDGTK	1370	Color2 [A=255, R=192, G=192, B=192]	9	4		S	3			478	___1	0.983102	2.03E-52	173.89	138.05	92.307	0.26749	243810000	100	6	-0.856292725	-0.653083801	-0.740510941	1.286874771	-0.3350811	-0.597610474	0.517091751	-0.168262482	-0.190223694	-0.666316986	0.062847137	-0.524028778	1	UID1244(SIPA1L3)100-S
UID1245		1.437014507	-0.893882751	0.381779401	-0.307489554	0.747570496	-0.472249349	O60292	102	O60292	O60292	Signal-induced proliferation-associated 1-like protein 3	SIPA1L3	PPKREALREHSNPSPSQDTDGTKATKMAHSM	EALREHS(0.005)NPS(0.025)PS(0.965)QDT(0.005)DGTK	1371	Color2 [A=255, R=192, G=192, B=192]	9	4		S	3			478	___1	0.964624	0.00221401	67.864	47.966	67.864	0.24816	37494000	102	12	-3.158307076	-2.911319733	-2.695419312	-1.021566391	-2.24316597	-2.985219002	-1.57270813	-2.460288048	-2.050401688	-2.558810234	-1.959112167	-2.830375671	1	UID1245(SIPA1L3)102-S
UID1246		0.705011825	-0.218295415	0.049551762	-0.019200325	0.263913402	-0.144506454	O60292	1364	O60292	O60292	Signal-induced proliferation-associated 1-like protein 3	SIPA1L3	EAAGRSHHADRRREVSPAPAVAGQSKGYRPK	EVS(1)PAPAVAGQSK	1372	Color2 [A=255, R=192, G=192, B=192]	9	4		S	3			478	___1	1	9.77E-38	191.98	155.98	191.98	-0.04924	1702300000	1364	3	3.779226303	3.871889114	3.75440979	4.798072815	3.984477997	3.657606125	3.746839523	4.150627136	4.162944794	3.63728714	4.361282349	3.840475082	1	UID1246(SIPA1L3)1364-S
UID1250		0.138510923	0.048858007	0.885242044	-0.107583682	0.013580372	-0.004058202	O60292	1534	O60292	O60292	Signal-induced proliferation-associated 1-like protein 3	SIPA1L3	IMDNLGPEQERDTGQSPQKGLQRTLSDESLC	LIIMDNLGPEQERDTGQS(1)PQK	1376	Color2 [A=255, R=192, G=192, B=192]	9	4		S	4			478	___1	0.999931	2.46E-213	265.49	239.53	265.49	-0.478	262920000	1534	18	1.19131279	1.307785034	1.307125092	0.843379974	1.357200623	1.395448685	1.44361496	1.013273239	1.202760696	1.383268356	1.092453003	1.342676163	1	UID1250(SIPA1L3)1534-S
UID1252		0.150929207	-0.218434652	0.138995147	0.019853274	0.518723112	-0.437120438	O60292	317	O60292	O60292	Signal-induced proliferation-associated 1-like protein 3	SIPA1L3	FRKLRSSKPEGEAGRSPGEADEGRSPPEASR	SSKPEGEAGRS(1)PGEADEGR	1378	Color2 [A=255, R=192, G=192, B=192]	9	4		S	4			478	___1	0.999999	1.23E-52	176.09	154.25	176.09	0.12441	90852000	317	11	-0.045131683	0.016363144	0.077579498	1.009687424	0.028503418	-0.035669327	-0.841072083	0.723484039	0.821702957	-0.055299759	1.169107437	0.246364594	1	UID1252(SIPA1L3)317-S
UID1257		0.491118612	-0.572224935	0.255267071	-0.109050115	0.149794141	0.050983429	O60292	1544	O60292	O60292	Signal-induced proliferation-associated 1-like protein 3	SIPA1L3	RDTGQSPQKGLQRTLSDESLCSGRREPSFAS	TLS(1)DESLCSGRR	1383	Color2 [A=255, R=192, G=192, B=192]	9	4		S	3			478	___1	0.99976	1.15E-15	172.13	127.58	119.62	-0.52538	132650000	1544	3	0.263341904	0.566673279	0.684595108	1.41468811	0.655025482	0.572814941	2.029022217	0.385471344	0.816791534	0.434766769	0.43576622	0.491127014	1	UID1257(SIPA1L3)1544-S
UID1259		0.375245441	-0.112959544	0.992671065	-0.195705096	0.123554552	-0.032919566	O60293;O60293-2	655;655	O60293	O60293	Zinc finger C3H1 domain-containing protein	ZFC3H1	RAFKPEETSSNSDPPSPPVLNNSHPVPRSNL	AFKPEET(0.001)S(0.004)S(0.023)NS(0.972)DPPS(1)PPVLNNSHPVPR	1385	Color2 [A=255, R=192, G=192, B=192]	9	4		S	4			479	___1	0.999999	2.00E-33	145.95	124.66	145.95	0.27869	207320000	655	15	0.941440582	0.795585632	0.861776352	0.583356857	1.147489548	0.976455688	1.185125351	0.772945404	0.979610443	1.026176453	0.730630875	0.940753937	1	UID1259(ZFC3H1)655-S
UID1262		1.357990096	-0.232651393	0.358367599	-0.142530759	0.286333646	-0.096893946	O60293;O60293-2	949;949	O60293	O60293	Zinc finger C3H1 domain-containing protein	ZFC3H1	EQDRFGPNKMMRLDSSPVSSPRKHSAELIAM	LDS(0.098)S(0.902)PVSSPR	1388	Color2 [A=255, R=192, G=192, B=192]	9	4		S	2			479	___1	0.902114	0.00142119	85.729	61.386	85.729	-0.049796	132540000	949	4	-0.474451065	-0.497396469	-0.626260757	0.424772263	-0.191999435	-0.588344574	-0.427585602	-0.218027115	-0.254541397	-0.582874298	-0.180503845	-0.544048309	1	UID1262(ZFC3H1)949-S
UID1263		1.081563845	0.450436274	1.302012653	0.353762309	1.90156116	0.624657949	O60293;O60293-2	352;352	O60293	O60293	Zinc finger C3H1 domain-containing protein	ZFC3H1	SQGLQDKEQNLTRRISTSDILSEKKLGEDEE	RIS(0.794)T(0.205)S(0.001)DILSEK	1389	Color2 [A=255, R=192, G=192, B=192]	9	4		S	2			479	___1	0.794282	9.87E-129	249.19	129.86	249.19	-0.12239	960990000	352	3	1.878591537	2.040863037	1.919351578	0.585468292	1.715284348	1.46972847	1.873466492	1.276807785	1.337223053	1.520439148	1.06022644	1.384166718	1	UID1263(ZFC3H1)352-S
UID1264		0.866377386	0.360940933	0.248158422	-0.073658625	0.009304147	-0.005147298	O60293;O60293-2;O60293-4	206;206;206	O60293	O60293	Zinc finger C3H1 domain-containing protein	ZFC3H1	REPSPPRKSSKSFGRSPSRKQNYSSKNENCV	S(0.001)FGRS(0.99)PS(0.008)R	1390	Color2 [A=255, R=192, G=192, B=192]	9	4		S	3			479	___1	0.990415	0.00687516	66.664	39.549	66.664	0.078684	76322000	206	5	-1.859050751	-2.00658226	-2.138505936	-2.467823029	-1.865156174	-1.990285873	-2.595161438	-2.016819	-2.474981308	-2.244621277	-2.055528641	-1.688547134	1	UID1264(ZFC3H1)206-S
UID1265		2.432730501	0.513857524	1.316735449	0.429759661	0.239536165	0.108510335	O60293;O60293-2	1046;1046	O60293	O60293	Zinc finger C3H1 domain-containing protein	ZFC3H1	VDDEILSGSSRERRRSFLESNYFTKPNLKHT	S(0.951)FLES(0.049)NYFTK	1391	Color2 [A=255, R=192, G=192, B=192]	9	4		S	3			479	___1	0.951171	9.93E-09	162.31	135.77	162.31	-0.52562	28684000	1046	1	-0.739385605	-0.846168518	-0.593330383	-1.607776642	-1.030517578	-1.281591415	-1.185365677	-1.322750092	-1.212341309	-0.976369858	-1.01786232	-0.510183334	1	UID1265(ZFC3H1)1046-S
UID1271		0.770716324	-0.101645152	0.860510402	-0.177197774	1.209166464	-0.203226725	O60293;O60293-2	805;805	O60293	O60293	Zinc finger C3H1 domain-containing protein	ZFC3H1	KQRLIKSDQLKTSSSSPANSDVEIDGIGRIA	TSSS(0.013)S(0.987)PANSDVEIDGIGR	1397	Color2 [A=255, R=192, G=192, B=192]	9	4		S	2			479	___1	0.987459	5.09E-94	221.31	168.06	221.31	-0.1034	10704000	805	5	-1.569437027	-1.714532852	-1.527078629	-1.486158371	-1.360805511	-1.492164612	-1.540388107	-1.500183105	-1.46554184	-1.394727707	-1.498323441	-1.308317184	1	UID1271(ZFC3H1)805-S
UID1272		1.901495064	-0.229926427	1.309910339	-0.257792791	0.661179626	0.087864558	O60293;O60293-2	809;809	O60293	O60293	Zinc finger C3H1 domain-containing protein	ZFC3H1	IKSDQLKTSSSSPANSDVEIDGIGRIAMVTK	TSSSSPANS(1)DVEIDGIGR	1398	Color2 [A=255, R=192, G=192, B=192]	9	4		S	2			479	___1	0.999734	1.26E-215	267.39	226.66	267.39	-0.081558	16121000	809	9	-0.071296692	-0.198623657	-0.128343582	-0.033575058	0.038160324	0.21191597	0.04278183	0.171815872	0.076917648	-0.135398865	-0.226387024	-0.300071716	1	UID1272(ZFC3H1)809-S
UID1277		0.296789517	-0.064465205	0.36176182	-0.099013011	0.427267157	-0.16090711	O60303	253	O60303	O60303	Uncharacterized protein KIAA0556	KIAA0556	TQKDVHGEQETEGRSSPGPDTLVVLEFNPAS	DVHGEQET(0.002)EGRS(0.179)S(0.819)PGPDTLVVLEFNPASK	1403	Color2 [A=255, R=192, G=192, B=192]	9	4		S	4			483	___1	0.818894	1.19E-110	191.16	166	191.16	0.089115	364310000	253	13	1.42502594	1.615447998	1.580104828	1.573303223	1.746711731	1.531700134	1.736305237	1.544115067	1.533554077	1.847211838	1.401340485	1.854747772	1	UID1277(KIAA0556)253-S
UID1278		0.073296252	0.074755987	0.032375288	0.025917689	0.220120879	0.140816371	O60303	660	O60303	O60303	Uncharacterized protein KIAA0556	KIAA0556	EMAGASGDKELGLGCSPPAETLADAKLSSQG	ELGLGCS(0.998)PPAET(0.002)LADAK	1404	Color2 [A=255, R=192, G=192, B=192]	9	4		S	3			483	___1	0.998473	0.00169492	73.294	54.929	73.294	0.78917	29158000	660	7	-0.633657455	0.0157547	-0.086885452	-0.957443237	-0.325685501	-0.196008682	0.270254135	-0.50012207	-0.699188232	-0.138477325	-0.644050598	-0.344709396	1	UID1278(KIAA0556)660-S
UID1280		0.675624109	0.356981913	0.504197364	0.196562767	0.566435436	0.19068718	O60303	691	O60303	O60303	Uncharacterized protein KIAA0556	KIAA0556	NVSGKRKNSTNCRKDSLSQLEEYLRLSAVPT	KDS(0.997)LS(0.003)QLEEYLR	1406	Color2 [A=255, R=192, G=192, B=192]	9	4		S	3			483	___1	0.996905	6.34E-13	155.2	123.98	54.368	0.54098	118580000	691	3	1.515140533	1.721153259	1.540401459	1.292108536	1.582586288	1.208751678	1.689914703	0.936706543	1.079128265	1.585128784	1.138832092	1.480672836	1	UID1280(KIAA0556)691-S
UID1283		0.173461092	-0.056166967	0.009364372	-0.004431725	0.629147839	-0.173653285	O60307	348	O60307	O60307	Microtubule-associated serine/threonine-protein kinase 3	MAST3	VPLSHLEEEQPPAPESPESRALVGQSRRKPC	DPLEEMVPLSHLEEEQPPAPES(0.974)PES(0.026)R	1409	Color2 [A=255, R=192, G=192, B=192]	9	4		S	3			486	___1	0.974249	7.28E-159	227.15	205.68	227.15	-0.029237	102610000	348	22	-0.836784363	-0.500982285	-0.86026001	-0.530036926	-0.767847061	-0.688640594	-0.748527527	-0.669229507	-0.611768723	-0.476343155	-0.571777344	-0.628946304	1	UID1283(MAST3)348-S
UID1286		0.772765876	-0.647590001	1.475886279	-0.374054591	0.73731306	-0.144348145	O60307	134	O60307	O60307	Microtubule-associated serine/threonine-protein kinase 3	MAST3	QPTPDELHFLSKHFRSSENVLDEEGGRSPRL	HFRS(0.958)S(0.042)ENVLDEEGGR	1412	Color2 [A=255, R=192, G=192, B=192]	9	4		S	3			486	___1	0.957574	2.08E-60	189.98	166.3	189.98	0.12397	92439000	134	4	-0.803449631	-0.643861771	-0.794084549	0.492870331	-0.272977829	-0.473176956	0.663492203	-0.530021667	-0.432096481	-0.719970703	-0.467685699	-0.620695114	1	UID1286(MAST3)134-S
UID1289		0.156870282	0.142755508	0.218676367	0.217940013	1.028253938	0.43437322	O60307	747	O60307	O60307	Microtubule-associated serine/threonine-protein kinase 3	MAST3	EEGWERSEVDYGRRLSADIRLRSWTSSGSSC	RLS(1)ADIR	1415	Color2 [A=255, R=192, G=192, B=192]	9	4		S	3			486	___1	1	0.0293962	50.353	12.05	50.353	-0.19932	41382000	747	3	-1.107124329	-0.61866951	-1.158779144	-0.108543396	-0.769605637	-1.589323044	-0.523216248	-1.314662933	-1.474960327	-1.241197586	-1.579324722	-1.367170334	1	UID1289(MAST3)747-S
UID1292		0.208175269	-0.057526271	0.590444588	0.086112022	1.653521537	0.174118678	O60315-2;O60315	681;705	O60315-2	O60315-2	Zinc finger E-box-binding homeobox 2	ZEB2	EWFEQRKVYQYSNSRSPSLERSSKPLAPNSN	VYQYS(0.005)NS(0.064)RS(0.867)PS(0.064)LER	1418	Color2 [A=255, R=192, G=192, B=192]	9	4		S	3			488	___1	0.867034	6.80E-05	109.54	90.486	109.54	0.44365	51631000	681	9	-0.551954269	-0.453035355	-0.554828644	-0.566900253	-0.547071457	-0.665031433	-0.260053635	-0.54798317	-0.579202652	-0.660755157	-0.65855217	-0.762866974	1	UID1292(ZEB2)681-S
UID1293		0.065780754	0.031903585	0.60254037	0.203378359	0.112381415	-0.039159139	O60318	527	O60318	O60318	Germinal-center associated nuclear protein	MCM3AP	KPFSLKEKKPGDGEVSPSTEDAPFQHSPLGK	KPGDGEVS(0.781)PS(0.178)T(0.041)EDAPFQHSPLGK	1419	Color2 [A=255, R=192, G=192, B=192]	9	4		S	4			489	___1	0.780955	1.63E-156	234.71	217.25	234.71	-0.45485	1229900000	527	8	4.157159805	4.522899628	4.27214241	3.710632324	4.072124481	4.155920029	4.544424057	4.13577652	4.176290512	4.411838531	4.226041794	4.431798935	1	UID1293(MCM3AP)527-S
UID1295		0.206066087	0.069189707	0.152828144	-0.070521673	0.470729282	0.169338226	O60318	538	O60318	O60318	Germinal-center associated nuclear protein	MCM3AP	DGEVSPSTEDAPFQHSPLGKAAGRTGASSLL	KPGDGEVSPSTEDAPFQHS(1)PLGK	1421	Color2 [A=255, R=192, G=192, B=192]	9	4		S	4			489	___1	0.999998	6.40E-22	137.25	114.88	137.25	-0.88536	575510000	538	19	2.054637909	2.464170456	2.149133682	1.461639404	2.222551346	2.363786697	2.086788177	2.221693039	2.151891708	2.239179611	1.991277695	1.929470062	1	UID1295(MCM3AP)538-S
UID1296		0.638355436	-0.13948377	0.254971569	-0.081328392	0.52085008	-0.184670766	O60333-2;O60333;O60333-4	1370;1416;1416	O60333-2	O60333-2	Kinesin-like protein KIF1B	KIF1B	TKDVCMVFYSRDAKISPPRSLRSLFGSGYSK	DAKIS(1)PPR	1422	Color2 [A=255, R=192, G=192, B=192]	9	4		S	3			490	___1	1	0.0294334	45.077	16.909	45.077	0.22327	26100000	1370	5	-1.039928436	-0.756982803	-0.99385643	0.338651657	-0.784000397	-0.913854599	-0.88086319	-0.742408752	-0.749044418	-0.954496384	-0.510723114	-0.771535873	1	UID1296(KIF1B)1370-S
UID1297		0.904924377	0.571987788	0.789641703	0.39748319	0.602721248	0.546020508	O60333-2;O60333;O60333-4	1441;1487;1487	O60333-2	O60333-2	Kinesin-like protein KIF1B	KIF1B	VRGEENLAGWRPRGDSLILEHQWELEKLELL	GDS(1)LILEHQWELEK	1423	Color2 [A=255, R=192, G=192, B=192]	9	4		S	3			490	___1	1	3.42E-157	255.08	157.63	255.08	0.1156	649850000	1441	3	3.453773499	3.720249176	3.56631279	3.144723892	3.438943863	2.9263134	3.575008392	2.679328918	2.77003479	3.205411911	2.2746315	3.62223053	1	UID1297(KIF1B)1441-S
UID1298		1.358073624	0.20663325	0.76405417	0.108504613	1.121329683	0.265054703	O60333-2;O60333;O60333-4	1011;1057;1057	O60333-2	O60333-2	Kinesin-like protein KIF1B	KIF1B	NQSDFSSVAMTRSGLSLEELRIVEGQGQSSE	SGLS(1)LEELR	1424	Color2 [A=255, R=192, G=192, B=192]	9	4		S	2			490	___1	0.999684	0.000825379	93.477	43.105	93.477	0.18542	217090000	1011	4	-0.123718262	-0.082317352	-0.129993439	-0.745861053	-0.297821045	-0.14320755	-0.230062485	-0.270141602	-0.455724716	-0.235380173	-0.59400177	-0.301811218	1	UID1298(KIF1B)1011-S
UID1299		0.691156908	-0.351438522	0.302056236	-0.201909701	0.136105242	-0.087422053	O60333-2;O60333;O60333-4	978;1024;1024	O60333-2	O60333-2	Kinesin-like protein KIF1B	KIF1B	AVQAIAADEEAPDYGSGIRQSGTAKISFDNE	VAVQAIAADEEAPDYGS(1)GIR	1425	Color2 [A=255, R=192, G=192, B=192]	9	4		S	3			490	___1	0.999964	0.00108067	73.574	55.559	73.574	0.13268	6826400	978	17	-2.220550537	-1.539583206	-1.78537178	-0.975509644	-1.570709229	-1.722475052	-1.712667465	-1.473049164	-1.305473328	-1.867155075	-1.505050659	-1.91103363	1	UID1299(KIF1B)978-S
UID1300		0.901074309	1.042705536	1.315560386	1.061381658	1.902499117	1.209370931	O60333-3	1141	O60333-3	O60333-3	Kinesin-like protein KIF1B	KIF1B	HCSQFVTPPRMRRQFSAPNLKAGRETTV___	RQFS(1)APNLK	1426	Color2 [A=255, R=192, G=192, B=192]	9	4		S	3			491	___1	1	7.28E-05	116.74	65.519	116.74	0.21399	230250000	1141	4	1.985172272	2.576465607	2.305233002	-2.280878067	0.90014267	1.555007935	2.252651215	0.578897476	0.907205582	1.371088028	0.643066406	1.224603653	1	UID1300(KIF1B)1141-S
UID1301		0.058982628	-0.024618785	0.526449665	0.092106819	1.750548334	0.218101501	O60336-3;O60336-6;O60336;O60336-4	1075;1192;1198;699	O60336-3	O60336-3	Mitogen-activated protein kinase-binding protein 1	MAPKBP1	RVATASPFSGLQKAQSVHSLVPQERHEASLQ	AQS(0.966)VHS(0.034)LVPQER	1427	Color2 [A=255, R=192, G=192, B=192]	9	4		S	3			492	___1	0.965935	1.32E-07	136.34	107.53	136.34	0.76745	73298000	1075	3	1.419830322	1.49389267	1.589160919	2.076408386	1.359350204	1.458358765	1.793962479	1.353549957	1.429227829	1.228160858	1.308343887	1.312074661	1	UID1301(MAPKBP1)1075-S
UID1302		0.902747195	0.812948863	1.438185837	0.734696388	0.888729799	0.305043538	O60336-3;O60336-6;O60336;O60336-5;O60336-2	18;18;18;18;18	O60336-3	O60336-3	Mitogen-activated protein kinase-binding protein 1	MAPKBP1	VEGSTITSRIKNLLRSPSIKLRRSKAGNRRE	NLLRS(0.995)PS(0.005)IK	1428	Color2 [A=255, R=192, G=192, B=192]	9	4		S	3			492	___1	0.995477	0.00072646	91.082	48.597	91.082	-0.31013	40114000	18	5	0.937269211	0.974554062	1.059434891	-2.286026955	-0.009916306	0.521362305	0.955673218	-0.478879929	0.055618286	0.802402496	0.376710892	0.87701416	1	UID1302(MAPKBP1)18-S
UID1303		0.620630058	0.208270391	0.258048942	0.043199221	0.92396196	0.352314631	O60336-3;O60336-6;O60336;O60336-4	1140;1257;1263;764	O60336-3	O60336-3	Mitogen-activated protein kinase-binding protein 1	MAPKBP1	QNPTTSSMAKISRSISVGENLGLVAEPQAHA	S(0.091)IS(0.909)VGENLGLVAEPQAHAPIR	1429	Color2 [A=255, R=192, G=192, B=192]	9	4		S	3			492	___1	0.908719	2.32E-94	198.67	173.35	198.67	0.55861	50953000	1140	3	-0.017234802	-0.162715912	-0.158981323	-0.917539597	-0.130626678	-0.181726456	-0.037538528	-0.431062698	-0.495141983	-0.348386765	-0.803192139	-0.244297028	1	UID1303(MAPKBP1)1140-S
UID1306		1.416599482	-0.190142314	1.121686829	-0.218117078	0.973555878	-0.124096553	O60341	166	O60341	O60341	Lysine-specific histone demethylase 1A	KDM1A	LPPPPPQAPPEEENESEPEEPSGVEGAAFQS	KLPPPPPQAPPEEENES(1)EPEEPSGVEGAAFQSR	1432	Color2 [A=255, R=192, G=192, B=192]	9	4		S	4			493	___1	0.999968	9.62E-23	129.98	129.98	129.98	0.059271	968750000	166	17	3.100139618	3.227058411	3.163114548	3.197040558	3.470815659	3.292293549	3.432411194	3.259109497	3.369218826	3.360895157	3.302204132	3.199502945	1	UID1306(KDM1A)166-S
UID1307		0.464708659	-0.104923884	0.469558402	0.113913536	0.343244068	-0.103364309	O60341;O60341-2	849;873	O60341	O60341	Lysine-specific histone demethylase 1A	KDM1A	YTLPRQATPGVPAQQSPSM____________	QATPGVPAQQS(0.999)PS(0.001)M	1433	Color2 [A=255, R=192, G=192, B=192]	9	4		S	2			493	___1	0.999225	7.92E-08	134.4	120.1	134.4	0.3958	47365000	849	11	0.206098557	0.246229172	0.011003494	0.523462296	0.088769913	-0.007709503	0.273914337	0.139842987	0.364345551	0.229337692	0.445804596	0.09828186	1	UID1307(KDM1A)849-S
UID1308		0.95996363	-0.216628393	0.307274011	-0.088023504	0.44690565	-0.171785355	O60343-2;O60343-3;O60343	648;648;648	O60343-2	O60343-2	TBC1 domain family member 4	TBC1D4	SPQFRRRAHTFSHPPSSTKRKLNLQDGRAQG	AHTFSHPPS(0.907)S(0.038)T(0.055)K	1434	Color2 [A=255, R=192, G=192, B=192]	9	4		S	4			494	___1	0.90691	0.000629852	82.651	67.112	71.08	-0.40133	57027000	648	9	-1.855295181	-1.835975647	-1.989894867	-1.043851852	-1.932037354	-1.679359436	-1.8646698	-1.591810226	-1.574800491	-1.796571732	-1.418628693	-1.950609207	1	UID1308(TBC1D4)648-S
UID1310		1.510004935	0.861202876	1.341557596	0.787984212	1.796957307	0.684233983	O60343-2;O60343-3;O60343	666;666;666	O60343-2	O60343-2	TBC1 domain family member 4	TBC1D4	KRKLNLQDGRAQGVRSPLLRQSSSEQCSDGE	AQGVRS(1)PLLR	1436	Color2 [A=255, R=192, G=192, B=192]	9	4		S	3			494	___1	1	2.92E-08	137.31	86.249	117.92	-0.15305	1052600000	666	6	1.26309967	1.600183487	1.28351593	-0.21323967	0.336271286	0.852293015	0.994430542	0.353685379	0.215074539	0.837631226	0.436162949	0.820302963	1	UID1310(TBC1D4)666-S
UID1311		0.910004577	0.509368896	0.84541908	0.202566465	0.239972997	0.191496531	O60343-2;O60343-3;O60343	370;370;370	O60343-2	O60343-2	TBC1 domain family member 4	TBC1D4	RTMLFQVGRFEINLISPDTKSVVLEKNFKDI	FEINLIS(0.999)PDT(0.001)K	1437	Color2 [A=255, R=192, G=192, B=192]	9	4		S	3			494	___1	0.999281	0.000797753	88.706	63.489	88.706	-0.48325	19308000	370	7	-1.383560181	-1.525346756	-1.259296417	-2.998229027	-1.626813889	-1.557121277	-1.428340912	-2.279251099	-1.988718033	-1.356338501	-2.184278488	-1.202075958	1	UID1311(TBC1D4)370-S
UID1312		1.310511203	0.282235463	0.531371459	0.326621056	1.251036872	0.346565882	O60343-2;O60343-3;O60343	588;588;588	O60343-2	O60343-2	TBC1 domain family member 4	TBC1D4	NIFSRGANRMRGRLGSVDSFERSNSLASEKD	GRLGS(1)VDSFER	1438	Color2 [A=255, R=192, G=192, B=192]	9	4		S	3			494	___1	0.999979	1.06E-19	183.57	119.51	118.33	0.18238	4370000000	588	5	1.597923279	1.680707932	1.520551682	0.927297592	0.936992645	1.609220505	1.256177902	1.494073868	1.202224731	1.422998428	1.017620087	1.31886673	1	UID1312(TBC1D4)588-S
UID1313		0.760502482	-0.401672999	0.416774224	-0.462717692	1.218300428	-0.214337031	O60343-2;O60343-3;O60343	591;591;591	O60343-2	O60343-2	TBC1 domain family member 4	TBC1D4	SRGANRMRGRLGSVDSFERSNSLASEKDYSP	LGSVDS(1)FER	1439	Color2 [A=255, R=192, G=192, B=192]	9	4		S	2			494	___1	0.999995	1.22E-05	134.57	74.463	134.57	-0.70904	49670000	591	6	-0.615085602	-0.702720642	-0.598211288	0.80547142	0.430391312	-0.782300949	0.242799759	-0.441709518	-0.512088776	-0.424037933	-0.556203842	-0.292764664	1	UID1313(TBC1D4)591-S
UID1314		0.744160524	-0.318703969	0.005406116	0.003145536	0.186484434	-0.179793676	O60343-2;O60343-3;O60343	341;341;341	O60343-2	O60343-2	TBC1 domain family member 4	TBC1D4	VHEGSQKSQPRRRHASAPSHVQPSDSEKNRT	HAS(1)APSHVQPSDSEK	1440	Color2 [A=255, R=192, G=192, B=192]	9	4		S	4			494	___1	0.999791	5.08E-144	241.51	180.4	241.51	0.10724	1181000000	341	3	0.248207092	0.161655426	0.03420639	1.561916351	0.371351242	-0.081596375	0.113384247	0.540092468	0.746704102	-0.111179352	1.047922134	0.046707153	1	UID1314(TBC1D4)341-S
UID1315		0.66934059	0.153168996	0.188394966	0.062847773	0.467188765	0.093261719	O60343-2;O60343-3;O60343	314;314;314	O60343-2	O60343-2	TBC1 domain family member 4	TBC1D4	RILEDSGFDEQQEFRSRCSSVTGVQRRVHEG	ILEDSGFDEQQEFRS(1)R	1441	Color2 [A=255, R=192, G=192, B=192]	9	4		S	3			494	___1	1	1.67E-111	238.64	192.32	238.64	-0.1131	41636000	314	15	0.01987648	0.292892456	0.118715286	-0.266714096	-0.012413025	0.174373627	-0.11700058	0.111793518	-0.022815704	0.116659164	0.018484116	0.016555786	1	UID1315(TBC1D4)314-S
UID1317		1.654418522	-0.425453186	0.832533636	-0.317262332	0.461350321	-0.206993103	O60343-2;O60343-3;O60343	691;746;754	O60343-2	O60343-2	TBC1 domain family member 4	TBC1D4	QCSDGEGRKRTSSTCSNESLSVGGTSVTPRR	T(0.099)S(0.116)S(0.627)T(0.159)CS(0.998)NES(0.001)LSVGGTSVTPR	1443	Color2 [A=255, R=192, G=192, B=192]	9	4		S	3			494	___1	0.998096	0.00015333	94.838	74.411	89.979	-0.044319	164890000	691	6	-0.606924057	-0.426231384	-0.633592606	0.285083771	-0.050739288	-0.425901413	-0.324331284	-0.047145844	-0.018911362	-0.314102173	-0.051099777	-0.680566788	1	UID1317(TBC1D4)691-S
UID1320		1.069858404	0.601464589	0.46102679	0.397368431	0.337134231	0.261622111	O60343-2;O60343-3;O60343	570;570;570	O60343-2	O60343-2	TBC1 domain family member 4	TBC1D4	KLDILKNKAKRSLTSSLENIFSRGANRMRGR	SLTS(0.051)S(0.949)LENIFSR	1446	Color2 [A=255, R=192, G=192, B=192]	9	4		S	3			494	___1	0.948613	4.33E-43	201.3	152.64	201.3	-0.16158	53071000	570	5	-0.455186844	-1.251104355	-0.563409805	-2.772226334	-1.358947754	-0.948923111	-1.246524811	-1.531208038	-1.296361923	-1.016647339	-1.367881775	-0.670038223	1	UID1320(TBC1D4)570-S
UID1321		0.370635482	0.215312004	0.851567696	0.282218615	0.486095868	0.115285873	O60346	425	O60346	O60346	PH domain leucine-rich repeat-containing protein phosphatase 1	PHLPP1	ASSPQPQQKAPRAIDSPGGAVREGSCEEKAA	AIDS(1)PGGAVR	1447	Color2 [A=255, R=192, G=192, B=192]	9	4		S	2			495	___1	1	0.00414173	70.942	58.728	70.942	0.3614	7803100	425	4	-2.055997849	-2.376728058	-2.247354507	-2.545297623	-2.609815598	-2.408008575	-2.891253471	-2.219163895	-2.21559906	-2.344846725	-2.417406082	-2.263685226	1	UID1321(PHLPP1)425-S
UID1324		1.120146682	0.343648911	0.642913229	0.28395017	0.581616343	0.341636658	O60347	187	O60347	O60347	TBC1 domain family member 12	TBC1D12	LRLEGPGDEDADGAGSPSDWASPLEDPLRSC	LRLEGPGDEDADGAGS(0.972)PS(0.028)DWASPLEDPLR	1450	Color2 [A=255, R=192, G=192, B=192]	9	4		S	3			496	___1	0.972348	9.14E-96	182.11	156.05	182.11	0.68909	52992000	187	16	-1.074430466	-0.651874542	-0.660482407	-1.258235931	-1.008182526	-1.150909424	-1.187469482	-1.06643486	-1.163829803	-1.039234161	-1.560691833	-0.811771393	1	UID1324(TBC1D12)187-S
UID1330		0.190338265	0.15195783	0.42560562	0.19566981	0.103060538	0.055311839	O60443;O60443-3	252;88	O60443	O60443	Non-syndromic hearing impairment protein 5	DFNA5	LRGKQGGFENKKRIDSVYLDPLVFREFAFID	RIDS(0.999)VY(0.001)LDPLVFR	1456	Color2 [A=255, R=192, G=192, B=192]	9	4		S	3			500	___1	0.999134	0.0283543	43.454	28.188	43.454	0.059339	12789000	252	4	-1.581016541	-1.991077423	-1.564435959	-2.369769096	-1.833885193	-1.981807709	-1.38133812	-2.322381973	-1.888683319	-1.628023148	-2.034330368	-1.640111923	1	UID1330(DFNA5)252-S
UID1331		0.523377455	-0.486656825	0.459813972	-0.466110865	0.185190423	-0.086339315	O60447;O60447-2	497;508	O60447	O60447	Ecotropic viral integration site 5 protein homolog	EVI5	KEMQDKVLDIEKRNNSLPDENNIARLQEELI	RNNS(1)LPDENNIAR	1457	Color2 [A=255, R=192, G=192, B=192]	9	4		S	3			501	___1	1	1.62E-32	148.52	126.43	148.52	-0.24328	56363000	497	4	-1.750457764	-2.142372131	-1.889425278	-0.246587753	-0.935720444	-1.986894608	-0.662294388	-1.915334702	-1.744655609	-2.073041916	-1.602144241	-1.848051071	1	UID1331(EVI5)497-S
UID1332		0.064180994	-0.032571793	0.123284661	0.115488052	0.851011307	0.204375585	O60447;O60447-2	805;816	O60447	O60447	Ecotropic viral integration site 5 protein homolog	EVI5	SNQVVQKERPPRRRESYSTTV__________	RRES(0.998)YS(0.001)TTV	1458	Color2 [A=255, R=192, G=192, B=192]	9	4		S	3			501	___1	0.998444	0.000159002	109.24	87.19	109.24	-0.04312	2272400000	805	4	-1.075862885	-0.867967606	-1.244991302	0.105365753	-0.770957947	-1.585899353	-0.76402092	-1.231819153	-1.095266342	-1.24822998	-1.239347458	-1.314371109	1	UID1332(EVI5)805-S
UID1333		0.795044565	0.205752055	0.14868634	0.047649384	1.566432068	0.41352272	O60447;O60447-2	689;700	O60447	O60447	Ecotropic viral integration site 5 protein homolog	EVI5	QKEEGKLQGQLNKSDSNQYIGELKDQIAELN	S(0.18)DS(0.82)NQYIGELK	1459	Color2 [A=255, R=192, G=192, B=192]	9	4		S	3			501	___1	0.819663	0.000299616	97.073	62.186	97.073	0.0097204	136360000	689	3	1.132909775	0.927680969	0.828292847	0.518562317	0.897464752	0.933158875	0.685325623	0.915044785	0.671257019	0.691577911	0.408027649	0.548709869	1	UID1333(EVI5)689-S
UID1339		1.09951955	-0.284175873	0.563605653	-0.184567451	0.36792349	-0.087268829	O60487	208	O60487	O60487	Myelin protein zero-like protein 2	MPZL2	IKSKEEERLNQEKKVSVYLEDTD________	KVS(0.892)VY(0.057)LEDT(0.051)D	1465	Color2 [A=255, R=192, G=192, B=192]	9	4		S	3			503	___1	0.891808	0.000525914	96.591	81.619	96.591	-0.22144	24413000	208	3	-1.280366898	-1.001308441	-1.153532028	-0.425207138	-0.839235306	-1.081768036	-0.703233719	-1.018096924	-0.861349106	-0.944005966	-1.131410599	-1.097984314	1	UID1339(MPZL2)208-S
UID1340		0.232297691	0.065870285	1.22016478	0.384989738	0.816023956	0.203095754	O60488-2;O60488	16;57	O60488-2	O60488-2	Long-chain-fatty-acid--CoA ligase 4	ACSL4	MAKRIKAKPTSDKPGSPYRSVTHFDSLAVID	AKPTSDKPGS(1)PYR	1466	Color2 [A=255, R=192, G=192, B=192]	9	4		S	4			504	___1	0.999672	0.000445288	93.152	63.679	93.152	-0.11802	121230000	16	10	0.842058182	0.924444199	0.92830658	1.357334137	0.344837189	0.681722641	0.701768875	1.045967102	0.749462128	0.47633934	0.843826294	0.765356064	1	UID1340(ACSL4)16-S
UID1341		0.466772793	0.548747381	0.027003335	0.0477705	0.788485675	0.587612152	O60493-4;O60493;O60493-3	50;72;72	O60493-4	O60493-4	Sorting nexin-3	SNX3	LPIFKLKESTVRRRYSDFEWLRSELERESKV	RYS(1)DFEWLR	1467	Color2 [A=255, R=192, G=192, B=192]	9	4		S	3			505	___1	0.999952	0.000782478	89.629	65.071	89.629	-0.91669	17660000	50	3	-1.035539627	-1.32085228	-0.953262329	-1.505897522	-0.394851685	-1.907125473	-0.691249847	-2.348453522	-1.916193008	-1.701704025	-2.248966217	-1.12182045	1	UID1341(SNX3)50-S
UID1342		0.933524075	0.150162379	0.096332267	-0.021721522	0.089736897	0.020235062	O60499	108	O60499	O60499	Syntaxin-10	STX10	ERMREAVQEMKDHMVSPTAVAFLERNNREIL	DHMVS(0.999)PT(0.001)AVAFLER	1468	Color2 [A=255, R=192, G=192, B=192]	9	4		S	3			506	___1	0.999364	0.000364395	101.08	91.418	101.08	0.59384	26931000	108	5	-1.85940361	-1.664798737	-1.737689972	-1.581497192	-1.692850113	-1.771635056	-1.963510513	-1.806211472	-1.942657471	-1.668773651	-1.863132477	-1.790691376	1	UID1342(STX10)108-S
UID1346		1.229444362	0.149383545	0.116376539	0.024767876	0.361132606	0.055461248	O60502-3;O60502	364;364	O60502-3	O60502-3	Protein O-GlcNAcase	MGEA5	EDSTVSIQIKLENEGSDEDIETDVLYSPQMA	LENEGS(1)DEDIETDVLYSPQMALK	1472	Color2 [A=255, R=192, G=192, B=192]	9	4		S	3			508	___1	1	6.23E-91	192.18	173.78	189.12	-0.5035	5823900000	364	6	2.006526947	2.11605072	2.167724609	1.618864059	2.131422043	2.012577057	1.884233475	1.976509094	1.981409073	2.125576019	1.984836578	2.013505936	1	UID1346(MGEA5)364-S
UID1354		0.923495374	-0.577222824	1.202469327	-0.169171333	0.77532143	-0.704444249	O60504-2;O60504	31;373	O60504-2	O60504-2	Vinexin	SORBS3	YPSSTRDPSASNGGGSPARREEKKRKAARLK	DPSASNGGGS(1)PARREEK	1480	Color2 [A=255, R=192, G=192, B=192]	9	4		S	4			510	___1	1	7.54E-122	238.03	205.4	238.03	0.57651	683960000	31	10	0.705940247	0.819921494	0.831197739	3.016138077	0.918203354	0.991512299	0.802879333	1.517183304	1.768665314	1.007982254	2.320043564	1.142366409	1	UID1354(SORBS3)31-S
UID1355		1.743414595	0.66733106	0.733214145	0.643815994	0.865267849	0.20445315	O60504-2;O60504	53;395	O60504-2	O60504-2	Vinexin	SORBS3	KKRKAARLKFDFQAQSPKELTLQKGDIVYIH	FDFQAQS(1)PK	1481	Color2 [A=255, R=192, G=192, B=192]	9	4		S	3			510	___1	1	0.000171673	107.34	83.968	107.34	0.51938	51701000	53	7	0.544279099	0.586856842	0.751176834	-1.150175095	-0.508010864	0.475254059	-0.313177109	0.243164063	-0.049667358	0.522754669	0.243333817	0.502864838	1	UID1355(SORBS3)53-S
UID1356		1.404022687	0.580426534	0.690970408	0.773650487	0.393116339	0.0886542	O60504-2;O60504	203;545	O60504-2	O60504-2	Vinexin	SORBS3	SPRLTAAARSARHPSSPSALRSPADPIDLGG	HPS(0.137)S(0.862)PSALR	1482	Color2 [A=255, R=192, G=192, B=192]	9	4		S	3			510	___1	0.862482	2.31E-05	125.23	46.669	125.23	-0.056274	357420000	203	4	0.933679581	0.89790535	0.843006134	-0.250801086	-0.521291733	0.757051468	-0.035575867	0.62273407	0.346153259	0.920192719	0.622629166	0.86580658	1	UID1356(SORBS3)203-S
UID1357		0.075816034	0.062003454	0.132172572	0.096847534	0.656397949	0.351416906	O60504-2;O60504	188;530	O60504-2	O60504-2	Vinexin	SORBS3	EPRLRLCDDGPQLPTSPRLTAAARSARHPSS	LCDDGPQLPT(0.025)S(0.975)PR	1483	Color2 [A=255, R=192, G=192, B=192]	9	4		S	3			510	___1	0.974754	3.33E-08	138.17	102.43	138.17	0.016075	504470000	188	11	0.131521225	0.790502548	0.650182724	-0.002727509	0.360261917	0.494180679	0.872602463	0.223342896	0.290250778	0.387044907	-0.080091476	0.21100235	1	UID1357(SORBS3)188-S
UID1359		0.787269095	-0.266839981	0.765387221	-0.231739998	2.342740886	-0.320594788	O60524-4;O60524-5;O60524-3;O60524	721;738;742;763	O60524-4	O60524-4	Nuclear export mediator factor NEMF	NEMF	SEDEGEYEEVRKDQDSVGEMKDEGEETLNYP	DQDS(1)VGEMKDEGEETLNYPDTTIDLSHLQPQR	1485	Color2 [A=255, R=192, G=192, B=192]	9	4		S	4			515	___1	1	4.60E-204	233.8	213.73	233.8	0.087098	73601000	721	4	0.020420074	0.058767319	-0.053993225	0.232040405	0.404245377	0.076030731	-0.026708603	0.467792511	0.384630203	0.279478073	0.288883209	0.418617249	1	UID1359(NEMF)721-S
UID1361		1.4588059	0.167963028	0.44177982	0.195153236	1.052390985	0.156255086	O60524-4;O60524-5;O60524-3;O60524;O60524-2	789;806;810;831;31	O60524-4	O60524-4	Nuclear export mediator factor NEMF	NEMF	LSAKERREMKKKKLPSDSGDLEALEGKDKEK	KLPS(0.833)DS(0.167)GDLEALEGK	1487	Color2 [A=255, R=192, G=192, B=192]	9	4		S	3			515	___1	0.833271	3.46E-26	161.55	128.57	149.84	-0.49787	1480200000	789	4	1.579294205	1.576915741	1.579904556	0.573856354	1.139728546	1.627374649	1.335851669	1.514234543	1.382139206	1.539703369	1.298355103	1.429290771	1	UID1361(NEMF)789-S
UID1362		0.201650982	-0.085322062	0.327031928	-0.163090388	0.277498027	-0.117753983	O60524-4;O60524-5;O60524-3;O60524	375;392;417;417	O60524-4	O60524-4	Nuclear export mediator factor NEMF	NEMF	QTNHVTMLLRNPYLLSEEEDDDVDGDVNVEK	NPYLLS(1)EEEDDDVDGDVNVEK	1488	Color2 [A=255, R=192, G=192, B=192]	9	4		S	3			515	___1	1	8.03E-77	178.33	161.51	152.88	1.058	12069000000	375	6	3.935174942	3.419950485	3.790079117	3.93391037	3.890024185	3.866292953	3.901514053	3.789440155	3.710216522	3.900159836	3.684030533	3.914276123	1	UID1362(NEMF)375-S
UID1367		1.748351429	-0.364638011	0.686831495	-0.181172053	1.830932858	-0.401779175	O60551	38	O60551	O60551	Glycylpeptide N-tetradecanoyltransferase 2	NMT2	GIDGDNEEETEHAKGSPGGYLGAKKKKKKQK	GS(1)PGGYLGAK	1493	Color2 [A=255, R=192, G=192, B=192]	9	4		S	3			517	___1	0.999975	0.000209312	106.11	74.27	106.11	-0.10463	254070000	38	2	0.414421082	0.51726532	0.704639435	1.581092834	0.693050385	0.760177612	0.885698318	0.988651276	0.855890274	0.906679153	1.04375267	0.891231537	1	UID1367(NMT2)38-S
UID1369		0.186371801	-0.095217387	1.28883188	0.288379351	0.332240334	-0.148052216	O60566-3;O60566;O60566-2	449;435;381	O60566-3	O60566-3	Mitotic checkpoint serine/threonine-protein kinase BUB1 beta	BUB1B	FRKKLKEQREAELLTSAEKRAEMQKQIEEME	EAELLT(0.03)S(0.97)AEK	1495	Color2 [A=255, R=192, G=192, B=192]	9	4		S	3			518	___1	0.969588	0.000222894	105.65	71.263	105.65	0.51788	18897000	449	7	-1.063694	-1.030700684	-0.838941574	-0.763061523	-1.246267319	-1.286048889	-1.232967377	-0.793268204	-0.621448517	-0.918973923	-0.501428604	-1.068777084	1	UID1369(BUB1B)449-S
UID1371		1.713141976	0.240196228	0.550457029	0.230313619	0.571942904	0.235390345	O60566-3;O60566	684;670	O60566-3	O60566-3	Mitotic checkpoint serine/threonine-protein kinase BUB1 beta	BUB1B	ACGTIYSQTLSIKKLSPIIEDSREATHSSGF	KLS(1)PIIEDSR	1497	Color2 [A=255, R=192, G=192, B=192]	9	4		S	3			518	___1	0.99998	0.000132217	109.07	57.002	109.07	-0.63393	528760000	684	3	2.475976944	2.515773773	2.468828201	1.917222977	2.021989822	2.491102219	2.252027512	2.350856781	2.137105942	2.496063232	1.894525528	2.363819122	1	UID1371(BUB1B)684-S
UID1373		1.688616229	-0.40834109	1.26391829	-0.426663081	0.905643786	-0.578190486	O60566-3;O60566;O60566-2	557;543;494	O60566-3	O60566-3	Mitotic checkpoint serine/threonine-protein kinase BUB1 beta	BUB1B	FSIFDEFLLSEKKNKSPPADPPRVLAQRRPL	NKS(1)PPADPPR	1499	Color2 [A=255, R=192, G=192, B=192]	9	4		S	2			518	___1	1	0.00271772	72.705	52.862	51.276	-0.085707	208710000	557	3	-3.40302372	-3.315560341	-3.052915573	-1.920532227	-2.791622162	-2.869384766	-2.901250839	-2.852510452	-2.792715073	-3.051362038	-2.133533478	-2.852032661	1	UID1373(BUB1B)557-S
UID1378		0.987728214	-0.421017965	0.40337431	-0.169263204	0.535875629	-0.332501729	O60610-2;O60610-3;O60610	22;22;22	O60610-2	O60610-2	Protein diaphanous homolog 1	DIAPH1	SLGPGRGTRDKKKGRSPDELPSAGGDGGKSK	GRS(1)PDELPSAGGDGGK	1504	Color2 [A=255, R=192, G=192, B=192]	9	4		S	4			522	___1	1	1.35E-45	187.43	156.04	187.43	-0.10238	702550000	22	3	0.800491333	1.005563736	0.780408859	2.141641617	1.223922729	0.838912964	0.910942078	1.45010376	1.488471985	0.893508911	1.720872879	0.969587326	1	UID1378(DIAPH1)22-S
UID1380		0.442449501	0.391729991	0.986131501	0.225992839	1.136233471	0.515809377	O60658-6;O60658-2;O60658	385;411;457	O60658-6	O60658-6	High affinity cAMP-specific and IBMX-insensitive 3',5'-cyclic phosphodiesterase 8A	PDE8A	NDLVGGLMSDGLRRLSGNEYVLSTKNTQMVS	RLS(1)GNEYVLSTK	1506	Color2 [A=255, R=192, G=192, B=192]	9	4		S	3			524	___1	1	1.32E-33	192.23	153.29	192.23	-0.099309	269730000	385	3	1.406942368	1.51153183	1.303951263	0.262928009	1.261058807	1.101905823	1.766489029	0.649684906	0.631061554	1.159633636	0.489149094	1.0262146	1	UID1380(PDE8A)385-S
UID1381		0.208148343	0.189791361	0.063671187	0.089217186	0.175642451	-0.197948138	O60664;O60664-4;O60664-3	148;136;148	O60664	O60664	Perilipin-3	PLIN3	QEMVSSAKDTVATQLSEAVDATRGAVQSGVD	DTVATQLS(1)EAVDATR	1507	Color2 [A=255, R=192, G=192, B=192]	9	4		S	3			525	___1	0.999846	4.25E-05	106.75	82.92	106.75	0.14446	19415000	148	8	-1.588983536	-2.779364586	-2.130422592	-2.696294785	-2.489454269	-2.021493912	-2.236524582	-2.503365517	-2.3282547	-1.927248001	-2.426559448	-1.551118851	1	UID1381(PLIN3)148-S
UID1382		1.489634764	0.315501531	1.366736227	0.350428581	1.372435781	0.306524277	O60664;O60664-4;O60664-3	130;118;130	O60664	O60664	Perilipin-3	PLIN3	EKVLADTKELVSSKVSGAQEMVSSAKDTVAT	ELVSSKVS(1)GAQEMVSSAK	1508	Color2 [A=255, R=192, G=192, B=192]	9	4		S	3			525	___1	0.999891	5.38E-18	140.45	115.62	140.45	0.86578	118050000	130	8	-0.507217407	-0.267023087	-0.384616852	-1.068346024	-0.806589127	-0.6668396	-0.789972305	-0.750459671	-0.564929962	-0.642827988	-0.845579147	-0.590023041	1	UID1382(PLIN3)130-S
UID1384		1.205890178	-0.149041494	0.280464034	-0.062891006	0.362855246	0.123133341	O60669	448	O60669	O60669	Monocarboxylate transporter 2	SLC16A7	AKERKEENARQKTRESEPLSKSKHSEDVNVK	T(0.02)RES(0.98)EPLSK	1510	Color2 [A=255, R=192, G=192, B=192]	9	4		S	3			526	___1	0.979541	0.00140598	89.507	64.654	89.507	0.031475	10582000	448	4	-0.372617722	-0.550186157	-0.407011032	0.687461853	-0.310276031	-0.450485229	-0.286130905	-0.263587952	-0.332971573	-0.726942062	-0.307332993	-0.66493988	1	UID1384(SLC16A7)448-S
UID1385		0.944612737	0.545077006	0.324933656	0.20713075	0.246510203	0.185586929	O60673-2;O60673	2069;2147	O60673-2	O60673-2	DNA polymerase zeta catalytic subunit	REV3L	ISPDSKALNGDDRPSSPVEELPSLAFENFLK	ALNGDDRPS(0.167)S(0.833)PVEELPSLAFENFLK	1511	Color2 [A=255, R=192, G=192, B=192]	9	4		S	4			527	___1	0.832828	9.47E-121	213.37	179.95	213.37	-0.30281	15554000	2069	10	-0.960075378	-1.553398132	-0.971374512	-2.580360413	-1.353658676	-1.383834839	-1.335319519	-1.887334824	-1.897424698	-1.141101837	-1.795173645	-1.105333328	1	UID1385(REV3L)2069-S
UID1386		1.028044795	0.33039093	0.687917417	0.161215464	0.781884471	0.342615128	O60673-2;O60673	1646;1724	O60673-2	O60673-2	DNA polymerase zeta catalytic subunit	REV3L	HHTTDSASWIRSGTLSPEIFEKSTIDSNENR	S(0.001)GT(0.008)LS(0.991)PEIFEK	1512	Color2 [A=255, R=192, G=192, B=192]	9	4		S	3			527	___1	0.991287	2.13E-06	130.1	94.453	130.1	-0.23606	23257000	1646	5	-0.782073975	-0.690320969	-0.666601181	-1.64356041	-0.993642807	-0.754785538	-0.754917145	-1.140932083	-1.234319687	-0.976863861	-1.43283844	-0.757139206	1	UID1386(REV3L)1646-S
UID1387		1.612363273	0.41436704	0.286380526	0.133678118	0.270364366	0.090689977	O60675	25	O60675	O60675	Transcription factor MafK	MAFK	ALKVKKEAGENAPVLSDDELVSMSVRELNQH	EAGENAPVLS(1)DDELVSMSVR	1513	Color2 [A=255, R=192, G=192, B=192]	9	4		S	3			529	___1	1	2.82E-53	177.41	161.82	177.41	-0.085594	171670000	25	10	1.273183823	1.058582306	1.075004578	0.193071365	0.787998199	1.215826035	0.865810394	0.541280746	0.756578445	1.256341934	0.859624863	1.018733978	1	UID1387(MAFK)25-S
UID1388		0.64341652	0.335906347	0.5990986	-0.3828125	0.170840013	0.147048314	O60678	25	O60678	O60678	Protein arginine N-methyltransferase 3	PRMT3	GGRGAVENEEDLPELSDSGDEAAWEDEDDAD	GAVENEEDLPELS(1)DS(1)GDEAAWEDEDDADLPHGK	1514	Color2 [A=255, R=192, G=192, B=192]	9	4		S	4			530	___1	1	1.45E-87	174.53	157.95	157.96	0.047331	2274500000	25	13	1.080718994	1.006999969	1.065374374	0.302082062	1.073257446	1.794429779	1.12745285	0.703077316	0.314844131	1.193490982	0.255926132	1.262531281	1	UID1388(PRMT3)25-S
UID1391		1.768537053	-0.306320826	0.635393995	-0.217398326	0.459539948	-0.12549146	O60711;O60711-2	19;24	O60711	O60711	Leupaxin	LPXN	LDALLEELERSTLQDSDEYSNPAPLPLDQHS	STLQDS(0.999)DEYSNPAPLPLDQHSR	1517	Color2 [A=255, R=192, G=192, B=192]	9	4		S	3			533	___1	0.999099	7.10E-158	240.18	225.06	240.18	0.00034407	68320000	19	6	-0.887046814	-0.727397919	-0.750833511	-0.286891937	-0.396165848	-0.745889664	-0.365140915	-0.562786102	-0.518388748	-0.497371674	-0.628650665	-0.862781525	1	UID1391(LPXN)19-S
UID1393		0.192166826	-0.071129481	0.406817882	0.075667381	0.114299665	0.049948374	O60716;O60716-2;O60716-3;O60716-5;O60716-21;O60716-11;O60716-18;O60716-10;O60716-19;O60716-8;O60716-13;O60716-9;O60716-7;O60716-6;O60716-4;O60716-17;O60716-12;O60716-14;O60716-15;O60716-16;O60716-20;O60716-22;O60716-23;O60716-24	252;252;252;252;151;198;151;198;151;252;198;198;252;252;252;151;198;198;198;198;151;151;151;151	O60716	O60716	Catenin delta-1	CTNND1	IEERYRPSMEGYRAPSRQDVYGPQPQVRVGG	APS(1)RQDVYGPQPQVR	1519	Color2 [A=255, R=192, G=192, B=192]	9	4		S	3			534	___1	1	7.12E-06	113.47	101.95	113.47	0.48952	776250000	252	3	0.568349838	0.615247726	0.597801208	1.219991684	0.617073059	0.41919136	0.382865906	0.793815613	0.818105698	0.374944687	0.859674454	0.396934509	1	UID1393(CTNND1)252-S
UID1394		0.080427341	0.046340942	0.594042264	-0.094038328	0.058514	0.022968292	O60716;O60716-2;O60716-3;O60716-5;O60716-21;O60716-11;O60716-18;O60716-10;O60716-19;O60716-8;O60716-13;O60716-9;O60716-7;O60716-6;O60716-4;O60716-17;O60716-12;O60716-14;O60716-15;O60716-16;O60716-20;O60716-22;O60716-23;O60716-24	288;288;288;288;187;234;187;234;187;288;234;234;288;288;288;187;234;234;234;234;187;187;187;187	O60716	O60716	Catenin delta-1	CTNND1	HRFHPEPYGLEDDQRSMGYDDLDYGMMSDYG	FHPEPYGLEDDQRS(1)MGYDDLDYGMMSDYGTAR	1520	Color2 [A=255, R=192, G=192, B=192]	9	4		S	4			534	___1	1	2.93E-185	228.95	206.1	228.95	0.70546	525010000	288	14	1.329292297	1.405683517	1.504261017	0.911863327	1.526319504	1.487915039	1.748140335	1.090515137	1.261558533	1.340169907	1.201065063	1.629096985	1	UID1394(CTNND1)288-S
UID1395		0.527030264	0.098053614	0.208893072	0.062385241	0.20559891	0.0554142	O60716;O60716-2;O60716-3;O60716-5;O60716-21;O60716-11;O60716-18;O60716-10;O60716-19;O60716-8;O60716-13;O60716-9;O60716-7;O60716-6;O60716-4;O60716-17;O60716-12;O60716-14;O60716-15;O60716-16;O60716-20;O60716-22;O60716-23;O60716-24;O60716-25;O60716-26;O60716-27;O60716-29;O60716-31;O60716-28;O60716-30;O60716-32	920;914;920;914;813;866;813;860;819;893;860;866;899;893;899;819;845;839;845;839;798;792;798;792;597;591;597;591;576;576;570;570	O60716	O60716	Catenin delta-1	CTNND1	STPNERGDHNRTLDRSGDLGDMEPLKGTTPL	GDHNRT(1)LDRS(1)GDLGDMEPLK	1521	Color2 [A=255, R=192, G=192, B=192]	9	4		S	4			534	___1	1	4.35E-20	155.76	114.34	98.7	0.068283	191740000	920	10	2.012559891	2.127269745	2.066526413	1.864612579	1.866657257	2.14614296	2.001764297	2.082065582	1.828365326	2.193582535	1.853311539	1.993219376	1	UID1395(CTNND1)920-S
UID1396		1.425014738	0.714673996	0.671547413	0.242819786	1.556310221	0.495237986	O60716;O60716-2;O60716-3;O60716-5;O60716-21;O60716-11;O60716-18;O60716-10;O60716-19;O60716-8;O60716-13;O60716-9;O60716-7;O60716-6;O60716-4;O60716-17;O60716-12;O60716-14;O60716-15;O60716-16;O60716-20;O60716-22;O60716-23;O60716-24;O60716-25;O60716-26;O60716-27;O60716-29;O60716-31;O60716-28;O60716-30;O60716-32	346;346;346;346;245;292;245;292;245;346;292;292;346;346;346;245;292;292;292;292;245;245;245;245;23;23;23;23;23;23;23;23	O60716	O60716	Catenin delta-1	CTNND1	SDQYYWAPLAQHERGSLASLDSLRKGGPPPP	GS(1)LAS(1)LDS(1)LRK	1522	Color2 [A=255, R=192, G=192, B=192]	9	4		S	3			534	___1	1	3.85E-08	157.68	117.09	63.894	0.49326	607600000	346	2	-0.672977448	-0.39333725	-0.724714279	-2.399767876	-0.944374084	-0.735284805	-1.696214676	-0.975399017	-1.263437271	-0.938627243	-1.291172028	-1.046943665	1	UID1396(CTNND1)346-S
UID1397		0.609151736	0.554048538	1.029016432	0.511826515	1.284606045	0.622142156	O60716;O60716-2;O60716-3;O60716-5;O60716-21;O60716-11;O60716-18;O60716-10;O60716-19;O60716-8;O60716-13;O60716-9;O60716-7;O60716-6;O60716-4;O60716-17;O60716-12;O60716-14;O60716-15;O60716-16;O60716-20;O60716-22;O60716-23;O60716-24;O60716-25;O60716-26;O60716-27;O60716-29;O60716-31;O60716-28;O60716-30;O60716-32	349;349;349;349;248;295;248;295;248;349;295;295;349;349;349;248;295;295;295;295;248;248;248;248;26;26;26;26;26;26;26;26	O60716	O60716	Catenin delta-1	CTNND1	YYWAPLAQHERGSLASLDSLRKGGPPPPNWR	GS(1)LAS(1)LDS(1)LRK	1523	Color2 [A=255, R=192, G=192, B=192]	9	4		S	3			534	___1	1	4.32E-06	128.35	96.698	63.894	0.49326	3530200000	349	5	0.974597931	1.404405594	0.98043251	-0.642194748	0.469186783	0.74678421	1.32324791	0.096956253	0.277086258	0.650148392	0.144804001	0.698057175	1	UID1397(CTNND1)349-S
UID1398		1.098549283	0.696334839	2.701254548	0.556432088	1.728729334	0.710255305	O60716;O60716-2;O60716-3;O60716-5;O60716-21;O60716-11;O60716-18;O60716-10;O60716-19;O60716-8;O60716-13;O60716-9;O60716-7;O60716-6;O60716-4;O60716-17;O60716-12;O60716-14;O60716-15;O60716-16;O60716-20;O60716-22;O60716-23;O60716-24;O60716-25;O60716-26;O60716-27;O60716-29;O60716-31;O60716-28;O60716-30;O60716-32	352;352;352;352;251;298;251;298;251;352;298;298;352;352;352;251;298;298;298;298;251;251;251;251;29;29;29;29;29;29;29;29	O60716	O60716	Catenin delta-1	CTNND1	APLAQHERGSLASLDSLRKGGPPPPNWRQPE	GS(1)LAS(1)LDS(1)LRK	1524	Color2 [A=255, R=192, G=192, B=192]	9	4		S	3			534	___1	1	2.20E-12	160.48	122.93	63.894	0.49326	3097500000	352	8	1.284130096	1.352815628	1.241758347	-0.531959534	0.68976593	0.783172607	1.180664063	0.218038559	0.390996933	0.778795242	0.2174263	0.751716614	1	UID1398(CTNND1)352-S
UID1399		0.960664089	-0.14945666	1.167956156	-0.253288905	0.128835705	-0.034763336	O60716;O60716-2;O60716-3;O60716-5;O60716-21;O60716-11;O60716-18;O60716-10;O60716-19;O60716-8;O60716-13;O60716-9;O60716-7;O60716-6;O60716-4;O60716-17;O60716-12;O60716-14;O60716-15;O60716-16;O60716-20;O60716-22;O60716-23;O60716-24	230;230;230;230;129;176;129;176;129;230;176;176;230;230;230;129;176;176;176;176;129;129;129;129	O60716	O60716	Catenin delta-1	CTNND1	RHYEDGYPGGSDNYGSLSRVTRIEERYRPSM	HYEDGYPGGS(0.011)DNYGS(0.942)LS(0.047)R	1525	Color2 [A=255, R=192, G=192, B=192]	9	4		S	3			534	___1	0.941922	9.00E-30	159.12	146.85	109.85	0.10823	3039900000	230	15	1.603048325	1.651632309	1.435071945	1.956848145	1.773750305	1.859329224	1.687969208	1.674598694	1.775554657	1.593187332	1.728874207	1.471981049	1	UID1399(CTNND1)230-S
UID1401		1.528428978	0.287569682	0.297158521	0.134221077	0.296405144	0.104341507	O60716;O60716-2;O60716-3;O60716-5;O60716-21;O60716-11;O60716-18;O60716-10;O60716-19;O60716-8;O60716-13;O60716-9;O60716-7;O60716-6;O60716-4;O60716-17;O60716-12;O60716-14;O60716-15;O60716-16;O60716-20;O60716-22;O60716-23;O60716-24	320;320;320;320;219;266;219;266;219;320;266;266;320;320;320;219;266;266;266;266;219;219;219;219	O60716	O60716	Catenin delta-1	CTNND1	ARRTGTPSDPRRRLRSYEDMIGEEVPSDQYY	LRS(1)YEDMIGEEVPSDQYYWAPLAQHER	1527	Color2 [A=255, R=192, G=192, B=192]	9	4		S	3			534	___1	0.999937	7.18E-53	163.83	149.79	163.83	0.050146	106140000	320	3	0.337877274	0.139312744	0.213197708	-0.857553482	-0.120035172	0.311851501	-0.171661377	0.052297592	-0.052957535	0.254537582	-0.135147095	0.257972717	1	UID1401(CTNND1)320-S
UID1403		0.902625036	-0.482595444	1.04913341	-0.255510966	0.320978717	-0.201762517	O60716;O60716-2;O60716-3;O60716-5;O60716-21;O60716-11;O60716-18;O60716-10;O60716-19;O60716-13;O60716-9;O60716-17;O60716-25;O60716-26;O60716-27;O60716-29	899;893;899;893;792;845;792;839;798;839;845;798;576;570;576;570	O60716	O60716	Catenin delta-1	CTNND1	DREEIQMSNMGSNTKSLDNNYSTPNERGDHN	S(1)LDNNYSTPNER	1529	Color2 [A=255, R=192, G=192, B=192]	9	4		S	2			534	___1	1	4.96E-16	170.79	139.56	170.79	-0.60092	59256000	899	1	-1.015499115	-0.930713654	-0.876623154	0.457794189	-0.566215515	-0.804653168	-0.95063591	-0.212505341	-0.21190834	-1.114070892	-0.253330231	-0.850147247	1	UID1403(CTNND1)899-S
UID1405		0.15465816	-0.080489477	0.082715255	0.054388364	0.133265	0.072677612	O60716;O60716-2;O60716-3;O60716-5;O60716-21;O60716-11;O60716-18;O60716-10;O60716-19;O60716-8;O60716-13;O60716-9;O60716-7;O60716-6;O60716-4;O60716-17;O60716-12;O60716-14;O60716-15;O60716-16;O60716-20;O60716-22;O60716-23;O60716-24;O60716-25;O60716-26;O60716-27;O60716-29;O60716-31;O60716-28;O60716-30;O60716-32	864;858;864;858;757;810;757;804;763;858;804;810;864;858;864;763;810;804;810;804;763;757;763;757;541;535;541;535;541;541;535;535	O60716	O60716	Catenin delta-1	CTNND1	FQVNLNNASRSQSSHSYDDSTLPLIDRNQKS	SQS(0.001)S(0.002)HS(0.997)YDDSTLPLIDR	1531	Color2 [A=255, R=192, G=192, B=192]	9	4		S	3			534	___1	0.996571	1.64E-05	110.89	98.119	110.26	0.23789	23915000	864	6	-1.842695236	-1.4047966	-1.86009407	-1.195623398	-1.593387604	-1.920446396	-1.377990723	-1.695100784	-1.79302597	-1.80245018	-1.529430389	-1.993738174	1	UID1405(CTNND1)864-S
UID1407		0.044724411	0.024488449	0.213046086	-0.052449862	1.95199066	0.364639918	O60716;O60716-2;O60716-3;O60716-5;O60716-21;O60716-11;O60716-18;O60716-10;O60716-19;O60716-8;O60716-13;O60716-9;O60716-7;O60716-6;O60716-4;O60716-17;O60716-12;O60716-14;O60716-15;O60716-16;O60716-20;O60716-22;O60716-23;O60716-24	268;268;268;268;167;214;167;214;167;268;214;214;268;268;268;167;214;214;214;214;167;167;167;167	O60716	O60716	Catenin delta-1	CTNND1	RQDVYGPQPQVRVGGSSVDLHRFHPEPYGLE	VGGS(0.825)S(0.175)VDLHR	1533	Color2 [A=255, R=192, G=192, B=192]	9	4		S	3			534	___1	0.825328	2.22E-21	181.66	154.18	56.951	-0.43516	598200000	268	4	-1.337738037	-1.362560272	-1.564258575	-1.457941055	-1.381019592	-1.357118607	-1.681322098	-1.109344482	-1.547355652	-1.818622589	-1.707986832	-1.831867218	1	UID1407(CTNND1)268-S
UID1408		0.19781776	0.109145482	0.383100662	0.240859985	0.97540594	0.406229019	O60716;O60716-2;O60716-3;O60716-5;O60716-21;O60716-11;O60716-18;O60716-10;O60716-19;O60716-8;O60716-13;O60716-9;O60716-7;O60716-6;O60716-4;O60716-17;O60716-12;O60716-14;O60716-15;O60716-16;O60716-20;O60716-22;O60716-23;O60716-24	269;269;269;269;168;215;168;215;168;269;215;215;269;269;269;168;215;215;215;215;168;168;168;168	O60716	O60716	Catenin delta-1	CTNND1	QDVYGPQPQVRVGGSSVDLHRFHPEPYGLED	VGGS(0.019)S(0.981)VDLHR	1534	Color2 [A=255, R=192, G=192, B=192]	9	4		S	3			534	___1	0.980538	2.22E-21	181.66	154.18	173.04	-0.0012179	660940000	269	5	0.081958771	0.592681885	-0.036397934	0.423923492	-0.09812355	0.041898727	0.098638535	0.25878334	-0.046615601	-0.213600159	-0.136724472	-0.230119705	1	UID1408(CTNND1)269-S
UID1410		0.676778981	0.405946096	0.047918025	-0.042003949	0.000361063	-0.000335058	O60749;O60749-2	185;68	O60749	O60749	Sorting nexin-2	SNX2	LSMFSKSEFSVKRRFSDFLGLHSKLASKYLH	RFS(1)DFLGLHSK	1536	Color2 [A=255, R=192, G=192, B=192]	9	4		S	3			536	___1	0.999995	0.000101691	103.39	37.102	103.39	-0.31652	7580400	185	3	-0.408918381	-1.112968445	-0.451839447	-2.288561821	-0.60748291	-0.624326706	-0.866231918	-1.356666565	-0.968666077	-0.618879318	-1.019586563	-0.334255219	1	UID1410(SNX2)185-S
UID1412		0.171524222	-0.020321528	0.25983681	-0.026104927	0.803041969	-0.122607549	O60762	7	O60762	O60762	Dolichol-phosphate mannosyltransferase subunit 1	DPM1	_________MASLEVSRSPRRSRRELEVRSP	ASLEVS(0.846)RS(0.154)PR	1538	Color2 [A=255, R=192, G=192, B=192]	9	4		S	2			537	___1	0.845873	1.48E-07	90.306	51.002	90.306	1.5245	35813000	7	6	-0.260213852	-0.205080032	-0.306512833	0.155412674	-0.242921829	-0.219406128	-0.258356094	-0.170547485	-0.281938553	-0.212146759	-0.007234573	-0.184602737	1	UID1412(DPM1)7-S
UID1413		0.235785841	-0.245213191	0.110772139	0.033207575	0.409579803	-0.508012772	O60762	9	O60762	O60762	Dolichol-phosphate mannosyltransferase subunit 1	DPM1	_______MASLEVSRSPRRSRRELEVRSPRQ	ASLEVS(0.017)RS(0.983)PR	1539	Color2 [A=255, R=192, G=192, B=192]	9	4		S	3			537	___1	0.98316	6.42E-06	111.95	77.258	111.95	0.048118	545860000	9	8	-0.285844803	-0.476488113	-0.261104584	-0.010744095	-0.294437408	-0.454269409	-0.443471909	0.708059311	-0.55238533	-0.213697433	1.199640274	-0.485342026	1	UID1413(DPM1)9-S
UID1414		0.261552144	-0.101654053	1.41992039	0.358502388	0.071616425	0.024017334	O60762	21	O60762	O60762	Dolichol-phosphate mannosyltransferase subunit 1	DPM1	VSRSPRRSRRELEVRSPRQNKYSVLLPTYNE	ELEVRS(1)PR	1540	Color2 [A=255, R=192, G=192, B=192]	9	4		S	3			537	___1	1	0.00181739	87.568	50.983	60.518	0.65548	54220000	21	6	-0.974767685	-1.123065948	-0.926055908	-0.293706894	-1.454797745	-1.278133392	-0.62055397	-1.033588409	-1.064785004	-1.233905792	-0.91411972	-0.947916031	1	UID1414(DPM1)21-S
UID1418		0.814820799	-0.365293503	1.512156193	-0.473153114	1.350711836	-0.233933767	O60763;O60763-2	942;953	O60763	O60763	General vesicular transport factor p115	USO1	LKDLGHPVEEEDELESGDQEDEDDESEDPGK	DLGHPVEEEDELES(1)GDQEDEDDESEDPGKDLDHI	1544	Color2 [A=255, R=192, G=192, B=192]	9	4		S	4			538	___1	1	6.74E-297	271.28	259.6	271.28	0.047906	2283700000	942	14	1.751625061	1.929599762	1.653793335	2.279249191	2.338123322	2.164861679	1.794248581	2.45283699	2.183813095	2.023075104	2.001724243	2.012020111	1	UID1418(USO1)942-S
UID1423		1.077244817	0.250547409	0.324936977	0.045351346	0.074789765	0.031826019	Q99879;Q99877;Q93079;Q5QNW6;P62807;P58876;P57053;O60814;Q5QNW6-2;Q99880	37;37;37;37;37;37;37;37;37;37	Q99879	Q99879	Histone H2B type 1-M;Histone H2B type 1-N;Histone H2B type 1-H;Histone H2B type 2-F;Histone H2B type 1-C/E/F/G/I;Histone H2B type 1-D;Histone H2B type F-S;Histone H2B type 1-K;Histone H2B type 1-L	HIST1H2BM;HIST1H2BN;HIST1H2BH;HIST2H2BF;HIST1H2BC;HIST1H2BD;H2BFS;HIST1H2BK;HIST1H2BL	AQKKDGKKRKRSRKESYSVYVYKVLKQVHPD	KES(0.997)YS(0.003)VYVYK	1549	Color2 [A=255, R=192, G=192, B=192]	9	4		S	3			541	___1	0.996721	0.000165996	107.37	78.044	107.37	-0.67533	206780000	37	3	2.504449844	2.65089798	2.580610275	2.075716019	2.546203613	2.520399094	2.524347305	2.189834595	2.270133972	2.68066597	2.260293961	2.699520111	1	UID1423(HIST1H2BM;HIST1H2BN;HIST1H2BH;HIST2H2BF;HIST1H2BC;HIST1H2BD;H2BFS;HIST1H2BK;HIST1H2BL)37-S
UID1424		2.52868084	0.410313288	0.45412599	0.179397265	0.80344348	0.372289022	Q99879;Q99877;Q93079;Q5QNW6;P62807;P58876;P57053;O60814;Q5QNW6-2;Q99880	39;39;39;39;39;39;39;39;39;39	Q99879	Q99879	Histone H2B type 1-M;Histone H2B type 1-N;Histone H2B type 1-H;Histone H2B type 2-F;Histone H2B type 1-C/E/F/G/I;Histone H2B type 1-D;Histone H2B type F-S;Histone H2B type 1-K;Histone H2B type 1-L	HIST1H2BM;HIST1H2BN;HIST1H2BH;HIST2H2BF;HIST1H2BC;HIST1H2BD;H2BFS;HIST1H2BK;HIST1H2BL	KKDGKKRKRSRKESYSVYVYKVLKQVHPDTG	ES(0.01)YS(0.989)VY(0.001)VYK	1550	Color2 [A=255, R=192, G=192, B=192]	9	4		S	3			541	___1	0.988969	0.000402868	97.813	79.033	97.813	-0.61152	552390000	39	4	2.519325256	2.55490303	2.607351303	1.300437927	2.166973114	2.595285416	2.266225815	2.099620819	2.084793091	2.505222321	1.784063339	2.275426865	1	UID1424(HIST1H2BM;HIST1H2BN;HIST1H2BH;HIST2H2BF;HIST1H2BC;HIST1H2BD;H2BFS;HIST1H2BK;HIST1H2BL)39-S
UID1426		2.279591305	-0.3494428	0.591319648	-0.13190492	0.03575928	-0.017558416	Q99879;Q99877;Q93079;Q5QNW6;P62807;P58876;P57053;O60814;Q5QNW6-2;Q99880;Q16778;P33778;P23527;P06899;Q8N257;Q96A08	57;57;57;57;57;57;57;57;57;57;57;57;57;57;57;58	Q99879;Q16778	Q99879	Histone H2B type 1-M;Histone H2B type 1-N;Histone H2B type 1-H;Histone H2B type 2-F;Histone H2B type 1-C/E/F/G/I;Histone H2B type 1-D;Histone H2B type F-S;Histone H2B type 1-K;Histone H2B type 1-L;Histone H2B type 2-E;Histone H2B type 1-B;Histone H2B type 1-O;Histone H2B type 1-J;Histone H2B type 3-B;Histone H2B type 1-A	HIST1H2BM;HIST1H2BN;HIST1H2BH;HIST2H2BF;HIST1H2BC;HIST1H2BD;H2BFS;HIST1H2BK;HIST1H2BL;HIST2H2BE;HIST1H2BB;HIST1H2BO;HIST1H2BJ;HIST3H2BB;HIST1H2BA	VYKVLKQVHPDTGISSKAMGIMNSFVNDIFE	QVHPDTGIS(0.136)S(0.863)K	1552	Color2 [A=255, R=192, G=192, B=192]	9	4		S	3			541;925	___1	0.863496	9.98E-13	162.7	119.73	162.7	-0.22087	87878000	57	10	0.400455475	0.211717606	0.249826431	1.384151459	0.341524124	0.496952057	0.629407883	0.685337067	0.595582962	0.080867767	0.604759216	0.229047775	1	UID1426(HIST1H2BM;HIST1H2BN;HIST1H2BH;HIST2H2BF;HIST1H2BC;HIST1H2BD;H2BFS;HIST1H2BK;HIST1H2BL;HIST2H2BE;HIST1H2BB;HIST1H2BO;HIST1H2BJ;HIST3H2BB;HIST1H2BA)57-S
UID1427		0.729361441	0.351001104	1.86096912	0.497248332	2.17059017	0.395892461	O60825	466	O60825	O60825	6-phosphofructo-2-kinase/fructose-2,6-bisphosphatase 2;6-phosphofructo-2-kinase;Fructose-2,6-bisphosphatase	PFKFB2	NNFPKNQTPVRMRRNSFTPLSSSNTIRRPRN	RNS(1)FTPLSSSNTIR	1553	Color2 [A=255, R=192, G=192, B=192]	9	4		S	3			542	___1	0.99998	4.18E-07	130.77	96.677	130.77	0.015261	99589000	466	3	1.653333664	1.823228836	1.663066864	0.721582413	1.130414963	1.30150795	1.787668228	1.119972229	1.178985596	1.356748581	1.211168289	1.38403511	1	UID1427(PFKFB2)466-S
UID1428		0.652768178	0.282045364	0.06684626	0.017632167	0.087626477	0.029344559	O60825	483	O60825	O60825	6-phosphofructo-2-kinase/fructose-2,6-bisphosphatase 2;6-phosphofructo-2-kinase;Fructose-2,6-bisphosphatase	PFKFB2	TPLSSSNTIRRPRNYSVGSRPLKPLSPLRAQ	NYS(0.998)VGS(0.002)R	1554	Color2 [A=255, R=192, G=192, B=192]	9	4		S	2			542	___1	0.998383	0.018598	63.184	49.415	63.184	0.28323	22922000	483	3	-0.996442795	-1.03502655	-1.114652634	-1.076068878	-0.961572647	-1.171106339	-1.642791748	-0.979995728	-1.369470596	-1.304107666	-0.942958832	-0.987089157	1	UID1428(PFKFB2)483-S
UID1431		0.831274656	-0.24566714	0.700704209	-0.192819277	0.073323413	-0.045938492	O60832	485	O60832	O60832	H/ACA ribonucleoprotein complex subunit 4	DKC1	KKKSKKDKKAKAGLESGAEPGDGDSDTTKKK	AGLES(1)GAEPGDGDSDTTK	1557	Color2 [A=255, R=192, G=192, B=192]	9	4		S	3			545	___1	0.999999	4.33E-05	104.81	74.754	88.755	0.19091	739170000	485	5	1.217311859	1.1921978	1.213275909	2.19185257	1.557418823	1.24341011	1.202993393	1.674192429	1.482601166	0.923545837	1.669658661	1.167396545	1	UID1431(DKC1)485-S
UID1432		0.940112872	-0.494724909	0.567004185	-0.355113347	0.376731415	-0.29081281	O60832	494	O60832	O60832	H/ACA ribonucleoprotein complex subunit 4	DKC1	AKAGLESGAEPGDGDSDTTKKKKKKKKAKEV	AGLESGAEPGDGDS(0.982)DT(0.017)T(0.002)K	1558	Color2 [A=255, R=192, G=192, B=192]	9	4		S	2			545	___1	0.98184	5.55E-81	209.66	172.65	209.66	-0.23477	11934000000	494	14	5.39899826	5.471380234	5.322561264	6.969577789	6.098846436	5.406673431	5.407705307	6.137853622	6.131555557	5.230768204	6.307273865	5.527336121	1	UID1432(DKC1)494-S
UID1433		0.535122881	0.118853887	0.396574974	-0.184829712	1.814804556	0.349871318	O60832	513	O60832	O60832	H/ACA ribonucleoprotein complex subunit 4	DKC1	KKKKKKKKAKEVELVSE______________	EVELVS(1)E	1559	Color2 [A=255, R=192, G=192, B=192]	9	4		S	2			545	___1	1	6.01E-06	107.9	92.674	107.9	0.31175	1168200000	513	6	1.885969162	1.752529144	1.645038605	1.522602081	2.16973114	1.722286224	1.508953094	1.679599762	1.738422394	1.338815689	1.386379242	1.508728027	1	UID1433(DKC1)513-S
UID1434		0.122267303	0.105846405	0.440073679	-0.248297056	0.167373825	-0.096180598	O60832	451	O60832	O60832	H/ACA ribonucleoprotein complex subunit 4	DKC1	QVVAEAAKTAKRKRESESESDETPPAAPQLI	KRES(0.998)ES(0.796)ES(0.206)DETPPAAPQLIK	1560	Color2 [A=255, R=192, G=192, B=192]	9	4		S	6			545	___1	0.99783	1.09E-65	188.3	154.64	188.3	-0.43273	10354000000	451	4	1.674995422	2.213029861	1.714735031	1.514379501	2.03212738	2.199640274	1.348085403	2.254405975	1.682729721	2.100065231	1.702947617	2.088289261	1	UID1434(DKC1)451-S
UID1435		1.430161915	-0.34701856	1.67563034	-0.436440468	0.914077868	-0.279037476	O60832	453	O60832	O60832	H/ACA ribonucleoprotein complex subunit 4	DKC1	VAEAAKTAKRKRESESESDETPPAAPQLIKK	ES(0.009)ES(0.967)ES(0.023)DETPPAAPQLIK	1561	Color2 [A=255, R=192, G=192, B=192]	9	4		S	3			545	___1	0.967472	1.09E-65	188.3	154.64	184.15	0.41832	396190000	453	4	0.280960083	0.524072647	0.465312958	0.84535408	0.89478302	0.824995041	0.919374466	0.770210266	0.621816635	0.939565659	0.635931015	0.531961441	1	UID1435(DKC1)453-S
UID1438		0.992525319	0.352612178	0.549214647	0.261420568	0.425440758	0.301091512	O60841	66	O60841	O60841	Eukaryotic translation initiation factor 5B	EIF5B	QDFDEDDILKELEELSLEAQGIKADRETVAV	ELEELS(1)LEAQGIK	1564	Color2 [A=255, R=192, G=192, B=192]	9	4		S	3			546	___1	1	5.24E-47	200.97	124.32	200.97	-0.14912	200210000	66	6	0.465414047	0.747018814	0.63842392	-0.281955719	0.127864838	0.583198547	0.522958755	0.24874115	0.021320343	0.70016861	-0.254453659	0.501867294	1	UID1438(EIF5B)66-S
UID1439		0.634263336	0.112585704	0.120652278	0.021426837	1.596949144	0.232292811	O60841	1168	O60841	O60841	Eukaryotic translation initiation factor 5B	EIF5B	KGQEVCVKIEPIPGESPKMFGRHFEATDILV	IEPIPGES(1)PK	1565	Color2 [A=255, R=192, G=192, B=192]	9	4		S	3			546	___1	1	2.86E-06	122.34	101.47	122.34	-0.25622	123290000	1168	8	0.451839447	0.539419174	0.393541336	0.377389908	0.482950211	0.397396088	0.469488144	0.342887878	0.234666824	0.330129623	0.160650253	0.197141647	1	UID1439(EIF5B)1168-S
UID1441		1.100664634	-1.185548147	0.125801017	-0.416898727	0.57432734	-0.363680522	O60841	107	O60841	O60841	Eukaryotic translation initiation factor 5B	EIF5B	TSKDKKKKGQKGKKQSFDDNDSEELEDKDSK	KQS(1)FDDNDS(1)EELEDK	1567	Color2 [A=255, R=192, G=192, B=192]	9	4		S	4			546	___1	1	1.55E-34	165.19	104.42	88.755	1.8608	6588200000	107	3	2.422973633	2.624954224	2.573986053	5.823234558	4.545732498	1.369340897	4.722448349	3.109222412	3.346887589	2.836835861	3.411224365	2.464895248	1	UID1441(EIF5B)107-S
UID1442		0.782037404	-0.366706848	1.004344332	-0.236018817	0.97939604	-0.323663076	O60841	113	O60841	O60841	Eukaryotic translation initiation factor 5B	EIF5B	KKGQKGKKQSFDDNDSEELEDKDSKSKKTAK	KQS(1)FDDNDS(1)EELEDK	1568	Color2 [A=255, R=192, G=192, B=192]	9	4		S	4			546	___1	1	1.45E-80	209.38	178.5	88.755	1.8608	17446000000	113	9	5.796739578	6.05330658	5.922677994	6.695056915	6.121822357	6.198698044	5.885482788	6.47048378	6.516878128	6.163320541	6.51411438	6.066278458	1	UID1442(EIF5B)113-S
UID1443		0.376523046	-0.213562012	0.024142644	-0.028883616	0.442217192	-0.239533742	O60841	164	O60841	O60841	Eukaryotic translation initiation factor 5B	EIF5B	KAKGKAQKSNKKWDGSEEDEDNSKKIKERSR	WDGS(1)EEDEDNSK	1569	Color2 [A=255, R=192, G=192, B=192]	9	4		S	3			546	___1	1	1.36E-32	172.37	148.9	135.81	0.33672	7858900000	164	4	4.615335464	5.175689697	4.580686569	7.179777145	5.226051331	4.412857056	4.728933334	5.102367401	5.181097031	4.771875381	5.132558823	5.185878754	1	UID1443(EIF5B)164-S
UID1444		2.319883799	-0.414387385	1.268353187	-0.309870402	1.160127484	-0.29393514	O60841	214	O60841	O60841	Eukaryotic translation initiation factor 5B	EIF5B	GQKKNQKNKPGPNIESGNEDDDASFKIKTVA	NKPGPNIES(1)GNEDDDASFK	1570	Color2 [A=255, R=192, G=192, B=192]	9	4		S	4			546	___1	1	5.72E-145	240.31	208.53	240.31	-0.083049	75084000000	214	9	5.304317474	5.302495956	5.282493591	6.06139183	5.740503311	5.472108841	5.566802979	5.764146805	5.801519394	5.529241562	5.820022583	5.421848297	1	UID1444(EIF5B)214-S
UID1445		0.145448038	0.033919017	3.386764771	-0.257497787	0.401842195	0.110794067	O60841	135	O60841	O60841	Eukaryotic translation initiation factor 5B	EIF5B	DSKSKKTAKPKVEMYSGSDDDDDFNKLPKKA	VEMY(0.001)S(0.999)GS(0.999)DDDDDFNK	1571	Color2 [A=255, R=192, G=192, B=192]	9	4		S	3			546	___1	0.999404	7.23E-121	237.14	210.69	103.13	-0.33229	41871000000	135	5	1.983043671	2.001363754	1.970302582	1.659246445	2.254579544	2.230222702	2.123292923	1.861663818	1.867996216	2.034648895	1.647794724	1.939884186	1	UID1445(EIF5B)135-S
UID1446		0.272493928	-0.055321376	0.912910746	-0.245011012	0.032536995	0.011235555	O60841	137	O60841	O60841	Eukaryotic translation initiation factor 5B	EIF5B	KSKKTAKPKVEMYSGSDDDDDFNKLPKKAKG	VEMY(0.002)S(0.998)GS(1)DDDDDFNKLPK	1572	Color2 [A=255, R=192, G=192, B=192]	9	4		S	4			546	___1	0.999946	6.49E-56	187.33	160.49	120.52	-0.43262	41995000000	137	7	2.970909119	3.178197861	2.919750214	2.868728638	3.338191986	3.197734833	3.041780472	3.084667206	3.108373642	3.174728394	2.884725571	2.975696564	1	UID1446(EIF5B)137-S
UID1451		0.631866131	0.302184423	1.332964403	0.209157626	0.78235578	0.373395284	O60885	1126	O60885	O60885	Bromodomain-containing protein 4	BRD4	KEEKIHSPIIRSEPFSPSLRPEPPKHPESIK	SEPFS(0.997)PS(0.003)LRPEPPK	1577	Color2 [A=255, R=192, G=192, B=192]	9	4		S	4			549	___1	0.997162	2.71E-18	138.25	109.13	121.82	0.0022826	242860000	1126	5	2.814573288	2.701780319	2.859939575	1.81595993	2.556659698	2.609220505	2.909791946	2.259469986	2.300477982	2.602920532	1.990036011	2.663150787	1	UID1451(BRD4)1126-S
UID1452		2.086413238	-0.816881816	0.673792996	-0.41633447	0.82709815	-0.58654213	O60885;O60885-2;O60885-3	601;601;601	O60885	O60885	Bromodomain-containing protein 4	BRD4	KEPAPMKSKPPPTYESEEEDKCKPMSYEEKR	SKPPPTYES(1)EEEDK	1578	Color2 [A=255, R=192, G=192, B=192]	9	4		S	3			549	___1	0.999999	8.16E-104	232.54	187.62	232.54	0.31012	2688100000	601	9	2.303152084	2.499071121	2.44818306	4.454614639	3.171413422	2.494859695	2.936759949	3.293771744	3.47052002	2.601543427	3.643209457	2.76527977	1	UID1452(BRD4)601-S
UID1453		0.233371157	0.186157227	0.605294886	0.177735329	0.580469217	-0.105289459	O60890	652	O60890	O60890	Oligophrenin-1	OPHN1	KLPIQRSGETDPGRKSPSRPILDGKLEPCPE	KS(0.979)PS(0.021)RPILDGK	1579	Color2 [A=255, R=192, G=192, B=192]	9	4		S	3			551	___1	0.979126	0.000144521	108.91	47.681	57.804	-0.04537	553920000	652	2	2.762691498	2.906044006	2.865541458	2.850053787	2.517505646	2.816541672	2.051006317	3.071975708	2.852823257	2.884990692	3.087335587	2.877819061	1	UID1453(OPHN1)652-S
UID1454		1.119409446	0.423432032	0.236813858	0.164470355	0.375836107	0.230622609	O60902-2;O60902;O60902-3	92;92;92	O60902-2	O60902-2	Short stature homeobox protein 2	SHOX2	GVGGGGAGGGAGGGRSPVRELDMGAAERSRE	AAGGGGGGGGGGGGGGGGGGVGGGGAGGGAGGGRS(1)PVR	1580	Color2 [A=255, R=192, G=192, B=192]	9	4		S	4			552	___1	1	4.26E-34	136.32	118.6	136.32	-0.6727	6207400	92	35	-4.44985199	-4.634257317	-4.939919472	-3.829282761	-5.095590591	-4.582702637	-5.172130585	-5.233013153	-4.889181137	-5.333224297	-4.702710152	-4.679962158	1	UID1454(SHOX2)92-S
UID1455		0.666686634	-0.146481832	0.165478554	-0.065495491	0.116299171	0.051450094	O60934	509	O60934	O60934	Nibrin	NBN	QPATPSLWKNKEQHLSENEPVDTNSDNNLFT	EQHLS(0.993)ENEPVDT(0.007)NSDNNLFTDTDLK	1581	Color2 [A=255, R=192, G=192, B=192]	9	4		S	3			554	___1	0.99298	3.95E-58	162.12	127.08	162.12	0.49845	65954000	509	5	-1.339866638	-1.054540634	-1.285469055	-1.221132278	-1.284254074	-1.038005829	-1.134279251	-0.985034943	-1.121116638	-1.01436615	-1.45995903	-1.359901428	1	UID1455(NBN)509-S
UID1456		0.811675984	0.412537257	1.435014326	0.315111796	0.924403725	0.285624186	O60934	432	O60934	O60934	Nibrin	NBN	VSNTLAKMRIPNYQLSPTKLPSINKSKDRAS	IPNYQLS(0.995)PT(0.005)K	1582	Color2 [A=255, R=192, G=192, B=192]	9	4		S	3			554	___1	0.995021	6.44E-07	128.41	83.155	112.44	-0.28582	760260000	432	7	0.8985672	1.014421463	0.909166336	-0.24193573	0.527227402	0.723985672	0.992706299	0.298200607	0.293636322	0.817352295	0.377296448	0.770633698	1	UID1456(NBN)432-S
UID1457		0.633764135	-0.141080221	1.102417425	-0.202062607	0.567281706	-0.121773402	O60934	604	O60934	O60934	Nibrin	NBN	VRKRPRMDIETNDTFSDEAVPESSKISQENE	MDIETNDT(0.011)FS(0.989)DEAVPESSK	1583	Color2 [A=255, R=192, G=192, B=192]	9	4		S	3			554	___1	0.988823	2.10E-34	158.73	133.68	158.73	-0.50742	177930000	604	10	0.464075089	0.347702026	0.450260162	0.567588806	0.5411129	0.704370499	0.739076614	0.422355652	0.523845673	0.687015533	0.383083344	0.557258606	1	UID1457(NBN)604-S
UID1458		0.028927319	-0.009957631	0.521255723	-0.12905852	0.066445034	0.036420186	O60934	615	O60934	O60934	Nibrin	NBN	NDTFSDEAVPESSKISQENEIGKKRELKEDS	MDIETNDTFSDEAVPES(0.007)S(0.042)KIS(0.951)QENEIGK	1584	Color2 [A=255, R=192, G=192, B=192]	9	4		S	4			554	___1	0.950658	4.00E-145	214.92	189.07	214.92	0.10191	371030000	615	21	1.815309525	2.034870148	1.961494446	1.702171326	1.983760834	2.148805618	2.131374359	1.902359009	1.807813644	2.123851776	1.544843674	2.033718109	1	UID1458(NBN)615-S
UID1459		1.08883903	0.419318517	1.308413762	0.314868291	1.829477458	0.521437327	O60934	397	O60934	O60934	Nibrin	NBN	KEIKVSKMEQKFRMLSQDAPTVKESCKTSSN	MLS(1)QDAPTVK	1585	Color2 [A=255, R=192, G=192, B=192]	9	4		S	3			554	___1	0.999906	0.00195634	74.987	47.889	74.987	0.15781	59383000	397	3	-0.187343597	-0.096143723	-0.270465851	-0.912641525	-0.598384857	-0.400653839	-0.258750916	-0.739664078	-0.813493729	-0.50002861	-0.903934479	-0.714302063	1	UID1459(NBN)397-S
UID1460		0.582170219	0.107373556	0.093181515	-0.067065875	0.105796311	-0.040627162	O60934	343	O60934	O60934	Nibrin	NBN	HPSTGLKTTTPGPSLSQGVSVDEKLMPSAPV	TTTPGPS(0.004)LS(0.996)QGVSVDEK	1586	Color2 [A=255, R=192, G=192, B=192]	9	4		S	3			554	___1	0.996484	2.10E-14	133.24	113.23	133.24	-0.19103	246260000	343	9	1.777360916	1.780778885	1.992465973	1.149713516	1.603359222	2.231176376	1.801364899	1.66317749	1.763942719	2.111619949	1.704462051	1.856405258	1	UID1460(NBN)343-S
UID1462		0.85766672	-0.26647377	0.610812287	-0.186039925	0.553695921	-0.177376429	O60941-6;O60941-3;O60941-4;O60941-7;O60941	337;394;394;394;394	O60941-6	O60941-6	Dystrobrevin beta	DTNB	ASYVARLQHCARVLDSPSRLDEEHRLIARYA	VLDS(0.991)PS(0.009)RLDEEHR	1588	Color2 [A=255, R=192, G=192, B=192]	9	4		S	3			556	___1	0.991389	7.82E-06	128.59	86.272	128.59	-0.61503	16009000	337	4	-1.686830521	-2.000831604	-1.721874237	-1.088136673	-1.598175049	-1.636102676	-1.746366501	-1.43094635	-1.4328022	-1.603429794	-1.462551117	-1.811426163	1	UID1462(DTNB)337-S
UID1467		0.082368459	-0.053620021	0.406980835	0.147824923	1.456219178	-0.402743657	O75044	916	O75044	O75044	SLIT-ROBO Rho GTPase-activating protein 2	SRGAP2	LNSISRHSSLKNRLDSPQIRKTATAGRSKSF	NRLDS(1)PQIR	1593	Color2 [A=255, R=192, G=192, B=192]	9	4		S	3			558	___1	1	0.0006418	92.866	56.442	92.866	-0.29355	97729000	916	5	-2.037797928	-2.366817474	-2.090929031	-1.78090477	-2.403999329	-2.222013474	-2.523576736	-1.884586334	-1.926521301	-1.892118454	-1.772851944	-1.622343063	1	UID1467(SRGAP2)916-S
UID1468		1.038106409	0.248945872	1.06142495	0.464479129	0.022458002	0.009044647	O75044;P0DMP2	206;206	O75044	O75044	SLIT-ROBO Rho GTPase-activating protein 2;SLIT-ROBO Rho GTPase-activating protein 2B	SRGAP2;SRGAP2B	QIGKSVKQEDRQTPRSPDSTANVRIEEKHVR	QT(0.001)PRS(0.998)PDSTANVR	1594	Color2 [A=255, R=192, G=192, B=192]	9	4		S	3			558	___1	0.99806	6.96E-17	148.97	118.08	148.97	0.30609	413320000	206	5	0.445764542	0.41248703	0.539279938	0.695226669	-0.237876892	0.240606308	0.008750916	0.356220245	0.285722733	0.19921875	0.598526001	0.572652817	1	UID1468(SRGAP2;SRGAP2B)206-S
UID1469		0.851878689	0.287518819	0.049878386	0.027050018	0.071863692	0.03355217	O75044	930	O75044	O75044	SLIT-ROBO Rho GTPase-activating protein 2	SRGAP2	DSPQIRKTATAGRSKSFNNHRPMDPEVIAQD	S(1)FNNHRPMDPEVIAQDIEATMNSALNELR	1595	Color2 [A=255, R=192, G=192, B=192]	9	4		S	4			558	___1	1	1.09E-110	189.9	153.14	184.78	-0.03027	170730000	930	1	0.507368088	0.05017662	0.418865204	-0.448698044	0.265649796	0.331190109	0.156000137	-0.088281631	0.046134949	0.320858002	0.133079529	0.421815872	1	UID1469(SRGAP2)930-S
UID1470		0.092155744	0.037862778	0.299976929	0.043820063	0.05746946	0.023316065	O75044;P0DMP2;P0DJJ0	427;426;427	O75044	O75044	SLIT-ROBO Rho GTPase-activating protein 2;SLIT-ROBO Rho GTPase-activating protein 2B;SLIT-ROBO Rho GTPase-activating protein 2C	SRGAP2;SRGAP2B;SRGAP2C	CFQYSNSMESVKSTVSETFMSKPSIAKRRAN	S(0.009)T(0.009)VS(0.958)ET(0.024)FMSK	1596	Color2 [A=255, R=192, G=192, B=192]	9	4		S	3			558	___1	0.958449	0.00138072	82.362	63.785	82.362	0.053111	22600000	427	4	-1.418972015	-1.291944504	-1.350086212	-1.393148422	-1.441083908	-1.353891373	-1.111715317	-1.571624756	-1.491250992	-1.201341629	-1.643280029	-1.286329269	1	UID1470(SRGAP2;SRGAP2B;SRGAP2C)427-S
UID1475		0.387305974	-0.114607493	0.669093153	-0.233685493	0.003376605	-0.002010345	Q9HCM2-4;Q9HCM2;O75051	83;1633;1633	Q9HCM2-4	Q9HCM2-4	Plexin-A4;Plexin-A2	PLXNA4;PLXNA2	ASKYENMIRYTGSPDSLRSRTPMITPDLESG	YTGSPDS(1)LR	1601	Color2 [A=255, R=192, G=192, B=192]	9	4		S	2			559	___1	0.999952	0.000307022	103.31	71.818	103.31	0.15085	20156000	83	7	-0.760847092	-1.061183929	-1.008899689	-0.068412781	-0.591259003	-0.82865715	-0.980207443	-0.814548492	-0.692352295	-1.217967987	-0.628303528	-0.978628159	1	UID1475(PLXNA4;PLXNA2)83-S
UID1478		0.691195675	-0.168368022	0.101028205	-0.049145699	0.140799489	-0.057600021	O75052;O75052-3	192;187	O75052	O75052	Carboxyl-terminal PDZ ligand of neuronal nitric oxide synthase protein	NOS1AP	QQNADGQEDGESERNSNSSGDPGRQLTGAER	LSLQHTQQNADGQEDGES(0.076)ERNS(0.903)NS(0.008)S(0.013)GDPGR	1604	Color2 [A=255, R=192, G=192, B=192]	9	4		S	4			560	___1	0.902665	9.10E-204	240.07	212.17	240.07	-0.73055	58923000	192	22	-2.208255768	-1.865653992	-2.092859268	-1.450878143	-1.857398987	-2.155488968	-1.944971085	-1.921724319	-1.794969559	-1.913484573	-1.858297348	-2.222187042	1	UID1478(NOS1AP)192-S
UID1481		0.278894495	-0.121651332	0.060953866	0.024297078	0.112161829	-0.04168574	O75061-4;O75061;O75061-2	557;570;627	O75061-4	O75061-4	Putative tyrosine-protein phosphatase auxilin	DNAJC6	STQSTPRRSATSTSASPTLRVGEGATFDPFG	SATSTSAS(0.982)PT(0.018)LR	1607	Color2 [A=255, R=192, G=192, B=192]	9	4		S	2			561	___1	0.982023	3.56E-11	141.58	109.26	141.58	0.46447	59860000	557	8	-1.063898087	-0.887111664	-1.126068115	-0.580472946	-1.182825089	-0.917154312	-0.595211029	-0.984949112	-1.13196373	-0.911014557	-1.207735062	-0.833271027	1	UID1481(DNAJC6)557-S
UID1489		0.40852432	0.126492818	0.14369334	0.036178271	0.002431544	0.00105985	O75113	226	O75113	O75113	NEDD4-binding protein 1	N4BP1	QQTEFTQNAATGLNISRDETVLQEEARNKAG	DSQQTEFTQNAATGLNIS(0.999)RDET(0.001)VLQEEAR	1615	Color2 [A=255, R=192, G=192, B=192]	9	4		S	4			567	___1	0.999326	2.12E-257	266.03	244.55	266.03	0.40164	88528000	226	18	-0.641263962	-0.884126663	-0.758012772	-1.386791229	-0.812744141	-0.781881332	-0.811294556	-0.744941711	-1.106645584	-0.665122986	-1.008182526	-0.613277435	1	UID1489(N4BP1)226-S
UID1490		0.501801765	0.260113398	0.7494203	0.27567323	0.638740151	0.243682861	O75113	300	O75113	O75113	NEDD4-binding protein 1	N4BP1	RRFSDSEERHTKKQFSLENVQEGEILHDAKT	QFS(1)LENVQEGEILHDAK	1616	Color2 [A=255, R=192, G=192, B=192]	9	4		S	3			567	___1	1	8.20E-120	233.22	196.58	233.22	0.56213	119040000	300	3	0.042158127	0.294210434	0.245733261	-0.235807419	0.081693649	-0.244972229	0.35962677	-0.29236412	-0.265501022	0.192760468	-0.334884644	-0.006822586	1	UID1490(N4BP1)300-S
UID1493		1.418414475	-0.207616806	0.529427557	-0.056376457	0.67951248	-0.248878479	O75113	288	O75113	O75113	NEDD4-binding protein 1	N4BP1	EEALSNERICQKRRFSDSEERHTKKQFSLEN	RRFS(1)DSEER	1619	Color2 [A=255, R=192, G=192, B=192]	9	4		S	3			567	___1	0.999677	0.000541882	95.401	79.177	95.401	0.19294	170730000	288	4	-1.002075195	-1.111886978	-1.097049713	0.257429123	-1.019515991	-1.008405685	-0.961967468	-0.867828369	-0.758365631	-1.10433197	-0.540210724	-0.819833755	1	UID1493(N4BP1)288-S
UID1498		2.36166812	0.640529633	1.451202698	0.733716965	0.639383664	-0.262278239	O75122;O75122-2;O75122-3	360;366;594	O75122;O75122-3	O75122	CLIP-associating protein 2	CLASP2	STVAGRVSAGSSKASSLPGSLQRSRSDIDVN	AS(0.067)S(0.933)LPGSLQR	1624	Color2 [A=255, R=192, G=192, B=192]	9	4		S	2			569;570	___1	0.933043	1.80E-07	152.54	116.83	152.54	0.034421	165900000	360	3	1.665430069	1.634521484	1.565904617	0.5390625	0.623725891	1.152744293	1.192550659	0.857135773	0.894580841	1.67714119	2.248550415	1.726999283	1	UID1498(CLASP2)360-S
UID1499		0.460328174	0.428501765	0.42248021	0.303936005	1.104585087	-0.253877004	O75122;O75122-3	1029;1250	O75122;O75122-3	O75122	CLIP-associating protein 2	CLASP2	PRSRDYNPYNYSDSISPFNKSALKEAMFDDD	DYNPYNYSDS(0.001)IS(0.999)PFNK	1625	Color2 [A=255, R=192, G=192, B=192]	9	4		S	3			569;570	___1	0.999116	3.08E-84	220.1	196.77	220.1	0.36554	300570000	1029	12	1.37446022	1.322450638	1.55598259	-0.680150986	0.738025665	1.489364624	0.208515167	1.266944885	1.491928101	1.510278702	1.774791718	1.729454041	1	UID1499(CLASP2)1029-S
UID1500		1.99835111	0.643993378	0.845209976	0.359782855	0.530394563	0.332281748	O75122;O75122-3	1053;1274	O75122;O75122-3	O75122	CLIP-associating protein 2	CLASP2	EAMFDDDADQFPDDLSLDHSDLVAELLKELS	EAMFDDDADQFPDDLS(0.907)LDHS(0.093)DLVAELLK	1626	Color2 [A=255, R=192, G=192, B=192]	9	4		S	3			569;570	___1	0.906605	1.27E-06	101.59	89.28	101.59	-0.73627	26095000	1053	16	-0.999223709	-1.091915131	-0.831027985	-2.267917633	-1.53944397	-1.128232956	-1.457765579	-1.846731186	-1.549650192	-1.232824326	-1.79788208	-0.888305664	1	UID1500(CLASP2)1053-S
UID1507		1.290824895	0.322231929	0.675286189	0.426517804	0.092323433	0.035070419	O75122;O75122-3	892;1113	O75122;O75122-3	O75122	CLIP-associating protein 2	CLASP2	NHLRNTGNGTQSSMGSPLTRPTPRSPANWSS	NTGNGTQS(0.009)S(0.009)MGS(0.976)PLT(0.005)RPT(0.001)PR	1633	Color2 [A=255, R=192, G=192, B=192]	9	4		S	3			569;570	___1	0.976412	4.42E-15	98.565	58.046	98.565	-0.37769	20977000	892	12	-1.464988708	-1.21575737	-1.185779572	-1.525180817	-2.042312622	-1.388406754	-1.764076233	-1.540231705	-1.528913498	-1.270746231	-1.178930283	-1.522060394	1	UID1507(CLASP2)892-S
UID1510		1.302103105	-0.259101868	0.610201236	-0.163676898	0.573859566	-0.136101405	O75122;O75122-2;O75122-3	370;376;604	O75122;O75122-3	O75122	CLIP-associating protein 2	CLASP2	SSKASSLPGSLQRSRSDIDVNAAAGAKAHHA	S(0.117)RS(0.883)DIDVNAAAGAK	1636	Color2 [A=255, R=192, G=192, B=192]	9	4		S	3			569;570	___1	0.882634	9.25E-44	190.05	154.16	190.05	-0.54485	15112000000	370	3	2.93621254	3.103578568	2.892372131	3.41944313	3.245059967	3.037069321	3.129489899	3.361200333	3.21877861	3.142524719	3.241695404	2.95624733	1	UID1510(CLASP2)370-S
UID1513		0.722772879	-0.311182022	0.975426532	-0.254467646	0.252336065	-0.136901855	O75122;O75122-2;O75122-3	313;319;547	O75122;O75122-3	O75122	CLIP-associating protein 2	CLASP2	PSYQKSLQTYLKSSGSVASLPQSDRSSSSSQ	S(0.008)S(0.004)GS(0.945)VAS(0.043)LPQSDR	1639	Color2 [A=255, R=192, G=192, B=192]	9	4		S	2			569;570	___1	0.944995	5.12E-84	225.32	190.51	225.32	-0.46705	43516000	313	4	-0.677993774	-0.769447327	-0.922735214	0.305673599	-0.452487946	-0.618694305	-0.844562531	-0.324859619	-0.267208099	-1.006450653	-0.303068161	-0.649951935	1	UID1513(CLASP2)313-S
UID1515		0.725960872	-0.126585642	0.74683386	-0.084630648	0.134875423	0.013701121	O75122;O75122-2;O75122-3	327;333;561	O75122;O75122-3	O75122	CLIP-associating protein 2	CLASP2	GSVASLPQSDRSSSSSQESLNRPFSSKWSTA	SSS(0.001)S(0.036)S(0.964)QESLNRPFSSK	1641	Color2 [A=255, R=192, G=192, B=192]	9	4		S	3			569;570	___1	0.963712	1.40E-45	186.89	141.77	186.89	-0.09687	2615400000	327	5	3.609962463	3.668905258	3.544054031	3.814304352	3.674173355	3.71036911	3.698225021	3.87156105	3.632892609	3.607625961	3.574171066	3.600021362	1	UID1515(CLASP2)327-S
UID1517		0.934373624	0.322572072	0.474243943	0.104660034	0.536637371	0.247383118	O75122	596	O75122	O75122	CLIP-associating protein 2	CLASP2	RLSSSVSAMRVLNTGSDVEEAVADALKKPAR	VLNT(0.001)GS(0.999)DVEEAVADALKK	1643	Color2 [A=255, R=192, G=192, B=192]	9	4		S	3			569	___1	0.999285	3.07E-136	244.22	214.77	244.22	-0.55932	2624700000	596	6	3.103082657	2.89166069	3.08389473	1.922260284	2.95882225	2.884283066	2.993749619	2.521677017	2.595495224	2.872144699	2.409917831	3.054426193	1	UID1517(CLASP2)596-S
UID1518		1.694540307	0.330993652	0.257926704	0.155840238	1.151229569	0.15338707	O75122;O75122-3	489;723	O75122;O75122-3	O75122	CLIP-associating protein 2	CLASP2	STVSSGVQRVLVNSASAQKRSKIPRSQGCSR	VLVNS(0.005)AS(0.995)AQK	1644	Color2 [A=255, R=192, G=192, B=192]	9	4		S	3			569;570	___1	0.99501	0.000179709	107.17	83.93	107.17	-0.1107	20768000	489	7	-0.555328369	-0.544509888	-0.53099823	-1.073801041	-1.012413025	-0.386491776	-0.891044617	-0.714050293	-1.018722534	-0.596902847	-0.811193466	-0.682901382	1	UID1518(CLASP2)489-S
UID1520		0.33062319	-0.311658223	0.411534542	-0.311645508	0.146824401	0.138951619	O75131	242	O75131	O75131	Copine-3	CPNE3	GTFQTTMTKLKEASRSSPVEFECINEKKRQK	EAS(0.002)RS(0.969)S(0.029)PVEFECINEK	1646	Color2 [A=255, R=192, G=192, B=192]	9	4		S	3			571	___1	0.968651	1.12E-71	210.38	159.03	210.38	0.42975	126110000	242	5	1.139200211	1.915401459	1.780338287	1.673770905	1.915302277	1.931282043	2.531898499	1.570610046	1.667406082	1.790344238	0.961753845	1.665987015	1	UID1520(CPNE3)242-S
UID1522		1.803356197	-0.351411184	0.474179303	-0.108035564	0.363061869	-0.135561307	O75132	623	O75132	O75132	Zinc finger BED domain-containing protein 4	ZBED4	HSNVLKTEVSETARPSSPDTRVPRGTELSGA	TEVS(0.001)ET(0.011)ARPS(0.806)S(0.18)PDT(0.001)R	1648	Color2 [A=255, R=192, G=192, B=192]	9	4		S	3			572	___1	0.806427	0.000501079	88.551	71.525	67.274	-0.029261	25571000	623	10	-2.942082405	-3.006489754	-2.842195511	-1.763490677	-2.726318359	-2.918122292	-2.721408844	-2.480941772	-2.534183502	-2.859354019	-2.511631012	-3.013098717	1	UID1522(ZBED4)623-S
UID1524		0.492336574	-0.202258428	0.433397682	-0.122360229	0.935621566	0.179768244	O75140-8;O75140-1;O75140-4;O75140-9;O75140	1430;1499;1508;1521;1530	O75140-8	O75140-8	DEP domain-containing protein 5	DEPDC5	YSKRKFSGQQRRRRNSTSSTNQNMFCEERVG	RNS(0.865)T(0.116)S(0.016)S(0.002)TNQNMFCEER	1650	Color2 [A=255, R=192, G=192, B=192]	9	4		S	3			573	___1	0.864953	0.000546531	84.874	72.571	84.874	-0.043446	6227600	1430	3	-2.40124321	-2.13747406	-2.20582962	-1.884285927	-2.199619293	-2.052024841	-1.742717743	-2.289823532	-2.105230331	-2.350315094	-2.497638702	-2.435897827	1	UID1524(DEPDC5)1430-S
UID1525		0.527985841	-0.160729726	0.055713321	0.029191971	0.374752236	0.138150215	O75140-8;O75140-1;O75140-4;O75140-9;O75140;O75140-2;O75140-6;O75140-5	503;503;503;503;503;503;503;503	O75140-8	O75140-8	DEP domain-containing protein 5	DEPDC5	ESHSRKSASSCDVSSSPSLPSRTLPTEEVRS	SASSCDVS(0.001)S(0.207)S(0.789)PS(0.002)LPSR	1651	Color2 [A=255, R=192, G=192, B=192]	9	4		S	3			573	___1	0.789168	0.000179863	100.67	81.842	100.67	-0.29627	3718800	503	10	-2.945819855	-3.219852448	-2.783790588	-3.039185524	-2.923364639	-3.101327896	-2.739034653	-2.871809006	-2.856430054	-3.293618202	-3.063713074	-3.00658226	1	UID1525(DEPDC5)503-S
UID1526		0.279833657	0.236499151	0.123785875	0.148256302	0.479170768	0.405654907	O75151	853	O75151	O75151	Lysine-specific demethylase PHF2	PHF2	GKSAGKRLLKRAAKNSVDLDDYEEEQDHLDA	NS(1)VDLDDYEEEQDHLDACFK	1652	Color2 [A=255, R=192, G=192, B=192]	9	4		S	3			576	___1	1	3.28E-143	228.46	203.82	185.7	-0.62424	87844000	853	2	0.935882568	1.779882431	1.721063614	-0.323432922	1.002220154	1.659152985	0.835344315	1.42375946	1.468227386	1.277738571	0.581102371	1.361022949	1	UID1526(PHF2)853-S
UID1528		0.631105943	0.265091578	0.171122378	-0.068918546	0.379178729	-0.096487045	O75151	681	O75151	O75151	Lysine-specific demethylase PHF2	PHF2	KEDKPKPVRDEYEYVSDDGELKIDEFPIRRK	DEYEYVS(1)DDGELKIDEFPIR	1654	Color2 [A=255, R=192, G=192, B=192]	9	4		S	3			576	___1	1	2.86E-118	229.66	200.73	229.66	0.14087	124830000	681	7	1.454275131	1.327453613	1.436410904	0.656013489	1.287818909	1.662111282	0.771001816	1.332866669	1.318996429	1.575344086	1.306207657	1.626049042	1	UID1528(PHF2)681-S
[truncated: 16,682 more rows]
[truncated: 2 more columns]
