# Supplementary material for: CURTAIN—A unique web-based tool for exploration and sharing of MS-based proteomics data
Source: Proc Natl Acad Sci U S A. 2024 Feb 7;121(7):e2312676121. doi: 10.1073/pnas.2312676121 (PMC10873628; doi:10.1073/pnas.2312676121)
Supplement: Supplementary file 9 — Code S01 (ZIP) [file pnas.2312676121.sd08.zip › Alessi-Lab-curtain-353715d/docs/assets/proteinLists/Golgi.txt]

GOLGA8O
ARL5C
NCF1B
ARHGAP32
MIF4GD
GPR89A
INS-IGF2
GOLGA8S
GOLGA8T
FZD9
AP4M1
RAB27B
AP3B1
TNFRSF10A
NFKBIE
HIP1
QSOX1
SLC33A1
DNM1L
PIK3C2A
GOLIM4
STK25
BCL9
EBAG9
PITPNM1
NTN3
PPP6C
PLPP3
CUX2
COPE
GOSR2
STX16
ADAM10
EI24
CDIPT
PRMT5
TPP1
UNC13B
SCAMP3
RAB29
GAK
SEC16A
ANKRD28
NPC1
SCAMP1
SCAMP2
BET1
PLSCR1
VGF
LEPROT
RER1
SURF4
TP73
INPPL1
HDAC3
ABCC5
TLR3
YKT6
TAPBP
ASAP2
PJA2
B4GALT5
SART1
MBTPS2
AKR7A2
PROM1
TGOLN2
B4GAT1
CHST10
SMAD6
SGCE
RNF13
SPRY1
TRAPPC3
KDELR3
CYTH3
AP1G1
STX6
MYO1B
AKAP8
CALU
ATP9B
KIF1C
EXTL3
HS6ST1
ADCY3
SIPA1L3
MAN1A2
STX10
TPST1
B4GALT3
B4GALT4
NMT2
PLOD3
TLR2
EXOC3
PLIN3
TPST2
USO1
B4GALT2
SDC3
FAM20B
DENND4B
FKTN
ATP9A
CLASP2
OBSL1
PDCD6
ENTPD6
VAMP4
TRIM3
SEC22B
LGR5
GPC4
CLN5
CSDE1
STX11
LRP6
TOM1L1
RP2
STK16
B3GALNT1
PPP1R15A
AP1G2
TRAPPC6A
DYSF
STC2
RGS20
PDE9A
B3GAT3
STK17B
DDHD2
SEC24D
GLCE
RHOBTB3
SEC31A
CLSTN1
YIF1A
ZFPL1
GABARAP
RTN3
KIF20A
GOSR1
TNKS
VAPB
SNAPIN
LYPLA2
CNIH1
PSMG1
LARGE1
ABCA1
SEC24A
SEC24B
ACSL3
SNAP29
RAB36
AP2A1
GAS8
APC2
PAK4
CHEK2
B3GALT4
EGFR
F2
F9
F10
SERPINA1
CST3
NRAS
HRAS
LDLR
TGFB1
CGA
HLA-B
HLA-DRB1
HLA-DQB1
COL1A1
CRYAB
APOE
FN1
AHSG
ALB
VTN
CAT
RAF1
GBA
PROC
PRNP
HLA-A
HLA-DPB1
ATP1A1
APP
GLA
DBI
PROS1
P4HB
H1-0
GALT
YES1
LYN
CD55
MME
ITGA5
GNAI3
STS
HMGB1
PDGFRB
FURIN
SLC35E2B
TRAPPC2
EEF1AKMT4-ECE2
HLA-C
SPP1
HSPD1
CLU
HSPA5
SLC2A1
IGF2R
PSKH1
F5
CDH1
BMP1
CYBA
NCAM1
VCAN
ATP1A3
HLA-E
CD59
SLC2A4
ANPEP
B4GALT1
FOLR1
ARSB
ST6GAL1
CD44
ACAN
PDGFRA
GLB1
CPE
RHOQ
GJA1
CAPN2
HLA-G
PTPN2
TCP1
ARF4
SDC1
ATF6
PAM
VCAM1
TNFRSF1A
FUT1
HLA-DPA1
RAB3B
RAB6A
M6PR
OGN
ACO1
SYT1
FGFR2
BGN
OSBP
FUT4
ACHE
FGFR4
GAL
FGFR3
CBL
PTGS1
MMP11
KDELR1
F2R
RPS12
MGAT1
MAPK3
CALR
PIK3R1
MAPK1
GRN
LAP3
GJB2
PCSK6
CCN2
HLA-F
LRPAP1
GDI1
CASQ1
SDC4
STIP1
INPP5B
GBP1
HPD
MAN1A1
SDC2
GPC1
COPB2
BSG
ATP7B
ARL2
ARL3
TRIM23
MAP2K2
SREBF1
IFNGR2
ARL1
ID1
WNT5A
PRKCI
MTOR
PI4KA
NSG1
HTT
ABCG1
NSF
NOTCH1
NEDD4
PLA2G4A
RAP1GAP
ARCN1
TRAPPC10
CSNK1D
PITPNB
LMAN1
FASN
ARRB1
MAN2A2
VPS41
TMED10
PSEN1
RGS19
PSEN2
TSC2
GNAQ
MMP14
GDI2
SERPINB9
SERPINH1
PEX5
DNM2
RASSF2
LRBA
PPT1
RAB7A
RAB9A
RAB13
RAB27A
MMP16
BCAP31
CAV2
GPC3
CLCN3
CLCN4
VAMP7
LUM
PRELP
FUT6
MSH6
NDST1
NDST2
ARFIP2
ARFIP1
COPB1
COPA
CTSC
LIMK2
CLTCL1
AP3M2
TTC3
IST1
SEC24C
PRKAA2
EPHA4
NAPA
F2RL1
CDH15
SEC13
AP1S2
WNT3
WNT3A
BACE1
STX17
RAB38
CORO7
DAOA
RAB15
AP3S2
GABARAPL2
SNAP25
CDC42
RAB8A
RAB2A
RAB10
RAB14
ARF3
RND3
B2M
COPZ1
AP1S1
RRAS2
NCS1
ARF6
RAB11A
RAB1A
GRB2
RAC1
VAMP2
DYNLT1
UBXN2A
ASIC1
SLC35A2
SLC35A1
SLC35B1
NUCB2
TMF1
COG7
ARF1
ARF5
MUC5AC
HSPG2
PKD1
LRP2
FGD1
ATP2C1
ATP11A
ATP8B2
CLTC
B4GALNT1
OCRL
PRKCE
GCNT1
MAP2K1
NUCB1
CAV1
TAP1
TAP2
ATP7A
NOTCH2
ICA1
DNM1
FMOD
GOLGA3
GOLGA2
CAMSAP2
VAC14
MGAT3
MGAT5
MGAT2
GALNT2
GALNT1
AP1B1
BST2
ST3GAL1
ST3GAL3
ST3GAL4
SCAP
SREBF2
STX4
MAP4K2
HYAL2
TMEM115
AIMP1
LMAN2
ANK3
DLG1
PRDM2
STRN3
STX5
CLN3
PPIL2
PPP2R5C
AP3B2
PDE3B
PLD1
GOLGA4
TMED1
ROCK1
FZD5
PICALM
MAMLD1
SERINC3
ATR
PKD2
SNX1
PWP1
CUL3
PTCH1
RAB31
RAB32
ARFRP1
KLF5
PRKG1
CDK13
SCARB2
DAG1
CTTN
GAS6
GALNT3
BECN1
NEDD9
GANAB
MBTPS1
COG2
GOLGB1
RAB39A
NUMA1
CUL7
UBXN2B
NAA25
LAPTM4A
SNX17
RAB3GAP1
POSTN
PDIA6
PRKD1
LLGL1
TMED2
RHEB
DHCR24
SEC23A
SEC23B
CYTH1
TAF11
TAF7
TGFBI
TRIP10
TRIP11
MAPRE1
ALX1
HERC1
RAB30
VAMP3
ATP6AP1
NFE2L2
EXT1
PCSK7
NTRK2
MAN2A1
UGCG
RTN1
ST3GAL2
PTPRN
AOC3
TMEM132A
CLEC16A
SGSM1
HLA-DRB5
GNPTAB
MGAT5B
CCDC88A
VMA21
FAM174B
FUT11
GALNTL6
CERKL
RIC1
PREPL
PKDCC
MPPE1
KLHL12
KLHL22
EIPR1
UNC50
WDR81
ESCO2
YIF1B
PPP6R3
MIA3
WDR44
RAB41
TJAP1
HABP4
DOP1A
SLC35D3
WIPI1
RABGAP1L
LRRK2
ATAT1
MANEA
CLVS2
ARMH3
ARHGAP21
GORAB
WLS
CPTP
MANEAL
GKAP1
PDE4DIP
ECPAS
JAKMIP3
DENND4C
ZDHHC20
TENT4A
AP1AR
FAM91A1
GLT8D1
SCARA3
TRIM68
TANGO2
NAPEPLD
RAB12
DENND5A
SDE2
B4GALNT3
RHBDD2
TMEM214
RGMB
SLC30A6
PMF1
CEP85
SCYL2
GOLM2
FUT10
PKN3
ALKBH5
PDXDC1
GALNT18
CNST
AGTRAP
NHS
PAQR3
AFTPH
CSPG4
TEX261
PARM1
C6orf89
DRAM2
B3GNT9
ZDHHC24
CRELD2
PACS1
SLC30A10
DNMBP
GIGYF2
QSOX2
SRCAP
RIPOR1
FGD6
PLEKHM3
CHSY3
SLC35D2
B4GALNT4
RHOU
CHST9
LPCAT2
G2E3
CHST15
HS2ST1
CHST3
DYM
SLC16A13
TRAPPC11
ATG9A
LYSMD3
CCDC186
TMC6
CLASP1
GALNTL5
GOLGA7
CAMKMT
CCDC91
SH3RF1
RABEPK
HUWE1
SLC35E3
TMED4
B3GNT8
GALNT5
GALNT7
GALNT10
TRAPPC6B
SERINC5
CAND1
HOOK3
SGMS1
SLC26A11
STING1
CHSY1
CEP57
STX12
MARCHF9
GPSM1
RAB43
GALNT13
ERC1
CREG2
ZDHHC13
ZDHHC17
TRAPPC5
PLD3
HID1
FMNL3
P3H2
ZDHHC21
GLYCTK
ARL17A
FAM114A1
GCC2
LMTK2
SULF2
SULF1
GALNT12
FAM20C
IFT20
TMEM192
ZDHHC23
HACE1
CHPF
KIAA0319L
ZDHHC14
SELENOH
DSEL
GPC2
VPS52
DOCK4
SLC39A11
SYS1
NLGN1
SLC66A2
MICALL1
MPP5
FBXW8
LARGE2
GALNT16
FGFRL1
GALNT4
PHETA1
MINK1
MMGT1
TMEM199
GBGT1
LZTR1
CSGALNACT2
ARFGAP2
ARFGAP1
FAM241A
ATP11C
GOLM1
TMEM87A
UXS1
CHST4
CHST14
GALNT6
DYNC2H1
B3GALNT2
GALNT11
ICA1L
ST6GALNAC3
TNRC6A
DIPK2A
LFNG
CHST13
SLC30A7
PPHLN1
LPCAT1
SYNE1
USP32
IL17RD
MDGA1
NBEA
STEAP2
SEMA6D
KBTBD8
SVIP
SGMS2
COP1
MCFD2
SCAMP5
SLC30A5
MPLKIP
UHMK1
SLC35B2
GOLGA5
SLC35G2
RAB3IL1
TMEM167A
PI4K2B
SPPL3
SPPL2B
SPPL2A
MAPK15
BICD2
TRPM4
DDX54
CSGALNACT1
PXYLP1
RNF128
CREB3L4
USP33
PAQR8
WHAMM
ATP8B4
COG1
RAB2B
CHPT1
SCFD1
SECTM1
CANT1
TRAPPC12
SELENOM
ABCA5
ATL1
MUC16
RFFL
POMGNT1
ST8SIA2
ST8SIA4
SEC14L1
SLC39A7
PIEZO1
FAM3C
GBF1
NCSTN
TM9SF4
RGP1
FIG4
AP3S1
TBC1D5
MYO18A
RUBCN
SORL1
RSC1A1
NRGN
TFG
USP6NL
GOLGA1
RPGR
KIFAP3
NEO1
RAB8B
ARHGEF2
STMN2
EXT2
MR1
SCAMP4
FBXW7
MYDGF
YIPF5
PPP2R3C
SLC35B4
ZNF622
ZDHHC16
PMEPA1
ST6GALNAC6
ERGIC1
SLC35C1
SYAP1
TMEM230
RAB7B
VTI1A
APH1A
TBC1D20
RHBDF1
GCC1
OPTN
RAB39B
CLIP3
YIPF6
GNPNAT1
TVP23C
C1GALT1C1
MVB12A
C11orf24
GALNT14
PERP
BICD1
SLC35A4
VMP1
ZDHHC12
SLC39A13
AJUBA
PLEKHA8
COG3
AKR1E2
VCPIP1
SLC35E1
TMEM87B
ARL5B
SCYL1
B3GALT6
SAMD8
RMDN2
PRRC1
FGD4
FAM20A
HS6ST2
COG8
TEPSIN
CCDC115
CLIC6
ARAP1
CASD1
AP1S3
ERMAP
NEDD4L
TRAPPC9
RAB3IP
VPS13A
GAL3ST4
ERGIC2
LMF1
CLCC1
DCLRE1C
CDK5RAP2
OSBPL9
SLC9A7
CYTH2
SORT1
GPER1
MPHOSPH9
TSNAX
PKMYT1
CHP1
ATXN2
LITAF
CIB1
SMO
ATF6B
SH3GL2
VRK1
GDF15
AKAP9
MAPKAP1
WDR77
GORASP1
FYCO1
CLSTN3
SDF4
PGAP4
SLC50A1
ERP44
SLC35A5
TMEM79
UBAC1
YIPF4
C16orf70
NAA11
SYT17
INPP5K
NDFIP1
SYT11
PI4K2A
TMEM43
PDCD10
APOO
KIFC3
ST6GALNAC5
TMED9
IFT27
C1orf43
YIPF2
CHID1
JAM3
OSBPL11
RAB11FIP5
TMEM59
AP1M1
FUT8
B3GNT5
SLC29A3
PRRG4
ASPSCR1
RAB34
WDR11
PRKD2
DPY30
SPEF2
SELENOI
B3GNT4
YIPF3
PDGFD
MCOLN1
CHST6
UBA5
ADAM19
RAB33B
RAB6C
GABARAPL1
RAB1B
LMAN2L
ING2
XYLT2
GLT8D2
UNC93B1
KIF13A
WNT5B
SLC35B3
VPS33B
CHST8
ARV1
BLZF1
TNKS2
ACBD3
UNC45A
FZD8
GOLPH3L
GOLPH3
ST6GALNAC4
GLIPR2
RETREG1
ZDHHC6
C12orf49
NAA60
PTGES2
DDX31
GORASP2
RNF121
VIPAS39
COG4
MAP6D1
FKRP
RNF122
C17orf75
CLSPN
PLEKHA3
PIDD1
ZFYVE1
SLC38A10
TMEM165
OTOF
TMBIM4
GBA2
PREB
GOPC
ABCB6
ARFGAP3
RAB18
A4GALT
CHST11
ZDHHC4
GPR108
SLC35C2
ITM2C
BIRC6
SAR1A
MAN1C1
ASH1L
TLR8
PDGFC
CHST12
PICK1
INPP5E
RAB6B
VPS45
TMEM167B
AGPAT3
C1GALT1
CHST7
TENM2
SACM1L
SLC35D1
ZDHHC18
TBC1D23
NDFIP2
TMEM30A
PLEKHJ1
IFT57
DNAJC28
RAB20
BPNT2
SYBU
SMPD4
ZDHHC7
QPCTL
AATF
B3GNT2
ZDHHC3
BET1L
UGGT2
UGGT1
USE1
GGA3
PODXL2
STMN3
WWOX
SPG21
COMMD9
CNIH4
VAPA
GCNT4
VPS54
PLCE1
RELCH
STK26
COPZ2
PTGFRN
CHPF2
TBC1D14
STX18
SPRR3
COPG2
XPR1
CTSZ
B4GALT7
PEF1
KLK11
B4GALT6
CLN8
VTI1B
GASK1A
CNTNAP2
PCSK1N
PGAP2
DPP7
RABAC1
VPS51
ZDHHC2
DAPK2
SCOC
ST6GALNAC2
MOSPD1
GNPTG
DBNL
GGA2
GGA1
NAGPA
TMEM59L
CHIC2
MAN1B1
AMFR
TENM1
DSE
RAB21
TRAPPC2L
ZDHHC8
MTUS1
VANGL2
TMCO1
MGAT4A
NOTCH3
MYO6
BOK
SYNRG
NDRG2
STX8
ANGEL1
ST3GAL5
NSFL1C
COG5
AP4E1
PPP6R1
MAPK8IP3
DICER1
DNM3
MGAT4B
BAIAP2
HDAC5
ZNF148
MTMR6
RNF24
ENTPD4
ST3GAL6
ERGIC3
ITM2B
TRAPPC4
B3GNT3
RXYLT1
UST
B3GALT5
SLC35A3
SLC9A8
MYRF
ATP11B
POFUT2
FNDC3A
PIKFYVE
KLHL20
AP3M1
COG6
KCNIP3
NOSIP
SH3GLB1
ZDHHC9
MOB4
TMED5
TMED7
GOLT1B
CBY1
TMED3
DOP1B
TRRAP
CHST2
MARF1
MYO5A
YIPF1
AP4S1
CEP83
ANGPTL3
CERT1
TRAPPC1
IER3IP1
SNX9
BACE2
B3GALT1
UBIAD1
GPC6
RFNG
CPQ
HS3ST3B1
HS3ST3A1
COPG1
ARL5A
SAR1B
AP4B1
SELENOK
ARFGEF2
ARFGEF1
STK24
CEPT1
SLC30A1
ROBO1
SEC23IP
COLEC10
