# Supplementary material for: CURTAIN—A unique web-based tool for exploration and sharing of MS-based proteomics data
Source: Proc Natl Acad Sci U S A. 2024 Feb 7;121(7):e2312676121. doi: 10.1073/pnas.2312676121 (PMC10873628; doi:10.1073/pnas.2312676121)
Supplement: Supplementary file 9 — Code S01 (ZIP) [file pnas.2312676121.sd08.zip › Alessi-Lab-curtain-353715d/docs/assets/proteinLists/Lysosome.txt]

ABCA3
ABCC10
AHNAK
ANKFY1
ANPEP
AP1B1
AP1G1
AP1M1
AP1M2
AP1S1
AP1S2
AP1S3
AP3B1
AP3B2
AP3D1
AP3M1
AP3M2
AP3S1
AP3S2
AP4B1
AP4E1
AP4M1
AP4S1
ARF1
ARRB1
ARSD
ATP11A
ATP11C
ATP6AP1
ATP6V0A1
ATP6V0A2
ATP6V0A4
ATP6V0B
ATP6V1A
ATP6V1B1
ATP6V1B2
ATP6V1C1
ATP6V1C2
ATP6V1D
ATP6V1E1
ATP6V1F
ATP6V1H
C18orf8
C1orf85
CD1B
CD1D
CD1E
CLCN5
CLCN6
CLTA
CLTB
CLTCL1
COL6A1
CP
CPVL
CREG1
CTSE
CTSG
DAGLB
DNAJC13
DNAJC5
DNAJC6
DNASE2
DNM2
DPP4
ECE1
EGF
ENPEP
ENPP1
ENTPD4
FLOT1
FLOT2
GDAP2
GGA1
GGA2
GNA11
GNAI1
GNAI2
GNAI3
GNAQ
GNB1
GNB2
GNB4
GNPTAB
GNPTG
GPLD1
HLA-DMA
HLA-DMB
HLA-DOA
HLA-DOB
HLA-DPA1
HLA-DPB1
HLA-DQA1
HLA-DQA2
HLA-DQB1
HLA-DQB2
HLA-DRA
HLA-DRB1
HLA-DRB5
IGF2R
KIAA0226
LNPEP
LRP1
LRP2
MMD
MON1B
MYLPF
NAGLU
NAGPA
NAPA
NAPG
NSF
P2RX4
PI4K2A
PLA2G4F
PLD1
PNPLA7
RAB2A
RAB5C
RAB7A
RDH14
RNASE2
RNASET2
SCPEP1
SH3GL2
SLC12A4
SLC2A8
SLC30A2
SLC44A2
SMCR8
SPG11
SPNS1
STARD3
STARD3NL
SUMF1
TLR3
TMEM55A
TMEM55B
TMEM8A
TMEM92
UBA52
VASN
WDR11
WDR41
ZFYVE26
AP5B1
AP5Z1
CCZ1B
CTSV
MFSD12
MITF
TFE3
TFEC
TLDC1
ABCA2
ABCA5
ABCB9
ACP2
ACP5
ACPP
AGA
ARL8A
ARL8B
ARSA
ARSB
ARSG
ASAH1
ATP13A2
ATP6V0C
ATP6V0D1
ATP6V0D2
ATP6V1G1
CCDC115
CCZ1
CD164
CD63
CD68
CD74
CHID1
CHIT1
CLCN7
CLN3
CLN5
CLTC
CTBS
CTNS
CTSA
CTSB
CTSC
CTSD
CTSF
CTSH
CTSK
CTSO
CTSS
CTSW
CTSZ
CUBN
DEPDC5
DNASE2B
DOC2A
DPP7
DRAM1
DRAM2
EPDR1
FNBP1
FUCA1
GAA
GALC
GALNS
GBA
GGA3
GGH
GLA
GLB1
GM2A
GNS
GPR137
GPR143
GUSB
HEXA
HEXB
HGSNAT
HPSE
HSPA8
HYAL1
HYAL2
HYAL3
IDS
IDUA
IFI30
IL4I1
ITM2C
LAMP1
LAMP2
LAMP3
LAMTOR1
LAMTOR2
LAPTM4A
LAPTM4B
LAPTM5
LGMN
LIPA
LITAF
LMBRD1
LRBA
M6PR
MAN2B1
MAN2B2
MANBA
MCOLN1
MCOLN2
MCOLN3
MFSD8
MIOS
MPO
MTOR
NAAA
NAGA
NAPSA
NBR1
NCSTN
NEU1
NEU4
NPC1
NPC2
OSTM1
PCYOX1
PEBP4
PLA2G15
PLA2G4E
PLBD2
PLEKHF1
PPT1
PPT2
PRCP
PRDX6
PSAP
PSAPL1
PSEN1
RAB14
RAB27A
RILP
RNF13
RNF152
RPTOR
RRAGA
RRAGB
RRAGC
RRAGD
SCARB1
SCARB2
SGSH
SIAE
SIDT2
SLC11A1
SLC11A2
SLC15A3
SLC17A5
SLC26A11
SLC29A3
SLC2A13
SLC36A1
SLC38A9
SLC48A1
SMPD1
SNX16
SORT1
SPHK2
SPPL2A
STX7
TCIRG1
TLR7
TLR9
TM9SF1
TMBIM1
TMEM175
TMEM192
TMEM63A
TMEM74
TMEM9
TMEM97
TPCN1
TPCN2
TPP1
TRIM23
TRIP10
TSPAN1
UNC13D
UNC93B1
UVRAG
VAMP7
VPS11
VPS16
VPS18
VPS33A
VPS33B
VPS35
VPS39
VPS41
WDR48
ZNRF1
ZNRF2
CTSL
CYB561A3
EVA1A
SLC35F6
TFEB
CYB561
SLC17A1
UBA1
EPG5
RNF183
SPAAR
TSC2
CTRB1
CTLA2B
CTLA2A
GM49391
CCKAR
NEU3
RAB12
VTI1B
SLC7A14
FYCO1
TMEM150A
TMEM165
ARRDC3
BC048403
SEC13
BORCS8
SNX14
BC051665
FUCA2
WDR45B
TMEM106B
GIMAP5
GM49392
BLOC1S2
ZC3HAV1
RAB38
PRKCD
AKR1B3
PRF1
PDGFRB
ACP4
ACE
MARCHF8
SOD1
TRIM29
CD300LD3
CST7
SLC7A5
SNAPIN
RNF19B
TECPR1
STX3
SLC30A3
4930486L24RIK
SRGN
SEH1L
KXD1
TM4SF5
MYO5A
BORCS6
TMEM79
ADA
RAMP3
CTS8
CTS7
GPR137C
MMP13
CPQ
IRGM1
MFSD1
PLBD1
CXCR2
VPS4A
CTSLL3
RAB7
SIGLECF
PGAP6
ES18
NOS1
RB1CC1
GM49369
FTL1
FTH1
CLNK
FGFR3
MPZ
HRG
SLC17A4
GOT1
GJA1
CTSM
LAMTOR5
TRPM2
MREG
MT1
CTSQ
SPPL2B
C9ORF72
H2-OB
H2-DMB2
H2-DMB1
H2-DMA
TINAGL1
AQP2
MARCHF1
GFAP
ITFG2
MARCHF3
NPPA
RPS6KC1
PLA2G5
RAB9B
STX8
SLC15A4
CTS3
H2-EB1
CLCN3
SULT1C2
MARCHF2
VAMP8
SZT2
PIK3C3
H2-AA
MAP1LC3A
GRN
GRIN2B
P2RY2
RAB7B
SLC39A8
NSG2
PAX2
OCA2
ATP6AP2
TREML4
ATRAID
IFITM3
LAMTOR4
ABHD6
GLMP
STXBP2
BLOC1S1
SIDT1
UBXN6
BBC3
ELAPOR1
TMEM199
SLC17A2
FNIP2
RUBCN
BACE1
TMEM59
LRRK2
ANXA11
SNX1
EAR4
KCNQ1
TRAF3IP3
PDE1C
SNX2
BORCS5
CTSR
DTX3L
PLEKHM1
CDIP1
HPS6
LARS
KIF2A
LAMP5
PON2
PRSS57
FLCN
WDR59
SLC39A14
TASL
SLC46A3
PIP4P1
RAB3A
VPS26A
SLC2A6
FFAR4
ALDOB
AP5M1
DNASE2A
ASS1
PIP4K2A
NPRL3
CLEC16A
SLC66A1
PSEN2
APP
APOE
ANK3
SLC3A2
TPSAB1
MYO7A
CALCRL
ABCD4
ABCD1
RMC1
FNIP1
PLD3
SYT11
SYT7
INSR
MLC1
IL1B
SPAG9
WDR24
MEAK7
CTSJ
AP5S1
HGS
ANXA1
RNASET2A
LHCGR
LDLR
HCK
TMEM9B
KLHL22
BCL10
MARCHF9
HSP90AB1
KPTN
TNFAIP3
NCOA4
PRSS16
GZMB
CST3
MAP1LC3B
RAB39
CD1D1
IFNAR1
PIP4P2
HPS4
PCSK9
RNASE6
ADAM8
NPRL2
HAP1
SHKBP1
ATP10B
SPPL2C
SLC17A3
SNAP23
WDR81
ANKRD27
TMEM150B
CXCR4
CHMP2B
SFTPB
PLA2G10
VPS13A
GM49352
CLCN4
SLC49A4
NSG1
VPS36
RAB9
CTS6
DYNC1LI1
DYNC1LI2
FASL
SAAC
ANK2
SLC30A4
RNASET2B
OCLN
TM6SF1
CAT
CAPN2
CAPN1
ANXA6
ANXA2
GPC3
SQSTM1
PRTN3
CRHBP
TINAG
TMEM150C
GPR137B
BRI3
CYBRD1
SRC
BORCS7
CD34
TMEM25
GABARAP
