# Supplementary material for: CURTAIN—A unique web-based tool for exploration and sharing of MS-based proteomics data
Source: Proc Natl Acad Sci U S A. 2024 Feb 7;121(7):e2312676121. doi: 10.1073/pnas.2312676121 (PMC10873628; doi:10.1073/pnas.2312676121)
Supplement: Supplementary file 9 — Code S01 (ZIP) [file pnas.2312676121.sd08.zip › Alessi-Lab-curtain-353715d/docs/assets/proteinLists/Mito.txt]

AADAT
AARS2
AASS
ABAT
ABCB10
ABCB6
ABCB7
ABCB8
ABHD10
ABHD11
ABHD18
ACAA2
ACAD10
ACAD8
ACAD9
ACADL
ACADM
ACADS
ACADSB
ACADVL
ACAT1
ACO2
ACOT1
ACOT13
ACOT2
ACOT9
ACP6
ACSF2
ACSF3
ACSL1
ACSL4
ACSM1
ACSM2A
ACSM2B
ACSM3
ACSM4
ACSM5
ACSM6
ACSS1
ACSS3
ACYP2
ADAR
ADCK1
ADCK2
ADCK5
ADCY10
ADHFE1
ADO
ADPRHL2
AFG1L
AFG3L2
AGK
AGMAT
AGPAT5
AGXT2
AIFM1
AIFM3
AK2
AK3
AK4
AKAP1
AKAP10
AKR1B1
AKR7A2
ALAS1
ALAS2
ALDH18A1
ALDH1B1
ALDH1L1
ALDH1L2
ALDH2
ALDH4A1
ALDH5A1
ALDH6A1
ALDH7A1
ALDH9A1
ALKBH1
ALKBH7
AMACR
AMT
ANGEL2
APEX1
APEX2
APOPT1
ARG2
ARL10
ARL2
ARL4C
ARMC1
ARMC10
ARMCX2
ARMCX3
ATAD1
ATAD3A
ATAD3B
ATP23
ATP5F1
ATP5F1A
ATP5F1B
ATP5F1C
ATP5F1D
ATP5F1E
ATP5H
ATP5IF1
ATP5J
ATP5L
ATP5MC1
ATP5MC2
ATP5MC3
ATP5MD
ATP5ME
ATP5MF
ATP5MGL
ATP5MPL
ATP5PO
ATP5S
ATP7B
ATPAF1
ATPAF2
AUH
BAD
BAK1
BAX
BBC3
BCAT2
BCKDHA
BCKDHB
BCKDK
BCL2
BCL2L1
BCL2L11
BCL2L13
BCL2L2
BCS1L
BDH1
BNIP3
BNIP3L
BOLA1
BOLA3
BPHL
BPNT1
BRI3BP
C12orf10
C12orf65
C12orf73
C15orf40
C15orf61
C15orf62
C17orf80
C19orf12
C1orf53
C1QBP
C22orf39
C2orf69
C3orf33
C5orf63
C8orf82
CA5A
CA5B
CARD19
CARS2
CBR4
CCDC127
CCDC51
CCDC58
CCDC90B
CCS
CCSMST1
CDK18
CDK5RAP1
CEBPZOS
CHCHD10
CHCHD2
CHCHD5
CHCHD7
CHDH
CISD1
CISD3
CKMT1A
CKMT2
CLPB
CLPP
CLPX
CLUH
CLYBL
CMC1
CMC2
CMC4
CMPK2
COA1
COA3
COA4
COA5
COA6
COA7
COASY
COMTD1
COQ10A
COQ10B
COQ2
COQ3
COQ4
COQ5
COQ6
COQ7
COQ8A
COQ8B
COQ9
COX10
COX11
COX14
COX15
COX16
COX17
COX18
COX19
COX20
COX4I1
COX4I2
COX5A
COX5B
COX6A1
COX6A2
COX6B1
COX6B2
COX6C
COX7A1
COX7A2
COX7A2L
COX7B
COX7B2
COX7C
COX8A
COX8C
CPOX
CPS1
CPT1A
CPT2
CRAT
CRLS1
CRYZ
CS
CSKMT
CTPS2
CUTA
CXorf38
CXorf40A;CXorf40B
CYB5B
CYB5R1
CYB5R3
CYC1
CYCS
CYP11A1
CYP11B1
CYP11B2
CYP1A1
CYP24A1
CYP27A1
CYP27B1
CYP27C1
D2HGDH
DARS2
DBT
DCXR
DDX28
DECR1
DELE1
DGLUCY
DGUOK
DHFR
DHFR2
DHODH
DHRS2
DHRS4
DHRS4L2
DHTKD1
DHX30
DHX32
DIABLO
DLAT
DLD
DLST
DMAC1
DMAC2
DMGDH
DNA2
DNAJC11
DNAJC15
DNAJC19
DNAJC30
DNLZ
DNMT1
DRP1
DTD1
DTYMK
DUS2
DUSP11
DUT
EARS2
ECH1
ECHDC2
ECHDC3
ECHS1
ECI1
ECI2
ECSIT
ELAC2
EMRE
ENDOG
ENOSF1
ERAL1
ETFA
ETFB
ETFBKMT
ETFDH
ETFRF1
ETHE1
EXD2
EXOG
FAHD1
FAHD2A
FAHD2B
FAM136A
FAM162A
FAM173A
FAM173B
FAM185A
FAM210A
FAM210B
FAM213B
FAM222B
FARS2
FASTK
FASTKD1
FASTKD2
FASTKD3
FASTKD5
FBXL4
FDX1
FDX2
FDXR
FECH
FEM1B
FH
FHIT
FIS1
FKBP8
FLAD1
FMC1
FOXRED1
FPGS
FTMT
FUNDC1
FUNDC2
FXN
GARS
GATB
GATC
GATD3A;GATD3B
GATM
GCAT
GCDH
GCSH
GDAP1
GDAP1L1
GDF5OS
GFM1
GFM2
GHITM
GK;GK3P
GK2
GK5
GLDC
GLOD4
GLRX2
GLRX5
GLS
GLS2
GLUD1
GLUD2
GLYAT
GLYCTK
GOLPH3
GOT2
GPAM
GPAT2
GPD2
GPT2
GPX1
GPX4
GRHPR
GRPEL1
GRPEL2
GRSF1
GSR
GSTK1
GSTZ1
GTPBP10
GTPBP3
GTPBP6
GTPBP8
GUF1
GUK1
HADH
HADHA
HADHB
HAGH
HARS2
HAX1
HCCS
HDHD3
HDHD5
HEBP1
HEMK1
HERV1
HIBADH
HIBCH
HIGD1A
HIGD2A
HINT2
HINT3
HK1
HMGCL
HMGCS2
HOGA1
HPDL
HSCB
HSD17B10
HSD17B7
HSD17B8
HSDL1
HSDL2
HSP10
HSP60
HTATIP2
HTD2
HTRA2
IARS2
IBA57
IDE
IDH2
IDH3A
IDH3B
IDH3G
IFI27
IFI27L2
IMMP1L
IMMP2L
ISCA1
ISCA2
ISCU
ISD11
ISOC2
IVD
KARS
KIAA1191
KIF23
KIFC3
KMO
KYAT1
KYAT3
L2HGDH
LACTB
LACTB2
LAP3
LARS2
LDHD
LETM1
LETM2
LETMD1
LIAS
LIG3
LIPT1
LIPT2
LMO7
LONP1
LRPPRC
LYPLA1
LYPLAL1
LYRM1
LYRM2
LYRM9
MACROD1
MAIP1
MALSU1
MAOA
MAOB
1-Mar
2-Mar
5-Mar
MARS2
MAVS
MBLAC2
MCAT
MCCC1
MCCC2
MCCD1
MCEE
MCL1
MCU
MCUB
MCUR1
MDH2
ME2
ME3
MECR
METAP1D
METTL15
METTL17
METTL8
METTL9
MFF
MFN1
MFN2
MGARP
MGME1
MGST3
MIA40
MIC10
MIC13
MIC19
MIC25
MIC26
MIC27
MIC60
MICU1
MICU2
MICU3
MID49
MID51;MIEF1-MP
MIEN1
MIGA1
MIGA2
MIPEP
MITRAC7
MLLT11
MLYCD
MMAA
MMAB
MMADHC
MOCS1
MPC1
MPC2
MPG
MPPA
MPPB
MPST
MPV17
MPV17L2
MRM1
MRM2
MRM3
MRPL1
MRPL10
MRPL11
MRPL12
MRPL13
MRPL14
MRPL15
MRPL16
MRPL17
MRPL18
MRPL19
MRPL2
MRPL20
MRPL21
MRPL22
MRPL23
MRPL24
MRPL27
MRPL28
MRPL3
MRPL30
MRPL32
MRPL33
MRPL34
MRPL35
MRPL36
MRPL37
MRPL38
MRPL39
MRPL4
MRPL40
MRPL41
MRPL42
MRPL43
MRPL44
MRPL45
MRPL46
MRPL47
MRPL48
MRPL49
MRPL50
MRPL51
MRPL52
MRPL53
MRPL54
MRPL55
MRPL57
MRPL58
MRPL59
MRPL9
MRPP3
MRPS10
MRPS11
MRPS12
MRPS14
MRPS15
MRPS16
MRPS17
MRPS18A
MRPS18B
MRPS18C
MRPS2
MRPS21
MRPS22
MRPS23
MRPS24
MRPS25
MRPS26
MRPS27
MRPS28
MRPS29
MRPS30
MRPS31
MRPS33
MRPS34
MRPS35
MRPS36
MRPS37
MRPS38
MRPS39
MRPS5
MRPS6
MRPS7
MRPS9
MRRF
MRS2
MSRA
MSRB2
MSTO1
MT-ATP6
MT-ATP8
MTCH1
MTCH2
MT-CO1
MT-CO2
MT-CO3
MT-CYB
MTERF1
MTERF2
MTERF3
MTERF4
MTFMT
MTFP1
MTFR1
MTFR1L
MTFR2
MTG1
MTG2
MTHFD1L
MTHFD2
MTHFD2L
MTHFS
mt-HSP70
MTIF2
MTIF3
MT-ND1
MT-ND2
MT-ND3
MT-ND4
MT-ND4L
MT-ND5
MT-ND6
MTO1
MTPAP
MTRF1
MTRF1L
MTX1
MTX2
MTX3
MUL1
MUT
MUTYH
MYO19
MZM1L
NADK2
NAGS
NARS2
NAXD
NAXE
NCBP2-AS2
NDUFA1
NDUFA10
NDUFA11
NDUFA12
NDUFA13
NDUFA2
NDUFA3
NDUFA4
NDUFA4L2
NDUFA5
NDUFA6
NDUFA7
NDUFA8
NDUFA9
NDUFAB1
NDUFAF1
NDUFAF2
NDUFAF3
NDUFAF4
NDUFAF5
NDUFAF6
NDUFAF7
NDUFAF8
NDUFB1
NDUFB10
NDUFB11
NDUFB2
NDUFB3
NDUFB4
NDUFB5
NDUFB6
NDUFB7
NDUFB8
NDUFB9
NDUFC1
NDUFC2;NDUFC2-KCTD14
NDUFS1
NDUFS2
NDUFS3
NDUFS4
NDUFS5
NDUFS6
NDUFS7
NDUFS8
NDUFV1
NDUFV2
NDUFV3
NFS1
NFU1
NGRN
NIPSNAP1
NIPSNAP2
NIPSNAP3A
NIPSNAP3B
NIT1
NIT2
NLN
NLRX1
NME3
NME4
NME6
NMES1
NMNAT3
NNT
NOA1
NOCT
NR2F6
NSUN2
NSUN3
NSUN4
NT5C
NT5C3A
NT5DC2
NT5DC3
NT5M
NTHL1
NTPCR
NUBPL
NUDT1
NUDT13
NUDT19
NUDT6
NUDT8
NUDT9
OAT
OCIAD1
OCIAD2
OGDH
OGDHL
OGG1
OMA1
OPA1
OPA3
OSGEPL1
OTC
OVCA2
OXA1L
OXCT1
OXCT2
OXLD1
OXNAD1
OXR1
OXSM
PAM16
PANK2
PARK7
PARL
PARS2
PC
PCBD2
PCCA
PCCB
PCK2
PDE12
PDF
PDHA1
PDHA2
PDHB
PDHX
PDK1
PDK2
PDK3
PDK4
PDP1
PDP2
PDPR
PDSS1
PDSS2
PET100
PET117
PGAM5
PGS1
PHB
PHB2
PIGBOS1
PINK1
PISD
PLD6
PLGRKT
PLPBP
PLSCR3
PMAIP1
PNKD
PNPLA4
PNPLA8
PNPO
PNPT1
POLDIP2
POLG
POLG2
POLRMT
PPA2
PPDPF
PPIF
PPM1K
PPOX
PPTC7
PRDX3
PRDX5
PRELID1
PRELID3A
PRELID3B
PREP
PREPL
PRIMPOL
PRODH
PTAR1
PTCD1
PTCD2
PTGES2
PTPMT1
PTPN11
PTRH1
PTRH2
PTRHD1
PUS1
PUSL1
PYCR1
PYCR2
PYROXD2
PYURF
QDPR
QRSL1
QTRT1
QTRT2
RAB24
RACGAP1
RAD51
RANBP6
RARS2
RBFA
RCC1L
RDH13
REXO2
RFK
RHOT1
RHOT2
RIDA
RMDN1
RMDN2
RMDN3
RMND1
RNASEH1
ROMO1
RPIA
RPL7L1
RPUSD3
RPUSD4
RSAD1
RTN4IP1
SAMM50
SARDH
SARM1
SARS2
SCCPDH
SCO1
SCO2
SDE2
SDHA
SDHAF1
SDHAF2
SDHAF3
SDHAF4
SDHB
SDHC
SDHD
SDR39U1
SELENOO
SERAC1
SETD9
SFXN1
SFXN2
SFXN3
SFXN4
SFXN5
SHMT2
SIRT2
SIRT3
SIRT4
SIRT5
SLC11A2
SLC22A4
SLC25A1
SLC25A10
SLC25A11
SLC25A12
SLC25A13
SLC25A14
SLC25A15
SLC25A16
SLC25A18
SLC25A19
SLC25A2
SLC25A20
SLC25A21
SLC25A22
SLC25A23
SLC25A24
SLC25A25
SLC25A26
SLC25A27
SLC25A28
SLC25A29
SLC25A3
SLC25A30
SLC25A31
SLC25A32
SLC25A33
SLC25A35
SLC25A36
SLC25A37
SLC25A38
SLC25A39
SLC25A4
SLC25A40
SLC25A42
SLC25A44
SLC25A46
SLC25A47
SLC25A5
SLC25A51
SLC25A52
SLC25A53
SLC25A6
SLC25A8
SLC30A9
SLC35A4
SLC8B1
SLC9B2
SLIRP
SMCP
SMIM10L1
SMIM12
SMIM26
SMIM4
SMIM8
SNAP29
SNPH
SOD1
SOD2
SPATA18
SPATA19
SPATA20
SPG7
SPR
SPRYD4
SQOR
SSBP1
STAR
STARD7
STMP1
STOML2
STX17
SUCLA2
SUCLG1
SUCLG2
SUGCT
SUOX
SUPV3L1
SURF1
SYBU
SYNJ2BP
TACO1
TAMM41
TARS2
TATDN1
TATDN3
TAZ
TBRG4
TCAIM
TCHP
TDRKH
TDRP
TEFM
TFAM
TFB1M
TFB2M
THEM4
THEM5
THG1L
THNSL1
TID1
TIMM10
TIMM10B
TIMM13
TIMM17A
TIMM17B
TIMM21
TIMM22
TIMM23
TIMM23B
TIMM29
TIMM44
TIMM50
TIMM8A
TIMM8B
TIMM9
TIMMDC1
TJP1
TK2
TMEM11
TMEM126A
TMEM126B
TMEM141
TMEM143
TMEM14C
TMEM160
TMEM177
TMEM186
TMEM223
TMEM242
TMEM256
TMEM65
TMEM69
TMEM70
TMLHE
TOMM20
TOMM22
TOMM34
TOMM40
TOMM40L
TOMM5
TOMM6
TOMM7
TOMM70
TOP1MT
TOP3A
TPM3
TRABD
TRAP1
TRIAP1
TRIT1
TRMT1
TRMT10C
TRMT11
TRMT2B
TRMT5
TRMT61B
TRMU
TRNT1
TRUB1
TRUB2
TSFM
TSPO
TST
TTC19
TTC8
TUFM
TWNK
TXN2
TXNRD2
UCP1
UCP3
UNG
UQCC1
UQCC2
UQCC3
UQCR10
UQCR11
UQCRB
UQCRC1
UQCRC2
UQCRFS1;UQCRFS1P1
UQCRH;UQCRHL
UQCRQ
USP30
VARS2
VDAC1
VDAC2
VDAC3
VPS13A
VPS13D
VWA8
WARS2
XPNPEP3
YARS2
YBEY
YME1L1
YRDC
ZADH2
ZNF428
ZNF703
PMPCB
UQCRFS1
PMPCA
UQCRH
ATP5PF
APOOL
IMMT
HSPA9
LYRM4
GATD3A
MICOS10
PITRM1
DAP3
HSPD1
LYRM7
DNAJA3
ATP5PB
CHCHD3
SMDT1
NDUFC2
C6orf136
MPC1L
MTARC2
ATP5PD
ATP5MG
MMUT
PRODH2
CHCHD4
EHHADH
PRELID2
MICOS13
CHCHD1
HSPE1
PTCD3
SLC25A45
ECHDC1
HSD17B4
AURKAIP1
MTRES1
MPV17L
GADD45GIP1
C16orf91
HAO2
RDH14
ACAA1
CROT
GFER
COA8
ABCD3
BLOC1S1
DCAKD
PXMP2
APOO
ACAD11
CPT1B
DHRS1
STOM
METTL5
ACLY
ABCD2
ACACA
AKR1B10
PHYH
DNAJC4
ALDH3A2
ACSL6
PXMP4
NUDT2
CAT
CHPT1
DHRS7B
PRDX6
GARS1
ACCS
DNAJC28
TMEM205
MGST1
NIF3L1
SDSL
ACACB
DNM1L
NRDC
AHCYL1
MTARC1
CBR3
KARS1
FASN
TXNRD1
FDPS
IDI1
LDHAL6B
ACOT7
ARF5
TSTD1
OSBPL1A
RECQL4
FTH1
TSTD3
MCRIP2
UCP2
SLC25A48
SLC25A43
SLC25A41
SLC25A34
EPHX2
NUDT5
SERHL2
CHCHD6
PEX11B
PIF1
FABP1
ABCD1
DBI
ABCA9
SCP2
LDHB
HINT1
BID
AGXT
SMIM20
MSRB3
ACOT11
MARCHF5
ACOD1
AIFM2
PRDX2
DMAC2L
PRXL2A
POLQ
BCO2
MIEF1
C15orf48
PRKACA
CPT1C
SND1
ANTKMT
PRDX4
PAICS
AGPAT4
BIK
TOMM20L
COMT
MYG1
CRY1
SEPTIN4
EFHD1
RAB5IF
SPTLC2
ATPSCKMT
NEU4
CASP9
PRORP
CKMT1B
ATP5MF-PTCD1
CASP8
MIEF2
CEP89
NBR1
BOK
FKBP10
BCL2A1
CASP3
DMPK
PRKN
PICK1
BCL2L10
STYXL1
SPHK2
PABPC5
PRSS35
PDE2A
RTL10
SPIRE1
ARMCX1
POLB
ARMCX6
METTL4
SPHKAP
NAT8L
RP11_469A15.2
Atp5d
Atp5a1
Atp5e
Atp5b
Fh1
Atp5o
Atp5k
Atp5c1
Atpif1
Acad12
Cox8b
Afg3l1
2310061I04Rik
Cyct
Pcx
Atp5g3
C030006K11Rik
H2-Ke6
2810006K23Rik
Timm8a1
Csl
Acaa1a
Gm4984
BC003965
Tha1
Car5b
Acaa1b
Atp5j2
Tomm70a
Timm8a2
Akr7a5
Oxct2a
Atp5g2
Ckmt1
C330018D20Rik
mt-Cytb
Gykl1
Mthfsl
Akr1b7
Aldh1a7
Nrd1
Cryzl2
Cbr2
Atp5g1
Them7
Eri3
Acsm2
Slc25a54
Gm4952
Car5a
Mterf1b
2300009A05Rik
Isoc2a
Mterf1a
AA467197
Acot10
E130311K13Rik
Bcl2a1d
Cstad
1700066M21Rik
