# Supplementary material for: CURTAIN—A unique web-based tool for exploration and sharing of MS-based proteomics data
Source: Proc Natl Acad Sci U S A. 2024 Feb 7;121(7):e2312676121. doi: 10.1073/pnas.2312676121 (PMC10873628; doi:10.1073/pnas.2312676121)
Supplement: Supplementary file 9 — Code S01 (ZIP) [file pnas.2312676121.sd08.zip › Alessi-Lab-curtain-353715d/docs/assets/proteinLists/glyco.txt]

Galnt14
Slc35d3
Gal3st2
Chst2
Npl
Chga
Sulf2
Galnt3
St6galnac4
B3galt1
Mgat3
B4galt2
St6galnac6
Ugt8a
Galnt17
Gal3st3
A4galt
Galnt16
Ugt1a6b
Ugt1a10
Tpst1
Large2
Alg8
Renbp
Chst1
Galk1
Chsy3
Ext1
Slc35e4
B3gat2
Hyal2
St3gal5
Gla
Dpagt1
Chst11
Alg9
Rpn1
Extl3
Alg13
Uap1
Dad1
Nans
Ndst3
Gale
B4galt5
Slc35f5
Slc35d1
Gmppb
Mpi
Alg6
B3gnt3
Slc35f2
Pomt1
B4galnt3
Ddost
Slc35b1
Nagk
B4gat1
St8sia6
Chst7
Neu1
Alg5
Gfpt1
Gusb
Fut7
Tsta3
Rpn2
Gnpnat1
Slc35c2
Uxs1
Gmds
Ggta1
Ugp2
Slc35b2
Pomgnt1
Pomt2
Pigb
C1galt1c1
Mgat1
Dpm2
Dsel
Chst15
B4galt3
Slc35a2
Galnt12
Chpf
Alg1
Gfpt2
Aga
Galns
B3galnt1
Rfng
Cmah
Alg12
Gpi1
Hs3st6
Pigq
Glb1
B3galt6
Hs6st2
St3gal3
Has2
Neu3
Pgm1
Mgat5
Slc35e3
Ugdh
Cog4
Pofut1
Glce
Galk2
Gmppa
St3gal4
Pofut2
Pgm3
B3gat3
Slc35a4
Ctsa
Fut4
Slc35a3
Pmm1
Chst12
B4galt4
Uggt1
B4galnt1
B3gnt9
Pigp
Gcnt1
Cmas
Extl1
Alg10b
Mgat2
Large1
Cog2
Asah1
Gba
Slc35e1
Hexa
Cog3
Fut11
Ext2
Lamp2
Galnt1
Hs6st1
Pmm2
Chsy1
Cog6
Hyal1
Gne
Cog8
Gcnt3
Ndst2
Alg2
Mfng
Slc35f3
Gcnt2
Naga
Man2a2
Galc
Chst14
Hs2st1
Xylt2
Mgat4b
Man2b1
Cog1
Gaa
B3galnt2
Galnt7
Slc35a1
Casd1
Galt
B3gnt5
Tpst2
Lamp1
B4galnt4
Hk1
Ust
Csgalnact2
Galnt9
Galnt6
B4galt1
Gnpda2
Smpd1
Gm2a
Pigm
Pgm5
Slc35d2
Man2a1
Mgea5
C1galt1
Gnpda1
Fpgt
Slc35c1
Naglu
Siae
Pgm2
Galnt4
Cog7
Extl2
Piga
Arsa
Pgm2l1
Ogt
Hs3st1
Uap1l1
Slc35b3
Slc35a5
Dpm1
Idua
Lfng
Hs3st3b1
Ugcg
Lipa
Manba
Papss1
Slc35b4
Galnt11
Uggt2
B3galt4
B3gnt6
Ctns
Csgalnact1
Gal3st1
B3gnt2
B3gnt7
Khk
St3gal6
Ndst1
Mgat4a
St3gal2
St6galnac2
Hpse
St6galnac3
B3gnt4
St8sia4
Fut10
Sult1a1
Mgat5b
Fut1
Hs3st5
Galnt18
Galnt2
B4galnt2
B4galt7
Xylt1
St3gal1
Sgsh
Fut8
Chst10
Galnt10
B3galt2
Galntl6
Fut9
Sulf1
Arsb
Fut2
St6gal1
St8sia1
Hs3st3a1
Has3
St6galnac5
Galnt5
B3galt5
