# Supplementary material for: CURTAIN—A unique web-based tool for exploration and sharing of MS-based proteomics data
Source: Proc Natl Acad Sci U S A. 2024 Feb 7;121(7):e2312676121. doi: 10.1073/pnas.2312676121 (PMC10873628; doi:10.1073/pnas.2312676121)
Supplement: Supplementary file 9 — Code S01 (ZIP) [file pnas.2312676121.sd08.zip › Alessi-Lab-curtain-353715d/docs/assets/proteinLists/hedgehog.txt]

2410089E03Rik
2700049A03Rik
Adcy5
Adcy6
Adcyap1
Akt1
Akt2
Ankmy2
Arl13b
Arl6
Arrb2
Atad2
Atoh1
Atmin
B9d1
B9d2
Bbs1
Bbs2
Bbs4
Bbs5
Bbs7
Bbs8
Bcl6
Bcor
Brd2
Brd3
Brd4
Boc
Btrc
C2cd3
Cav1
Cc2d2a
Cdk11b
Cdo
Cebpb
Cenpj
Cep290
Cluap1
Csnk1a1
Csnk2a1
Csnk2a2
Cul1
Cul2
Cul3
Cxcr4
Cyr61
Dhcr7
Disp
Dlk1
Dync2h1
Dync2li1
Dyrk1a
Dzip1
Efcab7
Ehd1
Evc
Evc2
Ext1
Fbxl17
Fem1b
Fkbp8
Fuz
Gas1
Gas8
Gk
Gli2
Gli3
Gnai2
Gnai3
Gnas
Gpc3
Gpr161
Grk2
Gsk3b
Hdac1
Hdac2
Hdac6
Hhip
Hspb11
Hspg2
Ick
Ift122
Ift140
Ift172
Ift20
Ift27
Ift52
Ift57
Ift80
Ift81
Ift88
Inpp5e
Intu
Iqce
Itch
Itgb1
Katnb1
Kctd11
Kctd21
Kctd6
Kdm3a
Kif13b
Kif3a
Kif3b
Kif7
Lrp1
Lztfl1
Med12
Mkks
Mks1
Mtss1
Mycn
Nedd4
Nek1
Nek2
Neo1
Nfic
Numb
Ofd1
Pias1
Pik3c2a
Pin1
Pkdcc
Pkm
Plk1
Prkcd
Prkar1a
Prkra
Prmt1
Prrc1
Ptch1
Ptch2
Rab23
Rpgrip1l
Rsg1
Sap18
Serpine2
Setd7
Sirt1
Smarca4
Smarcb1
Smo
Smurf1
Smurf2
Sort1
Sp8
Spop
Stil
Stk11
Sufu
Sulf1
Tbc1d32
Tbx3
Tctn1
Tctn2
Tctn3
Tmem107
Tmem231
Tpra1
Traf3ip1
Ttbk2
Ttc21b
Ttc26
Ttk
Tulp3
Ubr3
Ubr5
Ulk3
Usp7
Usp21
Wdpcp
Wdr19
Wdr35
Zfp423
Zfp932
Znrf3
