# Supplementary material for: CURTAIN—A unique web-based tool for exploration and sharing of MS-based proteomics data
Source: Proc Natl Acad Sci U S A. 2024 Feb 7;121(7):e2312676121. doi: 10.1073/pnas.2312676121 (PMC10873628; doi:10.1073/pnas.2312676121)
Supplement: Supplementary file 9 — Code S01 (ZIP) [file pnas.2312676121.sd08.zip › Alessi-Lab-curtain-353715d/docs/assets/proteinLists/kinases.txt]

ILK
CSNK2A1
CAMK2D
MAPK1
CDK4
RPS6KA4
CDK2
PAK2
MAPK3
MAP2K2
PRKACB
MAP2K1
STK24
DDR2
MAP2K3
NEK7
HSPB8
PRKCA
PDK3
CSK
MAP2K4
GSK3B
RPS6KA3
SRC
PTK7
ROCK2
PDGFRB
CSNK2A2
CAMK1
MAPK15
IRAK4
CSNK1A1
CDK5
CASK
AKT1
OXSR1
MAPK14
VRK1
EPHA2
RIPK3
PRKAA1
CAMK2G
NEK2
JAK1
MAPKAPK2
NRBP1
CDC42BPB
SRPK1
MAP4K5
MAP4K1
RIPK1
EIF2AK2
RPS6KB1
SLK
STK3
SCYL1
GSK3A
CSNK1D
IGF1R
NEK9
ERN1
PKN2
DAPK3
RAF1
CSNK1G3
ADRBK1
PTK2
PRKCD
RIOK3
IKBKB
PTK2B
GAK
MAPK9
AXL
MAP4K4
CHUK
CDK7
PBK
ROCK1
PRKD2
TAOK1
MARK2
RIPK2
TAOK3
PDPK1
STK38
EGFR
PRKCI
PAK1
BRD2
PIK3R4
NEK6
ZAK
AKT2
STK39
ROR2
YES1
CDC42BPA
FER
PLK1
TP53RK
PKN1
TBK1
MAPK13
AURKA
AAK1
TRIO
STK4
MAP3K7
CDK9
PRKDC
ADCK4
BRD4
STK11
PDK2
AURKB
MARK3
ABL1
TRRAP
ARAF
RPS6KA1
BRD3
SYK
STK38L
AKT3
MAPKAPK5
MAP3K2
MAP2K7
MAPK8
MLKL
MAP2K5
PRKACA
ADCK1
STK17B
CAMKK2
STK25
PDK1
BCKDK
SRPK2
PXK
NPR2
VRK2
WNK1
TLK2
CSNK1G1
GRK6
MYLK
MAP4K3
STK10
RIOK1
BCR
CDK6
PRPF4B
IRAK1
HCK
CSNK1E
PAK4
FYN
CAMK1D
ERBB2
SCYL2
LYN
CDC42BPG
EIF2AK4
EPHB2
ADCK5
PRKCE
FASTK
PRKG2
PLK2
SCYL3
MELK
CLK3
PHKG2
LATS1
EEF2K
PRKG1
SMG1
RIOK2
FGFR1
MINK1
FLT4
EPHB4
TGFBR2
ULK3
CHEK1
MAP2K6
TAOK2
MAPKAPK3
RPS6KA5
BRAF
RPS6KB2
DYRK1A
PRKAA2
LIMK2
CLK2
ACVR1
MAPK7
EPHB3
MAP3K3
EIF2AK3
TNK2
CDK8
PRKD1
TTK
PDGFRA
ACVR1B
MKNK1
CIT
TIE1
MARK1
TGFBR1
TRPM7
DDR1
BMP2K
MAP3K4
EPHA4
STK16
INSR
ABL2
ULK2
BUB1B
PRKD3
CLK4
TEC
CAMK4
CAMKK1
BMPR1A
BTK
PAK3
CSNK1G2
ULK1
OBSCN
NRK
CHEK2
LRRK2
RNASEL
HIPK1
PRKX
CDK10
BMPR2
TLK1
ATM
JAK2
MAPK6
GRK5
WEE1
FGFR3
STYK1
PASK
RPS6KC1
FRK
ATR
ICK
FGFR2
DAPK1
SGK3
MAST2
EPHA6
LIMK1
MASTL
MERTK
MAPK11
FES
CSF1R
NRBP2
TESK2
EPHA7
BUB1
VRK3
TAF1
ACVR2A
EPHA3
NEK8
MARK4
SNRK
LRRK1
TYK2
RPS6KA6
NEK4
KSR1
CLK1
DMPK
ADCK2
RIPK4
PKMYT1
FLT1
MAP3K6
NEK1
MAP3K1
ROR1
IRAK3
MET
RET
STK31
TTN
TRIB3
MAPK12
BRSK1
PIM1
WNK2
PDK4
MAST3
DYRK1B
MKNK2
PRKCZ
TNIK
EIF2AK1
STK19
STK35
MAP3K11
TYRO3
NEK3
GSG2
NLK
MAP3K12
KALRN
BRSK2
LMTK2
BMPR1B
PKN3
LATS2
MAP3K5
TEK
RYK
NUAK1
IKBKE
HIPK3
ACVRL1
PIM3
PSKH1
FGFR4
Kinase
MAPK4
ADRBK2
GRK4
GRK1
GRK7
MAST1
LOC375449
PRKACG
PRKY
PRKCB1
PRKCG
PRKCQ
PRKCH
RPS6KA2
RPS6KL1
FLJ25006
SGK
SGK2
STK32B
STK32A
STK32C
CABC1
ALPK3
ALPK1
ALPK2
TRPM6
BRDT
FRAP1
TAF1L
CAMK1G
PNCK
CAMK2A
CAMK2B
HUNK
MGC42105
NUAK2
SNF1LK2
KIAA0999
SNF1LK
STK33
CAMKV
DAPK2
STK17A
DCAMKL1
DCAMKL3
DCAMKL2
MYLK2
MLCK
RP11-145H9.1
PHKG1
PIM2
PSKH2
STK40
TRIB1
TRIB2
LOC729871
TSSK2
TSSK3
TSSK1B
TSSK6
TSSK4
CSNK1A1L
TTBK1
TTBK2
CCRK
CDC2
CDK3
CDC2L6
CDC2L5
CRKRS
PCTK1
PCTK2
PCTK3
PFTK1
ALS2CR7
CDC2L2
CDKL5
CDKL1
CDKL2
CDKL3
CDKL4
DYRK3
DYRK2
DYRK4
HIPK2
HIPK4
MAPK10
MAK
RAGE
SRPK3
AURKC
CDC7
ERN2
UHMK1
MOS
NEK5
NEK10
NEK11
SBK1
LOC646643
PINK1
KIAA2002
DKFZp761P0423
PDIK1L
TEX14
FLJ23356
PLK3
PLK4
C9orf96
LOC91461
RIPK5
MGC16169
STK36
ULK4
FLJ40852
WNK4
WNK3
GUCY2C
GUCY2F
GUCY2D
NPR1
MAP3K15
YSK4
MAP4K2
MYO3A
MYO3B
PAK6
PAK7
ALS2CR2
LYK5
RP6-213H19.1
MAP3K8
MAP3K14
TNK1
ALK
LTK
MATK
ERBB3
ERBB4
EPHA1
EPHA5
EPHA8
EPHB1
EPHB6
EPHA10
INSRR
JAK3
AATK
LMTK3
MST1R
MUSK
FLT3
KIT
ROS1
FGR
BLK
LCK
PTK6
SRMS
ZAP70
BMX
ITK
TXK
NTRK1
NTRK2
NTRK3
KDR
IRAK2
TESK1
TNNI3K
MAP3K13
MAP3K9
MAP3K10
KIAA1804
KSR2
ANKK1
ACVR1C
ACVR2B
AMHR2
FAM20C
