# Supplementary material for: CURTAIN—A unique web-based tool for exploration and sharing of MS-based proteomics data
Source: Proc Natl Acad Sci U S A. 2024 Feb 7;121(7):e2312676121. doi: 10.1073/pnas.2312676121 (PMC10873628; doi:10.1073/pnas.2312676121)
Supplement: Supplementary file 9 — Code S01 (ZIP) [file pnas.2312676121.sd08.zip › Alessi-Lab-curtain-353715d/docs/assets/proteinLists/limma.divided.txt]

logFC	AveExpr	t	P.Value	adj.P.Val	B	status	comparison	Proteins
0.121473436	-0.144196357	0.605295161	0.565053373	0.789196611	-6.823537973	No Change	ip.B.minus.AL-ip.B.plus.AL	A0JNU3
2.941782461	1.280574944	6.840289327	0.000306584	0.00804273	0.742392545	No Change	ip.B.minus.AL-ip.B.plus.AL	A1L314
-0.120672955	-1.462207367	-0.463395696	0.657860384	0.846527504	-6.906440345	No Change	ip.B.minus.AL-ip.B.plus.AL	A2A432
-0.810599964	-0.897320494	-1.732251474	0.129074307	0.421500548	-5.615857271	No Change	ip.B.minus.AL-ip.B.plus.AL	A2A4P0
-0.342060909	-0.768393147	-1.001270277	0.351720769	0.651112446	-6.494390935	No Change	ip.B.minus.AL-ip.B.plus.AL	A2A5R2
-0.612800213	0.072219467	-3.501001961	0.010836381	0.108347992	-3.084086709	No Change	ip.B.minus.AL-ip.B.plus.AL	A2A690
-0.29809288	-0.214741666	-0.385167577	0.712132639	0.87576842	-6.943312318	No Change	ip.B.minus.AL-ip.B.plus.AL	A2A699
-1.059500334	1.363390318	-2.435601594	0.046835922	0.256418249	-4.614174208	No Change	ip.B.minus.AL-ip.B.plus.AL	A2A6A1
0.497140768	1.575411401	1.485605113	0.18316679	0.495461827	-5.940612137	No Change	ip.B.minus.AL-ip.B.plus.AL	A2A8L5
0.96697033	0.499441264	4.053853517	0.005395646	0.068066779	-2.338795089	No Change	ip.B.minus.AL-ip.B.plus.AL	A2A8Z1
4.870509638	2.927162123	11.05694394	1.59E-05	0.001675188	3.80561671	No Change	ip.B.minus.AL-ip.B.plus.AL	A2A9C3
-0.400877244	2.656856614	-0.920123398	0.389659146	0.677305991	-6.572435666	No Change	ip.B.minus.AL-ip.B.plus.AL	A2A9Q0
5.254473837	3.854265227	10.51907424	2.18E-05	0.00174974	3.490102266	No Change	ip.B.minus.AL-ip.B.plus.AL	A2AAJ9
-0.334559323	-1.740264506	-1.486883849	0.182838681	0.49517337	-5.938987771	No Change	ip.B.minus.AL-ip.B.plus.AL	A2ADY9
-0.772353389	-0.430577676	-1.52441314	0.173446023	0.48309549	-5.891011145	No Change	ip.B.minus.AL-ip.B.plus.AL	A2AF47
-1.206225163	2.506536917	-1.274310631	0.245265529	0.558126445	-6.198548449	No Change	ip.B.minus.AL-ip.B.plus.AL	A2AF53;Q8R3R5
-0.003680013	4.704404049	-0.006753581	0.994809529	0.998300757	-7.027019073	No Change	ip.B.minus.AL-ip.B.plus.AL	A2AFS3
-0.185740727	-0.635537172	-0.673124241	0.523557837	0.765718064	-6.776940902	No Change	ip.B.minus.AL-ip.B.plus.AL	A2AG50
-1.869313477	-3.412928399	-1.907277492	0.10033973	0.375123804	-5.37417211	No Change	ip.B.minus.AL-ip.B.plus.AL	A2AGL3
-0.807855244	-0.44484115	-1.891648866	0.102628389	0.379127204	-5.396049172	No Change	ip.B.minus.AL-ip.B.plus.AL	A2AGT5
1.023294095	-1.693838828	4.583499304	0.002888525	0.043807153	-1.667018829	No Change	ip.B.minus.AL-ip.B.plus.AL	A2AHC3
-0.333657031	0.13992045	-1.533020109	0.171355529	0.480989351	-5.879927227	No Change	ip.B.minus.AL-ip.B.plus.AL	A2AIL4
1.416599303	2.250365844	3.593203838	0.009615831	0.100701567	-2.956845271	No Change	ip.B.minus.AL-ip.B.plus.AL	A2AJ15
-0.367613438	1.584867532	-1.065666629	0.323721909	0.627051275	-6.429023648	No Change	ip.B.minus.AL-ip.B.plus.AL	A2AJI0
-0.019108196	-0.047284152	-0.097758696	0.925004189	0.969426049	-7.021594698	No Change	ip.B.minus.AL-ip.B.plus.AL	A2AJL3
0.047678192	-0.284420693	0.20734123	0.84194758	0.932579846	-7.002588675	No Change	ip.B.minus.AL-ip.B.plus.AL	A2AKK5
-0.798186138	3.875443745	-1.525810624	0.173105002	0.482957024	-5.889213503	No Change	ip.B.minus.AL-ip.B.plus.AL	A2ALI5
0.131954944	-2.346646401	0.189467002	0.855378121	0.937507562	-7.006612625	No Change	ip.B.minus.AL-ip.B.plus.AL	A2ALS5
0.091777964	-2.308376137	0.10657006	0.918272674	0.967506968	-7.020568769	No Change	ip.B.minus.AL-ip.B.plus.AL	A2ALU4
-0.157800646	0.054420701	-0.68992764	0.513582686	0.759561178	-6.764728866	No Change	ip.B.minus.AL-ip.B.plus.AL	A2ALW5
0.034981772	0.042909605	0.179900375	0.862588121	0.941192614	-7.008618988	No Change	ip.B.minus.AL-ip.B.plus.AL	A2AMM0
-0.000929809	-1.144605306	-0.004837853	0.996281848	0.998322513	-7.027031746	No Change	ip.B.minus.AL-ip.B.plus.AL	A2AN08
-0.985778159	7.184404415	-1.712876619	0.132705493	0.425514946	-5.642110283	No Change	ip.B.minus.AL-ip.B.plus.AL	A2ANU3
-1.616465671	-1.122687076	-2.828659759	0.026863321	0.18844284	-4.040885965	No Change	ip.B.minus.AL-ip.B.plus.AL	A2AP18
-0.237415583	0.193303285	-0.507832688	0.627971623	0.826333595	-6.882659987	No Change	ip.B.minus.AL-ip.B.plus.AL	A2APV2
-0.5711053	-1.577254848	-1.718030987	0.131730047	0.423874446	-5.635136964	No Change	ip.B.minus.AL-ip.B.plus.AL	A2APY7
-0.077137778	-0.148678656	-0.353936259	0.734339242	0.885232326	-6.956219072	No Change	ip.B.minus.AL-ip.B.plus.AL	A2AQ07
-0.216867913	0.839238122	-0.97365646	0.364296007	0.661808413	-6.521505183	No Change	ip.B.minus.AL-ip.B.plus.AL	A2AQ25
-0.098692404	0.919737217	-0.176096835	0.865458694	0.943122767	-7.009388095	No Change	ip.B.minus.AL-ip.B.plus.AL	A2AR02
0.108205649	3.238001225	0.223975938	0.829499307	0.92819003	-6.998522463	No Change	ip.B.minus.AL-ip.B.plus.AL	A2AR50
-0.438397076	0.224922212	-1.196228917	0.272502371	0.583604983	-6.287929689	No Change	ip.B.minus.AL-ip.B.plus.AL	A2ARA8
0.042674963	1.757922768	0.069013095	0.947007845	0.979618899	-7.024327798	No Change	ip.B.minus.AL-ip.B.plus.AL	A2ARI4
0.812579551	-1.664519801	2.431048959	0.047142193	0.256863072	-4.620818384	No Change	ip.B.minus.AL-ip.B.plus.AL	A2ARP1
0.497701564	0.412886786	0.998339386	0.353039183	0.651505524	-6.497295408	No Change	ip.B.minus.AL-ip.B.plus.AL	A2ARS0
0.062492622	-0.08477047	0.318330669	0.759995108	0.897893853	-6.969649809	No Change	ip.B.minus.AL-ip.B.plus.AL	A2AS89
1.31482688	0.632244664	3.432787582	0.011847658	0.114679594	-3.178929934	No Change	ip.B.minus.AL-ip.B.plus.AL	A2ASQ1
0.095253532	-0.087061933	0.543865052	0.60427546	0.813422693	-6.861902851	No Change	ip.B.minus.AL-ip.B.plus.AL	A2ASS6
-1.18727112	-1.353440877	-2.093016639	0.076716862	0.328381713	-5.110709633	No Change	ip.B.minus.AL-ip.B.plus.AL	A2ASZ8
0.075415407	0.063605559	0.320261118	0.758595323	0.897586314	-6.968956932	No Change	ip.B.minus.AL-ip.B.plus.AL	A2ATU0
-0.129992202	0.025473287	-0.790190098	0.456658675	0.725561196	-6.686550089	No Change	ip.B.minus.AL-ip.B.plus.AL	A2AUC9
0.078853661	-0.048122626	0.484354749	0.643673897	0.836327761	-6.895476628	No Change	ip.B.minus.AL-ip.B.plus.AL	A2AVZ9
-0.021022999	-0.699227671	-0.054077389	0.958461699	0.985217496	-7.025376446	No Change	ip.B.minus.AL-ip.B.plus.AL	A2AWA9
-0.325597524	0.267548978	-1.208036792	0.268224866	0.580066975	-6.274641342	No Change	ip.B.minus.AL-ip.B.plus.AL	A2AWP8
0.379576697	-1.182411568	1.299322573	0.237053041	0.550484119	-6.16918961	No Change	ip.B.minus.AL-ip.B.plus.AL	A2BDX3
0.145514099	-2.181101045	0.301439216	0.772284276	0.905714899	-6.975538944	No Change	ip.B.minus.AL-ip.B.plus.AL	A2BH40
-1.226395739	-0.027314532	-2.269800779	0.059433215	0.289927414	-4.855589608	No Change	ip.B.minus.AL-ip.B.plus.AL	A2CG49
-1.452463335	-1.84751106	-3.434213267	0.011825503	0.114679594	-3.176941725	No Change	ip.B.minus.AL-ip.B.plus.AL	A2RSJ4
0.47835295	-0.108620906	1.488361839	0.182460116	0.494943905	-5.937109432	No Change	ip.B.minus.AL-ip.B.plus.AL	A2RSQ0
-0.291903868	-1.58400332	-1.309684981	0.23372155	0.547080962	-6.156927271	No Change	ip.B.minus.AL-ip.B.plus.AL	A2RT62
-0.642103074	3.368106124	-1.459784954	0.18990812	0.50006948	-5.973261045	No Change	ip.B.minus.AL-ip.B.plus.AL	A2RTL5
-1.537770649	-2.242341758	-2.684481919	0.032881612	0.212258399	-4.250762196	No Change	ip.B.minus.AL-ip.B.plus.AL	A3KFM7
0.300070883	-1.716037657	1.161424443	0.285447084	0.595673511	-6.326605126	No Change	ip.B.minus.AL-ip.B.plus.AL	A3KFX0
-0.374112299	0.381387686	-1.557815358	0.165462797	0.474562268	-5.847833011	No Change	ip.B.minus.AL-ip.B.plus.AL	A3KG59
-0.330043378	3.211199017	-0.710976019	0.50126173	0.752646892	-6.74906508	No Change	ip.B.minus.AL-ip.B.plus.AL	A3KGS3
-0.193165379	-0.053431623	-1.122228426	0.300636398	0.607929936	-6.369252679	No Change	ip.B.minus.AL-ip.B.plus.AL	A3KMP2
-1.059089719	-0.787362515	-2.726396274	0.030997716	0.206520774	-4.189657558	No Change	ip.B.minus.AL-ip.B.plus.AL	A6H5Z3
-0.577862687	-1.092659834	-3.032842961	0.020259811	0.160524409	-3.745776258	No Change	ip.B.minus.AL-ip.B.plus.AL	A6H611
-0.273226323	-1.862494766	-0.966205547	0.367748155	0.66439122	-6.528724313	No Change	ip.B.minus.AL-ip.B.plus.AL	A6H630
-0.533631471	-1.248366734	-2.228188309	0.06310853	0.300159945	-4.915915336	No Change	ip.B.minus.AL-ip.B.plus.AL	A6H6A9
-0.08068191	-0.156906383	-0.387878633	0.710218786	0.875475643	-6.942142673	No Change	ip.B.minus.AL-ip.B.plus.AL	A6H6E2
-0.175242037	0.257250375	-0.970327554	0.365835244	0.663209526	-6.524735673	No Change	ip.B.minus.AL-ip.B.plus.AL	A6H8H2
-0.081485721	0.120278656	-0.285653536	0.783833394	0.909797357	-6.980760076	No Change	ip.B.minus.AL-ip.B.plus.AL	A6X8Z5
-0.329858144	0.787599263	-1.257973439	0.250762066	0.564229182	-6.217538793	No Change	ip.B.minus.AL-ip.B.plus.AL	A6X919
0.002892926	-0.206212479	0.016506026	0.987314831	0.995992148	-7.026889612	No Change	ip.B.minus.AL-ip.B.plus.AL	A6X935
-0.031055839	-0.264785735	-0.118126914	0.90945481	0.964069958	-7.019089534	No Change	ip.B.minus.AL-ip.B.plus.AL	A7MCT6
-0.804943318	3.55979433	-2.649764453	0.03453313	0.217265452	-4.301416415	No Change	ip.B.minus.AL-ip.B.plus.AL	B0F2B4
0.532569213	1.664907199	1.852270639	0.108624114	0.390200709	-5.450933413	No Change	ip.B.minus.AL-ip.B.plus.AL	B0V2N1
-1.52958755	0.223312416	-4.732860503	0.002439985	0.037894467	-1.485270037	No Change	ip.B.minus.AL-ip.B.plus.AL	B1AR13
-0.41207007	1.672460842	-1.204859189	0.269370341	0.580303479	-6.278225556	No Change	ip.B.minus.AL-ip.B.plus.AL	B1AS29
0.457842817	0.537548922	1.31033084	0.233515271	0.546951467	-6.156161102	No Change	ip.B.minus.AL-ip.B.plus.AL	B1AVY7
0.020208788	3.288621722	0.061968282	0.952408841	0.982165084	-7.024854092	No Change	ip.B.minus.AL-ip.B.plus.AL	B1AVZ0
-0.26588742	1.119111904	-1.010350269	0.347660785	0.647397694	-6.485353113	No Change	ip.B.minus.AL-ip.B.plus.AL	B1AXH1
1.638150066	0.411713391	3.234243905	0.015420045	0.134537437	-3.458178279	No Change	ip.B.minus.AL-ip.B.plus.AL	B1AXP6
-0.183823829	2.269110068	-0.529313302	0.613785439	0.819150311	-6.870443024	No Change	ip.B.minus.AL-ip.B.plus.AL	B1AXV0
-0.219323995	-1.379816232	-1.056196349	0.327723969	0.629969538	-6.438819589	No Change	ip.B.minus.AL-ip.B.plus.AL	B1AY13
0.420719248	-0.364144821	1.773525225	0.121654077	0.408836493	-5.559571417	No Change	ip.B.minus.AL-ip.B.plus.AL	B1AZ99
-1.589909068	1.626854218	-2.20978418	0.06480704	0.30401604	-4.942549236	No Change	ip.B.minus.AL-ip.B.plus.AL	B1AZI6
-0.578889188	0.984839168	-1.343409631	0.223161971	0.535809831	-6.116628332	No Change	ip.B.minus.AL-ip.B.plus.AL	B1AZP2
-0.120318495	-1.068758385	-0.129983689	0.90042247	0.961039972	-7.017414474	No Change	ip.B.minus.AL-ip.B.plus.AL	B2RPU2
-0.13906362	0.229401768	-0.449720141	0.667200441	0.85078734	-6.913349005	No Change	ip.B.minus.AL-ip.B.plus.AL	B2RPV6
-0.222104563	-1.488894661	-1.136812924	0.294908146	0.603024894	-6.353498541	No Change	ip.B.minus.AL-ip.B.plus.AL	B2RQC6
-0.419646731	0.533023116	-0.907197181	0.395979044	0.681936252	-6.58440165	No Change	ip.B.minus.AL-ip.B.plus.AL	B2RRE7
-0.132846028	0.406950682	-0.662530565	0.529909563	0.767720356	-6.784505064	No Change	ip.B.minus.AL-ip.B.plus.AL	B2RSH2
-0.131183581	0.253038434	-0.628138161	0.550861653	0.782045618	-6.80833418	No Change	ip.B.minus.AL-ip.B.plus.AL	B2RU80
-0.124268247	-0.153275513	-0.731487437	0.4894432	0.745098127	-6.733413325	No Change	ip.B.minus.AL-ip.B.plus.AL	B2RUJ5
-2.959087409	-0.772252949	-1.291726189	0.239521547	0.553802254	-6.178142175	No Change	ip.B.minus.AL-ip.B.plus.AL	B2RUR8
0.960825002	-0.634197724	4.052223171	0.005406385	0.068066779	-2.340928242	No Change	ip.B.minus.AL-ip.B.plus.AL	B2RVY9
-0.195666732	0.117269023	-1.045526515	0.332280434	0.634277786	-6.449781813	No Change	ip.B.minus.AL-ip.B.plus.AL	B2RX12
-0.257433405	-1.180508442	-0.779494412	0.462516419	0.728726697	-6.695313565	No Change	ip.B.minus.AL-ip.B.plus.AL	B2RXC1
-0.522995018	2.229077677	-1.535061289	0.170863187	0.480057959	-5.877294295	No Change	ip.B.minus.AL-ip.B.plus.AL	B2RXS4
-0.502724181	1.794765235	-1.131686228	0.296911346	0.605221966	-6.359052028	No Change	ip.B.minus.AL-ip.B.plus.AL	B2RY56
-0.22042884	1.461401234	-0.77979994	0.462348371	0.728726697	-6.695064607	No Change	ip.B.minus.AL-ip.B.plus.AL	B5TVM2
-0.008568425	-0.028175978	-0.033592708	0.974187653	0.990236159	-7.026401105	No Change	ip.B.minus.AL-ip.B.plus.AL	B5X0G2
0.049522073	-0.20412351	0.229398472	0.825452698	0.927567766	-6.997130195	No Change	ip.B.minus.AL-ip.B.plus.AL	B7ZMP1
-0.070201223	0.101698977	-0.31175615	0.764769633	0.901843529	-6.971979044	No Change	ip.B.minus.AL-ip.B.plus.AL	B8JK39
0.04392132	3.44162131	0.113241525	0.913180747	0.965509906	-7.019733341	No Change	ip.B.minus.AL-ip.B.plus.AL	B9EHT4
-0.240298917	0.868460722	-0.855326985	0.422107482	0.703337028	-6.63107825	No Change	ip.B.minus.AL-ip.B.plus.AL	B9EJ86
-1.30459026	-1.390585034	-2.421215964	0.04781078	0.259679644	-4.635166827	No Change	ip.B.minus.AL-ip.B.plus.AL	B9EJA2
1.355218811	0.92355227	4.566191464	0.00294618	0.044445788	-1.688298418	No Change	ip.B.minus.AL-ip.B.plus.AL	B9EKI3
0.347181173	-0.751278139	2.024973912	0.084648274	0.345298407	-5.20789352	No Change	ip.B.minus.AL-ip.B.plus.AL	B9EKR1
1.840084646	0.467598319	3.317326291	0.013800422	0.125439389	-3.340767085	No Change	ip.B.minus.AL-ip.B.plus.AL	D0QMC3
0.958190729	0.867240998	1.540947152	0.169450808	0.478782418	-5.869692858	No Change	ip.B.minus.AL-ip.B.plus.AL	D3YVE8
-0.388249268	1.281351757	-1.434494556	0.196729258	0.506688952	-6.004956017	No Change	ip.B.minus.AL-ip.B.plus.AL	D3YVF0
0.184872376	4.133031035	0.457168339	0.662105443	0.848022201	-6.909610388	No Change	ip.B.minus.AL-ip.B.plus.AL	D3YX43
0.283056402	-0.004897356	1.178614226	0.278990585	0.588122025	-6.307596428	No Change	ip.B.minus.AL-ip.B.plus.AL	D3YYU8
-1.243712855	1.944100111	-0.721578187	0.495129547	0.748252887	-6.741022273	No Change	ip.B.minus.AL-ip.B.plus.AL	D3YZF7
-0.345694928	-1.791715609	-0.602111792	0.567048316	0.790105864	-6.825616814	No Change	ip.B.minus.AL-ip.B.plus.AL	D3YZP9
-0.482154643	3.400720383	-1.403390015	0.205421975	0.515360846	-6.043537802	No Change	ip.B.minus.AL-ip.B.plus.AL	D3YZU1
0.099205135	-2.405658545	0.151756569	0.883878752	0.952570122	-7.013923991	No Change	ip.B.minus.AL-ip.B.plus.AL	D3Z4S3
-0.994674423	1.163784307	-2.137304112	0.071959442	0.317281719	-5.047113952	No Change	ip.B.minus.AL-ip.B.plus.AL	D3Z6Q9
-0.093089357	-0.035573378	-0.461748039	0.658982237	0.846944894	-6.907282998	No Change	ip.B.minus.AL-ip.B.plus.AL	D3Z7P3
0.347308289	-0.339672767	1.10889893	0.305951657	0.61262456	-6.383530216	No Change	ip.B.minus.AL-ip.B.plus.AL	E9PUL5
-0.329668419	-0.33169636	-1.536628112	0.17048615	0.47953168	-5.875272121	No Change	ip.B.minus.AL-ip.B.plus.AL	E9PV24
-1.409353814	-0.180705753	-4.294225436	0.004042382	0.055819101	-2.028653586	No Change	ip.B.minus.AL-ip.B.plus.AL	E9PZQ0
-0.558231743	-0.710317226	-1.286660591	0.241180083	0.554868118	-6.184094771	No Change	ip.B.minus.AL-ip.B.plus.AL	E9Q1P8
-0.774133047	2.379189727	-0.853976479	0.422804198	0.703337028	-6.63226437	No Change	ip.B.minus.AL-ip.B.plus.AL	E9Q286
-0.816246027	1.456768363	-2.757437823	0.029675991	0.200050064	-4.144446939	No Change	ip.B.minus.AL-ip.B.plus.AL	E9Q401
0.017026999	-0.07988687	0.101464596	0.92217219	0.968697298	-7.021173959	No Change	ip.B.minus.AL-ip.B.plus.AL	E9Q414
-0.63110369	0.986346199	-0.696892351	0.509484267	0.758311613	-6.759590787	No Change	ip.B.minus.AL-ip.B.plus.AL	E9Q4P1
-0.007760074	0.097515392	-0.04034736	0.969000404	0.988825326	-7.026116119	No Change	ip.B.minus.AL-ip.B.plus.AL	E9Q4Z2
0.078215917	-0.039713151	0.397953763	0.70312624	0.869997082	-6.937727291	No Change	ip.B.minus.AL-ip.B.plus.AL	E9Q555
0.342295019	1.036792727	0.281143161	0.787144299	0.911437245	-6.98220159	No Change	ip.B.minus.AL-ip.B.plus.AL	E9Q557
-0.947126391	2.128981179	-1.15487998	0.287937841	0.597239937	-6.333793718	No Change	ip.B.minus.AL-ip.B.plus.AL	E9Q612
-0.289482854	-0.584982878	-0.916843604	0.391255484	0.677549636	-6.57548423	No Change	ip.B.minus.AL-ip.B.plus.AL	E9Q634
-1.243537937	-2.525026376	-1.790005685	0.118807507	0.405841702	-5.536965917	No Change	ip.B.minus.AL-ip.B.plus.AL	E9Q6B2
0.133571001	-1.257433729	0.473344258	0.65110699	0.841561007	-6.901292718	No Change	ip.B.minus.AL-ip.B.plus.AL	E9Q735
1.499543593	1.103310954	3.132624969	0.017684883	0.148155274	-3.60279317	No Change	ip.B.minus.AL-ip.B.plus.AL	E9Q7T7
0.764854556	2.489383642	2.539120793	0.040401445	0.237264399	-4.462998208	No Change	ip.B.minus.AL-ip.B.plus.AL	E9Q7X6
-0.198776899	-0.258703739	-0.49611386	0.63578393	0.831167042	-6.889127678	No Change	ip.B.minus.AL-ip.B.plus.AL	E9Q8I9
1.692031532	1.802955959	3.864469995	0.006815859	0.079310154	-2.589208639	No Change	ip.B.minus.AL-ip.B.plus.AL	E9Q9D5
0.265121723	0.016868282	1.102730132	0.308437498	0.615706331	-6.390098218	No Change	ip.B.minus.AL-ip.B.plus.AL	E9Q9K5
-0.098230244	0.038109036	-0.433349596	0.678465605	0.855923914	-6.921362864	No Change	ip.B.minus.AL-ip.B.plus.AL	E9QAM5
-0.391127953	3.468976055	-1.149381691	0.290044426	0.598347672	-6.339812342	No Change	ip.B.minus.AL-ip.B.plus.AL	F6SEU4
-0.33502784	-2.126915508	-1.383637266	0.211119916	0.522951284	-6.067802393	No Change	ip.B.minus.AL-ip.B.plus.AL	F6ZDS4
-0.142898295	-0.594411395	-0.505662498	0.629414522	0.826592354	-6.883868275	No Change	ip.B.minus.AL-ip.B.plus.AL	F7BWT7
-0.02912541	1.407452754	-0.067623615	0.948072877	0.980198954	-7.024436077	No Change	ip.B.minus.AL-ip.B.plus.AL	F8VPU2
0.043186647	0.080673382	0.257421352	0.804634651	0.918184393	-6.989413713	No Change	ip.B.minus.AL-ip.B.plus.AL	G3X982
-0.29749762	-1.611398021	-0.84467141	0.427627272	0.706679059	-6.640395927	No Change	ip.B.minus.AL-ip.B.plus.AL	G3X9K3
0.11126344	6.095302025	0.192354508	0.853204821	0.93647433	-7.005986842	No Change	ip.B.minus.AL-ip.B.plus.AL	G3XA57
-0.122232755	1.291569647	-0.505696176	0.629392116	0.826592354	-6.883849561	No Change	ip.B.minus.AL-ip.B.plus.AL	G5E829
0.420043256	-0.450902265	1.530314451	0.172010167	0.481884617	-5.88341472	No Change	ip.B.minus.AL-ip.B.plus.AL	G5E870
-0.662383265	0.28421226	-1.583599366	0.159535198	0.466052976	-5.814209076	No Change	ip.B.minus.AL-ip.B.plus.AL	G5E8K5
-0.428828476	0.189794392	-1.546114116	0.168219855	0.477669064	-5.863008637	No Change	ip.B.minus.AL-ip.B.plus.AL	G5E8Q8
-0.094807381	-0.076862263	-0.581995108	0.579751079	0.797012272	-6.838525804	No Change	ip.B.minus.AL-ip.B.plus.AL	O08528
0.293852089	-2.539803705	0.728400074	0.491210179	0.745630175	-6.735793472	No Change	ip.B.minus.AL-ip.B.plus.AL	O08529
0.09837965	0.201457686	0.395978433	0.704514312	0.870506679	-6.938601483	No Change	ip.B.minus.AL-ip.B.plus.AL	O08530
-0.391066607	1.606431731	-1.394786547	0.207886599	0.518421955	-6.054129407	No Change	ip.B.minus.AL-ip.B.plus.AL	O08532
0.069408446	-0.590491809	0.324439194	0.755569127	0.895775135	-6.967443435	No Change	ip.B.minus.AL-ip.B.plus.AL	O08539
0.197770405	0.862576413	0.34832322	0.738360466	0.88704277	-6.958427528	No Change	ip.B.minus.AL-ip.B.plus.AL	O08543
-2.092705566	0.861881786	-1.959990177	0.092984748	0.360414566	-5.300017608	No Change	ip.B.minus.AL-ip.B.plus.AL	O08545
0.215210625	3.633443491	0.621381182	0.555036892	0.784974511	-6.812883686	No Change	ip.B.minus.AL-ip.B.plus.AL	O08547
0.507439884	-1.134188617	1.60766084	0.154183003	0.45930567	-5.782609882	No Change	ip.B.minus.AL-ip.B.plus.AL	O08553
-0.119474599	0.053705956	-0.671344286	0.524621669	0.765857341	-6.778219156	No Change	ip.B.minus.AL-ip.B.plus.AL	O08573
1.047440604	3.812981934	2.039947572	0.082835316	0.342389305	-5.186566305	No Change	ip.B.minus.AL-ip.B.plus.AL	O08576
-0.769848466	1.990054696	-2.445191245	0.04619751	0.254354753	-4.600177208	No Change	ip.B.minus.AL-ip.B.plus.AL	O08579
-0.688872756	4.659789876	-1.284154501	0.242004296	0.555764986	-6.187034517	No Change	ip.B.minus.AL-ip.B.plus.AL	O08581
-0.421478856	0.678415196	-1.324060921	0.229167697	0.541230881	-6.139821305	No Change	ip.B.minus.AL-ip.B.plus.AL	O08582
-0.764322953	0.557652133	-1.699655693	0.135239147	0.42948308	-5.659960106	No Change	ip.B.minus.AL-ip.B.plus.AL	O08583
0.317355979	0.485281315	1.359588045	0.21824754	0.531193106	-6.097088848	No Change	ip.B.minus.AL-ip.B.plus.AL	O08585
-0.999245571	-2.386484682	-1.427581583	0.198632006	0.509629925	-6.013569446	No Change	ip.B.minus.AL-ip.B.plus.AL	O08586
0.258821535	0.150940741	1.191510573	0.27422771	0.585031912	-6.293216183	No Change	ip.B.minus.AL-ip.B.plus.AL	O08599
-0.694811443	-0.468639643	-3.979861253	0.005907575	0.072251755	-2.436004136	No Change	ip.B.minus.AL-ip.B.plus.AL	O08600
-0.021106989	-0.015268221	-0.128783286	0.901336219	0.961371386	-7.017591309	No Change	ip.B.minus.AL-ip.B.plus.AL	O08601
0.02655298	0.085268137	0.086814356	0.93337442	0.973010868	-7.022746103	No Change	ip.B.minus.AL-ip.B.plus.AL	O08609
0.081854905	0.978866247	0.071000636	0.945484603	0.979357118	-7.024169091	No Change	ip.B.minus.AL-ip.B.plus.AL	O08638
-0.284056166	1.853429811	-0.804296433	0.449012287	0.722067423	-6.674841393	No Change	ip.B.minus.AL-ip.B.plus.AL	O08644
-0.292274461	-1.865807817	-1.027567961	0.340063602	0.640554523	-6.468052088	No Change	ip.B.minus.AL-ip.B.plus.AL	O08663
-0.682672266	0.44425613	-3.76918969	0.0076819	0.086110198	-2.717162976	No Change	ip.B.minus.AL-ip.B.plus.AL	O08672
-0.816268872	3.292153427	-1.209583857	0.267668674	0.579875088	-6.272894136	No Change	ip.B.minus.AL-ip.B.plus.AL	O08677
0.756660021	1.964235658	2.80877094	0.027619194	0.190881798	-4.069779144	No Change	ip.B.minus.AL-ip.B.plus.AL	O08688
-0.433363452	0.154266437	-2.613356457	0.036358869	0.223097145	-4.354567828	No Change	ip.B.minus.AL-ip.B.plus.AL	O08692
-0.392564554	0.317368745	-2.093214275	0.076694944	0.328381713	-5.110426392	No Change	ip.B.minus.AL-ip.B.plus.AL	O08705
0.453768281	-1.746607101	1.290122229	0.240045624	0.554306298	-6.180028502	No Change	ip.B.minus.AL-ip.B.plus.AL	O08709
-0.470765269	-0.101098265	-1.820337947	0.113735949	0.398250263	-5.495175527	No Change	ip.B.minus.AL-ip.B.plus.AL	O08715
0.440785288	0.790060639	2.007454479	0.086819721	0.351068148	-5.232801058	No Change	ip.B.minus.AL-ip.B.plus.AL	O08738
-0.258969347	-1.346645391	-1.377165854	0.213017189	0.52563551	-6.07571104	No Change	ip.B.minus.AL-ip.B.plus.AL	O08739
-1.701603622	0.27600159	-2.127280097	0.07300955	0.318904597	-5.061529545	No Change	ip.B.minus.AL-ip.B.plus.AL	O08747;Q8K1S3
-0.254894186	0.331246906	-0.541247117	0.605980305	0.814594525	-6.863454917	No Change	ip.B.minus.AL-ip.B.plus.AL	O08749
0.082714514	-0.919568403	0.233797211	0.822174316	0.925430734	-6.995976717	No Change	ip.B.minus.AL-ip.B.plus.AL	O08756
-0.376676769	-2.455695521	-1.390399159	0.209153625	0.519911714	-6.059517048	No Change	ip.B.minus.AL-ip.B.plus.AL	O08759
0.242009663	5.580651088	0.410158947	0.694576969	0.864937756	-6.932234	No Change	ip.B.minus.AL-ip.B.plus.AL	O08784
0.236302311	0.388305194	1.195285514	0.272846605	0.583762693	-6.288987766	No Change	ip.B.minus.AL-ip.B.plus.AL	O08788
-0.090532196	1.347406563	-0.259886398	0.802811288	0.917785764	-6.988693227	No Change	ip.B.minus.AL-ip.B.plus.AL	O08795
-0.078558054	0.254288785	-0.22150816	0.831342774	0.929333358	-6.999145219	No Change	ip.B.minus.AL-ip.B.plus.AL	O08807
-0.121417648	-1.535670918	-0.429909382	0.680844437	0.857976734	-6.923011282	No Change	ip.B.minus.AL-ip.B.plus.AL	O08808
-1.339457406	0.191402722	-2.988647809	0.021526023	0.1662139	-3.809387111	No Change	ip.B.minus.AL-ip.B.plus.AL	O08810
0.419208488	0.1443355	1.537803452	0.170203824	0.479525293	-5.873754564	No Change	ip.B.minus.AL-ip.B.plus.AL	O08832
-0.273952773	1.330256869	-0.672251488	0.524079287	0.765718064	-6.777568028	No Change	ip.B.minus.AL-ip.B.plus.AL	O08842
-1.075670867	2.733404701	-3.049718274	0.019797544	0.158180668	-3.721531132	No Change	ip.B.minus.AL-ip.B.plus.AL	O08843
1.030684341	-0.961027787	3.810970076	0.007288125	0.082952711	-2.660895333	No Change	ip.B.minus.AL-ip.B.plus.AL	O08848
-1.832104596	1.324967027	-1.025333212	0.341042184	0.640998331	-6.470309642	No Change	ip.B.minus.AL-ip.B.plus.AL	O08908
0.922771631	1.840624071	2.412780479	0.048392151	0.260817439	-4.647473712	No Change	ip.B.minus.AL-ip.B.plus.AL	O08912
-0.745267294	0.327486666	-1.453517711	0.191578158	0.500999926	-5.981141988	No Change	ip.B.minus.AL-ip.B.plus.AL	O08914
-0.711419893	-0.703043344	-2.945610451	0.022840547	0.172285142	-3.871482622	No Change	ip.B.minus.AL-ip.B.plus.AL	O08915
2.50170436	3.238554319	6.256401753	0.000517013	0.012044303	0.183957182	No Change	ip.B.minus.AL-ip.B.plus.AL	O08917
-0.125109569	1.04635152	-0.368145873	0.724199908	0.880064792	-6.95047654	No Change	ip.B.minus.AL-ip.B.plus.AL	O08919
0.192157469	-0.146673488	0.981533555	0.36067372	0.659261891	-6.513828051	No Change	ip.B.minus.AL-ip.B.plus.AL	O08966
-0.595360124	0.19032574	-1.702740603	0.13464386	0.429118567	-5.655799876	No Change	ip.B.minus.AL-ip.B.plus.AL	O08967
-0.147842163	1.060012293	-0.556755129	0.595920323	0.808640369	-6.854161206	No Change	ip.B.minus.AL-ip.B.plus.AL	O08989
2.945784506	1.221016473	5.600778518	0.000972584	0.019141466	-0.494594728	No Change	ip.B.minus.AL-ip.B.plus.AL	O08992
0.471915147	-1.904438441	1.413840388	0.202463587	0.512443869	-6.030625426	No Change	ip.B.minus.AL-ip.B.plus.AL	O08997
-0.494022982	2.482353801	-1.513062069	0.176239001	0.488293252	-5.905583252	No Change	ip.B.minus.AL-ip.B.plus.AL	O09005
-0.217392542	-0.072452311	-1.087311039	0.314723193	0.620787992	-6.406404447	No Change	ip.B.minus.AL-ip.B.plus.AL	O09012
0.513923871	-0.152565983	2.658822391	0.034094013	0.216369866	-4.288197398	No Change	ip.B.minus.AL-ip.B.plus.AL	O09043
0.07269066	0.589919161	0.271116939	0.794521201	0.913977433	-6.985325676	No Change	ip.B.minus.AL-ip.B.plus.AL	O09044
0.307267206	0.860476859	0.415711398	0.690703468	0.863326467	-6.929682773	No Change	ip.B.minus.AL-ip.B.plus.AL	O09047
0.659850259	-1.251992709	3.327496206	0.013615152	0.12513654	-3.326448803	No Change	ip.B.minus.AL-ip.B.plus.AL	O09061
-0.560766476	0.401148701	-1.43928948	0.195419188	0.505403377	-5.998968864	No Change	ip.B.minus.AL-ip.B.plus.AL	O09106
0.37083031	-0.133945768	1.353061832	0.220218309	0.533078999	-6.104986773	No Change	ip.B.minus.AL-ip.B.plus.AL	O09110
-0.802599904	-1.343339655	-1.272568373	0.245846687	0.55880217	-6.200580727	No Change	ip.B.minus.AL-ip.B.plus.AL	O09111
1.886079094	2.389053563	3.898245451	0.006535058	0.078112767	-2.544164144	No Change	ip.B.minus.AL-ip.B.plus.AL	O09114
0.162796606	3.195053092	0.348124508	0.738502989	0.887043467	-6.958505088	No Change	ip.B.minus.AL-ip.B.plus.AL	O09117
1.149627306	0.350298135	1.625456794	0.150333325	0.453183512	-5.759105993	No Change	ip.B.minus.AL-ip.B.plus.AL	O09118
1.607176174	0.237928239	3.530748033	0.01042512	0.105955738	-3.04291467	No Change	ip.B.minus.AL-ip.B.plus.AL	O09126
0.023461662	-2.210928069	0.091911655	0.929474799	0.970568819	-7.022226784	No Change	ip.B.minus.AL-ip.B.plus.AL	O09131
0.118738154	-0.202700192	0.640807967	0.543084615	0.77609381	-6.799686087	No Change	ip.B.minus.AL-ip.B.plus.AL	O09158
4.362791378	2.285148603	9.333577859	4.62E-05	0.002478466	2.727135539	No Change	ip.B.minus.AL-ip.B.plus.AL	O09159
0.226311146	-0.030255203	1.338115371	0.224791316	0.537380706	-6.122993628	No Change	ip.B.minus.AL-ip.B.plus.AL	O09161
0.174426727	-0.408883784	0.612701842	0.560428001	0.787682566	-6.818663259	No Change	ip.B.minus.AL-ip.B.plus.AL	O09164
-2.292928342	1.29530532	-4.027108612	0.00557482	0.06942171	-2.373838184	No Change	ip.B.minus.AL-ip.B.plus.AL	O09167
0.20398761	-1.996995875	0.813595009	0.444021388	0.718218302	-6.667030287	No Change	ip.B.minus.AL-ip.B.plus.AL	O09172
0.094864644	0.058687312	0.537799657	0.608229411	0.815939796	-6.865488317	No Change	ip.B.minus.AL-ip.B.plus.AL	O09173
-0.608208561	0.612038645	-2.045113394	0.082218889	0.341076423	-5.179200457	No Change	ip.B.minus.AL-ip.B.plus.AL	O09174
0.382829075	-2.232731735	0.276920786	0.790248124	0.912734279	-6.983530756	No Change	ip.B.minus.AL-ip.B.plus.AL	O35066
0.056011235	1.094736476	0.054465717	0.958163751	0.985059071	-7.0253524	No Change	ip.B.minus.AL-ip.B.plus.AL	O35074
-0.245769456	-1.359133211	-0.790185161	0.456661367	0.725561196	-6.686554157	No Change	ip.B.minus.AL-ip.B.plus.AL	O35075
-2.778484457	-0.059363785	-2.878102034	0.025077699	0.181753611	-3.969159432	No Change	ip.B.minus.AL-ip.B.plus.AL	O35083
-0.226830908	-1.254975768	-0.75366352	0.476876245	0.738107436	-6.716066762	No Change	ip.B.minus.AL-ip.B.plus.AL	O35098
-0.194555072	1.725387035	-0.692357758	0.512150259	0.759299041	-6.76294116	No Change	ip.B.minus.AL-ip.B.plus.AL	O35099
-0.057611694	1.023576146	-0.09640319	0.926040345	0.969645364	-7.021744694	No Change	ip.B.minus.AL-ip.B.plus.AL	O35111
5.019795326	4.454193433	9.711772905	3.61E-05	0.002185371	2.981330935	No Change	ip.B.minus.AL-ip.B.plus.AL	O35114
0.369215552	-1.062741542	0.865311431	0.416982439	0.699607346	-6.622262711	No Change	ip.B.minus.AL-ip.B.plus.AL	O35127
-0.569930479	-0.236053587	-3.049972702	0.019790661	0.158180668	-3.721165781	No Change	ip.B.minus.AL-ip.B.plus.AL	O35129
-0.416700905	0.477829948	-1.917557117	0.098861794	0.372239928	-5.359754679	No Change	ip.B.minus.AL-ip.B.plus.AL	O35136
-3.660053454	4.113234101	-3.294425505	0.01422767	0.127880986	-3.3730528	No Change	ip.B.minus.AL-ip.B.plus.AL	O35143
0.586625895	1.52999164	0.791194944	0.456111009	0.725561196	-6.685721692	No Change	ip.B.minus.AL-ip.B.plus.AL	O35149
0.217196312	2.737753595	0.601065479	0.567704929	0.790105864	-6.826297945	No Change	ip.B.minus.AL-ip.B.plus.AL	O35153
-0.98101548	0.952060594	-2.389228356	0.050054308	0.265753456	-4.681822292	No Change	ip.B.minus.AL-ip.B.plus.AL	O35166
-0.157480819	5.796247943	-0.316254835	0.761501401	0.899383186	-6.970390335	No Change	ip.B.minus.AL-ip.B.plus.AL	O35188
-0.227598762	0.244125973	-0.975209442	0.363579646	0.661359556	-6.519995281	No Change	ip.B.minus.AL-ip.B.plus.AL	O35206
0.036514184	-1.720086716	0.176760518	0.864957645	0.943026888	-7.009255066	No Change	ip.B.minus.AL-ip.B.plus.AL	O35215
0.012425033	-1.681551051	0.051565691	0.960388989	0.985571499	-7.025527822	No Change	ip.B.minus.AL-ip.B.plus.AL	O35226
0.935207379	-2.334569518	1.400297668	0.206304802	0.516241322	-6.047348798	No Change	ip.B.minus.AL-ip.B.plus.AL	O35239
-1.103262464	-0.241706908	-2.701632696	0.03209658	0.210237316	-4.225751673	No Change	ip.B.minus.AL-ip.B.plus.AL	O35250
-1.622924882	-0.216004812	-2.255849109	0.060640498	0.292240079	-4.875830722	No Change	ip.B.minus.AL-ip.B.plus.AL	O35286
0.267832515	0.937931742	0.806697303	0.447719884	0.721344033	-6.672831633	No Change	ip.B.minus.AL-ip.B.plus.AL	O35295
-0.035323683	0.002156737	-0.201552532	0.846291166	0.933557806	-7.003931074	No Change	ip.B.minus.AL-ip.B.plus.AL	O35309
-0.09399992	-1.782204263	-0.465094603	0.656704636	0.846284096	-6.905568536	No Change	ip.B.minus.AL-ip.B.plus.AL	O35326
-0.392650932	1.047896702	-1.363745119	0.217000377	0.531193106	-6.09204691	No Change	ip.B.minus.AL-ip.B.plus.AL	O35343
-0.772250868	1.667844163	-2.516778034	0.041707886	0.242082467	-4.495636372	No Change	ip.B.minus.AL-ip.B.plus.AL	O35344
-0.249702506	-2.290709034	-0.40760904	0.696359162	0.866367108	-6.933394702	No Change	ip.B.minus.AL-ip.B.plus.AL	O35345
-0.004052595	-0.590702985	-0.022267358	0.982887879	0.994063657	-7.026762126	No Change	ip.B.minus.AL-ip.B.plus.AL	O35350
-0.208711057	0.617674324	-0.470749966	0.652864695	0.843355393	-6.902644924	No Change	ip.B.minus.AL-ip.B.plus.AL	O35368
0.063617626	0.897303478	0.163779495	0.874769605	0.947804954	-7.01176697	No Change	ip.B.minus.AL-ip.B.plus.AL	O35375
-0.195697342	0.470532757	-0.898306463	0.400370199	0.686220093	-6.59255544	No Change	ip.B.minus.AL-ip.B.plus.AL	O35379
0.396818238	-3.276562186	0.994183359	0.354915331	0.653093794	-6.501403206	No Change	ip.B.minus.AL-ip.B.plus.AL	O35381
-0.843092511	-0.334413164	-2.844634032	0.026272096	0.185955473	-4.017695774	No Change	ip.B.minus.AL-ip.B.plus.AL	O35382
-0.08117452	0.10203665	-0.448881562	0.667775278	0.851059337	-6.913766313	No Change	ip.B.minus.AL-ip.B.plus.AL	O35386
-0.340397931	-1.043279325	-0.669069994	0.525982947	0.766043132	-6.779848115	No Change	ip.B.minus.AL-ip.B.plus.AL	O35387
0.343344692	2.792896384	1.095681442	0.311298109	0.617994421	-6.397572157	No Change	ip.B.minus.AL-ip.B.plus.AL	O35393
4.213152213	5.904466777	5.677802546	0.000900604	0.018195392	-0.411885949	No Change	ip.B.minus.AL-ip.B.plus.AL	O35405
2.806578782	0.571248105	6.887191544	0.000294426	0.007815995	0.785497395	No Change	ip.B.minus.AL-ip.B.plus.AL	O35409
0.108947298	-0.1556603	0.620579764	0.555533369	0.785015947	-6.813420384	No Change	ip.B.minus.AL-ip.B.plus.AL	O35423
-0.22754928	-1.731345472	-0.589341503	0.57509302	0.793876681	-6.833857313	No Change	ip.B.minus.AL-ip.B.plus.AL	O35435
5.055873589	2.710707152	15.84594978	1.57E-06	0.001244858	5.985508108	No Change	ip.B.minus.AL-ip.B.plus.AL	O35448
-0.03669863	2.105517644	-0.101359998	0.922252105	0.968697298	-7.021186048	No Change	ip.B.minus.AL-ip.B.plus.AL	O35449
-0.080208019	0.239346694	-0.35514385	0.733475288	0.884743263	-6.955739501	No Change	ip.B.minus.AL-ip.B.plus.AL	O35453
1.845095444	5.419550109	3.430502629	0.01188326	0.114793296	-3.182116976	No Change	ip.B.minus.AL-ip.B.plus.AL	O35454
-0.316142248	0.139457137	-1.730362252	0.129424151	0.421500548	-5.618422041	No Change	ip.B.minus.AL-ip.B.plus.AL	O35459
-1.187752929	1.525255841	-4.266653585	0.004176674	0.056804761	-2.063785888	No Change	ip.B.minus.AL-ip.B.plus.AL	O35465
3.596685205	4.644347741	8.374339904	9.04E-05	0.003730327	2.031672319	No Change	ip.B.minus.AL-ip.B.plus.AL	O35474
-0.000903186	0.041494354	-0.005498484	0.995774123	0.998300757	-7.027027849	No Change	ip.B.minus.AL-ip.B.plus.AL	O35488
-0.037056339	0.03883084	-0.226748323	0.827429683	0.92819003	-6.997814733	No Change	ip.B.minus.AL-ip.B.plus.AL	O35490
-0.852484574	-3.146204437	-0.919083206	0.390164896	0.677305991	-6.573403434	No Change	ip.B.minus.AL-ip.B.plus.AL	O35495
0.396809245	1.313815015	1.542948397	0.168973054	0.47851589	-5.867105197	No Change	ip.B.minus.AL-ip.B.plus.AL	O35526
-0.578057743	3.332276997	-1.012452033	0.346726286	0.645993115	-6.483252596	No Change	ip.B.minus.AL-ip.B.plus.AL	O35544
0.062454275	-2.49220355	0.233058087	0.822724919	0.925430734	-6.996172043	No Change	ip.B.minus.AL-ip.B.plus.AL	O35551
0.143465533	-0.94586312	0.31985132	0.75889239	0.897586314	-6.969104357	No Change	ip.B.minus.AL-ip.B.plus.AL	O35593
0.108740522	1.547951053	0.258187983	0.804067442	0.918184393	-6.989190362	No Change	ip.B.minus.AL-ip.B.plus.AL	O35598
0.06379811	0.114658035	0.219523643	0.832826071	0.929448552	-6.99964109	No Change	ip.B.minus.AL-ip.B.plus.AL	O35601
5.07100252	2.631460464	15.36007837	1.92E-06	0.001244858	5.806062394	No Change	ip.B.minus.AL-ip.B.plus.AL	O35604
-0.378844136	2.293328467	-1.128747293	0.29806477	0.606670314	-6.362227994	No Change	ip.B.minus.AL-ip.B.plus.AL	O35607
0.991244819	3.425040554	2.661112902	0.033983902	0.216114901	-4.284854988	No Change	ip.B.minus.AL-ip.B.plus.AL	O35609
-0.040518177	-0.996567142	-0.103944362	0.920277866	0.968109202	-7.020883711	No Change	ip.B.minus.AL-ip.B.plus.AL	O35621
0.751735007	1.972318848	2.819143303	0.027222222	0.189566034	-4.054708131	No Change	ip.B.minus.AL-ip.B.plus.AL	O35623
0.156296133	-0.034755482	0.54238543	0.605238688	0.814303086	-6.8627809	No Change	ip.B.minus.AL-ip.B.plus.AL	O35632
0.066563114	0.891469748	0.255431832	0.806107235	0.919252157	-6.989990305	No Change	ip.B.minus.AL-ip.B.plus.AL	O35633
-0.628861233	0.773586338	-1.394021781	0.208106959	0.518421955	-6.055069192	No Change	ip.B.minus.AL-ip.B.plus.AL	O35639
-0.047615438	1.312300362	-0.149964794	0.885237956	0.953479299	-7.014231478	No Change	ip.B.minus.AL-ip.B.plus.AL	O35643
5.815785768	3.219818056	13.15295399	5.24E-06	0.001244858	4.883037055	No Change	ip.B.minus.AL-ip.B.plus.AL	O35657
0.282922783	-0.504256424	0.540336131	0.606574179	0.815072896	-6.863993396	No Change	ip.B.minus.AL-ip.B.plus.AL	O35658
-0.287689465	-0.119004216	-1.417423224	0.201458185	0.511411085	-6.026186737	No Change	ip.B.minus.AL-ip.B.plus.AL	O35660
-0.43778565	-0.565441582	-1.85749389	0.107809553	0.389614229	-5.443673635	No Change	ip.B.minus.AL-ip.B.plus.AL	O35668
-0.20077866	-1.777250205	-0.397449057	0.703480783	0.870171551	-6.937951045	No Change	ip.B.minus.AL-ip.B.plus.AL	O35678
0.367369664	-0.182433951	1.676366517	0.139814771	0.436155494	-5.691271794	No Change	ip.B.minus.AL-ip.B.plus.AL	O35680
-0.34029011	0.217071946	-1.333730447	0.22614875	0.538745319	-6.128254744	No Change	ip.B.minus.AL-ip.B.plus.AL	O35681
-0.271231065	1.671456251	-1.058695431	0.326664035	0.628626318	-6.436240585	No Change	ip.B.minus.AL-ip.B.plus.AL	O35682
-0.881499178	0.836270547	-2.847204158	0.026178269	0.185605551	-4.013966065	No Change	ip.B.minus.AL-ip.B.plus.AL	O35683
0.791571221	4.292755689	1.423733162	0.199698447	0.51092068	-6.018355019	No Change	ip.B.minus.AL-ip.B.plus.AL	O35684
-0.514050387	-1.951737959	-0.922727206	0.388395319	0.676358896	-6.570009446	No Change	ip.B.minus.AL-ip.B.plus.AL	O35685
0.613254253	1.446476091	0.961687274	0.369853809	0.665461982	-6.533081725	No Change	ip.B.minus.AL-ip.B.plus.AL	O35691
0.032408149	-0.119840671	0.164062718	0.874555263	0.947804954	-7.011714191	No Change	ip.B.minus.AL-ip.B.plus.AL	O35711
0.188300332	-0.212483495	0.966718423	0.367509724	0.664276021	-6.528228726	No Change	ip.B.minus.AL-ip.B.plus.AL	O35728
-0.017772328	-0.704901346	-0.027466491	0.978893472	0.992481397	-7.026614564	No Change	ip.B.minus.AL-ip.B.plus.AL	O35737
1.514705092	2.485480593	2.572011728	0.038555312	0.2301556	-4.41495168	No Change	ip.B.minus.AL-ip.B.plus.AL	O35738
0.95146915	-0.29974475	2.256691499	0.060566898	0.292240079	-4.874609002	No Change	ip.B.minus.AL-ip.B.plus.AL	O35739
3.358706892	1.542769004	6.935782657	0.000282403	0.007614883	0.829889443	No Change	ip.B.minus.AL-ip.B.plus.AL	O35744
-1.437568218	-0.568785443	-4.326848741	0.003889622	0.054246091	-1.987233537	No Change	ip.B.minus.AL-ip.B.plus.AL	O35841
-0.274339391	-0.454053475	-1.587606148	0.15863204	0.465298005	-5.808961717	No Change	ip.B.minus.AL-ip.B.plus.AL	O35855
-0.711669455	-1.29615218	-1.46894732	0.187490455	0.498432938	-5.961708502	No Change	ip.B.minus.AL-ip.B.plus.AL	O35857
-0.45271859	-1.672833488	-0.775867104	0.464514746	0.729605199	-6.698263058	No Change	ip.B.minus.AL-ip.B.plus.AL	O35864
-0.257230952	0.252146617	-0.656645054	0.533459267	0.769678221	-6.788662093	No Change	ip.B.minus.AL-ip.B.plus.AL	O35874
-0.241842276	2.135115473	-0.631873545	0.548561738	0.780290621	-6.805800394	No Change	ip.B.minus.AL-ip.B.plus.AL	O35887
-0.269855623	-0.893119197	-0.694640425	0.510807101	0.759036372	-6.761256978	No Change	ip.B.minus.AL-ip.B.plus.AL	O35900
-0.095878375	2.247302075	-0.24644183	0.812771916	0.921473054	-6.992541016	No Change	ip.B.minus.AL-ip.B.plus.AL	O35926
-0.4426094	0.423938666	-2.526494226	0.041134431	0.239566087	-4.481443213	No Change	ip.B.minus.AL-ip.B.plus.AL	O35927
-0.496481617	-1.614885726	-0.712791597	0.500208091	0.751701424	-6.747695015	No Change	ip.B.minus.AL-ip.B.plus.AL	O35943
0.227252616	-0.209714657	1.21281625	0.266509745	0.579284431	-6.269238989	No Change	ip.B.minus.AL-ip.B.plus.AL	O35945
-0.4751676	0.314201919	-2.243800546	0.061703213	0.295430699	-4.893298616	No Change	ip.B.minus.AL-ip.B.plus.AL	O35954
-1.046051734	0.046955062	-1.613560821	0.152896554	0.457487331	-5.774829863	No Change	ip.B.minus.AL-ip.B.plus.AL	O35955
-0.278815048	1.484163368	-0.511446488	0.625572815	0.82506224	-6.88063733	No Change	ip.B.minus.AL-ip.B.plus.AL	O35963
-0.054783564	-1.079071719	-0.277994827	0.789458214	0.912423366	-6.98319452	No Change	ip.B.minus.AL-ip.B.plus.AL	O35969
-0.427297793	-2.02988708	-1.545027738	0.168477978	0.477807732	-5.864414893	No Change	ip.B.minus.AL-ip.B.plus.AL	O35972
1.27001927	1.607087826	3.832545838	0.007093481	0.081515522	-2.631935653	No Change	ip.B.minus.AL-ip.B.plus.AL	O35988
-0.376821207	1.044982804	-1.227177669	0.261412196	0.573482424	-6.252924795	No Change	ip.B.minus.AL-ip.B.plus.AL	O54692
-1.475083316	0.955477313	-2.031106973	0.083900967	0.344100455	-5.19916237	No Change	ip.B.minus.AL-ip.B.plus.AL	O54724
-0.867453219	1.665538673	-3.455940185	0.011493375	0.113263493	-3.146673474	No Change	ip.B.minus.AL-ip.B.plus.AL	O54734
0.112651769	-0.100874247	0.684865979	0.51657455	0.761683335	-6.768434977	No Change	ip.B.minus.AL-ip.B.plus.AL	O54749
0.027155414	0.877318404	0.10173815	0.921963191	0.968697298	-7.021142283	No Change	ip.B.minus.AL-ip.B.plus.AL	O54750
0.179882397	-0.151669426	0.889156361	0.404927186	0.691164537	-6.60088149	No Change	ip.B.minus.AL-ip.B.plus.AL	O54754
0.029197847	-0.084920762	0.143446395	0.890186176	0.955774434	-7.015319494	No Change	ip.B.minus.AL-ip.B.plus.AL	O54774
0.223434394	-0.150970715	0.519865976	0.620003089	0.822514953	-6.875873576	No Change	ip.B.minus.AL-ip.B.plus.AL	O54781
3.973503229	2.19668387	11.42336665	1.29E-05	0.001527067	4.010687055	No Change	ip.B.minus.AL-ip.B.plus.AL	O54782
0.344277399	-0.743698499	0.705647386	0.504362506	0.753901965	-6.753068834	No Change	ip.B.minus.AL-ip.B.plus.AL	O54784
-1.160772003	-1.237621167	-1.788888825	0.118998365	0.405974159	-5.538500141	No Change	ip.B.minus.AL-ip.B.plus.AL	O54786
-0.662029126	-1.606183347	-1.563348055	0.164173844	0.473531649	-5.840639187	No Change	ip.B.minus.AL-ip.B.plus.AL	O54818
-0.173521178	0.165194138	-0.899984327	0.399538731	0.685309484	-6.591021447	No Change	ip.B.minus.AL-ip.B.plus.AL	O54819
0.139408943	0.343733884	0.563191317	0.591773009	0.805584339	-6.850233913	No Change	ip.B.minus.AL-ip.B.plus.AL	O54824
-0.940746722	0.35251699	-2.61987028	0.03602494	0.221883825	-4.345056538	No Change	ip.B.minus.AL-ip.B.plus.AL	O54825
-0.392354894	0.845189883	-1.243034657	0.255880847	0.567896281	-6.234772116	No Change	ip.B.minus.AL-ip.B.plus.AL	O54828
-0.421987028	0.192349578	-1.023192423	0.341981713	0.642020025	-6.472468936	No Change	ip.B.minus.AL-ip.B.plus.AL	O54829
-0.573660544	1.441824382	-1.680601262	0.138971966	0.435415825	-5.68559099	No Change	ip.B.minus.AL-ip.B.plus.AL	O54833
-0.451714023	-0.645403428	-1.277225265	0.24429597	0.557209545	-6.195144889	No Change	ip.B.minus.AL-ip.B.plus.AL	O54865
-0.126923867	-3.143094734	-0.350732244	0.736633527	0.88607871	-6.957483861	No Change	ip.B.minus.AL-ip.B.plus.AL	O54879
-0.412810473	0.237358088	-2.102504502	0.07567172	0.326370031	-5.097106338	No Change	ip.B.minus.AL-ip.B.plus.AL	O54890
-0.293100587	1.692692057	-0.994951047	0.35456819	0.652630349	-6.50064538	No Change	ip.B.minus.AL-ip.B.plus.AL	O54901
1.086540432	-0.013495609	3.390223841	0.012530277	0.118864084	-3.238403101	No Change	ip.B.minus.AL-ip.B.plus.AL	O54904
-0.577073249	-0.304122126	-1.420397689	0.200626921	0.511178861	-6.022497211	No Change	ip.B.minus.AL-ip.B.plus.AL	O54916
0.213231524	2.134500086	0.605028158	0.565220537	0.789196611	-6.823712711	No Change	ip.B.minus.AL-ip.B.plus.AL	O54931
0.281159994	0.160797674	0.56718696	0.5892066	0.803559539	-6.847775192	No Change	ip.B.minus.AL-ip.B.plus.AL	O54941
0.474793235	1.91679382	1.039075837	0.335059624	0.637445368	-6.456370647	No Change	ip.B.minus.AL-ip.B.plus.AL	O54946
-0.801190422	0.299097823	-2.065631932	0.079815395	0.33537156	-5.149903881	No Change	ip.B.minus.AL-ip.B.plus.AL	O54950
-0.676788766	0.408085164	-0.964645543	0.368474119	0.664722263	-6.530230515	No Change	ip.B.minus.AL-ip.B.plus.AL	O54951
-0.763344473	1.48534026	-1.666849916	0.141726519	0.4391363	-5.704017111	No Change	ip.B.minus.AL-ip.B.plus.AL	O54962
2.126213018	3.700415492	4.630745002	0.002737427	0.041849644	-1.609162821	No Change	ip.B.minus.AL-ip.B.plus.AL	O54965
0.012725049	-1.583652497	0.04010004	0.969190307	0.988825326	-7.026127471	No Change	ip.B.minus.AL-ip.B.plus.AL	O54983
-0.666170984	0.633018887	-2.890581056	0.024647226	0.180265013	-3.951080175	No Change	ip.B.minus.AL-ip.B.plus.AL	O54984
-0.341182986	-2.343523844	-1.236768348	0.258054597	0.570067343	-6.241962979	No Change	ip.B.minus.AL-ip.B.plus.AL	O54988
0.334173307	-0.89586656	0.8653212	0.416977447	0.699607346	-6.622254046	No Change	ip.B.minus.AL-ip.B.plus.AL	O54990
0.245139363	1.594770508	0.975575794	0.363410814	0.661359556	-6.51963883	No Change	ip.B.minus.AL-ip.B.plus.AL	O54991
-0.790237591	0.144492618	-2.029772049	0.084063064	0.344141041	-5.201063302	No Change	ip.B.minus.AL-ip.B.plus.AL	O54998
-0.224047377	-0.548352103	-0.964839829	0.368383646	0.664722263	-6.530043029	No Change	ip.B.minus.AL-ip.B.plus.AL	O55003
-0.334814332	2.368185511	-0.919333398	0.390043205	0.677305991	-6.573170739	No Change	ip.B.minus.AL-ip.B.plus.AL	O55013
-0.55573373	0.116047304	-2.72805314	0.030925622	0.206425259	-4.187243414	No Change	ip.B.minus.AL-ip.B.plus.AL	O55017
-1.065977016	1.766935406	-2.697316767	0.032292255	0.210237316	-4.232044572	No Change	ip.B.minus.AL-ip.B.plus.AL	O55022
0.731597749	-0.951205451	4.37365625	0.00368149	0.052024804	-1.928086751	No Change	ip.B.minus.AL-ip.B.plus.AL	O55023
3.128778525	0.121641878	6.540598036	0.000399119	0.009868476	0.460905279	No Change	ip.B.minus.AL-ip.B.plus.AL	O55026
0.132649325	-1.438124084	0.615219734	0.558860797	0.787093893	-6.816994054	No Change	ip.B.minus.AL-ip.B.plus.AL	O55028
0.120523555	-0.39467444	0.388913191	0.709489043	0.875229721	-6.941694263	No Change	ip.B.minus.AL-ip.B.plus.AL	O55029
-1.135354268	-1.717067606	-2.230144275	0.062930696	0.299749137	-4.913082954	No Change	ip.B.minus.AL-ip.B.plus.AL	O55033
-0.29224906	-0.541115312	-0.842979727	0.428508366	0.706853035	-6.641866569	No Change	ip.B.minus.AL-ip.B.plus.AL	O55042
0.290200259	0.021391296	1.363233329	0.217153576	0.531193106	-6.092668103	No Change	ip.B.minus.AL-ip.B.plus.AL	O55057
-0.126840875	-0.520796975	-0.514765662	0.623373896	0.823583672	-6.878767907	No Change	ip.B.minus.AL-ip.B.plus.AL	O55060
-0.079796215	-1.090341741	-0.30350923	0.770774365	0.904417536	-6.974834017	No Change	ip.B.minus.AL-ip.B.plus.AL	O55071
0.603271128	0.155080292	2.946311416	0.022818465	0.172285142	-3.870470114	No Change	ip.B.minus.AL-ip.B.plus.AL	O55074;Q7TN79
0.279527416	-1.517205949	1.0206142	0.343115937	0.642955144	-6.475065097	No Change	ip.B.minus.AL-ip.B.plus.AL	O55091
-1.097997952	0.309892666	-4.150178037	0.004801042	0.06251395	-2.213468207	No Change	ip.B.minus.AL-ip.B.plus.AL	O55098
-0.468825885	0.993287139	-1.512526917	0.176371695	0.488463299	-5.906268968	No Change	ip.B.minus.AL-ip.B.plus.AL	O55100
0.067660888	-0.256387086	0.326384541	0.754161685	0.894584677	-6.966732255	No Change	ip.B.minus.AL-ip.B.plus.AL	O55101
3.473782799	4.838300282	7.329471142	0.000203123	0.006128583	1.179875652	No Change	ip.B.minus.AL-ip.B.plus.AL	O55102
-0.184009508	0.96866752	-0.789155083	0.457223262	0.725561196	-6.687402448	No Change	ip.B.minus.AL-ip.B.plus.AL	O55103
-0.24124651	-0.2510976	-1.146662064	0.291091144	0.599130415	-6.342782278	No Change	ip.B.minus.AL-ip.B.plus.AL	O55106
0.016543409	0.041710455	0.098782723	0.924221521	0.969426049	-7.021479999	No Change	ip.B.minus.AL-ip.B.plus.AL	O55111
0.454728132	-0.654614508	1.256129509	0.251389078	0.564273264	-6.219672786	No Change	ip.B.minus.AL-ip.B.plus.AL	O55125
-0.505170312	-0.492519846	-1.266191266	0.247984061	0.560912429	-6.208005012	No Change	ip.B.minus.AL-ip.B.plus.AL	O55126
-0.132588972	2.893949017	-0.277990545	0.789461362	0.912423366	-6.983195863	No Change	ip.B.minus.AL-ip.B.plus.AL	O55128
-0.012884731	-0.125749378	-0.036299394	0.97210887	0.989287187	-7.026293157	No Change	ip.B.minus.AL-ip.B.plus.AL	O55131
-1.167866055	-0.667995501	-4.92278762	0.001977809	0.032386101	-1.259018898	No Change	ip.B.minus.AL-ip.B.plus.AL	O55134
-0.405002549	-0.454883762	-1.070032328	0.321890308	0.625781073	-6.424487036	No Change	ip.B.minus.AL-ip.B.plus.AL	O55135
0.180942658	-1.665483749	0.74563637	0.481399754	0.741256051	-6.722396305	No Change	ip.B.minus.AL-ip.B.plus.AL	O55137
-0.917583302	0.905076275	-1.970907673	0.091529345	0.358472024	-5.284592401	No Change	ip.B.minus.AL-ip.B.plus.AL	O55142
-0.458571551	1.073787303	-1.965479154	0.092250176	0.358581985	-5.292265039	No Change	ip.B.minus.AL-ip.B.plus.AL	O55143
-0.364684353	2.280015973	-1.087023644	0.314841334	0.620787992	-6.406706865	No Change	ip.B.minus.AL-ip.B.plus.AL	O55176
-0.106286108	1.355660296	-0.434348813	0.67777541	0.855578172	-6.920881751	No Change	ip.B.minus.AL-ip.B.plus.AL	O55186
0.073012816	-1.283409026	0.240275926	0.817352746	0.923247285	-6.994238579	No Change	ip.B.minus.AL-ip.B.plus.AL	O55201
-0.993425239	-0.803676153	-2.118565855	0.073934987	0.321511572	-5.074051643	No Change	ip.B.minus.AL-ip.B.plus.AL	O55222
0.428704572	-1.887441238	1.883554179	0.103833828	0.380909421	-5.407359546	No Change	ip.B.minus.AL-ip.B.plus.AL	O55229
0.707853678	0.013043957	2.81137077	0.027519121	0.190683898	-4.066001051	No Change	ip.B.minus.AL-ip.B.plus.AL	O55234
0.260749833	0.607628579	0.462830743	0.658244941	0.846632789	-6.906729593	No Change	ip.B.minus.AL-ip.B.plus.AL	O55236
-0.045574892	0.022180438	-0.269035135	0.7960558	0.914029534	-6.985960443	No Change	ip.B.minus.AL-ip.B.plus.AL	O55239
-0.590806671	0.222967222	-1.18055539	0.278269251	0.588122025	-6.305438401	No Change	ip.B.minus.AL-ip.B.plus.AL	O55242
-0.48981595	0.217704364	-1.493442945	0.181164138	0.494383163	-5.930644947	No Change	ip.B.minus.AL-ip.B.plus.AL	O70131
1.009058786	0.498734692	2.26253093	0.060059207	0.291734402	-4.866138563	No Change	ip.B.minus.AL-ip.B.plus.AL	O70133
0.274092586	-1.345315148	0.557243689	0.595604932	0.808422153	-6.853864532	No Change	ip.B.minus.AL-ip.B.plus.AL	O70139
3.232418363	4.954141797	2.028583625	0.084207635	0.344452552	-5.202755382	No Change	ip.B.minus.AL-ip.B.plus.AL	O70145
-0.128105044	3.533751353	-0.313471429	0.76352289	0.900838634	-6.971375899	No Change	ip.B.minus.AL-ip.B.plus.AL	O70146
-0.295408114	1.296939307	-1.089624459	0.313773511	0.620470352	-6.403968069	No Change	ip.B.minus.AL-ip.B.plus.AL	O70152
-0.448757588	-0.448223787	-1.764077578	0.123315469	0.411993975	-5.572497306	No Change	ip.B.minus.AL-ip.B.plus.AL	O70161
-0.128793462	0.003728966	-0.78036243	0.462039099	0.72856551	-6.694606053	No Change	ip.B.minus.AL-ip.B.plus.AL	O70165
-0.322866336	3.556066337	-0.712045203	0.500641072	0.752048695	-6.748258619	No Change	ip.B.minus.AL-ip.B.plus.AL	O70166
-0.603391916	1.459325916	-2.210369905	0.064752275	0.30401604	-4.941702068	No Change	ip.B.minus.AL-ip.B.plus.AL	O70172
0.192799654	0.445425595	0.647321644	0.539112831	0.773922402	-6.79518068	No Change	ip.B.minus.AL-ip.B.plus.AL	O70194
0.378936749	1.869332362	0.976251948	0.36309937	0.661359556	-6.518980686	No Change	ip.B.minus.AL-ip.B.plus.AL	O70200
0.779673401	-0.756749838	1.525023742	0.173296945	0.482957024	-5.890225799	No Change	ip.B.minus.AL-ip.B.plus.AL	O70209
0.686777427	5.051005498	1.359753105	0.218197899	0.531193106	-6.096888818	No Change	ip.B.minus.AL-ip.B.plus.AL	O70228
-0.472312756	-0.055510078	-1.003630366	0.350661929	0.650596911	-6.492047568	No Change	ip.B.minus.AL-ip.B.plus.AL	O70250
-0.776099297	-2.815871147	-1.941104342	0.09555663	0.364809007	-5.32664839	No Change	ip.B.minus.AL-ip.B.plus.AL	O70251
0.049431034	1.098790316	0.224250768	0.829294077	0.92819003	-6.998452687	No Change	ip.B.minus.AL-ip.B.plus.AL	O70252
1.888437059	1.147851749	3.642071999	0.009030347	0.096790055	-2.889863627	No Change	ip.B.minus.AL-ip.B.plus.AL	O70281
0.045063889	1.268172797	0.168284001	0.871361982	0.94637522	-7.010916831	No Change	ip.B.minus.AL-ip.B.plus.AL	O70293
0.509472485	-0.206293678	2.498130672	0.04283188	0.245614747	-4.52287425	No Change	ip.B.minus.AL-ip.B.plus.AL	O70303
-0.059842802	-0.044565719	-0.321454576	0.757730426	0.897586314	-6.968526545	No Change	ip.B.minus.AL-ip.B.plus.AL	O70305
-0.124913985	2.765635157	-0.402867813	0.699678445	0.868133636	-6.935534577	No Change	ip.B.minus.AL-ip.B.plus.AL	O70309
-0.567110883	-2.164229233	-2.465646839	0.044865652	0.251614777	-4.570313389	No Change	ip.B.minus.AL-ip.B.plus.AL	O70310
0.600475326	-2.613229038	1.277692791	0.244140757	0.557187619	-6.1945985	No Change	ip.B.minus.AL-ip.B.plus.AL	O70311
0.066807829	2.115546284	0.230638483	0.824528132	0.926961111	-6.99680721	No Change	ip.B.minus.AL-ip.B.plus.AL	O70318
0.042263418	0.152236637	0.154309096	0.881943191	0.951398474	-7.013479688	No Change	ip.B.minus.AL-ip.B.plus.AL	O70324
-0.019303546	-0.152061577	-0.057227264	0.956045148	0.98376701	-7.025176443	No Change	ip.B.minus.AL-ip.B.plus.AL	O70325
-0.349494878	-0.273563135	-0.402607478	0.699860909	0.868202747	-6.935651384	No Change	ip.B.minus.AL-ip.B.plus.AL	O70333
5.264000888	3.251782355	11.26232305	1.42E-05	0.001611333	3.921508847	No Change	ip.B.minus.AL-ip.B.plus.AL	O70362
4.912720049	2.74407119	12.18504128	8.57E-06	0.001303586	4.413302104	No Change	ip.B.minus.AL-ip.B.plus.AL	O70370
0.233491504	-0.117376353	0.863979223	0.41766363	0.70030457	-6.62344367	No Change	ip.B.minus.AL-ip.B.plus.AL	O70373
0.773948148	1.532959134	2.085769809	0.077524895	0.329674718	-5.12109172	No Change	ip.B.minus.AL-ip.B.plus.AL	O70378
-0.070748156	-0.24023968	-0.39847628	0.70275927	0.869907508	-6.937495355	No Change	ip.B.minus.AL-ip.B.plus.AL	O70400
0.282652312	3.435401554	0.602136192	0.56703301	0.790105864	-6.825600917	No Change	ip.B.minus.AL-ip.B.plus.AL	O70401
1.968275001	3.919631215	4.935250527	0.001951086	0.032122561	-1.244361369	No Change	ip.B.minus.AL-ip.B.plus.AL	O70404
-0.428469614	1.162892233	-0.381607587	0.714649206	0.876687173	-6.944836307	No Change	ip.B.minus.AL-ip.B.plus.AL	O70423
0.038720592	0.166592713	0.136981366	0.895099126	0.958103163	-7.016351142	No Change	ip.B.minus.AL-ip.B.plus.AL	O70433
0.971733319	-0.756914894	5.475847782	0.001103504	0.021111458	-0.630500526	No Change	ip.B.minus.AL-ip.B.plus.AL	O70435
1.079999649	4.637695798	2.278638662	0.058681166	0.287715508	-4.842760118	No Change	ip.B.minus.AL-ip.B.plus.AL	O70439
0.008629923	0.734879333	0.034901716	0.973182284	0.989507936	-7.026349943	No Change	ip.B.minus.AL-ip.B.plus.AL	O70443
-2.751481609	-2.556395117	-1.689864425	0.137145201	0.431865509	-5.673144905	No Change	ip.B.minus.AL-ip.B.plus.AL	O70456
-0.201347661	0.237304576	-0.826817294	0.436992252	0.71362943	-6.655797004	No Change	ip.B.minus.AL-ip.B.plus.AL	O70458
-0.04638527	-0.039883584	-0.27683397	0.790311985	0.912734279	-6.983557879	No Change	ip.B.minus.AL-ip.B.plus.AL	O70468
0.320966085	-0.314268147	0.931308646	0.384251976	0.672739704	-6.561975937	No Change	ip.B.minus.AL-ip.B.plus.AL	O70469
-0.036764976	-0.043875727	-0.220024725	0.832451475	0.929333358	-6.9995163	No Change	ip.B.minus.AL-ip.B.plus.AL	O70475
1.399011745	3.929924124	2.97433079	0.021954129	0.168004277	-3.830028096	No Change	ip.B.minus.AL-ip.B.plus.AL	O70480
-0.087936183	0.032114507	-0.352538388	0.735339849	0.885588646	-6.956772246	No Change	ip.B.minus.AL-ip.B.plus.AL	O70481
0.815519589	0.213170645	2.31303765	0.055845471	0.281133254	-4.792774161	No Change	ip.B.minus.AL-ip.B.plus.AL	O70492
0.442875076	-0.507404612	2.511623916	0.042015455	0.242633942	-4.503165168	No Change	ip.B.minus.AL-ip.B.plus.AL	O70493
0.58227555	0.124796933	1.815660574	0.114504084	0.399306757	-5.501635028	No Change	ip.B.minus.AL-ip.B.plus.AL	O70494
4.965468708	3.128857893	13.43393064	4.58E-06	0.001244858	5.011371432	No Change	ip.B.minus.AL-ip.B.plus.AL	O70496
-0.013492226	0.931367255	-0.055035082	0.957726915	0.984757791	-7.025316833	No Change	ip.B.minus.AL-ip.B.plus.AL	O70503
-0.705862387	1.874704622	-2.382339554	0.050551523	0.267770599	-4.691865089	No Change	ip.B.minus.AL-ip.B.plus.AL	O70507
-0.240264599	-0.000502288	-1.475645024	0.185740929	0.497614776	-5.953240486	No Change	ip.B.minus.AL-ip.B.plus.AL	O70548
-0.605655184	-1.104140774	-1.745092121	0.126720405	0.417676859	-5.598397715	No Change	ip.B.minus.AL-ip.B.plus.AL	O70566
0.132447797	-0.003719801	0.664984432	0.528433971	0.766301984	-6.782762268	No Change	ip.B.minus.AL-ip.B.plus.AL	O70570
-0.102429325	-0.097015403	-0.44732445	0.668843301	0.851781203	-6.914539246	No Change	ip.B.minus.AL-ip.B.plus.AL	O70571
-0.346078957	0.590110621	-0.939537017	0.380310624	0.672540011	-6.554219419	No Change	ip.B.minus.AL-ip.B.plus.AL	O70572
0.000264789	0.245536158	0.001562171	0.998799382	0.999537383	-7.027043711	No Change	ip.B.minus.AL-ip.B.plus.AL	O70579
0.036474811	-1.972033284	0.137730501	0.894529578	0.958034883	-7.016234022	No Change	ip.B.minus.AL-ip.B.plus.AL	O70585
-0.623703488	0.472840321	-1.774151498	0.121544711	0.408836493	-5.558713717	No Change	ip.B.minus.AL-ip.B.plus.AL	O70589
0.243420077	-1.672139556	0.974559191	0.363879462	0.66159024	-6.520627714	No Change	ip.B.minus.AL-ip.B.plus.AL	O70591
0.333056242	-1.131358865	1.393851714	0.20815599	0.518421955	-6.05527814	No Change	ip.B.minus.AL-ip.B.plus.AL	O70622
0.460533889	3.118989565	0.955929427	0.372550563	0.666857617	-6.538612251	No Change	ip.B.minus.AL-ip.B.plus.AL	O88188
0.212774654	-2.361487308	0.742022405	0.483445735	0.742751412	-6.725227295	No Change	ip.B.minus.AL-ip.B.plus.AL	O88271
1.024607909	5.267722813	2.05798617	0.080702677	0.337483766	-5.160827855	No Change	ip.B.minus.AL-ip.B.plus.AL	O88307
0.192510004	-0.098318825	0.463427064	0.657839036	0.846527504	-6.906424275	No Change	ip.B.minus.AL-ip.B.plus.AL	O88342
-0.321086141	-0.105578705	-1.329949377	0.22732505	0.539907917	-6.132783382	No Change	ip.B.minus.AL-ip.B.plus.AL	O88343
-1.650352525	-1.395496049	-3.753494055	0.007835802	0.087264077	-2.738364923	No Change	ip.B.minus.AL-ip.B.plus.AL	O88351
2.661762665	4.125919335	4.841969596	0.002161343	0.034425673	-1.354631673	No Change	ip.B.minus.AL-ip.B.plus.AL	O88384
0.15865361	-0.230996066	0.930549935	0.384616949	0.672739704	-6.562688506	No Change	ip.B.minus.AL-ip.B.plus.AL	O88428
-0.368338473	-0.333485404	-0.620273407	0.555723228	0.785015947	-6.813625383	No Change	ip.B.minus.AL-ip.B.plus.AL	O88441
-0.189603944	0.258815153	-0.681301874	0.518687934	0.762641299	-6.771030388	No Change	ip.B.minus.AL-ip.B.plus.AL	O88444
0.00289381	-0.979678656	0.009999878	0.992314665	0.997119006	-7.026988033	No Change	ip.B.minus.AL-ip.B.plus.AL	O88447
-0.410906689	-1.000252467	-1.34141702	0.223773982	0.536684366	-6.119025733	No Change	ip.B.minus.AL-ip.B.plus.AL	O88448
0.011104446	0.043825178	0.064254449	0.950655809	0.981909461	-7.024689497	No Change	ip.B.minus.AL-ip.B.plus.AL	O88451
-1.545705168	1.021487175	-4.523926685	0.00309242	0.045965773	-1.74045325	No Change	ip.B.minus.AL-ip.B.plus.AL	O88455
-0.017668272	-2.129542604	-0.026378367	0.979729409	0.992481397	-7.026647999	No Change	ip.B.minus.AL-ip.B.plus.AL	O88456
0.442511088	0.202606046	1.707625573	0.13370633	0.42706402	-5.64920618	No Change	ip.B.minus.AL-ip.B.plus.AL	O88485
-0.52299683	0.828683491	-1.44925332	0.192722113	0.503031156	-5.986494436	No Change	ip.B.minus.AL-ip.B.plus.AL	O88487
0.160413551	-0.140224274	0.901734145	0.398672977	0.684167181	-6.589419289	No Change	ip.B.minus.AL-ip.B.plus.AL	O88492
0.223208716	1.278734467	0.789402248	0.457088392	0.725561196	-6.687198986	No Change	ip.B.minus.AL-ip.B.plus.AL	O88507
-1.36964834	-0.453538072	-2.659238166	0.034073997	0.216369866	-4.287590671	No Change	ip.B.minus.AL-ip.B.plus.AL	O88520
-0.017561037	-1.85895111	-0.038014221	0.970791973	0.989287187	-7.02622044	No Change	ip.B.minus.AL-ip.B.plus.AL	O88522
5.006807578	4.34161309	11.95785037	9.66E-06	0.001303586	4.296416124	No Change	ip.B.minus.AL-ip.B.plus.AL	O88531
0.451868536	-0.486129513	1.562322463	0.164412069	0.473531649	-5.841973584	No Change	ip.B.minus.AL-ip.B.plus.AL	O88532
0.295724555	-1.138368652	1.651529327	0.144856344	0.443641663	-5.72447362	No Change	ip.B.minus.AL-ip.B.plus.AL	O88533
-0.320966002	-0.210067486	-0.739139513	0.485082018	0.742751412	-6.727477258	No Change	ip.B.minus.AL-ip.B.plus.AL	O88536
0.168206876	-2.061350743	0.341534867	0.743235562	0.890244905	-6.961052931	No Change	ip.B.minus.AL-ip.B.plus.AL	O88543
-0.282298122	-1.993653501	-0.535246686	0.609897924	0.817454185	-6.866986453	No Change	ip.B.minus.AL-ip.B.plus.AL	O88544
-0.222600394	-1.874357757	-0.501136771	0.632429193	0.828679461	-6.886372634	No Change	ip.B.minus.AL-ip.B.plus.AL	O88545
0.551396309	2.104013612	1.130225933	0.297483996	0.605848316	-6.360630795	No Change	ip.B.minus.AL-ip.B.plus.AL	O88554
0.122366885	1.431167323	0.384674602	0.712480893	0.87576842	-6.943524162	No Change	ip.B.minus.AL-ip.B.plus.AL	O88569
1.239814305	0.04540274	1.906844087	0.100402517	0.375153757	-5.37477949	No Change	ip.B.minus.AL-ip.B.plus.AL	O88572
-0.327761098	1.929646196	-0.988631559	0.357433709	0.656141377	-6.506870806	No Change	ip.B.minus.AL-ip.B.plus.AL	O88575;Q8VDB9
-0.121470708	0.096099735	-0.663775518	0.529160607	0.767193268	-6.783621572	No Change	ip.B.minus.AL-ip.B.plus.AL	O88587
2.64059472	1.362083125	6.451966678	0.000432268	0.010535951	0.375602085	No Change	ip.B.minus.AL-ip.B.plus.AL	O88597
-0.626647134	1.747847477	-2.212093166	0.064591421	0.30401604	-4.939209427	No Change	ip.B.minus.AL-ip.B.plus.AL	O88602
1.47157315	2.187844853	2.655224419	0.034267732	0.216512635	-4.293447979	No Change	ip.B.minus.AL-ip.B.plus.AL	O88630
-0.659847419	-1.257083335	-1.718860758	0.131573657	0.423874446	-5.634013629	No Change	ip.B.minus.AL-ip.B.plus.AL	O88643
4.39695971	3.432310296	6.586014812	0.000383253	0.009545097	0.504248083	No Change	ip.B.minus.AL-ip.B.plus.AL	O88653
-0.699857467	2.379409482	-1.148310953	0.290456152	0.598573145	-6.340982188	No Change	ip.B.minus.AL-ip.B.plus.AL	O88665
-0.231677723	0.253370456	-1.068361024	0.322590502	0.625813352	-6.426225314	No Change	ip.B.minus.AL-ip.B.plus.AL	O88667
4.945287296	2.492047726	13.05305957	5.51E-06	0.001244858	4.836573536	No Change	ip.B.minus.AL-ip.B.plus.AL	O88668
-0.174274872	-1.154832176	-0.372105615	0.721384959	0.878358326	-6.94883763	No Change	ip.B.minus.AL-ip.B.plus.AL	O88685
-0.00776178	1.200273632	-0.026465834	0.979662213	0.992481397	-7.026645362	No Change	ip.B.minus.AL-ip.B.plus.AL	O88689;Q91Y11;Q91Y20
-0.267667919	3.814283439	-0.692985967	0.511780383	0.759299041	-6.762478137	No Change	ip.B.minus.AL-ip.B.plus.AL	O88693
-0.443736633	-0.862460145	-1.400049041	0.206375929	0.516241322	-6.047655008	No Change	ip.B.minus.AL-ip.B.plus.AL	O88696
0.898183208	0.561885599	2.188197738	0.06685852	0.307430559	-4.973748208	No Change	ip.B.minus.AL-ip.B.plus.AL	O88697
0.184188926	1.280363852	0.737552295	0.485984482	0.743302304	-6.728712842	No Change	ip.B.minus.AL-ip.B.plus.AL	O88703
0.53033737	2.334746654	1.746805905	0.126409374	0.41758584	-5.596063893	No Change	ip.B.minus.AL-ip.B.plus.AL	O88704
-0.326095	-0.614823616	-1.067031363	0.323148443	0.626271557	-6.427606891	No Change	ip.B.minus.AL-ip.B.plus.AL	O88712
0.85364766	2.94270574	2.032816015	0.083693897	0.343911062	-5.196728283	No Change	ip.B.minus.AL-ip.B.plus.AL	O88735
-0.038848848	0.012951916	-0.191097914	0.854150436	0.937088798	-7.006260323	No Change	ip.B.minus.AL-ip.B.plus.AL	O88736
-0.243791625	1.405507821	-0.922811062	0.388354668	0.676358896	-6.56993122	No Change	ip.B.minus.AL-ip.B.plus.AL	O88737
-0.28940905	-0.966543449	-1.154561876	0.288059369	0.597311117	-6.334142446	No Change	ip.B.minus.AL-ip.B.plus.AL	O88738
-0.761865209	0.217692079	-2.60548362	0.036766798	0.224434757	-4.366064419	No Change	ip.B.minus.AL-ip.B.plus.AL	O88741
0.472224898	0.968463253	2.108726497	0.074994112	0.323651336	-5.088179109	No Change	ip.B.minus.AL-ip.B.plus.AL	O88745
3.063833909	2.352746713	5.207151191	0.001457745	0.026068141	-0.930301807	No Change	ip.B.minus.AL-ip.B.plus.AL	O88746
0.100409103	-0.107501125	0.602583463	0.566752468	0.790105864	-6.825309417	No Change	ip.B.minus.AL-ip.B.plus.AL	O88783
-0.137975086	3.82367123	-0.336056183	0.747179452	0.891694035	-6.963135442	No Change	ip.B.minus.AL-ip.B.plus.AL	O88792
1.60594187	0.111508045	2.685639491	0.032827997	0.212112218	-4.249073844	No Change	ip.B.minus.AL-ip.B.plus.AL	O88811
2.091782889	0.486848378	6.325889729	0.000484919	0.011432975	0.252598033	No Change	ip.B.minus.AL-ip.B.plus.AL	O88819
1.803769521	0.548624389	2.545022938	0.040063499	0.236140192	-4.45437625	No Change	ip.B.minus.AL-ip.B.plus.AL	O88824
0.825674954	1.144583313	2.330128785	0.054489136	0.278273304	-4.767911295	No Change	ip.B.minus.AL-ip.B.plus.AL	O88829
-0.048655966	0.049141335	-0.269430717	0.795764122	0.914029534	-6.985840193	No Change	ip.B.minus.AL-ip.B.plus.AL	O88833
-0.0043552	3.782649618	-0.011604993	0.991081125	0.99675692	-7.026968241	No Change	ip.B.minus.AL-ip.B.plus.AL	O88839
-0.432926986	-0.265373667	-1.82098794	0.113629601	0.398081401	-5.494277447	No Change	ip.B.minus.AL-ip.B.plus.AL	O88843
0.191931711	-1.848689539	0.642867438	0.541826881	0.775704914	-6.798265928	No Change	ip.B.minus.AL-ip.B.plus.AL	O88844
-1.04659391	-1.033746501	-1.517218472	0.175211526	0.485839572	-5.900253474	No Change	ip.B.minus.AL-ip.B.plus.AL	O88845
-0.103509445	-1.726437874	-0.387660921	0.710372395	0.875475643	-6.942236891	No Change	ip.B.minus.AL-ip.B.plus.AL	O88848
-0.212909778	-2.358354649	-0.444823471	0.670560461	0.851914042	-6.915775412	No Change	ip.B.minus.AL-ip.B.plus.AL	O88851
-0.010354122	0.045087381	-0.048853755	0.962470247	0.985936527	-7.02568319	No Change	ip.B.minus.AL-ip.B.plus.AL	O88856
0.383468001	3.070355483	0.647920432	0.538748621	0.773723905	-6.794764493	No Change	ip.B.minus.AL-ip.B.plus.AL	O88874
-0.067819165	0.145980385	-0.261179396	0.801855405	0.91699911	-6.988312618	No Change	ip.B.minus.AL-ip.B.plus.AL	O88876
-0.25607314	-3.00752283	-0.373364446	0.720491042	0.878358326	-6.948313086	No Change	ip.B.minus.AL-ip.B.plus.AL	O88878
1.119654974	3.253868375	2.267038624	0.05967027	0.290669759	-4.859598113	No Change	ip.B.minus.AL-ip.B.plus.AL	O88907
0.36116718	-0.297247948	1.80201194	0.116774391	0.40388634	-5.520452421	No Change	ip.B.minus.AL-ip.B.plus.AL	O88908
-0.719207409	-0.855144695	-1.460193568	0.189799698	0.50006948	-5.972746619	No Change	ip.B.minus.AL-ip.B.plus.AL	O88910
-0.405854545	-1.125456377	-0.972990416	0.364603574	0.661808413	-6.522152199	No Change	ip.B.minus.AL-ip.B.plus.AL	O88935
0.113909087	3.993256367	0.197175635	0.849579254	0.935465948	-7.004921148	No Change	ip.B.minus.AL-ip.B.plus.AL	O88939
0.255876891	-0.067764063	1.13322785	0.296307793	0.604531449	-6.357383843	No Change	ip.B.minus.AL-ip.B.plus.AL	O88947
0.34565746	0.211107407	1.425563337	0.199190642	0.510384102	-6.016080017	No Change	ip.B.minus.AL-ip.B.plus.AL	O88951
-0.462783256	0.616615176	-2.148372783	0.070817584	0.314454843	-5.031182283	No Change	ip.B.minus.AL-ip.B.plus.AL	O88952
-1.305839149	-1.211401104	-3.425155841	0.011967023	0.115115363	-3.189577176	No Change	ip.B.minus.AL-ip.B.plus.AL	O88958
-0.212083212	0.127271985	-1.187996818	0.275518561	0.586215167	-6.297144285	No Change	ip.B.minus.AL-ip.B.plus.AL	O88962
-0.275631494	-0.786940038	-1.247728262	0.25426298	0.566877328	-6.22937126	No Change	ip.B.minus.AL-ip.B.plus.AL	O88967
2.713057155	1.06844128	7.400908114	0.000191626	0.006020394	1.241586571	No Change	ip.B.minus.AL-ip.B.plus.AL	O88968
-1.347549986	-0.580955151	-4.002759936	0.005743651	0.071029957	-2.405833854	No Change	ip.B.minus.AL-ip.B.plus.AL	O88974
3.356068522	4.539114149	5.576772619	0.000996323	0.019496622	-0.520540306	No Change	ip.B.minus.AL-ip.B.plus.AL	O88983
-0.096082818	-0.298529844	-0.586770576	0.576720648	0.794840034	-6.835497088	No Change	ip.B.minus.AL-ip.B.plus.AL	O88986
1.290533165	2.019931393	3.190260441	0.016359496	0.139901936	-3.520640573	No Change	ip.B.minus.AL-ip.B.plus.AL	O88998
0.96317848	4.278237981	1.780148806	0.120502198	0.408458282	-5.550494867	No Change	ip.B.minus.AL-ip.B.plus.AL	O89001
-0.453643437	-0.001687544	-0.9574984	0.371814225	0.666694695	-6.537107708	No Change	ip.B.minus.AL-ip.B.plus.AL	O89013
3.777507267	1.86585023	9.719533989	3.59E-05	0.002185371	2.986437106	No Change	ip.B.minus.AL-ip.B.plus.AL	O89016
4.288279911	2.502183162	11.46669874	1.26E-05	0.001527067	4.034432651	No Change	ip.B.minus.AL-ip.B.plus.AL	O89017
0.185676673	-0.296722523	0.871137771	0.414012821	0.697931845	-6.61708086	No Change	ip.B.minus.AL-ip.B.plus.AL	O89020
3.600240256	1.876834266	10.99394771	1.65E-05	0.001685779	3.769572949	No Change	ip.B.minus.AL-ip.B.plus.AL	O89023
0.542472977	1.141359703	1.377061968	0.21304777	0.52563551	-6.07583783	No Change	ip.B.minus.AL-ip.B.plus.AL	O89026
0.572965914	4.683443604	1.180316516	0.278357931	0.588122025	-6.305704086	No Change	ip.B.minus.AL-ip.B.plus.AL	O89051
-0.415429611	-0.661307751	-1.971369896	0.091468227	0.358472024	-5.28393885	No Change	ip.B.minus.AL-ip.B.plus.AL	O89053
0.043327832	-0.356076598	0.053175902	0.959153399	0.985348577	-7.025431604	No Change	ip.B.minus.AL-ip.B.plus.AL	O89079
-0.598826539	-1.120083914	-1.786586132	0.119392804	0.406826525	-5.541662301	No Change	ip.B.minus.AL-ip.B.plus.AL	O89084
-1.570550644	-1.958566701	-5.92421134	0.000707634	0.014958588	-0.152723672	No Change	ip.B.minus.AL-ip.B.plus.AL	O89086
-0.357075636	0.143714556	-0.97763031	0.362465123	0.661359556	-6.517637983	No Change	ip.B.minus.AL-ip.B.plus.AL	O89103
-0.294395527	-1.066870452	-0.806216279	0.447978613	0.721581155	-6.67323469	No Change	ip.B.minus.AL-ip.B.plus.AL	O89106
0.184587622	-0.1838326	0.881917902	0.408559243	0.694520291	-6.607420581	No Change	ip.B.minus.AL-ip.B.plus.AL	O89110
-0.066139353	0.68259307	-0.198315349	0.848722743	0.935151555	-7.004665407	No Change	ip.B.minus.AL-ip.B.plus.AL	O89112
0.405412065	3.977367354	0.766179079	0.469881107	0.73308205	-6.706084483	No Change	ip.B.minus.AL-ip.B.plus.AL	O89116
0.482503515	-2.49846284	0.764063433	0.471058626	0.733745857	-6.707781577	No Change	ip.B.minus.AL-ip.B.plus.AL	P00158
0.420719367	-0.364144815	1.773525732	0.121653988	0.408836493	-5.559570722	No Change	ip.B.minus.AL-ip.B.plus.AL	P00184
-0.027089156	-0.027429417	-0.165948979	0.873128043	0.947187663	-7.011360377	No Change	ip.B.minus.AL-ip.B.plus.AL	P00186
-0.061503604	0.076706643	-0.336270109	0.7470253	0.891665437	-6.963054736	No Change	ip.B.minus.AL-ip.B.plus.AL	P00329
0.207182181	-0.213529503	0.90811951	0.395525571	0.681749001	-6.583552191	No Change	ip.B.minus.AL-ip.B.plus.AL	P00375
-0.109911569	-0.393246695	-0.596818424	0.570374786	0.790948959	-6.829051797	No Change	ip.B.minus.AL-ip.B.plus.AL	P00397
-1.447379408	-1.566085478	-2.565673459	0.038904102	0.231297043	-4.424210169	No Change	ip.B.minus.AL-ip.B.plus.AL	P00405
-1.22683574	-0.844541802	-3.382575244	0.012657402	0.119762551	-3.249113687	No Change	ip.B.minus.AL-ip.B.plus.AL	P00416
0.455544147	-1.908335923	2.08901435	0.077162073	0.329608013	-5.116444345	No Change	ip.B.minus.AL-ip.B.plus.AL	P00493
-0.283056245	0.398083357	-1.149729645	0.289910733	0.598347672	-6.339432025	No Change	ip.B.minus.AL-ip.B.plus.AL	P00687
-0.012613045	-1.307177145	-0.052277488	0.959842779	0.985511089	-7.025485653	No Change	ip.B.minus.AL-ip.B.plus.AL	P00920
0.132695261	-0.47615171	0.808641913	0.446675009	0.720677771	-6.671200206	No Change	ip.B.minus.AL-ip.B.plus.AL	P01027
-0.010931559	-0.003121319	-0.057542241	0.955803528	0.98366617	-7.025155822	No Change	ip.B.minus.AL-ip.B.plus.AL	P01029
0.108152508	-0.317638381	0.640658421	0.543176014	0.77609381	-6.799789054	No Change	ip.B.minus.AL-ip.B.plus.AL	P01592
1.126690635	0.066506787	1.279112997	0.243669789	0.556815703	-6.192937994	No Change	ip.B.minus.AL-ip.B.plus.AL	P01631
0.556576733	1.457712302	1.393904292	0.20814083	0.518421955	-6.055213543	No Change	ip.B.minus.AL-ip.B.plus.AL	P01633
0.320965985	-0.314268155	0.931308337	0.384252125	0.672739704	-6.561976227	No Change	ip.B.minus.AL-ip.B.plus.AL	P01634
0.206650542	1.375375745	0.26224763	0.801065962	0.916555425	-6.987996775	No Change	ip.B.minus.AL-ip.B.plus.AL	P01635
-0.877032991	0.484237889	-3.211613754	0.01589593	0.137811678	-3.490290458	No Change	ip.B.minus.AL-ip.B.plus.AL	P01636
-0.03951845	0.051069073	-0.174412249	0.866730776	0.943900627	-7.009723531	No Change	ip.B.minus.AL-ip.B.plus.AL	P01638
-0.145503208	0.301204631	-0.372288432	0.721255108	0.878358326	-6.948761557	No Change	ip.B.minus.AL-ip.B.plus.AL	P01639
0.029017383	-0.024373588	0.102617734	0.921291224	0.968697298	-7.021039857	No Change	ip.B.minus.AL-ip.B.plus.AL	P01642
-0.846081901	0.34367172	-3.44976643	0.011586708	0.113692498	-3.155268266	No Change	ip.B.minus.AL-ip.B.plus.AL	P01643
0.201347558	0.13310385	0.453090984	0.664892212	0.849456413	-6.911664161	No Change	ip.B.minus.AL-ip.B.plus.AL	P01654;P01655;P01656;P03977
-0.187854959	0.368252766	-0.267712716	0.797031129	0.914175898	-6.986361179	No Change	ip.B.minus.AL-ip.B.plus.AL	P01660
0.028931388	0.122275681	0.136910654	0.89515289	0.958103163	-7.016362164	No Change	ip.B.minus.AL-ip.B.plus.AL	P01662;P01663
-0.122635484	0.074281219	-0.731142077	0.489640647	0.745180607	-6.733679999	No Change	ip.B.minus.AL-ip.B.plus.AL	P01664;P01665;P01666;P01668
-1.895196674	0.560885014	-2.287074509	0.057972398	0.286578517	-4.830509077	No Change	ip.B.minus.AL-ip.B.plus.AL	P01680
-0.320993158	0.313396513	-1.218811789	0.264371433	0.57756936	-6.262442952	No Change	ip.B.minus.AL-ip.B.plus.AL	P01723;P01727
-0.846081943	0.157281566	-3.491721216	0.01096828	0.108872101	-3.096955687	No Change	ip.B.minus.AL-ip.B.plus.AL	P01741
-0.320966039	0.297113772	-0.918310751	0.390540789	0.677305991	-6.574121559	No Change	ip.B.minus.AL-ip.B.plus.AL	P01746;P01747
0.828147431	-0.567858836	3.494980912	0.010921755	0.108725472	-3.09243443	No Change	ip.B.minus.AL-ip.B.plus.AL	P01783
0.693396653	-0.210067499	2.911772329	0.02393411	0.177157489	-3.920402744	No Change	ip.B.minus.AL-ip.B.plus.AL	P01819;P01820
-0.266935249	2.59055661	-0.862589935	0.418374872	0.700941659	-6.624673684	No Change	ip.B.minus.AL-ip.B.plus.AL	P01831
0.630131767	4.843030895	1.24427915	0.255451016	0.567678133	-6.233341324	No Change	ip.B.minus.AL-ip.B.plus.AL	P01837
-0.152613374	0.164825625	-0.705863554	0.504236472	0.753878105	-6.752906917	No Change	ip.B.minus.AL-ip.B.plus.AL	P01843
-1.266843906	0.875139795	-4.965184683	0.001888532	0.031702346	-1.209250581	No Change	ip.B.minus.AL-ip.B.plus.AL	P01844
-0.267962686	0.875465625	-0.235180958	0.8211438	0.924880936	-6.995609402	No Change	ip.B.minus.AL-ip.B.plus.AL	P01863;P01865
-0.836871383	1.887620693	-1.687295626	0.137649485	0.432424098	-5.676599075	No Change	ip.B.minus.AL-ip.B.plus.AL	P01864
0.711336298	1.606089908	0.805836187	0.448183127	0.721581155	-6.673553035	No Change	ip.B.minus.AL-ip.B.plus.AL	P01867
-1.567703698	2.996168821	-1.454536277	0.191305834	0.500812477	-5.97986234	No Change	ip.B.minus.AL-ip.B.plus.AL	P01868;P01869
-0.328786359	0.832401166	-0.620180608	0.555780746	0.785015947	-6.813687462	No Change	ip.B.minus.AL-ip.B.plus.AL	P01872
-0.369450946	0.188708787	-1.799545184	0.117189339	0.403924936	-5.523848267	No Change	ip.B.minus.AL-ip.B.plus.AL	P01878
-0.160234064	0.379978324	-0.863096317	0.418115529	0.700678557	-6.624225538	No Change	ip.B.minus.AL-ip.B.plus.AL	P01887
-0.017874906	-0.172537704	-0.074531438	0.942779229	0.978039215	-7.023876058	No Change	ip.B.minus.AL-ip.B.plus.AL	P01898
-0.384830706	0.064976317	-1.670662356	0.140957696	0.438013513	-5.698914719	No Change	ip.B.minus.AL-ip.B.plus.AL	P01899
0.076638769	0.060762104	0.417186686	0.689675957	0.862441232	-6.928999436	No Change	ip.B.minus.AL-ip.B.plus.AL	P01901
0.265121673	-0.106058962	1.109037348	0.305896068	0.61262456	-6.383382552	No Change	ip.B.minus.AL-ip.B.plus.AL	P01904;P04224
-0.947128451	1.650501058	-1.1062432	0.307019817	0.614129301	-6.386360891	No Change	ip.B.minus.AL-ip.B.plus.AL	P01942
-1.336702554	0.655760566	-2.092847803	0.076735591	0.328381713	-5.110951594	No Change	ip.B.minus.AL-ip.B.plus.AL	P02088
0.284301997	-1.83940866	0.493011057	0.637860896	0.832763116	-6.890816681	No Change	ip.B.minus.AL-ip.B.plus.AL	P02089
1.9019866	-1.608960219	4.790005484	0.002289359	0.036128617	-1.416625769	No Change	ip.B.minus.AL-ip.B.plus.AL	P02104
1.121728575	0.54568136	1.873275779	0.105384462	0.38400085	-5.421700376	No Change	ip.B.minus.AL-ip.B.plus.AL	P02463
0.359660075	-0.055812793	2.085590124	0.077545039	0.329674718	-5.121349053	No Change	ip.B.minus.AL-ip.B.plus.AL	P02468
0.056071811	-0.116812637	0.296175511	0.776128536	0.907950404	-6.977310312	No Change	ip.B.minus.AL-ip.B.plus.AL	P02469
-0.69574082	-2.303595255	-1.060918788	0.325723361	0.628093728	-6.433942494	No Change	ip.B.minus.AL-ip.B.plus.AL	P03888
0.384265781	-0.146811386	1.000093664	0.352249585	0.651112446	-6.495557696	No Change	ip.B.minus.AL-ip.B.plus.AL	P03893
-0.807719975	-1.527646675	-3.397678497	0.012407707	0.11802831	-3.227970912	No Change	ip.B.minus.AL-ip.B.plus.AL	P03899
0.11866617	-0.099386231	0.487872452	0.641308349	0.835041993	-6.893592206	No Change	ip.B.minus.AL-ip.B.plus.AL	P03911
-0.602123199	-0.798968684	-1.66635572	0.14182647	0.4391363	-5.704678175	No Change	ip.B.minus.AL-ip.B.plus.AL	P03921
-0.496229986	-3.407034844	-0.943522106	0.378412865	0.671757939	-6.550444124	No Change	ip.B.minus.AL-ip.B.plus.AL	P03930
0.01920115	-0.443951347	0.086248201	0.933807674	0.973073108	-7.022801961	No Change	ip.B.minus.AL-ip.B.plus.AL	P03953
0.215184739	-0.221056376	1.250161806	0.253427616	0.566038631	-6.226566075	No Change	ip.B.minus.AL-ip.B.plus.AL	P03958
-0.108367653	0.053556715	-0.598199569	0.569505734	0.790383945	-6.828158165	No Change	ip.B.minus.AL-ip.B.plus.AL	P03987
0.041713513	-0.122777887	0.13602587	0.895825662	0.958331308	-7.016499602	No Change	ip.B.minus.AL-ip.B.plus.AL	P03995
0.345506396	-0.018195676	1.413293858	0.202617349	0.512454293	-6.031301982	No Change	ip.B.minus.AL-ip.B.plus.AL	P04117
0.050778661	-0.250352636	0.282903965	0.785851184	0.911267068	-6.981641502	No Change	ip.B.minus.AL-ip.B.plus.AL	P04186
-0.26013267	-0.15836508	-1.101262293	0.309031422	0.615815015	-6.391657336	No Change	ip.B.minus.AL-ip.B.plus.AL	P04202
-0.72949319	0.452951437	-2.164241111	0.069212425	0.313045397	-5.008318	No Change	ip.B.minus.AL-ip.B.plus.AL	P04247
0.271509073	1.634086672	0.329494072	0.75191407	0.893762489	-6.965586925	No Change	ip.B.minus.AL-ip.B.plus.AL	P04370
-0.126213871	0.280314948	-0.626923309	0.551610915	0.782388709	-6.809155367	No Change	ip.B.minus.AL-ip.B.plus.AL	P04441
0.299596442	-0.327033132	0.594452076	0.571865571	0.791433331	-6.830578567	No Change	ip.B.minus.AL-ip.B.plus.AL	P04627
-0.101060636	-1.168473907	-0.553992998	0.597705195	0.809043012	-6.85583403	No Change	ip.B.minus.AL-ip.B.plus.AL	P04919
0.535402092	2.144394807	1.60900795	0.153888384	0.458851345	-5.780834601	No Change	ip.B.minus.AL-ip.B.plus.AL	P04925
0.163866109	-0.228521057	0.741106865	0.483964979	0.742751412	-6.725942635	No Change	ip.B.minus.AL-ip.B.plus.AL	P04939
0.320966035	-0.314268147	0.931308434	0.384252078	0.672739704	-6.561976135	No Change	ip.B.minus.AL-ip.B.plus.AL	P04940;P04941;P04942;P04943;P04944
1.733043318	-0.579558412	5.394169319	0.001199768	0.022329379	-0.720542092	No Change	ip.B.minus.AL-ip.B.plus.AL	P05017
0.072487665	-1.896905817	0.223637221	0.829752266	0.928210338	-6.998608342	No Change	ip.B.minus.AL-ip.B.plus.AL	P05063
-0.511358205	-1.068930198	-1.461258466	0.1895174	0.50006948	-5.971405617	No Change	ip.B.minus.AL-ip.B.plus.AL	P05064
-0.215361525	0.189122277	-1.214008789	0.266083256	0.579226878	-6.267888919	No Change	ip.B.minus.AL-ip.B.plus.AL	P05125
-0.024279681	1.525451307	-0.082531239	0.936652699	0.975086684	-7.023159621	No Change	ip.B.minus.AL-ip.B.plus.AL	P05132
1.017486927	-1.375018358	5.409486785	0.00118102	0.022100558	-0.703584159	No Change	ip.B.minus.AL-ip.B.plus.AL	P05201
-0.674684541	-0.553464339	-3.849589601	0.006943751	0.080063556	-2.609106171	No Change	ip.B.minus.AL-ip.B.plus.AL	P05202
-0.32096601	0.297113819	-0.918310587	0.390540869	0.677305991	-6.574121711	No Change	ip.B.minus.AL-ip.B.plus.AL	P05366
-0.293975162	0.063821113	-1.336288579	0.225355957	0.537885818	-6.125186649	No Change	ip.B.minus.AL-ip.B.plus.AL	P05480
-0.362680301	2.298967706	-0.935486912	0.382246751	0.672739704	-6.558043798	No Change	ip.B.minus.AL-ip.B.plus.AL	P05532
-0.61685061	4.349165638	-1.33966705	0.224312691	0.537173993	-6.121129528	No Change	ip.B.minus.AL-ip.B.plus.AL	P05555
1.170339607	1.174275403	3.275941698	0.014582936	0.129569078	-3.399154871	No Change	ip.B.minus.AL-ip.B.plus.AL	P05622
-0.128768578	-1.423400947	-0.456934759	0.662264933	0.848022201	-6.909728509	No Change	ip.B.minus.AL-ip.B.plus.AL	P06151
-0.353868379	0.167064605	-1.254147025	0.252064711	0.564918589	-6.221964988	No Change	ip.B.minus.AL-ip.B.plus.AL	P06330
-0.754772601	-2.597650705	-0.28160726	0.786803399	0.911350665	-6.982054297	No Change	ip.B.minus.AL-ip.B.plus.AL	P06336
-0.338900633	0.22785038	-0.971774715	0.365165482	0.66234597	-6.523332314	No Change	ip.B.minus.AL-ip.B.plus.AL	P06339
-0.398636475	-1.084925346	-1.954986064	0.093659472	0.360778851	-5.307080467	No Change	ip.B.minus.AL-ip.B.plus.AL	P06537
-0.649920487	0.114341155	-3.098560701	0.01852211	0.151925666	-3.651501864	No Change	ip.B.minus.AL-ip.B.plus.AL	P06683
-0.086249484	0.041485063	-0.516486057	0.622235785	0.8231706	-6.877794557	No Change	ip.B.minus.AL-ip.B.plus.AL	P06684
0.592695692	-0.531348527	2.422500348	0.047722895	0.259408024	-4.633292794	No Change	ip.B.minus.AL-ip.B.plus.AL	P06728
-0.702870697	-1.59451234	-0.828924313	0.435879493	0.71362943	-6.65399334	No Change	ip.B.minus.AL-ip.B.plus.AL	P06745
4.523243872	2.606251829	10.648442	2.02E-05	0.001713462	3.56762395	No Change	ip.B.minus.AL-ip.B.plus.AL	P06797
-0.68481568	2.118867669	-1.28496414	0.241737751	0.55540485	-6.186085152	No Change	ip.B.minus.AL-ip.B.plus.AL	P06800
-0.083119328	-1.524538575	-0.374896766	0.719403555	0.87788752	-6.94767229	No Change	ip.B.minus.AL-ip.B.plus.AL	P06801
-0.727318167	0.334406803	-3.95292662	0.006107012	0.07402995	-2.471590899	No Change	ip.B.minus.AL-ip.B.plus.AL	P06802
-1.235257992	-0.048757366	-3.53689971	0.010342206	0.105735699	-3.03441436	No Change	ip.B.minus.AL-ip.B.plus.AL	P06837
0.02034132	-0.088765492	0.121519557	0.906868791	0.963565677	-7.018626516	No Change	ip.B.minus.AL-ip.B.plus.AL	P06909
0.545056759	0.067031128	0.813710855	0.443959457	0.718218302	-6.666932509	No Change	ip.B.minus.AL-ip.B.plus.AL	P07091
1.437031609	4.308971316	3.203615838	0.016067881	0.138775432	-3.501652532	No Change	ip.B.minus.AL-ip.B.plus.AL	P07214
1.439930043	2.840416217	3.672102878	0.008689925	0.093875856	-2.848862312	No Change	ip.B.minus.AL-ip.B.plus.AL	P07309
-0.31763515	0.355926635	-0.607912752	0.563416127	0.788966889	-6.821821257	No Change	ip.B.minus.AL-ip.B.plus.AL	P07310
-0.969604458	-0.177261607	-1.558146744	0.16538533	0.474538803	-5.84740246	No Change	ip.B.minus.AL-ip.B.plus.AL	P07356
-2.064697248	-0.694370264	-8.698707477	7.15E-05	0.003161467	2.27543382	No Change	ip.B.minus.AL-ip.B.plus.AL	P07361
-0.114659446	-2.394658942	-0.430148404	0.680679031	0.857926148	-6.922897153	No Change	ip.B.minus.AL-ip.B.plus.AL	P07724
-0.87840694	0.341041145	-3.582216549	0.009753091	0.101983084	-2.971949266	No Change	ip.B.minus.AL-ip.B.plus.AL	P07742
0.346158564	-0.338639331	1.458532176	0.190240886	0.500368599	-5.974837775	No Change	ip.B.minus.AL-ip.B.plus.AL	P07743
0.265121769	-0.17363975	1.111940602	0.304732014	0.611511201	-6.380282466	No Change	ip.B.minus.AL-ip.B.plus.AL	P07758
1.568448409	-0.871539948	8.305508204	9.51E-05	0.003809392	1.978752722	No Change	ip.B.minus.AL-ip.B.plus.AL	P07759
-0.273380345	-0.926392852	-1.408287571	0.204030725	0.514319631	-6.037492823	No Change	ip.B.minus.AL-ip.B.plus.AL	P07901
-0.124418036	-2.131288742	-0.445558525	0.670055554	0.851904677	-6.915412772	No Change	ip.B.minus.AL-ip.B.plus.AL	P07934
-0.78511842	1.426515088	-2.339528209	0.053757659	0.276426265	-4.754230752	No Change	ip.B.minus.AL-ip.B.plus.AL	P08003
-0.01697979	-2.101246721	-0.069704611	0.946477843	0.979618899	-7.02427309	No Change	ip.B.minus.AL-ip.B.plus.AL	P08030
0.534452759	-0.651288014	2.648212982	0.034608937	0.217265452	-4.303680808	No Change	ip.B.minus.AL-ip.B.plus.AL	P08032
0.148706393	-0.125455939	0.789664344	0.456945406	0.725561196	-6.686983175	No Change	ip.B.minus.AL-ip.B.plus.AL	P08071
-0.246282486	-0.565618872	-0.790016685	0.456753235	0.725561196	-6.686692963	No Change	ip.B.minus.AL-ip.B.plus.AL	P08074
-0.66220001	2.589924655	-1.826537649	0.112725521	0.39633321	-5.486605304	No Change	ip.B.minus.AL-ip.B.plus.AL	P08101
-0.259166416	2.593827813	-0.639215711	0.544058251	0.776237348	-6.80078131	No Change	ip.B.minus.AL-ip.B.plus.AL	P08103
-0.30721455	1.68777024	-1.127077043	0.29872193	0.607646718	-6.364030468	No Change	ip.B.minus.AL-ip.B.plus.AL	P08113
0.269024699	-1.118390782	0.773604258	0.465764385	0.730487839	-6.700097256	No Change	ip.B.minus.AL-ip.B.plus.AL	P08121
0.001637801	0.334761845	0.006064005	0.995339496	0.998300757	-7.027024117	No Change	ip.B.minus.AL-ip.B.plus.AL	P08122
-2.112728876	1.22818275	-1.575645231	0.16134236	0.469228801	-5.824608374	No Change	ip.B.minus.AL-ip.B.plus.AL	P08207
1.83192275	2.435818686	7.046135096	0.000257109	0.007100549	0.929715261	No Change	ip.B.minus.AL-ip.B.plus.AL	P08226
3.322657223	1.715335498	9.592680481	3.90E-05	0.002306306	2.902429002	No Change	ip.B.minus.AL-ip.B.plus.AL	P08228
0.269521722	-1.692842308	0.51799786	0.621236589	0.823010484	-6.876936749	No Change	ip.B.minus.AL-ip.B.plus.AL	P08249
-1.468924693	-1.140961424	-1.640169267	0.14721916	0.447475647	-5.739591626	No Change	ip.B.minus.AL-ip.B.plus.AL	P08414
-1.07232851	3.388029439	-1.748540758	0.126095266	0.417303236	-5.593700531	No Change	ip.B.minus.AL-ip.B.plus.AL	P08508
0.134805639	3.31773925	0.288202956	0.781964095	0.909436591	-6.979935382	No Change	ip.B.minus.AL-ip.B.plus.AL	P08551
-0.325634277	3.34195213	-0.681141512	0.518783152	0.762641299	-6.771146888	No Change	ip.B.minus.AL-ip.B.plus.AL	P08553
-0.634320004	1.434649751	-2.464317964	0.044950954	0.251614777	-4.572253714	No Change	ip.B.minus.AL-ip.B.plus.AL	P08556
0.056120238	0.171470727	0.308364371	0.767237156	0.902887849	-6.973162235	No Change	ip.B.minus.AL-ip.B.plus.AL	P08607
0.450710964	2.616886049	1.499393413	0.179657154	0.492582805	-5.923060632	No Change	ip.B.minus.AL-ip.B.plus.AL	P08752
3.314755428	1.631379368	6.988176688	0.000270058	0.007398511	0.877456077	No Change	ip.B.minus.AL-ip.B.plus.AL	P08905
-0.201002261	-2.01709916	-0.442725344	0.672002673	0.852130006	-6.916807425	No Change	ip.B.minus.AL-ip.B.plus.AL	P09041
-0.999944293	1.530178882	-2.959278747	0.022414025	0.170731074	-3.851746126	No Change	ip.B.minus.AL-ip.B.plus.AL	P09055
-0.093630468	1.788710149	-0.330013512	0.751538864	0.89362668	-6.965394576	No Change	ip.B.minus.AL-ip.B.plus.AL	P09103
0.149185038	2.680210116	0.419649489	0.687962239	0.86155666	-6.927853579	No Change	ip.B.minus.AL-ip.B.plus.AL	P09240
0.52836343	1.714546786	1.8803551	0.104314042	0.381852952	-5.411825535	No Change	ip.B.minus.AL-ip.B.plus.AL	P09242
-0.266522081	-0.933945496	-0.817072125	0.442165193	0.717211102	-6.664090535	No Change	ip.B.minus.AL-ip.B.plus.AL	P09405
0.198363682	-2.447238024	0.538941134	0.607484206	0.815815555	-6.864816362	No Change	ip.B.minus.AL-ip.B.plus.AL	P09411
0.550298527	1.835947942	1.506974308	0.177753928	0.490690934	-5.913376865	No Change	ip.B.minus.AL-ip.B.plus.AL	P09470
1.792217548	0.286955493	6.379003025	0.000461902	0.011100241	0.304656655	No Change	ip.B.minus.AL-ip.B.plus.AL	P09528
0.50335231	1.118148411	1.245314604	0.255093857	0.56739872	-6.23215019	No Change	ip.B.minus.AL-ip.B.plus.AL	P09535
-0.418072213	-0.852455705	-1.967264194	0.09201253	0.358472024	-5.289742669	No Change	ip.B.minus.AL-ip.B.plus.AL	P09541
0.215272206	0.491450897	0.354564694	0.733889585	0.885087122	-6.955969698	No Change	ip.B.minus.AL-ip.B.plus.AL	P09542
0.319272889	2.590455335	0.877572819	0.410750991	0.695465043	-6.611325596	No Change	ip.B.minus.AL-ip.B.plus.AL	P09581
-0.219373348	-0.875046607	-0.380721222	0.71527638	0.876687173	-6.945213644	No Change	ip.B.minus.AL-ip.B.plus.AL	P09602
-0.039571681	-0.454840834	-0.168123683	0.871483211	0.94637522	-7.01094748	No Change	ip.B.minus.AL-ip.B.plus.AL	P09671
-0.280032631	0.203054588	-0.952852916	0.373997652	0.668660037	-6.541557005	No Change	ip.B.minus.AL-ip.B.plus.AL	P09803
0.152706019	-0.142951958	0.442075162	0.672449899	0.852130006	-6.917126299	No Change	ip.B.minus.AL-ip.B.plus.AL	P09813
-0.420398924	-1.707663604	-0.929352265	0.385193613	0.673007923	-6.563812432	No Change	ip.B.minus.AL-ip.B.plus.AL	P09925
-0.957632333	-1.985256572	-1.452784091	0.191774517	0.50132201	-5.982063366	No Change	ip.B.minus.AL-ip.B.plus.AL	P0C027;P0C028
0.313228003	0.813597901	1.149041171	0.290175312	0.598437432	-6.340184459	No Change	ip.B.minus.AL-ip.B.plus.AL	P0C0A3
0.622027873	0.516797519	1.206289684	0.268854158	0.580303479	-6.276612758	No Change	ip.B.minus.AL-ip.B.plus.AL	P0C0S6;Q3THW5
-0.772976109	2.77391427	-1.814851692	0.114637431	0.399568328	-5.502751548	No Change	ip.B.minus.AL-ip.B.plus.AL	P0C192
-0.603247461	-1.163080136	-2.485094157	0.043636334	0.248020958	-4.541914446	No Change	ip.B.minus.AL-ip.B.plus.AL	P0C605
0.239643722	0.233574291	0.529137894	0.613900571	0.819150311	-6.870544671	No Change	ip.B.minus.AL-ip.B.plus.AL	P0C6B7
1.065310335	-4.111439997	1.230232103	0.260338835	0.572063965	-6.249439472	No Change	ip.B.minus.AL-ip.B.plus.AL	P0C7L0
-0.395429141	2.304051561	-1.041128435	0.334173285	0.636992693	-6.45427726	No Change	ip.B.minus.AL-ip.B.plus.AL	P0C7M9
-0.236507215	-1.452089369	-0.669949656	0.52545616	0.765992123	-6.77921863	No Change	ip.B.minus.AL-ip.B.plus.AL	P0C8B4
-0.530801304	2.778629592	-1.593968574	0.157207716	0.463616512	-5.800617271	No Change	ip.B.minus.AL-ip.B.plus.AL	P0C8K7
-0.392647293	-1.260216571	-1.554114583	0.166330208	0.475258906	-5.852638355	No Change	ip.B.minus.AL-ip.B.plus.AL	P0C913
-0.786774471	1.573557387	-1.624969419	0.150437541	0.453298159	-5.759751166	No Change	ip.B.minus.AL-ip.B.plus.AL	P0CW02
0.308409236	-0.383003406	1.230094181	0.260387221	0.572063965	-6.249596968	No Change	ip.B.minus.AL-ip.B.plus.AL	P0DJE0
0.38678069	-1.834387093	0.660826949	0.530935527	0.76846522	-6.785711696	No Change	ip.B.minus.AL-ip.B.plus.AL	P0DJF2
-0.185048614	-0.422220031	-0.85400995	0.422786921	0.703337028	-6.632234991	No Change	ip.B.minus.AL-ip.B.plus.AL	P0DN34
-0.035335652	0.17740758	-0.157156421	0.879785118	0.95019329	-7.012975392	No Change	ip.B.minus.AL-ip.B.plus.AL	P10107
-1.153024602	-1.172934688	-3.173447026	0.01673474	0.142226411	-3.544571356	No Change	ip.B.minus.AL-ip.B.plus.AL	P10126
0.555258905	0.509923816	1.208428626	0.268083904	0.579945249	-6.274198952	No Change	ip.B.minus.AL-ip.B.plus.AL	P10404
0.130322875	-0.114394102	0.464415547	0.657166469	0.846284096	-6.905917358	No Change	ip.B.minus.AL-ip.B.plus.AL	P10417
0.122243636	-0.039284471	0.740708222	0.484191184	0.742751412	-6.726253874	No Change	ip.B.minus.AL-ip.B.plus.AL	P10493
-0.217044389	-1.124056826	-1.184379444	0.27685283	0.587021553	-6.301180382	No Change	ip.B.minus.AL-ip.B.plus.AL	P10518
2.81666392	3.272394547	7.608856265	0.000162146	0.005466418	1.418197227	No Change	ip.B.minus.AL-ip.B.plus.AL	P10605
-0.05135304	-0.816940154	-0.117285181	0.910096601	0.964153383	-7.01920239	No Change	ip.B.minus.AL-ip.B.plus.AL	P10630
-1.922580145	-1.81925947	-2.32473938	0.054913148	0.279213177	-4.7757532	No Change	ip.B.minus.AL-ip.B.plus.AL	P10637
0.496381262	-0.979491267	1.90376366	0.100849889	0.375895365	-5.379095307	No Change	ip.B.minus.AL-ip.B.plus.AL	P10639
-0.035905414	-0.842589461	-0.104076666	0.920176813	0.968109202	-7.020868029	No Change	ip.B.minus.AL-ip.B.plus.AL	P10649
0.119970083	-2.551923345	0.443161665	0.67170263	0.852130006	-6.916593188	No Change	ip.B.minus.AL-ip.B.plus.AL	P10711
-1.420525876	2.78946306	-2.366017897	0.051749989	0.270376152	-4.715651691	No Change	ip.B.minus.AL-ip.B.plus.AL	P10810
0.880318447	0.753744214	1.419221633	0.200955219	0.511178861	-6.023956481	No Change	ip.B.minus.AL-ip.B.plus.AL	P10833
-0.042717723	0.670139645	-0.226785841	0.827401686	0.92819003	-6.997805097	No Change	ip.B.minus.AL-ip.B.plus.AL	P10852
-0.164788501	2.337953949	-0.46953642	0.653687727	0.843941045	-6.903275068	No Change	ip.B.minus.AL-ip.B.plus.AL	P10853;P10854;Q64475;Q64478;Q64525;Q6ZWY9;Q8CGP1;Q8CGP2
0.424801605	-0.888471561	1.028545522	0.339636235	0.640554523	-6.467063434	No Change	ip.B.minus.AL-ip.B.plus.AL	P10922
-0.763203954	3.984736083	-1.799639285	0.117173483	0.403924936	-5.523718752	No Change	ip.B.minus.AL-ip.B.plus.AL	P10923
-0.759095122	0.538073661	-1.696115389	0.135925402	0.429963688	-5.664730864	No Change	ip.B.minus.AL-ip.B.plus.AL	P11031
-0.010152539	-0.679303801	-0.029468377	0.977355625	0.991690174	-7.026549522	No Change	ip.B.minus.AL-ip.B.plus.AL	P11032
0.199332664	0.139021171	0.846618582	0.426614726	0.70611072	-6.638700243	No Change	ip.B.minus.AL-ip.B.plus.AL	P11087
0.035355524	4.634361766	0.067107399	0.948468585	0.980389578	-7.024475744	No Change	ip.B.minus.AL-ip.B.plus.AL	P11103
0.061398245	0.113231815	0.297178024	0.775395839	0.907499333	-6.976975283	No Change	ip.B.minus.AL-ip.B.plus.AL	P11152
2.466324855	1.735382159	7.408860588	0.000190392	0.006009205	1.248423083	No Change	ip.B.minus.AL-ip.B.plus.AL	P11214
4.084980225	2.142503665	8.491260594	8.30E-05	0.003510139	2.12059609	No Change	ip.B.minus.AL-ip.B.plus.AL	P11247
0.500921914	0.442511664	2.026024785	0.084519757	0.344979626	-5.2063979	No Change	ip.B.minus.AL-ip.B.plus.AL	P11276
1.132541418	-0.751673733	4.487079227	0.003226512	0.047728689	-1.78614465	No Change	ip.B.minus.AL-ip.B.plus.AL	P11352
-1.172670029	-1.147625573	-1.830371607	0.112105034	0.395712224	-5.481300664	No Change	ip.B.minus.AL-ip.B.plus.AL	P11404
4.176097453	2.567756198	10.03824628	2.93E-05	0.002006774	3.192430576	No Change	ip.B.minus.AL-ip.B.plus.AL	P11438
-0.276048066	-0.736220983	-1.305375475	0.235102037	0.548171572	-6.162033881	No Change	ip.B.minus.AL-ip.B.plus.AL	P11499
-0.079802241	-0.012034831	-0.400358138	0.70143833	0.869057729	-6.936657629	No Change	ip.B.minus.AL-ip.B.plus.AL	P11531
-0.657221989	0.419449547	-3.820866807	0.007198125	0.082166593	-2.647603352	No Change	ip.B.minus.AL-ip.B.plus.AL	P11589
2.923715663	-1.241743664	6.334870011	0.000480938	0.011403687	0.261424675	No Change	ip.B.minus.AL-ip.B.plus.AL	P11609
-0.044273314	0.557559874	-0.204792365	0.843859412	0.932875638	-7.003184381	No Change	ip.B.minus.AL-ip.B.plus.AL	P11627
-0.361678146	0.066730169	-1.500389199	0.179406093	0.492347054	-5.921789984	No Change	ip.B.minus.AL-ip.B.plus.AL	P11672
-0.015666124	-0.096107932	-0.077766099	0.94030148	0.976368229	-7.023595145	No Change	ip.B.minus.AL-ip.B.plus.AL	P11679
-0.386363852	0.235405937	-1.669544824	0.141182649	0.438331805	-5.700410859	No Change	ip.B.minus.AL-ip.B.plus.AL	P11680
0.006247752	0.036602619	0.035731928	0.972544675	0.989402738	-7.026316481	No Change	ip.B.minus.AL-ip.B.plus.AL	P11688
0.039409554	0.094495073	0.237530912	0.8193946	0.92365755	-6.994980725	No Change	ip.B.minus.AL-ip.B.plus.AL	P11714
-0.043092995	-0.063245907	-0.263426953	0.800194714	0.916002051	-6.98764662	No Change	ip.B.minus.AL-ip.B.plus.AL	P11725
-1.562095751	1.846598381	-4.95202762	0.001915746	0.031822867	-1.224666516	No Change	ip.B.minus.AL-ip.B.plus.AL	P11798
-0.449040819	4.164309728	-1.032705899	0.33782218	0.639332443	-6.462848249	No Change	ip.B.minus.AL-ip.B.plus.AL	P11835
0.811392937	0.097689598	2.127820315	0.072952565	0.318859043	-5.060752963	No Change	ip.B.minus.AL-ip.B.plus.AL	P11859
-0.269476722	0.329191362	-1.489264027	0.182229387	0.494943905	-5.935962409	No Change	ip.B.minus.AL-ip.B.plus.AL	P11881
-0.363124074	0.114396353	-2.037228788	0.083161594	0.342910147	-5.190441317	No Change	ip.B.minus.AL-ip.B.plus.AL	P11930
0.338718649	-2.049770465	0.955842358	0.372591458	0.666857617	-6.538695689	No Change	ip.B.minus.AL-ip.B.plus.AL	P11983
-0.078499416	3.728906551	-0.158654387	0.878650207	0.94979092	-7.012706409	No Change	ip.B.minus.AL-ip.B.plus.AL	P12023
-0.92480163	5.384609049	-1.778766638	0.120741693	0.408778968	-5.552389879	No Change	ip.B.minus.AL-ip.B.plus.AL	P12025
-0.220717314	-0.060948371	-1.033818938	0.337338168	0.639181724	-6.461718466	No Change	ip.B.minus.AL-ip.B.plus.AL	P12246
5.222283523	2.805915883	14.57901176	2.70E-06	0.001244858	5.500670577	No Change	ip.B.minus.AL-ip.B.plus.AL	P12265
0.723783765	0.617383726	2.064124468	0.079989559	0.335897295	-5.152058361	No Change	ip.B.minus.AL-ip.B.plus.AL	P12367
-1.03843371	-1.719771787	-2.758737409	0.02962197	0.200014391	-4.142555048	No Change	ip.B.minus.AL-ip.B.plus.AL	P12382
0.675906558	0.742672241	0.822000426	0.439543739	0.715485235	-6.659906356	No Change	ip.B.minus.AL-ip.B.plus.AL	P12399
-0.086248259	2.735298767	-0.214516429	0.836571908	0.93045492	-7.00087269	No Change	ip.B.minus.AL-ip.B.plus.AL	P12657
0.756581624	-1.260540408	2.810960773	0.027534877	0.190683898	-4.066596838	No Change	ip.B.minus.AL-ip.B.plus.AL	P12658
-0.377030621	-3.867689855	-0.508211978	0.627719624	0.826333595	-6.88244832	No Change	ip.B.minus.AL-ip.B.plus.AL	P12660
-0.053040314	0.065862262	-0.269127041	0.795988031	0.914029534	-6.985932521	No Change	ip.B.minus.AL-ip.B.plus.AL	P12710
-0.33249068	-1.402504195	-0.665502557	0.528122737	0.766301984	-6.782393563	No Change	ip.B.minus.AL-ip.B.plus.AL	P12787
-0.374679668	-0.087547002	-1.989747553	0.089070705	0.353772903	-5.257923047	No Change	ip.B.minus.AL-ip.B.plus.AL	P12790
0.055304474	-0.133146218	0.331988034	0.750113278	0.892792099	-6.964660735	No Change	ip.B.minus.AL-ip.B.plus.AL	P12791
-0.201347536	0.237304538	-0.826816771	0.436992529	0.71362943	-6.655797451	No Change	ip.B.minus.AL-ip.B.plus.AL	P12804
0.236785004	-0.903681818	1.116911251	0.30274749	0.609678789	-6.374961971	No Change	ip.B.minus.AL-ip.B.plus.AL	P12815
0.090471093	1.835708759	0.319854592	0.758890018	0.897586314	-6.96910318	No Change	ip.B.minus.AL-ip.B.plus.AL	P12849
0.361865503	1.15411456	1.398100445	0.206934148	0.517259848	-6.050053887	No Change	ip.B.minus.AL-ip.B.plus.AL	P12960
1.123036631	1.524187883	2.323638541	0.055000172	0.279346312	-4.777354785	No Change	ip.B.minus.AL-ip.B.plus.AL	P12961
-0.324799882	0.903581935	-1.053035316	0.32906861	0.630783909	-6.442075508	No Change	ip.B.minus.AL-ip.B.plus.AL	P12970
0.239259287	1.279422341	0.696706758	0.509593204	0.758311613	-6.759728283	No Change	ip.B.minus.AL-ip.B.plus.AL	P13020
-0.120498932	-1.244401772	-0.611308039	0.561296674	0.787996969	-6.819584636	No Change	ip.B.minus.AL-ip.B.plus.AL	P13439
-0.470927831	-0.563038232	-2.459504769	0.045261329	0.252644531	-4.57928131	No Change	ip.B.minus.AL-ip.B.plus.AL	P13504
-0.00785427	0.01474699	-0.036677615	0.971818408	0.989287187	-7.026277407	No Change	ip.B.minus.AL-ip.B.plus.AL	P13516
0.00641561	-0.077204527	0.026948683	0.979291268	0.992481397	-7.026630643	No Change	ip.B.minus.AL-ip.B.plus.AL	P13595
-0.430868743	1.983430807	-0.843157678	0.428415621	0.706853035	-6.641711981	No Change	ip.B.minus.AL-ip.B.plus.AL	P13597
0.224507192	-1.728358371	1.16004242	0.285971564	0.595718422	-6.328125409	No Change	ip.B.minus.AL-ip.B.plus.AL	P13634
0.485968988	-1.513149248	0.789221418	0.457187062	0.725561196	-6.687347847	No Change	ip.B.minus.AL-ip.B.plus.AL	P13707
0.011458058	1.407961793	0.013483816	0.989637272	0.996224715	-7.026941339	No Change	ip.B.minus.AL-ip.B.plus.AL	P13808
-1.326177386	-1.092909065	-1.73383681	0.128781436	0.421500548	-5.613704249	No Change	ip.B.minus.AL-ip.B.plus.AL	P14069
-0.529398749	1.013991192	-2.221412568	0.063728534	0.301851125	-4.925724516	No Change	ip.B.minus.AL-ip.B.plus.AL	P14094
-0.207158303	4.001093651	-0.353854524	0.734397734	0.885232326	-6.956251475	No Change	ip.B.minus.AL-ip.B.plus.AL	P14106
0.324538294	0.443049796	1.272365308	0.2459145	0.55880217	-6.200817485	No Change	ip.B.minus.AL-ip.B.plus.AL	P14115
0.282171059	0.59498579	0.767346032	0.469232471	0.732496633	-6.705146716	No Change	ip.B.minus.AL-ip.B.plus.AL	P14131
0.555019861	0.350567686	2.990833688	0.021461449	0.165902327	-3.80623715	No Change	ip.B.minus.AL-ip.B.plus.AL	P14142
-0.732470987	-1.009145176	-1.968228765	0.091884367	0.358472024	-5.288379428	No Change	ip.B.minus.AL-ip.B.plus.AL	P14148
-1.213437201	-2.261126151	-2.509775701	0.042126321	0.243069225	-4.505864875	No Change	ip.B.minus.AL-ip.B.plus.AL	P14152
0.623317879	-0.296906151	1.490782185	0.181841731	0.494943905	-5.934031481	No Change	ip.B.minus.AL-ip.B.plus.AL	P14206
0.060751263	0.831182339	0.194595364	0.851519177	0.9363932	-7.005494752	No Change	ip.B.minus.AL-ip.B.plus.AL	P14211
0.041040715	0.514655051	0.195596804	0.850766132	0.935897404	-7.005273015	No Change	ip.B.minus.AL-ip.B.plus.AL	P14231
-0.005503838	0.019869147	-0.032907063	0.974714276	0.990624436	-7.026427124	No Change	ip.B.minus.AL-ip.B.plus.AL	P14246
0.186215279	0.043523111	0.577570582	0.582567048	0.798799266	-6.841312007	No Change	ip.B.minus.AL-ip.B.plus.AL	P14430
0.191609641	0.531442947	0.383454308	0.713343271	0.876042328	-6.944047437	No Change	ip.B.minus.AL-ip.B.plus.AL	P14483
-0.846653371	0.321225749	-1.955663494	0.093567849	0.360778851	-5.30612461	No Change	ip.B.minus.AL-ip.B.plus.AL	P14576
-0.278182609	-1.027779548	-0.481754095	0.645425641	0.837536987	-6.896861624	No Change	ip.B.minus.AL-ip.B.plus.AL	P14602
0.314054355	-1.728903743	0.652961132	0.535688696	0.771068157	-6.791247545	No Change	ip.B.minus.AL-ip.B.plus.AL	P14685
-1.037195447	1.993088718	-1.44949903	0.192656032	0.503031156	-5.986186253	No Change	ip.B.minus.AL-ip.B.plus.AL	P14733
-0.345311579	-0.395908134	-1.816482911	0.114368673	0.399037718	-5.500499768	No Change	ip.B.minus.AL-ip.B.plus.AL	P14824
0.463485204	-0.012336315	1.655932282	0.143950233	0.442257028	-5.718602571	No Change	ip.B.minus.AL-ip.B.plus.AL	P14847
-0.017167573	0.231704698	-0.080191894	0.938443791	0.975642163	-7.023376662	No Change	ip.B.minus.AL-ip.B.plus.AL	P14869
-0.121257785	-0.912399633	-0.544514602	0.603852876	0.813171126	-6.8615167	No Change	ip.B.minus.AL-ip.B.plus.AL	P14873
-0.424403478	0.221403445	-2.040950957	0.082715224	0.342389305	-5.185135917	No Change	ip.B.minus.AL-ip.B.plus.AL	P14901
0.320966038	-0.314268106	0.931308483	0.384252055	0.672739704	-6.56197609	No Change	ip.B.minus.AL-ip.B.plus.AL	P15092
1.297304066	-1.217586084	2.844365393	0.026281924	0.185955473	-4.01808564	No Change	ip.B.minus.AL-ip.B.plus.AL	P15105
-0.127549197	1.923261364	-0.381557367	0.714684734	0.876687173	-6.944857709	No Change	ip.B.minus.AL-ip.B.plus.AL	P15116
0.101955547	0.726509543	0.537631663	0.608339128	0.815939796	-6.8655871	No Change	ip.B.minus.AL-ip.B.plus.AL	P15208
-0.355340194	3.506071567	-0.854397816	0.422586744	0.703337028	-6.63189448	No Change	ip.B.minus.AL-ip.B.plus.AL	P15209
0.06552072	3.490582336	0.139501674	0.893183269	0.957191709	-7.015954591	No Change	ip.B.minus.AL-ip.B.plus.AL	P15261
-0.197219103	0.259572824	-0.669364233	0.525806704	0.766043132	-6.779637638	No Change	ip.B.minus.AL-ip.B.plus.AL	P15306
0.182430508	-2.264467319	0.605097651	0.565177026	0.789196611	-6.823667239	No Change	ip.B.minus.AL-ip.B.plus.AL	P15327
0.306294615	-0.186420417	0.910964511	0.39412924	0.680290113	-6.580927736	No Change	ip.B.minus.AL-ip.B.plus.AL	P15379
-0.31999036	0.764127368	-1.414552656	0.202263354	0.512355533	-6.02974349	No Change	ip.B.minus.AL-ip.B.plus.AL	P15388
-1.029203979	0.626932578	-2.837342012	0.026540252	0.18701048	-4.028279915	No Change	ip.B.minus.AL-ip.B.plus.AL	P15508
0.272269919	-1.580462207	1.1452123	0.291650406	0.599808697	-6.344363558	No Change	ip.B.minus.AL-ip.B.plus.AL	P15532
0.191048003	-0.043413254	1.022864378	0.342125863	0.642020025	-6.472799527	No Change	ip.B.minus.AL-ip.B.plus.AL	P15535
0.002596384	-0.131893318	0.013710215	0.989463289	0.996224715	-7.026937825	No Change	ip.B.minus.AL-ip.B.plus.AL	P15626
0.068859741	0.066860002	0.161382687	0.87658395	0.949024667	-7.012209997	No Change	ip.B.minus.AL-ip.B.plus.AL	P15655
1.352356607	3.752273867	2.938344916	0.023070783	0.173639335	-3.881979472	No Change	ip.B.minus.AL-ip.B.plus.AL	P15920
0.445477284	0.317912903	1.438635914	0.195597289	0.505403377	-5.999785548	No Change	ip.B.minus.AL-ip.B.plus.AL	P16014
-0.006745568	-0.010084527	-0.039123617	0.969940068	0.989225386	-7.02617161	No Change	ip.B.minus.AL-ip.B.plus.AL	P16015
0.615498767	-1.458947165	1.461723767	0.189394172	0.50006948	-5.970819518	No Change	ip.B.minus.AL-ip.B.plus.AL	P16045
0.131685468	-1.911680653	0.253590137	0.807471164	0.919385898	-6.990520145	No Change	ip.B.minus.AL-ip.B.plus.AL	P16054
-0.320966054	0.29711377	-0.918310795	0.390540767	0.677305991	-6.574121518	No Change	ip.B.minus.AL-ip.B.plus.AL	P16056
-0.112525263	-0.084653852	-0.628855911	0.550419271	0.781634167	-6.80784835	No Change	ip.B.minus.AL-ip.B.plus.AL	P16110
0.003568149	-1.870414758	0.014288935	0.98901856	0.996224715	-7.026928578	No Change	ip.B.minus.AL-ip.B.plus.AL	P16125
0.549531324	2.994604151	1.193797293	0.273390384	0.584248416	-6.290655792	No Change	ip.B.minus.AL-ip.B.plus.AL	P16254
-0.432981955	0.063371688	-0.844569243	0.427680447	0.706679059	-6.640484812	No Change	ip.B.minus.AL-ip.B.plus.AL	P16283
-0.28563783	0.11430202	-1.380125661	0.212147559	0.523956697	-6.07209642	No Change	ip.B.minus.AL-ip.B.plus.AL	P16294
0.430188994	-0.035304437	1.756465405	0.124669966	0.414497378	-5.582894119	No Change	ip.B.minus.AL-ip.B.plus.AL	P16301
-0.578852381	-2.822628804	-1.442803049	0.194464232	0.504502093	-5.994575069	No Change	ip.B.minus.AL-ip.B.plus.AL	P16305
-0.581613081	0.645966294	-2.034850728	0.083448033	0.343264611	-5.193829765	No Change	ip.B.minus.AL-ip.B.plus.AL	P16330
0.057554722	0.015295998	0.347058648	0.739267646	0.887043467	-6.958920379	No Change	ip.B.minus.AL-ip.B.plus.AL	P16331
-0.488198897	-1.158725391	-2.217374147	0.064101005	0.302984725	-4.931568963	No Change	ip.B.minus.AL-ip.B.plus.AL	P16332
0.122760988	0.146046488	0.529511787	0.613655174	0.819150311	-6.870327965	No Change	ip.B.minus.AL-ip.B.plus.AL	P16388
0.20904716	0.333502501	0.42773901	0.682347231	0.858611705	-6.92404485	No Change	ip.B.minus.AL-ip.B.plus.AL	P16390
0.174335375	0.070949115	1.027348724	0.340159506	0.640554523	-6.46827372	No Change	ip.B.minus.AL-ip.B.plus.AL	P16406
0.057300466	-0.169609099	0.348966259	0.737899335	0.88666503	-6.958176249	No Change	ip.B.minus.AL-ip.B.plus.AL	P16460
-0.332894956	0.87612377	-1.310261684	0.233537351	0.546951467	-6.156243151	No Change	ip.B.minus.AL-ip.B.plus.AL	P16546
1.853134452	0.931280412	2.709865682	0.031726765	0.209369077	-4.213749233	No Change	ip.B.minus.AL-ip.B.plus.AL	P16627
4.302129694	2.417104558	10.39184326	2.36E-05	0.001830767	3.412817854	No Change	ip.B.minus.AL-ip.B.plus.AL	P16675
0.17767499	-0.599743089	0.883932054	0.407546191	0.693659012	-6.60560526	No Change	ip.B.minus.AL-ip.B.plus.AL	P16858
-0.309492632	0.392631535	-1.256715695	0.251189604	0.564273264	-6.218994597	No Change	ip.B.minus.AL-ip.B.plus.AL	P16882
2.696262414	1.648700513	6.940373257	0.000281296	0.007614883	0.834069476	No Change	ip.B.minus.AL-ip.B.plus.AL	P17047
-1.16339631	2.46894083	-1.124754355	0.29963778	0.607929936	-6.366534026	No Change	ip.B.minus.AL-ip.B.plus.AL	P17095
0.251827986	0.421030082	1.017412095	0.34452876	0.644120875	-6.478282848	No Change	ip.B.minus.AL-ip.B.plus.AL	P17156
-0.09857824	-1.505357261	-0.242446523	0.815739253	0.923165589	-6.9936458	No Change	ip.B.minus.AL-ip.B.plus.AL	P17182
0.183309118	-1.794108029	0.547029601	0.602218219	0.812089086	-6.860017585	No Change	ip.B.minus.AL-ip.B.plus.AL	P17183
0.12610366	-0.04416321	0.718337355	0.496998731	0.74892521	-6.743491573	No Change	ip.B.minus.AL-ip.B.plus.AL	P17225
-0.008057822	0.88536699	-0.026543287	0.97960271	0.992481397	-7.026643019	No Change	ip.B.minus.AL-ip.B.plus.AL	P17426
-0.171948374	0.899803732	-0.560676412	0.593391594	0.806857063	-6.851773366	No Change	ip.B.minus.AL-ip.B.plus.AL	P17427
4.893977424	2.804987485	14.30780452	3.05E-06	0.001244858	5.389442908	No Change	ip.B.minus.AL-ip.B.plus.AL	P17439
-0.333415279	-0.223091788	-1.665505848	0.141998513	0.439470319	-5.705814826	No Change	ip.B.minus.AL-ip.B.plus.AL	P17563
0.360124776	-1.588400362	1.236116405	0.258281659	0.570067343	-6.242709814	No Change	ip.B.minus.AL-ip.B.plus.AL	P17665
0.28038056	-0.4233735	1.268256287	0.247290187	0.56020678	-6.205603373	No Change	ip.B.minus.AL-ip.B.plus.AL	P17710
-0.129764856	0.012468598	-0.776240867	0.464308561	0.729605199	-6.697959667	No Change	ip.B.minus.AL-ip.B.plus.AL	P17717
-0.553325117	-1.96958891	-1.710578017	0.133142718	0.426118914	-5.645217479	No Change	ip.B.minus.AL-ip.B.plus.AL	P17742
0.328871866	-1.365700687	0.751015284	0.478365403	0.739618549	-6.718161253	No Change	ip.B.minus.AL-ip.B.plus.AL	P17751
0.315016422	2.526237133	0.908025663	0.395571694	0.681749001	-6.583638654	No Change	ip.B.minus.AL-ip.B.plus.AL	P17809
-0.088946889	0.121053554	-0.378876729	0.716582269	0.877171114	-6.945996177	No Change	ip.B.minus.AL-ip.B.plus.AL	P17879;Q61696
-1.160248675	1.287863936	-0.665637426	0.528041742	0.766301984	-6.782297548	No Change	ip.B.minus.AL-ip.B.plus.AL	P17897
0.029355208	-1.426031988	0.149803485	0.885360342	0.953479299	-7.014258982	No Change	ip.B.minus.AL-ip.B.plus.AL	P17918
-0.321869579	1.30268307	-1.168933129	0.282611574	0.591819491	-6.318324443	No Change	ip.B.minus.AL-ip.B.plus.AL	P18052
-1.878166483	1.794243376	-5.824768072	0.000779277	0.016173543	-0.256327846	No Change	ip.B.minus.AL-ip.B.plus.AL	P18181
5.468593265	3.359856982	10.94372486	1.70E-05	0.001685779	3.740668188	No Change	ip.B.minus.AL-ip.B.plus.AL	P18242
0.205916706	0.308693778	0.854485818	0.422541336	0.703337028	-6.631817204	No Change	ip.B.minus.AL-ip.B.plus.AL	P18293
-0.320966075	0.297113808	-0.918310829	0.390540751	0.677305991	-6.574121487	No Change	ip.B.minus.AL-ip.B.plus.AL	P18525
-0.058693335	0.044744878	-0.214323165	0.836716579	0.93045492	-7.000919665	No Change	ip.B.minus.AL-ip.B.plus.AL	P18528
-0.772303058	0.447939684	-1.968049842	0.091908127	0.358472024	-5.288632316	No Change	ip.B.minus.AL-ip.B.plus.AL	P18531
0.067178407	0.377749529	0.274711957	0.79187346	0.913344559	-6.984218247	No Change	ip.B.minus.AL-ip.B.plus.AL	P18572
0.637145489	0.295899685	2.050632785	0.081565335	0.339482342	-5.171325975	No Change	ip.B.minus.AL-ip.B.plus.AL	P18581
-0.817461632	2.111447228	-1.149870972	0.289856447	0.598347672	-6.339277532	No Change	ip.B.minus.AL-ip.B.plus.AL	P18608
-0.736024678	-0.596694239	-2.202862259	0.065457817	0.304896602	-4.952558396	No Change	ip.B.minus.AL-ip.B.plus.AL	P18653
0.003049361	-1.460685181	0.017230501	0.986758121	0.99562557	-7.026875663	No Change	ip.B.minus.AL-ip.B.plus.AL	P18654
0.115088311	-0.611008688	0.420557124	0.68733117	0.861075319	-6.927429675	No Change	ip.B.minus.AL-ip.B.plus.AL	P18760
0.413567263	-1.379057349	1.63546105	0.148209063	0.449152156	-5.745844577	No Change	ip.B.minus.AL-ip.B.plus.AL	P18826
-0.305833629	0.386694515	-0.780702481	0.461852199	0.72856551	-6.694328702	No Change	ip.B.minus.AL-ip.B.plus.AL	P18828
-0.511297433	1.046367577	-0.758763353	0.47401737	0.736594017	-6.712015842	No Change	ip.B.minus.AL-ip.B.plus.AL	P18872
0.736250355	-0.53692608	1.084186488	0.31600956	0.621136524	-6.409689346	No Change	ip.B.minus.AL-ip.B.plus.AL	P18894
0.204084319	-2.161654213	0.581191493	0.580261948	0.797074625	-6.839033282	No Change	ip.B.minus.AL-ip.B.plus.AL	P19096
-0.698170408	0.469858199	-1.199433005	0.271335987	0.582636525	-6.284332134	No Change	ip.B.minus.AL-ip.B.plus.AL	P19123
0.500009704	-0.677813064	1.118998543	0.301917317	0.609081162	-6.37272295	No Change	ip.B.minus.AL-ip.B.plus.AL	P19157
0.234921555	-0.153947726	1.369658112	0.215237338	0.528372949	-6.084860498	No Change	ip.B.minus.AL-ip.B.plus.AL	P19221
-0.120246259	2.369322473	-0.25783885	0.80432574	0.918184393	-6.98929216	No Change	ip.B.minus.AL-ip.B.plus.AL	P19246
0.064908484	0.091722059	0.265639691	0.798560844	0.914973033	-6.986985483	No Change	ip.B.minus.AL-ip.B.plus.AL	P19253
-0.524912176	-0.630035752	-1.541935298	0.169214753	0.47851589	-5.868415356	No Change	ip.B.minus.AL-ip.B.plus.AL	P19258
-0.17302127	0.985861189	-0.473565123	0.650957459	0.841526545	-6.901177277	No Change	ip.B.minus.AL-ip.B.plus.AL	P19324
-0.28781756	-1.478116182	-0.642407738	0.542107467	0.775907367	-6.798583274	No Change	ip.B.minus.AL-ip.B.plus.AL	P19536
0.101098516	-0.027874724	0.457214976	0.662073601	0.848022201	-6.909586797	No Change	ip.B.minus.AL-ip.B.plus.AL	P19639
-0.199520225	-0.284146511	-0.799521252	0.45159058	0.724512505	-6.678824046	No Change	ip.B.minus.AL-ip.B.plus.AL	P19783
-0.305759585	0.180933446	-1.260036982	0.250061978	0.563799072	-6.215148369	No Change	ip.B.minus.AL-ip.B.plus.AL	P19788
-0.016231198	0.070269681	-0.052786199	0.959452425	0.985348577	-7.025455162	No Change	ip.B.minus.AL-ip.B.plus.AL	P19973
-0.600202241	0.606597459	-2.131546853	0.072560693	0.318361259	-5.05539497	No Change	ip.B.minus.AL-ip.B.plus.AL	P20029
4.798764524	5.239696415	8.435292293	8.65E-05	0.003627418	2.078180483	No Change	ip.B.minus.AL-ip.B.plus.AL	P20060
1.792744	-0.366037428	9.58832475	3.91E-05	0.002306306	2.899523552	No Change	ip.B.minus.AL-ip.B.plus.AL	P20108
0.165278709	0.522300036	0.553428272	0.598070488	0.809043012	-6.85617511	No Change	ip.B.minus.AL-ip.B.plus.AL	P20152
1.566498861	1.4761222	5.549009186	0.001024593	0.019879432	-0.550647101	No Change	ip.B.minus.AL-ip.B.plus.AL	P20352
-0.138691041	-0.837002167	-0.414251069	0.691721257	0.863505755	-6.930356918	No Change	ip.B.minus.AL-ip.B.plus.AL	P20357
-0.193134978	-0.540331246	-0.366902866	0.725084508	0.880514858	-6.950987542	No Change	ip.B.minus.AL-ip.B.plus.AL	P20444
-0.269198499	4.522237868	-0.573139124	0.585395342	0.801073466	-6.844083308	No Change	ip.B.minus.AL-ip.B.plus.AL	P20491
0.227135398	-0.070717271	1.315100433	0.231996863	0.546029731	-6.150496189	No Change	ip.B.minus.AL-ip.B.plus.AL	P20852
0.528057196	0.275932169	2.397406303	0.049470586	0.263669563	-4.669897757	No Change	ip.B.minus.AL-ip.B.plus.AL	P20917
-0.051038198	-0.172553326	-0.300883984	0.772689456	0.905907842	-6.975727226	No Change	ip.B.minus.AL-ip.B.plus.AL	P20918
0.213580786	1.561921838	0.729117214	0.490799363	0.745630175	-6.735241369	No Change	ip.B.minus.AL-ip.B.plus.AL	P20934
-0.568245118	0.526718923	-2.655423561	0.034258093	0.216512635	-4.29315736	No Change	ip.B.minus.AL-ip.B.plus.AL	P21107
-0.340232466	-0.261748385	-1.409424624	0.203708936	0.514262179	-6.036087759	No Change	ip.B.minus.AL-ip.B.plus.AL	P21126
0.399115601	-0.301576591	1.901643395	0.101158953	0.376746964	-5.382064733	No Change	ip.B.minus.AL-ip.B.plus.AL	P21180
0.385635035	2.263470888	1.349149384	0.221407331	0.533694677	-6.109711281	No Change	ip.B.minus.AL-ip.B.plus.AL	P21271
-0.378382617	0.574276655	-1.482999131	0.183837124	0.495832414	-5.94392034	No Change	ip.B.minus.AL-ip.B.plus.AL	P21278
-0.614536681	1.553754705	-2.144574675	0.071207326	0.314977069	-5.036650679	No Change	ip.B.minus.AL-ip.B.plus.AL	P21279
-1.104407073	-0.541245108	-1.799985623	0.117115145	0.403924936	-5.523242055	No Change	ip.B.minus.AL-ip.B.plus.AL	P21300
-0.214057737	0.194409137	-1.089142997	0.313970964	0.620602346	-6.404475417	No Change	ip.B.minus.AL-ip.B.plus.AL	P21440
-1.710236961	1.657137163	-2.404521262	0.04896845	0.262077909	-4.659521221	No Change	ip.B.minus.AL-ip.B.plus.AL	P21447
-0.179176847	2.958784014	-0.422377174	0.686066522	0.860283707	-6.92657702	No Change	ip.B.minus.AL-ip.B.plus.AL	P21460
-0.152358537	0.126934314	-0.709296297	0.502237823	0.752697341	-6.750329957	No Change	ip.B.minus.AL-ip.B.plus.AL	P21550
0.108001838	-0.283160729	0.634444209	0.54698237	0.778852859	-6.804048932	No Change	ip.B.minus.AL-ip.B.plus.AL	P21614
-0.384625065	-0.434360882	-1.727899311	0.1298816	0.421996545	-5.621764115	No Change	ip.B.minus.AL-ip.B.plus.AL	P21619
1.159473325	1.958266342	2.563901642	0.039002191	0.231478343	-4.426798356	No Change	ip.B.minus.AL-ip.B.plus.AL	P21661
-0.881890531	-0.182541336	-1.698717988	0.13542059	0.42948308	-5.661224092	No Change	ip.B.minus.AL-ip.B.plus.AL	P21836
4.795070782	2.846668719	12.91041769	5.91E-06	0.001244858	4.769448246	No Change	ip.B.minus.AL-ip.B.plus.AL	P21956
-0.37185386	-0.241662367	-1.174485677	0.280529978	0.589551954	-6.312178511	No Change	ip.B.minus.AL-ip.B.plus.AL	P21958
-0.42897942	0.135625747	-1.607418614	0.154236035	0.45930567	-5.782929029	No Change	ip.B.minus.AL-ip.B.plus.AL	P21981
-0.404777468	2.17988682	-1.219641679	0.264076607	0.577109343	-6.26150059	No Change	ip.B.minus.AL-ip.B.plus.AL	P21995
0.689258668	-0.374711086	2.445257335	0.046193142	0.254354753	-4.600080735	No Change	ip.B.minus.AL-ip.B.plus.AL	P22005
-0.307104211	-1.784581229	-0.797306158	0.452790104	0.724911802	-6.680664877	No Change	ip.B.minus.AL-ip.B.plus.AL	P22315
0.094224796	0.154679998	0.286683536	0.783077985	0.9096508	-6.980427749	No Change	ip.B.minus.AL-ip.B.plus.AL	P22437
0.20992554	-1.470495952	0.868789712	0.415207733	0.698574794	-6.619172509	No Change	ip.B.minus.AL-ip.B.plus.AL	P22599
0.586211262	-1.419082798	1.960417413	0.092927365	0.360396106	-5.299414385	No Change	ip.B.minus.AL-ip.B.plus.AL	P22682
0.027336192	1.472136009	0.087311408	0.932994067	0.972910531	-7.022696763	No Change	ip.B.minus.AL-ip.B.plus.AL	P22723
0.073639796	1.448814733	0.209085737	0.84063974	0.932000255	-7.002176767	No Change	ip.B.minus.AL-ip.B.plus.AL	P22892
-0.022212897	-0.317398099	-0.118545589	0.909135614	0.96398176	-7.019033101	No Change	ip.B.minus.AL-ip.B.plus.AL	P22907
-0.219429976	-0.110206379	-0.967229995	0.367272018	0.664276021	-6.527734202	No Change	ip.B.minus.AL-ip.B.plus.AL	P23116
0.043962633	0.329562175	0.22249158	0.830608005	0.928940926	-6.998897862	No Change	ip.B.minus.AL-ip.B.plus.AL	P23188
-0.392558524	0.328277686	-0.635384331	0.546405473	0.778193197	-6.80340683	No Change	ip.B.minus.AL-ip.B.plus.AL	P23198
1.462553399	2.321983308	6.048839323	0.0006281	0.013876956	-0.02473217	No Change	ip.B.minus.AL-ip.B.plus.AL	P23242
0.196353576	-0.021505632	0.843573825	0.428198788	0.70668277	-6.641350368	No Change	ip.B.minus.AL-ip.B.plus.AL	P23249
-0.180164709	-0.136894942	-0.815721133	0.442885741	0.717757812	-6.665233957	No Change	ip.B.minus.AL-ip.B.plus.AL	P23298
-1.056063534	0.532642538	-2.671489453	0.033489736	0.214969292	-4.269714844	No Change	ip.B.minus.AL-ip.B.plus.AL	P23475
-0.576095662	-0.091323781	-1.380311604	0.212093032	0.523956697	-6.071869198	No Change	ip.B.minus.AL-ip.B.plus.AL	P23492
-0.631138357	1.95077652	-1.52289962	0.173816058	0.483536222	-5.892957161	No Change	ip.B.minus.AL-ip.B.plus.AL	P23506
0.20405489	-0.035457417	1.031849116	0.338195134	0.639861456	-6.463717323	No Change	ip.B.minus.AL-ip.B.plus.AL	P23589
-0.203008227	-1.283805383	-0.987212035	0.358079857	0.656799395	-6.508265158	No Change	ip.B.minus.AL-ip.B.plus.AL	P23591
-0.647750585	0.831872385	-1.029861312	0.339061675	0.640544939	-6.465731639	No Change	ip.B.minus.AL-ip.B.plus.AL	P23708
5.818764514	4.251563542	9.242943254	4.91E-05	0.002487579	2.664613942	No Change	ip.B.minus.AL-ip.B.plus.AL	P23780
-0.142260495	2.47248166	-0.414081999	0.691839136	0.863505755	-6.930434822	No Change	ip.B.minus.AL-ip.B.plus.AL	P23818
-0.47974323	1.663181509	-1.330248858	0.227231685	0.539907917	-6.132424961	No Change	ip.B.minus.AL-ip.B.plus.AL	P23819
-0.24147764	0.116130724	-1.060469957	0.32591308	0.628093728	-6.434406686	No Change	ip.B.minus.AL-ip.B.plus.AL	P23881
0.672500447	-0.254950412	1.193537941	0.273485242	0.584248416	-6.290946342	No Change	ip.B.minus.AL-ip.B.plus.AL	P23927
-0.017214882	-0.421014736	-0.103872504	0.920332751	0.968109202	-7.02089222	No Change	ip.B.minus.AL-ip.B.plus.AL	P23953
0.029794244	-0.120168539	0.173578199	0.867360751	0.943900627	-7.009888424	No Change	ip.B.minus.AL-ip.B.plus.AL	P24063
0.156900789	0.216127864	0.741873844	0.483529965	0.742751412	-6.725343422	No Change	ip.B.minus.AL-ip.B.plus.AL	P24270
0.063814014	-1.113244404	0.213198313	0.837558744	0.930668387	-7.001192242	No Change	ip.B.minus.AL-ip.B.plus.AL	P24288
-0.246824569	1.6507845	-0.66651822	0.527512972	0.766301984	-6.781670075	No Change	ip.B.minus.AL-ip.B.plus.AL	P24369
-0.394180113	-1.037779281	-1.141628343	0.293036788	0.601260923	-6.3482669	No Change	ip.B.minus.AL-ip.B.plus.AL	P24452
0.12655267	-0.032039319	0.668743727	0.526178418	0.766043132	-6.780081408	No Change	ip.B.minus.AL-ip.B.plus.AL	P24456
0.524038376	1.026781879	2.434252343	0.046926476	0.256512726	-4.61614338	No Change	ip.B.minus.AL-ip.B.plus.AL	P24457
-0.51349811	-1.371818124	-1.362373089	0.217411297	0.531193106	-6.093711939	No Change	ip.B.minus.AL-ip.B.plus.AL	P24472
-0.274229379	-2.837199614	-0.505002988	0.629853359	0.82686088	-6.884234519	No Change	ip.B.minus.AL-ip.B.plus.AL	P24527
-0.071508425	-1.455429836	-0.341074326	0.743566768	0.890262821	-6.96122924	No Change	ip.B.minus.AL-ip.B.plus.AL	P24547
0.037295762	-2.028307569	0.127950472	0.901970254	0.961371386	-7.017713034	No Change	ip.B.minus.AL-ip.B.plus.AL	P24549
4.370604627	4.587798379	7.854293804	0.000133765	0.004873174	1.621017761	No Change	ip.B.minus.AL-ip.B.plus.AL	P24638
-0.48550844	4.189067662	-1.038056969	0.335500281	0.637445368	-6.457408661	No Change	ip.B.minus.AL-ip.B.plus.AL	P24668
-0.304854952	0.203470145	-1.392907707	0.208428342	0.518723007	-6.056437723	No Change	ip.B.minus.AL-ip.B.plus.AL	P24721
-0.451456301	3.802032845	-0.801508415	0.450516381	0.723806402	-6.677169058	No Change	ip.B.minus.AL-ip.B.plus.AL	P24788
0.381614273	0.002082783	1.185031767	0.276611819	0.587021553	-6.30045314	No Change	ip.B.minus.AL-ip.B.plus.AL	P25118
0.116267623	0.046956997	0.405289692	0.697982019	0.867290318	-6.934444478	No Change	ip.B.minus.AL-ip.B.plus.AL	P25444
-0.050610217	-0.155991304	-0.210861788	0.839308811	0.931421938	-7.001753913	No Change	ip.B.minus.AL-ip.B.plus.AL	P25446
-0.065361618	-0.037495005	-0.3788107	0.716629037	0.877171114	-6.946024123	No Change	ip.B.minus.AL-ip.B.plus.AL	P25688
1.39818106	3.56004551	3.062770502	0.019447747	0.15714961	-3.702795922	No Change	ip.B.minus.AL-ip.B.plus.AL	P25785
-0.262880877	0.105090366	-1.016995762	0.344712791	0.644120875	-6.478700675	No Change	ip.B.minus.AL-ip.B.plus.AL	P25799
-0.175452116	2.530913569	-0.519096703	0.620510873	0.822514953	-6.876311808	No Change	ip.B.minus.AL-ip.B.plus.AL	P25911
0.220073419	3.333370859	0.234549108	0.82161431	0.925227953	-6.995777391	No Change	ip.B.minus.AL-ip.B.plus.AL	P25976
-0.459536598	0.131110267	-0.944763043	0.377823387	0.671275907	-6.549266029	No Change	ip.B.minus.AL-ip.B.plus.AL	P26039
-0.65373221	-0.972316769	-2.073361366	0.078928331	0.333073075	-5.138851785	No Change	ip.B.minus.AL-ip.B.plus.AL	P26040
-0.93801143	2.757854204	-2.351365262	0.052850806	0.273847881	-4.736995742	No Change	ip.B.minus.AL-ip.B.plus.AL	P26041
-1.104024194	-0.131478201	-3.632390948	0.009143171	0.097541399	-2.903107429	No Change	ip.B.minus.AL-ip.B.plus.AL	P26043
-0.062525163	1.068880463	-0.203187694	0.845063617	0.933221657	-7.003555684	No Change	ip.B.minus.AL-ip.B.plus.AL	P26048
-0.259923955	1.654015711	-0.722351521	0.494684206	0.748252887	-6.740431641	No Change	ip.B.minus.AL-ip.B.plus.AL	P26049
-0.272352343	0.22456769	-1.420007803	0.200735704	0.511178861	-6.022981058	No Change	ip.B.minus.AL-ip.B.plus.AL	P26150
-0.420040465	3.363245226	-0.737315486	0.486119224	0.74334239	-6.728896995	No Change	ip.B.minus.AL-ip.B.plus.AL	P26151
-0.11619786	0.002495635	-0.60529676	0.565052373	0.789196611	-6.823536927	No Change	ip.B.minus.AL-ip.B.plus.AL	P26231
-0.060366167	0.116963704	-0.309578022	0.766353885	0.902441743	-6.972740308	No Change	ip.B.minus.AL-ip.B.plus.AL	P26262
-0.616863778	0.879929811	-1.629427304	0.149486834	0.451535135	-5.753846894	No Change	ip.B.minus.AL-ip.B.plus.AL	P26339
-3.466195659	-1.432212377	-11.67490801	1.13E-05	0.001401691	4.147081516	No Change	ip.B.minus.AL-ip.B.plus.AL	P26350
-0.867172292	2.199528972	-1.936892117	0.096139764	0.365989029	-5.33257866	No Change	ip.B.minus.AL-ip.B.plus.AL	P26369
-0.000591104	-1.47874282	-0.001391882	0.998930259	0.999537383	-7.027043999	No Change	ip.B.minus.AL-ip.B.plus.AL	P26443
0.147915002	-1.347015078	0.490416265	0.639600517	0.834086813	-6.89222159	No Change	ip.B.minus.AL-ip.B.plus.AL	P26450
0.204534743	-0.508269494	1.12317474	0.300261955	0.607929936	-6.368234648	No Change	ip.B.minus.AL-ip.B.plus.AL	P26516
3.042611297	1.358406165	8.04961289	0.000115179	0.004372098	1.778220003	No Change	ip.B.minus.AL-ip.B.plus.AL	P26618
-0.215870906	-1.975096095	-0.428236351	0.682002727	0.858611705	-6.923808444	No Change	ip.B.minus.AL-ip.B.plus.AL	P26638
0.141602781	0.122194978	0.519636706	0.620154403	0.822514953	-6.876004247	No Change	ip.B.minus.AL-ip.B.plus.AL	P26645
-0.341545818	-2.526349666	-0.412857502	0.692693159	0.864062973	-6.930998143	No Change	ip.B.minus.AL-ip.B.plus.AL	P26883
0.534587364	0.744751965	2.087117437	0.077373989	0.329674718	-5.119161595	No Change	ip.B.minus.AL-ip.B.plus.AL	P27005
1.131183565	1.906650807	3.145018597	0.017390433	0.147045775	-3.585099385	No Change	ip.B.minus.AL-ip.B.plus.AL	P27038
0.097226457	0.239601193	0.551122335	0.599563384	0.810262355	-6.857564549	No Change	ip.B.minus.AL-ip.B.plus.AL	P27046
-0.073270528	0.627961654	-0.141787674	0.891446193	0.956167679	-7.015588691	No Change	ip.B.minus.AL-ip.B.plus.AL	P27048;P63163
-5.034338452	-1.071978954	-9.475377809	4.21E-05	0.002403319	2.82369291	No Change	ip.B.minus.AL-ip.B.plus.AL	P27106
-0.037268111	1.003396698	-0.127547576	0.902277014	0.961371386	-7.01777164	No Change	ip.B.minus.AL-ip.B.plus.AL	P27545
-0.992926397	-1.270896276	-3.022956931	0.020535973	0.161837673	-3.759991168	No Change	ip.B.minus.AL-ip.B.plus.AL	P27546
-0.549385334	0.005068162	-0.692238465	0.512220516	0.759299041	-6.763029045	No Change	ip.B.minus.AL-ip.B.plus.AL	P27600
0.340135184	0.661426945	1.4638542	0.188830888	0.499919013	-5.968134787	No Change	ip.B.minus.AL-ip.B.plus.AL	P27601
-0.101391357	-2.544495895	-0.372173492	0.721336746	0.878358326	-6.94880939	No Change	ip.B.minus.AL-ip.B.plus.AL	P27612
-0.138519703	0.26004761	-0.537863981	0.608187405	0.815939796	-6.865450486	No Change	ip.B.minus.AL-ip.B.plus.AL	P27641
-0.094591036	0.188766118	-0.351502917	0.736081408	0.886014334	-6.957180649	No Change	ip.B.minus.AL-ip.B.plus.AL	P27656
0.000150045	0.523473782	0.000361194	0.999722402	0.999830623	-7.02704503	No Change	ip.B.minus.AL-ip.B.plus.AL	P27659
-0.923001059	-0.372312913	-2.036056806	0.083302637	0.342955655	-5.19211136	No Change	ip.B.minus.AL-ip.B.plus.AL	P27671
-0.077574403	1.179724985	-0.245773269	0.813268229	0.921587376	-6.992727122	No Change	ip.B.minus.AL-ip.B.plus.AL	P27773
0.096969325	-0.108475568	0.587253726	0.576414565	0.794818474	-6.83518942	No Change	ip.B.minus.AL-ip.B.plus.AL	P27786
0.028163407	0.15392711	0.144751527	0.889194996	0.955414132	-7.015105494	No Change	ip.B.minus.AL-ip.B.plus.AL	P27808
0.346386629	-1.712112756	0.964560524	0.368513715	0.664722263	-6.530312549	No Change	ip.B.minus.AL-ip.B.plus.AL	P28028
-0.523524675	0.048589765	-2.542660764	0.040198398	0.236325172	-4.457826954	No Change	ip.B.minus.AL-ip.B.plus.AL	P28063
-0.305895734	0.240675898	-1.440613444	0.195058849	0.50514649	-5.997313872	No Change	ip.B.minus.AL-ip.B.plus.AL	P28076
2.632871369	1.774032437	5.920910539	0.000709889	0.014960094	-0.156141418	No Change	ip.B.minus.AL-ip.B.plus.AL	P28078
-0.774987455	1.378750808	-0.538003586	0.608096241	0.815939796	-6.865368365	No Change	ip.B.minus.AL-ip.B.plus.AL	P28230
-0.018773998	-2.317466094	-0.07816811	0.93999359	0.976368229	-7.0235594	No Change	ip.B.minus.AL-ip.B.plus.AL	P28271
1.024819565	0.856053518	1.002148966	0.351326258	0.651112446	-6.493518946	No Change	ip.B.minus.AL-ip.B.plus.AL	P28293
-0.53470201	-2.70178407	-1.854291958	0.108308181	0.389807006	-5.448124741	No Change	ip.B.minus.AL-ip.B.plus.AL	P28352
0.590207198	-0.958543738	1.295114567	0.238417709	0.552409638	-6.174152718	No Change	ip.B.minus.AL-ip.B.plus.AL	P28474
-0.136492195	0.321565361	-0.617438279	0.557482103	0.785960255	-6.815518241	No Change	ip.B.minus.AL-ip.B.plus.AL	P28571
-0.197299192	-1.926771084	-0.895952565	0.401538845	0.687363046	-6.594703726	No Change	ip.B.minus.AL-ip.B.plus.AL	P28650
1.810760221	-2.987275722	4.053048087	0.005400948	0.068066779	-2.339848868	No Change	ip.B.minus.AL-ip.B.plus.AL	P28651
-0.60490494	1.562894351	-1.88113247	0.104197151	0.381833221	-5.410740516	No Change	ip.B.minus.AL-ip.B.plus.AL	P28652
0.203098436	0.105322298	1.13057075	0.297348694	0.605823827	-6.360258127	No Change	ip.B.minus.AL-ip.B.plus.AL	P28653
1.57409604	0.854455231	4.807416	0.002245549	0.035584495	-1.395809503	No Change	ip.B.minus.AL-ip.B.plus.AL	P28654
-0.363974517	-0.319643906	-0.675637785	0.522057896	0.764665211	-6.775130809	No Change	ip.B.minus.AL-ip.B.plus.AL	P28656
-1.128812607	-0.2773599	-2.376476568	0.050978706	0.269052302	-4.700410899	No Change	ip.B.minus.AL-ip.B.plus.AL	P28658
-0.869964819	2.286472655	-2.497762659	0.042854376	0.245614747	-4.52341177	No Change	ip.B.minus.AL-ip.B.plus.AL	P28659
-0.393499887	-0.703813289	-1.388810038	0.209614247	0.520351978	-6.061466182	No Change	ip.B.minus.AL-ip.B.plus.AL	P28660
-0.537350147	-0.328927619	-1.470200813	0.187161887	0.49836469	-5.960125167	No Change	ip.B.minus.AL-ip.B.plus.AL	P28661
3.504621462	1.982702325	7.708565625	0.000149863	0.005210215	1.501316061	No Change	ip.B.minus.AL-ip.B.plus.AL	P28662
0.447469748	2.686484661	1.310646605	0.233414478	0.546951467	-6.155786435	No Change	ip.B.minus.AL-ip.B.plus.AL	P28663
-0.014726457	0.00785173	-0.08231644	0.936817142	0.975086684	-7.02317981	No Change	ip.B.minus.AL-ip.B.plus.AL	P28665
-0.42923843	0.237143672	-2.461653853	0.045122473	0.252074894	-4.576143555	No Change	ip.B.minus.AL-ip.B.plus.AL	P28666
-0.146967586	3.41501466	-0.486586758	0.642172418	0.83540518	-6.89428242	No Change	ip.B.minus.AL-ip.B.plus.AL	P28667
-0.222175025	-0.788809538	-0.601509138	0.567426456	0.790105864	-6.826009261	No Change	ip.B.minus.AL-ip.B.plus.AL	P28738
-0.398837403	0.468627463	-1.401933588	0.205837344	0.515647391	-6.045333262	No Change	ip.B.minus.AL-ip.B.plus.AL	P28740
4.474378232	2.685099668	10.0824732	2.85E-05	0.001991897	3.220456651	No Change	ip.B.minus.AL-ip.B.plus.AL	P28798
-0.2197766	3.786098972	-0.452825023	0.66507419	0.849456413	-6.911797525	No Change	ip.B.minus.AL-ip.B.plus.AL	P28828
0.04049737	0.003062008	0.235203738	0.821126838	0.924880936	-6.995603337	No Change	ip.B.minus.AL-ip.B.plus.AL	P28843
-0.931257533	-0.581883929	-3.639396853	0.009061371	0.096970824	-2.893521987	No Change	ip.B.minus.AL-ip.B.plus.AL	P28867
0.887242127	3.534353234	2.589920919	0.037587326	0.227819111	-4.38879295	No Change	ip.B.minus.AL-ip.B.plus.AL	P29121
2.194835709	1.130589131	4.434725445	0.00342827	0.049757557	-1.851419207	No Change	ip.B.minus.AL-ip.B.plus.AL	P29268
0.178223467	0.287270393	0.666117376	0.52775357	0.766301984	-6.781955724	No Change	ip.B.minus.AL-ip.B.plus.AL	P29341
-1.039919043	0.786935085	-3.664769226	0.008771744	0.094313458	-2.858863594	No Change	ip.B.minus.AL-ip.B.plus.AL	P29351
0.621803422	0.909415203	2.14633261	0.071026667	0.314454843	-5.034119865	No Change	ip.B.minus.AL-ip.B.plus.AL	P29387
3.20917341	1.263756793	7.787428444	0.000140894	0.005052266	1.566353983	No Change	ip.B.minus.AL-ip.B.plus.AL	P29391
5.186164851	3.225986228	10.51426873	2.19E-05	0.00174974	3.487202158	No Change	ip.B.minus.AL-ip.B.plus.AL	P29416
0.62668667	0.695117859	2.821409087	0.027136313	0.189566034	-4.051416736	No Change	ip.B.minus.AL-ip.B.plus.AL	P29533
-1.110114251	-3.401861704	-2.146701156	0.070988851	0.314454843	-5.033589243	No Change	ip.B.minus.AL-ip.B.plus.AL	P29595
-0.204908444	-0.838704946	-0.953374645	0.373751946	0.668536713	-6.541058126	No Change	ip.B.minus.AL-ip.B.plus.AL	P29699
0.07216686	-1.061147481	0.224994792	0.828738548	0.92819003	-6.998263368	No Change	ip.B.minus.AL-ip.B.plus.AL	P29758
1.421681131	0.952900876	3.668379514	0.00873136	0.094026865	-2.853939135	No Change	ip.B.minus.AL-ip.B.plus.AL	P29788
-0.167084756	0.269447956	-0.791880252	0.455737762	0.725561196	-6.685156223	No Change	ip.B.minus.AL-ip.B.plus.AL	P30115
0.312353718	0.016713484	1.760332279	0.123980121	0.413005765	-5.577614696	No Change	ip.B.minus.AL-ip.B.plus.AL	P30204
-0.330579113	-0.223962054	-0.958877401	0.371167966	0.666343073	-6.535783796	No Change	ip.B.minus.AL-ip.B.plus.AL	P30275
-0.334263703	-0.134701745	-0.769136205	0.468238617	0.731682932	-6.703705809	No Change	ip.B.minus.AL-ip.B.plus.AL	P30355
0.32206589	0.268016059	0.876915255	0.411083432	0.69557576	-6.611915235	No Change	ip.B.minus.AL-ip.B.plus.AL	P30412
0.123662933	-1.908178921	0.418419193	0.688818081	0.862172538	-6.928426793	No Change	ip.B.minus.AL-ip.B.plus.AL	P30416
-0.715315013	-1.372191625	-2.934224689	0.023202446	0.174247313	-3.887933879	No Change	ip.B.minus.AL-ip.B.plus.AL	P30681
-0.626063798	0.526288101	-1.344059195	0.222962785	0.535790311	-6.115846375	No Change	ip.B.minus.AL-ip.B.plus.AL	P30993
-0.930111311	1.346286154	-3.982867148	0.005885766	0.072210117	-2.432039291	No Change	ip.B.minus.AL-ip.B.plus.AL	P30999
0.239438317	-0.294996967	1.415139362	0.202098553	0.512355533	-6.029016849	No Change	ip.B.minus.AL-ip.B.plus.AL	P31001
0.501933583	-1.329063229	1.91654578	0.099006243	0.372578987	-5.36117407	No Change	ip.B.minus.AL-ip.B.plus.AL	P31230
0.953778422	-1.885106247	0.724202618	0.493619291	0.747687781	-6.739015679	No Change	ip.B.minus.AL-ip.B.plus.AL	P31254
0.032491757	0.527392975	0.119741443	0.908223997	0.963874485	-7.018870816	No Change	ip.B.minus.AL-ip.B.plus.AL	P31324
-0.129065197	0.242884938	-0.662260405	0.530072177	0.767720356	-6.784696593	No Change	ip.B.minus.AL-ip.B.plus.AL	P31428
0.300112933	-0.090339997	1.122505423	0.300526755	0.607929936	-6.36895475	No Change	ip.B.minus.AL-ip.B.plus.AL	P31532
0.052706367	0.414730077	0.243891027	0.814666031	0.922628744	-6.993248412	No Change	ip.B.minus.AL-ip.B.plus.AL	P31648
-1.500244688	1.511053098	-1.374447933	0.21381855	0.526778146	-6.079026484	No Change	ip.B.minus.AL-ip.B.plus.AL	P31649
0.095453233	-0.995440779	0.275683516	0.791158413	0.913344559	-6.983916515	No Change	ip.B.minus.AL-ip.B.plus.AL	P31650
0.197009289	0.086480068	0.772125405	0.466582319	0.730534199	-6.701293559	No Change	ip.B.minus.AL-ip.B.plus.AL	P31651
0.081125504	-0.211532388	0.216685301	0.83494883	0.930168071	-7.000342662	No Change	ip.B.minus.AL-ip.B.plus.AL	P31725
-0.538055271	-1.091617817	-1.728836315	0.129707386	0.421826156	-5.620492861	No Change	ip.B.minus.AL-ip.B.plus.AL	P31750
-0.377954831	-1.677555918	-1.152500411	0.288847966	0.598221868	-6.33640082	No Change	ip.B.minus.AL-ip.B.plus.AL	P31786
-0.275645032	0.044297539	-1.348985741	0.221457187	0.533694677	-6.109908721	No Change	ip.B.minus.AL-ip.B.plus.AL	P31809
-0.179089661	-1.530822394	-0.457347285	0.66198327	0.848022201	-6.909519857	No Change	ip.B.minus.AL-ip.B.plus.AL	P31938
5.188746449	3.318859648	12.85387892	6.08E-06	0.001244858	4.742585048	No Change	ip.B.minus.AL-ip.B.plus.AL	P31996
-0.032207996	0.100123157	-0.194150081	0.851854066	0.936404592	-7.005592984	No Change	ip.B.minus.AL-ip.B.plus.AL	P32020
-0.037058254	-0.62860449	-0.163778898	0.874770056	0.947804954	-7.011767081	No Change	ip.B.minus.AL-ip.B.plus.AL	P32037
-0.124374686	-0.283544878	-0.341004161	0.743617234	0.890262821	-6.961256081	No Change	ip.B.minus.AL-ip.B.plus.AL	P32067
-0.263662546	2.24292787	-0.614666747	0.559204765	0.787163243	-6.817361173	No Change	ip.B.minus.AL-ip.B.plus.AL	P32211
-0.321764021	-0.802347793	-1.382904933	0.211333859	0.522991191	-6.068698392	No Change	ip.B.minus.AL-ip.B.plus.AL	P32233
0.086365168	0.026707745	0.482288857	0.645065237	0.83738662	-6.8965774	No Change	ip.B.minus.AL-ip.B.plus.AL	P32261
-1.21123308	1.320687295	-2.122371749	0.073529363	0.320154234	-5.06858384	No Change	ip.B.minus.AL-ip.B.plus.AL	P32507
1.592056151	-1.34968624	5.369585628	0.00123056	0.022717267	-0.747828518	No Change	ip.B.minus.AL-ip.B.plus.AL	P32848
0.245960265	1.01222198	1.234597919	0.25881119	0.570250358	-6.244448368	No Change	ip.B.minus.AL-ip.B.plus.AL	P32883
-0.357745487	-2.821754751	-0.465495424	0.65643211	0.846208079	-6.905362416	No Change	ip.B.minus.AL-ip.B.plus.AL	P32921
1.79540828	0.12456787	6.447853514	0.00043388	0.010537746	0.37162011	No Change	ip.B.minus.AL-ip.B.plus.AL	P33173
-0.573084243	0.326956916	-3.369347868	0.012880559	0.120517687	-3.267653043	No Change	ip.B.minus.AL-ip.B.plus.AL	P33215
0.045299919	-0.168987807	0.279475254	0.788369864	0.912136571	-6.982728979	No Change	ip.B.minus.AL-ip.B.plus.AL	P33267
0.201347563	0.133103924	0.453091011	0.664892193	0.849456413	-6.911664147	No Change	ip.B.minus.AL-ip.B.plus.AL	P33434
-0.021754968	-0.199879823	-0.114429336	0.912274619	0.965509906	-7.0195793	No Change	ip.B.minus.AL-ip.B.plus.AL	P33587
-0.441441126	0.166903205	-1.11964851	0.30165919	0.609081162	-6.372025155	No Change	ip.B.minus.AL-ip.B.plus.AL	P33622
-0.328731545	-1.653389102	-1.067303266	0.323034286	0.626227519	-6.42732447	No Change	ip.B.minus.AL-ip.B.plus.AL	P34022
-1.076575636	-1.379930968	-1.623533501	0.15074498	0.453825217	-5.761651511	No Change	ip.B.minus.AL-ip.B.plus.AL	P34152
-0.152038067	-0.50707127	-0.121855588	0.90661272	0.963565677	-7.018579946	No Change	ip.B.minus.AL-ip.B.plus.AL	P34884
0.095466774	-0.247675782	0.556446042	0.596119904	0.808640369	-6.854348774	No Change	ip.B.minus.AL-ip.B.plus.AL	P34914
-0.022339629	-0.052359024	-0.116972573	0.910334972	0.964256762	-7.019244099	No Change	ip.B.minus.AL-ip.B.plus.AL	P34927
-0.896671655	0.395864919	-2.00960944	0.086549662	0.350549164	-5.229740052	No Change	ip.B.minus.AL-ip.B.plus.AL	P34928
-0.126575021	-0.760049365	-0.585459227	0.577551886	0.795265957	-6.836330999	No Change	ip.B.minus.AL-ip.B.plus.AL	P35123
0.155878938	-2.375683479	0.291811982	0.779320535	0.908521931	-6.978755709	No Change	ip.B.minus.AL-ip.B.plus.AL	P35235
0.469449792	2.467435447	0.973455372	0.364388845	0.661808413	-6.521700561	No Change	ip.B.minus.AL-ip.B.plus.AL	P35278
-0.209180268	3.580420748	-0.407250018	0.696610259	0.866367108	-6.933557574	No Change	ip.B.minus.AL-ip.B.plus.AL	P35279
0.098249443	2.413931946	0.25212617	0.808555872	0.919385898	-6.990938633	No Change	ip.B.minus.AL-ip.B.plus.AL	P35282
-0.073992238	1.60338773	-0.190701557	0.854448758	0.937088798	-7.006346217	No Change	ip.B.minus.AL-ip.B.plus.AL	P35283
1.53917554	1.938080713	5.649164864	0.000926643	0.018557247	-0.442541595	No Change	ip.B.minus.AL-ip.B.plus.AL	P35285
0.101178088	1.133654656	0.326972748	0.753736322	0.894584677	-6.966516408	No Change	ip.B.minus.AL-ip.B.plus.AL	P35288
0.930390129	1.145625303	2.997122251	0.021276826	0.165408607	-3.797177171	No Change	ip.B.minus.AL-ip.B.plus.AL	P35290
0.06757787	-0.174716516	0.380162228	0.715672035	0.876858277	-6.945451184	No Change	ip.B.minus.AL-ip.B.plus.AL	P35292
0.162488272	1.453952756	0.573573108	0.585118011	0.800853968	-6.84381276	No Change	ip.B.minus.AL-ip.B.plus.AL	P35293
-0.13425758	0.121569644	-0.742465694	0.483194461	0.742751412	-6.724880672	No Change	ip.B.minus.AL-ip.B.plus.AL	P35330
-0.290025901	2.459549129	-0.738582981	0.485398324	0.742881102	-6.727910752	No Change	ip.B.minus.AL-ip.B.plus.AL	P35347
1.385544703	2.223374952	3.793879622	0.007446462	0.084438436	-2.683881881	No Change	ip.B.minus.AL-ip.B.plus.AL	P35363
0.324049093	-0.016213321	1.427433029	0.198673076	0.509629925	-6.013754302	No Change	ip.B.minus.AL-ip.B.plus.AL	P35385
-0.714726437	3.638332736	-1.791716068	0.118515796	0.405611232	-5.534615737	No Change	ip.B.minus.AL-ip.B.plus.AL	P35436
-0.677754359	3.989892841	-1.536700074	0.170468851	0.47953168	-5.875179221	No Change	ip.B.minus.AL-ip.B.plus.AL	P35438
-0.151512804	0.165943597	-0.893302536	0.402857542	0.689125912	-6.597116995	No Change	ip.B.minus.AL-ip.B.plus.AL	P35441
1.699289383	0.42854664	4.116879739	0.004997995	0.064587297	-2.256635227	No Change	ip.B.minus.AL-ip.B.plus.AL	P35454
1.804600104	1.61190771	4.158671577	0.004752186	0.061995667	-2.202484062	No Change	ip.B.minus.AL-ip.B.plus.AL	P35455
-0.191052487	-0.19392359	-0.713525973	0.499782323	0.751318948	-6.747139993	No Change	ip.B.minus.AL-ip.B.plus.AL	P35486
2.997911761	-1.170156617	1.475450603	0.185791503	0.497614776	-5.953486567	No Change	ip.B.minus.AL-ip.B.plus.AL	P35487
0.039113047	-0.07885753	0.23965033	0.817817956	0.923247285	-6.994408453	No Change	ip.B.minus.AL-ip.B.plus.AL	P35492
-0.38715627	-0.733014769	-1.988710684	0.089204298	0.353772903	-5.259392451	No Change	ip.B.minus.AL-ip.B.plus.AL	P35505
-1.05195824	3.673985229	-2.456373713	0.045464424	0.253159217	-4.583852621	No Change	ip.B.minus.AL-ip.B.plus.AL	P35550
0.921636237	1.163640122	1.360068155	0.218103178	0.531193106	-6.096506984	No Change	ip.B.minus.AL-ip.B.plus.AL	P35561
0.273719507	1.079437896	1.28258231	0.242522614	0.555764986	-6.188877008	No Change	ip.B.minus.AL-ip.B.plus.AL	P35564
-0.365658974	0.127157022	-1.566549191	0.163432346	0.473424875	-5.836471626	No Change	ip.B.minus.AL-ip.B.plus.AL	P35569
-0.471602625	0.292232207	-1.854662568	0.108250352	0.389803712	-5.447609665	No Change	ip.B.minus.AL-ip.B.plus.AL	P35576
-0.224599593	1.566432176	-0.554970871	0.597072955	0.809039269	-6.855242669	No Change	ip.B.minus.AL-ip.B.plus.AL	P35585
1.330118017	-2.177213186	2.81951224	0.027208214	0.189566034	-4.054172175	No Change	ip.B.minus.AL-ip.B.plus.AL	P35700
0.298301774	-0.123246176	1.613641478	0.152879038	0.457487331	-5.77472342	No Change	ip.B.minus.AL-ip.B.plus.AL	P35762
1.311484129	-0.663296854	6.23684944	0.000526471	0.012223061	0.164533569	No Change	ip.B.minus.AL-ip.B.plus.AL	P35802
0.198723589	-1.458833413	0.285605907	0.783868331	0.909797357	-6.980775415	No Change	ip.B.minus.AL-ip.B.plus.AL	P35803
-1.007955565	1.595833219	-2.101692425	0.075760612	0.326547787	-5.098271124	No Change	ip.B.minus.AL-ip.B.plus.AL	P35821
-0.379782173	4.075350405	-0.719812833	0.496147156	0.748465344	-6.742368533	No Change	ip.B.minus.AL-ip.B.plus.AL	P35822
0.836152707	-0.281445593	2.612221638	0.036417376	0.223097145	-4.356224928	No Change	ip.B.minus.AL-ip.B.plus.AL	P35831
0.069591494	4.055278065	0.168906798	0.870891072	0.946182258	-7.01079749	No Change	ip.B.minus.AL-ip.B.plus.AL	P35846
-0.464117904	0.13422092	-1.797313417	0.117565987	0.404627862	-5.526919265	No Change	ip.B.minus.AL-ip.B.plus.AL	P35917
-0.293689857	0.05291945	-1.1991064	0.271454687	0.582636525	-6.28469913	No Change	ip.B.minus.AL-ip.B.plus.AL	P35918
-0.715801086	2.871930234	-1.372189807	0.214486386	0.527474777	-6.081778294	No Change	ip.B.minus.AL-ip.B.plus.AL	P35922
-0.193353918	3.24490504	-0.519756381	0.620075417	0.822514953	-6.875936046	No Change	ip.B.minus.AL-ip.B.plus.AL	P35951
0.236342056	-0.116814466	0.914629608	0.392335854	0.678905575	-6.577537374	No Change	ip.B.minus.AL-ip.B.plus.AL	P35979
-1.558203442	-0.096388458	-7.07610583	0.000250689	0.007036761	0.956592036	No Change	ip.B.minus.AL-ip.B.plus.AL	P35980
-0.26582914	-0.264294751	-1.11810401	0.302272868	0.609081162	-6.373682857	No Change	ip.B.minus.AL-ip.B.plus.AL	P36371
-0.790237604	0.144492659	-2.029772006	0.084063069	0.344141041	-5.201063364	No Change	ip.B.minus.AL-ip.B.plus.AL	P36423
1.255060775	-0.252486643	2.332518757	0.054302182	0.27796386	-4.764433225	No Change	ip.B.minus.AL-ip.B.plus.AL	P36536
-0.291197952	-0.400476548	-1.740473117	0.127562361	0.419430923	-5.604683681	No Change	ip.B.minus.AL-ip.B.plus.AL	P36552
-1.2007087	-0.179631099	-3.697722678	0.008410572	0.092314115	-2.813981382	No Change	ip.B.minus.AL-ip.B.plus.AL	P36895
-1.192797676	-2.714859428	-1.847577804	0.109361074	0.39192045	-5.457450534	No Change	ip.B.minus.AL-ip.B.plus.AL	P36916
-0.367659921	-1.573708477	-1.711781881	0.132913556	0.425783416	-5.643590322	No Change	ip.B.minus.AL-ip.B.plus.AL	P36993
-0.56576633	2.019477294	-1.658019239	0.143522622	0.44191352	-5.715817514	No Change	ip.B.minus.AL-ip.B.plus.AL	P37040
1.010970089	-0.801313677	0.668102902	0.526562478	0.766043132	-6.780539332	No Change	ip.B.minus.AL-ip.B.plus.AL	P37804
0.357010815	0.546412381	1.01281814	0.346563708	0.645881588	-6.48288638	No Change	ip.B.minus.AL-ip.B.plus.AL	P37889
-0.076912305	-1.280859581	-0.259249213	0.803282479	0.918171178	-6.988880109	No Change	ip.B.minus.AL-ip.B.plus.AL	P38060
-0.732484264	-1.212152908	-1.831127101	0.111983157	0.395712224	-5.480254943	No Change	ip.B.minus.AL-ip.B.plus.AL	P38647
0.183935679	1.801131113	0.851593296	0.424035699	0.703882817	-6.634353805	No Change	ip.B.minus.AL-ip.B.plus.AL	P39038
0.165380046	-0.135397675	0.791769984	0.455797804	0.725561196	-6.685247236	No Change	ip.B.minus.AL-ip.B.plus.AL	P39039
-0.285034233	-0.768861396	-1.112066169	0.304681751	0.611511201	-6.380148261	No Change	ip.B.minus.AL-ip.B.plus.AL	P39053
-0.889730527	0.500469305	-2.543737147	0.040136869	0.236255178	-4.456254556	No Change	ip.B.minus.AL-ip.B.plus.AL	P39054
0.509057079	-0.027396335	2.123034022	0.073459009	0.320154234	-5.067632192	No Change	ip.B.minus.AL-ip.B.plus.AL	P39061
-0.870774231	2.716755514	-2.161720085	0.06946496	0.313045397	-5.011952345	No Change	ip.B.minus.AL-ip.B.plus.AL	P39087
0.626571616	2.591808553	1.969432115	0.091724725	0.358472024	-5.28667848	No Change	ip.B.minus.AL-ip.B.plus.AL	P39098
-0.067212986	0.223906504	-0.209024752	0.840685451	0.932000255	-7.002191224	No Change	ip.B.minus.AL-ip.B.plus.AL	P39447
0.185252966	-0.203113015	0.749606074	0.479159113	0.740224863	-6.719273266	No Change	ip.B.minus.AL-ip.B.plus.AL	P39655
0.165062646	1.971016676	0.501251284	0.63235282	0.828679461	-6.886309525	No Change	ip.B.minus.AL-ip.B.plus.AL	P39688
0.521521631	0.565019477	0.798425862	0.45218348	0.724911802	-6.679734884	No Change	ip.B.minus.AL-ip.B.plus.AL	P39876
0.011703807	-0.05353622	0.070835913	0.945610837	0.979357118	-7.024182415	No Change	ip.B.minus.AL-ip.B.plus.AL	P40124
-0.570832838	-1.393569329	-1.889320553	0.102973703	0.380197784	-5.399303887	No Change	ip.B.minus.AL-ip.B.plus.AL	P40142
3.421706322	1.339777637	6.151944866	0.000569872	0.012966948	0.079624212	No Change	ip.B.minus.AL-ip.B.plus.AL	P40224
0.182493366	-0.648711392	0.901153264	0.398960223	0.68448862	-6.589951421	No Change	ip.B.minus.AL-ip.B.plus.AL	P40237
1.014185135	-0.565467664	1.489673054	0.182124869	0.494943905	-5.935442268	No Change	ip.B.minus.AL-ip.B.plus.AL	P40240
1.737380372	0.927685836	3.746246787	0.007908001	0.087782655	-2.748166376	No Change	ip.B.minus.AL-ip.B.plus.AL	P40336
0.534658355	-1.715143597	1.122661851	0.30046485	0.607929936	-6.368786479	No Change	ip.B.minus.AL-ip.B.plus.AL	P40630
0.656547964	4.201363053	1.325481184	0.228722062	0.541111365	-6.138125449	No Change	ip.B.minus.AL-ip.B.plus.AL	P40749
-0.081626869	0.05652309	-0.492067821	0.638492983	0.833118392	-6.891328178	No Change	ip.B.minus.AL-ip.B.plus.AL	P40936
-0.422210934	1.353162432	-0.557943507	0.595153328	0.807969304	-6.853439161	No Change	ip.B.minus.AL-ip.B.plus.AL	P41105
-0.166833166	0.06265646	-0.917797833	0.390790536	0.677325967	-6.574598144	No Change	ip.B.minus.AL-ip.B.plus.AL	P41216
0.409761117	0.010391693	1.775326068	0.121339853	0.408836493	-5.557104821	No Change	ip.B.minus.AL-ip.B.plus.AL	P41233
1.355001534	4.308827544	3.281825598	0.014468817	0.129372731	-3.390841696	No Change	ip.B.minus.AL-ip.B.plus.AL	P41234
0.044258853	0.628179661	0.062944559	0.951660196	0.982058262	-7.024784532	No Change	ip.B.minus.AL-ip.B.plus.AL	P41241
-0.121714506	0.026615574	-0.665137257	0.528342158	0.766301984	-6.782653542	No Change	ip.B.minus.AL-ip.B.plus.AL	P41317
0.294906312	-0.09849881	1.361326276	0.217725281	0.531193106	-6.09498167	No Change	ip.B.minus.AL-ip.B.plus.AL	P41539
3.584923628	2.914245836	9.340999167	4.60E-05	0.002478466	2.732226913	No Change	ip.B.minus.AL-ip.B.plus.AL	P41731
-0.059048438	-0.155419171	-0.343801536	0.741606307	0.888759684	-6.960181837	No Change	ip.B.minus.AL-ip.B.plus.AL	P42125
-0.273920222	-0.216283665	-1.212390779	0.266662047	0.579332914	-6.26972046	No Change	ip.B.minus.AL-ip.B.plus.AL	P42208
0.092523053	-0.959638215	0.464948305	0.656804121	0.846284096	-6.905643728	No Change	ip.B.minus.AL-ip.B.plus.AL	P42225
0.07213016	-0.166359493	0.37658076	0.718209237	0.877883138	-6.946965166	No Change	ip.B.minus.AL-ip.B.plus.AL	P42227
-0.045815061	-0.126034276	-0.160370245	0.877350594	0.949135085	-7.01239519	No Change	ip.B.minus.AL-ip.B.plus.AL	P42232
-0.336839373	-1.795689164	-1.237204261	0.25790287	0.569982818	-6.24146348	No Change	ip.B.minus.AL-ip.B.plus.AL	P42337
-0.431828099	1.444250399	-1.360801063	0.217882966	0.531193106	-6.095618521	No Change	ip.B.minus.AL-ip.B.plus.AL	P42567
-0.58004749	1.946242967	-1.458189945	0.190331883	0.500415764	-5.975268382	No Change	ip.B.minus.AL-ip.B.plus.AL	P42669
0.90792771	0.814188294	2.661586232	0.033961195	0.216114901	-4.284164303	No Change	ip.B.minus.AL-ip.B.plus.AL	P42703
-0.157611601	-1.127219531	-0.396213078	0.704349362	0.870506679	-6.938497856	No Change	ip.B.minus.AL-ip.B.plus.AL	P42859
0.110108098	0.166543143	0.450757246	0.666489852	0.850212144	-6.91283189	No Change	ip.B.minus.AL-ip.B.plus.AL	P42925
-0.019925503	-1.160810276	-0.100548778	0.922871933	0.968697298	-7.021279385	No Change	ip.B.minus.AL-ip.B.plus.AL	P42932
0.213940583	-0.19525367	0.622029431	0.554635499	0.784855069	-6.812449114	No Change	ip.B.minus.AL-ip.B.plus.AL	P43006
0.208463521	0.223708028	0.682565187	0.517938203	0.762380991	-6.770111777	No Change	ip.B.minus.AL-ip.B.plus.AL	P43023
0.245962232	1.74208502	0.958471533	0.371358083	0.666343073	-6.536173599	No Change	ip.B.minus.AL-ip.B.plus.AL	P43024
0.415115762	0.122804385	1.59472359	0.157039491	0.463483458	-5.799626074	No Change	ip.B.minus.AL-ip.B.plus.AL	P43025
0.314337862	-0.449536599	1.058726064	0.32665106	0.628626318	-6.436208946	No Change	ip.B.minus.AL-ip.B.plus.AL	P43274
-0.862426982	1.082776561	-0.357763755	0.731602354	0.883715213	-6.954693652	No Change	ip.B.minus.AL-ip.B.plus.AL	P43275
-0.836114468	-0.775861698	-1.408762408	0.20389629	0.514262179	-6.036906138	No Change	ip.B.minus.AL-ip.B.plus.AL	P43276
0.186215242	0.043523123	0.577570439	0.582567139	0.798799266	-6.841312097	No Change	ip.B.minus.AL-ip.B.plus.AL	P43277
-0.247943719	3.278244321	-0.65978875	0.531561371	0.768883596	-6.786445694	No Change	ip.B.minus.AL-ip.B.plus.AL	P43406
0.083022014	0.004716283	0.486445616	0.642267311	0.83540518	-6.894358088	No Change	ip.B.minus.AL-ip.B.plus.AL	P43883
-0.063744684	-1.875719192	-0.095110375	0.927028725	0.969729411	-7.021885806	No Change	ip.B.minus.AL-ip.B.plus.AL	P45376
-0.567846317	-1.029177176	-3.446568014	0.011635384	0.113712529	-3.15972282	No Change	ip.B.minus.AL-ip.B.plus.AL	P45377
0.193196291	-0.771000351	0.439719542	0.67407141	0.853366929	-6.918277884	No Change	ip.B.minus.AL-ip.B.plus.AL	P45591
0.211614873	0.244934243	0.931215039	0.384296991	0.672739704	-6.562063875	No Change	ip.B.minus.AL-ip.B.plus.AL	P45700
0.442442654	0.594686584	1.158832009	0.286431577	0.595896959	-6.329455928	No Change	ip.B.minus.AL-ip.B.plus.AL	P45878
0.127974432	-0.090447834	0.77873386	0.462934923	0.729023886	-6.695932945	No Change	ip.B.minus.AL-ip.B.plus.AL	P45952
-0.571721604	-0.120056724	-1.069750395	0.322008338	0.625813352	-6.424780402	No Change	ip.B.minus.AL-ip.B.plus.AL	P46061
-0.145503162	0.000847071	-0.334187173	0.748526765	0.892146845	-6.96383843	No Change	ip.B.minus.AL-ip.B.plus.AL	P46062
-0.388144737	0.607962905	-1.575003654	0.161488954	0.469455793	-5.82544615	No Change	ip.B.minus.AL-ip.B.plus.AL	P46096
0.394075961	1.437308171	1.382913421	0.211331378	0.522991191	-6.068688008	No Change	ip.B.minus.AL-ip.B.plus.AL	P46097
-0.039881938	-0.269106339	-0.226655706	0.827498799	0.92819003	-6.997838514	No Change	ip.B.minus.AL-ip.B.plus.AL	P46412
-0.187853093	-2.194331106	-0.676009721	0.521836177	0.764665211	-6.774862466	No Change	ip.B.minus.AL-ip.B.plus.AL	P46414
0.063063168	3.741988291	0.175842879	0.865650436	0.943181648	-7.009438868	No Change	ip.B.minus.AL-ip.B.plus.AL	P46460
-0.130640633	-0.954798225	-0.749503409	0.479216972	0.740224863	-6.719354211	No Change	ip.B.minus.AL-ip.B.plus.AL	P46467
-0.123554085	-2.08593051	-0.216945949	0.834753833	0.930168071	-7.000278612	No Change	ip.B.minus.AL-ip.B.plus.AL	P46471
-0.484727388	4.795594014	-0.935255714	0.3823575	0.672739704	-6.55826173	No Change	ip.B.minus.AL-ip.B.plus.AL	P46638
-0.735256041	-0.758712295	-2.263861546	0.059944129	0.29158902	-4.864208062	No Change	ip.B.minus.AL-ip.B.plus.AL	P46656
-0.361119474	3.04332881	-0.733724159	0.488165716	0.744377064	-6.73168362	No Change	ip.B.minus.AL-ip.B.plus.AL	P46660
-4.238776661	2.404926672	-16.04287271	1.45E-06	0.001244858	6.056066359	No Change	ip.B.minus.AL-ip.B.plus.AL	P46662
0.273116031	-2.24625639	0.498879907	0.63393537	0.830176549	-6.887613698	No Change	ip.B.minus.AL-ip.B.plus.AL	P46664
1.443266297	-2.670107518	2.163288061	0.069307784	0.313045397	-5.009692011	No Change	ip.B.minus.AL-ip.B.plus.AL	P46718
-0.890649775	1.613531405	-1.343300596	0.223195422	0.535809831	-6.11675957	No Change	ip.B.minus.AL-ip.B.plus.AL	P46735
-0.198536488	-0.424881084	-1.05393382	0.328685954	0.630751963	-6.441150739	No Change	ip.B.minus.AL-ip.B.plus.AL	P46737
2.402678731	-0.472639236	7.182405355	0.000229342	0.006544861	1.051119355	No Change	ip.B.minus.AL-ip.B.plus.AL	P46935
-0.399469993	-0.242853691	-1.785355096	0.119604192	0.406939449	-5.543352239	No Change	ip.B.minus.AL-ip.B.plus.AL	P46938
-1.539387881	0.209229376	-3.879377982	0.006690317	0.07864351	-2.569306284	No Change	ip.B.minus.AL-ip.B.plus.AL	P46978
0.557373508	-2.10307783	1.134140497	0.295950966	0.604163388	-6.356395551	No Change	ip.B.minus.AL-ip.B.plus.AL	P47199
-0.179371195	-0.233876636	-0.749704179	0.479103829	0.740224863	-6.719195909	No Change	ip.B.minus.AL-ip.B.plus.AL	P47708
-0.375789814	-1.122367224	-0.877608794	0.410732809	0.695465043	-6.611293328	No Change	ip.B.minus.AL-ip.B.plus.AL	P47738
-0.1618564	1.170940961	-0.53833799	0.607877902	0.815939796	-6.865171578	No Change	ip.B.minus.AL-ip.B.plus.AL	P47740
-0.743656594	0.693519274	-1.176760353	0.279680949	0.589032848	-6.309655252	No Change	ip.B.minus.AL-ip.B.plus.AL	P47743
0.807814888	0.231092775	3.913876084	0.00640943	0.077149714	-2.523374493	No Change	ip.B.minus.AL-ip.B.plus.AL	P47746
-0.478860891	0.896269682	-1.135889189	0.295268256	0.603489194	-6.354500423	No Change	ip.B.minus.AL-ip.B.plus.AL	P47753
-0.242853828	0.715848654	-0.870350793	0.414413028	0.698062515	-6.617782398	No Change	ip.B.minus.AL-ip.B.plus.AL	P47754
-0.031561696	0.395814298	-0.158418952	0.87882856	0.949833803	-7.012748853	No Change	ip.B.minus.AL-ip.B.plus.AL	P47757
-0.793877435	1.613829854	-2.586271486	0.037782496	0.228073294	-4.39412318	No Change	ip.B.minus.AL-ip.B.plus.AL	P47758
0.88604617	2.926736434	1.993008798	0.088651809	0.353367597	-5.253300139	No Change	ip.B.minus.AL-ip.B.plus.AL	P47759
0.695575096	-1.341019177	2.708233792	0.031799709	0.209369077	-4.216128092	No Change	ip.B.minus.AL-ip.B.plus.AL	P47791
-0.794855131	-1.425808281	-1.396724714	0.207329073	0.517680211	-6.051746434	No Change	ip.B.minus.AL-ip.B.plus.AL	P47802
-0.121880188	-1.332492469	-0.527712442	0.614836629	0.819851043	-6.871369564	No Change	ip.B.minus.AL-ip.B.plus.AL	P47809
-0.445365327	-0.03761643	-2.280194327	0.058549798	0.287550095	-4.840501262	No Change	ip.B.minus.AL-ip.B.plus.AL	P47811
0.333977481	-0.959162061	1.602266338	0.155368116	0.460855879	-5.789712508	No Change	ip.B.minus.AL-ip.B.plus.AL	P47856
0.173581456	-1.210185863	0.70742574	0.503326275	0.753499154	-6.751735515	No Change	ip.B.minus.AL-ip.B.plus.AL	P47857
1.867431652	1.716567664	5.781511231	0.000812963	0.016720664	-0.301809086	No Change	ip.B.minus.AL-ip.B.plus.AL	P47867
0.097296698	-0.338949132	0.424183167	0.684812717	0.859953839	-6.925727503	No Change	ip.B.minus.AL-ip.B.plus.AL	P47876
1.274398268	0.570725189	3.30683281	0.013994447	0.126615543	-3.355553429	No Change	ip.B.minus.AL-ip.B.plus.AL	P47877
0.48298814	0.583272215	1.369724798	0.215217528	0.528372949	-6.084779353	No Change	ip.B.minus.AL-ip.B.plus.AL	P47878
1.222815571	0.880806341	3.280828703	0.014488084	0.129372731	-3.392249904	No Change	ip.B.minus.AL-ip.B.plus.AL	P47879
-0.873183029	0.099826886	-4.189201454	0.004581056	0.06022198	-2.163091383	No Change	ip.B.minus.AL-ip.B.plus.AL	P47911
0.325181807	0.043915038	1.220853011	0.263646774	0.576499213	-6.260124364	No Change	ip.B.minus.AL-ip.B.plus.AL	P47915
-0.593387396	-1.237588509	-2.372494657	0.05127095	0.269670097	-4.706214059	No Change	ip.B.minus.AL-ip.B.plus.AL	P47934
-0.914863152	-3.385448997	-1.745072965	0.126723886	0.417676859	-5.598423797	No Change	ip.B.minus.AL-ip.B.plus.AL	P47941
-0.214592129	-0.193349149	-0.470768525	0.652852112	0.843355393	-6.902635276	No Change	ip.B.minus.AL-ip.B.plus.AL	P47955
-0.300665417	0.567189138	-1.097115102	0.31071453	0.617177543	-6.396054684	No Change	ip.B.minus.AL-ip.B.plus.AL	P47962
-0.364867026	0.61075273	-0.834811791	0.432780932	0.710700778	-6.648933788	No Change	ip.B.minus.AL-ip.B.plus.AL	P47963
-0.533427742	0.170606196	-2.985968094	0.021605468	0.166452028	-3.81324924	No Change	ip.B.minus.AL-ip.B.plus.AL	P47964
-0.40977877	0.213524587	-1.674820218	0.140123726	0.436619281	-5.69334469	No Change	ip.B.minus.AL-ip.B.plus.AL	P47968
-0.131352567	-0.829400187	-0.336531454	0.746836995	0.891596057	-6.962956074	No Change	ip.B.minus.AL-ip.B.plus.AL	P48024
-0.174176741	-0.124898372	-0.717152522	0.497683258	0.749314713	-6.744391966	No Change	ip.B.minus.AL-ip.B.plus.AL	P48036
0.178829829	2.669245804	0.510373111	0.626284803	0.825683275	-6.881239487	No Change	ip.B.minus.AL-ip.B.plus.AL	P48168
-1.315692149	0.446958058	-5.040854	0.001740161	0.02987965	-1.121088876	No Change	ip.B.minus.AL-ip.B.plus.AL	P48193
-0.112207902	0.689611307	-0.404463649	0.698560418	0.867374964	-6.934816982	No Change	ip.B.minus.AL-ip.B.plus.AL	P48318
-0.35096016	1.039396501	-1.147611956	0.290725197	0.598850188	-6.341745493	No Change	ip.B.minus.AL-ip.B.plus.AL	P48320
0.076348608	-0.018886966	0.345111442	0.740665415	0.887919767	-6.959675899	No Change	ip.B.minus.AL-ip.B.plus.AL	P48410
-0.681510281	-2.310900992	-0.985792353	0.358726987	0.657458156	-6.509658178	No Change	ip.B.minus.AL-ip.B.plus.AL	P48428
5.281155408	2.701162531	12.54790864	7.10E-06	0.001244858	4.594623331	No Change	ip.B.minus.AL-ip.B.plus.AL	P48441
-0.315645072	-0.96804497	-1.241834599	0.25629592	0.568265055	-6.23615098	No Change	ip.B.minus.AL-ip.B.plus.AL	P48453
-0.227249526	3.460145665	-0.569659337	0.587621779	0.802676817	-6.846245918	No Change	ip.B.minus.AL-ip.B.plus.AL	P48542
-0.092253284	3.914809876	-0.210801345	0.839354096	0.931421938	-7.001768361	No Change	ip.B.minus.AL-ip.B.plus.AL	P48543
-0.272376184	3.873559187	-0.623967116	0.553436742	0.783850845	-6.811147728	No Change	ip.B.minus.AL-ip.B.plus.AL	P48545
-1.240113513	1.350251682	-2.297095319	0.057141826	0.285026166	-4.81594996	No Change	ip.B.minus.AL-ip.B.plus.AL	P48678
-0.133071349	-1.379439591	-0.34719991	0.739166286	0.887043467	-6.95886541	No Change	ip.B.minus.AL-ip.B.plus.AL	P48722
0.3672512	-1.727644322	1.05770048	0.327085692	0.62891912	-6.437267873	No Change	ip.B.minus.AL-ip.B.plus.AL	P48758
0.087513764	-1.459712553	0.252802109	0.808054987	0.919385898	-6.990745705	No Change	ip.B.minus.AL-ip.B.plus.AL	P48771
0.520823996	-1.857877108	1.462896779	0.18908384	0.50006948	-5.969341557	No Change	ip.B.minus.AL-ip.B.plus.AL	P48774
-0.010212911	-0.003673781	-0.057686051	0.955693212	0.98366617	-7.025146369	No Change	ip.B.minus.AL-ip.B.plus.AL	P48776
-0.192183028	0.126604607	-0.789833326	0.456853234	0.725561196	-6.686844004	No Change	ip.B.minus.AL-ip.B.plus.AL	P48787
0.810103581	-0.113840985	2.206780174	0.065088656	0.304502874	-4.946893609	No Change	ip.B.minus.AL-ip.B.plus.AL	P48962
-0.185682405	0.238996041	-0.753894554	0.47674648	0.738107436	-6.715883743	No Change	ip.B.minus.AL-ip.B.plus.AL	P48999
-1.002568404	-0.365543938	-1.619398583	0.151633598	0.455299656	-5.767119802	No Change	ip.B.minus.AL-ip.B.plus.AL	P49025
-0.228158893	1.694918143	-0.622747705	0.554190952	0.784388062	-6.811967127	No Change	ip.B.minus.AL-ip.B.plus.AL	P49070
0.136110197	0.077946317	0.697875244	0.50890759	0.758086708	-6.75886209	No Change	ip.B.minus.AL-ip.B.plus.AL	P49138
-0.196801471	0.207642978	-0.89779952	0.400621668	0.686316077	-6.593018474	No Change	ip.B.minus.AL-ip.B.plus.AL	P49182
0.432464375	-0.658131314	1.677834536	0.139522055	0.436155494	-5.68930313	No Change	ip.B.minus.AL-ip.B.plus.AL	P49222
1.767178135	0.765102015	5.302749278	0.001318852	0.024087515	-0.822449927	No Change	ip.B.minus.AL-ip.B.plus.AL	P49282
-1.557933419	1.735437095	-5.450682553	0.001132207	0.021457407	-0.658141724	No Change	ip.B.minus.AL-ip.B.plus.AL	P49300
0.848243555	2.041673987	1.930833193	0.096984712	0.367947593	-5.341102729	No Change	ip.B.minus.AL-ip.B.plus.AL	P49312
-0.160380254	0.053776814	-0.892299681	0.403357415	0.689125912	-6.59802879	No Change	ip.B.minus.AL-ip.B.plus.AL	P49429
0.145194023	-2.834611359	0.24807381	0.811560789	0.920871413	-6.99208464	No Change	ip.B.minus.AL-ip.B.plus.AL	P49442
-0.107096205	-1.76830433	-0.321559999	0.757654045	0.897586314	-6.968488452	No Change	ip.B.minus.AL-ip.B.plus.AL	P49443
-0.238574297	2.589561504	-0.645256587	0.540370068	0.775050179	-6.796613395	No Change	ip.B.minus.AL-ip.B.plus.AL	P49446
-0.235875255	-0.210512427	-0.878123394	0.410472792	0.695465043	-6.610831626	No Change	ip.B.minus.AL-ip.B.plus.AL	P49586
-0.109810612	0.972370883	-0.328568173	0.752583052	0.894092164	-6.96592906	No Change	ip.B.minus.AL-ip.B.plus.AL	P49615
-0.066850972	0.223889585	-0.310619041	0.765596553	0.902197314	-6.972377115	No Change	ip.B.minus.AL-ip.B.plus.AL	P49698
-0.778028276	0.748480604	-3.679463917	0.008608637	0.093264279	-2.838831113	No Change	ip.B.minus.AL-ip.B.plus.AL	P49710
1.725707686	-1.043930482	6.223319019	0.000533131	0.012284481	0.151063865	No Change	ip.B.minus.AL-ip.B.plus.AL	P49722
1.054853701	2.236341965	1.677081762	0.139672082	0.436155494	-5.690312712	No Change	ip.B.minus.AL-ip.B.plus.AL	P49769
-0.276377191	1.10208728	-0.687272106	0.515150934	0.760606008	-6.766676176	No Change	ip.B.minus.AL-ip.B.plus.AL	P49813
-1.440351426	2.191211262	-1.714248617	0.132445176	0.425277547	-5.640254892	No Change	ip.B.minus.AL-ip.B.plus.AL	P49817
0.756816957	2.542614585	1.224180611	0.262469068	0.575432345	-6.256339362	No Change	ip.B.minus.AL-ip.B.plus.AL	P49891
2.675787384	1.066833269	7.450259585	0.000184115	0.00586512	1.283905739	No Change	ip.B.minus.AL-ip.B.plus.AL	P49935
-0.232001823	3.201994281	-0.549678035	0.600499509	0.81078252	-6.858432115	No Change	ip.B.minus.AL-ip.B.plus.AL	P49962
0.280283034	-2.935886845	0.784419735	0.459812519	0.727831914	-6.691290318	No Change	ip.B.minus.AL-ip.B.plus.AL	P50096
0.879381228	-1.859753829	3.355801949	0.013113513	0.121699797	-3.286660535	No Change	ip.B.minus.AL-ip.B.plus.AL	P50114
-0.349620183	-0.547347979	-2.022552339	0.084945163	0.346023705	-5.211339265	No Change	ip.B.minus.AL-ip.B.plus.AL	P50136
0.132227431	-0.430281708	0.446894071	0.669138644	0.851845832	-6.914752435	No Change	ip.B.minus.AL-ip.B.plus.AL	P50153
-0.33763364	-1.475092187	-0.95578479	0.372618499	0.666857617	-6.538750854	No Change	ip.B.minus.AL-ip.B.plus.AL	P50171
0.078967837	-0.094279821	0.383629258	0.713219606	0.876042328	-6.943972514	No Change	ip.B.minus.AL-ip.B.plus.AL	P50172
-0.141328492	-1.217518828	-0.775791689	0.464556356	0.729605199	-6.698324259	No Change	ip.B.minus.AL-ip.B.plus.AL	P50247
-0.197542159	-0.344987036	-0.274637318	0.791928402	0.913344559	-6.984241384	No Change	ip.B.minus.AL-ip.B.plus.AL	P50284
-0.087779051	0.074182488	-0.534098936	0.610648866	0.817562026	-6.867657848	No Change	ip.B.minus.AL-ip.B.plus.AL	P50285
0.664720897	-0.213951115	1.89520551	0.102103092	0.378206639	-5.391075131	No Change	ip.B.minus.AL-ip.B.plus.AL	P50295
-0.376559435	-1.376247471	-1.96113037	0.092831685	0.360229014	-5.298407672	No Change	ip.B.minus.AL-ip.B.plus.AL	P50396
-0.231202516	0.016171925	-1.350725952	0.220927517	0.533356562	-6.107808414	No Change	ip.B.minus.AL-ip.B.plus.AL	P50427
4.689665107	4.574918501	8.55055127	7.95E-05	0.003426391	2.165230038	No Change	ip.B.minus.AL-ip.B.plus.AL	P50428
5.167379906	5.241404224	9.88124089	3.23E-05	0.002052655	3.09184667	No Change	ip.B.minus.AL-ip.B.plus.AL	P50429
0.124991258	-0.087449665	0.626187299	0.552065153	0.7826732	-6.809652191	No Change	ip.B.minus.AL-ip.B.plus.AL	P50431
0.195645459	0.057680268	0.753865065	0.476763041	0.738107436	-6.715907106	No Change	ip.B.minus.AL-ip.B.plus.AL	P50462
0.279364344	1.778266879	0.969688338	0.366131383	0.663395196	-6.525355042	No Change	ip.B.minus.AL-ip.B.plus.AL	P50516
0.035144534	1.367978181	0.084589074	0.935077471	0.973896837	-7.022963551	No Change	ip.B.minus.AL-ip.B.plus.AL	P50518
-1.131536531	0.055066636	-2.697900308	0.032265726	0.210237316	-4.231193695	No Change	ip.B.minus.AL-ip.B.plus.AL	P50543
-0.356095608	-0.149522287	-1.756616439	0.124642953	0.414497378	-5.582687991	No Change	ip.B.minus.AL-ip.B.plus.AL	P50544
0.067318545	0.913897601	0.19240162	0.853169374	0.93647433	-7.005976554	No Change	ip.B.minus.AL-ip.B.plus.AL	P50571
-0.427813768	-1.661875556	-1.910557132	0.099865861	0.37437399	-5.36957471	No Change	ip.B.minus.AL-ip.B.plus.AL	P50580
0.838782868	0.441335165	2.028230288	0.084250665	0.344452552	-5.20325842	No Change	ip.B.minus.AL-ip.B.plus.AL	P50608
0.320966067	-0.314268189	0.93130858	0.384252008	0.672739704	-6.561975999	No Change	ip.B.minus.AL-ip.B.plus.AL	P50637
-0.011081471	0.084509225	-0.058440176	0.955114746	0.983400616	-7.025096413	No Change	ip.B.minus.AL-ip.B.plus.AL	P50752
-0.019453145	-0.351755211	-0.116007473	0.911070946	0.964737927	-7.019372164	No Change	ip.B.minus.AL-ip.B.plus.AL	P51125
-1.244723178	-0.355748336	-5.163935671	0.001525852	0.026815218	-0.979492052	No Change	ip.B.minus.AL-ip.B.plus.AL	P51141
2.148088691	1.856004077	6.978177717	0.000272366	0.007432013	0.868402268	No Change	ip.B.minus.AL-ip.B.plus.AL	P51150
0.475199863	-1.508794308	1.908775434	0.100123021	0.374722718	-5.372072573	No Change	ip.B.minus.AL-ip.B.plus.AL	P51163
-0.023897363	-0.682932198	-0.142069043	0.891232432	0.956148329	-7.015543247	No Change	ip.B.minus.AL-ip.B.plus.AL	P51174
-0.463311458	-1.752242349	-1.941494619	0.095502777	0.364806761	-5.326098755	No Change	ip.B.minus.AL-ip.B.plus.AL	P51175
-0.116034044	-0.344700803	-0.543858852	0.604279495	0.813422693	-6.861906536	No Change	ip.B.minus.AL-ip.B.plus.AL	P51410
-0.55261121	-0.937018842	-1.628792488	0.149621871	0.451635166	-5.754688098	No Change	ip.B.minus.AL-ip.B.plus.AL	P51432
0.059020618	-0.032064001	0.257555383	0.804535476	0.918184393	-6.989374712	No Change	ip.B.minus.AL-ip.B.plus.AL	P51437
5.683870939	4.101299704	10.14279893	2.75E-05	0.001958492	3.258469341	No Change	ip.B.minus.AL-ip.B.plus.AL	P51569
-0.20080895	-0.144188932	-0.792567542	0.455363649	0.725561196	-6.684588713	No Change	ip.B.minus.AL-ip.B.plus.AL	P51637
0.166562983	1.287286051	0.441121072	0.673106428	0.852501857	-6.917593421	No Change	ip.B.minus.AL-ip.B.plus.AL	P51655
-0.0653767	0.076163092	-0.357682262	0.731660583	0.883715213	-6.954726295	No Change	ip.B.minus.AL-ip.B.plus.AL	P51658
-0.166412964	1.336617978	-0.337396029	0.746214186	0.891543474	-6.962629156	No Change	ip.B.minus.AL-ip.B.plus.AL	P51660
0.025789103	0.117570721	0.106471917	0.918347613	0.967506968	-7.020580682	No Change	ip.B.minus.AL-ip.B.plus.AL	P51667
0.04922133	5.316255026	0.10161785	0.922055101	0.968697298	-7.021156223	No Change	ip.B.minus.AL-ip.B.plus.AL	P51791
-0.180014971	1.682619674	-0.529572684	0.613615211	0.819150311	-6.870292657	No Change	ip.B.minus.AL-ip.B.plus.AL	P51807
0.732169009	0.769333664	1.515681259	0.175590885	0.486694444	-5.902225471	No Change	ip.B.minus.AL-ip.B.plus.AL	P51829
0.074966004	0.836786656	0.318318763	0.760003745	0.897893853	-6.96965407	No Change	ip.B.minus.AL-ip.B.plus.AL	P51830
-0.299125993	-1.571924346	-1.550348602	0.167217236	0.476402184	-5.857522947	No Change	ip.B.minus.AL-ip.B.plus.AL	P51855
-0.064633467	-3.223542251	-0.170267453	0.86986245	0.945459506	-7.01053524	No Change	ip.B.minus.AL-ip.B.plus.AL	P51859
1.095201542	2.476084885	2.377776041	0.050883705	0.268981837	-4.698516927	No Change	ip.B.minus.AL-ip.B.plus.AL	P51863
0.46041493	-1.616438119	2.085597673	0.077544192	0.329674718	-5.121338243	No Change	ip.B.minus.AL-ip.B.plus.AL	P51880
-0.657200111	-1.366150827	-2.743514088	0.030261346	0.20319604	-4.164721254	No Change	ip.B.minus.AL-ip.B.plus.AL	P51881
-0.128251451	-0.25824395	-0.55284544	0.598447624	0.80923352	-6.856526794	No Change	ip.B.minus.AL-ip.B.plus.AL	P51885
-0.439331047	6.247779257	-0.767750382	0.46900786	0.732496633	-6.7048215	No Change	ip.B.minus.AL-ip.B.plus.AL	P51906
3.383799964	3.985533641	7.725909548	0.000147836	0.005165971	1.51567246	No Change	ip.B.minus.AL-ip.B.plus.AL	P51910
-0.265121787	-0.206276334	-1.113185265	0.304234084	0.611055497	-6.378951721	No Change	ip.B.minus.AL-ip.B.plus.AL	P51912
-0.693396679	0.192913099	-2.855378626	0.025882199	0.184653416	-4.002106097	No Change	ip.B.minus.AL-ip.B.plus.AL	P51944
0.065485578	0.054854202	0.18979417	0.855131808	0.937426702	-7.006542191	No Change	ip.B.minus.AL-ip.B.plus.AL	P52019
0.820665492	3.263609378	1.987989872	0.089297287	0.353933518	-5.260413842	No Change	ip.B.minus.AL-ip.B.plus.AL	P52189
-0.863071936	-1.142873061	-1.805267101	0.116228999	0.403064514	-5.515968829	No Change	ip.B.minus.AL-ip.B.plus.AL	P52196
-0.006150322	-0.034098311	-0.037679362	0.97104912	0.989287187	-7.026234904	No Change	ip.B.minus.AL-ip.B.plus.AL	P52293
-0.16409397	0.908975147	-0.360634645	0.729552269	0.882965805	-6.953539122	No Change	ip.B.minus.AL-ip.B.plus.AL	P52332
-0.060481751	-0.130188964	-0.329235445	0.75210091	0.893829453	-6.965682586	No Change	ip.B.minus.AL-ip.B.plus.AL	P52430
-0.356481435	0.145033707	-1.055424379	0.328051942	0.63042305	-6.439615371	No Change	ip.B.minus.AL-ip.B.plus.AL	P52479
0.583802139	-0.569321425	2.059434979	0.08053379	0.337149099	-5.158758507	No Change	ip.B.minus.AL-ip.B.plus.AL	P52480
0.116629505	-0.994427924	0.418083078	0.689051982	0.862172538	-6.928583117	No Change	ip.B.minus.AL-ip.B.plus.AL	P52503
0.168855215	-0.966411123	0.692813859	0.5118817	0.759299041	-6.762605026	No Change	ip.B.minus.AL-ip.B.plus.AL	P52623
0.338900618	0.116619573	0.776893888	0.463948476	0.729605199	-6.697429305	No Change	ip.B.minus.AL-ip.B.plus.AL	P52633
1.950614232	-0.44937366	3.532226913	0.010405121	0.105955738	-3.040870722	No Change	ip.B.minus.AL-ip.B.plus.AL	P52760
-0.318890133	0.103081496	-1.666916762	0.141713005	0.4391363	-5.703927687	No Change	ip.B.minus.AL-ip.B.plus.AL	P52792
0.032209793	0.642706082	0.090284407	0.930719481	0.970883852	-7.022395781	No Change	ip.B.minus.AL-ip.B.plus.AL	P52793
0.133844022	0.85891251	0.320941201	0.758102423	0.897586314	-6.968711869	No Change	ip.B.minus.AL-ip.B.plus.AL	P52795
-0.329043289	1.036280486	-0.87797885	0.410545815	0.695465043	-6.610961333	No Change	ip.B.minus.AL-ip.B.plus.AL	P52800
-0.119667184	-0.076076619	-0.740285074	0.484431372	0.742751412	-6.72658409	No Change	ip.B.minus.AL-ip.B.plus.AL	P52825
-0.025604129	-0.024581633	-0.146726113	0.887695812	0.954692606	-7.014778065	No Change	ip.B.minus.AL-ip.B.plus.AL	P52840
-0.911564235	0.443848007	-1.563715672	0.164088532	0.473531649	-5.840160784	No Change	ip.B.minus.AL-ip.B.plus.AL	P52843
0.759266004	3.457955548	2.039366725	0.082904915	0.342470304	-5.187394267	No Change	ip.B.minus.AL-ip.B.plus.AL	P52875
-0.727497513	-0.854343858	-1.534976836	0.170883531	0.480057959	-5.877403264	No Change	ip.B.minus.AL-ip.B.plus.AL	P53026
-0.661600919	-0.915004959	-3.31726535	0.01380154	0.125439389	-3.34085292	No Change	ip.B.minus.AL-ip.B.plus.AL	P53395
1.481165872	3.303488843	4.95727341	0.001904844	0.031775854	-1.218517015	No Change	ip.B.minus.AL-ip.B.plus.AL	P53564
-0.206208723	-1.98912024	-0.587710185	0.576125479	0.794818474	-6.83489854	No Change	ip.B.minus.AL-ip.B.plus.AL	P53612
-0.00819382	0.072006546	-0.041930196	0.967785087	0.988569733	-7.02604181	No Change	ip.B.minus.AL-ip.B.plus.AL	P53657
1.593660751	-1.379089662	2.955298001	0.022537362	0.171126298	-3.857492712	No Change	ip.B.minus.AL-ip.B.plus.AL	P53668
3.684531605	1.893059996	7.264455491	0.00021427	0.006322251	1.123240932	No Change	ip.B.minus.AL-ip.B.plus.AL	P53690
0.075919587	-1.687097304	0.136607124	0.895383677	0.958200438	-7.016409413	No Change	ip.B.minus.AL-ip.B.plus.AL	P53702
0.441263092	0.827916216	1.140093896	0.293632029	0.601730462	-6.349935586	No Change	ip.B.minus.AL-ip.B.plus.AL	P53798
-0.079567183	-0.181799293	-0.428465349	0.68184413	0.858611705	-6.923699505	No Change	ip.B.minus.AL-ip.B.plus.AL	P53808
-0.222612242	-0.988939947	-0.694116221	0.511115349	0.759036372	-6.761644167	No Change	ip.B.minus.AL-ip.B.plus.AL	P53810
0.151951522	-1.84732749	0.641893505	0.542421445	0.775907367	-6.798938029	No Change	ip.B.minus.AL-ip.B.plus.AL	P53811
-0.20624982	0.715910461	-0.952813651	0.374016149	0.668660037	-6.541594541	No Change	ip.B.minus.AL-ip.B.plus.AL	P53986
0.699465905	2.964926051	1.666624345	0.141772133	0.4391363	-5.704318857	No Change	ip.B.minus.AL-ip.B.plus.AL	P53994
0.26784151	-2.054683003	0.945703123	0.377377292	0.67116517	-6.548372771	No Change	ip.B.minus.AL-ip.B.plus.AL	P53996
0.163263399	-1.761321522	0.273982159	0.792410719	0.913344559	-6.984444211	No Change	ip.B.minus.AL-ip.B.plus.AL	P54071
0.548730615	-1.18727457	2.256281357	0.060602721	0.292240079	-4.875203839	No Change	ip.B.minus.AL-ip.B.plus.AL	P54103
1.859548332	0.95965467	5.950456208	0.000689984	0.014676092	-0.125600371	No Change	ip.B.minus.AL-ip.B.plus.AL	P54116
-0.908784196	-1.633248672	-1.541984119	0.169203098	0.47851589	-5.868352229	No Change	ip.B.minus.AL-ip.B.plus.AL	P54227
-0.426206257	0.655462459	-1.791095272	0.118621594	0.405611232	-5.535468841	No Change	ip.B.minus.AL-ip.B.plus.AL	P54285
-0.021710085	-0.015303482	-0.086874258	0.933328581	0.973010868	-7.022740172	No Change	ip.B.minus.AL-ip.B.plus.AL	P54310
-0.369396492	-3.279718798	-0.879326463	0.409865378	0.695050428	-6.609751394	No Change	ip.B.minus.AL-ip.B.plus.AL	P54726
-0.211274891	-2.502817206	-0.498132477	0.634434602	0.830238416	-6.888023569	No Change	ip.B.minus.AL-ip.B.plus.AL	P54728
-0.177161718	0.04930385	-0.910394474	0.394408719	0.680600987	-6.581454095	No Change	ip.B.minus.AL-ip.B.plus.AL	P54729
0.282795821	-1.6450143	1.059206287	0.326447705	0.628577123	-6.43571286	No Change	ip.B.minus.AL-ip.B.plus.AL	P54731
0.025517355	-0.131963234	0.113450448	0.913021359	0.965509906	-7.019706363	No Change	ip.B.minus.AL-ip.B.plus.AL	P54751
-1.316628712	0.540001499	-1.726150352	0.130207379	0.422049381	-5.624136274	No Change	ip.B.minus.AL-ip.B.plus.AL	P54754
-0.35955626	0.060430014	-1.45459787	0.191289378	0.500812477	-5.979784945	No Change	ip.B.minus.AL-ip.B.plus.AL	P54761
-0.187420229	0.659872548	-0.554711143	0.597240845	0.809039269	-6.85539983	No Change	ip.B.minus.AL-ip.B.plus.AL	P54763
0.15659423	-1.675460897	0.352635203	0.73527053	0.885588646	-6.956734002	No Change	ip.B.minus.AL-ip.B.plus.AL	P54775
-0.407832793	-0.890710957	-1.885827934	0.103493832	0.380444365	-5.404183964	No Change	ip.B.minus.AL-ip.B.plus.AL	P54797
5.762969686	4.135444868	10.70963413	1.95E-05	0.001713462	3.60392562	No Change	ip.B.minus.AL-ip.B.plus.AL	P54818
0.063470671	-2.048143469	0.261890481	0.801329873	0.916704243	-6.988102513	No Change	ip.B.minus.AL-ip.B.plus.AL	P54822
-0.06833926	1.061018249	-0.204331174	0.844205461	0.932875638	-7.003291391	No Change	ip.B.minus.AL-ip.B.plus.AL	P54823
-0.431669496	0.756052712	-1.935875586	0.096281016	0.365989029	-5.334009284	No Change	ip.B.minus.AL-ip.B.plus.AL	P54830
0.033915923	-0.057808083	0.193361808	0.852446994	0.936404592	-7.005766337	No Change	ip.B.minus.AL-ip.B.plus.AL	P54869
-0.314724586	-2.237011912	-0.742823803	0.482991534	0.742705213	-6.724600526	No Change	ip.B.minus.AL-ip.B.plus.AL	P54923
0.341732708	1.444702622	1.098141978	0.310297084	0.616945326	-6.394966934	No Change	ip.B.minus.AL-ip.B.plus.AL	P55012
-0.09468995	-0.022531754	-0.427733251	0.68235122	0.858611705	-6.924047585	No Change	ip.B.minus.AL-ip.B.plus.AL	P55050
3.267840914	2.861523203	5.631699126	0.000942939	0.018773803	-0.461293562	No Change	ip.B.minus.AL-ip.B.plus.AL	P55065
0.458273371	0.247737751	1.691754502	0.136775281	0.43169304	-5.670602069	No Change	ip.B.minus.AL-ip.B.plus.AL	P55066
2.720974218	7.835887332	4.479204487	0.003255999	0.047874874	-1.795936222	No Change	ip.B.minus.AL-ip.B.plus.AL	P55086
-0.708875721	1.384660675	-2.418888662	0.047970452	0.259898103	-4.638562444	No Change	ip.B.minus.AL-ip.B.plus.AL	P55088
0.509569862	0.724877831	1.904994953	0.100670833	0.375895365	-5.377370449	No Change	ip.B.minus.AL-ip.B.plus.AL	P55096
-0.683534531	-1.214343502	-2.502413653	0.042570961	0.245221627	-4.516618432	No Change	ip.B.minus.AL-ip.B.plus.AL	P55099
-0.25331208	2.423726801	-0.643525373	0.541425454	0.775454399	-6.797811384	No Change	ip.B.minus.AL-ip.B.plus.AL	P55144
-0.000409266	0.314558742	-0.001361478	0.998953626	0.999537383	-7.027044046	No Change	ip.B.minus.AL-ip.B.plus.AL	P55258
0.274950813	-1.457241434	1.134972919	0.295625816	0.60382889	-6.355493666	No Change	ip.B.minus.AL-ip.B.plus.AL	P55264
0.316471557	-0.091000076	1.564401974	0.163929374	0.473531649	-5.839267519	No Change	ip.B.minus.AL-ip.B.plus.AL	P55284
-0.190306269	0.502339644	-0.796521758	0.453215409	0.724911802	-6.681315736	No Change	ip.B.minus.AL-ip.B.plus.AL	P55288
0.072505726	0.135277977	0.320206184	0.758635143	0.897586314	-6.968976705	No Change	ip.B.minus.AL-ip.B.plus.AL	P55292
-0.201218833	1.812036413	-0.729480561	0.490591305	0.745520269	-6.734961464	No Change	ip.B.minus.AL-ip.B.plus.AL	P55302
-0.567879427	3.998426635	-1.268234613	0.247297461	0.56020678	-6.205628593	No Change	ip.B.minus.AL-ip.B.plus.AL	P55772
-0.141388614	3.247543842	-0.30924729	0.766594548	0.902441743	-6.972855447	No Change	ip.B.minus.AL-ip.B.plus.AL	P55821
0.202373119	0.113166495	1.105835563	0.307184043	0.614278397	-6.386794969	No Change	ip.B.minus.AL-ip.B.plus.AL	P55937
-1.11248135	-0.658978696	-4.206855065	0.004485215	0.059533402	-2.140377028	No Change	ip.B.minus.AL-ip.B.plus.AL	P56135
-1.08008465	-2.415386501	-2.113517118	0.074476548	0.322433549	-5.081302207	No Change	ip.B.minus.AL-ip.B.plus.AL	P56212
-0.244475199	-1.656269925	-0.765884415	0.470044989	0.733091974	-6.706321087	No Change	ip.B.minus.AL-ip.B.plus.AL	P56213
-0.297543781	2.98256996	-0.718168044	0.497096511	0.74892521	-6.743620315	No Change	ip.B.minus.AL-ip.B.plus.AL	P56371
-0.27672371	-2.972262377	-0.412682576	0.6928152	0.864062973	-6.931078487	No Change	ip.B.minus.AL-ip.B.plus.AL	P56375
-0.510588436	-1.849064011	-0.925791114	0.38691213	0.674977376	-6.567147738	No Change	ip.B.minus.AL-ip.B.plus.AL	P56376
0.430201866	-2.69032757	0.818151031	0.441590357	0.716864744	-6.663176287	No Change	ip.B.minus.AL-ip.B.plus.AL	P56379
0.49407149	-2.01221058	1.075854133	0.31946084	0.623180659	-6.418417031	No Change	ip.B.minus.AL-ip.B.plus.AL	P56380
-0.3955837	2.866592057	-0.350664968	0.736681732	0.88607871	-6.9575103	No Change	ip.B.minus.AL-ip.B.plus.AL	P56382
-0.392626208	2.740986229	-0.82392916	0.438520823	0.71478661	-6.658263264	No Change	ip.B.minus.AL-ip.B.plus.AL	P56383;P56384;Q9CR84
0.932853332	0.624479063	1.150213247	0.289725006	0.598347672	-6.338903317	No Change	ip.B.minus.AL-ip.B.plus.AL	P56387
0.503852475	-2.60687671	1.08547648	0.315477958	0.620787992	-6.408333951	No Change	ip.B.minus.AL-ip.B.plus.AL	P56389
0.423978223	0.608060625	1.562927521	0.164271487	0.473531649	-5.841186392	No Change	ip.B.minus.AL-ip.B.plus.AL	P56391
0.363524031	-0.088382485	1.082421916	0.316737914	0.621230805	-6.411541564	No Change	ip.B.minus.AL-ip.B.plus.AL	P56392
-0.120594773	-1.295838324	-0.425926319	0.683603559	0.859082711	-6.924904291	No Change	ip.B.minus.AL-ip.B.plus.AL	P56394
0.199646007	1.337667387	0.754405812	0.476459404	0.738107436	-6.71547857	No Change	ip.B.minus.AL-ip.B.plus.AL	P56395
-0.596990079	-1.645666922	-1.267928966	0.247400059	0.56020678	-6.205984209	No Change	ip.B.minus.AL-ip.B.plus.AL	P56399
0.112801754	-0.091348651	0.375183388	0.719200217	0.877883138	-6.947552149	No Change	ip.B.minus.AL-ip.B.plus.AL	P56400
-0.256950474	0.672939956	-1.027838298	0.339945374	0.640554523	-6.467778752	No Change	ip.B.minus.AL-ip.B.plus.AL	P56480
-0.629774652	-0.402879289	-1.461599424	0.189427095	0.50006948	-5.970976151	No Change	ip.B.minus.AL-ip.B.plus.AL	P56485
0.021811172	-0.449347711	0.050301847	0.961358877	0.985717669	-7.025601271	No Change	ip.B.minus.AL-ip.B.plus.AL	P56501
0.113535248	1.309488678	0.470393531	0.653106377	0.84335757	-6.902830164	No Change	ip.B.minus.AL-ip.B.plus.AL	P56528
5.213184957	2.60625234	12.03833386	9.26E-06	0.001303586	4.338126465	No Change	ip.B.minus.AL-ip.B.plus.AL	P56542
-1.02387045	-0.774883589	-1.64629489	0.145940586	0.445034316	-5.731445003	No Change	ip.B.minus.AL-ip.B.plus.AL	P56546
-0.209129269	-0.719233171	-0.785480901	0.459231398	0.727567856	-6.690420752	No Change	ip.B.minus.AL-ip.B.plus.AL	P56564
0.351720379	-0.358420763	0.681497006	0.518572084	0.762641299	-6.770888595	No Change	ip.B.minus.AL-ip.B.plus.AL	P56565
0.037837096	-3.28351777	0.091605729	0.929708785	0.970568819	-7.022258786	No Change	ip.B.minus.AL-ip.B.plus.AL	P56581
0.128083836	-0.159409509	0.776740367	0.464033112	0.729605199	-6.697554023	No Change	ip.B.minus.AL-ip.B.plus.AL	P56593
-0.129732327	-0.065524764	-0.701297502	0.506903011	0.75654363	-6.75631799	No Change	ip.B.minus.AL-ip.B.plus.AL	P56654
-0.263262774	0.16267138	-1.086114497	0.315215301	0.620787992	-6.407663171	No Change	ip.B.minus.AL-ip.B.plus.AL	P56656
0.054137187	0.010895027	0.326368685	0.754173153	0.894584677	-6.966738068	No Change	ip.B.minus.AL-ip.B.plus.AL	P56657
0.505590395	4.072548428	1.28322043	0.242312123	0.555764986	-6.188129341	No Change	ip.B.minus.AL-ip.B.plus.AL	P56671
-0.482440481	1.141701662	-1.860274125	0.107378413	0.38935684	-5.439806818	No Change	ip.B.minus.AL-ip.B.plus.AL	P56695
-0.197566933	-1.782456561	-0.702319041	0.506305644	0.755981546	-6.755556503	No Change	ip.B.minus.AL-ip.B.plus.AL	P56812
0.861269473	3.153765904	1.836705252	0.111087268	0.394215904	-5.472529636	No Change	ip.B.minus.AL-ip.B.plus.AL	P56818
0.550082064	-1.066967882	0.819191017	0.441036759	0.716135791	-6.662294087	No Change	ip.B.minus.AL-ip.B.plus.AL	P56873
-1.191397263	0.361365641	-1.621805129	0.15111582	0.454143156	-5.763937951	No Change	ip.B.minus.AL-ip.B.plus.AL	P56942
1.316449044	-2.316547962	2.433671166	0.046965536	0.256512726	-4.616991568	No Change	ip.B.minus.AL-ip.B.plus.AL	P56959
1.996127218	4.560574383	4.351440589	0.003778694	0.053033344	-1.956117361	No Change	ip.B.minus.AL-ip.B.plus.AL	P57716
0.452815079	-0.634408823	1.506706544	0.177820835	0.490690934	-5.913719309	No Change	ip.B.minus.AL-ip.B.plus.AL	P57722
0.570410227	1.576648696	1.646617205	0.145873602	0.445028196	-5.731015999	No Change	ip.B.minus.AL-ip.B.plus.AL	P57746
-0.352439447	0.462685701	-1.148322752	0.290451613	0.598573145	-6.340969301	No Change	ip.B.minus.AL-ip.B.plus.AL	P57759
0.71773025	-0.909480607	2.108979061	0.074966735	0.323651336	-5.087816628	No Change	ip.B.minus.AL-ip.B.plus.AL	P57774
0.194094385	-2.271097166	0.626993644	0.551567519	0.782388709	-6.809107862	No Change	ip.B.minus.AL-ip.B.plus.AL	P57776
-0.218109659	1.864532807	-0.689700926	0.513716454	0.759594989	-6.76489537	No Change	ip.B.minus.AL-ip.B.plus.AL	P57780
-0.240481045	2.111211861	-0.559732927	0.593999466	0.807158655	-6.852349288	No Change	ip.B.minus.AL-ip.B.plus.AL	P57784
0.949740747	2.401732611	1.82108882	0.113613105	0.398081401	-5.494138055	No Change	ip.B.minus.AL-ip.B.plus.AL	P58021
-0.033154368	-1.396491945	-0.1738363	0.867165791	0.943900627	-7.009837481	No Change	ip.B.minus.AL-ip.B.plus.AL	P58044
0.837347831	-0.452755791	3.953049838	0.006106082	0.07402995	-2.471427857	No Change	ip.B.minus.AL-ip.B.plus.AL	P58058
-0.294900087	-0.001654241	-0.608555953	0.563014252	0.788871119	-6.821398407	No Change	ip.B.minus.AL-ip.B.plus.AL	P58059
0.085768162	-0.696916995	0.452753655	0.665123026	0.849456413	-6.9118333	No Change	ip.B.minus.AL-ip.B.plus.AL	P58064
0.009565288	1.187760204	0.012857689	0.990118439	0.99652038	-7.026950752	No Change	ip.B.minus.AL-ip.B.plus.AL	P58137
1.084138512	3.612402625	3.196639097	0.016219513	0.139409931	-3.511569391	No Change	ip.B.minus.AL-ip.B.plus.AL	P58158
1.36798504	1.055923986	2.371141732	0.051370638	0.269670097	-4.70818563	No Change	ip.B.minus.AL-ip.B.plus.AL	P58242
0.422236815	-1.789729509	0.911946811	0.393647985	0.679630716	-6.580020105	No Change	ip.B.minus.AL-ip.B.plus.AL	P58252
-0.568688952	-0.23645724	-2.367086431	0.051670641	0.270353109	-4.714094801	No Change	ip.B.minus.AL-ip.B.plus.AL	P58281
-0.544630025	-3.379252907	-0.65481022	0.534568941	0.770467736	-6.789951413	No Change	ip.B.minus.AL-ip.B.plus.AL	P58389
1.644532708	0.942183634	3.45354279	0.011529521	0.11345645	-3.150010439	No Change	ip.B.minus.AL-ip.B.plus.AL	P58390
-1.762637742	-1.454332826	-2.926642631	0.023446826	0.175697281	-3.898894433	No Change	ip.B.minus.AL-ip.B.plus.AL	P58404
2.071549518	0.787939802	4.034377821	0.005525481	0.068963426	-2.364303028	No Change	ip.B.minus.AL-ip.B.plus.AL	P58466
0.995804755	0.630768505	2.655478675	0.034255425	0.216512635	-4.293076928	No Change	ip.B.minus.AL-ip.B.plus.AL	P58681
0.099787768	-0.107464388	0.552300561	0.598800323	0.809550614	-6.856855271	No Change	ip.B.minus.AL-ip.B.plus.AL	P58710
0.298265421	-0.084064375	1.338393143	0.224705569	0.537380706	-6.122660019	No Change	ip.B.minus.AL-ip.B.plus.AL	P58735
-0.784454915	0.317240032	-2.580247027	0.038107002	0.228880776	-4.402922582	No Change	ip.B.minus.AL-ip.B.plus.AL	P58771
0.640265169	-0.417941951	1.394676883	0.207918185	0.518421955	-6.054264186	No Change	ip.B.minus.AL-ip.B.plus.AL	P58854
-0.14917832	-1.539329196	-0.563044418	0.591867483	0.805584339	-6.850324007	No Change	ip.B.minus.AL-ip.B.plus.AL	P58871
-0.255345286	-2.000097038	-0.598612777	0.569245884	0.79029776	-6.827890449	No Change	ip.B.minus.AL-ip.B.plus.AL	P59016
-0.038692043	-0.721443363	-0.18298761	0.860259802	0.939700061	-7.007982759	No Change	ip.B.minus.AL-ip.B.plus.AL	P59017
-0.588729469	-1.684040706	-2.045826763	0.082134125	0.341076423	-5.178182957	No Change	ip.B.minus.AL-ip.B.plus.AL	P59108
-0.411409134	0.278349742	-2.204932427	0.065262494	0.304896602	-4.949565389	No Change	ip.B.minus.AL-ip.B.plus.AL	P59242
-0.485092916	0.146056022	-1.829431259	0.112256911	0.395712224	-5.482602056	No Change	ip.B.minus.AL-ip.B.plus.AL	P59266
1.009077558	2.369727878	2.740338191	0.03039656	0.203838573	-4.169346827	No Change	ip.B.minus.AL-ip.B.plus.AL	P59279
-0.787154719	2.484761419	-1.803284809	0.116560831	0.40388634	-5.51869952	No Change	ip.B.minus.AL-ip.B.plus.AL	P59281
-0.68608979	-1.150903636	-2.347951797	0.053110692	0.274947187	-4.74196655	No Change	ip.B.minus.AL-ip.B.plus.AL	P59325
-0.967820275	-1.195815637	-1.482917446	0.183858172	0.495832414	-5.94402399	No Change	ip.B.minus.AL-ip.B.plus.AL	P59326
1.024382356	3.124492134	3.27842791	0.014534597	0.129496745	-3.395641707	No Change	ip.B.minus.AL-ip.B.plus.AL	P59481
-1.800708782	-1.210612188	-3.138893709	0.017535286	0.147723458	-3.593841702	No Change	ip.B.minus.AL-ip.B.plus.AL	P59644
-0.246181048	-0.392580868	-0.947079787	0.376724749	0.670526977	-6.547063455	No Change	ip.B.minus.AL-ip.B.plus.AL	P59648
-0.301854647	1.612809687	-0.694917772	0.510644061	0.759036372	-6.761052022	No Change	ip.B.minus.AL-ip.B.plus.AL	P59708
-0.647229041	-0.882786096	-1.446614849	0.193433005	0.503035045	-5.989802055	No Change	ip.B.minus.AL-ip.B.plus.AL	P59759
-0.817351827	0.640711439	-3.246707151	0.015164534	0.133156275	-3.440516504	No Change	ip.B.minus.AL-ip.B.plus.AL	P59764
-0.104614658	-1.397843542	-0.225837335	0.828109586	0.92819003	-6.998048234	No Change	ip.B.minus.AL-ip.B.plus.AL	P59808
0.154316368	3.891201248	0.404490234	0.6985418	0.867374964	-6.934805005	No Change	ip.B.minus.AL-ip.B.plus.AL	P59823
-0.608971433	3.064400171	-0.815350307	0.443083666	0.717757812	-6.665547538	No Change	ip.B.minus.AL-ip.B.plus.AL	P59913
-0.0416573	-0.286382766	-0.19910066	0.8481327	0.935062395	-7.004488344	No Change	ip.B.minus.AL-ip.B.plus.AL	P59999
0.596189954	1.880599594	0.690135138	0.513460276	0.759544154	-6.764576433	No Change	ip.B.minus.AL-ip.B.plus.AL	P60003
0.541010803	-0.858994279	0.629619699	0.549948751	0.781127955	-6.807330817	No Change	ip.B.minus.AL-ip.B.plus.AL	P60060
-0.154979773	1.098234705	-0.399803354	0.701827637	0.869225585	-6.936904988	No Change	ip.B.minus.AL-ip.B.plus.AL	P60122
-0.518192752	2.242474087	-1.00564349	0.34976073	0.649452234	-6.490045505	No Change	ip.B.minus.AL-ip.B.plus.AL	P60191
-0.90889681	0.552665192	-2.275163141	0.058975745	0.288311832	-4.847806021	No Change	ip.B.minus.AL-ip.B.plus.AL	P60202
-0.855428084	-0.744575008	-2.579820503	0.038130087	0.228880776	-4.403545581	No Change	ip.B.minus.AL-ip.B.plus.AL	P60229
0.338900615	0.098038179	0.777146733	0.463809105	0.729588553	-6.697223853	No Change	ip.B.minus.AL-ip.B.plus.AL	P60334
-0.189138852	0.615130427	-0.765243097	0.470401804	0.733223021	-6.706835778	No Change	ip.B.minus.AL-ip.B.plus.AL	P60335
-0.772827169	-0.500996261	-1.701365219	0.134908955	0.429364049	-5.657655044	No Change	ip.B.minus.AL-ip.B.plus.AL	P60469
-0.672617546	-1.758134248	-1.185529291	0.27642812	0.586989753	-6.299898301	No Change	ip.B.minus.AL-ip.B.plus.AL	P60487
0.613642101	-0.429031761	3.027541842	0.020407398	0.161201095	-3.753397584	No Change	ip.B.minus.AL-ip.B.plus.AL	P60521
-1.099505213	-0.771527483	-1.829696372	0.112214072	0.395712224	-5.482235175	No Change	ip.B.minus.AL-ip.B.plus.AL	P60603
0.998013546	0.036007567	1.615614196	0.1524512	0.456753397	-5.772119291	No Change	ip.B.minus.AL-ip.B.plus.AL	P60605
-0.176438898	-1.755732268	-0.605884031	0.564684801	0.789196611	-6.823152347	No Change	ip.B.minus.AL-ip.B.plus.AL	P60670
-0.430023494	1.056313713	-1.500304648	0.179427398	0.492347054	-5.92189789	No Change	ip.B.minus.AL-ip.B.plus.AL	P60755
-0.804757953	-1.293176461	-2.164945726	0.069142008	0.313045397	-5.007302094	No Change	ip.B.minus.AL-ip.B.plus.AL	P60761
-0.531779275	3.310949779	-0.975500008	0.363445735	0.661359556	-6.519712576	No Change	ip.B.minus.AL-ip.B.plus.AL	P60762
0.266676679	0.736448872	0.942163424	0.379059077	0.671971319	-6.551732647	No Change	ip.B.minus.AL-ip.B.plus.AL	P60764
0.494488709	0.155840474	1.143542502	0.292295654	0.600459789	-6.346183178	No Change	ip.B.minus.AL-ip.B.plus.AL	P60766
-0.25167904	-0.309168123	-1.213766847	0.266169735	0.579226878	-6.268162889	No Change	ip.B.minus.AL-ip.B.plus.AL	P60824
-0.768361016	-3.314315449	-0.768100472	0.468813451	0.73241408	-6.704539811	No Change	ip.B.minus.AL-ip.B.plus.AL	P60840
-0.356641361	-1.890528359	-1.46779753	0.187792302	0.498432938	-5.963160246	No Change	ip.B.minus.AL-ip.B.plus.AL	P60843
-0.121135215	-0.016530119	-0.190195389	0.854829767	0.93735656	-7.006455651	No Change	ip.B.minus.AL-ip.B.plus.AL	P60853
1.19232888	-0.110261323	4.920831646	0.00198204	0.032386101	-1.261321407	No Change	ip.B.minus.AL-ip.B.plus.AL	P60867
-0.078686838	1.184073025	-0.293471546	0.778105987	0.908342919	-6.978208449	No Change	ip.B.minus.AL-ip.B.plus.AL	P60879
0.840874031	2.638014526	2.296220948	0.057213811	0.285026166	-4.817220588	No Change	ip.B.minus.AL-ip.B.plus.AL	P60904
-0.2653879	0.22868353	-1.344892667	0.222707433	0.535388982	-6.114842711	No Change	ip.B.minus.AL-ip.B.plus.AL	P61014
0.633576454	2.386264339	1.041573193	0.33398148	0.636814909	-6.453823273	No Change	ip.B.minus.AL-ip.B.plus.AL	P61021
-0.091432754	1.5089476	-0.270906942	0.794675955	0.913977433	-6.985389923	No Change	ip.B.minus.AL-ip.B.plus.AL	P61022
-0.144712859	2.5715205	-0.351290186	0.736233793	0.88604204	-6.95726441	No Change	ip.B.minus.AL-ip.B.plus.AL	P61027
0.252416388	0.988966633	0.879481787	0.409787006	0.695050428	-6.609611844	No Change	ip.B.minus.AL-ip.B.plus.AL	P61028
0.702911806	-2.601092112	1.479912998	0.184633868	0.496273451	-5.947834335	No Change	ip.B.minus.AL-ip.B.plus.AL	P61080
0.126648452	-2.442441361	0.158742354	0.87858357	0.94979092	-7.012690535	No Change	ip.B.minus.AL-ip.B.plus.AL	P61082
-0.380756204	-2.693595827	-0.65138578	0.536643837	0.771834028	-6.792349258	No Change	ip.B.minus.AL-ip.B.plus.AL	P61087
-0.348228804	-1.551205952	-1.017388899	0.344539012	0.644120875	-6.478306131	No Change	ip.B.minus.AL-ip.B.plus.AL	P61089
0.499115627	-1.535629821	0.657770145	0.532779545	0.769526907	-6.787869936	No Change	ip.B.minus.AL-ip.B.plus.AL	P61148
0.222827193	-0.442705259	0.917514521	0.390928537	0.677325967	-6.574861298	No Change	ip.B.minus.AL-ip.B.plus.AL	P61161
0.418919322	1.219521107	1.552586676	0.166689559	0.475690329	-5.854620757	No Change	ip.B.minus.AL-ip.B.plus.AL	P61164
-0.117200959	-2.775713245	-0.403458057	0.699264832	0.86809223	-6.935269478	No Change	ip.B.minus.AL-ip.B.plus.AL	P61166
0.317796462	-1.854019245	0.671941695	0.524264461	0.765718064	-6.777790462	No Change	ip.B.minus.AL-ip.B.plus.AL	P61202
0.425268709	0.009149134	1.722102094	0.130964453	0.423701248	-5.629623582	No Change	ip.B.minus.AL-ip.B.plus.AL	P61205;P84078
0.522577359	0.340028722	1.091149991	0.313148543	0.62005041	-6.402359489	No Change	ip.B.minus.AL-ip.B.plus.AL	P61211
-0.138517887	-2.003289134	-0.665643289	0.528038221	0.766301984	-6.782293373	No Change	ip.B.minus.AL-ip.B.plus.AL	P61222
0.234708762	2.34977598	0.761110125	0.472705738	0.735141144	-6.71014404	No Change	ip.B.minus.AL-ip.B.plus.AL	P61226
-0.594261504	0.585002727	-1.979131445	0.090447959	0.356636772	-5.272958775	No Change	ip.B.minus.AL-ip.B.plus.AL	P61255
0.132938263	0.839625406	0.665192147	0.528309184	0.766301984	-6.782614486	No Change	ip.B.minus.AL-ip.B.plus.AL	P61264
-0.171788396	-1.536122116	-0.736388772	0.486646754	0.74381692	-6.729617166	No Change	ip.B.minus.AL-ip.B.plus.AL	P61290
0.08258385	1.568622173	0.233133553	0.822668696	0.925430734	-6.996152128	No Change	ip.B.minus.AL-ip.B.plus.AL	P61294
-0.148476571	2.08841336	-0.257595362	0.804505895	0.918184393	-6.989363074	No Change	ip.B.minus.AL-ip.B.plus.AL	P61327;Q9CQL1
1.590072647	0.26032386	4.005652585	0.005723302	0.071012492	-2.402028139	No Change	ip.B.minus.AL-ip.B.plus.AL	P61329
-0.178254976	0.544504988	-0.58731463	0.576375989	0.794818474	-6.835150621	No Change	ip.B.minus.AL-ip.B.plus.AL	P61358
-0.001998017	-1.407088216	-0.010013738	0.992304013	0.997119006	-7.026987875	No Change	ip.B.minus.AL-ip.B.plus.AL	P61458
3.965872308	2.57134209	9.234321399	4.94E-05	0.002487579	2.658633302	No Change	ip.B.minus.AL-ip.B.plus.AL	P61460
-0.356396329	0.149886871	-1.526892361	0.172841457	0.482957024	-5.887821482	No Change	ip.B.minus.AL-ip.B.plus.AL	P61514
-0.32281573	0.344402873	-0.738417925	0.485492161	0.742881102	-6.728039264	No Change	ip.B.minus.AL-ip.B.plus.AL	P61620
3.031256197	0.363810804	2.953389812	0.022596741	0.171200306	-3.860247792	No Change	ip.B.minus.AL-ip.B.plus.AL	P61750
-0.282122688	-2.723490061	-0.660298053	0.531254296	0.76876414	-6.786085747	No Change	ip.B.minus.AL-ip.B.plus.AL	P61759
-0.951790742	0.88498246	-3.892728505	0.006580044	0.078127936	-2.55151049	No Change	ip.B.minus.AL-ip.B.plus.AL	P61804
-0.211528061	4.007190935	-0.51890248	0.620639112	0.822514953	-6.876422357	No Change	ip.B.minus.AL-ip.B.plus.AL	P61807
-0.434967505	4.045585228	-0.886076773	0.406469509	0.692859549	-6.603668675	No Change	ip.B.minus.AL-ip.B.plus.AL	P61809
-0.280690717	-1.315488046	-0.975583848	0.363407103	0.661359556	-6.519630993	No Change	ip.B.minus.AL-ip.B.plus.AL	P61922
-0.427124307	-1.200509697	-1.172232278	0.281373198	0.590748758	-6.314675022	No Change	ip.B.minus.AL-ip.B.plus.AL	P61924
-0.278375082	0.281198986	-1.283360401	0.242265973	0.555764986	-6.187965312	No Change	ip.B.minus.AL-ip.B.plus.AL	P61953
-0.204002388	-1.661481232	-0.871395114	0.413882014	0.697931845	-6.616851346	No Change	ip.B.minus.AL-ip.B.plus.AL	P61957;Q9Z172
-0.259174343	0.131840701	-0.648203928	0.538576238	0.773638561	-6.794567331	No Change	ip.B.minus.AL-ip.B.plus.AL	P61961
-0.071364167	1.101540898	-0.221456638	0.831381274	0.929333358	-6.999158148	No Change	ip.B.minus.AL-ip.B.plus.AL	P61963
-0.131535241	2.872399785	-0.092692985	0.928877236	0.970568819	-7.022144569	No Change	ip.B.minus.AL-ip.B.plus.AL	P61965
-0.165881875	2.568699603	-0.41080092	0.694128607	0.864536612	-6.931940694	No Change	ip.B.minus.AL-ip.B.plus.AL	P61967
2.24355434	-0.216356092	6.057170343	0.000623154	0.013844487	-0.01624891	No Change	ip.B.minus.AL-ip.B.plus.AL	P61971
0.139589036	0.007075398	0.396121839	0.704413499	0.870506679	-6.938538157	No Change	ip.B.minus.AL-ip.B.plus.AL	P61979
-3.130677024	-0.030323349	-2.827451384	0.026908614	0.18844284	-4.042640786	No Change	ip.B.minus.AL-ip.B.plus.AL	P61982
0.029623517	3.936490624	0.068128902	0.947685563	0.980023919	-7.024396955	No Change	ip.B.minus.AL-ip.B.plus.AL	P62069
-0.387611232	0.899854877	-1.757017111	0.124571317	0.414497378	-5.582141131	No Change	ip.B.minus.AL-ip.B.plus.AL	P62071
-0.319016726	-0.221853346	-1.650442155	0.145080908	0.443795953	-5.725922301	No Change	ip.B.minus.AL-ip.B.plus.AL	P62073
-0.400515927	-0.343213443	-2.36171439	0.052070833	0.27137833	-4.721921522	No Change	ip.B.minus.AL-ip.B.plus.AL	P62075
-1.440310247	-1.156939427	-3.892803541	0.00657943	0.078127936	-2.551410542	No Change	ip.B.minus.AL-ip.B.plus.AL	P62077
-0.171584931	-2.690850805	-0.610374962	0.561878656	0.788264424	-6.820200403	No Change	ip.B.minus.AL-ip.B.plus.AL	P62082
0.115636489	1.870451111	0.496570277	0.63547871	0.83092663	-6.888878399	No Change	ip.B.minus.AL-ip.B.plus.AL	P62137
0.409945437	1.658049461	1.436404454	0.196206486	0.506063729	-6.002572483	No Change	ip.B.minus.AL-ip.B.plus.AL	P62141
-0.171466268	-1.716619321	-0.239891107	0.817638898	0.923247285	-6.994343124	No Change	ip.B.minus.AL-ip.B.plus.AL	P62192
-0.406791349	-1.256824361	-1.814192772	0.114746168	0.399743898	-5.50366095	No Change	ip.B.minus.AL-ip.B.plus.AL	P62196
-0.430509459	-0.398916161	-1.780373191	0.120463361	0.408458282	-5.550187177	No Change	ip.B.minus.AL-ip.B.plus.AL	P62204
0.782812259	0.619070013	2.132429024	0.072468237	0.318163433	-5.054126346	No Change	ip.B.minus.AL-ip.B.plus.AL	P62242
0.509117151	-1.864316076	1.553314073	0.166518392	0.475399944	-5.853677099	No Change	ip.B.minus.AL-ip.B.plus.AL	P62245
0.03276865	-1.946907203	0.140906972	0.892115342	0.956496239	-7.015730358	No Change	ip.B.minus.AL-ip.B.plus.AL	P62254
0.183518997	-1.108692653	0.239049323	0.818264955	0.923247285	-6.994571241	No Change	ip.B.minus.AL-ip.B.plus.AL	P62257
-0.183791326	-0.540151192	-0.464318538	0.657232459	0.846284096	-6.905967151	No Change	ip.B.minus.AL-ip.B.plus.AL	P62259
0.63171859	-0.666156742	1.169232195	0.282499128	0.591819491	-6.317993903	No Change	ip.B.minus.AL-ip.B.plus.AL	P62264
-0.53333425	-0.806123299	-1.621013945	0.151285863	0.45445477	-5.76498425	No Change	ip.B.minus.AL-ip.B.plus.AL	P62267
0.693426493	-0.730748355	2.407670737	0.04874786	0.261862033	-4.654927431	No Change	ip.B.minus.AL-ip.B.plus.AL	P62270
0.742908948	-0.78951825	2.564507948	0.038968597	0.231478343	-4.425912691	No Change	ip.B.minus.AL-ip.B.plus.AL	P62274
0.376619717	-2.88738586	1.195772555	0.272668845	0.583762693	-6.28844159	No Change	ip.B.minus.AL-ip.B.plus.AL	P62281
0.966522595	-3.772270813	1.545482395	0.168369907	0.477699044	-5.863826421	No Change	ip.B.minus.AL-ip.B.plus.AL	P62301
-0.360126106	0.463863016	-0.783184224	0.460489758	0.727869828	-6.69230152	No Change	ip.B.minus.AL-ip.B.plus.AL	P62305
0.062001246	0.883777476	0.177149403	0.864664088	0.942856923	-7.009176887	No Change	ip.B.minus.AL-ip.B.plus.AL	P62307
-0.250946487	-0.334215464	-0.672546123	0.523903212	0.765718064	-6.777356394	No Change	ip.B.minus.AL-ip.B.plus.AL	P62309
0.22804666	-2.486396956	0.434108018	0.677941705	0.855578172	-6.920997787	No Change	ip.B.minus.AL-ip.B.plus.AL	P62311
0.01112016	-0.442555372	0.031936848	0.975459492	0.990755357	-7.026463024	No Change	ip.B.minus.AL-ip.B.plus.AL	P62313
-0.393979398	1.073666036	-0.858979223	0.420227492	0.702156159	-6.627863064	No Change	ip.B.minus.AL-ip.B.plus.AL	P62315
-0.518827726	1.18450873	-1.221543295	0.263402098	0.576398116	-6.259339729	No Change	ip.B.minus.AL-ip.B.plus.AL	P62317
-0.028757862	1.469512971	-0.072270416	0.944511579	0.978958809	-7.024065342	No Change	ip.B.minus.AL-ip.B.plus.AL	P62320
0.356123187	1.132967006	1.467738683	0.187807763	0.498432938	-5.963234531	No Change	ip.B.minus.AL-ip.B.plus.AL	P62331
-0.110856578	-1.329594269	-0.370000067	0.722881197	0.879204663	-6.949711196	No Change	ip.B.minus.AL-ip.B.plus.AL	P62334
0.138281435	-0.106851252	0.166807914	0.872478308	0.947005377	-7.011197933	No Change	ip.B.minus.AL-ip.B.plus.AL	P62342
0.090316319	-0.078497131	0.285871245	0.783673704	0.909797357	-6.98068993	No Change	ip.B.minus.AL-ip.B.plus.AL	P62482
0.106967446	-1.078582804	0.165818162	0.873227008	0.947187663	-7.011385044	No Change	ip.B.minus.AL-ip.B.plus.AL	P62484
-2.269411519	3.359909438	-2.007794155	0.086777098	0.351068148	-5.232318618	No Change	ip.B.minus.AL-ip.B.plus.AL	P62492
-1.189944197	-1.718608815	-1.688204723	0.137470818	0.432294597	-5.675376882	No Change	ip.B.minus.AL-ip.B.plus.AL	P62500
0.560076338	0.237772813	2.580032697	0.038118601	0.228880776	-4.403235642	No Change	ip.B.minus.AL-ip.B.plus.AL	P62627
-0.335256209	-2.122941749	-0.546572252	0.602515295	0.812168325	-6.860290666	No Change	ip.B.minus.AL-ip.B.plus.AL	P62631
0.749381324	-2.035422778	2.472235357	0.044445199	0.250669002	-4.56069285	No Change	ip.B.minus.AL-ip.B.plus.AL	P62702
0.493818131	-0.997896317	1.50746861	0.177630477	0.490560941	-5.912744622	No Change	ip.B.minus.AL-ip.B.plus.AL	P62715
-0.082572241	1.125366426	-0.275092973	0.791593014	0.913344559	-6.98410004	No Change	ip.B.minus.AL-ip.B.plus.AL	P62717
-0.665300941	1.184049572	-1.572689999	0.162018634	0.470396618	-5.828466061	No Change	ip.B.minus.AL-ip.B.plus.AL	P62743
1.311453694	1.212188805	4.034012508	0.005527949	0.068963426	-2.364782029	No Change	ip.B.minus.AL-ip.B.plus.AL	P62746
-0.50883852	0.722901953	-1.034558691	0.337016787	0.63904429	-6.4609671	No Change	ip.B.minus.AL-ip.B.plus.AL	P62748
0.365053091	-1.240944584	1.832331024	0.111789206	0.395712224	-5.478588242	No Change	ip.B.minus.AL-ip.B.plus.AL	P62751
-0.408424476	-0.475353912	-1.101734681	0.30884018	0.615792254	-6.391155729	No Change	ip.B.minus.AL-ip.B.plus.AL	P62754
-0.650998362	0.264501384	-2.640713141	0.034977858	0.218779313	-4.314627713	No Change	ip.B.minus.AL-ip.B.plus.AL	P62761
0.504094475	-1.264658208	0.982675259	0.360151033	0.658658058	-6.512711504	No Change	ip.B.minus.AL-ip.B.plus.AL	P62774
-0.215671541	3.121426526	-0.527588266	0.614918208	0.819851043	-6.871441327	No Change	ip.B.minus.AL-ip.B.plus.AL	P62806
0.074129957	1.694548703	0.188228999	0.856310331	0.937918469	-7.006878059	No Change	ip.B.minus.AL-ip.B.plus.AL	P62812
0.5669029	2.251783251	1.470739652	0.187020807	0.49836469	-5.959444329	No Change	ip.B.minus.AL-ip.B.plus.AL	P62814
0.279687904	1.356947581	0.889268515	0.404871099	0.691164537	-6.600779841	No Change	ip.B.minus.AL-ip.B.plus.AL	P62821
0.117544255	-0.673247133	0.682727824	0.517841734	0.762380991	-6.76999341	No Change	ip.B.minus.AL-ip.B.plus.AL	P62823
-0.671942805	-1.336480296	-1.748391674	0.126122229	0.417303236	-5.593903659	No Change	ip.B.minus.AL-ip.B.plus.AL	P62827
0.086593747	-1.13991406	0.434733204	0.677509986	0.855578172	-6.920696392	No Change	ip.B.minus.AL-ip.B.plus.AL	P62830
-1.289427905	0.164677442	-1.205864796	0.269007388	0.580303479	-6.277091922	No Change	ip.B.minus.AL-ip.B.plus.AL	P62835
1.633930615	-0.066440276	5.236997163	0.001412697	0.025529189	-0.896488119	No Change	ip.B.minus.AL-ip.B.plus.AL	P62843
-0.271756289	-2.001326395	-1.259731366	0.250165556	0.563799072	-6.215502548	No Change	ip.B.minus.AL-ip.B.plus.AL	P62849
0.714908714	0.046898164	1.9700102	0.091648131	0.358472024	-5.285861256	No Change	ip.B.minus.AL-ip.B.plus.AL	P62852
-0.299023848	-1.961332821	-1.281774684	0.242789246	0.555955717	-6.18982296	No Change	ip.B.minus.AL-ip.B.plus.AL	P62855
0.574854197	0.50847054	1.357249339	0.218951969	0.531896765	-6.099921571	No Change	ip.B.minus.AL-ip.B.plus.AL	P62858
0.607969592	-2.889516864	1.606282931	0.154484906	0.45930567	-5.784425083	No Change	ip.B.minus.AL-ip.B.plus.AL	P62862
-0.056021241	0.014783203	-0.192489511	0.853103244	0.93647433	-7.005957355	No Change	ip.B.minus.AL-ip.B.plus.AL	P62869
0.426348873	1.335772798	1.124829213	0.299608227	0.607929936	-6.366453393	No Change	ip.B.minus.AL-ip.B.plus.AL	P62874
0.32588283	2.126998435	0.856379086	0.421565287	0.703337028	-6.630153174	No Change	ip.B.minus.AL-ip.B.plus.AL	P62880
0.528661185	-0.160634696	1.460813512	0.189635308	0.50006948	-5.971965997	No Change	ip.B.minus.AL-ip.B.plus.AL	P62881
0.448314908	2.822490323	0.61704981	0.557723365	0.786138573	-6.815776999	No Change	ip.B.minus.AL-ip.B.plus.AL	P62889
1.821424347	-2.202317434	6.096423192	0.000600432	0.013483152	0.023599854	No Change	ip.B.minus.AL-ip.B.plus.AL	P62892
-0.397343494	-2.498923457	-1.281213054	0.242974815	0.55605344	-6.190480572	No Change	ip.B.minus.AL-ip.B.plus.AL	P62897
0.813320574	-3.884787758	0.770395681	0.467540258	0.731092061	-6.702690379	No Change	ip.B.minus.AL-ip.B.plus.AL	P62900
0.404897966	-0.395420504	1.105590722	0.307282717	0.61429636	-6.387055638	No Change	ip.B.minus.AL-ip.B.plus.AL	P62908
0.42701699	0.745809759	1.59576001	0.15680884	0.463123651	-5.798265108	No Change	ip.B.minus.AL-ip.B.plus.AL	P62911
-0.482215584	4.411684359	-1.20945584	0.267714661	0.579875088	-6.273038769	No Change	ip.B.minus.AL-ip.B.plus.AL	P62915
0.61502137	0.853238554	2.084489806	0.077668503	0.329994774	-5.12292476	No Change	ip.B.minus.AL-ip.B.plus.AL	P62918
-0.723254166	0.246913521	-3.398399586	0.01239592	0.11802831	-3.226962164	No Change	ip.B.minus.AL-ip.B.plus.AL	P62960
0.576151075	0.360351372	2.817752718	0.02727509	0.189651873	-4.056728306	No Change	ip.B.minus.AL-ip.B.plus.AL	P62962
-0.140718385	-0.330512702	-0.64322013	0.54161167	0.775558923	-6.798022317	No Change	ip.B.minus.AL-ip.B.plus.AL	P62983
-0.711636593	1.572261399	-1.09119441	0.313130361	0.62005041	-6.402312629	No Change	ip.B.minus.AL-ip.B.plus.AL	P62996
0.344463624	1.491070069	1.244712157	0.255301606	0.567530251	-6.232843289	No Change	ip.B.minus.AL-ip.B.plus.AL	P63001
0.150769074	1.155026653	0.315885673	0.761769395	0.899544584	-6.970521536	No Change	ip.B.minus.AL-ip.B.plus.AL	P63002
0.510901539	0.959966699	2.489501655	0.043362616	0.247504461	-4.5354774	No Change	ip.B.minus.AL-ip.B.plus.AL	P63005
-0.431614509	0.216844969	-1.58570952	0.159058957	0.465974909	-5.811446314	No Change	ip.B.minus.AL-ip.B.plus.AL	P63011
-0.183023173	0.117530706	-0.693183657	0.511664023	0.759299041	-6.762332354	No Change	ip.B.minus.AL-ip.B.plus.AL	P63017
0.12293049	3.174482489	0.292287839	0.778972211	0.908521931	-6.978599099	No Change	ip.B.minus.AL-ip.B.plus.AL	P63024
0.94815911	-2.178714554	1.338948095	0.224534345	0.537329046	-6.121993394	No Change	ip.B.minus.AL-ip.B.plus.AL	P63028
-0.949461892	-0.565033547	-3.038648271	0.020099496	0.159700054	-3.737432846	No Change	ip.B.minus.AL-ip.B.plus.AL	P63030
-0.208681394	0.007388982	-0.665367506	0.52820385	0.766301984	-6.782489691	No Change	ip.B.minus.AL-ip.B.plus.AL	P63034
-1.11830424	3.74676271	-2.167373408	0.06889995	0.312513746	-5.00380148	No Change	ip.B.minus.AL-ip.B.plus.AL	P63037
0.29677485	-0.418080754	1.597126897	0.15650513	0.462625652	-5.796469596	No Change	ip.B.minus.AL-ip.B.plus.AL	P63038
-0.261409212	-3.252498872	-0.411653976	0.693533028	0.864109097	-6.931550273	No Change	ip.B.minus.AL-ip.B.plus.AL	P63040
0.102267674	3.124648475	0.235144273	0.821171116	0.924880936	-6.995619167	No Change	ip.B.minus.AL-ip.B.plus.AL	P63042
-0.095245214	2.055707444	-0.227406171	0.826938809	0.928171731	-6.99764554	No Change	ip.B.minus.AL-ip.B.plus.AL	P63044
-1.245563319	-1.835427089	-1.585389589	0.159131077	0.465974909	-5.811865296	No Change	ip.B.minus.AL-ip.B.plus.AL	P63046
-0.499666612	-2.177751812	-1.257469512	0.250933288	0.564229182	-6.218122181	No Change	ip.B.minus.AL-ip.B.plus.AL	P63054
-0.447404678	1.589428612	-0.384700563	0.712462552	0.87576842	-6.943513012	No Change	ip.B.minus.AL-ip.B.plus.AL	P63056
-0.214483729	-0.503228895	-0.756900203	0.475060465	0.737246065	-6.713498448	No Change	ip.B.minus.AL-ip.B.plus.AL	P63073
-0.089778256	0.632247474	-0.350547426	0.736765958	0.88607871	-6.957556481	No Change	ip.B.minus.AL-ip.B.plus.AL	P63080
0.557216717	2.92716685	0.893512219	0.402753083	0.689125912	-6.596926249	No Change	ip.B.minus.AL-ip.B.plus.AL	P63082
0.241886516	-1.178491557	0.989777218	0.356912884	0.655888473	-6.505744379	No Change	ip.B.minus.AL-ip.B.plus.AL	P63085
-0.183638082	3.703788096	-0.480485908	0.64628075	0.837852897	-6.897534485	No Change	ip.B.minus.AL-ip.B.plus.AL	P63087
0.248677002	7.291117629	0.374051976	0.720003015	0.8780806	-6.948025881	No Change	ip.B.minus.AL-ip.B.plus.AL	P63089
-0.251430938	1.153959953	-0.780925711	0.461729535	0.72856551	-6.694146578	No Change	ip.B.minus.AL-ip.B.plus.AL	P63094;Q6R0H7
0.362467787	-1.233090558	1.501689833	0.179078658	0.491784173	-5.920129722	No Change	ip.B.minus.AL-ip.B.plus.AL	P63101
0.555865012	-0.917851602	0.686246554	0.515757406	0.76113391	-6.767426475	No Change	ip.B.minus.AL-ip.B.plus.AL	P63115
-0.090896861	0.128284501	-0.301482063	0.772253012	0.905714899	-6.975524401	No Change	ip.B.minus.AL-ip.B.plus.AL	P63137
-0.518182959	1.168567511	-1.982489048	0.0900101	0.356140483	-5.268205512	No Change	ip.B.minus.AL-ip.B.plus.AL	P63141
0.571682961	0.653194545	2.283285834	0.058289628	0.287212708	-4.83601183	No Change	ip.B.minus.AL-ip.B.plus.AL	P63143
0.304141147	-3.260420355	0.739828149	0.484690822	0.742751412	-6.726940484	No Change	ip.B.minus.AL-ip.B.plus.AL	P63147
-1.146895366	-2.159224308	-1.674514855	0.140184815	0.436619281	-5.693753954	No Change	ip.B.minus.AL-ip.B.plus.AL	P63158
-0.054690061	0.534892053	-0.1710931	0.869238414	0.945286424	-7.01037509	No Change	ip.B.minus.AL-ip.B.plus.AL	P63166
0.315628269	0.246346255	1.06248761	0.325060925	0.627712038	-6.432318884	No Change	ip.B.minus.AL-ip.B.plus.AL	P63168
0.420680035	1.170522765	1.375319211	0.213561367	0.52642726	-6.077964053	No Change	ip.B.minus.AL-ip.B.plus.AL	P63213
0.341858898	0.780562675	1.509248994	0.177186481	0.489729704	-5.910466569	No Change	ip.B.minus.AL-ip.B.plus.AL	P63216
0.683621415	1.128690656	1.762020078	0.123680174	0.412407745	-5.575309052	No Change	ip.B.minus.AL-ip.B.plus.AL	P63239
-0.385613598	-0.859253508	-0.536260977	0.609234725	0.816795543	-6.866392028	No Change	ip.B.minus.AL-ip.B.plus.AL	P63242
-0.815092673	-2.319945048	-1.1384775	0.294260144	0.602687718	-6.351691764	No Change	ip.B.minus.AL-ip.B.plus.AL	P63248
-0.459517914	4.347909344	-1.068567071	0.322504112	0.625813352	-6.426011113	No Change	ip.B.minus.AL-ip.B.plus.AL	P63250
0.738134872	-0.067286392	0.709402658	0.502175979	0.752697341	-6.75024994	No Change	ip.B.minus.AL-ip.B.plus.AL	P63254
0.880201334	-2.436012304	1.931246004	0.096926912	0.367947593	-5.340522191	No Change	ip.B.minus.AL-ip.B.plus.AL	P63276
-0.157459877	-2.789051831	-0.457301942	0.662014226	0.848022201	-6.9095428	No Change	ip.B.minus.AL-ip.B.plus.AL	P63280
-0.090177615	-0.33414973	-0.514408966	0.623610005	0.823583672	-6.878969341	No Change	ip.B.minus.AL-ip.B.plus.AL	P63318
-0.094020294	0.569581079	-0.328786749	0.752425105	0.894059602	-6.965848376	No Change	ip.B.minus.AL-ip.B.plus.AL	P63321
0.317984709	0.385166377	0.949395653	0.375628966	0.670143992	-6.544857616	No Change	ip.B.minus.AL-ip.B.plus.AL	P63323
0.267122431	1.026742304	0.554433835	0.597420127	0.809043012	-6.855567554	No Change	ip.B.minus.AL-ip.B.plus.AL	P63325
-0.154054709	0.551558997	-0.638565166	0.544456357	0.776547603	-6.801228091	No Change	ip.B.minus.AL-ip.B.plus.AL	P63328
0.184269664	-1.102255504	0.57369886	0.585037665	0.800853968	-6.843734331	No Change	ip.B.minus.AL-ip.B.plus.AL	P63330
-0.227192371	-0.301662688	-0.976399468	0.363031449	0.661359556	-6.51883705	No Change	ip.B.minus.AL-ip.B.plus.AL	P67778
-0.508853514	1.80193694	-1.636406308	0.14800982	0.448945642	-5.744589791	No Change	ip.B.minus.AL-ip.B.plus.AL	P67871
-0.141959351	-0.054218943	-0.674063092	0.522997263	0.765549959	-6.776265489	No Change	ip.B.minus.AL-ip.B.plus.AL	P67984
0.483888662	-2.334245361	1.198813981	0.271561	0.582682108	-6.285027657	No Change	ip.B.minus.AL-ip.B.plus.AL	P68037
0.474945278	0.315658823	1.334121719	0.226027332	0.538643422	-6.127785689	No Change	ip.B.minus.AL-ip.B.plus.AL	P68040
-5.9272098	-3.597182012	-6.762199074	0.000328109	0.008459358	0.670062113	No Change	ip.B.minus.AL-ip.B.plus.AL	P68134
-0.852939333	1.090446045	-1.391293959	0.208894657	0.519505994	-6.058418999	No Change	ip.B.minus.AL-ip.B.plus.AL	P68181
-0.389583145	-1.322713265	-1.9966674	0.088184202	0.352582369	-5.248111779	No Change	ip.B.minus.AL-ip.B.plus.AL	P68254
-0.789232585	-2.473467494	-1.751618885	0.125539794	0.41658045	-5.589505152	No Change	ip.B.minus.AL-ip.B.plus.AL	P68368
-0.20087064	-1.053543333	-0.773256921	0.465956404	0.730487839	-6.700378402	No Change	ip.B.minus.AL-ip.B.plus.AL	P68372
0.263830563	-3.979488105	0.101820339	0.921900399	0.968697298	-7.021132749	No Change	ip.B.minus.AL-ip.B.plus.AL	P68373
0.383349925	-0.801803765	1.668081826	0.141477657	0.43884985	-5.702368895	No Change	ip.B.minus.AL-ip.B.plus.AL	P68404
-0.38305678	-0.071437111	-1.491438203	0.181674453	0.494746851	-5.933196799	No Change	ip.B.minus.AL-ip.B.plus.AL	P68510
0.296366404	-1.228780541	1.15665651	0.287259924	0.596737404	-6.331844993	No Change	ip.B.minus.AL-ip.B.plus.AL	P69566
-0.76721175	-1.976226568	-1.75464491	0.124996017	0.415379778	-5.585378188	No Change	ip.B.minus.AL-ip.B.plus.AL	P70122
5.099439934	2.769328568	13.54819676	4.33E-06	0.001244858	5.062588728	No Change	ip.B.minus.AL-ip.B.plus.AL	P70158
-0.257229058	0.028631413	-1.026188624	0.340667341	0.64064542	-6.469445921	No Change	ip.B.minus.AL-ip.B.plus.AL	P70168
0.091063824	-0.004781367	0.507428947	0.628239926	0.826396903	-6.882885138	No Change	ip.B.minus.AL-ip.B.plus.AL	P70170
-0.091653665	0.82100339	-0.413974506	0.691914088	0.863505755	-6.930484337	No Change	ip.B.minus.AL-ip.B.plus.AL	P70175
-0.920076192	1.278775647	-2.847288937	0.02617518	0.185605551	-4.013843042	No Change	ip.B.minus.AL-ip.B.plus.AL	P70180
-2.174013506	0.507431961	-4.365283439	0.003717796	0.052393384	-1.938642341	No Change	ip.B.minus.AL-ip.B.plus.AL	P70182
0.131796092	-1.925127135	0.377890854	0.717280684	0.877416575	-6.946412946	No Change	ip.B.minus.AL-ip.B.plus.AL	P70188
2.237882661	0.289940815	7.800998351	0.000139413	0.00505206	1.57748309	No Change	ip.B.minus.AL-ip.B.plus.AL	P70193
-0.064696625	0.01704227	-0.380162942	0.71567153	0.876858277	-6.945450881	No Change	ip.B.minus.AL-ip.B.plus.AL	P70194
0.651288859	-0.870667354	3.528189098	0.010459823	0.106132335	-3.046452027	No Change	ip.B.minus.AL-ip.B.plus.AL	P70195
0.645076414	-0.437274321	2.314743197	0.055708579	0.280756482	-4.79029383	No Change	ip.B.minus.AL-ip.B.plus.AL	P70202
-0.31765015	-0.149946858	-1.640840127	0.147078621	0.447423599	-5.73870005	No Change	ip.B.minus.AL-ip.B.plus.AL	P70205
-0.427610279	0.668559321	-1.996052131	0.088262668	0.352690206	-5.24898447	No Change	ip.B.minus.AL-ip.B.plus.AL	P70206
-0.667698149	1.368499398	-2.382847705	0.050514673	0.267770599	-4.691124349	No Change	ip.B.minus.AL-ip.B.plus.AL	P70207
0.438599985	3.280372154	1.062702055	0.32497046	0.627712038	-6.432096819	No Change	ip.B.minus.AL-ip.B.plus.AL	P70211
-0.675272626	5.112469454	-1.663644121	0.142376081	0.439843833	-5.708303947	No Change	ip.B.minus.AL-ip.B.plus.AL	P70213
-0.087088959	0.119229552	-0.38187219	0.714462024	0.876687173	-6.944723499	No Change	ip.B.minus.AL-ip.B.plus.AL	P70232
-0.729715749	-1.647138751	-1.106308346	0.306993578	0.614129301	-6.38629151	No Change	ip.B.minus.AL-ip.B.plus.AL	P70236
0.409984104	1.264539414	0.478973504	0.647301287	0.838858376	-6.898334758	No Change	ip.B.minus.AL-ip.B.plus.AL	P70245
2.104567159	2.461737953	2.360441672	0.052166111	0.271493687	-4.723775597	No Change	ip.B.minus.AL-ip.B.plus.AL	P70255
-0.246138815	3.432296329	-0.529128693	0.613906611	0.819150311	-6.870550003	No Change	ip.B.minus.AL-ip.B.plus.AL	P70257
-1.531029982	1.586680487	-3.949034628	0.006136437	0.074255223	-2.476741919	No Change	ip.B.minus.AL-ip.B.plus.AL	P70261
0.277334645	-1.24293145	1.03781839	0.335603532	0.637445368	-6.457651617	No Change	ip.B.minus.AL-ip.B.plus.AL	P70265
-0.247640607	0.106551406	-1.142079265	0.292862057	0.601082478	-6.347776244	No Change	ip.B.minus.AL-ip.B.plus.AL	P70266
-0.173511435	-0.932053512	-0.442233913	0.672340689	0.852130006	-6.917048482	No Change	ip.B.minus.AL-ip.B.plus.AL	P70268
0.153839919	-0.181764252	0.6454017	0.540281662	0.775050179	-6.796512849	No Change	ip.B.minus.AL-ip.B.plus.AL	P70271
0.603733738	0.277762798	2.513804697	0.041885031	0.242304067	-4.499979648	No Change	ip.B.minus.AL-ip.B.plus.AL	P70274
0.086462023	-0.513534833	0.223934799	0.82953003	0.92819003	-6.9985329	No Change	ip.B.minus.AL-ip.B.plus.AL	P70278
1.967192954	3.859484404	3.94577707	0.006161186	0.074423209	-2.481054979	No Change	ip.B.minus.AL-ip.B.plus.AL	P70280
0.883868757	-1.038011313	1.193611328	0.273458398	0.584248416	-6.290864131	No Change	ip.B.minus.AL-ip.B.plus.AL	P70288
-0.405961407	-0.439200817	-2.515034555	0.041811664	0.242304067	-4.49818315	No Change	ip.B.minus.AL-ip.B.plus.AL	P70290
0.105298521	-0.64146002	0.140112426	0.892719111	0.956844005	-7.015857412	No Change	ip.B.minus.AL-ip.B.plus.AL	P70295
-0.023280556	-2.614515943	-0.048851301	0.96247213	0.985936527	-7.025683327	No Change	ip.B.minus.AL-ip.B.plus.AL	P70296
1.458647897	0.076913114	6.861926626	0.000300906	0.007926565	0.762309353	No Change	ip.B.minus.AL-ip.B.plus.AL	P70297
-0.209302716	0.683139654	-1.076912419	0.31902081	0.622533216	-6.417311146	No Change	ip.B.minus.AL-ip.B.plus.AL	P70302
0.257200128	-1.744885415	0.765778945	0.470103657	0.733091974	-6.706405757	No Change	ip.B.minus.AL-ip.B.plus.AL	P70303
-0.223084482	0.127864224	-0.854737909	0.422411279	0.703337028	-6.631595807	No Change	ip.B.minus.AL-ip.B.plus.AL	P70313
-0.549278458	-1.94588483	-1.476094916	0.185623947	0.497614776	-5.952670986	No Change	ip.B.minus.AL-ip.B.plus.AL	P70318
0.198919457	0.511790295	0.50367685	0.630736261	0.827266954	-6.884969621	No Change	ip.B.minus.AL-ip.B.plus.AL	P70333
0.012534592	-0.111459115	0.06654906	0.948896601	0.980536032	-7.024518307	No Change	ip.B.minus.AL-ip.B.plus.AL	P70335
-1.091198555	-1.624349443	-1.926732977	0.097560657	0.369001787	-5.346867031	No Change	ip.B.minus.AL-ip.B.plus.AL	P70336
-0.43425735	0.124328704	-1.56879387	0.162914258	0.472596254	-5.833546963	No Change	ip.B.minus.AL-ip.B.plus.AL	P70345
0.173713884	-2.290992721	0.32706887	0.75366682	0.894584677	-6.966481099	No Change	ip.B.minus.AL-ip.B.plus.AL	P70349
-0.22627816	-1.576975944	-0.972869362	0.364659497	0.661808413	-6.522269759	No Change	ip.B.minus.AL-ip.B.plus.AL	P70362
0.228532949	1.531234534	0.585478654	0.577539567	0.795265957	-6.836318657	No Change	ip.B.minus.AL-ip.B.plus.AL	P70372
-0.334512398	0.22888054	-1.581187643	0.160081131	0.466819101	-5.817364662	No Change	ip.B.minus.AL-ip.B.plus.AL	P70375
0.288086879	0.994427362	0.771241743	0.467071532	0.730534199	-6.702007477	No Change	ip.B.minus.AL-ip.B.plus.AL	P70387
0.28859363	0.152749296	1.718286451	0.13168188	0.423874446	-5.634791141	No Change	ip.B.minus.AL-ip.B.plus.AL	P70389
-1.650944678	-0.918392844	-1.956706814	0.093426912	0.360778851	-5.304652312	No Change	ip.B.minus.AL-ip.B.plus.AL	P70392
-0.971430237	-1.807670976	-1.846004671	0.109609207	0.39192045	-5.459634045	No Change	ip.B.minus.AL-ip.B.plus.AL	P70398
0.732047641	5.142114594	1.379898056	0.21221432	0.523956697	-6.072374532	No Change	ip.B.minus.AL-ip.B.plus.AL	P70399
1.387649476	1.633592883	5.541999624	0.001031872	0.019964109	-0.558265318	No Change	ip.B.minus.AL-ip.B.plus.AL	P70403
-0.193086293	-0.409419475	-0.492662066	0.638094725	0.832763116	-6.891006037	No Change	ip.B.minus.AL-ip.B.plus.AL	P70404
-0.039302976	2.045023977	-0.111559905	0.91446382	0.965700955	-7.019948683	No Change	ip.B.minus.AL-ip.B.plus.AL	P70408
-0.105198383	1.745087587	-0.282659393	0.786030751	0.911267068	-6.981719501	No Change	ip.B.minus.AL-ip.B.plus.AL	P70414
1.734167865	-1.250684904	5.700021784	0.000880968	0.017904293	-0.388178674	No Change	ip.B.minus.AL-ip.B.plus.AL	P70425
-0.524802143	-2.108564899	-0.808374698	0.446818487	0.720739476	-6.671424576	No Change	ip.B.minus.AL-ip.B.plus.AL	P70426
0.595318301	0.225710508	2.317611798	0.055479113	0.280012121	-4.78612171	No Change	ip.B.minus.AL-ip.B.plus.AL	P70428
-0.13072291	-0.803679995	-0.42395173	0.684973331	0.859953839	-6.92583656	No Change	ip.B.minus.AL-ip.B.plus.AL	P70429
0.060721488	-1.419001138	0.127833357	0.902059423	0.961371386	-7.017730089	No Change	ip.B.minus.AL-ip.B.plus.AL	P70441
0.228010716	-1.250147343	0.88025931	0.409394852	0.695050428	-6.608912989	No Change	ip.B.minus.AL-ip.B.plus.AL	P70444
0.105995699	-1.398254285	0.427415605	0.682571294	0.858730859	-6.924198437	No Change	ip.B.minus.AL-ip.B.plus.AL	P70445
-0.675628011	0.490394555	-2.209918229	0.064794502	0.30401604	-4.942355356	No Change	ip.B.minus.AL-ip.B.plus.AL	P70452
-0.378569479	-0.432784174	-1.479438355	0.184756686	0.496273451	-5.948435941	No Change	ip.B.minus.AL-ip.B.plus.AL	P70460
0.799336953	3.197690976	2.092614826	0.076761443	0.328381713	-5.11128547	No Change	ip.B.minus.AL-ip.B.plus.AL	P70663
3.781360392	2.148000785	10.35649482	2.41E-05	0.001830767	3.391159709	No Change	ip.B.minus.AL-ip.B.plus.AL	P70665
0.138649888	-0.030752705	0.845188367	0.427358281	0.706679059	-6.639946045	No Change	ip.B.minus.AL-ip.B.plus.AL	P70670
0.345065058	-0.503503116	1.55663977	0.165737882	0.474771238	-5.849360046	No Change	ip.B.minus.AL-ip.B.plus.AL	P70671
-0.518931778	-1.033419468	-1.4409889	0.194956772	0.50514649	-5.996844396	No Change	ip.B.minus.AL-ip.B.plus.AL	P70677
-0.165845406	-0.040861012	-0.989080933	0.35722935	0.655948371	-6.506429091	No Change	ip.B.minus.AL-ip.B.plus.AL	P70694
-0.272361488	0.197073977	-0.887374151	0.405819226	0.692267965	-6.602495408	No Change	ip.B.minus.AL-ip.B.plus.AL	P70695
-0.261367419	-1.427338602	-1.386097338	0.210402646	0.521366855	-6.064790624	No Change	ip.B.minus.AL-ip.B.plus.AL	P70697
0.442522612	-1.449675233	2.371959322	0.051310371	0.269670097	-4.706994193	No Change	ip.B.minus.AL-ip.B.plus.AL	P70698
5.022750298	3.395033853	11.23714525	1.44E-05	0.001611333	3.907432984	No Change	ip.B.minus.AL-ip.B.plus.AL	P70699
0.70266382	2.660830359	1.836929013	0.111051476	0.394215904	-5.472219588	No Change	ip.B.minus.AL-ip.B.plus.AL	P70704
0.356863622	-1.867357601	0.614922449	0.559045698	0.787163243	-6.817191453	No Change	ip.B.minus.AL-ip.B.plus.AL	P80313
-0.037070521	-0.904380154	-0.14966615	0.885464541	0.953479299	-7.014282376	No Change	ip.B.minus.AL-ip.B.plus.AL	P80314
0.484048268	-1.425209782	1.307250047	0.234500671	0.54778141	-6.159813795	No Change	ip.B.minus.AL-ip.B.plus.AL	P80315
0.638520692	-1.871691794	1.896438868	0.101921548	0.377738465	-5.38934962	No Change	ip.B.minus.AL-ip.B.plus.AL	P80316
-0.664128049	-0.927743276	-1.458957253	0.190127917	0.500263582	-5.974302855	No Change	ip.B.minus.AL-ip.B.plus.AL	P80317
0.397419566	-1.510215957	1.511275722	0.176682294	0.488928093	-5.907871727	No Change	ip.B.minus.AL-ip.B.plus.AL	P80318
-0.171728654	1.332048182	-0.592695529	0.57297367	0.792357455	-6.831708371	No Change	ip.B.minus.AL-ip.B.plus.AL	P80560
0.488478871	2.274970294	0.867241683	0.415996893	0.699425859	-6.620549039	No Change	ip.B.minus.AL-ip.B.plus.AL	P81117
-2.298649186	-0.013840272	-9.299370096	4.73E-05	0.002478466	2.703612749	No Change	ip.B.minus.AL-ip.B.plus.AL	P81122
0.581414288	-0.391370405	2.697986266	0.03226182	0.210237316	-4.231068358	No Change	ip.B.minus.AL-ip.B.plus.AL	P82198
-0.799782064	1.000037731	-1.841968977	0.110248277	0.393009916	-5.465232914	No Change	ip.B.minus.AL-ip.B.plus.AL	P82343
-0.037441539	0.02992424	-0.210253961	0.839764237	0.931608933	-7.001899025	No Change	ip.B.minus.AL-ip.B.plus.AL	P82347
-0.276471052	0.187394349	-1.298915394	0.237184791	0.550484119	-6.169670271	No Change	ip.B.minus.AL-ip.B.plus.AL	P82348
-0.260525955	0.168995911	-1.483634041	0.1836736	0.495832414	-5.94311461	No Change	ip.B.minus.AL-ip.B.plus.AL	P82349
0.26353376	-0.17528812	1.397678169	0.207055297	0.517373853	-6.050573505	No Change	ip.B.minus.AL-ip.B.plus.AL	P82350
-1.172360347	-0.093230548	-3.28177913	0.014469714	0.129372731	-3.390907334	No Change	ip.B.minus.AL-ip.B.plus.AL	P83093
-0.178810384	-0.30724639	-0.800602382	0.451005932	0.72391367	-6.677924058	No Change	ip.B.minus.AL-ip.B.plus.AL	P83510
-0.405859713	-1.278523278	-1.956522874	0.093451745	0.360778851	-5.304911897	No Change	ip.B.minus.AL-ip.B.plus.AL	P83741
0.490632067	0.410155225	0.829090758	0.435791677	0.71362943	-6.6538507	No Change	ip.B.minus.AL-ip.B.plus.AL	P83870
0.56824337	-1.910416686	1.461097447	0.189560061	0.50006948	-5.971608416	No Change	ip.B.minus.AL-ip.B.plus.AL	P83882
0.110806965	-0.245404018	0.49135661	0.638969799	0.833531778	-6.891713251	No Change	ip.B.minus.AL-ip.B.plus.AL	P83887
-0.587374564	0.260635294	-1.971328957	0.091473639	0.358472024	-5.283996736	No Change	ip.B.minus.AL-ip.B.plus.AL	P83917
0.133899976	0.518581243	0.398086614	0.703032929	0.869997082	-6.937668348	No Change	ip.B.minus.AL-ip.B.plus.AL	P83940
-0.328329352	0.454386862	-1.020385929	0.343216502	0.642967676	-6.475294726	No Change	ip.B.minus.AL-ip.B.plus.AL	P84075
-0.890239933	-0.13677294	-3.783110176	0.00754817	0.085309273	-2.698388058	No Change	ip.B.minus.AL-ip.B.plus.AL	P84084
0.676464935	-3.46141522	1.498493713	0.179884266	0.492613891	-5.924208315	No Change	ip.B.minus.AL-ip.B.plus.AL	P84086
0.588806769	0.846662631	2.326990153	0.054735658	0.27913963	-4.77247839	No Change	ip.B.minus.AL-ip.B.plus.AL	P84089
0.243847817	1.595391109	0.690604057	0.513183714	0.759299041	-6.764231808	No Change	ip.B.minus.AL-ip.B.plus.AL	P84091
-0.457176013	1.761836806	-1.505982294	0.178001921	0.490992813	-5.914645408	No Change	ip.B.minus.AL-ip.B.plus.AL	P84096
-0.461321094	-1.338313095	-2.257538211	0.060493013	0.292240079	-4.873380959	No Change	ip.B.minus.AL-ip.B.plus.AL	P84099
-0.763208281	-0.02411125	-2.286983719	0.057979979	0.286578517	-4.830640954	No Change	ip.B.minus.AL-ip.B.plus.AL	P84104
-0.367723294	-0.176270126	-1.853395963	0.108448114	0.390105638	-5.449369865	No Change	ip.B.minus.AL-ip.B.plus.AL	P84309
-0.132832758	-1.201032081	-0.596167487	0.570784644	0.791105845	-6.829472325	No Change	ip.B.minus.AL-ip.B.plus.AL	P85094
-0.289483816	0.059293366	-1.178779782	0.278929003	0.588122025	-6.307412466	No Change	ip.B.minus.AL-ip.B.plus.AL	P97287
-0.459799215	0.841515802	-0.935404395	0.382286276	0.672739704	-6.558121585	No Change	ip.B.minus.AL-ip.B.plus.AL	P97290
-1.189204408	0.515494146	-1.470365279	0.187118816	0.49836469	-5.959917373	No Change	ip.B.minus.AL-ip.B.plus.AL	P97291
-0.223161752	0.134067054	-0.933417424	0.383238942	0.672739704	-6.559993066	No Change	ip.B.minus.AL-ip.B.plus.AL	P97298
-0.330340663	1.589234635	-1.356824097	0.219080271	0.531896765	-6.100436345	No Change	ip.B.minus.AL-ip.B.plus.AL	P97300
0.458884272	0.737356618	1.048260671	0.331108031	0.632921827	-6.446980297	No Change	ip.B.minus.AL-ip.B.plus.AL	P97304
0.334044225	-0.016646536	0.571810205	0.586245038	0.801915771	-6.844910609	No Change	ip.B.minus.AL-ip.B.plus.AL	P97314
1.097301263	0.325322074	1.590830429	0.157908735	0.463971227	-5.804734857	No Change	ip.B.minus.AL-ip.B.plus.AL	P97315
0.732177199	0.641899152	1.565462276	0.163683765	0.473424875	-5.837887118	No Change	ip.B.minus.AL-ip.B.plus.AL	P97325
-0.360803422	0.06191993	-1.852134274	0.10864546	0.390200709	-5.45112286	No Change	ip.B.minus.AL-ip.B.plus.AL	P97328
-1.051322271	1.081703636	-3.125219156	0.017863384	0.148676674	-3.613373278	No Change	ip.B.minus.AL-ip.B.plus.AL	P97333
0.125566909	-0.237625067	0.363995837	0.727155104	0.881621334	-6.952176147	No Change	ip.B.minus.AL-ip.B.plus.AL	P97348
0.505512535	0.200992784	1.618683405	0.151787793	0.455363379	-5.768064996	No Change	ip.B.minus.AL-ip.B.plus.AL	P97351
-0.179437135	1.479776521	-0.454835369	0.663699263	0.84917269	-6.910787625	No Change	ip.B.minus.AL-ip.B.plus.AL	P97352
0.255375604	-3.078086776	0.616221321	0.558238116	0.786702234	-6.816328368	No Change	ip.B.minus.AL-ip.B.plus.AL	P97355
-0.600512578	0.796715496	-2.36781469	0.051616633	0.270277004	-4.713033674	No Change	ip.B.minus.AL-ip.B.plus.AL	P97360
0.629590328	-0.242138769	2.180388582	0.067616783	0.309356943	-4.985023489	No Change	ip.B.minus.AL-ip.B.plus.AL	P97363
-0.305395266	-0.291337797	-1.734234955	0.128707983	0.421500548	-5.613163419	No Change	ip.B.minus.AL-ip.B.plus.AL	P97364
-0.706678079	0.458644784	-1.936121608	0.096246811	0.365989029	-5.333663062	No Change	ip.B.minus.AL-ip.B.plus.AL	P97366
-0.436425682	0.869811242	-2.075808499	0.07864955	0.33251282	-5.135350932	No Change	ip.B.minus.AL-ip.B.plus.AL	P97370
-1.114487965	-0.510155983	-2.487246126	0.043502467	0.247671155	-4.538771579	No Change	ip.B.minus.AL-ip.B.plus.AL	P97371
-0.327184855	-0.14761902	-1.868559771	0.106103496	0.385723378	-5.428272442	No Change	ip.B.minus.AL-ip.B.plus.AL	P97372
-0.325849204	5.89175006	-0.608390879	0.563117375	0.788871119	-6.821506968	No Change	ip.B.minus.AL-ip.B.plus.AL	P97376
1.077529406	0.43214144	2.1992282	0.065802131	0.304924758	-4.957811456	No Change	ip.B.minus.AL-ip.B.plus.AL	P97379
-0.001606997	-1.398974349	-0.005831819	0.99551794	0.998300757	-7.027025694	No Change	ip.B.minus.AL-ip.B.plus.AL	P97384
-0.33652052	5.030266171	-0.792077355	0.455630451	0.725561196	-6.684993512	No Change	ip.B.minus.AL-ip.B.plus.AL	P97390
-0.452836869	-1.168904889	-0.976257955	0.363096605	0.661359556	-6.518974838	No Change	ip.B.minus.AL-ip.B.plus.AL	P97393
0.596694431	3.834991312	1.229967944	0.260431515	0.572063965	-6.249741111	No Change	ip.B.minus.AL-ip.B.plus.AL	P97401
-0.881724199	-0.093356543	-1.691042001	0.136914618	0.431865509	-5.671560771	No Change	ip.B.minus.AL-ip.B.plus.AL	P97411
-0.376442009	0.045501621	-1.020150722	0.343320148	0.64298597	-6.475531295	No Change	ip.B.minus.AL-ip.B.plus.AL	P97414
-0.2651218	0.015722801	-1.102794794	0.308411356	0.615706331	-6.390029503	No Change	ip.B.minus.AL-ip.B.plus.AL	P97425
0.849954148	-0.049774194	1.827439782	0.11257922	0.396022126	-5.485357442	No Change	ip.B.minus.AL-ip.B.plus.AL	P97426
-0.256559918	-1.371575502	-0.553501773	0.598022936	0.809043012	-6.856130735	No Change	ip.B.minus.AL-ip.B.plus.AL	P97427
-0.006725135	0.109917235	-0.03701158	0.971561937	0.989287187	-7.026263364	No Change	ip.B.minus.AL-ip.B.plus.AL	P97429
2.220679745	1.002892515	7.250945662	0.000216673	0.006322251	1.111415831	No Change	ip.B.minus.AL-ip.B.plus.AL	P97432
0.321423078	1.87526052	1.288903619	0.240444459	0.554645305	-6.181460705	No Change	ip.B.minus.AL-ip.B.plus.AL	P97434
0.053555411	0.890238213	0.206576839	0.842520808	0.932579846	-7.002768088	No Change	ip.B.minus.AL-ip.B.plus.AL	P97441
-0.436537425	0.283121017	-1.594604516	0.157066011	0.463483458	-5.79978241	No Change	ip.B.minus.AL-ip.B.plus.AL	P97443
-0.983859888	1.3337831	-4.219455825	0.004418161	0.058757249	-2.124192782	No Change	ip.B.minus.AL-ip.B.plus.AL	P97445
0.028319178	-2.271793054	0.046704458	0.964119938	0.986494392	-7.025800368	No Change	ip.B.minus.AL-ip.B.plus.AL	P97447
-0.897754542	1.005369424	-2.002939522	0.087388255	0.351864879	-5.23921179	No Change	ip.B.minus.AL-ip.B.plus.AL	P97449
-0.606998057	-0.727285444	-2.452777692	0.045698844	0.253671025	-4.589102528	No Change	ip.B.minus.AL-ip.B.plus.AL	P97450
0.984551784	-0.668083005	4.357907659	0.003750107	0.052740212	-1.947949799	No Change	ip.B.minus.AL-ip.B.plus.AL	P97461
1.789655173	3.250702582	1.228965412	0.260783505	0.572653488	-6.250885514	No Change	ip.B.minus.AL-ip.B.plus.AL	P97464
0.366509254	1.75755108	0.919809126	0.389811895	0.677305991	-6.572728145	No Change	ip.B.minus.AL-ip.B.plus.AL	P97467
-0.74959018	0.511425928	-1.280592217	0.24318009	0.55610699	-6.191207308	No Change	ip.B.minus.AL-ip.B.plus.AL	P97468
0.512224262	-1.741275532	1.82106588	0.113616856	0.398081401	-5.494169754	No Change	ip.B.minus.AL-ip.B.plus.AL	P97470
0.275773444	-0.539190159	1.163981535	0.284478786	0.594748231	-6.323789072	No Change	ip.B.minus.AL-ip.B.plus.AL	P97473
0.082689334	-0.127962095	0.375346184	0.719084737	0.877883138	-6.947483873	No Change	ip.B.minus.AL-ip.B.plus.AL	P97478
0.420719313	-0.364144814	1.773525437	0.12165404	0.408836493	-5.559571126	No Change	ip.B.minus.AL-ip.B.plus.AL	P97484
-0.601580232	1.158081425	-1.969706304	0.091688388	0.358472024	-5.286290873	No Change	ip.B.minus.AL-ip.B.plus.AL	P97490
-0.940781054	-0.751294985	-3.985026228	0.005870156	0.072180789	-2.429192237	No Change	ip.B.minus.AL-ip.B.plus.AL	P97492
-0.341140101	-0.533301156	-1.255687736	0.251539499	0.564295457	-6.220183768	No Change	ip.B.minus.AL-ip.B.plus.AL	P97493
0.151599948	-1.766355934	0.657382716	0.533013548	0.769526907	-6.788142852	No Change	ip.B.minus.AL-ip.B.plus.AL	P97494
0.12646618	-0.064781816	0.614071706	0.559575033	0.787452107	-6.817755882	No Change	ip.B.minus.AL-ip.B.plus.AL	P97501
-0.177059054	5.21029223	-0.3553848	0.733302954	0.884691198	-6.955643624	No Change	ip.B.minus.AL-ip.B.plus.AL	P97717
0.061162889	-0.505603494	0.365314797	0.726215338	0.881263085	-6.951637986	No Change	ip.B.minus.AL-ip.B.plus.AL	P97742
-0.28642786	5.237565949	-0.551652053	0.599220252	0.809958458	-6.857245836	No Change	ip.B.minus.AL-ip.B.plus.AL	P97762
1.275772898	-0.054042317	5.498373247	0.001078504	0.020690967	-0.60583457	No Change	ip.B.minus.AL-ip.B.plus.AL	P97765
0.020158134	-1.131360338	0.045349787	0.965159813	0.986623814	-7.025871518	No Change	ip.B.minus.AL-ip.B.plus.AL	P97770
-0.167141941	3.15286306	-0.478102268	0.647889551	0.83914439	-6.898794694	No Change	ip.B.minus.AL-ip.B.plus.AL	P97772
1.346844845	1.423666672	2.914050149	0.023858775	0.177157489	-3.917107108	No Change	ip.B.minus.AL-ip.B.plus.AL	P97785
0.083090588	0.732681891	0.287592713	0.782411399	0.909493494	-6.980133436	No Change	ip.B.minus.AL-ip.B.plus.AL	P97792
-1.682937452	1.221578741	-4.075838375	0.005253108	0.067124136	-2.310068659	No Change	ip.B.minus.AL-ip.B.plus.AL	P97793
-0.314860329	0.989870946	-1.366254773	0.216250526	0.530100163	-6.088998895	No Change	ip.B.minus.AL-ip.B.plus.AL	P97797
0.256251342	1.194287661	0.944320058	0.378033737	0.671286767	-6.549686716	No Change	ip.B.minus.AL-ip.B.plus.AL	P97798
-0.421097924	0.02347258	-1.237715909	0.257724879	0.569773305	-6.24087706	No Change	ip.B.minus.AL-ip.B.plus.AL	P97807
0.369150527	-0.716876969	0.574780516	0.584346834	0.800598413	-6.843059082	No Change	ip.B.minus.AL-ip.B.plus.AL	P97813
-0.243701176	0.469487623	-0.717552559	0.49745207	0.749131317	-6.744088107	No Change	ip.B.minus.AL-ip.B.plus.AL	P97819
-0.498335593	-1.185525822	-1.026345376	0.340598688	0.64064542	-6.469287591	No Change	ip.B.minus.AL-ip.B.plus.AL	P97820
3.048561704	1.606318523	7.625322176	0.000160041	0.005453346	1.431992432	No Change	ip.B.minus.AL-ip.B.plus.AL	P97821
-0.589507965	-3.087308306	-1.32617922	0.228503319	0.541111365	-6.137291577	No Change	ip.B.minus.AL-ip.B.plus.AL	P97822
-0.508370491	-1.343098888	-2.017796207	0.085531297	0.347658075	-5.218104191	No Change	ip.B.minus.AL-ip.B.plus.AL	P97823
-0.220643617	-2.720380222	-0.445137184	0.67034495	0.851914042	-6.91562071	No Change	ip.B.minus.AL-ip.B.plus.AL	P97825
0.339136505	-0.369666272	0.880159575	0.409445139	0.695050428	-6.609002661	No Change	ip.B.minus.AL-ip.B.plus.AL	P97855
-0.313012363	2.905737539	-0.827493173	0.436635087	0.71362943	-6.655218839	No Change	ip.B.minus.AL-ip.B.plus.AL	P97863
0.125566897	-0.334037912	0.364415119	0.726856309	0.881564692	-6.952005275	No Change	ip.B.minus.AL-ip.B.plus.AL	P97864
-0.183335206	0.107088064	-0.566362142	0.589735861	0.803641248	-6.848284036	No Change	ip.B.minus.AL-ip.B.plus.AL	P97865
0.690295132	2.383722108	1.457065167	0.190631232	0.500537024	-5.976683256	No Change	ip.B.minus.AL-ip.B.plus.AL	P97868
-0.037034986	-0.066603275	-0.224890346	0.828816527	0.92819003	-6.998289982	No Change	ip.B.minus.AL-ip.B.plus.AL	P97872
0.359904987	-0.107546105	1.337080071	0.225111162	0.537582409	-6.124236691	No Change	ip.B.minus.AL-ip.B.plus.AL	P97927
0.47367409	-2.305140126	1.635462452	0.148208767	0.449152156	-5.745842715	No Change	ip.B.minus.AL-ip.B.plus.AL	P97930
0.294594916	1.461309412	0.747076884	0.480585862	0.741151657	-6.721264644	No Change	ip.B.minus.AL-ip.B.plus.AL	P97950
-0.167640417	1.796464725	-0.597095566	0.570200338	0.790888408	-6.828872628	No Change	ip.B.minus.AL-ip.B.plus.AL	P97952
1.924223477	-0.304496654	4.568868761	0.002937179	0.044407807	-1.685003769	No Change	ip.B.minus.AL-ip.B.plus.AL	P98063
-0.736168461	4.977391964	-1.23421069	0.258946375	0.570264863	-6.244891504	No Change	ip.B.minus.AL-ip.B.plus.AL	P98064
-0.99509278	0.914373404	-2.260673552	0.060220218	0.291745308	-4.868833082	No Change	ip.B.minus.AL-ip.B.plus.AL	P98078
-0.287804415	0.204612078	-0.462337436	0.658580821	0.846826218	-6.906981889	No Change	ip.B.minus.AL-ip.B.plus.AL	P98083
-0.336474076	1.524854731	-1.329849389	0.22735623	0.539907917	-6.13290304	No Change	ip.B.minus.AL-ip.B.plus.AL	P98084
-0.437354525	3.447345143	-0.750967165	0.478392491	0.739618549	-6.718199254	No Change	ip.B.minus.AL-ip.B.plus.AL	P98086
-1.530484835	3.232811358	-3.772498954	0.007649875	0.086075362	-2.712697201	No Change	ip.B.minus.AL-ip.B.plus.AL	P98154
-0.309476951	4.680994334	-0.619808247	0.556011576	0.785180059	-6.813936474	No Change	ip.B.minus.AL-ip.B.plus.AL	P98156
-0.119387746	-0.315119286	-0.412595748	0.692875782	0.864062973	-6.931118356	No Change	ip.B.minus.AL-ip.B.plus.AL	P98191
-1.061200107	1.526435035	-2.151961586	0.070451298	0.314274691	-5.026013726	No Change	ip.B.minus.AL-ip.B.plus.AL	P98192
0.269803116	2.864539634	0.619267632	0.556346813	0.785367178	-6.814297767	No Change	ip.B.minus.AL-ip.B.plus.AL	P98195
0.412832043	3.031889168	1.149946762	0.289827338	0.598347672	-6.339194676	No Change	ip.B.minus.AL-ip.B.plus.AL	P98197
-0.810910379	5.278203011	-1.671187602	0.140852085	0.437901012	-5.698211387	No Change	ip.B.minus.AL-ip.B.plus.AL	P98200
-0.809523932	-0.123004292	-2.702383715	0.032062658	0.210237316	-4.224656704	No Change	ip.B.minus.AL-ip.B.plus.AL	P98203
0.023035651	-1.269069038	0.113358011	0.91309188	0.965509906	-7.019718305	No Change	ip.B.minus.AL-ip.B.plus.AL	P99024
0.151410964	-0.027124586	0.837628977	0.431303849	0.71009617	-6.646502523	No Change	ip.B.minus.AL-ip.B.plus.AL	P99025
0.674657997	-1.826617001	1.36534382	0.21652244	0.53038705	-6.090105624	No Change	ip.B.minus.AL-ip.B.plus.AL	P99026
-0.063125595	-0.217399237	-0.109879464	0.91574627	0.96600221	-7.020160667	No Change	ip.B.minus.AL-ip.B.plus.AL	P99027
-2.399019809	-1.272610052	-2.792960316	0.028236131	0.193194129	-4.092762931	No Change	ip.B.minus.AL-ip.B.plus.AL	P99028
-0.213621188	-0.642763789	-0.86044462	0.419474894	0.701754652	-6.62656995	No Change	ip.B.minus.AL-ip.B.plus.AL	P99029
0.554515079	0.423111518	1.59838985	0.156225003	0.462455565	-5.794810008	No Change	ip.B.minus.AL-ip.B.plus.AL	Q00262
1.276519225	3.273821006	2.607037051	0.036685929	0.224341009	-4.363795891	No Change	ip.B.minus.AL-ip.B.plus.AL	Q00493
0.030737069	-0.009470957	0.182393057	0.860708083	0.939861626	-7.00810612	No Change	ip.B.minus.AL-ip.B.plus.AL	Q00519
-0.284289347	-0.695295239	-0.91288541	0.393188551	0.67900867	-6.579152144	No Change	ip.B.minus.AL-ip.B.plus.AL	Q00558
1.91245795	1.35381208	4.767723991	0.002346822	0.036865555	-1.443332417	No Change	ip.B.minus.AL-ip.B.plus.AL	Q00560
0.078457756	-2.38583877	0.112903768	0.913438433	0.965509906	-7.01977685	No Change	ip.B.minus.AL-ip.B.plus.AL	Q00612
1.393130164	-1.722435167	4.911389562	0.002002607	0.032579225	-1.272444355	No Change	ip.B.minus.AL-ip.B.plus.AL	Q00623
[truncated: 11,699 more rows]
