# Supplementary material for: CURTAIN—A unique web-based tool for exploration and sharing of MS-based proteomics data
Source: Proc Natl Acad Sci U S A. 2024 Feb 7;121(7):e2312676121. doi: 10.1073/pnas.2312676121 (PMC10873628; doi:10.1073/pnas.2312676121)
Supplement: Supplementary file 9 — Code S01 (ZIP) [file pnas.2312676121.sd08.zip › Alessi-Lab-curtain-353715d/docs/assets/proteinLists/lrrk2.txt]

RAB7A
RAB1A
RAB10
PPM1J
RAB8A
VPS35
RAB1B
RAB8B
RAB12
RAB35
SPAG9
RAB3A
RAB3D
RAB43
RILPL1
RAB3B
RAB29
PPM1H
LRRK2
RILPL2
LRRK1
MAPK8IP3
PINK1
PRKN
TMEM55B
SNCA
SHH
GLI3
DENND4C
RAB38
