# Supplementary material for: CURTAIN—A unique web-based tool for exploration and sharing of MS-based proteomics data
Source: Proc Natl Acad Sci U S A. 2024 Feb 7;121(7):e2312676121. doi: 10.1073/pnas.2312676121 (PMC10873628; doi:10.1073/pnas.2312676121)
Supplement: Supplementary file 9 — Code S01 (ZIP) [file pnas.2312676121.sd08.zip › Alessi-Lab-curtain-353715d/docs/assets/proteinLists/metabolism.txt]

AADAT
AASDH
AASDHPPT
AASS
ACMSD
ACY1
ACY3
ADC
ADI1
ADO
AFMID
AGMAT
AGPS
AGXT
AGXT2
ALDH18A1
ALDH4A1
ALDH5A1
AMDHD1
AMDHD2
AMT
ARG1
ARG2
ASL
ASNS
ASNSD1
ASPA
ASPG
ASRGL1
ASS1
BCAT1
BCAT2
BCKDHA
BCKDHB
BHMT
BHMT2
CBS
CCBL1
CCBL2
CCDC102B
CDO1
CPS1
CRYM
CSAD
CTH
DAO
DBT
DDO
DMGDH
ETNPPL
FAH
FAHD1
FAHD2A
FAHD2B
FTCD
GAD1
GAD2
GADL1
GCAT
GCDH
GCSH
GLDC
GLS
GLS2
GLUD1
GLUD2
GLUL
GPT
GPT2
HAAO
HAL
HDC
HGD
HIBADH
HIBCH
HNMT
HPD
HPDL
IDO1
ILVBL
INMT
IVD
KMO
KYNU
LGSN
MAT1A
MAT2A
MAT2B
MCCC1
MCCC2
MSRA
MSRB1
MSRB2
MSRB3
MTR
NFS1
OAT
OTC
PAH
PCBD1
PCBD2
PCYOX1
PCYOX1L
PHGDH
PHYKPL
PIPOX
PRODH
PRODH2
PSAT1
PSPH
PYCR1
PYCR2
PYCRL
SARDH
SCCPDH
SCLY
SDS
SDSL
SEPHS1
SEPHS2
SUOX
TAT
TDO2
THNSL1
THNSL2
TMLHE
UROC1
ABCA1
ABCA10
ABCA12
ABCA13
ABCA2
ABCA3
ABCA4
ABCA5
ABCA6
ABCA7
ABCA8
ABCA9
ABCB1
ABCB10
ABCB11
ABCB4
ABCB5
ABCB6
ABCB7
ABCB8
ABCB9
ABCC1
ABCC10
ABCC11
ABCC12
ABCC2
ABCC3
ABCC4
ABCC5
ABCC6
ABCC8
ABCC9
ABCD1
ABCD2
ABCD3
ABCD4
ABCE1
ABCF1
ABCF2
ABCF3
ABCG1
ABCG2
ABCG4
ABCG5
ABCG8
ATP10A
ATP10B
ATP10D
ATP11A
ATP11B
ATP11C
ATP12A
ATP13A1
ATP13A2
ATP13A3
ATP13A4
ATP13A5
ATP4A
ATP4B
ATP5A1
ATP5B
ATP5C1
ATP5D
ATP5E
ATP5F1
ATP5G1
ATP5G2
ATP5G3
ATP5H
ATP5I
ATP5J
ATP5J2
ATP5L
ATP5O
ATP5S
ATP5SL
ATP6AP1
ATP6AP2
ATP6V0A1
ATP6V0A2
ATP6V0A4
ATP6V0B
ATP6V0C
ATP6V0D1
ATP6V0D2
ATP6V0E1
ATP6V0E2
ATP6V1A
ATP6V1B1
ATP6V1B2
ATP6V1C1
ATP6V1C2
ATP6V1D
ATP6V1E1
ATP6V1E2
ATP6V1F
ATP6V1G1
ATP6V1G2
ATP6V1G3
ATP6V1H
ATP7A
ATP7B
ATP8A1
ATP8A2
ATP8B1
ATP8B2
ATP8B3
ATP8B4
ATP9A
ATP9B
CFTR
TAP1
TAP2
TCIRG1
ATP2A1
ATP2A2
ATP2A3
ATP2B1
ATP2B2
ATP2B3
ATP2B4
ATP2C1
ATP2C2
CACNA1A
CACNA1B
CACNA1C
CACNA1D
CACNA1E
CACNA1F
CACNA1G
CACNA1H
CACNA1I
CACNA1S
CACNA2D1
CACNA2D2
CACNA2D3
CACNA2D4
CACNB1
CACNB2
CACNB3
CACNB4
CACNG1
CACNG2
CACNG3
CACNG4
CACNG5
CACNG6
CACNG7
CACNG8
CLCA1
CLCA2
CLCA4
CLCC1
CLCN1
CLCN2
CLCN3
CLCN4
CLCN5
CLCN6
CLCN7
CLCNKA
CLCNKB
CLIC1
CLIC2
CLIC3
CLIC4
CLIC5
CLIC6
ITPR1
ITPR2
ITPR3
MCOLN1
MCOLN2
MCOLN3
NALCN
OCA2
ORAI1
ORAI2
ORAI3
P2RX1
P2RX2
P2RX3
P2RX4
P2RX5
P2RX6
P2RX7
PKD1
PKD2
PKD2L1
RYR1
RYR2
RYR3
SCN10A
SCN11A
SCN1A
SCN1B
SCN2A
SCN2B
SCN3A
SCN3B
SCN4A
SCN4B
SCN5A
SCN7A
SCN8A
SCN9A
SCNN1A
SCNN1B
SCNN1D
SCNN1G
SLC8A1
SLC8A2
SLC8A3
SLC9A1
SLC9A2
SLC9A3
SLC9A4
SLC9A5
SLC9A6
SLC9A7
SLC9A8
SLC9A9
SLC9C1
SLC9C2
AGK
AGL
AMY1A
AMY2A
AMY2B
BDH1
BDH2
CHI3L1
CHI3L2
CHIA
CHID1
CHIT1
CMAS
CRYL1
DCXR
FBP1
FBP2
FPGT
FUK
G6PC
G6PC2
G6PC3
GAA
GALK1
GALK2
GALM
GALT
GBE1
GFOD1
GFOD2
GFPT1
GFPT2
GLO1
GLOD4
GLYCTK
GMDS
GMPPA
GMPPB
GNE
GNPDA1
GNPDA2
GNPNAT1
GNPTAB
GNPTG
GRHPR
GYG1
GYG2
GYS1
GYS2
H6PD
HAO1
HAO2
HYI
IDNK
KHK
LALBA
LCT
LCTL
MGAM
MPI
NAGK
NANP
NANS
NPL
OXCT1
OXCT2
PCK1
PCK2
PGM3
PGP
PMM1
PMM2
PYGB
PYGL
PYGM
RBKS
RENBP
SI
SIAE
SORD
TSTA3
UAP1
UAP1L1
UGP2
XYLB
AACS
ACOT1
ACOT11
ACOT12
ACOT2
ACOT4
ACOT6
ACOT7
ACOT8
ACOT9
AHCY
AHCYL1
AHCYL2
BBOX1
BCMO1
BCO2
BST1
BTD
CEL
COASY
CRAT
CUBN
CYP24A1
CYP26A1
CYP26B1
CYP26C1
CYP27B1
DAK
DHFR
DHFRL1
DUOX1
DUOX2
FLAD1
FOLH1
FPGS
GCH1
GPHN
HLCS
LRAT
MMAB
MMACHC
MMADHC
MOCOS
MOCS1
MOCS2
MOCS3
MTHFD1
MTHFD1L
MTHFD2
MTHFD2L
MTHFR
MTHFS
MTHFSD
MTRR
NADK
NADSYN1
NAGS
NAMPT
NAPRT1
NMNAT1
NMNAT2
NMNAT3
NMRK1
NNMT
NNT
NOX1
NOX3
NOX4
NOX5
NQO1
NQO2
PANK1
PANK2
PANK3
PANK4
PDXK
PDXP
PHOSPHO2
PNPO
PPCDC
PPCS
PTS
QDPR
QPRT
RDH10
RDH11
RDH12
RDH13
RDH14
RDH16
RDH5
RDH8
RETSAT
RFK
RPE65
SDR16C5
SHMT1
SHMT2
SPR
THTPA
TPK1
VKORC1
VKORC1L1
AADAC
AADACL2
AADACL3
AADACL4
BCHE
CAT
CES1
CES2
CES3
CES5A
DHDH
DPEP1
DPEP2
DPEP3
EPHX1
EPHX2
FMO1
FMO2
FMO3
FMO4
FMO5
GCLC
GCLM
GPX1
GPX2
GPX3
GPX4
GPX5
GPX6
GPX7
GPX8
GSR
GSS
GSTA1
GSTA2
GSTA3
GSTA4
GSTA5
GSTCD
GSTK1
GSTM1
GSTM2
GSTM3
GSTM4
GSTM5
GSTO1
GSTO2
GSTP1
GSTT1
GSTT2
HAGH
HAGHL
MGST1
MGST2
MGST3
NCEH1
SOD1
SOD2
SOD3
TPMT
UGT1A1
UGT1A10
UGT1A3
UGT1A4
UGT1A5
UGT1A6
UGT1A7
UGT1A8
UGT1A9
UGT2A1
UGT2A2
UGT2A3
UGT2B11
UGT2B15
UGT2B17
UGT2B28
UGT2B4
UGT2B7
UGT3A1
UGT3A2
ACAA1
ACAA2
ACACA
ACACB
ACAD10
ACAD11
ACAD8
ACAD9
ACADL
ACADM
ACADS
ACADSB
ACADVL
ACAT1
ACAT2
ACBD3
ACBD4
ACBD5
ACBD6
ACOX1
ACOX2
ACOX3
ACOXL
ACSBG1
ACSBG2
ACSF2
ACSF3
ACSL1
ACSL3
ACSL4
ACSL5
ACSL6
ACSM1
ACSM2A
ACSM2B
ACSM3
ACSM4
ACSM5
ACSS1
ACSS2
ACSS3
AWAT1
AWAT2
CLYBL
CPT1A
CPT1B
CPT1C
CPT2
CYP4A22
CYP4B1
CYP4F11
CYP4F12
CYP4F2
CYP4F22
CYP4F3
CYP4V2
CYP4X1
CYP4Z1
DECR1
DECR2
DGAT1
DGAT2
DGAT2L6
ECH1
ECHDC1
ECHDC2
ECHDC3
ECHS1
ECI1
ECI2
EHHADH
ELOVL1
ELOVL2
ELOVL3
ELOVL4
ELOVL5
ELOVL6
ELOVL7
ETFA
ETFB
ETFDH
FA2H
FAAH
FAAH2
FADS1
FADS2
FADS3
FAR1
FAR2
FASN
HACL1
HADH
HADHA
HADHB
LIPC
LIPF
LIPG
LIPH
LIPI
LIPJ
LIPK
LIPM
LIPN
LPL
LPPR2
MCAT
MECR
MGLL
MLYCD
MTTP
OLAH
OXSM
PECR
PHYH
PHYHD1
PNLIP
PNLIPRP1
PNLIPRP3
PNPLA1
PNPLA2
PNPLA3
PNPLA4
PNPLA5
PNPLA6
PNPLA7
PNPLA8
SCD
SCD5
SCP2
SDR39U1
SDR42E1
SDR9C7
TECR
ACLY
ACO1
ACO2
ADPGK
ALDOA
ALDOB
ALDOC
BPGM
CS
D2HGDH
DERA
DLAT
DLST
ENO1
ENO2
ENO3
FH
G6PD
GAPDH
GAPDHS
GCK
GPI
HCCS
HK1
HK2
HK3
HKDC1
IDH1
IDH2
IDH3A
IDH3B
IDH3G
L2HGDH
LDHA
LDHAL6A
LDHAL6B
LDHB
LDHC
LDHD
MDH1
MDH1B
MDH2
ME1
ME2
ME3
OGDH
OGDHL
PC
PDHA1
PDHA2
PDHB
PDHX
PFKFB1
PFKFB2
PFKFB3
PFKFB4
PFKL
PFKM
PFKP
PGAM1
PGAM2
PGAM4
PGAM5
PGD
PGK1
PGK2
PGLS
PGM1
PGM2
PGM2L1
PGM5
PKLR
PKM
RPE
RPIA
SUCLA2
SUCLG1
SUCLG2
TALDO1
TKT
TKTL1
TKTL2
TPI1
A4GALT
A4GNT
B3GALNT1
B3GALNT2
B3GALT1
B3GALT2
B3GALT4
B3GALT5
B3GALT6
B3GALTL
B3GAT1
B3GAT2
B3GAT3
B3GNT1
B3GNT2
B3GNT3
B3GNT4
B3GNT5
B3GNT6
B3GNT7
B3GNT8
B3GNT9
B3GNTL1
B4GALNT1
B4GALNT2
B4GALNT3
B4GALNT4
B4GALT1
B4GALT2
B4GALT3
B4GALT4
B4GALT5
B4GALT6
B4GALT7
C1GALT1
COLGALT1
COLGALT2
CTBS
DAD1
DDOST
DHDDS
DOLK
DOLPP1
DPAGT1
FN3K
FN3KRP
FUT1
FUT10
FUT11
FUT2
FUT3
FUT4
FUT5
FUT6
FUT7
FUT8
FUT9
GALE
GALNT1
GALNT10
GALNT11
GALNT12
GALNT13
GALNT14
GALNT15
GALNT16
GALNT18
GALNT2
GALNT3
GALNT4
GALNT5
GALNT6
GALNT7
GALNT8
GALNT9
GALNTL5
GALNTL6
GANAB
GANC
GBA
GBA2
GBGT1
GCNT1
GCNT2
GCNT3
GCNT4
GLT1D1
GLT6D1
GLT8D1
GLT8D2
GXYLT1
GXYLT2
GYLTL1B
HAS1
HAS2
HAS3
LARGE
LCLAT1
MFNG
MOGS
NAGA
NAGPA
POFUT1
POFUT2
WBSCR17
XYLT1
XYLT2
AGA
DPM1
DPM2
DPM3
EDEM1
EDEM2
EDEM3
ENGASE
FUCA1
FUCA2
GALNS
GLA
GLB1
GLB1L
GLB1L3
GNS
GPLD1
GUSB
HEXA
HEXB
HEXDC
HYAL1
HYAL2
HYAL3
HYAL4
IDS
IDUA
LYG1
LYZ
LYZL1
LYZL2
LYZL4
LYZL6
MAN1A1
MAN1A2
MAN1B1
MAN1C1
MAN2A1
MAN2A2
MAN2B1
MAN2B2
MAN2C1
MANBA
MANBAL
MANEA
MANEAL
NAGLU
NEU1
NEU2
NEU3
NEU4
PIGA
PIGC
PIGF
PIGG
PIGH
PIGK
PIGL
PIGM
PIGN
PIGO
PIGP
PIGQ
PIGS
PIGT
PIGU
PIGV
PIGW
PIGX
PIGY
PIGZ
ALG1
ALG10
ALG10B
ALG11
ALG12
ALG13
ALG14
ALG2
ALG3
ALG5
ALG6
ALG8
ALG9
CHPF
CHPF2
CHST1
CHST10
CHST11
CHST12
CHST13
CHST14
CHST2
CHST3
CHST4
CHST5
CHST6
CHST7
CHST8
CHST9
CHSY1
CHSY3
CSGALNACT1
CSGALNACT2
EXT1
EXT2
EXTL1
EXTL2
EXTL3
GAL3ST1
GAL3ST2
GAL3ST3
GAL3ST4
GLCE
HGSNAT
HPSE
HPSE2
HS2ST1
HS3ST1
HS3ST2
HS3ST3A1
HS3ST3B1
HS3ST4
HS3ST5
HS3ST6
HS6ST1
HS6ST2
HS6ST3
MGAT1
MGAT2
MGAT3
MGAT4A
MGAT4B
MGAT4C
MGAT5
MGAT5B
NDST1
NDST2
NDST3
NDST4
POMGNT1
POMT1
POMT2
SGSH
ST3GAL1
ST3GAL2
ST3GAL3
ST3GAL4
ST3GAL5
ST3GAL6
ST6GAL1
ST6GAL2
ST6GALNAC1
ST6GALNAC2
ST6GALNAC3
ST6GALNAC4
ST6GALNAC5
ST6GALNAC6
ST8SIA1
ST8SIA2
ST8SIA3
ST8SIA4
ST8SIA5
ST8SIA6
SULF1
SULF2
UST
ACVR1C
ADIPOQ
ADIPOR1
ADIPOR2
ALMS1
ANGPTL3
ANGPTL4
ANKRD23
APOA1
APOA2
APOA4
APOA5
APOB
APOBR
APOC1
APOC2
APOC3
APOC4
APOE
APOF
APOH
APOL1
APOM
APOO
ARNT
ARNT2
ATPIF1
BSCL2
C12orf5
C19orf80
C1QTNF3
C3
CAV1
CAV3
CD36
CETP
CIDEA
CIDEB
CIDEC
CNEP1R1
CRP
DBI
EDN1
EDN2
EHD1
FABP1
FABP12
FABP2
FABP3
FABP4
FABP6
FABP7
FCER1A
FITM1
FITM2
FOXO1
GCKR
GIP
GM2A
GPIHBP1
HIF1A
HIF3A
HILPDA
HNF4A
IL1B
IL6
INSIG1
INSIG2
IRG1
ITGAV
ITGB3
KEAP1
LDLR
LEP
LMF1
LSR
MIF
MLXIPL
MSR1
MTF1
MYC
NFKB1
NFKBIA
NKX2-3
NR1H2
NR1H3
NRF1
NRIP1
OSBPL11
OSBPL8
PDK1
PDK2
PDK3
PDK4
PLIN1
PLIN2
PLIN3
PLIN4
PLIN5
PLP1
PMP2
PPARA
PPARD
PPARG
PRG3
PTGFRN
RAB18
SCAP
SCARB1
SCO2
SERPINA1
SIRT1
SIRT2
SIRT3
SIRT4
SIRT5
SIRT6
SIRT7
SNCA
SPG20
SREBF1
SREBF2
SSTR4
STAT5A
STAT5B
TFAM
THRSP
TNF
TNFRSF1A
TNXB
TXNIP
ULK1
VAMP7
VIMP
VLDLR
ZC3H12A
AGPAT1
AGPAT2
AGPAT3
AGPAT4
AGPAT5
AGPAT6
AGPAT9
CDS1
CDS2
CEPT1
CHKA
CHKB
CHPT1
CLC
CRLS1
CROT
DAGLA
DAGLB
DGKA
DGKB
DGKD
DGKE
DGKG
DGKH
DGKI
DGKQ
DGKZ
ETNK1
ETNK2
GDE1
GK
GK2
GK5
GNPAT
GPAM
GPD1
GPD1L
GPD2
LPCAT1
LPCAT2
LPCAT3
LPCAT4
LPGAT1
LPIN1
LPIN2
LPIN3
LPPR3
LPPR5
LYPLA1
LYPLA2
LYPLAL1
MBOAT1
MBOAT2
MBOAT4
MBOAT7
MOGAT1
MOGAT2
MOGAT3
NAPEPLD
PCYT1A
PCYT1B
PCYT2
PEMT
PGS1
PHOSPHO1
PISD
PPAP2A
PPAP2B
PPAP2C
PPAPDC1A
PPAPDC1B
PPAPDC2
PPAPDC3
PTDSS1
PTDSS2
ACER1
ACER2
ACER3
ASAH1
ASAH2
ASAH2B
CERK
CERKL
CERS1
CERS2
CERS3
CERS4
CERS5
CERS6
DEGS1
DEGS2
GALC
KDSR
NAAA
PLA1A
PLA2G10
PLA2G12A
PLA2G12B
PLA2G15
PLA2G16
PLA2G1B
PLA2G2A
PLA2G2D
PLA2G2E
PLA2G2F
PLA2G3
PLA2G4A
PLA2G4C
PLA2G4D
PLA2G4E
PLA2G4F
PLA2G5
PLA2G6
PLA2G7
PLB1
PLCB1
PLCB2
PLCB3
PLCB4
PLCD1
PLCD4
PLCE1
PLCG1
PLCG2
PLCH1
PLCL1
PLCL2
PLCXD1
PLCXD2
PLCXD3
PLCZ1
PLD1
PLD2
PLD3
PLD4
PLD5
PLD6
SGMS1
SGMS2
SGPL1
SGPP1
SGPP2
SMPD1
SMPD2
SMPD3
SMPD4
SMPDL3A
SMPDL3B
SPHK1
SPHK2
SPTLC1
SPTLC2
SPTLC3
UGCG
UGGT1
UGGT2
UGT8
AGMO
AIFM1
AIFM2
AIFM3
ALKBH1
ALKBH2
ASPDH
ASPH
CTBP1
DOHH
DUS1L
DUS3L
DUS4L
EGLN1
EGLN2
EGLN3
FADS6
FAM213B
FTH1
FTMT
FTO
GFER
GLYR1
HIF1AN
HTATIP2
IL4I1
JMJD6
KDM2A
KDM2B
KDM3A
KDM3B
KDM4A
KDM4B
KDM4C
KDM4D
KDM4E
KDM5A
KDM5B
KDM5C
KDM5D
KDM6A
KDM6B
KDM8
LEPRE1
LEPREL1
LOX
LOXL1
LOXL2
LOXL3
LOXL4
MINA
NXN
NXNL2
P4HA1
P4HA2
P4HA3
P4HTM
PHF2
PHF8
PIR
PLOD1
PLOD2
PLOD3
PXDN
PXDNL
QSOX1
QSOX2
RNLS
RSAD1
SUMF1
TET1
TET2
TET3
TXNDC12
TYW5
UTY
VAT1
VAT1L
ANKH
AQP1
AQP10
AQP11
AQP12B
AQP2
AQP3
AQP4
AQP5
AQP6
AQP7
AQP8
AQP9
ASIC1
ASIC2
ASIC3
ASIC4
ASIC5
ASNA1
BSND
CTNS
DIRC2
FLVCR1
FLVCR2
HVCN1
MFSD1
MFSD10
MFSD11
MFSD2A
MFSD3
MFSD4
MFSD7
MFSD8
MFSD9
MIP
MMAA
NIPA1
PCTP
SLC17A9
SLC18B1
SLC22A25
SLC25A47
SLC32A1
SLC33A1
SLC35A1
SLC35A2
SLC35A3
SLC35A4
SLC35A5
SLC35B1
SLC35B2
SLC35B3
SLC35B4
SLC35C1
SLC35C2
SLC35D1
SLC35D2
SLC35D3
SLC35E1
SLC35E2
SLC35E3
SLC35E4
SLC35F1
SLC35F2
SLC35F3
SLC35F5
SLC37A1
SLC37A2
SLC37A3
SLC45A1
SLC45A2
SLC45A3
SLC45A4
SLC46A2
SLC46A3
SLC47A1
SLC47A2
SLC51A
SLC51B
SLCO1B7
SLN
SPNS1
STRA6
UBIAD1
TCN1
TCN2
TMCO3
TMEM104
TPCN1
TPCN2
ABHD1
ABHD10
ABHD11
ABHD12
ABHD12B
ABHD13
ABHD14A
ABHD14B
ABHD2
ABHD3
ABHD4
ABHD5
ABHD6
ABHD8
ACYP1
ACYP2
ADH1A
ADH1B
ADH4
ADH5
ADH6
ADH7
ADHFE1
AKR1A1
AKR1B1
AKR1B10
AKR1C1
AKR1C2
AKR1C3
AKR1E2
AKR7A2
AKR7A3
ALDH16A1
ALDH1A1
ALDH1A2
ALDH1A3
ALDH1B1
ALDH1L1
ALDH1L2
ALDH2
ALDH3A1
ALDH3A2
ALDH3B2
ALDH6A1
ALDH7A1
ALDH8A1
ALDH9A1
AOC1
AOC2
AOC3
ARSA
ARSB
ARSD
ARSE
ARSF
ARSG
ARSH
ARSI
ARSJ
ARSK
AUH
CA1
CA10
CA11
CA12
CA13
CA14
CA2
CA3
CA4
CA5A
CA5B
CA6
CA7
CA8
CA9
CBR1
CBR3
CBR4
DLD
EPHX3
EPHX4
GGH
GGT1
GGT5
GGT6
GGT7
GGTLC1
GGTLC2
GOT1
GOT1L1
GOT2
GSTZ1
HMGCL
HMGCLL1
LPPR4
MAOA
MAOB
NAA20
NAA30
NAA35
NAA40
NAA50
NAA60
NAT1
NAT10
NAT14
NAT2
NAT6
NAT8
NAT8L
NAT9
PDXDC1
POR
ZADH2
CHRNA1
CHRNA10
CHRNA2
CHRNA3
CHRNA4
CHRNA5
CHRNA6
CHRNA7
CHRNA9
CHRNB1
CHRNB2
CHRNB3
CHRNB4
CHRND
CHRNE
CHRNG
GABRA1
GABRA2
GABRA3
GABRA4
GABRA5
GABRA6
GABRB1
GABRB2
GABRB3
GABRD
GABRE
GABRG1
GABRG2
GABRG3
GABRP
GABRQ
GABRR1
GABRR2
GLRA1
GLRA2
GLRA3
GLRA4
GLRB
GRIA1
GRIA2
GRIA3
GRIA4
GRID1
GRID2
GRIK1
GRIK2
GRIK3
GRIK4
GRIK5
GRIN1
GRIN2A
GRIN2B
GRIN2C
GRIN2D
GRIN3A
GRIN3B
HTR3A
HTR3B
HTR3C
HTR3D
HTR3E
SLC18A1
SLC18A2
SLC18A3
SLC44A1
SLC44A2
SLC44A3
SLC44A4
SLC44A5
SLC6A1
SLC6A11
SLC6A12
SLC6A13
SLC6A14
SLC6A15
SLC6A16
SLC6A17
SLC6A18
SLC6A19
SLC6A2
SLC6A20
SLC6A3
SLC6A4
SLC6A5
SLC6A6
SLC6A7
SLC6A8
SLC6A9
SV2A
SV2B
SV2C
ADA
ADAD1
ADAD2
ADAL
ADK
ADSL
ADSS
ADSSL1
AK1
AK2
AK3
AK4
AK5
AK7
AMPD1
AMPD2
AMPD3
APRT
ATIC
BPNT1
CAD
CANT1
CDA
CDADC1
CECR1
CMPK1
CTPS1
CTPS2
DCK
DCTD
DGUOK
DHODH
DPYD
DPYS
DPYSL2
DPYSL3
DPYSL4
DPYSL5
DTYMK
DUT
ENPP1
ENPP2
ENPP3
ENPP4
ENPP5
ENPP6
ENPP7
ENTPD1
ENTPD2
ENTPD3
ENTPD4
ENTPD5
ENTPD6
ENTPD7
ENTPD8
FHIT
GART
GDA
GMPR
GMPR2
GMPS
GUK1
HDHD1
HPRT1
IMPDH1
IMPDH2
ITPA
NME1
NME1-NME2
NME2
NME3
NME4
NME5
NME6
NME7
NT5C
NT5C1A
NT5C1B
NT5C2
NT5C3A
NT5C3B
NT5DC1
NT5DC2
NT5DC3
NT5E
NT5M
NUDT1
NUDT10
NUDT11
NUDT12
NUDT13
NUDT14
NUDT15
NUDT16
NUDT16L1
NUDT17
NUDT19
NUDT2
NUDT21
NUDT22
NUDT3
NUDT4
NUDT5
NUDT6
NUDT8
NUDT9
PAICS
PFAS
PNP
PPAT
PRPS1
PRPS1L1
PRPS2
PRPSAP1
PRPSAP2
RRM1
RRM2
RRM2B
TGDS
TK1
TK2
TYMP
TYMS
UCK1
UCK2
UCKL1
UGDH
UMPS
UPB1
UPP1
UPP2
UPRT
UXS1
XDH
NPC1
NPC1L1
NPC2
SLC15A1
SLC15A2
SLC15A3
SLC15A4
SLC1A1
SLC1A2
SLC1A3
SLC1A4
SLC1A5
SLC1A6
SLC1A7
SLC25A1
SLC25A10
SLC25A11
SLC25A12
SLC25A13
SLC25A14
SLC25A15
SLC25A16
SLC25A17
SLC25A18
SLC25A19
SLC25A2
SLC25A20
SLC25A21
SLC25A22
SLC25A23
SLC25A24
SLC25A25
SLC25A26
SLC25A27
SLC25A28
SLC25A29
SLC25A3
SLC25A30
SLC25A31
SLC25A32
SLC25A33
SLC25A34
SLC25A35
SLC25A36
SLC25A37
SLC25A38
SLC25A39
SLC25A4
SLC25A40
SLC25A41
SLC25A42
SLC25A43
SLC25A44
SLC25A45
SLC25A46
SLC25A5
SLC25A51
SLC25A52
SLC25A53
SLC25A6
SLC2A1
SLC2A10
SLC2A11
SLC2A12
SLC2A13
SLC2A14
SLC2A2
SLC2A3
SLC2A4
SLC2A5
SLC2A6
SLC2A7
SLC2A8
SLC2A9
SLC36A1
SLC36A2
SLC36A3
SLC36A4
SLC38A1
SLC38A4
SLC38A5
SLC38A6
SLC38A7
SLC3A1
SLC3A2
SLC43A1
SLC43A2
SLC43A3
SLC7A1
SLC7A10
SLC7A11
SLC7A13
SLC7A14
SLC7A2
SLC7A3
SLC7A4
SLC7A5
SLC7A6
SLC7A7
SLC7A8
SLC7A9
STAR
STARD10
STARD13
STARD3
STARD3NL
STARD4
STARD5
STARD6
STARD7
STARD8
UCP1
UCP2
UCP3
VDAC1
FOLR1
FOLR2
MPC1
MPC2
SLC10A1
SLC10A2
SLC10A3
SLC10A4
SLC10A5
SLC10A6
SLC10A7
SLC13A1
SLC13A2
SLC13A3
SLC13A4
SLC13A5
SLC14A1
SLC14A2
SLC16A1
SLC16A10
SLC16A11
SLC16A12
SLC16A13
SLC16A14
SLC16A2
SLC16A3
SLC16A4
SLC16A5
SLC16A6
SLC16A7
SLC16A8
SLC16A9
SLC19A1
SLC19A2
SLC19A3
SLC22A1
SLC22A11
SLC22A12
SLC22A13
SLC22A14
SLC22A15
SLC22A16
SLC22A17
SLC22A18
SLC22A18AS
SLC22A2
SLC22A23
SLC22A3
SLC22A4
SLC22A5
SLC22A6
SLC22A7
SLC22A8
SLC22A9
SLC23A1
SLC23A2
SLC23A3
SLC26A1
SLC26A10
SLC26A11
SLC26A2
SLC26A3
SLC26A4
SLC26A5
SLC26A6
SLC26A7
SLC26A8
SLC26A9
SLC27A1
SLC27A2
SLC27A3
SLC27A4
SLC27A5
SLC27A6
SLC28A1
SLC28A2
SLC28A3
SLC29A1
SLC29A2
SLC29A3
SLC29A4
SLC5A1
SLC5A10
SLC5A11
SLC5A12
SLC5A2
SLC5A3
SLC5A4
SLC5A5
SLC5A6
SLC5A7
SLC5A8
SLC5A9
SLCO1A2
SLCO1B1
SLCO1B3
SLCO1C1
SLCO2A1
SLCO2B1
SLCO3A1
SLCO4A1
SLCO4C1
SLCO5A1
SLCO6A1
A1CF
ACN9
ACOT13
ALAD
ALAS1
ALAS2
AMACR
AMD1
AOAH
APEH
AS3MT
BLVRA
BLVRB
BPHL
CKB
CKM
CKMT1A
CKMT1B
CKMT2
CMBL
CNDP1
CNDP2
CPOX
DCT
DDHD1
DDHD2
DDT
ENOPH1
ENOSF1
EPX
ESD
FECH
FXN
GAMT
GATM
GDPD1
GDPD2
GDPD3
GDPD4
GDPD5
GLYAT
GLYATL1
GLYATL2
GNMT
HMBS
HMOX1
HMOX2
HOGA1
IAH1
LHPP
LIAS
LIPT1
1-Mar
2-Mar
MCEE
MOXD1
MPO
MTAP
MUT
NIT1
NIT2
ODC1
PAM
PAOX
PCCA
PCCB
PON1
PON2
PON3
PPA1
PPA2
PPIP5K1
PPIP5K2
PPOX
PTER
SAT1
SAT2
SATL1
SMOX
SMS
SRM
THEM4
THEM5
TYR
TYRP1
UEVLD
UROD
UROS
WWOX
BEST1
BEST2
BEST3
BEST4
CATSPER1
CATSPER2
CATSPER3
CATSPERB
CNGA1
CNGA2
CNGA3
CNGA4
CNGB1
CNGB3
HEPH
MAGT1
RHAG
RHCG
SFXN1
SFXN2
SFXN3
SFXN4
SFXN5
SLC11A1
SLC11A2
SLC12A1
SLC12A2
SLC12A3
SLC12A4
SLC12A5
SLC12A6
SLC12A7
SLC12A8
SLC12A9
SLC17A1
SLC17A2
SLC17A3
SLC17A4
SLC17A5
SLC17A6
SLC17A7
SLC17A8
SLC20A1
SLC20A2
SLC24A1
SLC24A2
SLC24A3
SLC24A4
SLC24A5
SLC30A1
SLC30A10
SLC30A2
SLC30A3
SLC30A4
SLC30A5
SLC30A6
SLC30A7
SLC30A8
SLC30A9
SLC31A1
SLC31A2
SLC34A1
SLC34A2
SLC34A3
SLC39A1
SLC39A10
SLC39A11
SLC39A12
SLC39A13
SLC39A14
SLC39A2
SLC39A3
SLC39A4
SLC39A5
SLC39A6
SLC39A7
SLC39A8
SLC39A9
SLC40A1
SLC41A1
SLC41A2
SLC41A3
SLC4A1
SLC4A10
SLC4A11
SLC4A1AP
SLC4A2
SLC4A3
SLC4A4
SLC4A5
SLC4A7
SLC4A8
SLC4A9
SLC8B1
TF
TRPA1
TRPC1
TRPC3
TRPC4
TRPC5
TRPC6
TRPC7
TRPM1
TRPM2
TRPM3
TRPM4
TRPM5
TRPM6
TRPM7
TRPM8
TRPV1
TRPV2
TRPV3
TRPV4
TRPV5
TRPV6
TTYH1
TTYH2
TTYH3
VDAC2
VDAC3
ZACN
ADCK3
BCS1L
COQ10A
COQ10B
COQ2
COQ3
COQ4
COQ5
COQ6
COQ7
COQ9
COX10
COX11
COX15
COX16
COX17
COX18
COX19
COX4I1
COX4I2
COX5A
COX5B
COX6A1
COX6A2
COX6B1
COX6B2
COX6C
COX7A1
COX7A2
COX7A2L
COX7B
COX7B2
COX7C
COX8A
COX8C
CYC1
CYCS
NDUFA1
NDUFA10
NDUFA11
NDUFA12
NDUFA13
NDUFA2
NDUFA3
NDUFA4
NDUFA4L2
NDUFA5
NDUFA6
NDUFA7
NDUFA8
NDUFA9
NDUFAB1
NDUFAF1
NDUFAF2
NDUFB1
NDUFB10
NDUFB11
NDUFB2
NDUFB3
NDUFB4
NDUFB5
NDUFB6
NDUFB7
NDUFB8
NDUFB9
NDUFC1
NDUFC2
NDUFS1
NDUFS2
NDUFS3
NDUFS4
NDUFS5
NDUFS6
NDUFS7
NDUFS8
NDUFV1
NDUFV2
NDUFV3
PDSS1
PDSS2
SDHA
SDHB
SDHC
SDHD
SQRDL
UQCR10
UQCR11
UQCRB
UQCRC1
UQCRC2
UQCRFS1
UQCRH
UQCRQ
ATP1A1
ATP1A2
ATP1A3
ATP1A4
ATP1B1
ATP1B2
ATP1B3
ATP1B4
HCN1
HCN2
HCN3
HCN4
KCNA1
KCNA10
KCNA2
KCNA3
KCNA4
KCNA5
KCNA6
KCNA7
KCNAB1
KCNAB2
KCNAB3
KCNB1
KCNB2
KCNC1
KCNC2
KCNC3
KCNC4
KCND1
KCND2
KCND3
KCNE1
KCNE1L
KCNE2
KCNE3
KCNE4
KCNF1
KCNG1
KCNG2
KCNG3
KCNG4
KCNH1
KCNH2
KCNH3
KCNH4
KCNH5
KCNH6
KCNH7
KCNH8
KCNJ1
KCNJ10
KCNJ11
KCNJ12
KCNJ13
KCNJ14
KCNJ15
KCNJ16
KCNJ2
KCNJ3
KCNJ4
KCNJ5
KCNJ6
KCNJ8
KCNJ9
KCNK1
KCNK10
KCNK12
KCNK13
KCNK15
KCNK16
KCNK17
KCNK18
KCNK2
KCNK3
KCNK4
KCNK5
KCNK6
KCNK7
KCNK9
KCNMA1
KCNMB1
KCNMB2
KCNMB3
KCNMB4
KCNN2
KCNN3
KCNN4
KCNQ1
KCNQ2
KCNQ3
KCNQ4
KCNQ5
KCNS1
KCNS2
KCNS3
KCNT1
KCNT2
KCNU1
KCNV1
KCNV2
KCTD1
KCTD10
KCTD11
KCTD12
KCTD13
KCTD14
KCTD15
KCTD16
KCTD17
KCTD18
KCTD19
KCTD2
KCTD20
KCTD21
KCTD3
KCTD4
KCTD5
KCTD6
KCTD7
KCTD8
KCTD9
AOX1
CP
CRYZ
CRYZL1
CYB561
CYB561A3
CYB5A
CYB5B
CYB5D1
CYB5D2
CYB5R1
CYB5R2
CYB5R3
CYB5R4
CYB5RL
CYBA
CYBB
CYBRD1
DDAH1
DDAH2
DHRS1
DHRS11
DHRS12
DHRS13
DHRS2
DHRS3
DHRS4
DHRS4L2
DHRS7
DHRS7B
DHRS7C
DHRS9
DHRSX
DHTKD1
ENOX1
ENOX2
FDX1
FDX1L
FDXR
FOXRED1
FOXRED2
FRRS1
GLRX
GLRX2
GLRX3
GLRX5
GRXCR1
GRXCR2
ISCA1
ISCA2
LPO
MICAL1
MICAL2
MICAL3
NDOR1
NMRAL1
NOS1
NOS2
NOS3
OGFOD1
OGFOD2
OXA1L
PRDX1
PRDX2
PRDX3
PRDX4
PRDX5
PRDX6
PYROXD1
TXNRD1
TXNRD2
ACBD7
ATP5L2
CYP4A11
GLB1L2
GLOD5
GLTP
GTDC1
MFSD5
NUDT7
JMJD7-PLA2G4B
PLA2G4B
SLC38A2
STARD9
ADCY1
ADCY10
ADCY2
ADCY3
ADCY4
ADCY5
ADCY6
ADCY7
ADCY8
ADCY9
AK8
CDIPT
CNP
FIG4
GUCY1A2
GUCY1A3
GUCY1B3
GUCY2C
GUCY2D
GUCY2F
IMPA1
IMPA2
IMPAD1
INPP1
INPP4A
INPP4B
INPP5A
INPP5B
INPP5E
INPP5F
INPP5J
INPP5K
INPPL1
IP6K1
IP6K2
IP6K3
IPMK
IPPK
ISYNA1
ITPK1
ITPKA
ITPKB
ITPKC
MINPP1
MIOX
NPR1
NPR2
NPR3
OAS1
OAS2
OAS3
OASL
PDE10A
PDE11A
PDE12
PDE1A
PDE1B
PDE1C
PDE2A
PDE3A
PDE3B
PDE4A
PDE4B
PDE4C
PDE4D
PDE5A
PDE6A
PDE6B
PDE6C
PDE6D
PDE6G
PDE6H
PDE7A
PDE7B
PDE8A
PDE8B
PDE9A
PGAP1
PI4K2A
PI4K2B
PI4KA
PI4KB
PIK3C2A
PIK3C2B
PIK3C2G
PIK3C3
PIK3CA
PIK3CB
PIK3CD
PIK3CG
PIK3R1
PIK3R2
PIK3R3
PIK3R4
PIK3R5
PIKFYVE
PIP4K2A
PIP4K2B
PIP4K2C
PIP5K1A
PIP5K1B
PIP5K1C
PIP5KL1
PTEN
SYNJ1
SYNJ2
AKR1C4
AKR1D1
CH25H
CYP11A1
CYP11B1
CYP11B2
CYP17A1
CYP19A1
CYP1A1
CYP1A2
CYP1B1
CYP21A2
CYP27C1
CYP2A13
CYP2A6
CYP2A7
CYP2B6
CYP2C18
CYP2C19
CYP2C8
CYP2C9
CYP2D6
CYP2E1
CYP2F1
CYP2J2
CYP2R1
CYP2S1
CYP2U1
CYP2W1
CYP39A1
CYP3A4
CYP3A43
CYP3A5
CYP3A7
CYP46A1
CYP51A1
DHCR24
DHCR7
EBP
EBPL
FDFT1
FDPS
GGPS1
HMGCR
HMGCS1
HMGCS2
HSD11B1
HSD11B1L
HSD11B2
HSD17B1
HSD17B10
HSD17B11
HSD17B12
HSD17B13
HSD17B14
HSD17B2
HSD17B3
HSD17B4
HSD17B6
HSD17B7
HSD17B8
HSD3B1
HSD3B2
HSDL1
HSDL2
IDI1
IDI2
KL
KLB
LBR
LCAT
LIPA
LIPE
LSS
MSMO1
MVD
MVK
NSDHL
PMVK
SC5D
SOAT1
SOAT2
SQLE
SRD5A1
SRD5A3
TECRL
TM7SF2
AANAT
ABAT
ACE
ACE2
ACHE
ALOX12
ALOX12B
ALOX15
ALOX15B
ALOX5
ALOX5AP
ALOXE3
ASMT
ASMTL
BAAT
CHAT
CHDH
CHST15
COMT
COMTD1
CPE
CYP20A1
CYP27A1
CYP7A1
CYP7B1
CYP8B1
DBH
DDC
DIO1
DIO2
DIO3
DSE
DSEL
HPGD
HPGDS
HSD3B7
IYD
KDM1A
KDM1B
LNPEP
LTA4H
LTC4S
MME
MMEL1
MPST
NAALAD2
NAALADL1
NAALADL2
PAPSS1
PAPSS2
PNMT
PTGDS
PTGES
PTGES2
PTGES3
PTGIS
PTGR1
PTGR2
PTGS1
PTGS2
SRR
SRXN1
STS
SULT1A1
SULT1A2
SULT1A3
SULT1B1
SULT1C2
SULT1C3
SULT1C4
SULT1E1
SULT2A1
SULT2B1
SULT4A1
SULT6B1
TBXAS1
TH
TPH1
TPH2
TPO
TST
IDO2
TREH
UGT2B10
CYP4F8
PNLIPRP2
ABO
GBA3
GCNT7
PIGB
FABP9
MLXIP
DGKK
PLA2G2C
PLCD3
PLCH2
C14orf169
LEPREL2
AQP12A
SLC35F4
SLC37A4
SLC46A1
ADH1C
ALDH3B1
NAT8B
GABRR3
SVOP
NUDT18
SLC38A3
FOLR3
SLC22A20
SLC22A24
RHBG
KCNN1
TXNRD3
DHRS4L1
INPP5D
PIK3R6
SRD5A2
AKR1B15
ALKBH3
ALKBH4
ALKBH5
ALKBH6
ALKBH7
ALKBH8
ATG5
ATG7
TSC1
TFR2
TFRC
XBP1
MCU
STK11
RAC1
ASPHD1
ASPHD2
DUS2
ERO1L
ERO1LB
HEPHL1
IFI30
JHDM1D
JMJD1C
KIAA1191
NOXRED1
OGFOD3
OXNAD1
PYROXD2
STEAP1
STEAP2
STEAP3
STEAP4
TP53I3
EPN1
EPN2
EPN3
MFN2
BNIP3
OPA1
MTCH2
LONP1
VHL
PEX1
CHP1
