# Supplementary material for: CURTAIN—A unique web-based tool for exploration and sharing of MS-based proteomics data
Source: Proc Natl Acad Sci U S A. 2024 Feb 7;121(7):e2312676121. doi: 10.1073/pnas.2312676121 (PMC10873628; doi:10.1073/pnas.2312676121)
Supplement: Supplementary file 9 — Code S01 (ZIP) [file pnas.2312676121.sd08.zip › Alessi-Lab-curtain-353715d/docs/assets/proteinLists/mtor.txt]

KPTN
ITFG2
ITFG2
SZT2
RAGA/B
RAGC/D
LAMTOR1
LAMTOR2
LAMTOR3
LAMTOR4
LAMTOR5
RHEB
MTOR
MLST8
PRAS40
DEPTOR
TSC1
TSC2
DEPDC5
NPRL2
NPRL3
MIOS
WDR24
WDR59
SEH1L
SEC13
LAMTOR5
LAMTOR1
LAMTOR2
LAMTOR3
LAMTOR4
RRAGC
RRAGD
RRAGA
RRAGB
RPS6KB1
EIF4B
RPTOR
MTOR
MLST8
SLC38A9
RHEB
FKBP1A
YWHAB
AKT1S1
EIF4G1
RPS6
EEF2K
EIF4E
EIF4EBP1
AKT1
PPM1A
PRKAA1
PRKAA2
PRKAB1
PRKAB2
PRKAG2
PRKAG1
PRKAG3
STRADA
STRADB
CAB39L
CAB39
STK11
TSC1
TSC2
AKT2
MAP2K1IP1
HBXIP
KICSTOR
RAG
RAGULATOR
MTORC1
TSC
GATOR1
GATOR2
