# Supplementary material for: CURTAIN—A unique web-based tool for exploration and sharing of MS-based proteomics data
Source: Proc Natl Acad Sci U S A. 2024 Feb 7;121(7):e2312676121. doi: 10.1073/pnas.2312676121 (PMC10873628; doi:10.1073/pnas.2312676121)
Supplement: Supplementary file 9 — Code S01 (ZIP) [file pnas.2312676121.sd08.zip › Alessi-Lab-curtain-353715d/docs/assets/proteinLists/phosphatases.txt]

SAMHD1
PGP
NUDT5
PPP2R4
PTPN1
PPP3R1
PPP5C
PPP1R12A
TIMM50
PPP6C
BPNT1
TMEM55A
IMPAD1
PTPN9
NUDT2
PTP4A2
DLG1
PPM1G
PPP1R2
PPP4C
PPM1A
PPP3CA
TNS3
HDHD2
PPP1CC
PDP1
PPA2
PPP2R1B
NT5C3B
PPP1R8
ILKAP
NT5DC3
PSPH
MDP1
NUDT9
NUDT3
UBLCP1
PPP1R14B
PTEN
PTPRA
HDDC2
PPM1F
PTPMT1
PPP2R5E
MINPP1
BPGM
NT5C2
SSU72
IGBP1
WBP11
TMEM55B
GAK
PTPN23
ENOPH1
PTPN6
PPM1B
PTPN2
INPPL1
MTMR6
INPP1
NUDT4
G6PC3
DUSP12
PMM1
PPP1R12C
MTMR10
PPP2R5A
ACP6
OCRL
MTMR9
PNKP
PPP4R1
PTPN12
MTMR2
SHOC2
PPTC7
MTMR1
PPM1L
EPHX2
SBF1
DUSP23
PTPN14
PTPRF
CTDSPL2
PFKFB2
HDHD3
PALD1
TAB1
PTP4A1
MTMR3
RNGTT
CECR5
PTPRC
PTPN21
PPP3CB
TNS2
IMPA2
PPFIA2
FIG4
THTPA
PTPRD
SGPP1
PON1
DUSP1
INPP5D
PTPRE
NANP
PPP2R2D
SYNJ1
NUDT14
PTPRM
PPIP5K2
FBP1
INPP5F
SYNJ2
PTPRK
MTM1
INPP4A
PTPRG
EYA3
NUDT12
INPP5B
PTPRJ
PGAM2
NT5DC1
LHPP
SSH3
DUSP14
MTMR14
MTMR12
PPM1H
DUSP19
DUSP7
STYX
UBASH3B
RPAP2
PTPRS
PXYLP1
PTPRN
INPP5E
LPIN2
PTPN7
LPIN3
EYA4
DUSP22
TIGAR
SSH1
NUDT1
PPFIBP2
PPP1R12B
PTP4A3
ALPL
DUSP10
ACP5
PFKFB4
PPP1R13B
CILP
CDC25B
DOLPP1
PHLPP1
PPP1R1A
PTPDC1
LPIN1
PHOSPHO1
NT5M
MTMR7
PTPN3
PHLPP2
ACPP
MTMR4
PPP3CC
PPM1E
MTMR11
PPP2CB
DUSP11
PTPN13
NT5E
PPM1D
SSH2
PTPRZ1
PPIP5K1
DNAJC6
PPFIA3
PTPRB
FBP2
PPP1R1C
ALPI
ALPP
ALPP2
CDC25A
CDC25C
CDKN3
DUSP2
DUSP4
DUSP5
DUSP6
DUSP8
DUSP9
EYA1
EYA2
G6PC
INPP5A
LCK
PFKFB1
PFKFB3
PPEF2
PPEF1
PPP1R3A
PPP1R3C
PPP1R3D
PPP2R2B
PPP2R2C
PPP2R3A
PPP2R5B
PPP2R5D
PPP3R2
PTPN4
PTPRH
PTPRN2
PTPRO
PTPRR
TNS1
TPTE
LAFORIN
PUDP
PPFIA4
PPFIA1
CDC14B
CDC14A
PPAP2C
INPP4B
FCP1
PTPLA
DLG7
LPPR4
KIAA0310
PTPRU
SCP3
PTPRT
Dullard
PPP1R16B
PTPN20
PTPN22
PTPN18
PIB5PA
PR48
PHP
DUSP13
NT5C3
STYXL1
SKIP
UBASH3A
NUDT11
NUDT15
MTMR8
PDP2
G6PC2
SCP1
DUSP21
PLPPR2
PLPPR2
NT5DC2
DUSP26
PLPPR3
DUSP16
SBF2
PPP1R1B
DOT1L
PLPP5
NT5C1A
C9ORF67
PTPN5
PPP1R15B
DUSP27
NT5C1B
TPTE2
ACPT
DUSP15
SGPP2
PPM1M
PTPNS1
PPM1N
DUSP18
PP2D1
PPM1K
PLPPR5
NUDT10
PPAPDC1
PTPLB
NT5DC4
DUSP28
PPM1J
DUPD1
ENPP7
PTPRQ
ACP7
plpp6
PGAM4
PHOSPHO2
