# Supplementary material for: CURTAIN—A unique web-based tool for exploration and sharing of MS-based proteomics data
Source: Proc Natl Acad Sci U S A. 2024 Feb 7;121(7):e2312676121. doi: 10.1073/pnas.2312676121 (PMC10873628; doi:10.1073/pnas.2312676121)
Supplement: Supplementary file 9 — Code S01 (ZIP) [file pnas.2312676121.sd08.zip › Alessi-Lab-curtain-353715d/docs/assets/proteinLists/pink1.txt]

PINK1
PRKN
RPS27A
UBA80
UBCEP1
UBA52
UBCEP2
UBB
UBC
RAB1A
RAB1B
RAB8A
RAB8B
RAB13
USP30
ACSL1
AGPAT5
ATAD1
CISD1
CPT1A
CYB5R3
FAM213A
FIS1
GDAP1
GHITM
HK1
MFN1
MFN2
RAB24
RHOT1
RHOT2
SYNJ2BP
TDRKH
TOMM70
VDAC1
VDAC2
VDAC3
