# Supplementary material for: CURTAIN—A unique web-based tool for exploration and sharing of MS-based proteomics data
Source: Proc Natl Acad Sci U S A. 2024 Feb 7;121(7):e2312676121. doi: 10.1073/pnas.2312676121 (PMC10873628; doi:10.1073/pnas.2312676121)
Supplement: Supplementary file 9 — Code S01 (ZIP) [file pnas.2312676121.sd08.zip › Alessi-Lab-curtain-353715d/docs/main.85b83240a3e4c0cb.js]

(self.webpackChunkCurtainTwo=self.webpackChunkCurtainTwo||[]).push([[179],{3302:(Ur,Yn,yt)=>{"use strict";function wt(t){return"function"==typeof t}function te(t){const e=t(r=>{Error.call(r),r.stack=(new Error).stack});return e.prototype=Object.create(Error.prototype),e.prototype.constructor=e,e}const N=te(t=>function(e){t(this),this.message=e?`${e.length} errors occurred during unsubscription:\n${e.map((r,f)=>`${f+1}) ${r.toString()}`).join("\n  ")}`:"",this.name="UnsubscriptionError",this.errors=e});function o(t,n){if(t){const e=t.indexOf(n);0<=e&&t.splice(e,1)}}class S{constructor(n){this.initialTeardown=n,this.closed=!1,this._parentage=null,this._finalizers=null}unsubscribe(){let n;if(!this.closed){this.closed=!0;const{_parentage:e}=this;if(e)if(this._parentage=null,Array.isArray(e))for(const O of e)O.remove(this);else e.remove(this);const{initialTeardown:r}=this;if(wt(r))try{r()}catch(O){n=O instanceof N?O.errors:[O]}const{_finalizers:f}=this;if(f){this._finalizers=null;for(const O of f)try{b(O)}catch(j){n=n??[],j instanceof N?n=[...n,...j.errors]:n.push(j)}}if(n)throw new N(n)}}add(n){var e;if(n&&n!==this)if(this.closed)b(n);else{if(n instanceof S){if(n.closed||n._hasParent(this))return;n._addParent(this)}(this._finalizers=null!==(e=this._finalizers)&&void 0!==e?e:[]).push(n)}}_hasParent(n){const{_parentage:e}=this;return e===n||Array.isArray(e)&&e.includes(n)}_addParent(n){const{_parentage:e}=this;this._parentage=Array.isArray(e)?(e.push(n),e):e?[e,n]:n}_removeParent(n){const{_parentage:e}=this;e===n?this._parentage=null:Array.isArray(e)&&o(e,n)}remove(n){const{_finalizers:e}=this;e&&o(e,n),n instanceof S&&n._removeParent(this)}}S.EMPTY=(()=>{const t=new S;return t.closed=!0,t})();const w=S.EMPTY;function a(t){return t instanceof S||t&&"closed"in t&&wt(t.remove)&&wt(t.add)&&wt(t.unsubscribe)}function b(t){wt(t)?t():t.unsubscribe()}const y={onUnhandledError:null,onStoppedNotification:null,Promise:void 0,useDeprecatedSynchronousErrorHandling:!1,useDeprecatedNextContext:!1},p={setTimeout(t,n,...e){const{delegate:r}=p;return r?.setTimeout?r.setTimeout(t,n,...e):setTimeout(t,n,...e)},clearTimeout(t){const{delegate:n}=p;return(n?.clearTimeout||clearTimeout)(t)},delegate:void 0};function s(t){p.setTimeout(()=>{const{onUnhandledError:n}=y;if(!n)throw t;n(t)})}function i(){}const c=d("C",void 0,void 0);function d(t,n,e){return{kind:t,value:n,error:e}}let h=null;function g(t){if(y.useDeprecatedSynchronousErrorHandling){const n=!h;if(n&&(h={errorThrown:!1,error:null}),t(),n){const{errorThrown:e,error:r}=h;if(h=null,e)throw r}}else t()}class v extends S{constructor(n){super(),this.isStopped=!1,n?(this.destination=n,a(n)&&n.add(this)):this.destination=_}static create(n,e,r){return new D(n,e,r)}next(n){this.isStopped?E(function l(t){return d("N",t,void 0)}(n),this):this._next(n)}error(n){this.isStopped?E(function u(t){return d("E",void 0,t)}(n),this):(this.isStopped=!0,this._error(n))}complete(){this.isStopped?E(c,this):(this.isStopped=!0,this._complete())}unsubscribe(){this.closed||(this.isStopped=!0,super.unsubscribe(),this.destination=null)}_next(n){this.destination.next(n)}_error(n){try{this.destination.error(n)}finally{this.unsubscribe()}}_complete(){try{this.destination.complete()}finally{this.unsubscribe()}}}const k=Function.prototype.bind;function C(t,n){return k.call(t,n)}class x{constructor(n){this.partialObserver=n}next(n){const{partialObserver:e}=this;if(e.next)try{e.next(n)}catch(r){T(r)}}error(n){const{partialObserver:e}=this;if(e.error)try{e.error(n)}catch(r){T(r)}else T(n)}complete(){const{partialObserver:n}=this;if(n.complete)try{n.complete()}catch(e){T(e)}}}class D extends v{constructor(n,e,r){let f;if(super(),wt(n)||!n)f={next:n??void 0,error:e??void 0,complete:r??void 0};else{let O;this&&y.useDeprecatedNextContext?(O=Object.create(n),O.unsubscribe=()=>this.unsubscribe(),f={next:n.next&&C(n.next,O),error:n.error&&C(n.error,O),complete:n.complete&&C(n.complete,O)}):f=n}this.destination=new x(f)}}function T(t){y.useDeprecatedSynchronousErrorHandling?function m(t){y.useDeprecatedSynchronousErrorHandling&&h&&(h.errorThrown=!0,h.error=t)}(t):s(t)}function E(t,n){const{onStoppedNotification:e}=y;e&&p.setTimeout(()=>e(t,n))}const _={closed:!0,next:i,error:function A(t){throw t},complete:i},I="function"==typeof Symbol&&Symbol.observable||"@@observable";function M(t){return t}function F(t){return 0===t.length?M:1===t.length?t[0]:function(e){return t.reduce((r,f)=>f(r),e)}}let R=(()=>{class t{constructor(e){e&&(this._subscribe=e)}lift(e){const r=new t;return r.source=this,r.operator=e,r}subscribe(e,r,f){const O=function Z(t){return t&&t instanceof v||function G(t){return t&&wt(t.next)&&wt(t.error)&&wt(t.complete)}(t)&&a(t)}(e)?e:new D(e,r,f);return g(()=>{const{operator:j,source:he}=this;O.add(j?j.call(O,he):he?this._subscribe(O):this._trySubscribe(O))}),O}_trySubscribe(e){try{return this._subscribe(e)}catch(r){e.error(r)}}forEach(e,r){return new(r=H(r))((f,O)=>{const j=new D({next:he=>{try{e(he)}catch(Ce){O(Ce),j.unsubscribe()}},error:O,complete:f});this.subscribe(j)})}_subscribe(e){var r;return null===(r=this.source)||void 0===r?void 0:r.subscribe(e)}[I](){return this}pipe(...e){return F(e)(this)}toPromise(e){return new(e=H(e))((r,f)=>{let O;this.subscribe(j=>O=j,j=>f(j),()=>r(O))})}}return t.create=n=>new t(n),t})();function H(t){var n;return null!==(n=t??y.Promise)&&void 0!==n?n:Promise}const B=te(t=>function(){t(this),this.name="ObjectUnsubscribedError",this.message="object unsubscribed"});let K=(()=>{class t extends R{constructor(){super(),this.closed=!1,this.currentObservers=null,this.observers=[],this.isStopped=!1,this.hasError=!1,this.thrownError=null}lift(e){const r=new q(this,this);return r.operator=e,r}_throwIfClosed(){if(this.closed)throw new B}next(e){g(()=>{if(this._throwIfClosed(),!this.isStopped){this.currentObservers||(this.currentObservers=Array.from(this.observers));for(const r of this.currentObservers)r.next(e)}})}error(e){g(()=>{if(this._throwIfClosed(),!this.isStopped){this.hasError=this.isStopped=!0,this.thrownError=e;const{observers:r}=this;for(;r.length;)r.shift().error(e)}})}complete(){g(()=>{if(this._throwIfClosed(),!this.isStopped){this.isStopped=!0;const{observers:e}=this;for(;e.length;)e.shift().complete()}})}unsubscribe(){this.isStopped=this.closed=!0,this.observers=this.currentObservers=null}get observed(){var e;return(null===(e=this.observers)||void 0===e?void 0:e.length)>0}_trySubscribe(e){return this._throwIfClosed(),super._trySubscribe(e)}_subscribe(e){return this._throwIfClosed(),this._checkFinalizedStatuses(e),this._innerSubscribe(e)}_innerSubscribe(e){const{hasError:r,isStopped:f,observers:O}=this;return r||f?w:(this.currentObservers=null,O.push(e),new S(()=>{this.currentObservers=null,o(O,e)}))}_checkFinalizedStatuses(e){const{hasError:r,thrownError:f,isStopped:O}=this;r?e.error(f):O&&e.complete()}asObservable(){const e=new R;return e.source=this,e}}return t.create=(n,e)=>new q(n,e),t})();class q extends K{constructor(n,e){super(),this.destination=n,this.source=e}next(n){var e,r;null===(r=null===(e=this.destination)||void 0===e?void 0:e.next)||void 0===r||r.call(e,n)}error(n){var e,r;null===(r=null===(e=this.destination)||void 0===e?void 0:e.error)||void 0===r||r.call(e,n)}complete(){var n,e;null===(e=null===(n=this.destination)||void 0===n?void 0:n.complete)||void 0===e||e.call(n)}_subscribe(n){var e,r;return null!==(r=null===(e=this.source)||void 0===e?void 0:e.subscribe(n))&&void 0!==r?r:w}}function W(t){return wt(t?.lift)}function U(t){return n=>{if(W(n))return n.lift(function(e){try{return t(e,this)}catch(r){this.error(r)}});throw new TypeError("Unable to lift unknown Observable type")}}function J(t,n,e,r,f){return new le(t,n,e,r,f)}class le extends v{constructor(n,e,r,f,O,j){super(n),this.onFinalize=O,this.shouldUnsubscribe=j,this._next=e?function(he){try{e(he)}catch(Ce){n.error(Ce)}}:super._next,this._error=f?function(he){try{f(he)}catch(Ce){n.error(Ce)}finally{this.unsubscribe()}}:super._error,this._complete=r?function(){try{r()}catch(he){n.error(he)}finally{this.unsubscribe()}}:super._complete}unsubscribe(){var n;if(!this.shouldUnsubscribe||this.shouldUnsubscribe()){const{closed:e}=this;super.unsubscribe(),!e&&(null===(n=this.onFinalize)||void 0===n||n.call(this))}}}function ne(t,n){return U((e,r)=>{let f=0;e.subscribe(J(r,O=>{r.next(t.call(n,O,f++))}))})}function Ve(t){return this instanceof Ve?(this.v=t,this):new Ve(t)}function tt(t){if(!Symbol.asyncIterator)throw new TypeError("Symbol.asyncIterator is not defined.");var e,n=t[Symbol.asyncIterator];return n?n.call(t):(t=function ze(t){var n="function"==typeof Symbol&&Symbol.iterator,e=n&&t[n],r=0;if(e)return e.call(t);if(t&&"number"==typeof t.length)return{next:function(){return t&&r>=t.length&&(t=void 0),{value:t&&t[r++],done:!t}}};throw new TypeError(n?"Object is not iterable.":"Symbol.iterator is not defined.")}(t),e={},r("next"),r("throw"),r("return"),e[Symbol.asyncIterator]=function(){return this},e);function r(O){e[O]=t[O]&&function(j){return new Promise(function(he,Ce){!function f(O,j,he,Ce){Promise.resolve(Ce).then(function(Ye){O({value:Ye,done:he})},j)}(he,Ce,(j=t[O](j)).done,j.value)})}}}"function"==typeof SuppressedError&&SuppressedError;const Pt=t=>t&&"number"==typeof t.length&&"function"!=typeof t;function Vt(t){return wt(t?.then)}function jt(t){return wt(t[I])}function Ot(t){return Symbol.asyncIterator&&wt(t?.[Symbol.asyncIterator])}function It(t){return new TypeError(`You provided ${null!==t&&"object"==typeof t?"an invalid object":`'${t}'`} where a stream was expected. You can provide an Observable, Promise, ReadableStream, Array, AsyncIterable, or Iterable.`)}const bn=function sn(){return"function"==typeof Symbol&&Symbol.iterator?Symbol.iterator:"@@iterator"}();function Jt(t){return wt(t?.[bn])}function $t(t){return function Ge(t,n,e){if(!Symbol.asyncIterator)throw new TypeError("Symbol.asyncIterator is not defined.");var f,r=e.apply(t,n||[]),O=[];return f={},j("next"),j("throw"),j("return"),f[Symbol.asyncIterator]=function(){return this},f;function j(Kt){r[Kt]&&(f[Kt]=function(cn){return new Promise(function(Fn,Hn){O.push([Kt,cn,Fn,Hn])>1||he(Kt,cn)})})}function he(Kt,cn){try{!function Ce(Kt){Kt.value instanceof Ve?Promise.resolve(Kt.value.v).then(Ye,ft):Rt(O[0][2],Kt)}(r[Kt](cn))}catch(Fn){Rt(O[0][3],Fn)}}function Ye(Kt){he("next",Kt)}function ft(Kt){he("throw",Kt)}function Rt(Kt,cn){Kt(cn),O.shift(),O.length&&he(O[0][0],O[0][1])}}(this,arguments,function*(){const e=t.getReader();try{for(;;){const{value:r,done:f}=yield Ve(e.read());if(f)return yield Ve(void 0);yield yield Ve(r)}}finally{e.releaseLock()}})}function xt(t){return wt(t?.getReader)}function At(t){if(t instanceof R)return t;if(null!=t){if(jt(t))return function ct(t){return new R(n=>{const e=t[I]();if(wt(e.subscribe))return e.subscribe(n);throw new TypeError("Provided object does not correctly implement Symbol.observable")})}(t);if(Pt(t))return function Tt(t){return new R(n=>{for(let e=0;e<t.length&&!n.closed;e++)n.next(t[e]);n.complete()})}(t);if(Vt(t))return function zt(t){return new R(n=>{t.then(e=>{n.closed||(n.next(e),n.complete())},e=>n.error(e)).then(null,s)})}(t);if(Ot(t))return nt(t);if(Jt(t))return function Gt(t){return new R(n=>{for(const e of t)if(n.next(e),n.closed)return;n.complete()})}(t);if(xt(t))return function lt(t){return nt($t(t))}(t)}throw It(t)}function nt(t){return new R(n=>{(function Ut(t,n){var e,r,f,O;return function Me(t,n,e,r){return new(e||(e=Promise))(function(O,j){function he(ft){try{Ye(r.next(ft))}catch(Rt){j(Rt)}}function Ce(ft){try{Ye(r.throw(ft))}catch(Rt){j(Rt)}}function Ye(ft){ft.done?O(ft.value):function f(O){return O instanceof e?O:new e(function(j){j(O)})}(ft.value).then(he,Ce)}Ye((r=r.apply(t,n||[])).next())})}(this,void 0,void 0,function*(){try{for(e=tt(t);!(r=yield e.next()).done;)if(n.next(r.value),n.closed)return}catch(j){f={error:j}}finally{try{r&&!r.done&&(O=e.return)&&(yield O.call(e))}finally{if(f)throw f.error}}n.complete()})})(t,n).catch(e=>n.error(e))})}function Nt(t,n,e,r=0,f=!1){const O=n.schedule(function(){e(),f?t.add(this.schedule(null,r)):this.unsubscribe()},r);if(t.add(O),!f)return O}function Zt(t,n,e=1/0){return wt(n)?Zt((r,f)=>ne((O,j)=>n(r,O,f,j))(At(t(r,f))),e):("number"==typeof n&&(e=n),U((r,f)=>function on(t,n,e,r,f,O,j,he){const Ce=[];let Ye=0,ft=0,Rt=!1;const Kt=()=>{Rt&&!Ce.length&&!Ye&&n.complete()},cn=Hn=>Ye<r?Fn(Hn):Ce.push(Hn),Fn=Hn=>{O&&n.next(Hn),Ye++;let pr=!1;At(e(Hn,ft++)).subscribe(J(n,Vr=>{f?.(Vr),O?cn(Vr):n.next(Vr)},()=>{pr=!0},void 0,()=>{if(pr)try{for(Ye--;Ce.length&&Ye<r;){const Vr=Ce.shift();j?Nt(n,j,()=>Fn(Vr)):Fn(Vr)}Kt()}catch(Vr){n.error(Vr)}}))};return t.subscribe(J(n,cn,()=>{Rt=!0,Kt()})),()=>{he?.()}}(r,f,t,e)))}function ln(t=1/0){return Zt(M,t)}const Xt=new R(t=>t.complete());function an(t){return t&&wt(t.schedule)}function dn(t){return t[t.length-1]}function En(t){return wt(dn(t))?t.pop():void 0}function Sn(t){return an(dn(t))?t.pop():void 0}function dr(t,n=0){return U((e,r)=>{e.subscribe(J(r,f=>Nt(r,t,()=>r.next(f),n),()=>Nt(r,t,()=>r.complete(),n),f=>Nt(r,t,()=>r.error(f),n)))})}function zn(t,n=0){return U((e,r)=>{r.add(t.schedule(()=>e.subscribe(r),n))})}function Tr(t,n){if(!t)throw new Error("Iterable cannot be null");return new R(e=>{Nt(e,n,()=>{const r=t[Symbol.asyncIterator]();Nt(e,n,()=>{r.next().then(f=>{f.done?e.complete():e.next(f.value)})},0,!0)})})}function lr(t,n){return n?function yr(t,n){if(null!=t){if(jt(t))return function qn(t,n){return At(t).pipe(zn(n),dr(n))}(t,n);if(Pt(t))return function gr(t,n){return new R(e=>{let r=0;return n.schedule(function(){r===t.length?e.complete():(e.next(t[r++]),e.closed||this.schedule())})})}(t,n);if(Vt(t))return function rr(t,n){return At(t).pipe(zn(n),dr(n))}(t,n);if(Ot(t))return Tr(t,n);if(Jt(t))return function jr(t,n){return new R(e=>{let r;return Nt(e,n,()=>{r=t[bn](),Nt(e,n,()=>{let f,O;try{({value:f,done:O}=r.next())}catch(j){return void e.error(j)}O?e.complete():e.next(f)},0,!0)}),()=>wt(r?.return)&&r.return()})}(t,n);if(xt(t))return function Kn(t,n){return Tr($t(t),n)}(t,n)}throw It(t)}(t,n):At(t)}function Ar(...t){const n=Sn(t),e=function Bn(t,n){return"number"==typeof dn(t)?t.pop():n}(t,1/0),r=t;return r.length?1===r.length?At(r[0]):ln(e)(lr(r,n)):Xt}class Br extends K{constructor(n){super(),this._value=n}get value(){return this.getValue()}_subscribe(n){const e=super._subscribe(n);return!e.closed&&n.next(this._value),e}getValue(){const{hasError:n,thrownError:e,_value:r}=this;if(n)throw e;return this._throwIfClosed(),r}next(n){super.next(this._value=n)}}function wr(...t){return lr(t,Sn(t))}function Jr(t={}){const{connector:n=(()=>new K),resetOnError:e=!0,resetOnComplete:r=!0,resetOnRefCountZero:f=!0}=t;return O=>{let j,he,Ce,Ye=0,ft=!1,Rt=!1;const Kt=()=>{he?.unsubscribe(),he=void 0},cn=()=>{Kt(),j=Ce=void 0,ft=Rt=!1},Fn=()=>{const Hn=j;cn(),Hn?.unsubscribe()};return U((Hn,pr)=>{Ye++,!Rt&&!ft&&Kt();const Vr=Ce=Ce??n();pr.add(()=>{Ye--,0===Ye&&!Rt&&!ft&&(he=oi(Fn,f))}),Vr.subscribe(pr),!j&&Ye>0&&(j=new D({next:Lr=>Vr.next(Lr),error:Lr=>{Rt=!0,Kt(),he=oi(cn,e,Lr),Vr.error(Lr)},complete:()=>{ft=!0,Kt(),he=oi(cn,r),Vr.complete()}}),At(Hn).subscribe(j))})(O)}}function oi(t,n,...e){if(!0===n)return void t();if(!1===n)return;const r=new D({next:()=>{r.unsubscribe(),t()}});return n(...e).subscribe(r)}function Or(t,n){return U((e,r)=>{let f=null,O=0,j=!1;const he=()=>j&&!f&&r.complete();e.subscribe(J(r,Ce=>{f?.unsubscribe();let Ye=0;const ft=O++;At(t(Ce,ft)).subscribe(f=J(r,Rt=>r.next(n?n(Ce,Rt,ft,Ye++):Rt),()=>{f=null,he()}))},()=>{j=!0,he()}))})}function ei(t,n=M){return t=t??Li,U((e,r)=>{let f,O=!0;e.subscribe(J(r,j=>{const he=n(j);(O||!t(f,he))&&(O=!1,f=he,r.next(j))}))})}function Li(t,n){return t===n}function ki(t){for(let n in t)if(t[n]===ki)return n;throw Error("Could not find renamed property on target object.")}function qi(t,n){for(const e in n)n.hasOwnProperty(e)&&!t.hasOwnProperty(e)&&(t[e]=n[e])}function Oi(t){if("string"==typeof t)return t;if(Array.isArray(t))return"["+t.map(Oi).join(", ")+"]";if(null==t)return""+t;if(t.overriddenName)return`${t.overriddenName}`;if(t.name)return`${t.name}`;const n=t.toString();if(null==n)return""+n;const e=n.indexOf("\n");return-1===e?n:n.substring(0,e)}function Fi(t,n){return null==t||""===t?null===n?"":n:null==n||""===n?t:t+" "+n}const ta=ki({__forward_ref__:ki});function Pn(t){return t.__forward_ref__=Pn,t.toString=function(){return Oi(this())},t}function tr(t){return Mr(t)?t():t}function Mr(t){return"function"==typeof t&&t.hasOwnProperty(ta)&&t.__forward_ref__===Pn}function Ir(t){return t&&!!t.\u0275providers}const wn="https://g.co/ng/security#xss";class hn extends Error{constructor(n,e){super(function Ln(t,n){return`NG0${Math.abs(t)}${n?": "+n:""}`}(n,e)),this.code=n}}function ar(t){return"string"==typeof t?t:null==t?"":String(t)}function Xn(t,n){throw new hn(-201,!1)}function Ci(t,n,e,r){throw new Error(`ASSERTION ERROR: ${t}`+(null==r?"":` [Expected=> ${e} ${r} ${n} <=Actual]`))}function si(t){return{token:t.token,providedIn:t.providedIn||null,factory:t.factory,value:void 0}}function vi(t){return{providers:t.providers||[],imports:t.imports||[]}}function ha(t){return Oo(t,Co)||Oo(t,gs)}function Oo(t,n){return t.hasOwnProperty(n)?t[n]:null}function lo(t){return t&&(t.hasOwnProperty(Ro)||t.hasOwnProperty(Fu))?t[Ro]:null}const Co=ki({\u0275prov:ki}),Ro=ki({\u0275inj:ki}),gs=ki({ngInjectableDef:ki}),Fu=ki({ngInjectorDef:ki});var Ba=function(t){return t[t.Default=0]="Default",t[t.Host=1]="Host",t[t.Self=2]="Self",t[t.SkipSelf=4]="SkipSelf",t[t.Optional=8]="Optional",t}(Ba||{});let Bs;function qo(t){const n=Bs;return Bs=t,n}function Nu(t,n,e){const r=ha(t);return r&&"root"==r.providedIn?void 0===r.value?r.value=r.factory():r.value:e&Ba.Optional?null:void 0!==n?n:void Xn(Oi(t))}const So=globalThis;class Aa{constructor(n,e){this._desc=n,this.ngMetadataName="InjectionToken",this.\u0275prov=void 0,"number"==typeof e?this.__NG_ELEMENT_ID__=e:void 0!==e&&(this.\u0275prov=si({token:this,providedIn:e.providedIn||"root",factory:e.factory}))}get multi(){return this}toString(){return`InjectionToken ${this._desc}`}}const Au={},Xd="__NG_DI_FLAG__",Bu="ngTempTokenPath",gf=/\n/gm,Qd="__source";let Wc;function hu(t){const n=Wc;return Wc=t,n}function ed(t,n=Ba.Default){if(void 0===Wc)throw new hn(-203,!1);return null===Wc?Nu(t,void 0,n):Wc.get(t,n&Ba.Optional?null:void 0,n)}function $i(t,n=Ba.Default){return(function Vc(){return Bs}()||ed)(tr(t),n)}function ga(t,n=Ba.Default){return $i(t,td(n))}function td(t){return typeof t>"u"||"number"==typeof t?t:0|(t.optional&&8)|(t.host&&1)|(t.self&&2)|(t.skipSelf&&4)}function pu(t){const n=[];for(let e=0;e<t.length;e++){const r=tr(t[e]);if(Array.isArray(r)){if(0===r.length)throw new hn(900,!1);let f,O=Ba.Default;for(let j=0;j<r.length;j++){const he=r[j],Ce=lc(he);"number"==typeof Ce?-1===Ce?f=he.token:O|=Ce:f=he}n.push($i(f,O))}else n.push($i(r))}return n}function sc(t,n){return t[Xd]=n,t.prototype[Xd]=n,t}function lc(t){return t[Xd]}function Wl(t){return{toString:t}.toString()}var Fo=function(t){return t[t.OnPush=0]="OnPush",t[t.Default=1]="Default",t}(Fo||{}),el=function(t){return t[t.Emulated=0]="Emulated",t[t.None=2]="None",t[t.ShadowDom=3]="ShadowDom",t}(el||{});const Fl={},io=[],zu=ki({\u0275cmp:ki}),vf=ki({\u0275dir:ki}),qc=ki({\u0275pipe:ki}),md=ki({\u0275mod:ki}),$o=ki({\u0275fac:ki}),ws=ki({__NG_ELEMENT_ID__:ki}),bl=ki({__NG_ENV_ID__:ki});function Xu(t,n,e){let r=t.length;for(;;){const f=t.indexOf(n,e);if(-1===f)return f;if(0===f||t.charCodeAt(f-1)<=32){const O=n.length;if(f+O===r||t.charCodeAt(f+O)<=32)return f}e=f+1}}function Es(t,n,e){let r=0;for(;r<e.length;){const f=e[r];if("number"==typeof f){if(0!==f)break;r++;const O=e[r++],j=e[r++],he=e[r++];t.setAttribute(n,j,he,O)}else{const O=f,j=e[++r];Qu(O)?t.setProperty(n,O,j):t.setAttribute(n,O,j),r++}}return r}function _l(t){return 3===t||4===t||6===t}function Qu(t){return 64===t.charCodeAt(0)}function ku(t,n){if(null!==n&&0!==n.length)if(null===t||0===t.length)t=n.slice();else{let e=-1;for(let r=0;r<n.length;r++){const f=n[r];"number"==typeof f?e=f:0===e||Rd(t,e,f,null,-1===e||2===e?n[++r]:null)}}return t}function Rd(t,n,e,r,f){let O=0,j=t.length;if(-1===n)j=-1;else for(;O<t.length;){const he=t[O++];if("number"==typeof he){if(he===n){j=-1;break}if(he>n){j=O-1;break}}}for(;O<t.length;){const he=t[O];if("number"==typeof he)break;if(he===e){if(null===r)return void(null!==f&&(t[O+1]=f));if(r===t[O+1])return void(t[O+2]=f)}O++,null!==r&&O++,null!==f&&O++}-1!==j&&(t.splice(j,0,n),O=j+1),t.splice(O++,0,e),null!==r&&t.splice(O++,0,r),null!==f&&t.splice(O++,0,f)}const tl="ng-template";function tf(t,n,e){let r=0,f=!0;for(;r<t.length;){let O=t[r++];if("string"==typeof O&&f){const j=t[r++];if(e&&"class"===O&&-1!==Xu(j.toLowerCase(),n,0))return!0}else{if(1===O){for(;r<t.length&&"string"==typeof(O=t[r++]);)if(O.toLowerCase()===n)return!0;return!1}"number"==typeof O&&(f=!1)}}return!1}function Ec(t){return 4===t.type&&t.value!==tl}function nd(t,n,e){return n===(4!==t.type||e?t.value:tl)}function bc(t,n,e){let r=4;const f=t.attrs||[],O=function ec(t){for(let n=0;n<t.length;n++)if(_l(t[n]))return n;return t.length}(f);let j=!1;for(let he=0;he<n.length;he++){const Ce=n[he];if("number"!=typeof Ce){if(!j)if(4&r){if(r=2|1&r,""!==Ce&&!nd(t,Ce,e)||""===Ce&&1===n.length){if(gu(r))return!1;j=!0}}else{const Ye=8&r?Ce:n[++he];if(8&r&&null!==t.attrs){if(!tf(t.attrs,Ye,e)){if(gu(r))return!1;j=!0}continue}const Rt=Ic(8&r?"class":Ce,f,Ec(t),e);if(-1===Rt){if(gu(r))return!1;j=!0;continue}if(""!==Ye){let Kt;Kt=Rt>O?"":f[Rt+1].toLowerCase();const cn=8&r?Kt:null;if(cn&&-1!==Xu(cn,Ye,0)||2&r&&Ye!==Kt){if(gu(r))return!1;j=!0}}}}else{if(!j&&!gu(r)&&!gu(Ce))return!1;if(j&&gu(Ce))continue;j=!1,r=Ce|1&r}}return gu(r)||j}function gu(t){return 0==(1&t)}function Ic(t,n,e,r){if(null===n)return-1;let f=0;if(r||!e){let O=!1;for(;f<n.length;){const j=n[f];if(j===t)return f;if(3===j||6===j)O=!0;else{if(1===j||2===j){let he=n[++f];for(;"string"==typeof he;)he=n[++f];continue}if(4===j)break;if(0===j){f+=4;continue}}f+=O?1:2}return-1}return function Kc(t,n){let e=t.indexOf(4);if(e>-1)for(e++;e<t.length;){const r=t[e];if("number"==typeof r)return-1;if(r===n)return e;e++}return-1}(n,t)}function Fd(t,n,e=!1){for(let r=0;r<n.length;r++)if(bc(t,n[r],e))return!0;return!1}function rd(t,n){e:for(let e=0;e<n.length;e++){const r=n[e];if(t.length===r.length){for(let f=0;f<t.length;f++)if(t[f]!==r[f])continue e;return!0}}return!1}function Xo(t,n){return t?":not("+n.trim()+")":n}function Pc(t){let n=t[0],e=1,r=2,f="",O=!1;for(;e<t.length;){let j=t[e];if("string"==typeof j)if(2&r){const he=t[++e];f+="["+j+(he.length>0?'="'+he+'"':"")+"]"}else 8&r?f+="."+j:4&r&&(f+=" "+j);else""!==f&&!gu(j)&&(n+=Xo(O,f),f=""),r=j,O=O||!gu(r);e++}return""!==f&&(n+=Xo(O,f)),n}function Qi(t){return Wl(()=>{const n=qs(t),e={...n,decls:t.decls,vars:t.vars,template:t.template,consts:t.consts||null,ngContentSelectors:t.ngContentSelectors,onPush:t.changeDetection===Fo.OnPush,directiveDefs:null,pipeDefs:null,dependencies:n.standalone&&t.dependencies||null,getStandaloneInjector:null,signals:t.signals??!1,data:t.data||{},encapsulation:t.encapsulation||el.Emulated,styles:t.styles||io,_:null,schemas:t.schemas||null,tView:null,id:""};Cl(e);const r=t.dependencies;return e.directiveDefs=Ks(r,!1),e.pipeDefs=Ks(r,!0),e.id=function Ps(t){let n=0;const e=[t.selectors,t.ngContentSelectors,t.hostVars,t.hostAttrs,t.consts,t.vars,t.decls,t.encapsulation,t.standalone,t.signals,t.exportAs,JSON.stringify(t.inputs),JSON.stringify(t.outputs),Object.getOwnPropertyNames(t.type.prototype),!!t.contentQueries,!!t.viewQuery].join("|");for(const f of e)n=Math.imul(31,n)+f.charCodeAt(0)<<0;return n+=2147483648,"c"+n}(e),e})}function _c(t){return po(t)||ss(t)}function uc(t){return null!==t}function fo(t){return Wl(()=>({type:t.type,bootstrap:t.bootstrap||io,declarations:t.declarations||io,imports:t.imports||io,exports:t.exports||io,transitiveCompileScopes:null,schemas:t.schemas||null,id:t.id||null}))}function xc(t,n){if(null==t)return Fl;const e={};for(const r in t)if(t.hasOwnProperty(r)){let f=t[r],O=f;Array.isArray(f)&&(O=f[1],f=f[0]),e[f]=r,n&&(n[f]=O)}return e}function fa(t){return Wl(()=>{const n=qs(t);return Cl(n),n})}function vs(t){return{type:t.type,name:t.name,factory:null,pure:!1!==t.pure,standalone:!0===t.standalone,onDestroy:t.type.prototype.ngOnDestroy||null}}function po(t){return t[zu]||null}function ss(t){return t[vf]||null}function vo(t){return t[qc]||null}function wl(t,n){const e=t[md]||null;if(!e&&!0===n)throw new Error(`Type ${Oi(t)} does not have '\u0275mod' property.`);return e}function qs(t){const n={};return{type:t.type,providersResolver:null,factory:null,hostBindings:t.hostBindings||null,hostVars:t.hostVars||0,hostAttrs:t.hostAttrs||null,contentQueries:t.contentQueries||null,declaredInputs:n,inputTransforms:null,inputConfig:t.inputs||Fl,exportAs:t.exportAs||null,standalone:!0===t.standalone,signals:!0===t.signals,selectors:t.selectors||io,viewQuery:t.viewQuery||null,features:t.features||null,setInput:null,findHostDirectiveDefs:null,hostDirectives:null,inputs:xc(t.inputs,n),outputs:xc(t.outputs)}}function Cl(t){t.features?.forEach(n=>n(t))}function Ks(t,n){if(!t)return null;const e=n?vo:_c;return()=>("function"==typeof t?t():t).map(r=>e(r)).filter(uc)}const Ko=0,va=1,Ga=2,xo=3,Js=4,Hu=5,ao=6,Bo=7,ua=8,Ls=9,tc=10,Sa=11,ql=12,Tu=13,no=14,Wi=15,ka=16,Gu=17,eu=18,Ys=19,Mu=20,ks=21,rs=22,tu=23,Vu=24,$a=25,wc=1,nl=2,yo=7,rl=9,bs=11;function Ka(t){return Array.isArray(t)&&"object"==typeof t[wc]}function oo(t){return Array.isArray(t)&&!0===t[wc]}function nu(t){return 0!=(4&t.flags)}function ru(t){return t.componentOffset>-1}function Hs(t){return 1==(1&t.flags)}function il(t){return!!t.template}function Kl(t){return 0!=(512&t[Ga])}function ee(t,n){return t.hasOwnProperty($o)?t[$o]:null}let Ke=null,$=!1;function de(t){const n=Ke;return Ke=t,n}const be={version:0,dirty:!1,producerNode:void 0,producerLastReadVersion:void 0,producerIndexOfThis:void 0,nextProducerIndex:0,liveConsumerNode:void 0,liveConsumerIndexOfThis:void 0,consumerAllowSignalWrites:!1,consumerIsAlwaysLive:!1,producerMustRecompute:()=>!1,producerRecomputeValue:()=>{},consumerMarkedDirty:()=>{}};function je(t){if(!Et(t)||t.dirty){if(!t.producerMustRecompute(t)&&!De(t))return void(t.dirty=!1);t.producerRecomputeValue(t),t.dirty=!1}}function ht(t){t.dirty=!0,function Xe(t){if(void 0===t.liveConsumerNode)return;const n=$;$=!0;try{for(const e of t.liveConsumerNode)e.dirty||ht(e)}finally{$=n}}(t),t.consumerMarkedDirty?.(t)}function Ct(t){return t&&(t.nextProducerIndex=0),de(t)}function xe(t,n){if(de(n),t&&void 0!==t.producerNode&&void 0!==t.producerIndexOfThis&&void 0!==t.producerLastReadVersion){if(Et(t))for(let e=t.nextProducerIndex;e<t.producerNode.length;e++)_t(t.producerNode[e],t.producerIndexOfThis[e]);for(;t.producerNode.length>t.nextProducerIndex;)t.producerNode.pop(),t.producerLastReadVersion.pop(),t.producerIndexOfThis.pop()}}function De(t){Lt(t);for(let n=0;n<t.producerNode.length;n++){const e=t.producerNode[n],r=t.producerLastReadVersion[n];if(r!==e.version||(je(e),r!==e.version))return!0}return!1}function Ue(t){if(Lt(t),Et(t))for(let n=0;n<t.producerNode.length;n++)_t(t.producerNode[n],t.producerIndexOfThis[n]);t.producerNode.length=t.producerLastReadVersion.length=t.producerIndexOfThis.length=0,t.liveConsumerNode&&(t.liveConsumerNode.length=t.liveConsumerIndexOfThis.length=0)}function _t(t,n){if(function en(t){t.liveConsumerNode??=[],t.liveConsumerIndexOfThis??=[]}(t),Lt(t),1===t.liveConsumerNode.length)for(let r=0;r<t.producerNode.length;r++)_t(t.producerNode[r],t.producerIndexOfThis[r]);const e=t.liveConsumerNode.length-1;if(t.liveConsumerNode[n]=t.liveConsumerNode[e],t.liveConsumerIndexOfThis[n]=t.liveConsumerIndexOfThis[e],t.liveConsumerNode.length--,t.liveConsumerIndexOfThis.length--,n<t.liveConsumerNode.length){const r=t.liveConsumerIndexOfThis[n],f=t.liveConsumerNode[n];Lt(f),f.producerIndexOfThis[r]=n}}function Et(t){return t.consumerIsAlwaysLive||(t?.liveConsumerNode?.length??0)>0}function Lt(t){t.producerNode??=[],t.producerIndexOfThis??=[],t.producerLastReadVersion??=[]}let Jn=null;const ca=()=>{},_a=(()=>({...be,consumerIsAlwaysLive:!0,consumerAllowSignalWrites:!1,consumerMarkedDirty:t=>{t.schedule(t.ref)},hasRun:!1,cleanupFn:ca}))();class ya{constructor(n,e,r){this.previousValue=n,this.currentValue=e,this.firstChange=r}isFirstChange(){return this.firstChange}}function na(){return ma}function ma(t){return t.type.prototype.ngOnChanges&&(t.setInput=uo),Wa}function Wa(){const t=Ra(this),n=t?.current;if(n){const e=t.previous;if(e===Fl)t.previous=n;else for(let r in n)e[r]=n[r];t.current=null,this.ngOnChanges(n)}}function uo(t,n,e,r){const f=this.declaredInputs[e],O=Ra(t)||function Ia(t,n){return t[wo]=n}(t,{previous:Fl,current:null}),j=O.current||(O.current={}),he=O.previous,Ce=he[f];j[f]=new ya(Ce&&Ce.currentValue,n,he===Fl),t[r]=n}na.ngInherit=!0;const wo="__ngSimpleChanges__";function Ra(t){return t[wo]||null}const ja=function(t,n,e){},Hr="svg";function ci(t){for(;Array.isArray(t);)t=t[Ko];return t}function Ma(t,n){return ci(n[t])}function Da(t,n){return ci(n[t.index])}function Fa(t,n){return t.data[n]}function La(t,n){return t[n]}function ra(t,n){const e=n[t];return Ka(e)?e:e[Ko]}function Jo(t,n){return null==n?null:t[n]}function Ts(t){t[Gu]=0}function ad(t){1024&t[Ga]||(t[Ga]|=1024,_s(t,1))}function Rs(t){1024&t[Ga]&&(t[Ga]&=-1025,_s(t,-1))}function _s(t,n){let e=t[xo];if(null===e)return;e[Hu]+=n;let r=e;for(e=e[xo];null!==e&&(1===n&&1===r[Hu]||-1===n&&0===r[Hu]);)e[Hu]+=n,r=e,e=e[xo]}const Na={lFrame:Kv(null),bindingsEnabled:!0,skipHydrationRootTNode:null};function Bf(){return Na.bindingsEnabled}function yf(){return null!==Na.skipHydrationRootTNode}function ia(){return Na.lFrame.lView}function us(){return Na.lFrame.tView}function wi(t){return Na.lFrame.contextLView=t,t[ua]}function Ai(t){return Na.lFrame.contextLView=null,t}function Cc(){let t=sp();for(;null!==t&&64===t.type;)t=t.parent;return t}function sp(){return Na.lFrame.currentTNode}function yd(){const t=Na.lFrame,n=t.currentTNode;return t.isParent?n:n.parent}function Yo(t,n){const e=Na.lFrame;e.currentTNode=t,e.isParent=n}function Hh(){return Na.lFrame.isParent}function Bg(){Na.lFrame.isParent=!1}function dc(){const t=Na.lFrame;let n=t.bindingRootIndex;return-1===n&&(n=t.bindingRootIndex=t.tView.bindingStartIndex),n}function Bd(){return Na.lFrame.bindingIndex}function nf(){return Na.lFrame.bindingIndex++}function Yl(t){const n=Na.lFrame,e=n.bindingIndex;return n.bindingIndex=n.bindingIndex+t,e}function lp(t){Na.lFrame.inI18n=t}function Hy(t,n){const e=Na.lFrame;e.bindingIndex=e.bindingRootIndex=t,Vh(n)}function Vh(t){Na.lFrame.currentDirectiveIndex=t}function Wp(){return Na.lFrame.currentQueryIndex}function Gm(t){Na.lFrame.currentQueryIndex=t}function Gy(t){const n=t[va];return 2===n.type?n.declTNode:1===n.type?t[ao]:null}function nh(t,n,e){if(e&Ba.SkipSelf){let f=n,O=t;for(;!(f=f.parent,null!==f||e&Ba.Host||(f=Gy(O),null===f||(O=O[no],10&f.type))););if(null===f)return!1;n=f,t=O}const r=Na.lFrame=vh();return r.currentTNode=n,r.lView=t,!0}function zg(t){const n=vh(),e=t[va];Na.lFrame=n,n.currentTNode=e.firstChild,n.lView=t,n.tView=e,n.contextLView=t,n.bindingIndex=e.bindingStartIndex,n.inI18n=!1}function vh(){const t=Na.lFrame,n=null===t?null:t.child;return null===n?Kv(t):n}function Kv(t){const n={currentTNode:null,isParent:!0,lView:null,tView:null,selectedIndex:-1,contextLView:null,elementDepthCount:0,currentNamespace:null,currentDirectiveIndex:-1,bindingRootIndex:-1,bindingIndex:-1,currentQueryIndex:0,parent:t,child:null,inI18n:!1};return null!==t&&(t.child=n),n}function Zl(){const t=Na.lFrame;return Na.lFrame=t.parent,t.currentTNode=null,t.lView=null,t}const qp=Zl;function Kp(){const t=Zl();t.isParent=!0,t.tView=null,t.selectedIndex=-1,t.contextLView=null,t.elementDepthCount=0,t.currentDirectiveIndex=-1,t.currentNamespace=null,t.bindingRootIndex=-1,t.bindingIndex=-1,t.currentQueryIndex=0}function Du(){return Na.lFrame.selectedIndex}function yh(t){Na.lFrame.selectedIndex=t}function iu(){const t=Na.lFrame;return Fa(t.tView,t.selectedIndex)}let dp=!0;function Gg(){return dp}function _f(t){dp=t}function fp(t,n){for(let e=n.directiveStart,r=n.directiveEnd;e<r;e++){const O=t.data[e].type.prototype,{ngAfterContentInit:j,ngAfterContentChecked:he,ngAfterViewInit:Ce,ngAfterViewChecked:Ye,ngOnDestroy:ft}=O;j&&(t.contentHooks??=[]).push(-e,j),he&&((t.contentHooks??=[]).push(e,he),(t.contentCheckHooks??=[]).push(e,he)),Ce&&(t.viewHooks??=[]).push(-e,Ce),Ye&&((t.viewHooks??=[]).push(e,Ye),(t.viewCheckHooks??=[]).push(e,Ye)),null!=ft&&(t.destroyHooks??=[]).push(e,ft)}}function rh(t,n,e){Yv(t,n,3,e)}function bd(t,n,e,r){(3&t[Ga])===e&&Yv(t,n,e,r)}function Wm(t,n){let e=t[Ga];(3&e)===n&&(e&=8191,e+=1,t[Ga]=e)}function Yv(t,n,e,r){const O=r??-1,j=n.length-1;let he=0;for(let Ce=void 0!==r?65535&t[Gu]:0;Ce<j;Ce++)if("number"==typeof n[Ce+1]){if(he=n[Ce],null!=r&&he>=r)break}else n[Ce]<0&&(t[Gu]+=65536),(he<O||-1==O)&&($v(t,e,n,Ce),t[Gu]=(4294901760&t[Gu])+Ce+2),Ce++}function Zv(t,n){ja(4,t,n);const e=de(null);try{n.call(t)}finally{de(e),ja(5,t,n)}}function $v(t,n,e,r){const f=e[r]<0,O=e[r+1],he=t[f?-e[r]:e[r]];f?t[Ga]>>13<t[Gu]>>16&&(3&t[Ga])===n&&(t[Ga]+=8192,Zv(he,O)):Zv(he,O)}const Uh=-1;class xf{constructor(n,e,r){this.factory=n,this.resolving=!1,this.canSeeViewProviders=e,this.injectImpl=r}}function Yp(t){return t!==Uh}function zf(t){return 32767&t}function hp(t,n){let e=function rf(t){return t>>16}(t),r=n;for(;e>0;)r=r[no],e--;return r}let Zp=!0;function Hf(t){const n=Zp;return Zp=t,n}const kc=255,jg=5;let $p=0;const af={};function hl(t,n){const e=Wg(t,n);if(-1!==e)return e;const r=n[va];r.firstCreatePass&&(t.injectorIndex=n.length,Ug(r.data,t),Ug(n,null),Ug(r.blueprint,null));const f=qg(t,n),O=t.injectorIndex;if(Yp(f)){const j=zf(f),he=hp(f,n),Ce=he[va].data;for(let Ye=0;Ye<8;Ye++)n[O+Ye]=he[j+Ye]|Ce[j+Ye]}return n[O+8]=f,O}function Ug(t,n){t.push(0,0,0,0,0,0,0,0,n)}function Wg(t,n){return-1===t.injectorIndex||t.parent&&t.parent.injectorIndex===t.injectorIndex||null===n[t.injectorIndex+8]?-1:t.injectorIndex}function qg(t,n){if(t.parent&&-1!==t.parent.injectorIndex)return t.parent.injectorIndex;let e=0,r=null,f=n;for(;null!==f;){if(r=Gf(f),null===r)return Uh;if(e++,f=f[no],-1!==r.injectorIndex)return r.injectorIndex|e<<16}return Uh}function Xp(t,n,e){!function Qv(t,n,e){let r;"string"==typeof e?r=e.charCodeAt(0)||0:e.hasOwnProperty(ws)&&(r=e[ws]),null==r&&(r=e[ws]=$p++);const f=r&kc;n.data[t+(f>>jg)]|=1<<f}(t,n,e)}function Kg(t,n,e){if(e&Ba.Optional||void 0!==t)return t;Xn()}function qh(t,n,e,r){if(e&Ba.Optional&&void 0===r&&(r=null),!(e&(Ba.Self|Ba.Host))){const f=t[Ls],O=qo(void 0);try{return f?f.get(n,r,e&Ba.Optional):Nu(n,r,e&Ba.Optional)}finally{qo(O)}}return Kg(r,0,e)}function Qp(t,n,e,r=Ba.Default,f){if(null!==t){if(2048&n[Ga]&&!(r&Ba.Self)){const j=function sf(t,n,e,r,f){let O=t,j=n;for(;null!==O&&null!==j&&2048&j[Ga]&&!(512&j[Ga]);){const he=Km(O,j,e,r|Ba.Self,af);if(he!==af)return he;let Ce=O.parent;if(!Ce){const Ye=j[Mu];if(Ye){const ft=Ye.get(e,af,r);if(ft!==af)return ft}Ce=Gf(j),j=j[no]}O=Ce}return f}(t,n,e,r,af);if(j!==af)return j}const O=Km(t,n,e,r,af);if(O!==af)return O}return qh(n,e,r,f)}function Km(t,n,e,r,f){const O=function ah(t){if("string"==typeof t)return t.charCodeAt(0)||0;const n=t.hasOwnProperty(ws)?t[ws]:void 0;return"number"==typeof n?n>=0?n&kc:Jg:n}(e);if("function"==typeof O){if(!nh(n,t,r))return r&Ba.Host?Kg(f,0,r):qh(n,e,r,f);try{let j;if(j=O(r),null!=j||r&Ba.Optional)return j;Xn()}finally{qp()}}else if("number"==typeof O){let j=null,he=Wg(t,n),Ce=Uh,Ye=r&Ba.Host?n[Wi][ao]:null;for((-1===he||r&Ba.SkipSelf)&&(Ce=-1===he?qg(t,n):n[he+8],Ce!==Uh&&Ym(r,!1)?(j=n[va],he=zf(Ce),n=hp(Ce,n)):he=-1);-1!==he;){const ft=n[va];if(Eu(O,he,ft.data)){const Rt=Jm(he,n,e,j,r,Ye);if(Rt!==af)return Rt}Ce=n[he+8],Ce!==Uh&&Ym(r,n[va].data[he+8]===Ye)&&Eu(O,he,n)?(j=ft,he=zf(Ce),n=hp(Ce,n)):he=-1}}return f}function Jm(t,n,e,r,f,O){const j=n[va],he=j.data[t+8],ft=ih(he,j,e,null==r?ru(he)&&Zp:r!=j&&0!=(3&he.type),f&Ba.Host&&O===he);return null!==ft?od(n,j,ft,he):af}function ih(t,n,e,r,f){const O=t.providerIndexes,j=n.data,he=1048575&O,Ce=t.directiveStart,ft=O>>20,Kt=f?he+ft:t.directiveEnd;for(let cn=r?he:he+ft;cn<Kt;cn++){const Fn=j[cn];if(cn<Ce&&e===Fn||cn>=Ce&&Fn.type===e)return cn}if(f){const cn=j[Ce];if(cn&&il(cn)&&cn.type===e)return Ce}return null}function od(t,n,e,r){let f=t[e];const O=n.data;if(function jy(t){return t instanceof xf}(f)){const j=f;j.resolving&&function $n(t,n){const e=n?`. Dependency path: ${n.join(" > ")} > ${t}`:"";throw new hn(-200,`Circular dependency in DI detected for ${t}${e}`)}(function gn(t){return"function"==typeof t?t.name||t.toString():"object"==typeof t&&null!=t&&"function"==typeof t.type?t.type.name||t.type.toString():ar(t)}(O[e]));const he=Hf(j.canSeeViewProviders);j.resolving=!0;const Ye=j.injectImpl?qo(j.injectImpl):null;nh(t,r,Ba.Default);try{f=t[e]=j.factory(void 0,O,t,r),n.firstCreatePass&&e>=r.directiveStart&&function Vy(t,n,e){const{ngOnChanges:r,ngOnInit:f,ngDoCheck:O}=n.type.prototype;if(r){const j=ma(n);(e.preOrderHooks??=[]).push(t,j),(e.preOrderCheckHooks??=[]).push(t,j)}f&&(e.preOrderHooks??=[]).push(0-t,f),O&&((e.preOrderHooks??=[]).push(t,O),(e.preOrderCheckHooks??=[]).push(t,O))}(e,O[e],n)}finally{null!==Ye&&qo(Ye),Hf(he),j.resolving=!1,qp()}}return f}function Eu(t,n,e){return!!(e[n+(t>>jg)]&1<<t)}function Ym(t,n){return!(t&Ba.Self||t&Ba.Host&&n)}class _o{constructor(n,e){this._tNode=n,this._lView=e}get(n,e,r){return Qp(this._tNode,this._lView,n,td(r),e)}}function Jg(){return new _o(Cc(),ia())}function xu(t){return Wl(()=>{const n=t.prototype.constructor,e=n[$o]||eg(n),r=Object.prototype;let f=Object.getPrototypeOf(t.prototype).constructor;for(;f&&f!==r;){const O=f[$o]||eg(f);if(O&&O!==e)return O;f=Object.getPrototypeOf(f)}return O=>new O})}function eg(t){return Mr(t)?()=>{const n=eg(tr(t));return n&&n()}:ee(t)}function Gf(t){const n=t[va],e=n.type;return 2===e?n.declTNode:1===e?t[ao]:null}function wf(t){return function e0(t,n){if("class"===n)return t.classes;if("style"===n)return t.styles;const e=t.attrs;if(e){const r=e.length;let f=0;for(;f<r;){const O=e[f];if(_l(O))break;if(0===O)f+=2;else if("number"==typeof O)for(f++;f<r&&"string"==typeof e[f];)f++;else{if(O===n)return e[f+1];f+=2}}}return null}(Cc(),t)}const gp="__parameters__";function vp(t,n,e){return Wl(()=>{const r=function Zm(t){return function(...e){if(t){const r=t(...e);for(const f in r)this[f]=r[f]}}}(n);function f(...O){if(this instanceof f)return r.apply(this,O),this;const j=new f(...O);return he.annotation=j,he;function he(Ce,Ye,ft){const Rt=Ce.hasOwnProperty(gp)?Ce[gp]:Object.defineProperty(Ce,gp,{value:[]})[gp];for(;Rt.length<=ft;)Rt.push(null);return(Rt[ft]=Rt[ft]||[]).push(j),Ce}}return e&&(f.prototype=Object.create(e.prototype)),f.prototype.ngMetadataName=t,f.annotationCls=f,f})}function fc(t,n){t.forEach(e=>Array.isArray(e)?fc(e,n):n(e))}function bp(t,n,e){n>=t.length?t.push(e):t.splice(n,0,e)}function sh(t,n){return n>=t.length-1?t.pop():t.splice(n,1)[0]}function Iu(t,n){const e=[];for(let r=0;r<t;r++)e.push(n);return e}function _d(t,n,e){let r=_h(t,n);return r>=0?t[1|r]=e:(r=~r,function ld(t,n,e,r){let f=t.length;if(f==n)t.push(e,r);else if(1===f)t.push(r,t[0]),t[0]=e;else{for(f--,t.push(t[f-1],t[f]);f>n;)t[f]=t[f-2],f--;t[n]=e,t[n+1]=r}}(t,r,n,e)),r}function Qm(t,n){const e=_h(t,n);if(e>=0)return t[1|e]}function _h(t,n){return function ng(t,n,e){let r=0,f=t.length>>e;for(;f!==r;){const O=r+(f-r>>1),j=t[O<<e];if(n===j)return O<<e;j>n?f=O:r=O+1}return~(f<<e)}(t,n,1)}const ig=sc(vp("Optional"),8),ag=sc(vp("SkipSelf"),4);function ge(t){return 128==(128&t.flags)}var Ie=function(t){return t[t.Important=1]="Important",t[t.DashCase=2]="DashCase",t}(Ie||{});const Ne=/^>|^->|<!--|-->|--!>|<!-$/g,it=/(<|>)/g,ut="\u200b$1\u200b";const gt=new Map;let Mt=0;const ur="__ngContext__";function br(t,n){Ka(n)?(t[ur]=n[Ys],function Qt(t){gt.set(t[Ys],t)}(n)):t[ur]=n}let ui;function Ei(t,n){return ui(t,n)}function ji(t){const n=t[xo];return oo(n)?n[xo]:n}function V(t){return _e(t[ql])}function se(t){return _e(t[Js])}function _e(t){for(;null!==t&&!oo(t);)t=t[Js];return t}function We(t,n,e,r,f){if(null!=r){let O,j=!1;oo(r)?O=r:Ka(r)&&(j=!0,r=r[Ko]);const he=ci(r);0===t&&null!==e?null==f?Kr(n,e,he):jn(n,e,he,f||null,!0):1===t&&null!==e?jn(n,e,he,f||null,!0):2===t?Eo(n,he,j):3===t&&n.destroyNode(he),null!=O&&function Dl(t,n,e,r,f){const O=e[yo];O!==ci(e)&&We(n,t,r,O,f);for(let he=bs;he<e.length;he++){const Ce=e[he];Po(Ce[va],Ce,t,n,r,O)}}(n,t,O,e,f)}}function Ze(t,n){return t.createText(n)}function ot(t,n,e){t.setValue(n,e)}function St(t,n){return t.createComment(function st(t){return t.replace(Ne,n=>n.replace(it,ut))}(n))}function Ft(t,n,e){return t.createElement(n,e)}function sr(t,n){const e=t[rl],r=e.indexOf(n);Rs(n),e.splice(r,1)}function _r(t,n){if(t.length<=bs)return;const e=bs+n,r=t[e];if(r){const f=r[ka];null!==f&&f!==t&&sr(f,r),n>0&&(t[e-1][Js]=r[Js]);const O=sh(t,bs+n);!function nn(t,n){Po(t,n,n[Sa],2,null,null),n[Ko]=null,n[ao]=null}(r[va],r);const j=O[eu];null!==j&&j.detachView(O[va]),r[xo]=null,r[Js]=null,r[Ga]&=-129}return r}function Dr(t,n){if(!(256&n[Ga])){const e=n[Sa];n[tu]&&Ue(n[tu]),n[Vu]&&Ue(n[Vu]),e.destroyNode&&Po(t,n,e,3,null,null),function Dn(t){let n=t[ql];if(!n)return Qr(t[va],t);for(;n;){let e=null;if(Ka(n))e=n[ql];else{const r=n[bs];r&&(e=r)}if(!e){for(;n&&!n[Js]&&n!==t;)Ka(n)&&Qr(n[va],n),n=n[xo];null===n&&(n=t),Ka(n)&&Qr(n[va],n),e=n&&n[Js]}n=e}}(n)}}function Qr(t,n){if(!(256&n[Ga])){n[Ga]&=-129,n[Ga]|=256,function li(t,n){let e;if(null!=t&&null!=(e=t.destroyHooks))for(let r=0;r<e.length;r+=2){const f=n[e[r]];if(!(f instanceof xf)){const O=e[r+1];if(Array.isArray(O))for(let j=0;j<O.length;j+=2){const he=f[O[j]],Ce=O[j+1];ja(4,he,Ce);try{Ce.call(he)}finally{ja(5,he,Ce)}}else{ja(4,f,O);try{O.call(f)}finally{ja(5,f,O)}}}}}(t,n),function ti(t,n){const e=t.cleanup,r=n[Bo];if(null!==e)for(let O=0;O<e.length-1;O+=2)if("string"==typeof e[O]){const j=e[O+3];j>=0?r[j]():r[-j].unsubscribe(),O+=2}else e[O].call(r[e[O+1]]);null!==r&&(n[Bo]=null);const f=n[ks];if(null!==f){n[ks]=null;for(let O=0;O<f.length;O++)(0,f[O])()}}(t,n),1===n[va].type&&n[Sa].destroy();const e=n[ka];if(null!==e&&oo(n[xo])){e!==n[xo]&&sr(e,n);const r=n[eu];null!==r&&r.detachView(t)}!function vn(t){gt.delete(t[Ys])}(n)}}function _i(t,n,e){return Yr(t,n.parent,e)}function Yr(t,n,e){let r=n;for(;null!==r&&40&r.type;)r=(n=r).parent;if(null===r)return e[Ko];{const{componentOffset:f}=r;if(f>-1){const{encapsulation:O}=t.data[r.directiveStart+f];if(O===el.None||O===el.Emulated)return null}return Da(r,e)}}function jn(t,n,e,r,f){t.insertBefore(n,e,r,f)}function Kr(t,n,e){t.appendChild(n,e)}function hi(t,n,e,r,f){null!==r?jn(t,n,e,r,f):Kr(t,n,e)}function Xi(t,n){return t.parentNode(n)}function Zi(t,n,e){return Ja(t,n,e)}function oa(t,n,e){return 40&t.type?Da(t,e):null}let wa,Zs,Gs,rc,Ja=oa;function Qa(t,n){Ja=t,wa=n}function da(t,n,e,r){const f=_i(t,r,n),O=n[Sa],he=Zi(r.parent||n[ao],r,n);if(null!=f)if(Array.isArray(e))for(let Ce=0;Ce<e.length;Ce++)hi(O,f,e[Ce],he,!1);else hi(O,f,e,he,!1);void 0!==wa&&wa(O,r,n,e,f)}function Ha(t,n){if(null!==n){const e=n.type;if(3&e)return Da(n,t);if(4&e)return bo(-1,t[n.index]);if(8&e){const r=n.child;if(null!==r)return Ha(t,r);{const f=t[n.index];return oo(f)?bo(-1,f):ci(f)}}if(32&e)return Ei(n,t)()||ci(t[n.index]);{const r=so(t,n);return null!==r?Array.isArray(r)?r[0]:Ha(ji(t[Wi]),r):Ha(t,n.next)}}return null}function so(t,n){return null!==n?t[Wi][ao].projection[n.projection]:null}function bo(t,n){const e=bs+t+1;if(e<n.length){const r=n[e],f=r[va].firstChild;if(null!==f)return Ha(r,f)}return n[yo]}function Eo(t,n,e){const r=Xi(t,n);r&&function pi(t,n,e,r){t.removeChild(n,e,r)}(t,r,n,e)}function zo(t,n,e,r,f,O,j){for(;null!=e;){const he=r[e.index],Ce=e.type;if(j&&0===n&&(he&&br(ci(he),r),e.flags|=2),32!=(32&e.flags))if(8&Ce)zo(t,n,e.child,r,f,O,!1),We(n,t,f,he,O);else if(32&Ce){const Ye=Ei(e,r);let ft;for(;ft=Ye();)We(n,t,f,ft,O);We(n,t,f,he,O)}else 16&Ce?pl(t,n,r,e,f,O):We(n,t,f,he,O);e=j?e.projectionNext:e.next}}function Po(t,n,e,r,f,O){zo(e,r,t.firstChild,n,f,O,!1)}function pl(t,n,e,r,f,O){const j=e[Wi],Ce=j[ao].projection[r.projection];if(Array.isArray(Ce))for(let Ye=0;Ye<Ce.length;Ye++)We(n,t,f,Ce[Ye],O);else{let Ye=Ce;const ft=j[xo];ge(r)&&(Ye.flags|=128),zo(t,n,Ye,ft,f,O,!0)}}function ml(t,n,e){""===e?t.removeAttribute(n,"class"):t.setAttribute(n,"class",e)}function au(t,n,e){const{mergedAttrs:r,classes:f,styles:O}=e;null!==r&&Es(t,n,r),null!==f&&ml(t,n,f),null!==O&&function Gl(t,n,e){t.setAttribute(n,"style",e)}(t,n,O)}function Ya(t){return function cs(){if(void 0===Zs&&(Zs=null,So.trustedTypes))try{Zs=So.trustedTypes.createPolicy("angular",{createHTML:t=>t,createScript:t=>t,createScriptURL:t=>t})}catch{}return Zs}()?.createHTML(t)||t}function Vs(){if(void 0!==Gs)return Gs;if(typeof document<"u")return document;throw new hn(210,!1)}function hc(t){return function Fc(){if(void 0===rc&&(rc=null,So.trustedTypes))try{rc=So.trustedTypes.createPolicy("angular#unsafe-bypass",{createHTML:t=>t,createScript:t=>t,createScriptURL:t=>t})}catch{}return rc}()?.createHTML(t)||t}class ol{constructor(n){this.changingThisBreaksApplicationSecurity=n}toString(){return`SafeValue must use [property]=binding: ${this.changingThisBreaksApplicationSecurity} (see ${wn})`}}class wd extends ol{getTypeName(){return"HTML"}}class Gd extends ol{getTypeName(){return"Style"}}class Vd extends ol{getTypeName(){return"Script"}}class Jh extends ol{getTypeName(){return"URL"}}class Cd extends ol{getTypeName(){return"ResourceURL"}}function Wu(t){return t instanceof ol?t.changingThisBreaksApplicationSecurity:t}function Ad(t,n){const e=function ch(t){return t instanceof ol&&t.getTypeName()||null}(t);if(null!=e&&e!==n){if("ResourceURL"===e&&"URL"===n)return!0;throw new Error(`Required a safe ${n}, got a ${e} (see ${wn})`)}return e===n}function rm(t){const n=new av(t);return function hg(){try{return!!(new window.DOMParser).parseFromString(Ya(""),"text/html")}catch{return!1}}()?new Xy(n):n}class Xy{constructor(n){this.inertDocumentHelper=n}getInertBodyElement(n){n="<body><remove></remove>"+n;try{const e=(new window.DOMParser).parseFromString(Ya(n),"text/html").body;return null===e?this.inertDocumentHelper.getInertBodyElement(n):(e.removeChild(e.firstChild),e)}catch{return null}}}class av{constructor(n){this.defaultDoc=n,this.inertDocument=this.defaultDoc.implementation.createHTMLDocument("sanitization-inert")}getInertBodyElement(n){const e=this.inertDocument.createElement("template");return e.innerHTML=Ya(n),e}}const im=/^(?!javascript:)(?:[a-z0-9+.-]+:|[^&:\/?#]*(?:[\/?#]|$))/i;function pg(t){return(t=String(t)).match(im)?t:"unsafe:"+t}function Wf(t){const n={};for(const e of t.split(","))n[e]=!0;return n}function Th(...t){const n={};for(const e of t)for(const r in e)e.hasOwnProperty(r)&&(n[r]=!0);return n}const ov=Wf("area,br,col,hr,img,wbr"),sv=Wf("colgroup,dd,dt,li,p,tbody,td,tfoot,th,thead,tr"),am=Wf("rp,rt"),Yh=Th(ov,Th(sv,Wf("address,article,aside,blockquote,caption,center,del,details,dialog,dir,div,dl,figure,figcaption,footer,h1,h2,h3,h4,h5,h6,header,hgroup,hr,ins,main,map,menu,nav,ol,pre,section,summary,table,ul")),Th(am,Wf("a,abbr,acronym,audio,b,bdi,bdo,big,br,cite,code,del,dfn,em,font,i,img,ins,kbd,label,map,mark,picture,q,ruby,rp,rt,s,samp,small,source,span,strike,strong,sub,sup,time,track,tt,u,var,video")),Th(am,sv)),gg=Wf("background,cite,href,itemtype,longdesc,poster,src,xlink:href"),y0=Th(gg,Wf("abbr,accesskey,align,alt,autoplay,axis,bgcolor,border,cellpadding,cellspacing,class,clear,color,cols,colspan,compact,controls,coords,datetime,default,dir,download,face,headers,height,hidden,hreflang,hspace,ismap,itemscope,itemprop,kind,label,lang,language,loop,media,muted,nohref,nowrap,open,preload,rel,rev,role,rows,rowspan,rules,scope,scrolling,shape,size,sizes,span,srclang,srcset,start,summary,tabindex,target,title,translate,type,usemap,valign,value,vspace,width"),Wf("aria-activedescendant,aria-atomic,aria-autocomplete,aria-busy,aria-checked,aria-colcount,aria-colindex,aria-colspan,aria-controls,aria-current,aria-describedby,aria-details,aria-disabled,aria-dropeffect,aria-errormessage,aria-expanded,aria-flowto,aria-grabbed,aria-haspopup,aria-hidden,aria-invalid,aria-keyshortcuts,aria-label,aria-labelledby,aria-level,aria-live,aria-modal,aria-multiline,aria-multiselectable,aria-orientation,aria-owns,aria-placeholder,aria-posinset,aria-pressed,aria-readonly,aria-relevant,aria-required,aria-roledescription,aria-rowcount,aria-rowindex,aria-rowspan,aria-selected,aria-setsize,aria-sort,aria-valuemax,aria-valuemin,aria-valuenow,aria-valuetext")),qb=Wf("script,style,template");class Qy{constructor(){this.sanitizedSomething=!1,this.buf=[]}sanitizeChildren(n){let e=n.firstChild,r=!0;for(;e;)if(e.nodeType===Node.ELEMENT_NODE?r=this.startElement(e):e.nodeType===Node.TEXT_NODE?this.chars(e.nodeValue):this.sanitizedSomething=!0,r&&e.firstChild)e=e.firstChild;else for(;e;){e.nodeType===Node.ELEMENT_NODE&&this.endElement(e);let f=this.checkClobberedElement(e,e.nextSibling);if(f){e=f;break}e=this.checkClobberedElement(e,e.parentNode)}return this.buf.join("")}startElement(n){const e=n.nodeName.toLowerCase();if(!Yh.hasOwnProperty(e))return this.sanitizedSomething=!0,!qb.hasOwnProperty(e);this.buf.push("<"),this.buf.push(e);const r=n.attributes;for(let f=0;f<r.length;f++){const O=r.item(f),j=O.name,he=j.toLowerCase();if(!y0.hasOwnProperty(he)){this.sanitizedSomething=!0;continue}let Ce=O.value;gg[he]&&(Ce=pg(Ce)),this.buf.push(" ",j,'="',b0(Ce),'"')}return this.buf.push(">"),!0}endElement(n){const e=n.nodeName.toLowerCase();Yh.hasOwnProperty(e)&&!ov.hasOwnProperty(e)&&(this.buf.push("</"),this.buf.push(e),this.buf.push(">"))}chars(n){this.buf.push(b0(n))}checkClobberedElement(n,e){if(e&&(n.compareDocumentPosition(e)&Node.DOCUMENT_POSITION_CONTAINED_BY)===Node.DOCUMENT_POSITION_CONTAINED_BY)throw new Error(`Failed to sanitize html because the element is clobbered: ${n.outerHTML}`);return e}}const e1=/[\uD800-\uDBFF][\uDC00-\uDFFF]/g,Kb=/([^\#-~ |!])/g;function b0(t){return t.replace(/&/g,"&amp;").replace(e1,function(n){return"&#"+(1024*(n.charCodeAt(0)-55296)+(n.charCodeAt(1)-56320)+65536)+";"}).replace(Kb,function(n){return"&#"+n.charCodeAt(0)+";"}).replace(/</g,"&lt;").replace(/>/g,"&gt;")}let lv;function _0(t,n){let e=null;try{lv=lv||rm(t);let r=n?String(n):"";e=lv.getInertBodyElement(r);let f=5,O=r;do{if(0===f)throw new Error("Failed to sanitize html because the input is unstable");f--,r=O,O=e.innerHTML,e=lv.getInertBodyElement(r)}while(r!==O);return Ya((new Qy).sanitizeChildren(t1(e)||e))}finally{if(e){const r=t1(e)||e;for(;r.firstChild;)r.removeChild(r.firstChild)}}}function t1(t){return"content"in t&&function uv(t){return t.nodeType===Node.ELEMENT_NODE&&"TEMPLATE"===t.nodeName}(t)?t.content:null}var ps=function(t){return t[t.NONE=0]="NONE",t[t.HTML=1]="HTML",t[t.STYLE=2]="STYLE",t[t.SCRIPT=3]="SCRIPT",t[t.URL=4]="URL",t[t.RESOURCE_URL=5]="RESOURCE_URL",t}(ps||{});function qf(t){const n=mg();return n?hc(n.sanitize(ps.HTML,t)||""):Ad(t,"HTML")?hc(Wu(t)):_0(Vs(),ar(t))}function Nc(t){const n=mg();return n?n.sanitize(ps.URL,t)||"":Ad(t,"URL")?Wu(t):pg(ar(t))}function mg(){const t=ia();return t&&t[tc].sanitizer}const lm=new Aa("ENVIRONMENT_INITIALIZER"),um=new Aa("INJECTOR",-1),i1=new Aa("INJECTOR_DEF_TYPES");class A0{get(n,e=Au){if(e===Au){const r=new Error(`NullInjectorError: No provider for ${Oi(n)}!`);throw r.name="NullInjectorError",r}return e}}function cv(t){return{\u0275providers:t}}function Yb(...t){return{\u0275providers:a1(0,t),\u0275fromNgModule:!0}}function a1(t,...n){const e=[],r=new Set;let f;const O=j=>{e.push(j)};return fc(n,j=>{const he=j;vg(he,O,[],r)&&(f||=[],f.push(he))}),void 0!==f&&Ud(f,O),e}function Ud(t,n){for(let e=0;e<t.length;e++){const{ngModule:r,providers:f}=t[e];Kf(f,O=>{n(O,r)})}}function vg(t,n,e,r){if(!(t=tr(t)))return!1;let f=null,O=lo(t);const j=!O&&po(t);if(O||j){if(j&&!j.standalone)return!1;f=t}else{const Ce=t.ngModule;if(O=lo(Ce),!O)return!1;f=Ce}const he=r.has(f);if(j){if(he)return!1;if(r.add(f),j.dependencies){const Ce="function"==typeof j.dependencies?j.dependencies():j.dependencies;for(const Ye of Ce)vg(Ye,n,e,r)}}else{if(!O)return!1;{if(null!=O.imports&&!he){let Ye;r.add(f);try{fc(O.imports,ft=>{vg(ft,n,e,r)&&(Ye||=[],Ye.push(ft))})}finally{}void 0!==Ye&&Ud(Ye,n)}if(!he){const Ye=ee(f)||(()=>new f);n({provide:f,useFactory:Ye,deps:io},f),n({provide:i1,useValue:f,multi:!0},f),n({provide:lm,useValue:()=>$i(f),multi:!0},f)}const Ce=O.providers;if(null!=Ce&&!he){const Ye=t;Kf(Ce,ft=>{n(ft,Ye)})}}}return f!==t&&void 0!==t.providers}function Kf(t,n){for(let e of t)Ir(e)&&(e=e.\u0275providers),Array.isArray(e)?Kf(e,n):n(e)}const _2=ki({provide:String,useValue:ki});function k0(t){return null!==t&&"object"==typeof t&&_2 in t}function Jf(t){return"function"==typeof t}const Ap=new Aa("Set Injector scope."),dv={},Zb={};let T0;function fv(){return void 0===T0&&(T0=new A0),T0}class cd{}class kp extends cd{get destroyed(){return this._destroyed}constructor(n,e,r,f){super(),this.parent=e,this.source=r,this.scopes=f,this.records=new Map,this._ngOnDestroyHooks=new Set,this._onDestroyHooks=[],this._destroyed=!1,S0(n,j=>this.processProvider(j)),this.records.set(um,bg(void 0,this)),f.has("environment")&&this.records.set(cd,bg(void 0,this));const O=this.records.get(Ap);null!=O&&"string"==typeof O.value&&this.scopes.add(O.value),this.injectorDefTypes=new Set(this.get(i1.multi,io,Ba.Self))}destroy(){this.assertNotDestroyed(),this._destroyed=!0;try{for(const e of this._ngOnDestroyHooks)e.ngOnDestroy();const n=this._onDestroyHooks;this._onDestroyHooks=[];for(const e of n)e()}finally{this.records.clear(),this._ngOnDestroyHooks.clear(),this.injectorDefTypes.clear()}}onDestroy(n){return this.assertNotDestroyed(),this._onDestroyHooks.push(n),()=>this.removeOnDestroy(n)}runInContext(n){this.assertNotDestroyed();const e=hu(this),r=qo(void 0);try{return n()}finally{hu(e),qo(r)}}get(n,e=Au,r=Ba.Default){if(this.assertNotDestroyed(),n.hasOwnProperty(bl))return n[bl](this);r=td(r);const O=hu(this),j=qo(void 0);try{if(!(r&Ba.SkipSelf)){let Ce=this.records.get(n);if(void 0===Ce){const Ye=function Xb(t){return"function"==typeof t||"object"==typeof t&&t instanceof Aa}(n)&&ha(n);Ce=Ye&&this.injectableDefInScope(Ye)?bg(dh(n),dv):null,this.records.set(n,Ce)}if(null!=Ce)return this.hydrate(n,Ce)}return(r&Ba.Self?fv():this.parent).get(n,e=r&Ba.Optional&&e===Au?null:e)}catch(he){if("NullInjectorError"===he.name){if((he[Bu]=he[Bu]||[]).unshift(Oi(n)),O)throw he;return function yc(t,n,e,r){const f=t[Bu];throw n[Qd]&&f.unshift(n[Qd]),t.message=function ef(t,n,e,r=null){t=t&&"\n"===t.charAt(0)&&"\u0275"==t.charAt(1)?t.slice(2):t;let f=Oi(n);if(Array.isArray(n))f=n.map(Oi).join(" -> ");else if("object"==typeof n){let O=[];for(let j in n)if(n.hasOwnProperty(j)){let he=n[j];O.push(j+":"+("string"==typeof he?JSON.stringify(he):Oi(he)))}f=`{${O.join(", ")}}`}return`${e}${r?"("+r+")":""}[${f}]: ${t.replace(gf,"\n  ")}`}("\n"+t.message,f,e,r),t.ngTokenPath=f,t[Bu]=null,t}(he,n,"R3InjectorError",this.source)}throw he}finally{qo(j),hu(O)}}resolveInjectorInitializers(){const n=hu(this),e=qo(void 0);try{const f=this.get(lm.multi,io,Ba.Self);for(const O of f)O()}finally{hu(n),qo(e)}}toString(){const n=[],e=this.records;for(const r of e.keys())n.push(Oi(r));return`R3Injector[${n.join(", ")}]`}assertNotDestroyed(){if(this._destroyed)throw new hn(205,!1)}processProvider(n){let e=Jf(n=tr(n))?n:tr(n&&n.provide);const r=function o1(t){return k0(t)?bg(void 0,t.useValue):bg(M0(t),dv)}(n);if(Jf(n)||!0!==n.multi)this.records.get(e);else{let f=this.records.get(e);f||(f=bg(void 0,dv,!0),f.factory=()=>pu(f.multi),this.records.set(e,f)),e=n,f.multi.push(n)}this.records.set(e,r)}hydrate(n,e){return e.value===dv&&(e.value=Zb,e.value=e.factory()),"object"==typeof e.value&&e.value&&function s1(t){return null!==t&&"object"==typeof t&&"function"==typeof t.ngOnDestroy}(e.value)&&this._ngOnDestroyHooks.add(e.value),e.value}injectableDefInScope(n){if(!n.providedIn)return!1;const e=tr(n.providedIn);return"string"==typeof e?"any"===e||this.scopes.has(e):this.injectorDefTypes.has(e)}removeOnDestroy(n){const e=this._onDestroyHooks.indexOf(n);-1!==e&&this._onDestroyHooks.splice(e,1)}}function dh(t){const n=ha(t),e=null!==n?n.factory:ee(t);if(null!==e)return e;if(t instanceof Aa)throw new hn(204,!1);if(t instanceof Function)return function $b(t){const n=t.length;if(n>0)throw Iu(n,"?"),new hn(204,!1);const e=function os(t){return t&&(t[Co]||t[gs])||null}(t);return null!==e?()=>e.factory(t):()=>new t}(t);throw new hn(204,!1)}function M0(t,n,e){let r;if(Jf(t)){const f=tr(t);return ee(f)||dh(f)}if(k0(t))r=()=>tr(t.useValue);else if(function yg(t){return!(!t||!t.useFactory)}(t))r=()=>t.useFactory(...pu(t.deps||[]));else if(function Cp(t){return!(!t||!t.useExisting)}(t))r=()=>$i(tr(t.useExisting));else{const f=tr(t&&(t.useClass||t.provide));if(!function x2(t){return!!t.deps}(t))return ee(f)||dh(f);r=()=>new f(...pu(t.deps))}return r}function bg(t,n,e=!1){return{factory:t,value:n,multi:e?[]:void 0}}function S0(t,n){for(const e of t)Array.isArray(e)?S0(e,n):e&&Ir(e)?S0(e.\u0275providers,n):n(e)}const dm=new Aa("AppId",{providedIn:"root",factory:()=>Qb}),Qb="ng",fm=new Aa("Platform Initializer"),cf=new Aa("Platform ID",{providedIn:"platform",factory:()=>"unknown"}),u1=new Aa("CSP nonce",{providedIn:"root",factory:()=>Vs().body?.querySelector("[ngCspNonce]")?.getAttribute("ngCspNonce")||null});let RA=(t,n,e)=>null;function M2(t,n,e=!1){return RA(t,n,e)}class iL{}class BA{}class oL{resolveComponentFactory(n){throw function aL(t){const n=Error(`No component factory found for ${Oi(t)}.`);return n.ngComponent=t,n}(n)}}let h1=(()=>{class t{static#e=this.NULL=new oL}return t})();function sL(){return E0(Cc(),ia())}function E0(t,n){return new fs(Da(t,n))}let fs=(()=>{class t{constructor(e){this.nativeElement=e}static#e=this.__NG_ELEMENT_ID__=sL}return t})();function lL(t){return t instanceof fs?t.nativeElement:t}class E2{}let kd=(()=>{class t{constructor(){this.destroyNode=null}static#e=this.__NG_ELEMENT_ID__=()=>function uL(){const t=ia(),e=ra(Cc().index,t);return(Ka(e)?e:t)[Sa]}()}return t})(),cL=(()=>{class t{static#e=this.\u0275prov=si({token:t,providedIn:"root",factory:()=>null})}return t})();class p1{constructor(n){this.full=n,this.major=n.split(".")[0],this.minor=n.split(".")[1],this.patch=n.split(".").slice(2).join(".")}}const dL=new p1("16.2.11"),I2={};function jA(t,n=null,e=null,r){const f=UA(t,n,e,r);return f.resolveInjectorInitializers(),f}function UA(t,n=null,e=null,r,f=new Set){const O=[e||io,Yb(t)];return r=r||("object"==typeof t?void 0:Oi(t)),new kp(O,n||fv(),r||null,f)}let ou=(()=>{class t{static#e=this.THROW_IF_NOT_FOUND=Au;static#t=this.NULL=new A0;static create(e,r){if(Array.isArray(e))return jA({name:""},r,e,"");{const f=e.name??"";return jA({name:f},e.parent,e.providers,f)}}static#n=this.\u0275prov=si({token:t,providedIn:"any",factory:()=>$i(um)});static#r=this.__NG_ELEMENT_ID__=-1}return t})();function P2(t){return t.ngOriginalError}class xg{constructor(){this._console=console}handleError(n){const e=this._findOriginalError(n);this._console.error("ERROR",n),e&&this._console.error("ORIGINAL ERROR",e)}_findOriginalError(n){let e=n&&P2(n);for(;e&&P2(e);)e=P2(e);return e||null}}function L2(t){return n=>{setTimeout(t,void 0,n)}}const Ki=class bL extends K{constructor(n=!1){super(),this.__isAsync=n}emit(n){super.next(n)}subscribe(n,e,r){let f=n,O=e||(()=>null),j=r;if(n&&"object"==typeof n){const Ce=n;f=Ce.next?.bind(Ce),O=Ce.error?.bind(Ce),j=Ce.complete?.bind(Ce)}this.__isAsync&&(O=L2(O),f&&(f=L2(f)),j&&(j=L2(j)));const he=super.subscribe({next:f,error:O,complete:j});return n instanceof S&&n.add(he),he}};function qA(...t){}class Go{constructor({enableLongStackTrace:n=!1,shouldCoalesceEventChangeDetection:e=!1,shouldCoalesceRunChangeDetection:r=!1}){if(this.hasPendingMacrotasks=!1,this.hasPendingMicrotasks=!1,this.isStable=!0,this.onUnstable=new Ki(!1),this.onMicrotaskEmpty=new Ki(!1),this.onStable=new Ki(!1),this.onError=new Ki(!1),typeof Zone>"u")throw new hn(908,!1);Zone.assertZonePatched();const f=this;f._nesting=0,f._outer=f._inner=Zone.current,Zone.TaskTrackingZoneSpec&&(f._inner=f._inner.fork(new Zone.TaskTrackingZoneSpec)),n&&Zone.longStackTraceZoneSpec&&(f._inner=f._inner.fork(Zone.longStackTraceZoneSpec)),f.shouldCoalesceEventChangeDetection=!r&&e,f.shouldCoalesceRunChangeDetection=r,f.lastRequestAnimationFrameId=-1,f.nativeRequestAnimationFrame=function _L(){const t="function"==typeof So.requestAnimationFrame;let n=So[t?"requestAnimationFrame":"setTimeout"],e=So[t?"cancelAnimationFrame":"clearTimeout"];if(typeof Zone<"u"&&n&&e){const r=n[Zone.__symbol__("OriginalDelegate")];r&&(n=r);const f=e[Zone.__symbol__("OriginalDelegate")];f&&(e=f)}return{nativeRequestAnimationFrame:n,nativeCancelAnimationFrame:e}}().nativeRequestAnimationFrame,function CL(t){const n=()=>{!function wL(t){t.isCheckStableRunning||-1!==t.lastRequestAnimationFrameId||(t.lastRequestAnimationFrameId=t.nativeRequestAnimationFrame.call(So,()=>{t.fakeTopEventTask||(t.fakeTopEventTask=Zone.root.scheduleEventTask("fakeTopEventTask",()=>{t.lastRequestAnimationFrameId=-1,R2(t),t.isCheckStableRunning=!0,O2(t),t.isCheckStableRunning=!1},void 0,()=>{},()=>{})),t.fakeTopEventTask.invoke()}),R2(t))}(t)};t._inner=t._inner.fork({name:"angular",properties:{isAngularZone:!0},onInvokeTask:(e,r,f,O,j,he)=>{if(function kL(t){return!(!Array.isArray(t)||1!==t.length)&&!0===t[0].data?.__ignore_ng_zone__}(he))return e.invokeTask(f,O,j,he);try{return KA(t),e.invokeTask(f,O,j,he)}finally{(t.shouldCoalesceEventChangeDetection&&"eventTask"===O.type||t.shouldCoalesceRunChangeDetection)&&n(),JA(t)}},onInvoke:(e,r,f,O,j,he,Ce)=>{try{return KA(t),e.invoke(f,O,j,he,Ce)}finally{t.shouldCoalesceRunChangeDetection&&n(),JA(t)}},onHasTask:(e,r,f,O)=>{e.hasTask(f,O),r===f&&("microTask"==O.change?(t._hasPendingMicrotasks=O.microTask,R2(t),O2(t)):"macroTask"==O.change&&(t.hasPendingMacrotasks=O.macroTask))},onHandleError:(e,r,f,O)=>(e.handleError(f,O),t.runOutsideAngular(()=>t.onError.emit(O)),!1)})}(f)}static isInAngularZone(){return typeof Zone<"u"&&!0===Zone.current.get("isAngularZone")}static assertInAngularZone(){if(!Go.isInAngularZone())throw new hn(909,!1)}static assertNotInAngularZone(){if(Go.isInAngularZone())throw new hn(909,!1)}run(n,e,r){return this._inner.run(n,e,r)}runTask(n,e,r,f){const O=this._inner,j=O.scheduleEventTask("NgZoneEvent: "+f,n,xL,qA,qA);try{return O.runTask(j,e,r)}finally{O.cancelTask(j)}}runGuarded(n,e,r){return this._inner.runGuarded(n,e,r)}runOutsideAngular(n){return this._outer.run(n)}}const xL={};function O2(t){if(0==t._nesting&&!t.hasPendingMicrotasks&&!t.isStable)try{t._nesting++,t.onMicrotaskEmpty.emit(null)}finally{if(t._nesting--,!t.hasPendingMicrotasks)try{t.runOutsideAngular(()=>t.onStable.emit(null))}finally{t.isStable=!0}}}function R2(t){t.hasPendingMicrotasks=!!(t._hasPendingMicrotasks||(t.shouldCoalesceEventChangeDetection||t.shouldCoalesceRunChangeDetection)&&-1!==t.lastRequestAnimationFrameId)}function KA(t){t._nesting++,t.isStable&&(t.isStable=!1,t.onUnstable.emit(null))}function JA(t){t._nesting--,O2(t)}class AL{constructor(){this.hasPendingMicrotasks=!1,this.hasPendingMacrotasks=!1,this.isStable=!0,this.onUnstable=new Ki,this.onMicrotaskEmpty=new Ki,this.onStable=new Ki,this.onError=new Ki}run(n,e,r){return n.apply(e,r)}runGuarded(n,e,r){return n.apply(e,r)}runOutsideAngular(n){return n()}runTask(n,e,r,f){return n.apply(e,r)}}const YA=new Aa("",{providedIn:"root",factory:ZA});function ZA(){const t=ga(Go);let n=!0;return Ar(new R(f=>{n=t.isStable&&!t.hasPendingMacrotasks&&!t.hasPendingMicrotasks,t.runOutsideAngular(()=>{f.next(n),f.complete()})}),new R(f=>{let O;t.runOutsideAngular(()=>{O=t.onStable.subscribe(()=>{Go.assertNotInAngularZone(),queueMicrotask(()=>{!n&&!t.hasPendingMacrotasks&&!t.hasPendingMicrotasks&&(n=!0,f.next(!0))})})});const j=t.onUnstable.subscribe(()=>{Go.assertInAngularZone(),n&&(n=!1,t.runOutsideAngular(()=>{f.next(!1)}))});return()=>{O.unsubscribe(),j.unsubscribe()}}).pipe(Jr()))}function F2(t){return t.ownerDocument}function wg(t){return t instanceof Function?t():t}let N2=(()=>{class t{constructor(){this.renderDepth=0,this.handler=null}begin(){this.handler?.validateBegin(),this.renderDepth++}end(){this.renderDepth--,0===this.renderDepth&&this.handler?.execute()}ngOnDestroy(){this.handler?.destroy(),this.handler=null}static#e=this.\u0275prov=si({token:t,providedIn:"root",factory:()=>new t})}return t})();function g1(t){for(;t;){t[Ga]|=64;const n=ji(t);if(Kl(t)&&!n)return t;t=n}return null}const tk=new Aa("",{providedIn:"root",factory:()=>!1});let a_=null;function ak(t,n){return t[n]??lk()}function ok(t,n){const e=lk();e.producerNode?.length&&(t[n]=a_,e.lView=t,a_=sk())}const OL={...be,consumerIsAlwaysLive:!0,consumerMarkedDirty:t=>{g1(t.lView)},lView:null};function sk(){return Object.create(OL)}function lk(){return a_??=sk(),a_}const Zo={};function un(t){uk(us(),ia(),Du()+t,!1)}function uk(t,n,e,r){if(!r)if(3==(3&n[Ga])){const O=t.preOrderCheckHooks;null!==O&&rh(n,O,e)}else{const O=t.preOrderHooks;null!==O&&bd(n,O,0,e)}yh(e)}function On(t,n=Ba.Default){const e=ia();return null===e?$i(t,n):Qp(Cc(),e,tr(t),n)}function o_(t,n,e,r,f,O,j,he,Ce,Ye,ft){const Rt=n.blueprint.slice();return Rt[Ko]=f,Rt[Ga]=140|r,(null!==Ye||t&&2048&t[Ga])&&(Rt[Ga]|=2048),Ts(Rt),Rt[xo]=Rt[no]=t,Rt[ua]=e,Rt[tc]=j||t&&t[tc],Rt[Sa]=he||t&&t[Sa],Rt[Ls]=Ce||t&&t[Ls]||null,Rt[ao]=O,Rt[Ys]=function Bt(){return Mt++}(),Rt[rs]=ft,Rt[Mu]=Ye,Rt[Wi]=2==n.type?t[Wi]:Rt,Rt}function O0(t,n,e,r,f){let O=t.data[n];if(null===O)O=B2(t,n,e,r,f),function _u(){return Na.lFrame.inI18n}()&&(O.flags|=32);else if(64&O.type){O.type=e,O.value=r,O.attrs=f;const j=yd();O.injectorIndex=null===j?-1:j.injectorIndex}return Yo(O,!0),O}function B2(t,n,e,r,f){const O=sp(),j=Hh(),Ce=t.data[n]=function VL(t,n,e,r,f,O){let j=n?n.injectorIndex:-1,he=0;return yf()&&(he|=128),{type:e,index:r,insertBeforeIndex:null,injectorIndex:j,directiveStart:-1,directiveEnd:-1,directiveStylingLast:-1,componentOffset:-1,propertyBindings:null,flags:he,providerIndexes:0,value:f,attrs:O,mergedAttrs:null,localNames:null,initialInputs:void 0,inputs:null,outputs:null,tView:null,next:null,prev:null,projectionNext:null,child:null,parent:n,projection:null,styles:null,stylesWithoutHost:null,residualStyles:void 0,classes:null,classesWithoutHost:null,residualClasses:void 0,classBindings:0,styleBindings:0}}(0,j?O:O&&O.parent,e,n,r,f);return null===t.firstChild&&(t.firstChild=Ce),null!==O&&(j?null==O.child&&null!==Ce.parent&&(O.child=Ce):null===O.next&&(O.next=Ce,Ce.prev=O)),Ce}function m1(t,n,e,r){if(0===e)return-1;const f=n.length;for(let O=0;O<e;O++)n.push(r),t.blueprint.push(r),t.data.push(null);return f}function dk(t,n,e,r,f){const O=ak(n,tu),j=Du(),he=2&r;try{yh(-1),he&&n.length>$a&&uk(t,n,$a,!1),ja(he?2:0,f);const Ye=he?O:null,ft=Ct(Ye);try{null!==Ye&&(Ye.dirty=!1),e(r,f)}finally{xe(Ye,ft)}}finally{he&&null===n[tu]&&ok(n,tu),yh(j),ja(he?3:1,f)}}function z2(t,n,e){if(nu(n)){const r=de(null);try{const O=n.directiveEnd;for(let j=n.directiveStart;j<O;j++){const he=t.data[j];he.contentQueries&&he.contentQueries(1,e[j],j)}}finally{de(r)}}}function H2(t,n,e){Bf()&&(function YL(t,n,e,r){const f=e.directiveStart,O=e.directiveEnd;ru(e)&&function n6(t,n,e){const r=Da(n,t),f=fk(e);let j=16;e.signals?j=4096:e.onPush&&(j=64);const he=s_(t,o_(t,f,null,j,r,n,null,t[tc].rendererFactory.createRenderer(r,e),null,null,null));t[n.index]=he}(n,e,t.data[f+e.componentOffset]),t.firstCreatePass||hl(e,n),br(r,n);const j=e.initialInputs;for(let he=f;he<O;he++){const Ce=t.data[he],Ye=od(n,t,he,e);br(Ye,n),null!==j&&r6(0,he-f,Ye,Ce,0,j),il(Ce)&&(ra(e.index,n)[ua]=od(n,t,he,e))}}(t,n,e,Da(e,n)),64==(64&e.flags)&&vk(t,n,e))}function G2(t,n,e=Da){const r=n.localNames;if(null!==r){let f=n.index+1;for(let O=0;O<r.length;O+=2){const j=r[O+1],he=-1===j?e(n,t):t[j];t[f++]=he}}}function fk(t){const n=t.tView;return null===n||n.incompleteFirstPass?t.tView=V2(1,null,t.template,t.decls,t.vars,t.directiveDefs,t.pipeDefs,t.viewQuery,t.schemas,t.consts,t.id):n}function V2(t,n,e,r,f,O,j,he,Ce,Ye,ft){const Rt=$a+r,Kt=Rt+f,cn=function FL(t,n){const e=[];for(let r=0;r<n;r++)e.push(r<t?null:Zo);return e}(Rt,Kt),Fn="function"==typeof Ye?Ye():Ye;return cn[va]={type:t,blueprint:cn,template:e,queries:null,viewQuery:he,declTNode:n,data:cn.slice().fill(null,Rt),bindingStartIndex:Rt,expandoStartIndex:Kt,hostBindingOpCodes:null,firstCreatePass:!0,firstUpdatePass:!0,staticViewQueries:!1,staticContentQueries:!1,preOrderHooks:null,preOrderCheckHooks:null,contentHooks:null,contentCheckHooks:null,viewHooks:null,viewCheckHooks:null,destroyHooks:null,cleanup:null,contentQueries:null,components:null,directiveRegistry:"function"==typeof O?O():O,pipeRegistry:"function"==typeof j?j():j,firstChild:null,schemas:Ce,consts:Fn,incompleteFirstPass:!1,ssrId:ft}}let hk=t=>null;function pk(t,n,e,r){for(let f in t)if(t.hasOwnProperty(f)){e=null===e?{}:e;const O=t[f];null===r?gk(e,n,f,O):r.hasOwnProperty(f)&&gk(e,n,r[f],O)}return e}function gk(t,n,e,r){t.hasOwnProperty(e)?t[e].push(n,r):t[e]=[n,r]}function fh(t,n,e,r,f,O,j,he){const Ce=Da(n,e);let ft,Ye=n.inputs;!he&&null!=Ye&&(ft=Ye[r])?(K2(t,e,ft,r,f),ru(n)&&function WL(t,n){const e=ra(n,t);16&e[Ga]||(e[Ga]|=64)}(e,n.index)):3&n.type&&(r=function UL(t){return"class"===t?"className":"for"===t?"htmlFor":"formaction"===t?"formAction":"innerHtml"===t?"innerHTML":"readonly"===t?"readOnly":"tabindex"===t?"tabIndex":t}(r),f=null!=j?j(f,n.value||"",r):f,O.setProperty(Ce,r,f))}function j2(t,n,e,r){if(Bf()){const f=null===r?null:{"":-1},O=function $L(t,n){const e=t.directiveRegistry;let r=null,f=null;if(e)for(let O=0;O<e.length;O++){const j=e[O];if(Fd(n,j.selectors,!1))if(r||(r=[]),il(j))if(null!==j.findHostDirectiveDefs){const he=[];f=f||new Map,j.findHostDirectiveDefs(j,he,f),r.unshift(...he,j),U2(t,n,he.length)}else r.unshift(j),U2(t,n,0);else f=f||new Map,j.findHostDirectiveDefs?.(j,r,f),r.push(j)}return null===r?null:[r,f]}(t,e);let j,he;null===O?j=he=null:[j,he]=O,null!==j&&mk(t,n,e,j,f,he),f&&function XL(t,n,e){if(n){const r=t.localNames=[];for(let f=0;f<n.length;f+=2){const O=e[n[f+1]];if(null==O)throw new hn(-301,!1);r.push(n[f],O)}}}(e,r,f)}e.mergedAttrs=ku(e.mergedAttrs,e.attrs)}function mk(t,n,e,r,f,O){for(let Ye=0;Ye<r.length;Ye++)Xp(hl(e,n),t,r[Ye].type);!function e6(t,n,e){t.flags|=1,t.directiveStart=n,t.directiveEnd=n+e,t.providerIndexes=n}(e,t.data.length,r.length);for(let Ye=0;Ye<r.length;Ye++){const ft=r[Ye];ft.providersResolver&&ft.providersResolver(ft)}let j=!1,he=!1,Ce=m1(t,n,r.length,null);for(let Ye=0;Ye<r.length;Ye++){const ft=r[Ye];e.mergedAttrs=ku(e.mergedAttrs,ft.hostAttrs),t6(t,e,n,Ce,ft),QL(Ce,ft,f),null!==ft.contentQueries&&(e.flags|=4),(null!==ft.hostBindings||null!==ft.hostAttrs||0!==ft.hostVars)&&(e.flags|=64);const Rt=ft.type.prototype;!j&&(Rt.ngOnChanges||Rt.ngOnInit||Rt.ngDoCheck)&&((t.preOrderHooks??=[]).push(e.index),j=!0),!he&&(Rt.ngOnChanges||Rt.ngDoCheck)&&((t.preOrderCheckHooks??=[]).push(e.index),he=!0),Ce++}!function jL(t,n,e){const f=n.directiveEnd,O=t.data,j=n.attrs,he=[];let Ce=null,Ye=null;for(let ft=n.directiveStart;ft<f;ft++){const Rt=O[ft],Kt=e?e.get(Rt):null,Fn=Kt?Kt.outputs:null;Ce=pk(Rt.inputs,ft,Ce,Kt?Kt.inputs:null),Ye=pk(Rt.outputs,ft,Ye,Fn);const Hn=null===Ce||null===j||Ec(n)?null:i6(Ce,ft,j);he.push(Hn)}null!==Ce&&(Ce.hasOwnProperty("class")&&(n.flags|=8),Ce.hasOwnProperty("style")&&(n.flags|=16)),n.initialInputs=he,n.inputs=Ce,n.outputs=Ye}(t,e,O)}function vk(t,n,e){const r=e.directiveStart,f=e.directiveEnd,O=e.index,j=function Gh(){return Na.lFrame.currentDirectiveIndex}();try{yh(O);for(let he=r;he<f;he++){const Ce=t.data[he],Ye=n[he];Vh(he),(null!==Ce.hostBindings||0!==Ce.hostVars||null!==Ce.hostAttrs)&&ZL(Ce,Ye)}}finally{yh(-1),Vh(j)}}function ZL(t,n){null!==t.hostBindings&&t.hostBindings(1,n)}function U2(t,n,e){n.componentOffset=e,(t.components??=[]).push(n.index)}function QL(t,n,e){if(e){if(n.exportAs)for(let r=0;r<n.exportAs.length;r++)e[n.exportAs[r]]=t;il(n)&&(e[""]=t)}}function t6(t,n,e,r,f){t.data[r]=f;const O=f.factory||(f.factory=ee(f.type)),j=new xf(O,il(f),On);t.blueprint[r]=j,e[r]=j,function KL(t,n,e,r,f){const O=f.hostBindings;if(O){let j=t.hostBindingOpCodes;null===j&&(j=t.hostBindingOpCodes=[]);const he=~n.index;(function JL(t){let n=t.length;for(;n>0;){const e=t[--n];if("number"==typeof e&&e<0)return e}return 0})(j)!=he&&j.push(he),j.push(e,r,O)}}(t,n,r,m1(t,e,f.hostVars,Zo),f)}function W2(t,n,e,r,f,O,j){if(null==O)t.removeAttribute(n,f,e);else{const he=null==j?ar(O):j(O,r||"",f);t.setAttribute(n,f,he,e)}}function r6(t,n,e,r,f,O){const j=O[n];if(null!==j)for(let he=0;he<j.length;)yk(r,e,j[he++],j[he++],j[he++])}function yk(t,n,e,r,f){const O=de(null);try{const j=t.inputTransforms;null!==j&&j.hasOwnProperty(r)&&(f=j[r].call(n,f)),null!==t.setInput?t.setInput(n,f,e,r):n[r]=f}finally{de(O)}}function i6(t,n,e){let r=null,f=0;for(;f<e.length;){const O=e[f];if(0!==O)if(5!==O){if("number"==typeof O)break;if(t.hasOwnProperty(O)){null===r&&(r=[]);const j=t[O];for(let he=0;he<j.length;he+=2)if(j[he]===n){r.push(O,j[he+1],e[f+1]);break}}f+=2}else f+=2;else f+=4}return r}function bk(t,n,e,r){return[t,!0,!1,n,null,0,r,e,null,null,null]}function _k(t,n){const e=t.contentQueries;if(null!==e)for(let r=0;r<e.length;r+=2){const O=e[r+1];if(-1!==O){const j=t.data[O];Gm(e[r]),j.contentQueries(2,n[O],O)}}}function s_(t,n){return t[ql]?t[Tu][Js]=n:t[ql]=n,t[Tu]=n,n}function q2(t,n,e){Gm(0);const r=de(null);try{n(t,e)}finally{de(r)}}function xk(t){return t[Bo]||(t[Bo]=[])}function wk(t){return t.cleanup||(t.cleanup=[])}function Ak(t,n){const e=t[Ls],r=e?e.get(xg,null):null;r&&r.handleError(n)}function K2(t,n,e,r,f){for(let O=0;O<e.length;){const j=e[O++],he=e[O++];yk(t.data[j],n[j],r,he,f)}}function Cg(t,n,e){const r=Ma(n,t);ot(t[Sa],r,e)}function a6(t,n){const e=ra(n,t),r=e[va];!function o6(t,n){for(let e=n.length;e<t.blueprint.length;e++)n.push(t.blueprint[e])}(r,e);const f=e[Ko];null!==f&&null===e[rs]&&(e[rs]=M2(f,e[Ls])),J2(r,e,e[ua])}function J2(t,n,e){zg(n);try{const r=t.viewQuery;null!==r&&q2(1,r,e);const f=t.template;null!==f&&dk(t,n,f,1,e),t.firstCreatePass&&(t.firstCreatePass=!1),t.staticContentQueries&&_k(t,n),t.staticViewQueries&&q2(2,t.viewQuery,e);const O=t.components;null!==O&&function s6(t,n){for(let e=0;e<n.length;e++)a6(t,n[e])}(n,O)}catch(r){throw t.firstCreatePass&&(t.incompleteFirstPass=!0,t.firstCreatePass=!1),r}finally{n[Ga]&=-5,Kp()}}let kk=(()=>{class t{constructor(){this.all=new Set,this.queue=new Map}create(e,r,f){const O=typeof Zone>"u"?null:Zone.current,j=function zi(t,n,e){const r=Object.create(_a);e&&(r.consumerAllowSignalWrites=!0),r.fn=t,r.schedule=n;const f=j=>{r.cleanupFn=j};return r.ref={notify:()=>ht(r),run:()=>{if(r.dirty=!1,r.hasRun&&!De(r))return;r.hasRun=!0;const j=Ct(r);try{r.cleanupFn(),r.cleanupFn=ca,r.fn(f)}finally{xe(r,j)}},cleanup:()=>r.cleanupFn()},r.ref}(e,Ye=>{this.all.has(Ye)&&this.queue.set(Ye,O)},f);let he;this.all.add(j),j.notify();const Ce=()=>{j.cleanup(),he?.(),this.all.delete(j),this.queue.delete(j)};return he=r?.onDestroy(Ce),{destroy:Ce}}flush(){if(0!==this.queue.size)for(const[e,r]of this.queue)this.queue.delete(e),r?r.run(()=>e.run()):e.run()}get isQueueEmpty(){return 0===this.queue.size}static#e=this.\u0275prov=si({token:t,providedIn:"root",factory:()=>new t})}return t})();function l_(t,n,e){let r=e?t.styles:null,f=e?t.classes:null,O=0;if(null!==n)for(let j=0;j<n.length;j++){const he=n[j];"number"==typeof he?O=he:1==O?f=Fi(f,he):2==O&&(r=Fi(r,he+": "+n[++j]+";"))}e?t.styles=r:t.stylesWithoutHost=r,e?t.classes=f:t.classesWithoutHost=f}function v1(t,n,e,r,f=!1){for(;null!==e;){const O=n[e.index];null!==O&&r.push(ci(O)),oo(O)&&Tk(O,r);const j=e.type;if(8&j)v1(t,n,e.child,r);else if(32&j){const he=Ei(e,n);let Ce;for(;Ce=he();)r.push(Ce)}else if(16&j){const he=so(n,e);if(Array.isArray(he))r.push(...he);else{const Ce=ji(n[Wi]);v1(Ce[va],Ce,he,r,!0)}}e=f?e.projectionNext:e.next}return r}function Tk(t,n){for(let e=bs;e<t.length;e++){const r=t[e],f=r[va].firstChild;null!==f&&v1(r[va],r,f,n)}t[yo]!==t[Ko]&&n.push(t[yo])}function u_(t,n,e,r=!0){const f=n[tc],O=f.rendererFactory,j=f.afterRenderEventManager;O.begin?.(),j?.begin();try{Mk(t,n,t.template,e)}catch(Ce){throw r&&Ak(n,Ce),Ce}finally{O.end?.(),f.effectManager?.flush(),j?.end()}}function Mk(t,n,e,r){const f=n[Ga];if(256!=(256&f)){n[tc].effectManager?.flush(),zg(n);try{Ts(n),function Ac(t){return Na.lFrame.bindingIndex=t}(t.bindingStartIndex),null!==e&&dk(t,n,e,2,r);const j=3==(3&f);if(j){const Ye=t.preOrderCheckHooks;null!==Ye&&rh(n,Ye,null)}else{const Ye=t.preOrderHooks;null!==Ye&&bd(n,Ye,0,null),Wm(n,0)}if(function c6(t){for(let n=V(t);null!==n;n=se(n)){if(!n[nl])continue;const e=n[rl];for(let r=0;r<e.length;r++){ad(e[r])}}}(n),Sk(n,2),null!==t.contentQueries&&_k(t,n),j){const Ye=t.contentCheckHooks;null!==Ye&&rh(n,Ye)}else{const Ye=t.contentHooks;null!==Ye&&bd(n,Ye,1),Wm(n,1)}!function RL(t,n){const e=t.hostBindingOpCodes;if(null===e)return;const r=ak(n,Vu);try{for(let f=0;f<e.length;f++){const O=e[f];if(O<0)yh(~O);else{const j=O,he=e[++f],Ce=e[++f];Hy(he,j),r.dirty=!1;const Ye=Ct(r);try{Ce(2,n[j])}finally{xe(r,Ye)}}}}finally{null===n[Vu]&&ok(n,Vu),yh(-1)}}(t,n);const he=t.components;null!==he&&Ek(n,he,0);const Ce=t.viewQuery;if(null!==Ce&&q2(2,Ce,r),j){const Ye=t.viewCheckHooks;null!==Ye&&rh(n,Ye)}else{const Ye=t.viewHooks;null!==Ye&&bd(n,Ye,2),Wm(n,2)}!0===t.firstUpdatePass&&(t.firstUpdatePass=!1),n[Ga]&=-73,Rs(n)}finally{Kp()}}}function Sk(t,n){for(let e=V(t);null!==e;e=se(e))for(let r=bs;r<e.length;r++)Dk(e[r],n)}function d6(t,n,e){Dk(ra(n,t),e)}function Dk(t,n){if(!function Do(t){return 128==(128&t[Ga])}(t))return;const e=t[va],r=t[Ga];if(80&r&&0===n||1024&r||2===n)Mk(e,t,e.template,t[ua]);else if(t[Hu]>0){Sk(t,1);const f=e.components;null!==f&&Ek(t,f,1)}}function Ek(t,n,e){for(let r=0;r<n.length;r++)d6(t,n[r],e)}class y1{get rootNodes(){const n=this._lView,e=n[va];return v1(e,n,e.firstChild,[])}constructor(n,e){this._lView=n,this._cdRefInjectingView=e,this._appRef=null,this._attachedToViewContainer=!1}get context(){return this._lView[ua]}set context(n){this._lView[ua]=n}get destroyed(){return 256==(256&this._lView[Ga])}destroy(){if(this._appRef)this._appRef.detachView(this);else if(this._attachedToViewContainer){const n=this._lView[xo];if(oo(n)){const e=n[8],r=e?e.indexOf(this):-1;r>-1&&(_r(n,r),sh(e,r))}this._attachedToViewContainer=!1}Dr(this._lView[va],this._lView)}onDestroy(n){!function cc(t,n){if(256==(256&t[Ga]))throw new hn(911,!1);null===t[ks]&&(t[ks]=[]),t[ks].push(n)}(this._lView,n)}markForCheck(){g1(this._cdRefInjectingView||this._lView)}detach(){this._lView[Ga]&=-129}reattach(){this._lView[Ga]|=128}detectChanges(){u_(this._lView[va],this._lView,this.context)}checkNoChanges(){}attachToViewContainerRef(){if(this._appRef)throw new hn(902,!1);this._attachedToViewContainer=!0}detachFromAppRef(){this._appRef=null,function Mn(t,n){Po(t,n,n[Sa],2,null,null)}(this._lView[va],this._lView)}attachToAppRef(n){if(this._attachedToViewContainer)throw new hn(902,!1);this._appRef=n}}class f6 extends y1{constructor(n){super(n),this._view=n}detectChanges(){const n=this._view;u_(n[va],n,n[ua],!1)}checkNoChanges(){}get context(){return null}}class Ik extends h1{constructor(n){super(),this.ngModule=n}resolveComponentFactory(n){const e=po(n);return new b1(e,this.ngModule)}}function Pk(t){const n=[];for(let e in t)t.hasOwnProperty(e)&&n.push({propName:t[e],templateName:e});return n}class p6{constructor(n,e){this.injector=n,this.parentInjector=e}get(n,e,r){r=td(r);const f=this.injector.get(n,I2,r);return f!==I2||e===I2?f:this.parentInjector.get(n,e,r)}}class b1 extends BA{get inputs(){const n=this.componentDef,e=n.inputTransforms,r=Pk(n.inputs);if(null!==e)for(const f of r)e.hasOwnProperty(f.propName)&&(f.transform=e[f.propName]);return r}get outputs(){return Pk(this.componentDef.outputs)}constructor(n,e){super(),this.componentDef=n,this.ngModule=e,this.componentType=n.type,this.selector=function Lc(t){return t.map(Pc).join(",")}(n.selectors),this.ngContentSelectors=n.ngContentSelectors?n.ngContentSelectors:[],this.isBoundToModule=!!e}create(n,e,r,f){let O=(f=f||this.ngModule)instanceof cd?f:f?.injector;O&&null!==this.componentDef.getStandaloneInjector&&(O=this.componentDef.getStandaloneInjector(O)||O);const j=O?new p6(n,O):n,he=j.get(E2,null);if(null===he)throw new hn(407,!1);const Rt={rendererFactory:he,sanitizer:j.get(cL,null),effectManager:j.get(kk,null),afterRenderEventManager:j.get(N2,null)},Kt=he.createRenderer(null,this.componentDef),cn=this.componentDef.selectors[0][0]||"div",Fn=r?function NL(t,n,e,r){const O=r.get(tk,!1)||e===el.ShadowDom,j=t.selectRootElement(n,O);return function BL(t){hk(t)}(j),j}(Kt,r,this.componentDef.encapsulation,j):Ft(Kt,cn,function h6(t){const n=t.toLowerCase();return"svg"===n?Hr:"math"===n?"math":null}(cn)),Vr=this.componentDef.signals?4608:this.componentDef.onPush?576:528;let Lr=null;null!==Fn&&(Lr=M2(Fn,j,!0));const Mi=V2(0,null,null,1,0,null,null,null,null,null,null),Pi=o_(null,Mi,null,Vr,null,null,Rt,Kt,j,null,Lr);let yi,sa;zg(Pi);try{const Ca=this.componentDef;let xa,go=null;Ca.findHostDirectiveDefs?(xa=[],go=new Map,Ca.findHostDirectiveDefs(Ca,xa,go),xa.push(Ca)):xa=[Ca];const mo=function m6(t,n){const e=t[va],r=$a;return t[r]=n,O0(e,r,2,"#host",null)}(Pi,Fn),Vo=function v6(t,n,e,r,f,O,j){const he=f[va];!function y6(t,n,e,r){for(const f of t)n.mergedAttrs=ku(n.mergedAttrs,f.hostAttrs);null!==n.mergedAttrs&&(l_(n,n.mergedAttrs,!0),null!==e&&au(r,e,n))}(r,t,n,j);let Ce=null;null!==n&&(Ce=M2(n,f[Ls]));const Ye=O.rendererFactory.createRenderer(n,e);let ft=16;e.signals?ft=4096:e.onPush&&(ft=64);const Rt=o_(f,fk(e),null,ft,f[t.index],t,O,Ye,null,null,Ce);return he.firstCreatePass&&U2(he,t,r.length-1),s_(f,Rt),f[t.index]=Rt}(mo,Fn,Ca,xa,Pi,Rt,Kt);sa=Fa(Mi,$a),Fn&&function _6(t,n,e,r){if(r)Es(t,e,["ng-version",dL.full]);else{const{attrs:f,classes:O}=function xl(t){const n=[],e=[];let r=1,f=2;for(;r<t.length;){let O=t[r];if("string"==typeof O)2===f?""!==O&&n.push(O,t[++r]):8===f&&e.push(O);else{if(!gu(f))break;f=O}r++}return{attrs:n,classes:e}}(n.selectors[0]);f&&Es(t,e,f),O&&O.length>0&&ml(t,e,O.join(" "))}}(Kt,Ca,Fn,r),void 0!==e&&function x6(t,n,e){const r=t.projection=[];for(let f=0;f<n.length;f++){const O=e[f];r.push(null!=O?Array.from(O):null)}}(sa,this.ngContentSelectors,e),yi=function b6(t,n,e,r,f,O){const j=Cc(),he=f[va],Ce=Da(j,f);mk(he,f,j,e,null,r);for(let ft=0;ft<e.length;ft++)br(od(f,he,j.directiveStart+ft,j),f);vk(he,f,j),Ce&&br(Ce,f);const Ye=od(f,he,j.directiveStart+j.componentOffset,j);if(t[ua]=f[ua]=Ye,null!==O)for(const ft of O)ft(Ye,n);return z2(he,j,t),Ye}(Vo,Ca,xa,go,Pi,[w6]),J2(Mi,Pi,null)}finally{Kp()}return new g6(this.componentType,yi,E0(sa,Pi),Pi,sa)}}class g6 extends iL{constructor(n,e,r,f,O){super(),this.location=r,this._rootLView=f,this._tNode=O,this.previousInputValues=null,this.instance=e,this.hostView=this.changeDetectorRef=new f6(f),this.componentType=n}setInput(n,e){const r=this._tNode.inputs;let f;if(null!==r&&(f=r[n])){if(this.previousInputValues??=new Map,this.previousInputValues.has(n)&&Object.is(this.previousInputValues.get(n),e))return;const O=this._rootLView;K2(O[va],O,f,n,e),this.previousInputValues.set(n,e),g1(ra(this._tNode.index,O))}}get injector(){return new _o(this._tNode,this._rootLView)}destroy(){this.hostView.destroy()}onDestroy(n){this.hostView.onDestroy(n)}}function w6(){const t=Cc();fp(ia()[va],t)}function El(t){let n=function Lk(t){return Object.getPrototypeOf(t.prototype).constructor}(t.type),e=!0;const r=[t];for(;n;){let f;if(il(t))f=n.\u0275cmp||n.\u0275dir;else{if(n.\u0275cmp)throw new hn(903,!1);f=n.\u0275dir}if(f){if(e){r.push(f);const j=t;j.inputs=c_(t.inputs),j.inputTransforms=c_(t.inputTransforms),j.declaredInputs=c_(t.declaredInputs),j.outputs=c_(t.outputs);const he=f.hostBindings;he&&T6(t,he);const Ce=f.viewQuery,Ye=f.contentQueries;if(Ce&&A6(t,Ce),Ye&&k6(t,Ye),qi(t.inputs,f.inputs),qi(t.declaredInputs,f.declaredInputs),qi(t.outputs,f.outputs),null!==f.inputTransforms&&(null===j.inputTransforms&&(j.inputTransforms={}),qi(j.inputTransforms,f.inputTransforms)),il(f)&&f.data.animation){const ft=t.data;ft.animation=(ft.animation||[]).concat(f.data.animation)}}const O=f.features;if(O)for(let j=0;j<O.length;j++){const he=O[j];he&&he.ngInherit&&he(t),he===El&&(e=!1)}}n=Object.getPrototypeOf(n)}!function C6(t){let n=0,e=null;for(let r=t.length-1;r>=0;r--){const f=t[r];f.hostVars=n+=f.hostVars,f.hostAttrs=ku(f.hostAttrs,e=ku(e,f.hostAttrs))}}(r)}function c_(t){return t===Fl?{}:t===io?[]:t}function A6(t,n){const e=t.viewQuery;t.viewQuery=e?(r,f)=>{n(r,f),e(r,f)}:n}function k6(t,n){const e=t.contentQueries;t.contentQueries=e?(r,f,O)=>{n(r,f,O),e(r,f,O)}:n}function T6(t,n){const e=t.hostBindings;t.hostBindings=e?(r,f)=>{n(r,f),e(r,f)}:n}function _1(t){return n=>{n.findHostDirectiveDefs=Ok,n.hostDirectives=(Array.isArray(t)?t:t()).map(e=>"function"==typeof e?{directive:tr(e),inputs:Fl,outputs:Fl}:{directive:tr(e.directive),inputs:Rk(e.inputs),outputs:Rk(e.outputs)})}}function Ok(t,n,e){if(null!==t.hostDirectives)for(const r of t.hostDirectives){const f=ss(r.directive);E6(f.declaredInputs,r.inputs),Ok(f,n,e),e.set(f,r),n.push(f)}}function Rk(t){if(void 0===t||0===t.length)return Fl;const n={};for(let e=0;e<t.length;e+=2)n[t[e]]=t[e+1];return n}function E6(t,n){for(const e in n)n.hasOwnProperty(e)&&(t[n[e]]=t[e])}function d_(t){return!!Y2(t)&&(Array.isArray(t)||!(t instanceof Map)&&Symbol.iterator in t)}function Y2(t){return null!==t&&("function"==typeof t||"object"==typeof t)}function Sp(t,n,e){return t[n]=e}function df(t,n,e){return!Object.is(t[n],e)&&(t[n]=e,!0)}function hv(t,n,e,r){const f=df(t,n,e);return df(t,n+1,r)||f}function $s(t,n,e,r){const f=ia();return df(f,nf(),n)&&(us(),function Mp(t,n,e,r,f,O){const j=Da(t,n);W2(n[Sa],j,O,t.value,e,r,f)}(iu(),f,t,n,e,r)),$s}function F0(t,n,e,r){return df(t,nf(),e)?n+ar(e)+r:Zo}function N0(t,n,e,r,f,O){const he=hv(t,Bd(),e,f);return Yl(2),he?n+ar(e)+r+ar(f)+O:Zo}function kr(t,n,e,r,f,O,j,he){const Ce=ia(),Ye=us(),ft=t+$a,Rt=Ye.firstCreatePass?function Z6(t,n,e,r,f,O,j,he,Ce){const Ye=n.consts,ft=O0(n,t,4,j||null,Jo(Ye,he));j2(n,e,ft,Jo(Ye,Ce)),fp(n,ft);const Rt=ft.tView=V2(2,ft,r,f,O,n.directiveRegistry,n.pipeRegistry,null,n.schemas,Ye,null);return null!==n.queries&&(n.queries.template(n,ft),Rt.queries=n.queries.embeddedTView(ft)),ft}(ft,Ye,Ce,n,e,r,f,O,j):Ye.data[ft];Yo(Rt,!1);const Kt=Zk(Ye,Ce,Rt,t);Gg()&&da(Ye,Ce,Kt,Rt),br(Kt,Ce),s_(Ce,Ce[ft]=bk(Kt,Ce,Kt,Rt)),Hs(Rt)&&H2(Ye,Ce,Rt),null!=j&&G2(Ce,Rt,he)}let Zk=function $k(t,n,e,r){return _f(!0),n[Sa].createComment("")};function pc(t){return La(function Up(){return Na.lFrame.contextLView}(),$a+t)}function mn(t,n,e){const r=ia();return df(r,nf(),n)&&fh(us(),iu(),r,t,n,r[Sa],e,!1),mn}function tw(t,n,e,r,f){const j=f?"class":"style";K2(t,e,n.inputs[j],j,r)}function kt(t,n,e,r){const f=ia(),O=us(),j=$a+t,he=f[Sa],Ce=O.firstCreatePass?function eO(t,n,e,r,f,O){const j=n.consts,Ce=O0(n,t,2,r,Jo(j,f));return j2(n,e,Ce,Jo(j,O)),null!==Ce.attrs&&l_(Ce,Ce.attrs,!1),null!==Ce.mergedAttrs&&l_(Ce,Ce.mergedAttrs,!0),null!==n.queries&&n.queries.elementStart(n,Ce),Ce}(j,O,f,n,e,r):O.data[j],Ye=Xk(O,f,Ce,he,n,t);f[j]=Ye;const ft=Hs(Ce);return Yo(Ce,!0),au(he,Ye,Ce),32!=(32&Ce.flags)&&Gg()&&da(O,f,Ye,Ce),0===function Uu(){return Na.lFrame.elementDepthCount}()&&br(Ye,f),function Hl(){Na.lFrame.elementDepthCount++}(),ft&&(H2(O,f,Ce),z2(O,Ce,f)),null!==r&&G2(f,Ce),kt}function bt(){let t=Cc();Hh()?Bg():(t=t.parent,Yo(t,!1));const n=t;(function By(t){return Na.skipHydrationRootTNode===t})(n)&&function Ng(){Na.skipHydrationRootTNode=null}(),function bu(){Na.lFrame.elementDepthCount--}();const e=us();return e.firstCreatePass&&(fp(e,t),nu(t)&&e.queries.elementEnd(t)),null!=n.classesWithoutHost&&function Wy(t){return 0!=(8&t.flags)}(n)&&tw(e,n,ia(),n.classesWithoutHost,!0),null!=n.stylesWithoutHost&&function Xv(t){return 0!=(16&t.flags)}(n)&&tw(e,n,ia(),n.stylesWithoutHost,!1),bt}function $r(t,n,e,r){return kt(t,n,e,r),bt(),$r}let Xk=(t,n,e,r,f,O)=>(_f(!0),Ft(r,f,function Um(){return Na.lFrame.currentNamespace}()));function ko(t,n,e){const r=ia(),f=us(),O=t+$a,j=f.firstCreatePass?function rO(t,n,e,r,f){const O=n.consts,j=Jo(O,r),he=O0(n,t,8,"ng-container",j);return null!==j&&l_(he,j,!0),j2(n,e,he,Jo(O,f)),null!==n.queries&&n.queries.elementStart(n,he),he}(O,f,r,n,e):f.data[O];Yo(j,!0);const he=Qk(f,r,j,t);return r[O]=he,Gg()&&da(f,r,he,j),br(he,r),Hs(j)&&(H2(f,r,j),z2(f,j,r)),null!=e&&G2(r,j),ko}function To(){let t=Cc();const n=us();return Hh()?Bg():(t=t.parent,Yo(t,!1)),n.firstCreatePass&&(fp(n,t),nu(t)&&n.queries.elementEnd(t)),To}function nw(t,n,e){return ko(t,n,e),To(),nw}let Qk=(t,n,e,r)=>(_f(!0),St(n[Sa],""));function ba(){return ia()}function k1(t){return!!t&&"function"==typeof t.then}function eT(t){return!!t&&"function"==typeof t.subscribe}function ir(t,n,e,r){const f=ia(),O=us(),j=Cc();return function nT(t,n,e,r,f,O,j){const he=Hs(r),Ye=t.firstCreatePass&&wk(t),ft=n[ua],Rt=xk(n);let Kt=!0;if(3&r.type||j){const Hn=Da(r,n),pr=j?j(Hn):Hn,Vr=Rt.length,Lr=j?Pi=>j(ci(Pi[r.index])):r.index;let Mi=null;if(!j&&he&&(Mi=function oO(t,n,e,r){const f=t.cleanup;if(null!=f)for(let O=0;O<f.length-1;O+=2){const j=f[O];if(j===e&&f[O+1]===r){const he=n[Bo],Ce=f[O+2];return he.length>Ce?he[Ce]:null}"string"==typeof j&&(O+=2)}return null}(t,n,f,r.index)),null!==Mi)(Mi.__ngLastListenerFn__||Mi).__ngNextListenerFn__=O,Mi.__ngLastListenerFn__=O,Kt=!1;else{O=iT(r,n,ft,O,!1);const Pi=e.listen(pr,f,O);Rt.push(O,Pi),Ye&&Ye.push(f,Lr,Vr,Vr+1)}}else O=iT(r,n,ft,O,!1);const cn=r.outputs;let Fn;if(Kt&&null!==cn&&(Fn=cn[f])){const Hn=Fn.length;if(Hn)for(let pr=0;pr<Hn;pr+=2){const yi=n[Fn[pr]][Fn[pr+1]].subscribe(O),sa=Rt.length;Rt.push(O,yi),Ye&&Ye.push(f,r.index,sa,-(sa+1))}}}(O,f,f[Sa],j,t,n,r),ir}function rT(t,n,e,r){try{return ja(6,n,e),!1!==e(r)}catch(f){return Ak(t,f),!1}finally{ja(7,n,e)}}function iT(t,n,e,r,f){return function O(j){if(j===Function)return r;g1(t.componentOffset>-1?ra(t.index,n):n);let Ce=rT(n,e,r,j),Ye=O.__ngNextListenerFn__;for(;Ye;)Ce=rT(n,e,Ye,j)&&Ce,Ye=Ye.__ngNextListenerFn__;return f&&!1===Ce&&j.preventDefault(),Ce}}function fr(t=1){return function up(t){return(Na.lFrame.contextLView=function Hg(t,n){for(;t>0;)n=n[no],t--;return n}(t,Na.lFrame.contextLView))[ua]}(t)}function sO(t,n){let e=null;const r=function Ql(t){const n=t.attrs;if(null!=n){const e=n.indexOf(5);if(!(1&e))return n[e+1]}return null}(t);for(let f=0;f<n.length;f++){const O=n[f];if("*"!==O){if(null===r?Fd(t,O,!0):rd(r,O))return f}else e=f}return e}function Ag(t){const n=ia()[Wi][ao];if(!n.projection){const r=n.projection=Iu(t?t.length:1,null),f=r.slice();let O=n.child;for(;null!==O;){const j=t?sO(O,t):0;null!==j&&(f[j]?f[j].projectionNext=O:r[j]=O,f[j]=O),O=O.next}}}function kg(t,n=0,e){const r=ia(),f=us(),O=O0(f,$a+t,16,null,e||null);null===O.projection&&(O.projection=n),Bg(),(!r[rs]||yf())&&32!=(32&O.flags)&&function xs(t,n,e){pl(n[Sa],0,n,e,_i(t,e,n),Zi(e.parent||n[ao],e,n))}(f,r,O)}function Dh(t,n,e){return su(t,"",n,"",e),Dh}function su(t,n,e,r,f){const O=ia(),j=F0(O,n,e,r);return j!==Zo&&fh(us(),iu(),O,t,j,O[Sa],f,!1),su}function rw(t,n,e,r,f,O,j){const he=ia(),Ce=N0(he,n,e,r,f,O);return Ce!==Zo&&fh(us(),iu(),he,t,Ce,he[Sa],j,!1),rw}function m_(t,n){return t<<17|n<<2}function mm(t){return t>>17&32767}function iw(t){return 2|t}function pv(t){return(131068&t)>>2}function aw(t,n){return-131069&t|n<<2}function ow(t){return 1|t}function fT(t,n,e,r,f){const O=t[e+1],j=null===n;let he=r?mm(O):pv(O),Ce=!1;for(;0!==he&&(!1===Ce||j);){const ft=t[he+1];hO(t[he],n)&&(Ce=!0,t[he+1]=r?ow(ft):iw(ft)),he=r?mm(ft):pv(ft)}Ce&&(t[e+1]=r?iw(O):ow(O))}function hO(t,n){return null===t||null==n||(Array.isArray(t)?t[1]:t)===n||!(!Array.isArray(t)||"string"!=typeof n)&&_h(t,n)>=0}const dd={textEnd:0,key:0,keyEnd:0,value:0,valueEnd:0};function hT(t){return t.substring(dd.key,dd.keyEnd)}function pT(t,n){const e=dd.textEnd;return e===n?-1:(n=dd.keyEnd=function vO(t,n,e){for(;n<e&&t.charCodeAt(n)>32;)n++;return n}(t,dd.key=n,e),U0(t,n,e))}function U0(t,n,e){for(;n<e&&t.charCodeAt(n)<=32;)n++;return n}function Lo(t,n,e){return Zh(t,n,e,!1),Lo}function hs(t,n){return Zh(t,n,null,!0),hs}function Wd(t){$h(TO,Ep,t,!0)}function Ep(t,n){for(let e=function gO(t){return function mT(t){dd.key=0,dd.keyEnd=0,dd.value=0,dd.valueEnd=0,dd.textEnd=t.length}(t),pT(t,U0(t,0,dd.textEnd))}(n);e>=0;e=pT(n,e))_d(t,hT(n),!0)}function Zh(t,n,e,r){const f=ia(),O=us(),j=Yl(2);O.firstUpdatePass&&_T(O,t,j,r),n!==Zo&&df(f,j,n)&&wT(O,O.data[Du()],f,f[Sa],t,f[j+1]=function SO(t,n){return null==t||""===t||("string"==typeof n?t+=n:"object"==typeof t&&(t=Oi(Wu(t)))),t}(n,e),r,j)}function $h(t,n,e,r){const f=us(),O=Yl(2);f.firstUpdatePass&&_T(f,null,O,r);const j=ia();if(e!==Zo&&df(j,O,e)){const he=f.data[Du()];if(AT(he,r)&&!bT(f,O)){let Ce=r?he.classesWithoutHost:he.stylesWithoutHost;null!==Ce&&(e=Fi(Ce,e||"")),tw(f,he,j,e,r)}else!function MO(t,n,e,r,f,O,j,he){f===Zo&&(f=io);let Ce=0,Ye=0,ft=0<f.length?f[0]:null,Rt=0<O.length?O[0]:null;for(;null!==ft||null!==Rt;){const Kt=Ce<f.length?f[Ce+1]:void 0,cn=Ye<O.length?O[Ye+1]:void 0;let Hn,Fn=null;ft===Rt?(Ce+=2,Ye+=2,Kt!==cn&&(Fn=Rt,Hn=cn)):null===Rt||null!==ft&&ft<Rt?(Ce+=2,Fn=ft):(Ye+=2,Fn=Rt,Hn=cn),null!==Fn&&wT(t,n,e,r,Fn,Hn,j,he),ft=Ce<f.length?f[Ce]:null,Rt=Ye<O.length?O[Ye]:null}}(f,he,j,j[Sa],j[O+1],j[O+1]=function kO(t,n,e){if(null==e||""===e)return io;const r=[],f=Wu(e);if(Array.isArray(f))for(let O=0;O<f.length;O++)t(r,f[O],!0);else if("object"==typeof f)for(const O in f)f.hasOwnProperty(O)&&t(r,O,f[O]);else"string"==typeof f&&n(r,f);return r}(t,n,e),r,O)}}function bT(t,n){return n>=t.expandoStartIndex}function _T(t,n,e,r){const f=t.data;if(null===f[e+1]){const O=f[Du()],j=bT(t,e);AT(O,r)&&null===n&&!j&&(n=!1),n=function xO(t,n,e,r){const f=function jh(t){const n=Na.lFrame.currentDirectiveIndex;return-1===n?null:t[n]}(t);let O=r?n.residualClasses:n.residualStyles;if(null===f)0===(r?n.classBindings:n.styleBindings)&&(e=T1(e=sw(null,t,n,e,r),n.attrs,r),O=null);else{const j=n.directiveStylingLast;if(-1===j||t[j]!==f)if(e=sw(f,t,n,e,r),null===O){let Ce=function wO(t,n,e){const r=e?n.classBindings:n.styleBindings;if(0!==pv(r))return t[mm(r)]}(t,n,r);void 0!==Ce&&Array.isArray(Ce)&&(Ce=sw(null,t,n,Ce[1],r),Ce=T1(Ce,n.attrs,r),function CO(t,n,e,r){t[mm(e?n.classBindings:n.styleBindings)]=r}(t,n,r,Ce))}else O=function AO(t,n,e){let r;const f=n.directiveEnd;for(let O=1+n.directiveStylingLast;O<f;O++)r=T1(r,t[O].hostAttrs,e);return T1(r,n.attrs,e)}(t,n,r)}return void 0!==O&&(r?n.residualClasses=O:n.residualStyles=O),e}(f,O,n,r),function dO(t,n,e,r,f,O){let j=O?n.classBindings:n.styleBindings,he=mm(j),Ce=pv(j);t[r]=e;let ft,Ye=!1;if(Array.isArray(e)?(ft=e[1],(null===ft||_h(e,ft)>0)&&(Ye=!0)):ft=e,f)if(0!==Ce){const Kt=mm(t[he+1]);t[r+1]=m_(Kt,he),0!==Kt&&(t[Kt+1]=aw(t[Kt+1],r)),t[he+1]=function uO(t,n){return 131071&t|n<<17}(t[he+1],r)}else t[r+1]=m_(he,0),0!==he&&(t[he+1]=aw(t[he+1],r)),he=r;else t[r+1]=m_(Ce,0),0===he?he=r:t[Ce+1]=aw(t[Ce+1],r),Ce=r;Ye&&(t[r+1]=iw(t[r+1])),fT(t,ft,r,!0),fT(t,ft,r,!1),function fO(t,n,e,r,f){const O=f?t.residualClasses:t.residualStyles;null!=O&&"string"==typeof n&&_h(O,n)>=0&&(e[r+1]=ow(e[r+1]))}(n,ft,t,r,O),j=m_(he,Ce),O?n.classBindings=j:n.styleBindings=j}(f,O,n,e,j,r)}}function sw(t,n,e,r,f){let O=null;const j=e.directiveEnd;let he=e.directiveStylingLast;for(-1===he?he=e.directiveStart:he++;he<j&&(O=n[he],r=T1(r,O.hostAttrs,f),O!==t);)he++;return null!==t&&(e.directiveStylingLast=he),r}function T1(t,n,e){const r=e?1:2;let f=-1;if(null!==n)for(let O=0;O<n.length;O++){const j=n[O];"number"==typeof j?f=j:f===r&&(Array.isArray(t)||(t=void 0===t?[]:["",t]),_d(t,j,!!e||n[++O]))}return void 0===t?null:t}function TO(t,n,e){const r=String(n);""!==r&&!r.includes(" ")&&_d(t,r,e)}function wT(t,n,e,r,f,O,j,he){if(!(3&n.type))return;const Ce=t.data,Ye=Ce[he+1],ft=function cO(t){return 1==(1&t)}(Ye)?CT(Ce,n,e,f,pv(Ye),j):void 0;v_(ft)||(v_(O)||function lO(t){return 2==(2&t)}(Ye)&&(O=CT(Ce,null,e,f,he,j)),function Pu(t,n,e,r,f){if(n)f?t.addClass(e,r):t.removeClass(e,r);else{let O=-1===r.indexOf("-")?void 0:Ie.DashCase;null==f?t.removeStyle(e,r,O):("string"==typeof f&&f.endsWith("!important")&&(f=f.slice(0,-10),O|=Ie.Important),t.setStyle(e,r,f,O))}}(r,j,Ma(Du(),e),f,O))}function CT(t,n,e,r,f,O){const j=null===n;let he;for(;f>0;){const Ce=t[f],Ye=Array.isArray(Ce),ft=Ye?Ce[1]:Ce,Rt=null===ft;let Kt=e[f+1];Kt===Zo&&(Kt=Rt?io:void 0);let cn=Rt?Qm(Kt,r):ft===r?Kt:void 0;if(Ye&&!v_(cn)&&(cn=Qm(Ce,r)),v_(cn)&&(he=cn,j))return he;const Fn=t[f+1];f=j?mm(Fn):pv(Fn)}if(null!==n){let Ce=O?n.residualClasses:n.residualStyles;null!=Ce&&(he=Qm(Ce,r))}return he}function v_(t){return void 0!==t}function AT(t,n){return 0!=(t.flags&(n?8:16))}function Wt(t,n=""){const e=ia(),r=us(),f=t+$a,O=r.firstCreatePass?O0(r,f,1,n,null):r.data[f],j=kT(r,e,O,n,t);e[f]=j,Gg()&&da(r,e,j,O),Yo(O,!1)}let kT=(t,n,e,r,f)=>(_f(!0),Ze(n[Sa],r));function Ea(t){return ho("",t,""),Ea}function ho(t,n,e){const r=ia(),f=F0(r,t,n,e);return f!==Zo&&Cg(r,Du(),f),ho}function M1(t,n,e,r,f){const O=ia(),j=N0(O,t,n,e,r,f);return j!==Zo&&Cg(O,Du(),j),M1}function Mf(t,n,e){const r=ia();return df(r,nf(),n)&&fh(us(),iu(),r,t,n,r[Sa],e,!0),Mf}const gv=void 0;var JO=["en",[["a","p"],["AM","PM"],gv],[["AM","PM"],gv,gv],[["S","M","T","W","T","F","S"],["Sun","Mon","Tue","Wed","Thu","Fri","Sat"],["Sunday","Monday","Tuesday","Wednesday","Thursday","Friday","Saturday"],["Su","Mo","Tu","We","Th","Fr","Sa"]],gv,[["J","F","M","A","M","J","J","A","S","O","N","D"],["Jan","Feb","Mar","Apr","May","Jun","Jul","Aug","Sep","Oct","Nov","Dec"],["January","February","March","April","May","June","July","August","September","October","November","December"]],gv,[["B","A"],["BC","AD"],["Before Christ","Anno Domini"]],0,[6,0],["M/d/yy","MMM d, y","MMMM d, y","EEEE, MMMM d, y"],["h:mm a","h:mm:ss a","h:mm:ss a z","h:mm:ss a zzzz"],["{1}, {0}",gv,"{1} 'at' {0}",gv],[".",",",";","%","+","-","E","\xd7","\u2030","\u221e","NaN",":"],["#,##0.###","#,##0%","\xa4#,##0.00","#E0"],"USD","$","US Dollar",{},"ltr",function KO(t){const e=Math.floor(Math.abs(t)),r=t.toString().replace(/^[^.]*\.?/,"").length;return 1===e&&0===r?1:5}];let W0={};function Sf(t){const n=function YO(t){return t.toLowerCase().replace(/_/g,"-")}(t);let e=qT(n);if(e)return e;const r=n.split("-")[0];if(e=qT(r),e)return e;if("en"===r)return JO;throw new hn(701,!1)}function qT(t){return t in W0||(W0[t]=So.ng&&So.ng.common&&So.ng.common.locales&&So.ng.common.locales[t]),W0[t]}var Lu=function(t){return t[t.LocaleId=0]="LocaleId",t[t.DayPeriodsFormat=1]="DayPeriodsFormat",t[t.DayPeriodsStandalone=2]="DayPeriodsStandalone",t[t.DaysFormat=3]="DaysFormat",t[t.DaysStandalone=4]="DaysStandalone",t[t.MonthsFormat=5]="MonthsFormat",t[t.MonthsStandalone=6]="MonthsStandalone",t[t.Eras=7]="Eras",t[t.FirstDayOfWeek=8]="FirstDayOfWeek",t[t.WeekendRange=9]="WeekendRange",t[t.DateFormat=10]="DateFormat",t[t.TimeFormat=11]="TimeFormat",t[t.DateTimeFormat=12]="DateTimeFormat",t[t.NumberSymbols=13]="NumberSymbols",t[t.NumberFormats=14]="NumberFormats",t[t.CurrencyCode=15]="CurrencyCode",t[t.CurrencySymbol=16]="CurrencySymbol",t[t.CurrencyName=17]="CurrencyName",t[t.Currencies=18]="Currencies",t[t.Directionality=19]="Directionality",t[t.PluralCase=20]="PluralCase",t[t.ExtraData=21]="ExtraData",t}(Lu||{});const ZO=["zero","one","two","few","many"],q0="en-US",y_={marker:"element"},b_={marker:"ICU"};var Zf=function(t){return t[t.SHIFT=2]="SHIFT",t[t.APPEND_EAGERLY=1]="APPEND_EAGERLY",t[t.COMMENT=2]="COMMENT",t}(Zf||{});let KT=q0;function JT(t){(function Si(t,n){null==t&&Ci(n,t,null,"!=")})(t,"Expected localeId to be defined"),"string"==typeof t&&(KT=t.toLowerCase().replace(/_/g,"-"))}function YT(t,n,e){const r=n.insertBeforeIndex,f=Array.isArray(r)?r[0]:r;return null===f?oa(t,0,e):ci(e[f])}function ZT(t,n,e,r,f){const O=n.insertBeforeIndex;if(Array.isArray(O)){let j=r,he=null;if(3&n.type||(he=j,j=f),null!==j&&-1===n.componentOffset)for(let Ce=1;Ce<O.length;Ce++)jn(t,j,e[O[Ce]],he,!1)}}function $T(t,n){if(t.push(n),t.length>1)for(let e=t.length-2;e>=0;e--){const r=t[e];XT(r)||eR(r,n)&&null===tR(r)&&nR(r,n.index)}}function XT(t){return!(64&t.type)}function eR(t,n){return XT(n)||t.index>n.index}function tR(t){const n=t.insertBeforeIndex;return Array.isArray(n)?n[0]:n}function nR(t,n){const e=t.insertBeforeIndex;Array.isArray(e)?e[0]=n:(Qa(YT,ZT),t.insertBeforeIndex=n)}function S1(t,n){const e=t.data[n];return null===e||"string"==typeof e?null:e.hasOwnProperty("currentCaseLViewIndex")?e:e.value}function aR(t,n,e){const r=B2(t,e,64,null,null);return $T(n,r),r}function __(t,n){const e=n[t.currentCaseLViewIndex];return null===e?e:e<0?~e:e}function QT(t){return t>>>17}function eM(t){return(131070&t)>>>1}let D1=0,E1=0;function nM(t,n,e,r){const f=e[Sa];let j,O=null;for(let he=0;he<n.length;he++){const Ce=n[he];if("string"==typeof Ce){const Ye=n[++he];null===e[Ye]&&(e[Ye]=Ze(f,Ce))}else if("number"==typeof Ce)switch(1&Ce){case 0:const Ye=QT(Ce);let ft,Rt;if(null===O&&(O=Ye,j=Xi(f,r)),Ye===O?(ft=r,Rt=j):(ft=null,Rt=ci(e[Ye])),null!==Rt){const Hn=eM(Ce);jn(f,Rt,e[Hn],ft,!1);const Vr=S1(t,Hn);if(null!==Vr&&"object"==typeof Vr){const Lr=__(Vr,e);null!==Lr&&nM(t,Vr.create[Lr],e,e[Vr.anchorIdx])}}break;case 1:const cn=n[++he],Fn=n[++he];W2(f,Ma(Ce>>>1,e),null,null,cn,Fn,null)}else switch(Ce){case b_:const Ye=n[++he],ft=n[++he];null===e[ft]&&br(e[ft]=St(f,Ye),e);break;case y_:const Rt=n[++he],Kt=n[++he];null===e[Kt]&&br(e[Kt]=Ft(f,Rt,null),e)}}}function rM(t,n,e,r,f){for(let O=0;O<e.length;O++){const j=e[O],he=e[++O];if(j&f){let Ce="";for(let Ye=O+1;Ye<=O+he;Ye++){const ft=e[Ye];if("string"==typeof ft)Ce+=ft;else if("number"==typeof ft)if(ft<0)Ce+=ar(n[r-ft]);else{const Rt=ft>>>2;switch(3&ft){case 1:const Kt=e[++Ye],cn=e[++Ye],Fn=t.data[Rt];"string"==typeof Fn?W2(n[Sa],n[Rt],null,Fn,Kt,Ce,cn):fh(t,Fn,n,Kt,Ce,n[Sa],cn,!1);break;case 0:const Hn=n[Rt];null!==Hn&&ot(n[Sa],Hn,Ce);break;case 2:cR(t,S1(t,Rt),n,Ce);break;case 3:iM(t,S1(t,Rt),r,n)}}}}else{const Ce=e[O+1];if(Ce>0&&3==(3&Ce)){const ft=S1(t,Ce>>>2);n[ft.currentCaseLViewIndex]<0&&iM(t,ft,r,n)}}O+=he}}function iM(t,n,e,r){let f=r[n.currentCaseLViewIndex];if(null!==f){let O=D1;f<0&&(f=r[n.currentCaseLViewIndex]=~f,O=-1),rM(t,r,n.update[f],e,O)}}function cR(t,n,e,r){const f=function dR(t,n){let e=t.cases.indexOf(n);if(-1===e)switch(t.type){case 1:{const r=function $O(t,n){const e=function WT(t){return Sf(t)[Lu.PluralCase]}(n)(parseInt(t,10)),r=ZO[e];return void 0!==r?r:"other"}(n,function QO(){return KT}());e=t.cases.indexOf(r),-1===e&&"other"!==r&&(e=t.cases.indexOf("other"));break}case 0:e=t.cases.indexOf("other")}return-1===e?null:e}(n,r);if(__(n,e)!==f&&(aM(t,n,e),e[n.currentCaseLViewIndex]=null===f?null:~f,null!==f)){const j=e[n.anchorIdx];j&&nM(t,n.create[f],e,j)}}function aM(t,n,e){let r=__(n,e);if(null!==r){const f=n.remove[r];for(let O=0;O<f.length;O++){const j=f[O];if(j>0){const he=Ma(j,e);null!==he&&Eo(e[Sa],he)}else aM(t,S1(t,~j),e)}}}function fR(){const t=[];let e,r,n=-1;function O(he,Ce){n=0;const Ye=__(he,Ce);r=null!==Ye?he.remove[Ye]:io}function j(){if(n<r.length){const he=r[n++];return he>0?e[he]:(t.push(n,r),O(e[va].data[~he],e),j())}return 0===t.length?null:(r=t.pop(),n=t.pop(),j())}return function f(he,Ce){for(e=Ce;t.length;)t.pop();return O(he.value,Ce),j}}const x_=/\ufffd(\d+):?\d*\ufffd/gi,pR=/\ufffd(\d+)\ufffd/,sM=/^\s*(\ufffd\d+:?\d*\ufffd)\s*,\s*(select|plural)\s*,/,I1="\ufffd",gR=/\ufffd\/?\*(\d+:\d+)\ufffd/gi,mR=/\ufffd(\/?[#*]\d+):?\d*\ufffd/gi,vR=/\uE500/g;function lM(t,n,e,r,f,O,j){const he=m1(t,r,1,null);let Ce=he<<Zf.SHIFT,Ye=yd();n===Ye&&(Ye=null),null===Ye&&(Ce|=Zf.APPEND_EAGERLY),j&&(Ce|=Zf.COMMENT,function Di(t){void 0===ui&&(ui=t())}(fR)),f.push(Ce,null===O?"":O);const ft=B2(t,he,j?32:1,null===O?"":O,null);$T(e,ft);const Rt=ft.index;return Yo(ft,!1),null!==Ye&&n!==Ye&&function iR(t,n){let e=t.insertBeforeIndex;null===e?(Qa(YT,ZT),e=t.insertBeforeIndex=[null,n]):(function Vn(t,n,e){t!=n&&Ci(e,t,n,"==")}(Array.isArray(e),!0,"Expecting array here"),e.push(n))}(Ye,Rt),ft}function _R(t,n,e,r,f,O,j){const he=j.match(x_),Ce=lM(t,n,e,O,r,he?null:j,!1);he&&P1(f,j,Ce.index,null,0,null)}function P1(t,n,e,r,f,O){const j=t.length,he=j+1;t.push(null,null);const Ce=j+2,Ye=n.split(x_);let ft=0;for(let Rt=0;Rt<Ye.length;Rt++){const Kt=Ye[Rt];if(1&Rt){const cn=f+parseInt(Kt,10);t.push(-1-cn),ft|=uM(cn)}else""!==Kt&&t.push(Kt)}return t.push(e<<2|(r?1:0)),r&&t.push(r,O),t[j]=ft,t[he]=t.length-Ce,ft}function uM(t){return 1<<Math.min(t,31)}function cM(t){let n,O,e="",r=0,f=!1;for(;null!==(n=gR.exec(t));)f?n[0]===`${I1}/*${O}${I1}`&&(r=n.index,f=!1):(e+=t.substring(r,n.index+n[0].length),O=n[1],f=!0);return e+=t.slice(r),e}function dM(t,n,e,r,f,O){let j=0;const he={type:f.type,currentCaseLViewIndex:m1(t,n,1,null),anchorIdx:O,cases:[],create:[],remove:[],update:[]};(function SR(t,n,e){t.push(uM(n.mainBinding),2,-1-n.mainBinding,e<<2|2)})(e,f,O),function rR(t,n,e){const r=t.data[n];null===r?t.data[n]=e:r.value=e}(t,O,he);const Ce=f.values;for(let Ye=0;Ye<Ce.length;Ye++){const ft=Ce[Ye],Rt=[];for(let Kt=0;Kt<ft.length;Kt++){const cn=ft[Kt];if("string"!=typeof cn){const Fn=Rt.push(cn)-1;ft[Kt]=`\x3c!--\ufffd${Fn}\ufffd--\x3e`}}j=TR(t,he,n,e,r,f.cases[Ye],ft.join(""),Rt)|j}j&&function DR(t,n,e){t.push(n,1,e<<2|3)}(e,j,O)}function kR(t){const n=[],e=[];let r=1,f=0;const O=lw(t=t.replace(sM,function(j,he,Ce){return r="select"===Ce?0:1,f=parseInt(he.slice(1),10),""}));for(let j=0;j<O.length;){let he=O[j++].trim();1===r&&(he=he.replace(/\s*(?:=)?(\w+)\s*/,"$1")),he.length&&n.push(he);const Ce=lw(O[j++]);n.length>e.length&&e.push(Ce)}return{type:r,mainBinding:f,cases:n,values:e}}function lw(t){if(!t)return[];let n=0;const e=[],r=[],f=/[{}]/g;let O;for(f.lastIndex=0;O=f.exec(t);){const he=O.index;if("}"==O[0]){if(e.pop(),0==e.length){const Ce=t.substring(n,he);sM.test(Ce)?r.push(kR(Ce)):r.push(Ce),n=he+1}}else{if(0==e.length){const Ce=t.substring(n,he);r.push(Ce),n=he+1}e.push("{")}}const j=t.substring(n);return r.push(j),r}function TR(t,n,e,r,f,O,j,he){const Ce=[],Ye=[],ft=[];n.cases.push(O),n.create.push(Ce),n.remove.push(Ye),n.update.push(ft);const Kt=rm(Vs()).getInertBodyElement(j),cn=t1(Kt)||Kt;return cn?fM(t,n,e,r,Ce,Ye,ft,cn,f,he,0):0}function fM(t,n,e,r,f,O,j,he,Ce,Ye,ft){let Rt=0,Kt=he.firstChild;for(;Kt;){const cn=m1(t,e,1,null);switch(Kt.nodeType){case Node.ELEMENT_NODE:const Fn=Kt,Hn=Fn.tagName.toLowerCase();if(Yh.hasOwnProperty(Hn)){uw(f,y_,Hn,Ce,cn),t.data[cn]=Hn;const Mi=Fn.attributes;for(let Pi=0;Pi<Mi.length;Pi++){const yi=Mi.item(Pi),sa=yi.name.toLowerCase();yi.value.match(x_)?y0.hasOwnProperty(sa)&&P1(j,yi.value,cn,yi.name,0,gg[sa]?pg:null):ER(f,cn,yi)}Rt=fM(t,n,e,r,f,O,j,Kt,cn,Ye,ft+1)|Rt,hM(O,cn,ft)}break;case Node.TEXT_NODE:const pr=Kt.textContent||"",Vr=pr.match(x_);uw(f,null,Vr?"":pr,Ce,cn),hM(O,cn,ft),Vr&&(Rt=P1(j,pr,cn,null,0,null)|Rt);break;case Node.COMMENT_NODE:const Lr=pR.exec(Kt.textContent||"");if(Lr){const Pi=Ye[parseInt(Lr[1],10)];uw(f,b_,"",Ce,cn),dM(t,e,r,Ce,Pi,cn),MR(O,cn,ft)}}Kt=Kt.nextSibling}return Rt}function hM(t,n,e){0===e&&t.push(n)}function MR(t,n,e){0===e&&(t.push(~n),t.push(n))}function uw(t,n,e,r,f){null!==n&&t.push(n),t.push(e,f,function oR(t,n,e){return t|n<<17|e<<1}(0,r,f))}function ER(t,n,e){t.push(n<<1|1,e.name,e.value)}function gM(t,n,e=-1){const r=us(),f=ia(),O=$a+t,j=Jo(r.consts,n),he=yd();r.firstCreatePass&&function bR(t,n,e,r,f,O){const j=yd(),he=[],Ce=[],Ye=[[]];f=function AR(t,n){if(function CR(t){return-1===t}(n))return cM(t);{const e=t.indexOf(`:${n}${I1}`)+2+n.toString().length,r=t.search(new RegExp(`${I1}\\/\\*\\d+:${n}${I1}`));return cM(t.substring(e,r))}}(f,O);const ft=function yR(t){return t.replace(vR," ")}(f).split(mR);for(let Rt=0;Rt<ft.length;Rt++){let Kt=ft[Rt];if(1&Rt){const cn=47===Kt.charCodeAt(0),Hn=(Kt.charCodeAt(cn?1:0),$a+Number.parseInt(Kt.substring(cn?2:1)));if(cn)Ye.shift(),Yo(yd(),!1);else{const pr=aR(t,Ye[0],Hn);Ye.unshift([]),Yo(pr,!0)}}else{const cn=lw(Kt);for(let Fn=0;Fn<cn.length;Fn++){let Hn=cn[Fn];if(1&Fn){const pr=Hn;if("object"!=typeof pr)throw new Error(`Unable to parse ICU expression in "${f}" message.`);dM(t,e,Ce,n,pr,lM(t,j,Ye[0],e,he,"",!0).index)}else""!==Hn&&_R(t,j,Ye[0],he,Ce,e,Hn)}}}t.data[r]={create:he,update:Ce}}(r,null===he?0:he.index,f,O,j,e),2===r.type?f[Wi][Ga]|=32:f[Ga]|=32;const Ce=r.data[O],ft=Yr(r,he===f[ao]?null:he,f);(function uR(t,n,e,r){const f=t[Sa];for(let O=0;O<n.length;O++){const j=n[O++],he=n[O],Ye=(j&Zf.APPEND_EAGERLY)===Zf.APPEND_EAGERLY,ft=j>>>Zf.SHIFT;let Rt=t[ft];null===Rt&&(Rt=t[ft]=(j&Zf.COMMENT)===Zf.COMMENT?f.createComment(he):Ze(f,he)),Ye&&null!==e&&jn(f,e,Rt,r,!1)}})(f,Ce.create,ft,he&&8&he.type?f[he.index]:null),lp(!0)}function K0(t,n,e){gM(t,n,e),function mM(){lp(!1)}()}function cw(t){return function sR(t){t&&(D1|=1<<Math.min(E1,31)),E1++}(df(ia(),nf(),t)),cw}function dw(t,n,e,r,f){if(t=tr(t),Array.isArray(t))for(let O=0;O<t.length;O++)dw(t[O],n,e,r,f);else{const O=us(),j=ia(),he=Cc();let Ce=Jf(t)?t:tr(t.provide);const Ye=M0(t),ft=1048575&he.providerIndexes,Rt=he.directiveStart,Kt=he.providerIndexes>>20;if(Jf(t)||!t.multi){const cn=new xf(Ye,f,On),Fn=hw(Ce,n,f?ft:ft+Kt,Rt);-1===Fn?(Xp(hl(he,j),O,Ce),fw(O,t,n.length),n.push(Ce),he.directiveStart++,he.directiveEnd++,f&&(he.providerIndexes+=1048576),e.push(cn),j.push(cn)):(e[Fn]=cn,j[Fn]=cn)}else{const cn=hw(Ce,n,ft+Kt,Rt),Fn=hw(Ce,n,ft,ft+Kt),pr=Fn>=0&&e[Fn];if(f&&!pr||!f&&!(cn>=0&&e[cn])){Xp(hl(he,j),O,Ce);const Vr=function WR(t,n,e,r,f){const O=new xf(t,e,On);return O.multi=[],O.index=n,O.componentProviders=0,yM(O,f,r&&!e),O}(f?UR:jR,e.length,f,r,Ye);!f&&pr&&(e[Fn].providerFactory=Vr),fw(O,t,n.length,0),n.push(Ce),he.directiveStart++,he.directiveEnd++,f&&(he.providerIndexes+=1048576),e.push(Vr),j.push(Vr)}else fw(O,t,cn>-1?cn:Fn,yM(e[f?Fn:cn],Ye,!f&&r));!f&&r&&pr&&e[Fn].componentProviders++}}}function fw(t,n,e,r){const f=Jf(n),O=function cm(t){return!!t.useClass}(n);if(f||O){const Ce=(O?tr(n.useClass):n).prototype.ngOnDestroy;if(Ce){const Ye=t.destroyHooks||(t.destroyHooks=[]);if(!f&&n.multi){const ft=Ye.indexOf(e);-1===ft?Ye.push(e,[r,Ce]):Ye[ft+1].push(r,Ce)}else Ye.push(e,Ce)}}}function yM(t,n,e){return e&&t.componentProviders++,t.multi.push(n)-1}function hw(t,n,e,r){for(let f=e;f<r;f++)if(n[f]===t)return f;return-1}function jR(t,n,e,r){return pw(this.multi,[])}function UR(t,n,e,r){const f=this.multi;let O;if(this.providerFactory){const j=this.providerFactory.componentProviders,he=od(e,e[va],this.providerFactory.index,r);O=he.slice(0,j),pw(f,O);for(let Ce=j;Ce<he.length;Ce++)O.push(he[Ce])}else O=[],pw(f,O);return O}function pw(t,n){for(let e=0;e<t.length;e++)n.push((0,t[e])());return n}function Vl(t,n=[]){return e=>{e.providersResolver=(r,f)=>function VR(t,n,e){const r=us();if(r.firstCreatePass){const f=il(t);dw(e,r.data,r.blueprint,f,!0),dw(n,r.data,r.blueprint,f,!1)}}(r,f?f(t):t,n)}}class mv{}class bM{}class gw extends mv{constructor(n,e,r){super(),this._parent=e,this._bootstrapComponents=[],this.destroyCbs=[],this.componentFactoryResolver=new Ik(this);const f=wl(n);this._bootstrapComponents=wg(f.bootstrap),this._r3Injector=UA(n,e,[{provide:mv,useValue:this},{provide:h1,useValue:this.componentFactoryResolver},...r],Oi(n),new Set(["environment"])),this._r3Injector.resolveInjectorInitializers(),this.instance=this._r3Injector.get(n)}get injector(){return this._r3Injector}destroy(){const n=this._r3Injector;!n.destroyed&&n.destroy(),this.destroyCbs.forEach(e=>e()),this.destroyCbs=null}onDestroy(n){this.destroyCbs.push(n)}}class mw extends bM{constructor(n){super(),this.moduleType=n}create(n){return new gw(this.moduleType,n,[])}}class _M extends mv{constructor(n){super(),this.componentFactoryResolver=new Ik(this),this.instance=null;const e=new kp([...n.providers,{provide:mv,useValue:this},{provide:h1,useValue:this.componentFactoryResolver}],n.parent||fv(),n.debugName,new Set(["environment"]));this.injector=e,n.runEnvironmentInitializers&&e.resolveInjectorInitializers()}destroy(){this.injector.destroy()}onDestroy(n){this.injector.onDestroy(n)}}function vw(t,n,e=null){return new _M({providers:t,parent:n,debugName:e,runEnvironmentInitializers:!0}).injector}let JR=(()=>{class t{constructor(e){this._injector=e,this.cachedInjectors=new Map}getOrCreateStandaloneInjector(e){if(!e.standalone)return null;if(!this.cachedInjectors.has(e)){const r=a1(0,e.type),f=r.length>0?vw([r],this._injector,`Standalone[${e.type.name}]`):null;this.cachedInjectors.set(e,f)}return this.cachedInjectors.get(e)}ngOnDestroy(){try{for(const e of this.cachedInjectors.values())null!==e&&e.destroy()}finally{this.cachedInjectors.clear()}}static#e=this.\u0275prov=si({token:t,providedIn:"environment",factory:()=>new t($i(cd))})}return t})();function Td(t){t.getStandaloneInjector=n=>n.get(JR).getOrCreateStandaloneInjector(t)}function Ip(t,n,e,r){return SM(ia(),dc(),t,n,e,r)}function vv(t,n,e,r,f){return DM(ia(),dc(),t,n,e,r,f)}function w_(t,n,e,r,f,O){return EM(ia(),dc(),t,n,e,r,f,O)}function L1(t,n){const e=t[n];return e===Zo?void 0:e}function SM(t,n,e,r,f,O){const j=n+e;return df(t,j,f)?Sp(t,j+1,O?r.call(O,f):r(f)):L1(t,j+1)}function DM(t,n,e,r,f,O,j){const he=n+e;return hv(t,he,f,O)?Sp(t,he+2,j?r.call(j,f,O):r(f,O)):L1(t,he+2)}function EM(t,n,e,r,f,O,j,he){const Ce=n+e;return function f_(t,n,e,r,f){const O=hv(t,n,e,r);return df(t,n+2,f)||O}(t,Ce,f,O,j)?Sp(t,Ce+3,he?r.call(he,f,O,j):r(f,O,j)):L1(t,Ce+3)}function Xh(t,n){const e=us();let r;const f=t+$a;e.firstCreatePass?(r=function u8(t,n){if(n)for(let e=n.length-1;e>=0;e--){const r=n[e];if(t===r.name)return r}}(n,e.pipeRegistry),e.data[f]=r,r.onDestroy&&(e.destroyHooks??=[]).push(f,r.onDestroy)):r=e.data[f];const O=r.factory||(r.factory=ee(r.type)),he=qo(On);try{const Ce=Hf(!1),Ye=O();return Hf(Ce),function Q6(t,n,e,r){e>=t.data.length&&(t.data[e]=null,t.blueprint[e]=null),n[e]=r}(e,ia(),f,Ye),Ye}finally{qo(he)}}function C_(t,n,e){const r=t+$a,f=ia(),O=La(f,r);return O1(f,r)?SM(f,dc(),n,O.transform,e,O):O.transform(e)}function yv(t,n,e,r){const f=t+$a,O=ia(),j=La(O,f);return O1(O,f)?DM(O,dc(),n,j.transform,e,r,j):j.transform(e,r)}function O1(t,n){return t[va].data[n].pure}function f8(){return this._results[Symbol.iterator]()}class bw{static#e=Symbol.iterator;get changes(){return this._changes||(this._changes=new Ki)}constructor(n=!1){this._emitDistinctChangesOnly=n,this.dirty=!0,this._results=[],this._changesDetected=!1,this._changes=null,this.length=0,this.first=void 0,this.last=void 0;const e=bw.prototype;e[Symbol.iterator]||(e[Symbol.iterator]=f8)}get(n){return this._results[n]}map(n){return this._results.map(n)}filter(n){return this._results.filter(n)}find(n){return this._results.find(n)}reduce(n,e){return this._results.reduce(n,e)}forEach(n){this._results.forEach(n)}some(n){return this._results.some(n)}toArray(){return this._results.slice()}toString(){return this._results.toString()}reset(n,e){const r=this;r.dirty=!1;const f=function Zc(t){return t.flat(Number.POSITIVE_INFINITY)}(n);(this._changesDetected=!function bh(t,n,e){if(t.length!==n.length)return!1;for(let r=0;r<t.length;r++){let f=t[r],O=n[r];if(e&&(f=e(f),O=e(O)),O!==f)return!1}return!0}(r._results,f,e))&&(r._results=f,r.length=f.length,r.last=f[this.length-1],r.first=f[0])}notifyOnChanges(){this._changes&&(this._changesDetected||!this._emitDistinctChangesOnly)&&this._changes.emit(this)}setDirty(){this.dirty=!0}destroy(){this.changes.complete(),this.changes.unsubscribe()}}function p8(t,n,e,r=!0){const f=n[va];if(function Tn(t,n,e,r){const f=bs+r,O=e.length;r>0&&(e[f-1][Js]=n),r<O-bs?(n[Js]=e[f],bp(e,bs+r,n)):(e.push(n),n[Js]=null),n[xo]=e;const j=n[ka];null!==j&&e!==j&&function Qn(t,n){const e=t[rl];n[Wi]!==n[xo][xo][Wi]&&(t[nl]=!0),null===e?t[rl]=[n]:e.push(n)}(j,n);const he=n[eu];null!==he&&he.insertView(t),n[Ga]|=128}(f,n,t,e),r){const O=bo(e,t),j=n[Sa],he=Xi(j,t[yo]);null!==he&&function fn(t,n,e,r,f,O){r[Ko]=f,r[ao]=n,Po(t,r,e,1,f,O)}(f,t[ao],j,n,he,O)}}let qu=(()=>{class t{static#e=this.__NG_ELEMENT_ID__=v8}return t})();const g8=qu,m8=class extends g8{constructor(n,e,r){super(),this._declarationLView=n,this._declarationTContainer=e,this.elementRef=r}get ssrId(){return this._declarationTContainer.tView?.ssrId||null}createEmbeddedView(n,e){return this.createEmbeddedViewImpl(n,e)}createEmbeddedViewImpl(n,e,r){const f=function h8(t,n,e,r){const f=n.tView,he=o_(t,f,e,4096&t[Ga]?4096:16,null,n,null,null,null,r?.injector??null,r?.hydrationInfo??null);he[ka]=t[n.index];const Ye=t[eu];return null!==Ye&&(he[eu]=Ye.createEmbeddedView(f)),J2(f,he,e),he}(this._declarationLView,this._declarationTContainer,n,{injector:e,hydrationInfo:r});return new y1(f)}};function v8(){return A_(Cc(),ia())}function A_(t,n){return 4&t.type?new m8(n,t,E0(t,n)):null}let Df=(()=>{class t{static#e=this.__NG_ELEMENT_ID__=C8}return t})();function C8(){return HM(Cc(),ia())}const A8=Df,BM=class extends A8{constructor(n,e,r){super(),this._lContainer=n,this._hostTNode=e,this._hostLView=r}get element(){return E0(this._hostTNode,this._hostLView)}get injector(){return new _o(this._hostTNode,this._hostLView)}get parentInjector(){const n=qg(this._hostTNode,this._hostLView);if(Yp(n)){const e=hp(n,this._hostLView),r=zf(n);return new _o(e[va].data[r+8],e)}return new _o(null,this._hostLView)}clear(){for(;this.length>0;)this.remove(this.length-1)}get(n){const e=zM(this._lContainer);return null!==e&&e[n]||null}get length(){return this._lContainer.length-bs}createEmbeddedView(n,e,r){let f,O;"number"==typeof r?f=r:null!=r&&(f=r.index,O=r.injector);const he=n.createEmbeddedViewImpl(e||{},O,null);return this.insertImpl(he,f,false),he}createComponent(n,e,r,f,O){const j=n&&!function lf(t){return"function"==typeof t}(n);let he;if(j)he=e;else{const Hn=e||{};he=Hn.index,r=Hn.injector,f=Hn.projectableNodes,O=Hn.environmentInjector||Hn.ngModuleRef}const Ce=j?n:new b1(po(n)),Ye=r||this.parentInjector;if(!O&&null==Ce.ngModule){const pr=(j?Ye:this.parentInjector).get(cd,null);pr&&(O=pr)}po(Ce.componentType??{});const cn=Ce.create(Ye,f,null,O);return this.insertImpl(cn.hostView,he,false),cn}insert(n,e){return this.insertImpl(n,e,!1)}insertImpl(n,e,r){const f=n._lView;if(function Os(t){return oo(t[xo])}(f)){const Ce=this.indexOf(n);if(-1!==Ce)this.detach(Ce);else{const Ye=f[xo],ft=new BM(Ye,Ye[ao],Ye[xo]);ft.detach(ft.indexOf(n))}}const j=this._adjustIndex(e),he=this._lContainer;return p8(he,f,j,!r),n.attachToViewContainerRef(),bp(_w(he),j,n),n}move(n,e){return this.insert(n,e)}indexOf(n){const e=zM(this._lContainer);return null!==e?e.indexOf(n):-1}remove(n){const e=this._adjustIndex(n,-1),r=_r(this._lContainer,e);r&&(sh(_w(this._lContainer),e),Dr(r[va],r))}detach(n){const e=this._adjustIndex(n,-1),r=_r(this._lContainer,e);return r&&null!=sh(_w(this._lContainer),e)?new y1(r):null}_adjustIndex(n,e=0){return n??this.length+e}};function zM(t){return t[8]}function _w(t){return t[8]||(t[8]=[])}function HM(t,n){let e;const r=n[t.index];return oo(r)?e=r:(e=bk(r,n,null,t),n[t.index]=e,s_(n,e)),GM(e,n,t,r),new BM(e,t,n)}let GM=function VM(t,n,e,r){if(t[yo])return;let f;f=8&e.type?ci(r):function k8(t,n){const e=t[Sa],r=e.createComment(""),f=Da(n,t);return jn(e,Xi(e,f),r,function Ri(t,n){return t.nextSibling(n)}(e,f),!1),r}(n,e),t[yo]=f};class xw{constructor(n){this.queryList=n,this.matches=null}clone(){return new xw(this.queryList)}setDirty(){this.queryList.setDirty()}}class ww{constructor(n=[]){this.queries=n}createEmbeddedView(n){const e=n.queries;if(null!==e){const r=null!==n.contentQueries?n.contentQueries[0]:e.length,f=[];for(let O=0;O<r;O++){const j=e.getByIndex(O);f.push(this.queries[j.indexInDeclarationView].clone())}return new ww(f)}return null}insertView(n){this.dirtyQueriesWithMatches(n)}detachView(n){this.dirtyQueriesWithMatches(n)}dirtyQueriesWithMatches(n){for(let e=0;e<this.queries.length;e++)null!==KM(n,e).matches&&this.queries[e].setDirty()}}class jM{constructor(n,e,r=null){this.predicate=n,this.flags=e,this.read=r}}class Cw{constructor(n=[]){this.queries=n}elementStart(n,e){for(let r=0;r<this.queries.length;r++)this.queries[r].elementStart(n,e)}elementEnd(n){for(let e=0;e<this.queries.length;e++)this.queries[e].elementEnd(n)}embeddedTView(n){let e=null;for(let r=0;r<this.length;r++){const f=null!==e?e.length:0,O=this.getByIndex(r).embeddedTView(n,f);O&&(O.indexInDeclarationView=r,null!==e?e.push(O):e=[O])}return null!==e?new Cw(e):null}template(n,e){for(let r=0;r<this.queries.length;r++)this.queries[r].template(n,e)}getByIndex(n){return this.queries[n]}get length(){return this.queries.length}track(n){this.queries.push(n)}}class Aw{constructor(n,e=-1){this.metadata=n,this.matches=null,this.indexInDeclarationView=-1,this.crossesNgTemplate=!1,this._appliesToNextNode=!0,this._declarationNodeIndex=e}elementStart(n,e){this.isApplyingToNode(e)&&this.matchTNode(n,e)}elementEnd(n){this._declarationNodeIndex===n.index&&(this._appliesToNextNode=!1)}template(n,e){this.elementStart(n,e)}embeddedTView(n,e){return this.isApplyingToNode(n)?(this.crossesNgTemplate=!0,this.addMatch(-n.index,e),new Aw(this.metadata)):null}isApplyingToNode(n){if(this._appliesToNextNode&&1!=(1&this.metadata.flags)){const e=this._declarationNodeIndex;let r=n.parent;for(;null!==r&&8&r.type&&r.index!==e;)r=r.parent;return e===(null!==r?r.index:-1)}return this._appliesToNextNode}matchTNode(n,e){const r=this.metadata.predicate;if(Array.isArray(r))for(let f=0;f<r.length;f++){const O=r[f];this.matchTNodeWithReadOption(n,e,S8(e,O)),this.matchTNodeWithReadOption(n,e,ih(e,n,O,!1,!1))}else r===qu?4&e.type&&this.matchTNodeWithReadOption(n,e,-1):this.matchTNodeWithReadOption(n,e,ih(e,n,r,!1,!1))}matchTNodeWithReadOption(n,e,r){if(null!==r){const f=this.metadata.read;if(null!==f)if(f===fs||f===Df||f===qu&&4&e.type)this.addMatch(e.index,-2);else{const O=ih(e,n,f,!1,!1);null!==O&&this.addMatch(e.index,O)}else this.addMatch(e.index,r)}}addMatch(n,e){null===this.matches?this.matches=[n,e]:this.matches.push(n,e)}}function S8(t,n){const e=t.localNames;if(null!==e)for(let r=0;r<e.length;r+=2)if(e[r]===n)return e[r+1];return null}function E8(t,n,e,r){return-1===e?function D8(t,n){return 11&t.type?E0(t,n):4&t.type?A_(t,n):null}(n,t):-2===e?function I8(t,n,e){return e===fs?E0(n,t):e===qu?A_(n,t):e===Df?HM(n,t):void 0}(t,n,r):od(t,t[va],e,n)}function UM(t,n,e,r){const f=n[eu].queries[r];if(null===f.matches){const O=t.data,j=e.matches,he=[];for(let Ce=0;Ce<j.length;Ce+=2){const Ye=j[Ce];he.push(Ye<0?null:E8(n,O[Ye],j[Ce+1],e.metadata.read))}f.matches=he}return f.matches}function kw(t,n,e,r){const f=t.queries.getByIndex(e),O=f.matches;if(null!==O){const j=UM(t,n,f,e);for(let he=0;he<O.length;he+=2){const Ce=O[he];if(Ce>0)r.push(j[he/2]);else{const Ye=O[he+1],ft=n[-Ce];for(let Rt=bs;Rt<ft.length;Rt++){const Kt=ft[Rt];Kt[ka]===Kt[xo]&&kw(Kt[va],Kt,Ye,r)}if(null!==ft[rl]){const Rt=ft[rl];for(let Kt=0;Kt<Rt.length;Kt++){const cn=Rt[Kt];kw(cn[va],cn,Ye,r)}}}}}return r}function Qo(t){const n=ia(),e=us(),r=Wp();Gm(r+1);const f=KM(e,r);if(t.dirty&&function ro(t){return 4==(4&t[Ga])}(n)===(2==(2&f.metadata.flags))){if(null===f.matches)t.reset([]);else{const O=f.crossesNgTemplate?kw(e,n,r,[]):UM(e,n,f,r);t.reset(O,lL),t.notifyOnChanges()}return!0}return!1}function $c(t,n,e){const r=us();r.firstCreatePass&&(qM(r,new jM(t,n,e),-1),2==(2&n)&&(r.staticViewQueries=!0)),WM(r,ia(),n)}function ic(t,n,e,r){const f=us();if(f.firstCreatePass){const O=Cc();qM(f,new jM(n,e,r),O.index),function L8(t,n){const e=t.contentQueries||(t.contentQueries=[]);n!==(e.length?e[e.length-1]:-1)&&e.push(t.queries.length-1,n)}(f,t),2==(2&e)&&(f.staticContentQueries=!0)}WM(f,ia(),e)}function es(){return function P8(t,n){return t[eu].queries[n].queryList}(ia(),Wp())}function WM(t,n,e){const r=new bw(4==(4&e));(function GL(t,n,e,r){const f=xk(n);f.push(e),t.firstCreatePass&&wk(t).push(r,f.length-1)})(t,n,r,r.destroy),null===n[eu]&&(n[eu]=new ww),n[eu].queries.push(new xw(r))}function qM(t,n,e){null===t.queries&&(t.queries=new Cw),t.queries.track(new Aw(n,e))}function KM(t,n){return t.queries.getByIndex(n)}function Md(t,n){return A_(t,n)}const M_=new Aa("Application Initializer");let Iw=(()=>{class t{constructor(){this.initialized=!1,this.done=!1,this.donePromise=new Promise((e,r)=>{this.resolve=e,this.reject=r}),this.appInits=ga(M_,{optional:!0})??[]}runInitializers(){if(this.initialized)return;const e=[];for(const f of this.appInits){const O=f();if(k1(O))e.push(O);else if(eT(O)){const j=new Promise((he,Ce)=>{O.subscribe({complete:he,error:Ce})});e.push(j)}}const r=()=>{this.done=!0,this.resolve()};Promise.all(e).then(()=>{r()}).catch(f=>{this.reject(f)}),0===e.length&&r(),this.initialized=!0}static#e=this.\u0275fac=function(r){return new(r||t)};static#t=this.\u0275prov=si({token:t,factory:t.\u0275fac,providedIn:"root"})}return t})(),cS=(()=>{class t{log(e){console.log(e)}warn(e){console.warn(e)}static#e=this.\u0275fac=function(r){return new(r||t)};static#t=this.\u0275prov=si({token:t,factory:t.\u0275fac,providedIn:"platform"})}return t})();const Qh=new Aa("LocaleId",{providedIn:"root",factory:()=>ga(Qh,Ba.Optional|Ba.SkipSelf)||function eF(){return typeof $localize<"u"&&$localize.locale||q0}()});let S_=(()=>{class t{constructor(){this.taskId=0,this.pendingTasks=new Set,this.hasPendingTasks=new Br(!1)}add(){this.hasPendingTasks.next(!0);const e=this.taskId++;return this.pendingTasks.add(e),e}remove(e){this.pendingTasks.delete(e),0===this.pendingTasks.size&&this.hasPendingTasks.next(!1)}ngOnDestroy(){this.pendingTasks.clear(),this.hasPendingTasks.next(!1)}static#e=this.\u0275fac=function(r){return new(r||t)};static#t=this.\u0275prov=si({token:t,factory:t.\u0275fac,providedIn:"root"})}return t})();class rF{constructor(n,e){this.ngModuleFactory=n,this.componentFactories=e}}let dS=(()=>{class t{compileModuleSync(e){return new mw(e)}compileModuleAsync(e){return Promise.resolve(this.compileModuleSync(e))}compileModuleAndAllComponentsSync(e){const r=this.compileModuleSync(e),O=wg(wl(e).declarations).reduce((j,he)=>{const Ce=po(he);return Ce&&j.push(new b1(Ce)),j},[]);return new rF(r,O)}compileModuleAndAllComponentsAsync(e){return Promise.resolve(this.compileModuleAndAllComponentsSync(e))}clearCache(){}clearCacheFor(e){}getModuleId(e){}static#e=this.\u0275fac=function(r){return new(r||t)};static#t=this.\u0275prov=si({token:t,factory:t.\u0275fac,providedIn:"root"})}return t})();const gS=new Aa(""),E_=new Aa("");let Fw,Ow=(()=>{class t{constructor(e,r,f){this._ngZone=e,this.registry=r,this._pendingCount=0,this._isZoneStable=!0,this._didWork=!1,this._callbacks=[],this.taskTrackingZone=null,Fw||(function kF(t){Fw=t}(f),f.addToWindow(r)),this._watchAngularEvents(),e.run(()=>{this.taskTrackingZone=typeof Zone>"u"?null:Zone.current.get("TaskTrackingZone")})}_watchAngularEvents(){this._ngZone.onUnstable.subscribe({next:()=>{this._didWork=!0,this._isZoneStable=!1}}),this._ngZone.runOutsideAngular(()=>{this._ngZone.onStable.subscribe({next:()=>{Go.assertNotInAngularZone(),queueMicrotask(()=>{this._isZoneStable=!0,this._runCallbacksIfReady()})}})})}increasePendingRequestCount(){return this._pendingCount+=1,this._didWork=!0,this._pendingCount}decreasePendingRequestCount(){if(this._pendingCount-=1,this._pendingCount<0)throw new Error("pending async requests below zero");return this._runCallbacksIfReady(),this._pendingCount}isStable(){return this._isZoneStable&&0===this._pendingCount&&!this._ngZone.hasPendingMacrotasks}_runCallbacksIfReady(){if(this.isStable())queueMicrotask(()=>{for(;0!==this._callbacks.length;){let e=this._callbacks.pop();clearTimeout(e.timeoutId),e.doneCb(this._didWork)}this._didWork=!1});else{let e=this.getPendingTasks();this._callbacks=this._callbacks.filter(r=>!r.updateCb||!r.updateCb(e)||(clearTimeout(r.timeoutId),!1)),this._didWork=!0}}getPendingTasks(){return this.taskTrackingZone?this.taskTrackingZone.macroTasks.map(e=>({source:e.source,creationLocation:e.creationLocation,data:e.data})):[]}addCallback(e,r,f){let O=-1;r&&r>0&&(O=setTimeout(()=>{this._callbacks=this._callbacks.filter(j=>j.timeoutId!==O),e(this._didWork,this.getPendingTasks())},r)),this._callbacks.push({doneCb:e,timeoutId:O,updateCb:f})}whenStable(e,r,f){if(f&&!this.taskTrackingZone)throw new Error('Task tracking zone is required when passing an update callback to whenStable(). Is "zone.js/plugins/task-tracking" loaded?');this.addCallback(e,r,f),this._runCallbacksIfReady()}getPendingRequestCount(){return this._pendingCount}registerApplication(e){this.registry.registerApplication(e,this)}unregisterApplication(e){this.registry.unregisterApplication(e)}findProviders(e,r,f){return[]}static#e=this.\u0275fac=function(r){return new(r||t)($i(Go),$i(Rw),$i(E_))};static#t=this.\u0275prov=si({token:t,factory:t.\u0275fac})}return t})(),Rw=(()=>{class t{constructor(){this._applications=new Map}registerApplication(e,r){this._applications.set(e,r)}unregisterApplication(e){this._applications.delete(e)}unregisterAllApplications(){this._applications.clear()}getTestability(e){return this._applications.get(e)||null}getAllTestabilities(){return Array.from(this._applications.values())}getAllRootElements(){return Array.from(this._applications.keys())}findTestabilityInTree(e,r=!0){return Fw?.findTestabilityInTree(this,e,r)??null}static#e=this.\u0275fac=function(r){return new(r||t)};static#t=this.\u0275prov=si({token:t,factory:t.\u0275fac,providedIn:"platform"})}return t})(),vm=null;const mS=new Aa("AllowMultipleToken"),Nw=new Aa("PlatformDestroyListeners"),Bw=new Aa("appBootstrapListener");class yS{constructor(n,e){this.name=n,this.token=e}}function _S(t,n,e=[]){const r=`Platform: ${n}`,f=new Aa(r);return(O=[])=>{let j=zw();if(!j||j.injector.get(mS,!1)){const he=[...e,...O,{provide:f,useValue:!0}];t?t(he):function SF(t){if(vm&&!vm.get(mS,!1))throw new hn(400,!1);(function vS(){!function Wn(t){Jn=t}(()=>{throw new hn(600,!1)})})(),vm=t;const n=t.get(wS);(function bS(t){t.get(fm,null)?.forEach(e=>e())})(t)}(function xS(t=[],n){return ou.create({name:n,providers:[{provide:Ap,useValue:"platform"},{provide:Nw,useValue:new Set([()=>vm=null])},...t]})}(he,r))}return function EF(t){const n=zw();if(!n)throw new hn(401,!1);return n}()}}function zw(){return vm?.get(wS)??null}let wS=(()=>{class t{constructor(e){this._injector=e,this._modules=[],this._destroyListeners=[],this._destroyed=!1}bootstrapModuleFactory(e,r){const f=function IF(t="zone.js",n){return"noop"===t?new AL:"zone.js"===t?new Go(n):t}(r?.ngZone,function CS(t){return{enableLongStackTrace:!1,shouldCoalesceEventChangeDetection:t?.eventCoalescing??!1,shouldCoalesceRunChangeDetection:t?.runCoalescing??!1}}({eventCoalescing:r?.ngZoneEventCoalescing,runCoalescing:r?.ngZoneRunCoalescing}));return f.run(()=>{const O=function KR(t,n,e){return new gw(t,n,e)}(e.moduleType,this.injector,function SS(t){return[{provide:Go,useFactory:t},{provide:lm,multi:!0,useFactory:()=>{const n=ga(LF,{optional:!0});return()=>n.initialize()}},{provide:MS,useFactory:PF},{provide:YA,useFactory:ZA}]}(()=>f)),j=O.injector.get(xg,null);return f.runOutsideAngular(()=>{const he=f.onError.subscribe({next:Ce=>{j.handleError(Ce)}});O.onDestroy(()=>{I_(this._modules,O),he.unsubscribe()})}),function AS(t,n,e){try{const r=e();return k1(r)?r.catch(f=>{throw n.runOutsideAngular(()=>t.handleError(f)),f}):r}catch(r){throw n.runOutsideAngular(()=>t.handleError(r)),r}}(j,f,()=>{const he=O.injector.get(Iw);return he.runInitializers(),he.donePromise.then(()=>(JT(O.injector.get(Qh,q0)||q0),this._moduleDoBootstrap(O),O))})})}bootstrapModule(e,r=[]){const f=kS({},r);return function TF(t,n,e){const r=new mw(e);return Promise.resolve(r)}(0,0,e).then(O=>this.bootstrapModuleFactory(O,f))}_moduleDoBootstrap(e){const r=e.injector.get(Eh);if(e._bootstrapComponents.length>0)e._bootstrapComponents.forEach(f=>r.bootstrap(f));else{if(!e.instance.ngDoBootstrap)throw new hn(-403,!1);e.instance.ngDoBootstrap(r)}this._modules.push(e)}onDestroy(e){this._destroyListeners.push(e)}get injector(){return this._injector}destroy(){if(this._destroyed)throw new hn(404,!1);this._modules.slice().forEach(r=>r.destroy()),this._destroyListeners.forEach(r=>r());const e=this._injector.get(Nw,null);e&&(e.forEach(r=>r()),e.clear()),this._destroyed=!0}get destroyed(){return this._destroyed}static#e=this.\u0275fac=function(r){return new(r||t)($i(ou))};static#t=this.\u0275prov=si({token:t,factory:t.\u0275fac,providedIn:"platform"})}return t})();function kS(t,n){return Array.isArray(n)?n.reduce(kS,t):{...t,...n}}let Eh=(()=>{class t{constructor(){this._bootstrapListeners=[],this._runningTick=!1,this._destroyed=!1,this._destroyListeners=[],this._views=[],this.internalErrorHandler=ga(MS),this.zoneIsStable=ga(YA),this.componentTypes=[],this.components=[],this.isStable=ga(S_).hasPendingTasks.pipe(Or(e=>e?wr(!1):this.zoneIsStable),ei(),Jr()),this._injector=ga(cd)}get destroyed(){return this._destroyed}get injector(){return this._injector}bootstrap(e,r){const f=e instanceof BA;if(!this._injector.get(Iw).done)throw!f&&function mu(t){const n=po(t)||ss(t)||vo(t);return null!==n&&n.standalone}(e),new hn(405,!1);let j;j=f?e:this._injector.get(h1).resolveComponentFactory(e),this.componentTypes.push(j.componentType);const he=function MF(t){return t.isBoundToModule}(j)?void 0:this._injector.get(mv),Ye=j.create(ou.NULL,[],r||j.selector,he),ft=Ye.location.nativeElement,Rt=Ye.injector.get(gS,null);return Rt?.registerApplication(ft),Ye.onDestroy(()=>{this.detachView(Ye.hostView),I_(this.components,Ye),Rt?.unregisterApplication(ft)}),this._loadComponent(Ye),Ye}tick(){if(this._runningTick)throw new hn(101,!1);try{this._runningTick=!0;for(let e of this._views)e.detectChanges()}catch(e){this.internalErrorHandler(e)}finally{this._runningTick=!1}}attachView(e){const r=e;this._views.push(r),r.attachToAppRef(this)}detachView(e){const r=e;I_(this._views,r),r.detachFromAppRef()}_loadComponent(e){this.attachView(e.hostView),this.tick(),this.components.push(e);const r=this._injector.get(Bw,[]);r.push(...this._bootstrapListeners),r.forEach(f=>f(e))}ngOnDestroy(){if(!this._destroyed)try{this._destroyListeners.forEach(e=>e()),this._views.slice().forEach(e=>e.destroy())}finally{this._destroyed=!0,this._views=[],this._bootstrapListeners=[],this._destroyListeners=[]}}onDestroy(e){return this._destroyListeners.push(e),()=>I_(this._destroyListeners,e)}destroy(){if(this._destroyed)throw new hn(406,!1);const e=this._injector;e.destroy&&!e.destroyed&&e.destroy()}get viewCount(){return this._views.length}warnIfDestroyed(){}static#e=this.\u0275fac=function(r){return new(r||t)};static#t=this.\u0275prov=si({token:t,factory:t.\u0275fac,providedIn:"root"})}return t})();function I_(t,n){const e=t.indexOf(n);e>-1&&t.splice(e,1)}const MS=new Aa("",{providedIn:"root",factory:()=>ga(xg).handleError.bind(void 0)});function PF(){const t=ga(Go),n=ga(xg);return e=>t.runOutsideAngular(()=>n.handleError(e))}let LF=(()=>{class t{constructor(){this.zone=ga(Go),this.applicationRef=ga(Eh)}initialize(){this._onMicrotaskEmptySubscription||(this._onMicrotaskEmptySubscription=this.zone.onMicrotaskEmpty.subscribe({next:()=>{this.zone.run(()=>{this.applicationRef.tick()})}}))}ngOnDestroy(){this._onMicrotaskEmptySubscription?.unsubscribe()}static#e=this.\u0275fac=function(r){return new(r||t)};static#t=this.\u0275prov=si({token:t,factory:t.\u0275fac,providedIn:"root"})}return t})();let ff=(()=>{class t{static#e=this.__NG_ELEMENT_ID__=FF}return t})();function FF(t){return function NF(t,n,e){if(ru(t)&&!e){const r=ra(t.index,n);return new y1(r,r)}return 47&t.type?new y1(n[Wi],n):null}(Cc(),ia(),16==(16&t))}class PS{constructor(){}supports(n){return d_(n)}create(n){return new jF(n)}}const VF=(t,n)=>n;class jF{constructor(n){this.length=0,this._linkedRecords=null,this._unlinkedRecords=null,this._previousItHead=null,this._itHead=null,this._itTail=null,this._additionsHead=null,this._additionsTail=null,this._movesHead=null,this._movesTail=null,this._removalsHead=null,this._removalsTail=null,this._identityChangesHead=null,this._identityChangesTail=null,this._trackByFn=n||VF}forEachItem(n){let e;for(e=this._itHead;null!==e;e=e._next)n(e)}forEachOperation(n){let e=this._itHead,r=this._removalsHead,f=0,O=null;for(;e||r;){const j=!r||e&&e.currentIndex<OS(r,f,O)?e:r,he=OS(j,f,O),Ce=j.currentIndex;if(j===r)f--,r=r._nextRemoved;else if(e=e._next,null==j.previousIndex)f++;else{O||(O=[]);const Ye=he-f,ft=Ce-f;if(Ye!=ft){for(let Kt=0;Kt<Ye;Kt++){const cn=Kt<O.length?O[Kt]:O[Kt]=0,Fn=cn+Kt;ft<=Fn&&Fn<Ye&&(O[Kt]=cn+1)}O[j.previousIndex]=ft-Ye}}he!==Ce&&n(j,he,Ce)}}forEachPreviousItem(n){let e;for(e=this._previousItHead;null!==e;e=e._nextPrevious)n(e)}forEachAddedItem(n){let e;for(e=this._additionsHead;null!==e;e=e._nextAdded)n(e)}forEachMovedItem(n){let e;for(e=this._movesHead;null!==e;e=e._nextMoved)n(e)}forEachRemovedItem(n){let e;for(e=this._removalsHead;null!==e;e=e._nextRemoved)n(e)}forEachIdentityChange(n){let e;for(e=this._identityChangesHead;null!==e;e=e._nextIdentityChange)n(e)}diff(n){if(null==n&&(n=[]),!d_(n))throw new hn(900,!1);return this.check(n)?this:null}onDestroy(){}check(n){this._reset();let f,O,j,e=this._itHead,r=!1;if(Array.isArray(n)){this.length=n.length;for(let he=0;he<this.length;he++)O=n[he],j=this._trackByFn(he,O),null!==e&&Object.is(e.trackById,j)?(r&&(e=this._verifyReinsertion(e,O,j,he)),Object.is(e.item,O)||this._addIdentityChange(e,O)):(e=this._mismatch(e,O,j,he),r=!0),e=e._next}else f=0,function P6(t,n){if(Array.isArray(t))for(let e=0;e<t.length;e++)n(t[e]);else{const e=t[Symbol.iterator]();let r;for(;!(r=e.next()).done;)n(r.value)}}(n,he=>{j=this._trackByFn(f,he),null!==e&&Object.is(e.trackById,j)?(r&&(e=this._verifyReinsertion(e,he,j,f)),Object.is(e.item,he)||this._addIdentityChange(e,he)):(e=this._mismatch(e,he,j,f),r=!0),e=e._next,f++}),this.length=f;return this._truncate(e),this.collection=n,this.isDirty}get isDirty(){return null!==this._additionsHead||null!==this._movesHead||null!==this._removalsHead||null!==this._identityChangesHead}_reset(){if(this.isDirty){let n;for(n=this._previousItHead=this._itHead;null!==n;n=n._next)n._nextPrevious=n._next;for(n=this._additionsHead;null!==n;n=n._nextAdded)n.previousIndex=n.currentIndex;for(this._additionsHead=this._additionsTail=null,n=this._movesHead;null!==n;n=n._nextMoved)n.previousIndex=n.currentIndex;this._movesHead=this._movesTail=null,this._removalsHead=this._removalsTail=null,this._identityChangesHead=this._identityChangesTail=null}}_mismatch(n,e,r,f){let O;return null===n?O=this._itTail:(O=n._prev,this._remove(n)),null!==(n=null===this._unlinkedRecords?null:this._unlinkedRecords.get(r,null))?(Object.is(n.item,e)||this._addIdentityChange(n,e),this._reinsertAfter(n,O,f)):null!==(n=null===this._linkedRecords?null:this._linkedRecords.get(r,f))?(Object.is(n.item,e)||this._addIdentityChange(n,e),this._moveAfter(n,O,f)):n=this._addAfter(new UF(e,r),O,f),n}_verifyReinsertion(n,e,r,f){let O=null===this._unlinkedRecords?null:this._unlinkedRecords.get(r,null);return null!==O?n=this._reinsertAfter(O,n._prev,f):n.currentIndex!=f&&(n.currentIndex=f,this._addToMoves(n,f)),n}_truncate(n){for(;null!==n;){const e=n._next;this._addToRemovals(this._unlink(n)),n=e}null!==this._unlinkedRecords&&this._unlinkedRecords.clear(),null!==this._additionsTail&&(this._additionsTail._nextAdded=null),null!==this._movesTail&&(this._movesTail._nextMoved=null),null!==this._itTail&&(this._itTail._next=null),null!==this._removalsTail&&(this._removalsTail._nextRemoved=null),null!==this._identityChangesTail&&(this._identityChangesTail._nextIdentityChange=null)}_reinsertAfter(n,e,r){null!==this._unlinkedRecords&&this._unlinkedRecords.remove(n);const f=n._prevRemoved,O=n._nextRemoved;return null===f?this._removalsHead=O:f._nextRemoved=O,null===O?this._removalsTail=f:O._prevRemoved=f,this._insertAfter(n,e,r),this._addToMoves(n,r),n}_moveAfter(n,e,r){return this._unlink(n),this._insertAfter(n,e,r),this._addToMoves(n,r),n}_addAfter(n,e,r){return this._insertAfter(n,e,r),this._additionsTail=null===this._additionsTail?this._additionsHead=n:this._additionsTail._nextAdded=n,n}_insertAfter(n,e,r){const f=null===e?this._itHead:e._next;return n._next=f,n._prev=e,null===f?this._itTail=n:f._prev=n,null===e?this._itHead=n:e._next=n,null===this._linkedRecords&&(this._linkedRecords=new LS),this._linkedRecords.put(n),n.currentIndex=r,n}_remove(n){return this._addToRemovals(this._unlink(n))}_unlink(n){null!==this._linkedRecords&&this._linkedRecords.remove(n);const e=n._prev,r=n._next;return null===e?this._itHead=r:e._next=r,null===r?this._itTail=e:r._prev=e,n}_addToMoves(n,e){return n.previousIndex===e||(this._movesTail=null===this._movesTail?this._movesHead=n:this._movesTail._nextMoved=n),n}_addToRemovals(n){return null===this._unlinkedRecords&&(this._unlinkedRecords=new LS),this._unlinkedRecords.put(n),n.currentIndex=null,n._nextRemoved=null,null===this._removalsTail?(this._removalsTail=this._removalsHead=n,n._prevRemoved=null):(n._prevRemoved=this._removalsTail,this._removalsTail=this._removalsTail._nextRemoved=n),n}_addIdentityChange(n,e){return n.item=e,this._identityChangesTail=null===this._identityChangesTail?this._identityChangesHead=n:this._identityChangesTail._nextIdentityChange=n,n}}class UF{constructor(n,e){this.item=n,this.trackById=e,this.currentIndex=null,this.previousIndex=null,this._nextPrevious=null,this._prev=null,this._next=null,this._prevDup=null,this._nextDup=null,this._prevRemoved=null,this._nextRemoved=null,this._nextAdded=null,this._nextMoved=null,this._nextIdentityChange=null}}class WF{constructor(){this._head=null,this._tail=null}add(n){null===this._head?(this._head=this._tail=n,n._nextDup=null,n._prevDup=null):(this._tail._nextDup=n,n._prevDup=this._tail,n._nextDup=null,this._tail=n)}get(n,e){let r;for(r=this._head;null!==r;r=r._nextDup)if((null===e||e<=r.currentIndex)&&Object.is(r.trackById,n))return r;return null}remove(n){const e=n._prevDup,r=n._nextDup;return null===e?this._head=r:e._nextDup=r,null===r?this._tail=e:r._prevDup=e,null===this._head}}class LS{constructor(){this.map=new Map}put(n){const e=n.trackById;let r=this.map.get(e);r||(r=new WF,this.map.set(e,r)),r.add(n)}get(n,e){const f=this.map.get(n);return f?f.get(n,e):null}remove(n){const e=n.trackById;return this.map.get(e).remove(n)&&this.map.delete(e),n}get isEmpty(){return 0===this.map.size}clear(){this.map.clear()}}function OS(t,n,e){const r=t.previousIndex;if(null===r)return r;let f=0;return e&&r<e.length&&(f=e[r]),r+n+f}class RS{constructor(){}supports(n){return n instanceof Map||Y2(n)}create(){return new qF}}class qF{constructor(){this._records=new Map,this._mapHead=null,this._appendAfter=null,this._previousMapHead=null,this._changesHead=null,this._changesTail=null,this._additionsHead=null,this._additionsTail=null,this._removalsHead=null,this._removalsTail=null}get isDirty(){return null!==this._additionsHead||null!==this._changesHead||null!==this._removalsHead}forEachItem(n){let e;for(e=this._mapHead;null!==e;e=e._next)n(e)}forEachPreviousItem(n){let e;for(e=this._previousMapHead;null!==e;e=e._nextPrevious)n(e)}forEachChangedItem(n){let e;for(e=this._changesHead;null!==e;e=e._nextChanged)n(e)}forEachAddedItem(n){let e;for(e=this._additionsHead;null!==e;e=e._nextAdded)n(e)}forEachRemovedItem(n){let e;for(e=this._removalsHead;null!==e;e=e._nextRemoved)n(e)}diff(n){if(n){if(!(n instanceof Map||Y2(n)))throw new hn(900,!1)}else n=new Map;return this.check(n)?this:null}onDestroy(){}check(n){this._reset();let e=this._mapHead;if(this._appendAfter=null,this._forEach(n,(r,f)=>{if(e&&e.key===f)this._maybeAddToChanges(e,r),this._appendAfter=e,e=e._next;else{const O=this._getOrCreateRecordForKey(f,r);e=this._insertBeforeOrAppend(e,O)}}),e){e._prev&&(e._prev._next=null),this._removalsHead=e;for(let r=e;null!==r;r=r._nextRemoved)r===this._mapHead&&(this._mapHead=null),this._records.delete(r.key),r._nextRemoved=r._next,r.previousValue=r.currentValue,r.currentValue=null,r._prev=null,r._next=null}return this._changesTail&&(this._changesTail._nextChanged=null),this._additionsTail&&(this._additionsTail._nextAdded=null),this.isDirty}_insertBeforeOrAppend(n,e){if(n){const r=n._prev;return e._next=n,e._prev=r,n._prev=e,r&&(r._next=e),n===this._mapHead&&(this._mapHead=e),this._appendAfter=n,n}return this._appendAfter?(this._appendAfter._next=e,e._prev=this._appendAfter):this._mapHead=e,this._appendAfter=e,null}_getOrCreateRecordForKey(n,e){if(this._records.has(n)){const f=this._records.get(n);this._maybeAddToChanges(f,e);const O=f._prev,j=f._next;return O&&(O._next=j),j&&(j._prev=O),f._next=null,f._prev=null,f}const r=new KF(n);return this._records.set(n,r),r.currentValue=e,this._addToAdditions(r),r}_reset(){if(this.isDirty){let n;for(this._previousMapHead=this._mapHead,n=this._previousMapHead;null!==n;n=n._next)n._nextPrevious=n._next;for(n=this._changesHead;null!==n;n=n._nextChanged)n.previousValue=n.currentValue;for(n=this._additionsHead;null!=n;n=n._nextAdded)n.previousValue=n.currentValue;this._changesHead=this._changesTail=null,this._additionsHead=this._additionsTail=null,this._removalsHead=null}}_maybeAddToChanges(n,e){Object.is(e,n.currentValue)||(n.previousValue=n.currentValue,n.currentValue=e,this._addToChanges(n))}_addToAdditions(n){null===this._additionsHead?this._additionsHead=this._additionsTail=n:(this._additionsTail._nextAdded=n,this._additionsTail=n)}_addToChanges(n){null===this._changesHead?this._changesHead=this._changesTail=n:(this._changesTail._nextChanged=n,this._changesTail=n)}_forEach(n,e){n instanceof Map?n.forEach(e):Object.keys(n).forEach(r=>e(n[r],r))}}class KF{constructor(n){this.key=n,this.previousValue=null,this.currentValue=null,this._nextPrevious=null,this._next=null,this._prev=null,this._nextAdded=null,this._nextRemoved=null,this._nextChanged=null}}function FS(){return new N1([new PS])}let N1=(()=>{class t{static#e=this.\u0275prov=si({token:t,providedIn:"root",factory:FS});constructor(e){this.factories=e}static create(e,r){if(null!=r){const f=r.factories.slice();e=e.concat(f)}return new t(e)}static extend(e){return{provide:t,useFactory:r=>t.create(e,r||FS()),deps:[[t,new ag,new ig]]}}find(e){const r=this.factories.find(f=>f.supports(e));if(null!=r)return r;throw new hn(901,!1)}}return t})();function NS(){return new Z0([new RS])}let Z0=(()=>{class t{static#e=this.\u0275prov=si({token:t,providedIn:"root",factory:NS});constructor(e){this.factories=e}static create(e,r){if(r){const f=r.factories.slice();e=e.concat(f)}return new t(e)}static extend(e){return{provide:t,useFactory:r=>t.create(e,r||NS()),deps:[[t,new ag,new ig]]}}find(e){const r=this.factories.find(f=>f.supports(e));if(r)return r;throw new hn(901,!1)}}return t})();const ZF=_S(null,"core",[]);let $F=(()=>{class t{constructor(e){}static#e=this.\u0275fac=function(r){return new(r||t)($i(Eh))};static#t=this.\u0275mod=fo({type:t});static#n=this.\u0275inj=vi({})}return t})();function Ww(t,n){const e=po(t),r=n.elementInjector||fv();return new b1(e).create(r,n.projectableNodes,n.hostElement,n.environmentInjector)}let qw=null;function ym(){return qw}class dN{}const lu=new Aa("DocumentToken");let Kw=(()=>{class t{historyGo(e){throw new Error("Not implemented")}static#e=this.\u0275fac=function(r){return new(r||t)};static#t=this.\u0275prov=si({token:t,factory:function(){return ga(hN)},providedIn:"platform"})}return t})();const fN=new Aa("Location Initialized");let hN=(()=>{class t extends Kw{constructor(){super(),this._doc=ga(lu),this._location=window.location,this._history=window.history}getBaseHrefFromDOM(){return ym().getBaseHref(this._doc)}onPopState(e){const r=ym().getGlobalEventTarget(this._doc,"window");return r.addEventListener("popstate",e,!1),()=>r.removeEventListener("popstate",e)}onHashChange(e){const r=ym().getGlobalEventTarget(this._doc,"window");return r.addEventListener("hashchange",e,!1),()=>r.removeEventListener("hashchange",e)}get href(){return this._location.href}get protocol(){return this._location.protocol}get hostname(){return this._location.hostname}get port(){return this._location.port}get pathname(){return this._location.pathname}get search(){return this._location.search}get hash(){return this._location.hash}set pathname(e){this._location.pathname=e}pushState(e,r,f){this._history.pushState(e,r,f)}replaceState(e,r,f){this._history.replaceState(e,r,f)}forward(){this._history.forward()}back(){this._history.back()}historyGo(e=0){this._history.go(e)}getState(){return this._history.state}static#e=this.\u0275fac=function(r){return new(r||t)};static#t=this.\u0275prov=si({token:t,factory:function(){return new t},providedIn:"platform"})}return t})();function Jw(t,n){if(0==t.length)return n;if(0==n.length)return t;let e=0;return t.endsWith("/")&&e++,n.startsWith("/")&&e++,2==e?t+n.substring(1):1==e?t+n:t+"/"+n}function qS(t){const n=t.match(/#|\?|$/),e=n&&n.index||t.length;return t.slice(0,e-("/"===t[e-1]?1:0))+t.slice(e)}function Tg(t){return t&&"?"!==t[0]?"?"+t:t}let _v=(()=>{class t{historyGo(e){throw new Error("Not implemented")}static#e=this.\u0275fac=function(r){return new(r||t)};static#t=this.\u0275prov=si({token:t,factory:function(){return ga(JS)},providedIn:"root"})}return t})();const KS=new Aa("appBaseHref");let JS=(()=>{class t extends _v{constructor(e,r){super(),this._platformLocation=e,this._removeListenerFns=[],this._baseHref=r??this._platformLocation.getBaseHrefFromDOM()??ga(lu).location?.origin??""}ngOnDestroy(){for(;this._removeListenerFns.length;)this._removeListenerFns.pop()()}onPopState(e){this._removeListenerFns.push(this._platformLocation.onPopState(e),this._platformLocation.onHashChange(e))}getBaseHref(){return this._baseHref}prepareExternalUrl(e){return Jw(this._baseHref,e)}path(e=!1){const r=this._platformLocation.pathname+Tg(this._platformLocation.search),f=this._platformLocation.hash;return f&&e?`${r}${f}`:r}pushState(e,r,f,O){const j=this.prepareExternalUrl(f+Tg(O));this._platformLocation.pushState(e,r,j)}replaceState(e,r,f,O){const j=this.prepareExternalUrl(f+Tg(O));this._platformLocation.replaceState(e,r,j)}forward(){this._platformLocation.forward()}back(){this._platformLocation.back()}getState(){return this._platformLocation.getState()}historyGo(e=0){this._platformLocation.historyGo?.(e)}static#e=this.\u0275fac=function(r){return new(r||t)($i(Kw),$i(KS,8))};static#t=this.\u0275prov=si({token:t,factory:t.\u0275fac,providedIn:"root"})}return t})(),pN=(()=>{class t extends _v{constructor(e,r){super(),this._platformLocation=e,this._baseHref="",this._removeListenerFns=[],null!=r&&(this._baseHref=r)}ngOnDestroy(){for(;this._removeListenerFns.length;)this._removeListenerFns.pop()()}onPopState(e){this._removeListenerFns.push(this._platformLocation.onPopState(e),this._platformLocation.onHashChange(e))}getBaseHref(){return this._baseHref}path(e=!1){let r=this._platformLocation.hash;return null==r&&(r="#"),r.length>0?r.substring(1):r}prepareExternalUrl(e){const r=Jw(this._baseHref,e);return r.length>0?"#"+r:r}pushState(e,r,f,O){let j=this.prepareExternalUrl(f+Tg(O));0==j.length&&(j=this._platformLocation.pathname),this._platformLocation.pushState(e,r,j)}replaceState(e,r,f,O){let j=this.prepareExternalUrl(f+Tg(O));0==j.length&&(j=this._platformLocation.pathname),this._platformLocation.replaceState(e,r,j)}forward(){this._platformLocation.forward()}back(){this._platformLocation.back()}getState(){return this._platformLocation.getState()}historyGo(e=0){this._platformLocation.historyGo?.(e)}static#e=this.\u0275fac=function(r){return new(r||t)($i(Kw),$i(KS,8))};static#t=this.\u0275prov=si({token:t,factory:t.\u0275fac})}return t})(),Yw=(()=>{class t{constructor(e){this._subject=new Ki,this._urlChangeListeners=[],this._urlChangeSubscription=null,this._locationStrategy=e;const r=this._locationStrategy.getBaseHref();this._basePath=function vN(t){if(new RegExp("^(https?:)?//").test(t)){const[,e]=t.split(/\/\/[^\/]+/);return e}return t}(qS(YS(r))),this._locationStrategy.onPopState(f=>{this._subject.emit({url:this.path(!0),pop:!0,state:f.state,type:f.type})})}ngOnDestroy(){this._urlChangeSubscription?.unsubscribe(),this._urlChangeListeners=[]}path(e=!1){return this.normalize(this._locationStrategy.path(e))}getState(){return this._locationStrategy.getState()}isCurrentPathEqualTo(e,r=""){return this.path()==this.normalize(e+Tg(r))}normalize(e){return t.stripTrailingSlash(function mN(t,n){if(!t||!n.startsWith(t))return n;const e=n.substring(t.length);return""===e||["/",";","?","#"].includes(e[0])?e:n}(this._basePath,YS(e)))}prepareExternalUrl(e){return e&&"/"!==e[0]&&(e="/"+e),this._locationStrategy.prepareExternalUrl(e)}go(e,r="",f=null){this._locationStrategy.pushState(f,"",e,r),this._notifyUrlChangeListeners(this.prepareExternalUrl(e+Tg(r)),f)}replaceState(e,r="",f=null){this._locationStrategy.replaceState(f,"",e,r),this._notifyUrlChangeListeners(this.prepareExternalUrl(e+Tg(r)),f)}forward(){this._locationStrategy.forward()}back(){this._locationStrategy.back()}historyGo(e=0){this._locationStrategy.historyGo?.(e)}onUrlChange(e){return this._urlChangeListeners.push(e),this._urlChangeSubscription||(this._urlChangeSubscription=this.subscribe(r=>{this._notifyUrlChangeListeners(r.url,r.state)})),()=>{const r=this._urlChangeListeners.indexOf(e);this._urlChangeListeners.splice(r,1),0===this._urlChangeListeners.length&&(this._urlChangeSubscription?.unsubscribe(),this._urlChangeSubscription=null)}}_notifyUrlChangeListeners(e="",r){this._urlChangeListeners.forEach(f=>f(e,r))}subscribe(e,r,f){return this._subject.subscribe({next:e,error:r,complete:f})}static#e=this.normalizeQueryParams=Tg;static#t=this.joinWithSlash=Jw;static#n=this.stripTrailingSlash=qS;static#r=this.\u0275fac=function(r){return new(r||t)($i(_v))};static#i=this.\u0275prov=si({token:t,factory:function(){return function gN(){return new Yw($i(_v))}()},providedIn:"root"})}return t})();function YS(t){return t.replace(/\/index.html$/,"")}var R_=function(t){return t[t.Decimal=0]="Decimal",t[t.Percent=1]="Percent",t[t.Currency=2]="Currency",t[t.Scientific=3]="Scientific",t}(R_||{}),Sd=function(t){return t[t.Format=0]="Format",t[t.Standalone=1]="Standalone",t}(Sd||{}),sl=function(t){return t[t.Narrow=0]="Narrow",t[t.Abbreviated=1]="Abbreviated",t[t.Wide=2]="Wide",t[t.Short=3]="Short",t}(sl||{}),hh=function(t){return t[t.Short=0]="Short",t[t.Medium=1]="Medium",t[t.Long=2]="Long",t[t.Full=3]="Full",t}(hh||{}),Bc=function(t){return t[t.Decimal=0]="Decimal",t[t.Group=1]="Group",t[t.List=2]="List",t[t.PercentSign=3]="PercentSign",t[t.PlusSign=4]="PlusSign",t[t.MinusSign=5]="MinusSign",t[t.Exponential=6]="Exponential",t[t.SuperscriptingExponent=7]="SuperscriptingExponent",t[t.PerMille=8]="PerMille",t[t.Infinity=9]="Infinity",t[t.NaN=10]="NaN",t[t.TimeSeparator=11]="TimeSeparator",t[t.CurrencyDecimal=12]="CurrencyDecimal",t[t.CurrencyGroup=13]="CurrencyGroup",t}(Bc||{});function F_(t,n){return Ph(Sf(t)[Lu.DateFormat],n)}function N_(t,n){return Ph(Sf(t)[Lu.TimeFormat],n)}function B_(t,n){return Ph(Sf(t)[Lu.DateTimeFormat],n)}function Ih(t,n){const e=Sf(t),r=e[Lu.NumberSymbols][n];if(typeof r>"u"){if(n===Bc.CurrencyDecimal)return e[Lu.NumberSymbols][Bc.Decimal];if(n===Bc.CurrencyGroup)return e[Lu.NumberSymbols][Bc.Group]}return r}function $w(t,n){return Sf(t)[Lu.NumberFormats][n]}function XS(t){if(!t[Lu.ExtraData])throw new Error(`Missing extra locale data for the locale "${t[Lu.LocaleId]}". Use "registerLocaleData" to load new data. See the "I18n guide" on angular.io to know more.`)}function Ph(t,n){for(let e=n;e>-1;e--)if(typeof t[e]<"u")return t[e];throw new Error("Locale data API: locale data undefined")}function Xw(t){const[n,e]=t.split(":");return{hours:+n,minutes:+e}}const DN=/^(\d{4,})-?(\d\d)-?(\d\d)(?:T(\d\d)(?::?(\d\d)(?::?(\d\d)(?:\.(\d+))?)?)?(Z|([+-])(\d\d):?(\d\d))?)?$/,B1={},EN=/((?:[^BEGHLMOSWYZabcdhmswyz']+)|(?:'(?:[^']|'')*')|(?:G{1,5}|y{1,4}|Y{1,4}|M{1,5}|L{1,5}|w{1,2}|W{1}|d{1,2}|E{1,6}|c{1,6}|a{1,5}|b{1,5}|B{1,5}|h{1,2}|H{1,2}|m{1,2}|s{1,2}|S{1,3}|z{1,4}|Z{1,5}|O{1,4}))([\s\S]*)/;var Mg=function(t){return t[t.Short=0]="Short",t[t.ShortGMT=1]="ShortGMT",t[t.Long=2]="Long",t[t.Extended=3]="Extended",t}(Mg||{}),Il=function(t){return t[t.FullYear=0]="FullYear",t[t.Month=1]="Month",t[t.Date=2]="Date",t[t.Hours=3]="Hours",t[t.Minutes=4]="Minutes",t[t.Seconds=5]="Seconds",t[t.FractionalSeconds=6]="FractionalSeconds",t[t.Day=7]="Day",t}(Il||{}),Pl=function(t){return t[t.DayPeriods=0]="DayPeriods",t[t.Days=1]="Days",t[t.Months=2]="Months",t[t.Eras=3]="Eras",t}(Pl||{});function QS(t,n,e,r){let f=function zN(t){if(nD(t))return t;if("number"==typeof t&&!isNaN(t))return new Date(t);if("string"==typeof t){if(t=t.trim(),/^(\d{4}(-\d{1,2}(-\d{1,2})?)?)$/.test(t)){const[f,O=1,j=1]=t.split("-").map(he=>+he);return z_(f,O-1,j)}const e=parseFloat(t);if(!isNaN(t-e))return new Date(e);let r;if(r=t.match(DN))return function HN(t){const n=new Date(0);let e=0,r=0;const f=t[8]?n.setUTCFullYear:n.setFullYear,O=t[8]?n.setUTCHours:n.setHours;t[9]&&(e=Number(t[9]+t[10]),r=Number(t[9]+t[11])),f.call(n,Number(t[1]),Number(t[2])-1,Number(t[3]));const j=Number(t[4]||0)-e,he=Number(t[5]||0)-r,Ce=Number(t[6]||0),Ye=Math.floor(1e3*parseFloat("0."+(t[7]||0)));return O.call(n,j,he,Ce,Ye),n}(r)}const n=new Date(t);if(!nD(n))throw new Error(`Unable to convert "${t}" into a date`);return n}(t);n=Sg(e,n)||n;let he,j=[];for(;n;){if(he=EN.exec(n),!he){j.push(n);break}{j=j.concat(he.slice(1));const ft=j.pop();if(!ft)break;n=ft}}let Ce=f.getTimezoneOffset();r&&(Ce=tD(r,Ce),f=function BN(t,n,e){const r=e?-1:1,f=t.getTimezoneOffset();return function NN(t,n){return(t=new Date(t.getTime())).setMinutes(t.getMinutes()+n),t}(t,r*(tD(n,f)-f))}(f,r,!0));let Ye="";return j.forEach(ft=>{const Rt=function FN(t){if(eC[t])return eC[t];let n;switch(t){case"G":case"GG":case"GGG":n=Ou(Pl.Eras,sl.Abbreviated);break;case"GGGG":n=Ou(Pl.Eras,sl.Wide);break;case"GGGGG":n=Ou(Pl.Eras,sl.Narrow);break;case"y":n=Xc(Il.FullYear,1,0,!1,!0);break;case"yy":n=Xc(Il.FullYear,2,0,!0,!0);break;case"yyy":n=Xc(Il.FullYear,3,0,!1,!0);break;case"yyyy":n=Xc(Il.FullYear,4,0,!1,!0);break;case"Y":n=j_(1);break;case"YY":n=j_(2,!0);break;case"YYY":n=j_(3);break;case"YYYY":n=j_(4);break;case"M":case"L":n=Xc(Il.Month,1,1);break;case"MM":case"LL":n=Xc(Il.Month,2,1);break;case"MMM":n=Ou(Pl.Months,sl.Abbreviated);break;case"MMMM":n=Ou(Pl.Months,sl.Wide);break;case"MMMMM":n=Ou(Pl.Months,sl.Narrow);break;case"LLL":n=Ou(Pl.Months,sl.Abbreviated,Sd.Standalone);break;case"LLLL":n=Ou(Pl.Months,sl.Wide,Sd.Standalone);break;case"LLLLL":n=Ou(Pl.Months,sl.Narrow,Sd.Standalone);break;case"w":n=Qw(1);break;case"ww":n=Qw(2);break;case"W":n=Qw(1,!0);break;case"d":n=Xc(Il.Date,1);break;case"dd":n=Xc(Il.Date,2);break;case"c":case"cc":n=Xc(Il.Day,1);break;case"ccc":n=Ou(Pl.Days,sl.Abbreviated,Sd.Standalone);break;case"cccc":n=Ou(Pl.Days,sl.Wide,Sd.Standalone);break;case"ccccc":n=Ou(Pl.Days,sl.Narrow,Sd.Standalone);break;case"cccccc":n=Ou(Pl.Days,sl.Short,Sd.Standalone);break;case"E":case"EE":case"EEE":n=Ou(Pl.Days,sl.Abbreviated);break;case"EEEE":n=Ou(Pl.Days,sl.Wide);break;case"EEEEE":n=Ou(Pl.Days,sl.Narrow);break;case"EEEEEE":n=Ou(Pl.Days,sl.Short);break;case"a":case"aa":case"aaa":n=Ou(Pl.DayPeriods,sl.Abbreviated);break;case"aaaa":n=Ou(Pl.DayPeriods,sl.Wide);break;case"aaaaa":n=Ou(Pl.DayPeriods,sl.Narrow);break;case"b":case"bb":case"bbb":n=Ou(Pl.DayPeriods,sl.Abbreviated,Sd.Standalone,!0);break;case"bbbb":n=Ou(Pl.DayPeriods,sl.Wide,Sd.Standalone,!0);break;case"bbbbb":n=Ou(Pl.DayPeriods,sl.Narrow,Sd.Standalone,!0);break;case"B":case"BB":case"BBB":n=Ou(Pl.DayPeriods,sl.Abbreviated,Sd.Format,!0);break;case"BBBB":n=Ou(Pl.DayPeriods,sl.Wide,Sd.Format,!0);break;case"BBBBB":n=Ou(Pl.DayPeriods,sl.Narrow,Sd.Format,!0);break;case"h":n=Xc(Il.Hours,1,-12);break;case"hh":n=Xc(Il.Hours,2,-12);break;case"H":n=Xc(Il.Hours,1);break;case"HH":n=Xc(Il.Hours,2);break;case"m":n=Xc(Il.Minutes,1);break;case"mm":n=Xc(Il.Minutes,2);break;case"s":n=Xc(Il.Seconds,1);break;case"ss":n=Xc(Il.Seconds,2);break;case"S":n=Xc(Il.FractionalSeconds,1);break;case"SS":n=Xc(Il.FractionalSeconds,2);break;case"SSS":n=Xc(Il.FractionalSeconds,3);break;case"Z":case"ZZ":case"ZZZ":n=G_(Mg.Short);break;case"ZZZZZ":n=G_(Mg.Extended);break;case"O":case"OO":case"OOO":case"z":case"zz":case"zzz":n=G_(Mg.ShortGMT);break;case"OOOO":case"ZZZZ":case"zzzz":n=G_(Mg.Long);break;default:return null}return eC[t]=n,n}(ft);Ye+=Rt?Rt(f,e,Ce):"''"===ft?"'":ft.replace(/(^'|'$)/g,"").replace(/''/g,"'")}),Ye}function z_(t,n,e){const r=new Date(0);return r.setFullYear(t,n,e),r.setHours(0,0,0),r}function Sg(t,n){const e=function bN(t){return Sf(t)[Lu.LocaleId]}(t);if(B1[e]=B1[e]||{},B1[e][n])return B1[e][n];let r="";switch(n){case"shortDate":r=F_(t,hh.Short);break;case"mediumDate":r=F_(t,hh.Medium);break;case"longDate":r=F_(t,hh.Long);break;case"fullDate":r=F_(t,hh.Full);break;case"shortTime":r=N_(t,hh.Short);break;case"mediumTime":r=N_(t,hh.Medium);break;case"longTime":r=N_(t,hh.Long);break;case"fullTime":r=N_(t,hh.Full);break;case"short":const f=Sg(t,"shortTime"),O=Sg(t,"shortDate");r=H_(B_(t,hh.Short),[f,O]);break;case"medium":const j=Sg(t,"mediumTime"),he=Sg(t,"mediumDate");r=H_(B_(t,hh.Medium),[j,he]);break;case"long":const Ce=Sg(t,"longTime"),Ye=Sg(t,"longDate");r=H_(B_(t,hh.Long),[Ce,Ye]);break;case"full":const ft=Sg(t,"fullTime"),Rt=Sg(t,"fullDate");r=H_(B_(t,hh.Full),[ft,Rt])}return r&&(B1[e][n]=r),r}function H_(t,n){return n&&(t=t.replace(/\{([^}]+)}/g,function(e,r){return null!=n&&r in n?n[r]:e})),t}function ep(t,n,e="-",r,f){let O="";(t<0||f&&t<=0)&&(f?t=1-t:(t=-t,O=e));let j=String(t);for(;j.length<n;)j="0"+j;return r&&(j=j.slice(j.length-n)),O+j}function Xc(t,n,e=0,r=!1,f=!1){return function(O,j){let he=function PN(t,n){switch(t){case Il.FullYear:return n.getFullYear();case Il.Month:return n.getMonth();case Il.Date:return n.getDate();case Il.Hours:return n.getHours();case Il.Minutes:return n.getMinutes();case Il.Seconds:return n.getSeconds();case Il.FractionalSeconds:return n.getMilliseconds();case Il.Day:return n.getDay();default:throw new Error(`Unknown DateType value "${t}".`)}}(t,O);if((e>0||he>-e)&&(he+=e),t===Il.Hours)0===he&&-12===e&&(he=12);else if(t===Il.FractionalSeconds)return function IN(t,n){return ep(t,3).substring(0,n)}(he,n);const Ce=Ih(j,Bc.MinusSign);return ep(he,n,Ce,r,f)}}function Ou(t,n,e=Sd.Format,r=!1){return function(f,O){return function LN(t,n,e,r,f,O){switch(e){case Pl.Months:return function Zw(t,n,e){const r=Sf(t),O=Ph([r[Lu.MonthsFormat],r[Lu.MonthsStandalone]],n);return Ph(O,e)}(n,f,r)[t.getMonth()];case Pl.Days:return function $S(t,n,e){const r=Sf(t),O=Ph([r[Lu.DaysFormat],r[Lu.DaysStandalone]],n);return Ph(O,e)}(n,f,r)[t.getDay()];case Pl.DayPeriods:const j=t.getHours(),he=t.getMinutes();if(O){const Ye=function AN(t){const n=Sf(t);return XS(n),(n[Lu.ExtraData][2]||[]).map(r=>"string"==typeof r?Xw(r):[Xw(r[0]),Xw(r[1])])}(n),ft=function kN(t,n,e){const r=Sf(t);XS(r);const O=Ph([r[Lu.ExtraData][0],r[Lu.ExtraData][1]],n)||[];return Ph(O,e)||[]}(n,f,r),Rt=Ye.findIndex(Kt=>{if(Array.isArray(Kt)){const[cn,Fn]=Kt,Hn=j>=cn.hours&&he>=cn.minutes,pr=j<Fn.hours||j===Fn.hours&&he<Fn.minutes;if(cn.hours<Fn.hours){if(Hn&&pr)return!0}else if(Hn||pr)return!0}else if(Kt.hours===j&&Kt.minutes===he)return!0;return!1});if(-1!==Rt)return ft[Rt]}return function _N(t,n,e){const r=Sf(t),O=Ph([r[Lu.DayPeriodsFormat],r[Lu.DayPeriodsStandalone]],n);return Ph(O,e)}(n,f,r)[j<12?0:1];case Pl.Eras:return function xN(t,n){return Ph(Sf(t)[Lu.Eras],n)}(n,r)[t.getFullYear()<=0?0:1];default:throw new Error(`unexpected translation type ${e}`)}}(f,O,t,n,e,r)}}function G_(t){return function(n,e,r){const f=-1*r,O=Ih(e,Bc.MinusSign),j=f>0?Math.floor(f/60):Math.ceil(f/60);switch(t){case Mg.Short:return(f>=0?"+":"")+ep(j,2,O)+ep(Math.abs(f%60),2,O);case Mg.ShortGMT:return"GMT"+(f>=0?"+":"")+ep(j,1,O);case Mg.Long:return"GMT"+(f>=0?"+":"")+ep(j,2,O)+":"+ep(Math.abs(f%60),2,O);case Mg.Extended:return 0===r?"Z":(f>=0?"+":"")+ep(j,2,O)+":"+ep(Math.abs(f%60),2,O);default:throw new Error(`Unknown zone width "${t}"`)}}}const ON=0,V_=4;function eD(t){return z_(t.getFullYear(),t.getMonth(),t.getDate()+(V_-t.getDay()))}function Qw(t,n=!1){return function(e,r){let f;if(n){const O=new Date(e.getFullYear(),e.getMonth(),1).getDay()-1,j=e.getDate();f=1+Math.floor((j+O)/7)}else{const O=eD(e),j=function RN(t){const n=z_(t,ON,1).getDay();return z_(t,0,1+(n<=V_?V_:V_+7)-n)}(O.getFullYear()),he=O.getTime()-j.getTime();f=1+Math.round(he/6048e5)}return ep(f,t,Ih(r,Bc.MinusSign))}}function j_(t,n=!1){return function(e,r){return ep(eD(e).getFullYear(),t,Ih(r,Bc.MinusSign),n)}}const eC={};function tD(t,n){t=t.replace(/:/g,"");const e=Date.parse("Jan 01, 1970 00:00:00 "+t)/6e4;return isNaN(e)?n:e}function nD(t){return t instanceof Date&&!isNaN(t.valueOf())}const GN=/^(\d+)?\.((\d+)(-(\d+))?)?$/;function nC(t,n,e,r,f,O,j=!1){let he="",Ce=!1;if(isFinite(t)){let Ye=function YN(t){let r,f,O,j,he,n=Math.abs(t)+"",e=0;for((f=n.indexOf("."))>-1&&(n=n.replace(".","")),(O=n.search(/e/i))>0?(f<0&&(f=O),f+=+n.slice(O+1),n=n.substring(0,O)):f<0&&(f=n.length),O=0;"0"===n.charAt(O);O++);if(O===(he=n.length))r=[0],f=1;else{for(he--;"0"===n.charAt(he);)he--;for(f-=O,r=[],j=0;O<=he;O++,j++)r[j]=Number(n.charAt(O))}return f>22&&(r=r.splice(0,21),e=f-1,f=1),{digits:r,exponent:e,integerLen:f}}(t);j&&(Ye=function JN(t){if(0===t.digits[0])return t;const n=t.digits.length-t.integerLen;return t.exponent?t.exponent+=2:(0===n?t.digits.push(0,0):1===n&&t.digits.push(0),t.integerLen+=2),t}(Ye));let ft=n.minInt,Rt=n.minFrac,Kt=n.maxFrac;if(O){const Lr=O.match(GN);if(null===Lr)throw new Error(`${O} is not a valid digit info`);const Mi=Lr[1],Pi=Lr[3],yi=Lr[5];null!=Mi&&(ft=iC(Mi)),null!=Pi&&(Rt=iC(Pi)),null!=yi?Kt=iC(yi):null!=Pi&&Rt>Kt&&(Kt=Rt)}!function ZN(t,n,e){if(n>e)throw new Error(`The minimum number of digits after fraction (${n}) is higher than the maximum (${e}).`);let r=t.digits,f=r.length-t.integerLen;const O=Math.min(Math.max(n,f),e);let j=O+t.integerLen,he=r[j];if(j>0){r.splice(Math.max(t.integerLen,j));for(let Rt=j;Rt<r.length;Rt++)r[Rt]=0}else{f=Math.max(0,f),t.integerLen=1,r.length=Math.max(1,j=O+1),r[0]=0;for(let Rt=1;Rt<j;Rt++)r[Rt]=0}if(he>=5)if(j-1<0){for(let Rt=0;Rt>j;Rt--)r.unshift(0),t.integerLen++;r.unshift(1),t.integerLen++}else r[j-1]++;for(;f<Math.max(0,O);f++)r.push(0);let Ce=0!==O;const Ye=n+t.integerLen,ft=r.reduceRight(function(Rt,Kt,cn,Fn){return Fn[cn]=(Kt+=Rt)<10?Kt:Kt-10,Ce&&(0===Fn[cn]&&cn>=Ye?Fn.pop():Ce=!1),Kt>=10?1:0},0);ft&&(r.unshift(ft),t.integerLen++)}(Ye,Rt,Kt);let cn=Ye.digits,Fn=Ye.integerLen;const Hn=Ye.exponent;let pr=[];for(Ce=cn.every(Lr=>!Lr);Fn<ft;Fn++)cn.unshift(0);for(;Fn<0;Fn++)cn.unshift(0);Fn>0?pr=cn.splice(Fn,cn.length):(pr=cn,cn=[0]);const Vr=[];for(cn.length>=n.lgSize&&Vr.unshift(cn.splice(-n.lgSize,cn.length).join(""));cn.length>n.gSize;)Vr.unshift(cn.splice(-n.gSize,cn.length).join(""));cn.length&&Vr.unshift(cn.join("")),he=Vr.join(Ih(e,r)),pr.length&&(he+=Ih(e,f)+pr.join("")),Hn&&(he+=Ih(e,Bc.Exponential)+"+"+Hn)}else he=Ih(e,Bc.Infinity);return he=t<0&&!Ce?n.negPre+he+n.negSuf:n.posPre+he+n.posSuf,he}function rC(t,n="-"){const e={minInt:1,minFrac:0,maxFrac:0,posPre:"",posSuf:"",negPre:"",negSuf:"",gSize:0,lgSize:0},r=t.split(";"),f=r[0],O=r[1],j=-1!==f.indexOf(".")?f.split("."):[f.substring(0,f.lastIndexOf("0")+1),f.substring(f.lastIndexOf("0")+1)],he=j[0],Ce=j[1]||"";e.posPre=he.substring(0,he.indexOf("#"));for(let ft=0;ft<Ce.length;ft++){const Rt=Ce.charAt(ft);"0"===Rt?e.minFrac=e.maxFrac=ft+1:"#"===Rt?e.maxFrac=ft+1:e.posSuf+=Rt}const Ye=he.split(",");if(e.gSize=Ye[1]?Ye[1].length:0,e.lgSize=Ye[2]||Ye[1]?(Ye[2]||Ye[1]).length:0,O){const ft=f.length-e.posPre.length-e.posSuf.length,Rt=O.indexOf("#");e.negPre=O.substring(0,Rt).replace(/'/g,""),e.negSuf=O.slice(Rt+ft).replace(/'/g,"")}else e.negPre=n+e.posPre,e.negSuf=e.posSuf;return e}function iC(t){const n=parseInt(t);if(isNaN(n))throw new Error("Invalid integer literal when parsing "+t);return n}function oD(t,n){n=encodeURIComponent(n);for(const e of t.split(";")){const r=e.indexOf("="),[f,O]=-1==r?[e,""]:[e.slice(0,r),e.slice(r+1)];if(f.trim()===n)return decodeURIComponent(O)}return null}const oC=/\s+/,sD=[];let bm=(()=>{class t{constructor(e,r,f,O){this._iterableDiffers=e,this._keyValueDiffers=r,this._ngEl=f,this._renderer=O,this.initialClasses=sD,this.stateMap=new Map}set klass(e){this.initialClasses=null!=e?e.trim().split(oC):sD}set ngClass(e){this.rawClass="string"==typeof e?e.trim().split(oC):e}ngDoCheck(){for(const r of this.initialClasses)this._updateState(r,!0);const e=this.rawClass;if(Array.isArray(e)||e instanceof Set)for(const r of e)this._updateState(r,!0);else if(null!=e)for(const r of Object.keys(e))this._updateState(r,!!e[r]);this._applyStateDiff()}_updateState(e,r){const f=this.stateMap.get(e);void 0!==f?(f.enabled!==r&&(f.changed=!0,f.enabled=r),f.touched=!0):this.stateMap.set(e,{enabled:r,changed:!0,touched:!0})}_applyStateDiff(){for(const e of this.stateMap){const r=e[0],f=e[1];f.changed?(this._toggleClass(r,f.enabled),f.changed=!1):f.touched||(f.enabled&&this._toggleClass(r,!1),this.stateMap.delete(r)),f.touched=!1}}_toggleClass(e,r){(e=e.trim()).length>0&&e.split(oC).forEach(f=>{r?this._renderer.addClass(this._ngEl.nativeElement,f):this._renderer.removeClass(this._ngEl.nativeElement,f)})}static#e=this.\u0275fac=function(r){return new(r||t)(On(N1),On(Z0),On(fs),On(kd))};static#t=this.\u0275dir=fa({type:t,selectors:[["","ngClass",""]],inputs:{klass:["class","klass"],ngClass:"ngClass"},standalone:!0})}return t})();class QN{constructor(n,e,r,f){this.$implicit=n,this.ngForOf=e,this.index=r,this.count=f}get first(){return 0===this.index}get last(){return this.index===this.count-1}get even(){return this.index%2==0}get odd(){return!this.even}}let Ms=(()=>{class t{set ngForOf(e){this._ngForOf=e,this._ngForOfDirty=!0}set ngForTrackBy(e){this._trackByFn=e}get ngForTrackBy(){return this._trackByFn}constructor(e,r,f){this._viewContainer=e,this._template=r,this._differs=f,this._ngForOf=null,this._ngForOfDirty=!0,this._differ=null}set ngForTemplate(e){e&&(this._template=e)}ngDoCheck(){if(this._ngForOfDirty){this._ngForOfDirty=!1;const e=this._ngForOf;!this._differ&&e&&(this._differ=this._differs.find(e).create(this.ngForTrackBy))}if(this._differ){const e=this._differ.diff(this._ngForOf);e&&this._applyChanges(e)}}_applyChanges(e){const r=this._viewContainer;e.forEachOperation((f,O,j)=>{if(null==f.previousIndex)r.createEmbeddedView(this._template,new QN(f.item,this._ngForOf,-1,-1),null===j?void 0:j);else if(null==j)r.remove(null===O?void 0:O);else if(null!==O){const he=r.get(O);r.move(he,j),uD(he,f)}});for(let f=0,O=r.length;f<O;f++){const he=r.get(f).context;he.index=f,he.count=O,he.ngForOf=this._ngForOf}e.forEachIdentityChange(f=>{uD(r.get(f.currentIndex),f)})}static ngTemplateContextGuard(e,r){return!0}static#e=this.\u0275fac=function(r){return new(r||t)(On(Df),On(qu),On(N1))};static#t=this.\u0275dir=fa({type:t,selectors:[["","ngFor","","ngForOf",""]],inputs:{ngForOf:"ngForOf",ngForTrackBy:"ngForTrackBy",ngForTemplate:"ngForTemplate"},standalone:!0})}return t})();function uD(t,n){t.context.$implicit=n.item}let js=(()=>{class t{constructor(e,r){this._viewContainer=e,this._context=new eB,this._thenTemplateRef=null,this._elseTemplateRef=null,this._thenViewRef=null,this._elseViewRef=null,this._thenTemplateRef=r}set ngIf(e){this._context.$implicit=this._context.ngIf=e,this._updateView()}set ngIfThen(e){cD("ngIfThen",e),this._thenTemplateRef=e,this._thenViewRef=null,this._updateView()}set ngIfElse(e){cD("ngIfElse",e),this._elseTemplateRef=e,this._elseViewRef=null,this._updateView()}_updateView(){this._context.$implicit?this._thenViewRef||(this._viewContainer.clear(),this._elseViewRef=null,this._thenTemplateRef&&(this._thenViewRef=this._viewContainer.createEmbeddedView(this._thenTemplateRef,this._context))):this._elseViewRef||(this._viewContainer.clear(),this._thenViewRef=null,this._elseTemplateRef&&(this._elseViewRef=this._viewContainer.createEmbeddedView(this._elseTemplateRef,this._context)))}static ngTemplateContextGuard(e,r){return!0}static#e=this.\u0275fac=function(r){return new(r||t)(On(Df),On(qu))};static#t=this.\u0275dir=fa({type:t,selectors:[["","ngIf",""]],inputs:{ngIf:"ngIf",ngIfThen:"ngIfThen",ngIfElse:"ngIfElse"},standalone:!0})}return t})();class eB{constructor(){this.$implicit=null,this.ngIf=null}}function cD(t,n){if(n&&!n.createEmbeddedView)throw new Error(`${t} must be a TemplateRef, but received '${Oi(n)}'.`)}let fD=(()=>{class t{constructor(e,r,f){this._ngEl=e,this._differs=r,this._renderer=f,this._ngStyle=null,this._differ=null}set ngStyle(e){this._ngStyle=e,!this._differ&&e&&(this._differ=this._differs.find(e).create())}ngDoCheck(){if(this._differ){const e=this._differ.diff(this._ngStyle);e&&this._applyChanges(e)}}_setStyle(e,r){const[f,O]=e.split("."),j=-1===f.indexOf("-")?void 0:Ie.DashCase;null!=r?this._renderer.setStyle(this._ngEl.nativeElement,f,O?`${r}${O}`:r,j):this._renderer.removeStyle(this._ngEl.nativeElement,f,j)}_applyChanges(e){e.forEachRemovedItem(r=>this._setStyle(r.key,null)),e.forEachAddedItem(r=>this._setStyle(r.key,r.currentValue)),e.forEachChangedItem(r=>this._setStyle(r.key,r.currentValue))}static#e=this.\u0275fac=function(r){return new(r||t)(On(fs),On(Z0),On(kd))};static#t=this.\u0275dir=fa({type:t,selectors:[["","ngStyle",""]],inputs:{ngStyle:"ngStyle"},standalone:!0})}return t})(),Dg=(()=>{class t{constructor(e){this._viewContainerRef=e,this._viewRef=null,this.ngTemplateOutletContext=null,this.ngTemplateOutlet=null,this.ngTemplateOutletInjector=null}ngOnChanges(e){if(e.ngTemplateOutlet||e.ngTemplateOutletInjector){const r=this._viewContainerRef;if(this._viewRef&&r.remove(r.indexOf(this._viewRef)),this.ngTemplateOutlet){const{ngTemplateOutlet:f,ngTemplateOutletContext:O,ngTemplateOutletInjector:j}=this;this._viewRef=r.createEmbeddedView(f,O,j?{injector:j}:void 0)}else this._viewRef=null}else this._viewRef&&e.ngTemplateOutletContext&&this.ngTemplateOutletContext&&(this._viewRef.context=this.ngTemplateOutletContext)}static#e=this.\u0275fac=function(r){return new(r||t)(On(Df))};static#t=this.\u0275dir=fa({type:t,selectors:[["","ngTemplateOutlet",""]],inputs:{ngTemplateOutletContext:"ngTemplateOutletContext",ngTemplateOutlet:"ngTemplateOutlet",ngTemplateOutletInjector:"ngTemplateOutletInjector"},standalone:!0,features:[na]})}return t})();function tp(t,n){return new hn(2100,!1)}const pB=new Aa("DATE_PIPE_DEFAULT_TIMEZONE"),gB=new Aa("DATE_PIPE_DEFAULT_OPTIONS");let uC=(()=>{class t{constructor(e,r,f){this.locale=e,this.defaultTimezone=r,this.defaultOptions=f}transform(e,r,f,O){if(null==e||""===e||e!=e)return null;try{return QS(e,r??this.defaultOptions?.dateFormat??"mediumDate",O||this.locale,f??this.defaultOptions?.timezone??this.defaultTimezone??void 0)}catch(j){throw tp()}}static#e=this.\u0275fac=function(r){return new(r||t)(On(Qh,16),On(pB,24),On(gB,24))};static#t=this.\u0275pipe=vs({name:"date",type:t,pure:!0,standalone:!0})}return t})(),cC=(()=>{class t{constructor(e){this._locale=e}transform(e,r,f){if(!dC(e))return null;f=f||this._locale;try{return function KN(t,n,e){return nC(t,rC($w(n,R_.Decimal),Ih(n,Bc.MinusSign)),n,Bc.Group,Bc.Decimal,e)}(fC(e),f,r)}catch(O){throw tp()}}static#e=this.\u0275fac=function(r){return new(r||t)(On(Qh,16))};static#t=this.\u0275pipe=vs({name:"number",type:t,pure:!0,standalone:!0})}return t})(),pD=(()=>{class t{constructor(e){this._locale=e}transform(e,r,f){if(!dC(e))return null;f=f||this._locale;try{return function qN(t,n,e){return nC(t,rC($w(n,R_.Percent),Ih(n,Bc.MinusSign)),n,Bc.Group,Bc.Decimal,e,!0).replace(new RegExp("%","g"),Ih(n,Bc.PercentSign))}(fC(e),f,r)}catch(O){throw tp()}}static#e=this.\u0275fac=function(r){return new(r||t)(On(Qh,16))};static#t=this.\u0275pipe=vs({name:"percent",type:t,pure:!0,standalone:!0})}return t})();function dC(t){return!(null==t||""===t||t!=t)}function fC(t){if("string"==typeof t&&!isNaN(Number(t)-parseFloat(t)))return Number(t);if("number"!=typeof t)throw new Error(`${t} is not a number`);return t}let gD=(()=>{class t{transform(e,r,f){if(null==e)return null;if(!this.supports(e))throw tp();return e.slice(r,f)}supports(e){return"string"==typeof e||Array.isArray(e)}static#e=this.\u0275fac=function(r){return new(r||t)};static#t=this.\u0275pipe=vs({name:"slice",type:t,pure:!1,standalone:!0})}return t})(),xv=(()=>{class t{static#e=this.\u0275fac=function(r){return new(r||t)};static#t=this.\u0275mod=fo({type:t});static#n=this.\u0275inj=vi({})}return t})();const mD="browser";function hC(t){return t===mD}function W_(t){return"server"===t}let TB=(()=>{class t{static#e=this.\u0275prov=si({token:t,providedIn:"root",factory:()=>new MB($i(lu),window)})}return t})();class MB{constructor(n,e){this.document=n,this.window=e,this.offset=()=>[0,0]}setOffset(n){this.offset=Array.isArray(n)?()=>n:n}getScrollPosition(){return this.supportsScrolling()?[this.window.pageXOffset,this.window.pageYOffset]:[0,0]}scrollToPosition(n){this.supportsScrolling()&&this.window.scrollTo(n[0],n[1])}scrollToAnchor(n){if(!this.supportsScrolling())return;const e=function SB(t,n){const e=t.getElementById(n)||t.getElementsByName(n)[0];if(e)return e;if("function"==typeof t.createTreeWalker&&t.body&&"function"==typeof t.body.attachShadow){const r=t.createTreeWalker(t.body,NodeFilter.SHOW_ELEMENT);let f=r.currentNode;for(;f;){const O=f.shadowRoot;if(O){const j=O.getElementById(n)||O.querySelector(`[name="${n}"]`);if(j)return j}f=r.nextNode()}}return null}(this.document,n);e&&(this.scrollToElement(e),e.focus())}setHistoryScrollRestoration(n){this.supportsScrolling()&&(this.window.history.scrollRestoration=n)}scrollToElement(n){const e=n.getBoundingClientRect(),r=e.left+this.window.pageXOffset,f=e.top+this.window.pageYOffset,O=this.offset();this.window.scrollTo(r-O[0],f-O[1])}supportsScrolling(){try{return!!this.window&&!!this.window.scrollTo&&"pageXOffset"in this.window}catch{return!1}}}class vD{}class $B extends dN{constructor(){super(...arguments),this.supportsDOMEvents=!0}}class mC extends $B{static makeCurrent(){!function cN(t){qw||(qw=t)}(new mC)}onAndCancel(n,e,r){return n.addEventListener(e,r),()=>{n.removeEventListener(e,r)}}dispatchEvent(n,e){n.dispatchEvent(e)}remove(n){n.parentNode&&n.parentNode.removeChild(n)}createElement(n,e){return(e=e||this.getDefaultDocument()).createElement(n)}createHtmlDocument(){return document.implementation.createHTMLDocument("fakeTitle")}getDefaultDocument(){return document}isElementNode(n){return n.nodeType===Node.ELEMENT_NODE}isShadowRoot(n){return n instanceof DocumentFragment}getGlobalEventTarget(n,e){return"window"===e?window:"document"===e?n:"body"===e?n.body:null}getBaseHref(n){const e=function XB(){return G1=G1||document.querySelector("base"),G1?G1.getAttribute("href"):null}();return null==e?null:function QB(t){J_=J_||document.createElement("a"),J_.setAttribute("href",t);const n=J_.pathname;return"/"===n.charAt(0)?n:`/${n}`}(e)}resetBaseElement(){G1=null}getUserAgent(){return window.navigator.userAgent}getCookie(n){return oD(document.cookie,n)}}let J_,G1=null,t7=(()=>{class t{build(){return new XMLHttpRequest}static#e=this.\u0275fac=function(r){return new(r||t)};static#t=this.\u0275prov=si({token:t,factory:t.\u0275fac})}return t})();const vC=new Aa("EventManagerPlugins");let wD=(()=>{class t{constructor(e,r){this._zone=r,this._eventNameToPlugin=new Map,e.forEach(f=>{f.manager=this}),this._plugins=e.slice().reverse()}addEventListener(e,r,f){return this._findPluginFor(r).addEventListener(e,r,f)}getZone(){return this._zone}_findPluginFor(e){let r=this._eventNameToPlugin.get(e);if(r)return r;if(r=this._plugins.find(O=>O.supports(e)),!r)throw new hn(5101,!1);return this._eventNameToPlugin.set(e,r),r}static#e=this.\u0275fac=function(r){return new(r||t)($i(vC),$i(Go))};static#t=this.\u0275prov=si({token:t,factory:t.\u0275fac})}return t})();class CD{constructor(n){this._doc=n}}const yC="ng-app-id";let AD=(()=>{class t{constructor(e,r,f,O={}){this.doc=e,this.appId=r,this.nonce=f,this.platformId=O,this.styleRef=new Map,this.hostNodes=new Set,this.styleNodesInDOM=this.collectServerRenderedStyles(),this.platformIsServer=W_(O),this.resetHostNodes()}addStyles(e){for(const r of e)1===this.changeUsageCount(r,1)&&this.onStyleAdded(r)}removeStyles(e){for(const r of e)this.changeUsageCount(r,-1)<=0&&this.onStyleRemoved(r)}ngOnDestroy(){const e=this.styleNodesInDOM;e&&(e.forEach(r=>r.remove()),e.clear());for(const r of this.getAllStyles())this.onStyleRemoved(r);this.resetHostNodes()}addHost(e){this.hostNodes.add(e);for(const r of this.getAllStyles())this.addStyleToHost(e,r)}removeHost(e){this.hostNodes.delete(e)}getAllStyles(){return this.styleRef.keys()}onStyleAdded(e){for(const r of this.hostNodes)this.addStyleToHost(r,e)}onStyleRemoved(e){const r=this.styleRef;r.get(e)?.elements?.forEach(f=>f.remove()),r.delete(e)}collectServerRenderedStyles(){const e=this.doc.head?.querySelectorAll(`style[${yC}="${this.appId}"]`);if(e?.length){const r=new Map;return e.forEach(f=>{null!=f.textContent&&r.set(f.textContent,f)}),r}return null}changeUsageCount(e,r){const f=this.styleRef;if(f.has(e)){const O=f.get(e);return O.usage+=r,O.usage}return f.set(e,{usage:r,elements:[]}),r}getStyleElement(e,r){const f=this.styleNodesInDOM,O=f?.get(r);if(O?.parentNode===e)return f.delete(r),O.removeAttribute(yC),O;{const j=this.doc.createElement("style");return this.nonce&&j.setAttribute("nonce",this.nonce),j.textContent=r,this.platformIsServer&&j.setAttribute(yC,this.appId),j}}addStyleToHost(e,r){const f=this.getStyleElement(e,r);e.appendChild(f);const O=this.styleRef,j=O.get(r)?.elements;j?j.push(f):O.set(r,{elements:[f],usage:1})}resetHostNodes(){const e=this.hostNodes;e.clear(),e.add(this.doc.head)}static#e=this.\u0275fac=function(r){return new(r||t)($i(lu),$i(dm),$i(u1,8),$i(cf))};static#t=this.\u0275prov=si({token:t,factory:t.\u0275fac})}return t})();const bC={svg:"http://www.w3.org/2000/svg",xhtml:"http://www.w3.org/1999/xhtml",xlink:"http://www.w3.org/1999/xlink",xml:"http://www.w3.org/XML/1998/namespace",xmlns:"http://www.w3.org/2000/xmlns/",math:"http://www.w3.org/1998/MathML/"},_C=/%COMP%/g,a7=new Aa("RemoveStylesOnCompDestroy",{providedIn:"root",factory:()=>!1});function TD(t,n){return n.map(e=>e.replace(_C,t))}let MD=(()=>{class t{constructor(e,r,f,O,j,he,Ce,Ye=null){this.eventManager=e,this.sharedStylesHost=r,this.appId=f,this.removeStylesOnCompDestroy=O,this.doc=j,this.platformId=he,this.ngZone=Ce,this.nonce=Ye,this.rendererByCompId=new Map,this.platformIsServer=W_(he),this.defaultRenderer=new xC(e,j,Ce,this.platformIsServer)}createRenderer(e,r){if(!e||!r)return this.defaultRenderer;this.platformIsServer&&r.encapsulation===el.ShadowDom&&(r={...r,encapsulation:el.Emulated});const f=this.getOrCreateRenderer(e,r);return f instanceof DD?f.applyToHost(e):f instanceof wC&&f.applyStyles(),f}getOrCreateRenderer(e,r){const f=this.rendererByCompId;let O=f.get(r.id);if(!O){const j=this.doc,he=this.ngZone,Ce=this.eventManager,Ye=this.sharedStylesHost,ft=this.removeStylesOnCompDestroy,Rt=this.platformIsServer;switch(r.encapsulation){case el.Emulated:O=new DD(Ce,Ye,r,this.appId,ft,j,he,Rt);break;case el.ShadowDom:return new u7(Ce,Ye,e,r,j,he,this.nonce,Rt);default:O=new wC(Ce,Ye,r,ft,j,he,Rt)}f.set(r.id,O)}return O}ngOnDestroy(){this.rendererByCompId.clear()}static#e=this.\u0275fac=function(r){return new(r||t)($i(wD),$i(AD),$i(dm),$i(a7),$i(lu),$i(cf),$i(Go),$i(u1))};static#t=this.\u0275prov=si({token:t,factory:t.\u0275fac})}return t})();class xC{constructor(n,e,r,f){this.eventManager=n,this.doc=e,this.ngZone=r,this.platformIsServer=f,this.data=Object.create(null),this.destroyNode=null}destroy(){}createElement(n,e){return e?this.doc.createElementNS(bC[e]||e,n):this.doc.createElement(n)}createComment(n){return this.doc.createComment(n)}createText(n){return this.doc.createTextNode(n)}appendChild(n,e){(SD(n)?n.content:n).appendChild(e)}insertBefore(n,e,r){n&&(SD(n)?n.content:n).insertBefore(e,r)}removeChild(n,e){n&&n.removeChild(e)}selectRootElement(n,e){let r="string"==typeof n?this.doc.querySelector(n):n;if(!r)throw new hn(-5104,!1);return e||(r.textContent=""),r}parentNode(n){return n.parentNode}nextSibling(n){return n.nextSibling}setAttribute(n,e,r,f){if(f){e=f+":"+e;const O=bC[f];O?n.setAttributeNS(O,e,r):n.setAttribute(e,r)}else n.setAttribute(e,r)}removeAttribute(n,e,r){if(r){const f=bC[r];f?n.removeAttributeNS(f,e):n.removeAttribute(`${r}:${e}`)}else n.removeAttribute(e)}addClass(n,e){n.classList.add(e)}removeClass(n,e){n.classList.remove(e)}setStyle(n,e,r,f){f&(Ie.DashCase|Ie.Important)?n.style.setProperty(e,r,f&Ie.Important?"important":""):n.style[e]=r}removeStyle(n,e,r){r&Ie.DashCase?n.style.removeProperty(e):n.style[e]=""}setProperty(n,e,r){n[e]=r}setValue(n,e){n.nodeValue=e}listen(n,e,r){if("string"==typeof n&&!(n=ym().getGlobalEventTarget(this.doc,n)))throw new Error(`Unsupported event target ${n} for event ${e}`);return this.eventManager.addEventListener(n,e,this.decoratePreventDefault(r))}decoratePreventDefault(n){return e=>{if("__ngUnwrap__"===e)return n;!1===(this.platformIsServer?this.ngZone.runGuarded(()=>n(e)):n(e))&&e.preventDefault()}}}function SD(t){return"TEMPLATE"===t.tagName&&void 0!==t.content}class u7 extends xC{constructor(n,e,r,f,O,j,he,Ce){super(n,O,j,Ce),this.sharedStylesHost=e,this.hostEl=r,this.shadowRoot=r.attachShadow({mode:"open"}),this.sharedStylesHost.addHost(this.shadowRoot);const Ye=TD(f.id,f.styles);for(const ft of Ye){const Rt=document.createElement("style");he&&Rt.setAttribute("nonce",he),Rt.textContent=ft,this.shadowRoot.appendChild(Rt)}}nodeOrShadowRoot(n){return n===this.hostEl?this.shadowRoot:n}appendChild(n,e){return super.appendChild(this.nodeOrShadowRoot(n),e)}insertBefore(n,e,r){return super.insertBefore(this.nodeOrShadowRoot(n),e,r)}removeChild(n,e){return super.removeChild(this.nodeOrShadowRoot(n),e)}parentNode(n){return this.nodeOrShadowRoot(super.parentNode(this.nodeOrShadowRoot(n)))}destroy(){this.sharedStylesHost.removeHost(this.shadowRoot)}}class wC extends xC{constructor(n,e,r,f,O,j,he,Ce){super(n,O,j,he),this.sharedStylesHost=e,this.removeStylesOnCompDestroy=f,this.styles=Ce?TD(Ce,r.styles):r.styles}applyStyles(){this.sharedStylesHost.addStyles(this.styles)}destroy(){this.removeStylesOnCompDestroy&&this.sharedStylesHost.removeStyles(this.styles)}}class DD extends wC{constructor(n,e,r,f,O,j,he,Ce){const Ye=f+"-"+r.id;super(n,e,r,O,j,he,Ce,Ye),this.contentAttr=function o7(t){return"_ngcontent-%COMP%".replace(_C,t)}(Ye),this.hostAttr=function s7(t){return"_nghost-%COMP%".replace(_C,t)}(Ye)}applyToHost(n){this.applyStyles(),this.setAttribute(n,this.hostAttr,"")}createElement(n,e){const r=super.createElement(n,e);return super.setAttribute(r,this.contentAttr,""),r}}let c7=(()=>{class t extends CD{constructor(e){super(e)}supports(e){return!0}addEventListener(e,r,f){return e.addEventListener(r,f,!1),()=>this.removeEventListener(e,r,f)}removeEventListener(e,r,f){return e.removeEventListener(r,f)}static#e=this.\u0275fac=function(r){return new(r||t)($i(lu))};static#t=this.\u0275prov=si({token:t,factory:t.\u0275fac})}return t})();const ED=["alt","control","meta","shift"],d7={"\b":"Backspace","\t":"Tab","\x7f":"Delete","\x1b":"Escape",Del:"Delete",Esc:"Escape",Left:"ArrowLeft",Right:"ArrowRight",Up:"ArrowUp",Down:"ArrowDown",Menu:"ContextMenu",Scroll:"ScrollLock",Win:"OS"},f7={alt:t=>t.altKey,control:t=>t.ctrlKey,meta:t=>t.metaKey,shift:t=>t.shiftKey};let h7=(()=>{class t extends CD{constructor(e){super(e)}supports(e){return null!=t.parseEventName(e)}addEventListener(e,r,f){const O=t.parseEventName(r),j=t.eventCallback(O.fullKey,f,this.manager.getZone());return this.manager.getZone().runOutsideAngular(()=>ym().onAndCancel(e,O.domEventName,j))}static parseEventName(e){const r=e.toLowerCase().split("."),f=r.shift();if(0===r.length||"keydown"!==f&&"keyup"!==f)return null;const O=t._normalizeKey(r.pop());let j="",he=r.indexOf("code");if(he>-1&&(r.splice(he,1),j="code."),ED.forEach(Ye=>{const ft=r.indexOf(Ye);ft>-1&&(r.splice(ft,1),j+=Ye+".")}),j+=O,0!=r.length||0===O.length)return null;const Ce={};return Ce.domEventName=f,Ce.fullKey=j,Ce}static matchEventFullKeyCode(e,r){let f=d7[e.key]||e.key,O="";return r.indexOf("code.")>-1&&(f=e.code,O="code."),!(null==f||!f)&&(f=f.toLowerCase()," "===f?f="space":"."===f&&(f="dot"),ED.forEach(j=>{j!==f&&(0,f7[j])(e)&&(O+=j+".")}),O+=f,O===r)}static eventCallback(e,r,f){return O=>{t.matchEventFullKeyCode(O,e)&&f.runGuarded(()=>r(O))}}static _normalizeKey(e){return"esc"===e?"escape":e}static#e=this.\u0275fac=function(r){return new(r||t)($i(lu))};static#t=this.\u0275prov=si({token:t,factory:t.\u0275fac})}return t})();const v7=_S(ZF,"browser",[{provide:cf,useValue:mD},{provide:fm,useValue:function p7(){mC.makeCurrent()},multi:!0},{provide:lu,useFactory:function m7(){return function ds(t){Gs=t}(document),document},deps:[]}]),y7=new Aa(""),LD=[{provide:E_,useClass:class e7{addToWindow(n){So.getAngularTestability=(r,f=!0)=>{const O=n.findTestabilityInTree(r,f);if(null==O)throw new hn(5103,!1);return O},So.getAllAngularTestabilities=()=>n.getAllTestabilities(),So.getAllAngularRootElements=()=>n.getAllRootElements(),So.frameworkStabilizers||(So.frameworkStabilizers=[]),So.frameworkStabilizers.push(r=>{const f=So.getAllAngularTestabilities();let O=f.length,j=!1;const he=function(Ce){j=j||Ce,O--,0==O&&r(j)};f.forEach(Ce=>{Ce.whenStable(he)})})}findTestabilityInTree(n,e,r){return null==e?null:n.getTestability(e)??(r?ym().isShadowRoot(e)?this.findTestabilityInTree(n,e.host,!0):this.findTestabilityInTree(n,e.parentElement,!0):null)}},deps:[]},{provide:gS,useClass:Ow,deps:[Go,Rw,E_]},{provide:Ow,useClass:Ow,deps:[Go,Rw,E_]}],OD=[{provide:Ap,useValue:"root"},{provide:xg,useFactory:function g7(){return new xg},deps:[]},{provide:vC,useClass:c7,multi:!0,deps:[lu,Go,cf]},{provide:vC,useClass:h7,multi:!0,deps:[lu]},MD,AD,wD,{provide:E2,useExisting:MD},{provide:vD,useClass:t7,deps:[]},[]];let b7=(()=>{class t{constructor(e){}static withServerTransition(e){return{ngModule:t,providers:[{provide:dm,useValue:e.appId}]}}static#e=this.\u0275fac=function(r){return new(r||t)($i(y7,12))};static#t=this.\u0275mod=fo({type:t});static#n=this.\u0275inj=vi({providers:[...OD,...LD],imports:[xv,$F]})}return t})(),RD=(()=>{class t{constructor(e){this._doc=e}getTitle(){return this._doc.title}setTitle(e){this._doc.title=e||""}static#e=this.\u0275fac=function(r){return new(r||t)($i(lu))};static#t=this.\u0275prov=si({token:t,factory:function(r){let f=null;return f=r?new r:function x7(){return new RD($i(lu))}(),f},providedIn:"root"})}return t})();typeof window<"u"&&window;let Y_=(()=>{class t{static#e=this.\u0275fac=function(r){return new(r||t)};static#t=this.\u0275prov=si({token:t,factory:function(r){let f=null;return f=r?new(r||t):$i(BD),f},providedIn:"root"})}return t})(),BD=(()=>{class t extends Y_{constructor(e){super(),this._doc=e}sanitize(e,r){if(null==r)return null;switch(e){case ps.NONE:return r;case ps.HTML:return Ad(r,"HTML")?Wu(r):_0(this._doc,String(r)).toString();case ps.STYLE:return Ad(r,"Style")?Wu(r):r;case ps.SCRIPT:if(Ad(r,"Script"))return Wu(r);throw new hn(5200,!1);case ps.URL:return Ad(r,"URL")?Wu(r):pg(String(r));case ps.RESOURCE_URL:if(Ad(r,"ResourceURL"))return Wu(r);throw new hn(5201,!1);default:throw new hn(5202,!1)}}bypassSecurityTrustHtml(e){return function jd(t){return new wd(t)}(e)}bypassSecurityTrustStyle(e){return function tm(t){return new Gd(t)}(e)}bypassSecurityTrustScript(e){return function nm(t){return new Vd(t)}(e)}bypassSecurityTrustUrl(e){return function h0(t){return new Jh(t)}(e)}bypassSecurityTrustResourceUrl(e){return function p0(t){return new Cd(t)}(e)}static#e=this.\u0275fac=function(r){return new(r||t)($i(lu))};static#t=this.\u0275prov=si({token:t,factory:function(r){let f=null;return f=r?new r:function k7(t){return new BD(t.get(lu))}($i(ou)),f},providedIn:"root"})}return t})();var T7=yt(8335),ll=yt(5861);const M7=["plot"],S7=["*"];class Us{static setModuleName(n){Us.moduleName=n}static getModuleName(){return Us.moduleName}static setPlotly(n){if("object"==typeof n&&"function"!=typeof n.react)throw new Error("Invalid plotly.js version. Please, use any version above 1.40.0");Us.plotly=n}static insert(n){return-1===Us.instances.indexOf(n)&&Us.instances.push(n),n}static remove(n){const e=Us.instances.indexOf(n);e>=0&&(Us.instances.splice(e,1),Us.plotly.purge(n))}getInstanceByDivId(n){for(const e of Us.instances)if(e&&e.id===n)return e}getPlotly(){var n=this;return(0,ll.Z)(function*(){return yield n.waitFor(()=>"waiting"!==n._getPlotly()),n._getPlotly()})()}_getPlotly(){if(typeof Us.plotly>"u")throw new Error("ViaCDN"===Us.moduleName?"Error loading Peer dependency plotly.js from CDN url":"Peer dependency plotly.js isn't installed");return Us.plotly}waitFor(n){return new Promise(e=>{const r=()=>{n()?e():setTimeout(r,10)};r()})}newPlot(n,e,r,f,O){var j=this;return(0,ll.Z)(function*(){if(yield j.waitFor(()=>"waiting"!==j._getPlotly()),O){const he={data:e,layout:r,config:f,frames:O};return j._getPlotly().newPlot(n,he).then(()=>Us.insert(n))}return j._getPlotly().newPlot(n,e,r,f).then(()=>Us.insert(n))})()}plot(n,e,r,f,O){if(O){const j={data:e,layout:r,config:f,frames:O};return this._getPlotly().newPlot(n,j)}return this._getPlotly().newPlot(n,e,r,f)}update(n,e,r,f,O){if(O){const j={data:e,layout:r,config:f,frames:O};return this._getPlotly().react(n,j)}return this._getPlotly().react(n,e,r,f)}resize(n){return this._getPlotly().Plots.resize(n)}}Us.instances=[],Us.plotly=void 0,Us.moduleName=void 0,Us.\u0275fac=function(n){return new(n||Us)},Us.\u0275prov=si({token:Us,factory:Us.\u0275fac,providedIn:"root"});let D7=(()=>{class t{constructor(){this._isLoading=!1}get isLoading(){return this._isLoading}load(e){return this._isLoading=!0,new Promise(r=>{r(!0)})}}return t.\u0275fac=function(e){return new(e||t)},t.\u0275prov=si({token:t,factory:t.\u0275fac,providedIn:"root"}),t})(),Eg=(()=>{class t{constructor(e,r,f,O){this.plotly=e,this.themeLoader=r,this.iterableDiffers=f,this.keyValueDiffers=O,this.defaultClassName="js-plotly-plot",this.theme="none",this.revision=0,this.debug=!1,this.useResizeHandler=!1,this.updateOnLayoutChange=!0,this.updateOnDataChange=!0,this.updateOnlyWithRevision=!1,this.initialized=new Ki,this.update=new Ki,this.purge=new Ki,this.error=new Ki,this.afterExport=new Ki,this.afterPlot=new Ki,this.animated=new Ki,this.animatingFrame=new Ki,this.animationInterrupted=new Ki,this.autoSize=new Ki,this.beforeExport=new Ki,this.beforeHover=new Ki,this.buttonClicked=new Ki,this.click=new Ki,this.plotlyClick=new Ki,this.clickAnnotation=new Ki,this.deselect=new Ki,this.doubleClick=new Ki,this.framework=new Ki,this.hover=new Ki,this.legendClick=new Ki,this.legendDoubleClick=new Ki,this.react=new Ki,this.relayout=new Ki,this.relayouting=new Ki,this.restyle=new Ki,this.redraw=new Ki,this.selected=new Ki,this.selecting=new Ki,this.sliderChange=new Ki,this.sliderEnd=new Ki,this.sliderStart=new Ki,this.sunburstclick=new Ki,this.transitioning=new Ki,this.transitionInterrupted=new Ki,this.unhover=new Ki,this.treemapclick=new Ki,this.webglcontextlost=new Ki,this.eventNames=["afterExport","afterPlot","animated","animatingFrame","animationInterrupted","autoSize","beforeExport","beforeHover","buttonClicked","clickAnnotation","deselect","doubleClick","framework","hover","legendClick","legendDoubleClick","react","relayout","relayouting","restyle","redraw","selected","selecting","sliderChange","sliderEnd","sliderStart","sunburstclick","transitioning","transitionInterrupted","unhover","treemapclick","webglcontextlost"]}ngOnInit(){this.createPlot().then(()=>{const e=this.createFigure();this.initialized.emit(e)}),this.click.observers.length>0&&console.error("DEPRECATED: Reconsider using `(plotlyClick)` instead of `(click)` to avoid event conflict. Please check https://github.com/plotly/angular-plotly.js#FAQ")}ngOnDestroy(){if("function"==typeof this.resizeHandler&&(this.getWindow().removeEventListener("resize",this.resizeHandler),this.resizeHandler=void 0),this.plotlyInstance){const e=this.createFigure();this.purge.emit(e),Us.remove(this.plotlyInstance)}}ngOnChanges(e){let r=!1;const f=e.revision;f&&!f.isFirstChange()&&(r=!0);const O=e.debug;O&&!O.isFirstChange()&&(r=!0),r&&this.updatePlot(),this.updateWindowResizeHandler()}ngDoCheck(){if(this.updateOnlyWithRevision)return!1;let e=!1;this.updateOnLayoutChange&&(this.layoutDiffer?this.layoutDiffer.diff(this.layout)&&(e=!0):this.layoutDiffer=this.layout?this.keyValueDiffers.find(this.layout).create():void 0),this.updateOnDataChange&&(this.dataDiffer?this.dataDiffer.diff(this.data)&&(e=!0):this.dataDiffer=Array.isArray(this.data)?this.iterableDiffers.find(this.data).create(this.dataDifferTrackBy):void 0),e&&this.plotlyInstance&&this.updatePlot()}getData(){return this.data??[]}getWindow(){return window}getClassName(){let e=[this.defaultClassName];return Array.isArray(this.className)?e=e.concat(this.className):this.className&&e.push(this.className),e.join(" ")}createPlot(){return this.plotly.newPlot(this.plotEl.nativeElement,this.getData(),this.layout,this.config,this.frames).then(e=>{this.plotlyInstance=e,this.getWindow().gd=this.debug?e:void 0,this.eventNames.forEach(r=>{const f=`plotly_${r.toLowerCase()}`,O=this[r];e.on(f,j=>O.emit(j))}),e.on("plotly_click",r=>{this.plotlyClick.emit(r)}),this.updateWindowResizeHandler()},e=>{console.error("Error while plotting:",e),this.error.emit(e)})}createFigure(){const e=this.plotlyInstance;return{data:e.data,layout:e.layout,frames:e._transitionData?e._transitionData._frames:null}}updatePlot(){if(!this.plotlyInstance){const r=new Error("Plotly component wasn't initialized");throw this.error.emit(r),r}const e={...this.layout};return this.plotly.update(this.plotlyInstance,this.getData(),e,this.config,this.frames).then(()=>{const r=this.createFigure();this.update.emit(r)},r=>{console.error("Error while updating plot:",r),this.error.emit(r)})}updateWindowResizeHandler(){this.useResizeHandler?void 0===this.resizeHandler&&(this.resizeHandler=()=>this.plotly.resize(this.plotlyInstance),this.getWindow().addEventListener("resize",this.resizeHandler)):"function"==typeof this.resizeHandler&&(this.getWindow().removeEventListener("resize",this.resizeHandler),this.resizeHandler=void 0)}dataDifferTrackBy(e,r){const f=Object.assign({},r,{uid:""});return JSON.stringify(f)}loadTheme(){void 0!==this.layout&&console.warn("You fulfill both `theme` and `layout` properties. This will overwrite the `layout` data with the `theme` data."),this.themeLoader.load(this.theme).then(e=>this.layout=e)}}return t.\u0275fac=function(e){return new(e||t)(On(Us),On(D7),On(N1),On(Z0))},t.\u0275cmp=Qi({type:t,selectors:[["plotly-plot"]],viewQuery:function(e,r){if(1&e&&$c(M7,7),2&e){let f;Qo(f=es())&&(r.plotEl=f.first)}},inputs:{data:"data",layout:"layout",config:"config",frames:"frames",style:"style",theme:"theme",divId:"divId",revision:"revision",className:"className",debug:"debug",useResizeHandler:"useResizeHandler",updateOnLayoutChange:"updateOnLayoutChange",updateOnDataChange:"updateOnDataChange",updateOnlyWithRevision:"updateOnlyWithRevision"},outputs:{initialized:"initialized",update:"update",purge:"purge",error:"error",afterExport:"afterExport",afterPlot:"afterPlot",animated:"animated",animatingFrame:"animatingFrame",animationInterrupted:"animationInterrupted",autoSize:"autoSize",beforeExport:"beforeExport",beforeHover:"beforeHover",buttonClicked:"buttonClicked",click:"click",plotlyClick:"plotlyClick",clickAnnotation:"clickAnnotation",deselect:"deselect",doubleClick:"doubleClick",framework:"framework",hover:"hover",legendClick:"legendClick",legendDoubleClick:"legendDoubleClick",react:"react",relayout:"relayout",relayouting:"relayouting",restyle:"restyle",redraw:"redraw",selected:"selected",selecting:"selecting",sliderChange:"sliderChange",sliderEnd:"sliderEnd",sliderStart:"sliderStart",sunburstclick:"sunburstclick",transitioning:"transitioning",transitionInterrupted:"transitionInterrupted",unhover:"unhover",treemapclick:"treemapclick",webglcontextlost:"webglcontextlost"},features:[Vl([Us]),na],ngContentSelectors:S7,decls:3,vars:3,consts:[[3,"ngClass","ngStyle"],["plot",""]],template:function(e,r){1&e&&(Ag(),kt(0,"div",0,1),kg(2),bt()),2&e&&(mn("ngClass",r.getClassName())("ngStyle",r.style),$s("id",r.divId))},dependencies:[bm,fD],encapsulation:2}),t})(),Z_=(()=>{class t{constructor(){}}return t.\u0275fac=function(e){return new(e||t)},t.\u0275mod=fo({type:t}),t.\u0275inj=vi({providers:[Us],imports:[xv]}),t})(),HD=(()=>{class t{constructor(){if(!this.isValid())throw new Error("Invalid PlotlyJS object. Please check https://github.com/plotly/angular-plotly.js#quick-start to see how to add PlotlyJS to your project.");Us.setPlotly(t.plotlyjs)}isValid(){return void 0!==t.plotlyjs&&("function"==typeof t.plotlyjs.plot||"function"==typeof t.plotlyjs.newPlot)}}return t.plotlyjs={},t.\u0275fac=function(e){return new(e||t)},t.\u0275mod=fo({type:t}),t.\u0275inj=vi({providers:[Us],imports:[xv,Z_,Z_]}),t})();class gc{constructor(n){this.plotlyService=n,Us.setModuleName("ViaCDN")}static setPlotlyVersion(n,e="plotly",r=""){if("latest"!==n&&!/^(strict-)?\d\.\d{1,2}\.\d{1,2}$/.test(n))throw new Error("Invalid plotly version. Please set 'latest' or version number (i.e.: 1.4.3) or strict version number (i.e.: strict-1.4.3)");gc.loadViaCDN(e,r),gc.plotlyVersion=n}static setPlotlyBundle(n){if(!(null===n||gc.plotlyBundleNames.indexOf(n)>=0)){const r=gc.plotlyBundleNames.map(f=>`"${f}"`).join(", ");throw new Error(`Invalid plotly bundle. Please set to null for full or ${r} for a partial bundle.`)}gc.plotlyBundle=n}static loadViaCDN(n="plotly",e=""){Us.setPlotly("waiting"),setTimeout(()=>{let f="";switch(n){case"cloudflare":if("latest"==gc.plotlyVersion)throw new Error("As cloudflare hosts version specific files, 'latest' as a version is not supported. Please specify a version or you can choose 'plotly' as a CDN provider.");f=null==gc.plotlyBundle?`https://cdnjs.cloudflare.com/ajax/libs/plotly.js/${gc.plotlyVersion}/plotly.min.js`:`https://cdnjs.cloudflare.com/ajax/libs/plotly.js/${gc.plotlyVersion}/plotly-${gc.plotlyBundle}.min.js`;break;case"custom":if(!e||"string"!=typeof e)throw new Error("Invalid or missing CDN URL. Please provide a CDN URL in case of custom provider. Alternatively, you can choose from 'plotly' or 'cloudflare'.");f=e;break;default:f=null==gc.plotlyBundle?`https://cdn.plot.ly/plotly-${gc.plotlyVersion}.min.js`:`https://cdn.plot.ly/plotly-${gc.plotlyBundle}-${gc.plotlyVersion}.min.js`}const O=document.createElement("script");O.type="text/javascript",O.src=f,O.onerror=()=>console.error(`Error loading plotly.js library from ${f}`),document.getElementsByTagName("head")[0].appendChild(O);let he=200;const Ce=()=>{const Ye=window.Plotly;if(Ye)Us.setPlotly(Ye);else{if(!(he>0))throw new Error(`Error loading plotly.js library from ${f}. Timeout.`);he--,setTimeout(Ce,50)}};Ce()})}}gc.plotlyBundle=void 0,gc.plotlyVersion="latest",gc.plotlyBundleNames=["basic","cartesian","geo","gl3d","gl2d","mapbox","finance"],gc.\u0275fac=function(n){return new(n||gc)($i(Us))},gc.\u0275mod=fo({type:gc}),gc.\u0275inj=vi({providers:[Us],imports:[xv,Z_,Z_]});const{isArray:I7}=Array,{getPrototypeOf:P7,prototype:L7,keys:O7}=Object;function GD(t){if(1===t.length){const n=t[0];if(I7(n))return{args:n,keys:null};if(function R7(t){return t&&"object"==typeof t&&P7(t)===L7}(n)){const e=O7(n);return{args:e.map(r=>n[r]),keys:e}}}return{args:t,keys:null}}const{isArray:F7}=Array;function AC(t){return ne(n=>function N7(t,n){return F7(n)?t(...n):t(n)}(t,n))}function VD(t,n){return t.reduce((e,r,f)=>(e[r]=n[f],e),{})}function kC(...t){const n=Sn(t),e=En(t),{args:r,keys:f}=GD(t);if(0===r.length)return lr([],n);const O=new R(function B7(t,n,e=M){return r=>{jD(n,()=>{const{length:f}=t,O=new Array(f);let j=f,he=f;for(let Ce=0;Ce<f;Ce++)jD(n,()=>{const Ye=lr(t[Ce],n);let ft=!1;Ye.subscribe(J(r,Rt=>{O[Ce]=Rt,ft||(ft=!0,he--),he||r.next(e(O.slice()))},()=>{--j||r.complete()}))},r)},r)}}(r,n,f?j=>VD(f,j):M));return e?O.pipe(AC(e)):O}function jD(t,n,e){t?Nt(e,t,n):n()}const $_=te(t=>function(){t(this),this.name="EmptyError",this.message="no elements in sequence"});function Q0(...t){return function z7(){return ln(1)}()(lr(t,Sn(t)))}function V1(t){return new R(n=>{At(t()).subscribe(n)})}function ey(t,n){const e=wt(t)?t:()=>t,r=f=>f.error(e());return new R(n?f=>n.schedule(r,0,f):r)}function TC(){return U((t,n)=>{let e=null;t._refCount++;const r=J(n,void 0,void 0,void 0,()=>{if(!t||t._refCount<=0||0<--t._refCount)return void(e=null);const f=t._connection,O=e;e=null,f&&(!O||f===O)&&f.unsubscribe(),n.unsubscribe()});t.subscribe(r),r.closed||(e=t.connect())})}class MC extends R{constructor(n,e){super(),this.source=n,this.subjectFactory=e,this._subject=null,this._refCount=0,this._connection=null,W(n)&&(this.lift=n.lift)}_subscribe(n){return this.getSubject().subscribe(n)}getSubject(){const n=this._subject;return(!n||n.isStopped)&&(this._subject=this.subjectFactory()),this._subject}_teardown(){this._refCount=0;const{_connection:n}=this;this._subject=this._connection=null,n?.unsubscribe()}connect(){let n=this._connection;if(!n){n=this._connection=new S;const e=this.getSubject();n.add(this.source.subscribe(J(e,void 0,()=>{this._teardown(),e.complete()},r=>{this._teardown(),e.error(r)},()=>this._teardown()))),n.closed&&(this._connection=null,n=S.EMPTY)}return n}refCount(){return TC()(this)}}function Ku(t){return t<=0?()=>Xt:U((n,e)=>{let r=0;n.subscribe(J(e,f=>{++r<=t&&(e.next(f),t<=r&&e.complete())}))})}function UD(...t){const n=Sn(t);return U((e,r)=>{(n?Q0(t,e,n):Q0(t,e)).subscribe(r)})}function Ru(t,n){return U((e,r)=>{let f=0;e.subscribe(J(r,O=>t.call(n,O,f++)&&r.next(O)))})}function X_(t){return U((n,e)=>{let r=!1;n.subscribe(J(e,f=>{r=!0,e.next(f)},()=>{r||e.next(t),e.complete()}))})}function WD(t=H7){return U((n,e)=>{let r=!1;n.subscribe(J(e,f=>{r=!0,e.next(f)},()=>r?e.complete():e.error(t())))})}function H7(){return new $_}function wv(t,n){const e=arguments.length>=2;return r=>r.pipe(t?Ru((f,O)=>t(f,O,r)):M,Ku(1),e?X_(n):WD(()=>new $_))}function ty(t,n){return wt(n)?Zt(t,n,1):Zt(t,1)}function Ju(t,n,e){const r=wt(t)||n||e?{next:t,error:n,complete:e}:t;return r?U((f,O)=>{var j;null===(j=r.subscribe)||void 0===j||j.call(r);let he=!0;f.subscribe(J(O,Ce=>{var Ye;null===(Ye=r.next)||void 0===Ye||Ye.call(r,Ce),O.next(Ce)},()=>{var Ce;he=!1,null===(Ce=r.complete)||void 0===Ce||Ce.call(r),O.complete()},Ce=>{var Ye;he=!1,null===(Ye=r.error)||void 0===Ye||Ye.call(r,Ce),O.error(Ce)},()=>{var Ce,Ye;he&&(null===(Ce=r.unsubscribe)||void 0===Ce||Ce.call(r)),null===(Ye=r.finalize)||void 0===Ye||Ye.call(r)}))}):M}function xm(t){return U((n,e)=>{let O,r=null,f=!1;r=n.subscribe(J(e,void 0,void 0,j=>{O=At(t(j,xm(t)(n))),r?(r.unsubscribe(),r=null,O.subscribe(e)):f=!0})),f&&(r.unsubscribe(),r=null,O.subscribe(e))})}function SC(t){return t<=0?()=>Xt:U((n,e)=>{let r=[];n.subscribe(J(e,f=>{r.push(f),t<r.length&&r.shift()},()=>{for(const f of r)e.next(f);e.complete()},void 0,()=>{r=null}))})}function qD(t){return ne(()=>t)}function j1(t){return U((n,e)=>{try{n.subscribe(e)}finally{e.add(t)}})}function Mc(t){return U((n,e)=>{At(t).subscribe(J(e,()=>e.complete(),i)),!e.closed&&n.subscribe(e)})}const as="primary",U1=Symbol("RouteTitle");class U7{constructor(n){this.params=n||{}}has(n){return Object.prototype.hasOwnProperty.call(this.params,n)}get(n){if(this.has(n)){const e=this.params[n];return Array.isArray(e)?e[0]:e}return null}getAll(n){if(this.has(n)){const e=this.params[n];return Array.isArray(e)?e:[e]}return[]}get keys(){return Object.keys(this.params)}}function ny(t){return new U7(t)}function W7(t,n,e){const r=e.path.split("/");if(r.length>t.length||"full"===e.pathMatch&&(n.hasChildren()||r.length<t.length))return null;const f={};for(let O=0;O<r.length;O++){const j=r[O],he=t[O];if(j.startsWith(":"))f[j.substring(1)]=he;else if(j!==he.path)return null}return{consumed:t.slice(0,r.length),posParams:f}}function Pp(t,n){const e=t?Object.keys(t):void 0,r=n?Object.keys(n):void 0;if(!e||!r||e.length!=r.length)return!1;let f;for(let O=0;O<e.length;O++)if(f=e[O],!KD(t[f],n[f]))return!1;return!0}function KD(t,n){if(Array.isArray(t)&&Array.isArray(n)){if(t.length!==n.length)return!1;const e=[...t].sort(),r=[...n].sort();return e.every((f,O)=>r[O]===f)}return t===n}function JD(t){return t.length>0?t[t.length-1]:null}function wm(t){return function E7(t){return!!t&&(t instanceof R||wt(t.lift)&&wt(t.subscribe))}(t)?t:k1(t)?lr(Promise.resolve(t)):wr(t)}const K7={exact:function $D(t,n,e){if(!Cv(t.segments,n.segments)||!Q_(t.segments,n.segments,e)||t.numberOfChildren!==n.numberOfChildren)return!1;for(const r in n.children)if(!t.children[r]||!$D(t.children[r],n.children[r],e))return!1;return!0},subset:XD},YD={exact:function J7(t,n){return Pp(t,n)},subset:function Y7(t,n){return Object.keys(n).length<=Object.keys(t).length&&Object.keys(n).every(e=>KD(t[e],n[e]))},ignored:()=>!0};function ZD(t,n,e){return K7[e.paths](t.root,n.root,e.matrixParams)&&YD[e.queryParams](t.queryParams,n.queryParams)&&!("exact"===e.fragment&&t.fragment!==n.fragment)}function XD(t,n,e){return QD(t,n,n.segments,e)}function QD(t,n,e,r){if(t.segments.length>e.length){const f=t.segments.slice(0,e.length);return!(!Cv(f,e)||n.hasChildren()||!Q_(f,e,r))}if(t.segments.length===e.length){if(!Cv(t.segments,e)||!Q_(t.segments,e,r))return!1;for(const f in n.children)if(!t.children[f]||!XD(t.children[f],n.children[f],r))return!1;return!0}{const f=e.slice(0,t.segments.length),O=e.slice(t.segments.length);return!!(Cv(t.segments,f)&&Q_(t.segments,f,r)&&t.children[as])&&QD(t.children[as],n,O,r)}}function Q_(t,n,e){return n.every((r,f)=>YD[e](t[f].parameters,r.parameters))}class ry{constructor(n=new $l([],{}),e={},r=null){this.root=n,this.queryParams=e,this.fragment=r}get queryParamMap(){return this._queryParamMap||(this._queryParamMap=ny(this.queryParams)),this._queryParamMap}toString(){return X7.serialize(this)}}class $l{constructor(n,e){this.segments=n,this.children=e,this.parent=null,Object.values(e).forEach(r=>r.parent=this)}hasChildren(){return this.numberOfChildren>0}get numberOfChildren(){return Object.keys(this.children).length}toString(){return ex(this)}}class W1{constructor(n,e){this.path=n,this.parameters=e}get parameterMap(){return this._parameterMap||(this._parameterMap=ny(this.parameters)),this._parameterMap}toString(){return nE(this)}}function Cv(t,n){return t.length===n.length&&t.every((e,r)=>e.path===n[r].path)}let q1=(()=>{class t{static#e=this.\u0275fac=function(r){return new(r||t)};static#t=this.\u0275prov=si({token:t,factory:function(){return new DC},providedIn:"root"})}return t})();class DC{parse(n){const e=new u9(n);return new ry(e.parseRootSegment(),e.parseQueryParams(),e.parseFragment())}serialize(n){const e=`/${K1(n.root,!0)}`,r=function t9(t){const n=Object.keys(t).map(e=>{const r=t[e];return Array.isArray(r)?r.map(f=>`${tx(e)}=${tx(f)}`).join("&"):`${tx(e)}=${tx(r)}`}).filter(e=>!!e);return n.length?`?${n.join("&")}`:""}(n.queryParams);return`${e}${r}${"string"==typeof n.fragment?`#${function Q7(t){return encodeURI(t)}(n.fragment)}`:""}`}}const X7=new DC;function ex(t){return t.segments.map(n=>nE(n)).join("/")}function K1(t,n){if(!t.hasChildren())return ex(t);if(n){const e=t.children[as]?K1(t.children[as],!1):"",r=[];return Object.entries(t.children).forEach(([f,O])=>{f!==as&&r.push(`${f}:${K1(O,!1)}`)}),r.length>0?`${e}(${r.join("//")})`:e}{const e=function $7(t,n){let e=[];return Object.entries(t.children).forEach(([r,f])=>{r===as&&(e=e.concat(n(f,r)))}),Object.entries(t.children).forEach(([r,f])=>{r!==as&&(e=e.concat(n(f,r)))}),e}(t,(r,f)=>f===as?[K1(t.children[as],!1)]:[`${f}:${K1(r,!1)}`]);return 1===Object.keys(t.children).length&&null!=t.children[as]?`${ex(t)}/${e[0]}`:`${ex(t)}/(${e.join("//")})`}}function eE(t){return encodeURIComponent(t).replace(/%40/g,"@").replace(/%3A/gi,":").replace(/%24/g,"$").replace(/%2C/gi,",")}function tx(t){return eE(t).replace(/%3B/gi,";")}function EC(t){return eE(t).replace(/\(/g,"%28").replace(/\)/g,"%29").replace(/%26/gi,"&")}function nx(t){return decodeURIComponent(t)}function tE(t){return nx(t.replace(/\+/g,"%20"))}function nE(t){return`${EC(t.path)}${function e9(t){return Object.keys(t).map(n=>`;${EC(n)}=${EC(t[n])}`).join("")}(t.parameters)}`}const n9=/^[^\/()?;#]+/;function IC(t){const n=t.match(n9);return n?n[0]:""}const r9=/^[^\/()?;=#]+/,a9=/^[^=?&#]+/,s9=/^[^&#]+/;class u9{constructor(n){this.url=n,this.remaining=n}parseRootSegment(){return this.consumeOptional("/"),""===this.remaining||this.peekStartsWith("?")||this.peekStartsWith("#")?new $l([],{}):new $l([],this.parseChildren())}parseQueryParams(){const n={};if(this.consumeOptional("?"))do{this.parseQueryParam(n)}while(this.consumeOptional("&"));return n}parseFragment(){return this.consumeOptional("#")?decodeURIComponent(this.remaining):null}parseChildren(){if(""===this.remaining)return{};this.consumeOptional("/");const n=[];for(this.peekStartsWith("(")||n.push(this.parseSegment());this.peekStartsWith("/")&&!this.peekStartsWith("//")&&!this.peekStartsWith("/(");)this.capture("/"),n.push(this.parseSegment());let e={};this.peekStartsWith("/(")&&(this.capture("/"),e=this.parseParens(!0));let r={};return this.peekStartsWith("(")&&(r=this.parseParens(!1)),(n.length>0||Object.keys(e).length>0)&&(r[as]=new $l(n,e)),r}parseSegment(){const n=IC(this.remaining);if(""===n&&this.peekStartsWith(";"))throw new hn(4009,!1);return this.capture(n),new W1(nx(n),this.parseMatrixParams())}parseMatrixParams(){const n={};for(;this.consumeOptional(";");)this.parseParam(n);return n}parseParam(n){const e=function i9(t){const n=t.match(r9);return n?n[0]:""}(this.remaining);if(!e)return;this.capture(e);let r="";if(this.consumeOptional("=")){const f=IC(this.remaining);f&&(r=f,this.capture(r))}n[nx(e)]=nx(r)}parseQueryParam(n){const e=function o9(t){const n=t.match(a9);return n?n[0]:""}(this.remaining);if(!e)return;this.capture(e);let r="";if(this.consumeOptional("=")){const j=function l9(t){const n=t.match(s9);return n?n[0]:""}(this.remaining);j&&(r=j,this.capture(r))}const f=tE(e),O=tE(r);if(n.hasOwnProperty(f)){let j=n[f];Array.isArray(j)||(j=[j],n[f]=j),j.push(O)}else n[f]=O}parseParens(n){const e={};for(this.capture("(");!this.consumeOptional(")")&&this.remaining.length>0;){const r=IC(this.remaining),f=this.remaining[r.length];if("/"!==f&&")"!==f&&";"!==f)throw new hn(4010,!1);let O;r.indexOf(":")>-1?(O=r.slice(0,r.indexOf(":")),this.capture(O),this.capture(":")):n&&(O=as);const j=this.parseChildren();e[O]=1===Object.keys(j).length?j[as]:new $l([],j),this.consumeOptional("//")}return e}peekStartsWith(n){return this.remaining.startsWith(n)}consumeOptional(n){return!!this.peekStartsWith(n)&&(this.remaining=this.remaining.substring(n.length),!0)}capture(n){if(!this.consumeOptional(n))throw new hn(4011,!1)}}function rE(t){return t.segments.length>0?new $l([],{[as]:t}):t}function iE(t){const n={};for(const r of Object.keys(t.children)){const O=iE(t.children[r]);if(r===as&&0===O.segments.length&&O.hasChildren())for(const[j,he]of Object.entries(O.children))n[j]=he;else(O.segments.length>0||O.hasChildren())&&(n[r]=O)}return function c9(t){if(1===t.numberOfChildren&&t.children[as]){const n=t.children[as];return new $l(t.segments.concat(n.segments),n.children)}return t}(new $l(t.segments,n))}function Av(t){return t instanceof ry}function aE(t){let n;const f=rE(function e(O){const j={};for(const Ce of O.children){const Ye=e(Ce);j[Ce.outlet]=Ye}const he=new $l(O.url,j);return O===t&&(n=he),he}(t.root));return n??f}function oE(t,n,e,r){let f=t;for(;f.parent;)f=f.parent;if(0===n.length)return PC(f,f,f,e,r);const O=function f9(t){if("string"==typeof t[0]&&1===t.length&&"/"===t[0])return new lE(!0,0,t);let n=0,e=!1;const r=t.reduce((f,O,j)=>{if("object"==typeof O&&null!=O){if(O.outlets){const he={};return Object.entries(O.outlets).forEach(([Ce,Ye])=>{he[Ce]="string"==typeof Ye?Ye.split("/"):Ye}),[...f,{outlets:he}]}if(O.segmentPath)return[...f,O.segmentPath]}return"string"!=typeof O?[...f,O]:0===j?(O.split("/").forEach((he,Ce)=>{0==Ce&&"."===he||(0==Ce&&""===he?e=!0:".."===he?n++:""!=he&&f.push(he))}),f):[...f,O]},[]);return new lE(e,n,r)}(n);if(O.toRoot())return PC(f,f,new $l([],{}),e,r);const j=function h9(t,n,e){if(t.isAbsolute)return new ix(n,!0,0);if(!e)return new ix(n,!1,NaN);if(null===e.parent)return new ix(e,!0,0);const r=rx(t.commands[0])?0:1;return function p9(t,n,e){let r=t,f=n,O=e;for(;O>f;){if(O-=f,r=r.parent,!r)throw new hn(4005,!1);f=r.segments.length}return new ix(r,!1,f-O)}(e,e.segments.length-1+r,t.numberOfDoubleDots)}(O,f,t),he=j.processChildren?Y1(j.segmentGroup,j.index,O.commands):uE(j.segmentGroup,j.index,O.commands);return PC(f,j.segmentGroup,he,e,r)}function rx(t){return"object"==typeof t&&null!=t&&!t.outlets&&!t.segmentPath}function J1(t){return"object"==typeof t&&null!=t&&t.outlets}function PC(t,n,e,r,f){let j,O={};r&&Object.entries(r).forEach(([Ce,Ye])=>{O[Ce]=Array.isArray(Ye)?Ye.map(ft=>`${ft}`):`${Ye}`}),j=t===n?e:sE(t,n,e);const he=rE(iE(j));return new ry(he,O,f)}function sE(t,n,e){const r={};return Object.entries(t.children).forEach(([f,O])=>{r[f]=O===n?e:sE(O,n,e)}),new $l(t.segments,r)}class lE{constructor(n,e,r){if(this.isAbsolute=n,this.numberOfDoubleDots=e,this.commands=r,n&&r.length>0&&rx(r[0]))throw new hn(4003,!1);const f=r.find(J1);if(f&&f!==JD(r))throw new hn(4004,!1)}toRoot(){return this.isAbsolute&&1===this.commands.length&&"/"==this.commands[0]}}class ix{constructor(n,e,r){this.segmentGroup=n,this.processChildren=e,this.index=r}}function uE(t,n,e){if(t||(t=new $l([],{})),0===t.segments.length&&t.hasChildren())return Y1(t,n,e);const r=function m9(t,n,e){let r=0,f=n;const O={match:!1,pathIndex:0,commandIndex:0};for(;f<t.segments.length;){if(r>=e.length)return O;const j=t.segments[f],he=e[r];if(J1(he))break;const Ce=`${he}`,Ye=r<e.length-1?e[r+1]:null;if(f>0&&void 0===Ce)break;if(Ce&&Ye&&"object"==typeof Ye&&void 0===Ye.outlets){if(!dE(Ce,Ye,j))return O;r+=2}else{if(!dE(Ce,{},j))return O;r++}f++}return{match:!0,pathIndex:f,commandIndex:r}}(t,n,e),f=e.slice(r.commandIndex);if(r.match&&r.pathIndex<t.segments.length){const O=new $l(t.segments.slice(0,r.pathIndex),{});return O.children[as]=new $l(t.segments.slice(r.pathIndex),t.children),Y1(O,0,f)}return r.match&&0===f.length?new $l(t.segments,{}):r.match&&!t.hasChildren()?LC(t,n,e):r.match?Y1(t,0,f):LC(t,n,e)}function Y1(t,n,e){if(0===e.length)return new $l(t.segments,{});{const r=function g9(t){return J1(t[0])?t[0].outlets:{[as]:t}}(e),f={};if(Object.keys(r).some(O=>O!==as)&&t.children[as]&&1===t.numberOfChildren&&0===t.children[as].segments.length){const O=Y1(t.children[as],n,e);return new $l(t.segments,O.children)}return Object.entries(r).forEach(([O,j])=>{"string"==typeof j&&(j=[j]),null!==j&&(f[O]=uE(t.children[O],n,j))}),Object.entries(t.children).forEach(([O,j])=>{void 0===r[O]&&(f[O]=j)}),new $l(t.segments,f)}}function LC(t,n,e){const r=t.segments.slice(0,n);let f=0;for(;f<e.length;){const O=e[f];if(J1(O)){const Ce=v9(O.outlets);return new $l(r,Ce)}if(0===f&&rx(e[0])){r.push(new W1(t.segments[n].path,cE(e[0]))),f++;continue}const j=J1(O)?O.outlets[as]:`${O}`,he=f<e.length-1?e[f+1]:null;j&&he&&rx(he)?(r.push(new W1(j,cE(he))),f+=2):(r.push(new W1(j,{})),f++)}return new $l(r,{})}function v9(t){const n={};return Object.entries(t).forEach(([e,r])=>{"string"==typeof r&&(r=[r]),null!==r&&(n[e]=LC(new $l([],{}),0,r))}),n}function cE(t){const n={};return Object.entries(t).forEach(([e,r])=>n[e]=`${r}`),n}function dE(t,n,e){return t==e.path&&Pp(n,e.parameters)}const Z1="imperative";class Lp{constructor(n,e){this.id=n,this.url=e}}class ax extends Lp{constructor(n,e,r="imperative",f=null){super(n,e),this.type=0,this.navigationTrigger=r,this.restoredState=f}toString(){return`NavigationStart(id: ${this.id}, url: '${this.url}')`}}class Cm extends Lp{constructor(n,e,r){super(n,e),this.urlAfterRedirects=r,this.type=1}toString(){return`NavigationEnd(id: ${this.id}, url: '${this.url}', urlAfterRedirects: '${this.urlAfterRedirects}')`}}class $1 extends Lp{constructor(n,e,r,f){super(n,e),this.reason=r,this.code=f,this.type=2}toString(){return`NavigationCancel(id: ${this.id}, url: '${this.url}')`}}class iy extends Lp{constructor(n,e,r,f){super(n,e),this.reason=r,this.code=f,this.type=16}}class ox extends Lp{constructor(n,e,r,f){super(n,e),this.error=r,this.target=f,this.type=3}toString(){return`NavigationError(id: ${this.id}, url: '${this.url}', error: ${this.error})`}}class fE extends Lp{constructor(n,e,r,f){super(n,e),this.urlAfterRedirects=r,this.state=f,this.type=4}toString(){return`RoutesRecognized(id: ${this.id}, url: '${this.url}', urlAfterRedirects: '${this.urlAfterRedirects}', state: ${this.state})`}}class y9 extends Lp{constructor(n,e,r,f){super(n,e),this.urlAfterRedirects=r,this.state=f,this.type=7}toString(){return`GuardsCheckStart(id: ${this.id}, url: '${this.url}', urlAfterRedirects: '${this.urlAfterRedirects}', state: ${this.state})`}}class b9 extends Lp{constructor(n,e,r,f,O){super(n,e),this.urlAfterRedirects=r,this.state=f,this.shouldActivate=O,this.type=8}toString(){return`GuardsCheckEnd(id: ${this.id}, url: '${this.url}', urlAfterRedirects: '${this.urlAfterRedirects}', state: ${this.state}, shouldActivate: ${this.shouldActivate})`}}class _9 extends Lp{constructor(n,e,r,f){super(n,e),this.urlAfterRedirects=r,this.state=f,this.type=5}toString(){return`ResolveStart(id: ${this.id}, url: '${this.url}', urlAfterRedirects: '${this.urlAfterRedirects}', state: ${this.state})`}}class x9 extends Lp{constructor(n,e,r,f){super(n,e),this.urlAfterRedirects=r,this.state=f,this.type=6}toString(){return`ResolveEnd(id: ${this.id}, url: '${this.url}', urlAfterRedirects: '${this.urlAfterRedirects}', state: ${this.state})`}}class w9{constructor(n){this.route=n,this.type=9}toString(){return`RouteConfigLoadStart(path: ${this.route.path})`}}class C9{constructor(n){this.route=n,this.type=10}toString(){return`RouteConfigLoadEnd(path: ${this.route.path})`}}class A9{constructor(n){this.snapshot=n,this.type=11}toString(){return`ChildActivationStart(path: '${this.snapshot.routeConfig&&this.snapshot.routeConfig.path||""}')`}}class k9{constructor(n){this.snapshot=n,this.type=12}toString(){return`ChildActivationEnd(path: '${this.snapshot.routeConfig&&this.snapshot.routeConfig.path||""}')`}}class T9{constructor(n){this.snapshot=n,this.type=13}toString(){return`ActivationStart(path: '${this.snapshot.routeConfig&&this.snapshot.routeConfig.path||""}')`}}class M9{constructor(n){this.snapshot=n,this.type=14}toString(){return`ActivationEnd(path: '${this.snapshot.routeConfig&&this.snapshot.routeConfig.path||""}')`}}class hE{constructor(n,e,r){this.routerEvent=n,this.position=e,this.anchor=r,this.type=15}toString(){return`Scroll(anchor: '${this.anchor}', position: '${this.position?`${this.position[0]}, ${this.position[1]}`:null}')`}}class OC{}class RC{constructor(n){this.url=n}}class S9{constructor(){this.outlet=null,this.route=null,this.injector=null,this.children=new X1,this.attachRef=null}}let X1=(()=>{class t{constructor(){this.contexts=new Map}onChildOutletCreated(e,r){const f=this.getOrCreateContext(e);f.outlet=r,this.contexts.set(e,f)}onChildOutletDestroyed(e){const r=this.getContext(e);r&&(r.outlet=null,r.attachRef=null)}onOutletDeactivated(){const e=this.contexts;return this.contexts=new Map,e}onOutletReAttached(e){this.contexts=e}getOrCreateContext(e){let r=this.getContext(e);return r||(r=new S9,this.contexts.set(e,r)),r}getContext(e){return this.contexts.get(e)||null}static#e=this.\u0275fac=function(r){return new(r||t)};static#t=this.\u0275prov=si({token:t,factory:t.\u0275fac,providedIn:"root"})}return t})();class pE{constructor(n){this._root=n}get root(){return this._root.value}parent(n){const e=this.pathFromRoot(n);return e.length>1?e[e.length-2]:null}children(n){const e=FC(n,this._root);return e?e.children.map(r=>r.value):[]}firstChild(n){const e=FC(n,this._root);return e&&e.children.length>0?e.children[0].value:null}siblings(n){const e=NC(n,this._root);return e.length<2?[]:e[e.length-2].children.map(f=>f.value).filter(f=>f!==n)}pathFromRoot(n){return NC(n,this._root).map(e=>e.value)}}function FC(t,n){if(t===n.value)return n;for(const e of n.children){const r=FC(t,e);if(r)return r}return null}function NC(t,n){if(t===n.value)return[n];for(const e of n.children){const r=NC(t,e);if(r.length)return r.unshift(n),r}return[]}class Ig{constructor(n,e){this.value=n,this.children=e}toString(){return`TreeNode(${this.value})`}}function ay(t){const n={};return t&&t.children.forEach(e=>n[e.value.outlet]=e),n}class gE extends pE{constructor(n,e){super(n),this.snapshot=e,BC(this,n)}toString(){return this.snapshot.toString()}}function mE(t,n){const e=function D9(t,n){const j=new sx([],{},{},"",{},as,n,null,{});return new yE("",new Ig(j,[]))}(0,n),r=new Br([new W1("",{})]),f=new Br({}),O=new Br({}),j=new Br({}),he=new Br(""),Ce=new kv(r,f,j,he,O,as,n,e.root);return Ce.snapshot=e.root,new gE(new Ig(Ce,[]),e)}class kv{constructor(n,e,r,f,O,j,he,Ce){this.urlSubject=n,this.paramsSubject=e,this.queryParamsSubject=r,this.fragmentSubject=f,this.dataSubject=O,this.outlet=j,this.component=he,this._futureSnapshot=Ce,this.title=this.dataSubject?.pipe(ne(Ye=>Ye[U1]))??wr(void 0),this.url=n,this.params=e,this.queryParams=r,this.fragment=f,this.data=O}get routeConfig(){return this._futureSnapshot.routeConfig}get root(){return this._routerState.root}get parent(){return this._routerState.parent(this)}get firstChild(){return this._routerState.firstChild(this)}get children(){return this._routerState.children(this)}get pathFromRoot(){return this._routerState.pathFromRoot(this)}get paramMap(){return this._paramMap||(this._paramMap=this.params.pipe(ne(n=>ny(n)))),this._paramMap}get queryParamMap(){return this._queryParamMap||(this._queryParamMap=this.queryParams.pipe(ne(n=>ny(n)))),this._queryParamMap}toString(){return this.snapshot?this.snapshot.toString():`Future(${this._futureSnapshot})`}}function vE(t,n="emptyOnly"){const e=t.pathFromRoot;let r=0;if("always"!==n)for(r=e.length-1;r>=1;){const f=e[r],O=e[r-1];if(f.routeConfig&&""===f.routeConfig.path)r--;else{if(O.component)break;r--}}return function E9(t){return t.reduce((n,e)=>({params:{...n.params,...e.params},data:{...n.data,...e.data},resolve:{...e.data,...n.resolve,...e.routeConfig?.data,...e._resolvedData}}),{params:{},data:{},resolve:{}})}(e.slice(r))}class sx{get title(){return this.data?.[U1]}constructor(n,e,r,f,O,j,he,Ce,Ye){this.url=n,this.params=e,this.queryParams=r,this.fragment=f,this.data=O,this.outlet=j,this.component=he,this.routeConfig=Ce,this._resolve=Ye}get root(){return this._routerState.root}get parent(){return this._routerState.parent(this)}get firstChild(){return this._routerState.firstChild(this)}get children(){return this._routerState.children(this)}get pathFromRoot(){return this._routerState.pathFromRoot(this)}get paramMap(){return this._paramMap||(this._paramMap=ny(this.params)),this._paramMap}get queryParamMap(){return this._queryParamMap||(this._queryParamMap=ny(this.queryParams)),this._queryParamMap}toString(){return`Route(url:'${this.url.map(r=>r.toString()).join("/")}', path:'${this.routeConfig?this.routeConfig.path:""}')`}}class yE extends pE{constructor(n,e){super(e),this.url=n,BC(this,e)}toString(){return bE(this._root)}}function BC(t,n){n.value._routerState=t,n.children.forEach(e=>BC(t,e))}function bE(t){const n=t.children.length>0?` { ${t.children.map(bE).join(", ")} } `:"";return`${t.value}${n}`}function zC(t){if(t.snapshot){const n=t.snapshot,e=t._futureSnapshot;t.snapshot=e,Pp(n.queryParams,e.queryParams)||t.queryParamsSubject.next(e.queryParams),n.fragment!==e.fragment&&t.fragmentSubject.next(e.fragment),Pp(n.params,e.params)||t.paramsSubject.next(e.params),function q7(t,n){if(t.length!==n.length)return!1;for(let e=0;e<t.length;++e)if(!Pp(t[e],n[e]))return!1;return!0}(n.url,e.url)||t.urlSubject.next(e.url),Pp(n.data,e.data)||t.dataSubject.next(e.data)}else t.snapshot=t._futureSnapshot,t.dataSubject.next(t._futureSnapshot.data)}function HC(t,n){const e=Pp(t.params,n.params)&&function Z7(t,n){return Cv(t,n)&&t.every((e,r)=>Pp(e.parameters,n[r].parameters))}(t.url,n.url);return e&&!(!t.parent!=!n.parent)&&(!t.parent||HC(t.parent,n.parent))}let GC=(()=>{class t{constructor(){this.activated=null,this._activatedRoute=null,this.name=as,this.activateEvents=new Ki,this.deactivateEvents=new Ki,this.attachEvents=new Ki,this.detachEvents=new Ki,this.parentContexts=ga(X1),this.location=ga(Df),this.changeDetector=ga(ff),this.environmentInjector=ga(cd),this.inputBinder=ga(lx,{optional:!0}),this.supportsBindingToComponentInputs=!0}get activatedComponentRef(){return this.activated}ngOnChanges(e){if(e.name){const{firstChange:r,previousValue:f}=e.name;if(r)return;this.isTrackedInParentContexts(f)&&(this.deactivate(),this.parentContexts.onChildOutletDestroyed(f)),this.initializeOutletWithName()}}ngOnDestroy(){this.isTrackedInParentContexts(this.name)&&this.parentContexts.onChildOutletDestroyed(this.name),this.inputBinder?.unsubscribeFromRouteData(this)}isTrackedInParentContexts(e){return this.parentContexts.getContext(e)?.outlet===this}ngOnInit(){this.initializeOutletWithName()}initializeOutletWithName(){if(this.parentContexts.onChildOutletCreated(this.name,this),this.activated)return;const e=this.parentContexts.getContext(this.name);e?.route&&(e.attachRef?this.attach(e.attachRef,e.route):this.activateWith(e.route,e.injector))}get isActivated(){return!!this.activated}get component(){if(!this.activated)throw new hn(4012,!1);return this.activated.instance}get activatedRoute(){if(!this.activated)throw new hn(4012,!1);return this._activatedRoute}get activatedRouteData(){return this._activatedRoute?this._activatedRoute.snapshot.data:{}}detach(){if(!this.activated)throw new hn(4012,!1);this.location.detach();const e=this.activated;return this.activated=null,this._activatedRoute=null,this.detachEvents.emit(e.instance),e}attach(e,r){this.activated=e,this._activatedRoute=r,this.location.insert(e.hostView),this.inputBinder?.bindActivatedRouteToOutletComponent(this),this.attachEvents.emit(e.instance)}deactivate(){if(this.activated){const e=this.component;this.activated.destroy(),this.activated=null,this._activatedRoute=null,this.deactivateEvents.emit(e)}}activateWith(e,r){if(this.isActivated)throw new hn(4013,!1);this._activatedRoute=e;const f=this.location,j=e.snapshot.component,he=this.parentContexts.getOrCreateContext(this.name).children,Ce=new I9(e,he,f.injector);this.activated=f.createComponent(j,{index:f.length,injector:Ce,environmentInjector:r??this.environmentInjector}),this.changeDetector.markForCheck(),this.inputBinder?.bindActivatedRouteToOutletComponent(this),this.activateEvents.emit(this.activated.instance)}static#e=this.\u0275fac=function(r){return new(r||t)};static#t=this.\u0275dir=fa({type:t,selectors:[["router-outlet"]],inputs:{name:"name"},outputs:{activateEvents:"activate",deactivateEvents:"deactivate",attachEvents:"attach",detachEvents:"detach"},exportAs:["outlet"],standalone:!0,features:[na]})}return t})();class I9{constructor(n,e,r){this.route=n,this.childContexts=e,this.parent=r}get(n,e){return n===kv?this.route:n===X1?this.childContexts:this.parent.get(n,e)}}const lx=new Aa("");let _E=(()=>{class t{constructor(){this.outletDataSubscriptions=new Map}bindActivatedRouteToOutletComponent(e){this.unsubscribeFromRouteData(e),this.subscribeToRouteData(e)}unsubscribeFromRouteData(e){this.outletDataSubscriptions.get(e)?.unsubscribe(),this.outletDataSubscriptions.delete(e)}subscribeToRouteData(e){const{activatedRoute:r}=e,f=kC([r.queryParams,r.params,r.data]).pipe(Or(([O,j,he],Ce)=>(he={...O,...j,...he},0===Ce?wr(he):Promise.resolve(he)))).subscribe(O=>{if(!e.isActivated||!e.activatedComponentRef||e.activatedRoute!==r||null===r.component)return void this.unsubscribeFromRouteData(e);const j=function uN(t){const n=po(t);if(!n)return null;const e=new b1(n);return{get selector(){return e.selector},get type(){return e.componentType},get inputs(){return e.inputs},get outputs(){return e.outputs},get ngContentSelectors(){return e.ngContentSelectors},get isStandalone(){return n.standalone},get isSignal(){return n.signals}}}(r.component);if(j)for(const{templateName:he}of j.inputs)e.activatedComponentRef.setInput(he,O[he]);else this.unsubscribeFromRouteData(e)});this.outletDataSubscriptions.set(e,f)}static#e=this.\u0275fac=function(r){return new(r||t)};static#t=this.\u0275prov=si({token:t,factory:t.\u0275fac})}return t})();function Q1(t,n,e){if(e&&t.shouldReuseRoute(n.value,e.value.snapshot)){const r=e.value;r._futureSnapshot=n.value;const f=function L9(t,n,e){return n.children.map(r=>{for(const f of e.children)if(t.shouldReuseRoute(r.value,f.value.snapshot))return Q1(t,r,f);return Q1(t,r)})}(t,n,e);return new Ig(r,f)}{if(t.shouldAttach(n.value)){const O=t.retrieve(n.value);if(null!==O){const j=O.route;return j.value._futureSnapshot=n.value,j.children=n.children.map(he=>Q1(t,he)),j}}const r=function O9(t){return new kv(new Br(t.url),new Br(t.params),new Br(t.queryParams),new Br(t.fragment),new Br(t.data),t.outlet,t.component,t)}(n.value),f=n.children.map(O=>Q1(t,O));return new Ig(r,f)}}const VC="ngNavigationCancelingError";function xE(t,n){const{redirectTo:e,navigationBehaviorOptions:r}=Av(n)?{redirectTo:n,navigationBehaviorOptions:void 0}:n,f=wE(!1,0,n);return f.url=e,f.navigationBehaviorOptions=r,f}function wE(t,n,e){const r=new Error("NavigationCancelingError: "+(t||""));return r[VC]=!0,r.cancellationCode=n,e&&(r.url=e),r}function CE(t){return t&&t[VC]}let AE=(()=>{class t{static#e=this.\u0275fac=function(r){return new(r||t)};static#t=this.\u0275cmp=Qi({type:t,selectors:[["ng-component"]],standalone:!0,features:[Td],decls:1,vars:0,template:function(r,f){1&r&&$r(0,"router-outlet")},dependencies:[GC],encapsulation:2})}return t})();function jC(t){const n=t.children&&t.children.map(jC),e=n?{...t,children:n}:{...t};return!e.component&&!e.loadComponent&&(n||e.loadChildren)&&e.outlet&&e.outlet!==as&&(e.component=AE),e}function np(t){return t.outlet||as}function eb(t){if(!t)return null;if(t.routeConfig?._injector)return t.routeConfig._injector;for(let n=t.parent;n;n=n.parent){const e=n.routeConfig;if(e?._loadedInjector)return e._loadedInjector;if(e?._injector)return e._injector}return null}class V9{constructor(n,e,r,f,O){this.routeReuseStrategy=n,this.futureState=e,this.currState=r,this.forwardEvent=f,this.inputBindingEnabled=O}activate(n){const e=this.futureState._root,r=this.currState?this.currState._root:null;this.deactivateChildRoutes(e,r,n),zC(this.futureState.root),this.activateChildRoutes(e,r,n)}deactivateChildRoutes(n,e,r){const f=ay(e);n.children.forEach(O=>{const j=O.value.outlet;this.deactivateRoutes(O,f[j],r),delete f[j]}),Object.values(f).forEach(O=>{this.deactivateRouteAndItsChildren(O,r)})}deactivateRoutes(n,e,r){const f=n.value,O=e?e.value:null;if(f===O)if(f.component){const j=r.getContext(f.outlet);j&&this.deactivateChildRoutes(n,e,j.children)}else this.deactivateChildRoutes(n,e,r);else O&&this.deactivateRouteAndItsChildren(e,r)}deactivateRouteAndItsChildren(n,e){n.value.component&&this.routeReuseStrategy.shouldDetach(n.value.snapshot)?this.detachAndStoreRouteSubtree(n,e):this.deactivateRouteAndOutlet(n,e)}detachAndStoreRouteSubtree(n,e){const r=e.getContext(n.value.outlet),f=r&&n.value.component?r.children:e,O=ay(n);for(const j of Object.keys(O))this.deactivateRouteAndItsChildren(O[j],f);if(r&&r.outlet){const j=r.outlet.detach(),he=r.children.onOutletDeactivated();this.routeReuseStrategy.store(n.value.snapshot,{componentRef:j,route:n,contexts:he})}}deactivateRouteAndOutlet(n,e){const r=e.getContext(n.value.outlet),f=r&&n.value.component?r.children:e,O=ay(n);for(const j of Object.keys(O))this.deactivateRouteAndItsChildren(O[j],f);r&&(r.outlet&&(r.outlet.deactivate(),r.children.onOutletDeactivated()),r.attachRef=null,r.route=null)}activateChildRoutes(n,e,r){const f=ay(e);n.children.forEach(O=>{this.activateRoutes(O,f[O.value.outlet],r),this.forwardEvent(new M9(O.value.snapshot))}),n.children.length&&this.forwardEvent(new k9(n.value.snapshot))}activateRoutes(n,e,r){const f=n.value,O=e?e.value:null;if(zC(f),f===O)if(f.component){const j=r.getOrCreateContext(f.outlet);this.activateChildRoutes(n,e,j.children)}else this.activateChildRoutes(n,e,r);else if(f.component){const j=r.getOrCreateContext(f.outlet);if(this.routeReuseStrategy.shouldAttach(f.snapshot)){const he=this.routeReuseStrategy.retrieve(f.snapshot);this.routeReuseStrategy.store(f.snapshot,null),j.children.onOutletReAttached(he.contexts),j.attachRef=he.componentRef,j.route=he.route.value,j.outlet&&j.outlet.attach(he.componentRef,he.route.value),zC(he.route.value),this.activateChildRoutes(n,null,j.children)}else{const he=eb(f.snapshot);j.attachRef=null,j.route=f,j.injector=he,j.outlet&&j.outlet.activateWith(f,j.injector),this.activateChildRoutes(n,null,j.children)}}else this.activateChildRoutes(n,null,r)}}class kE{constructor(n){this.path=n,this.route=this.path[this.path.length-1]}}class ux{constructor(n,e){this.component=n,this.route=e}}function j9(t,n,e){const r=t._root;return tb(r,n?n._root:null,e,[r.value])}function oy(t,n){const e=Symbol(),r=n.get(t,e);return r===e?"function"!=typeof t||function qa(t){return null!==ha(t)}(t)?n.get(t):t:r}function tb(t,n,e,r,f={canDeactivateChecks:[],canActivateChecks:[]}){const O=ay(n);return t.children.forEach(j=>{(function W9(t,n,e,r,f={canDeactivateChecks:[],canActivateChecks:[]}){const O=t.value,j=n?n.value:null,he=e?e.getContext(t.value.outlet):null;if(j&&O.routeConfig===j.routeConfig){const Ce=function q9(t,n,e){if("function"==typeof e)return e(t,n);switch(e){case"pathParamsChange":return!Cv(t.url,n.url);case"pathParamsOrQueryParamsChange":return!Cv(t.url,n.url)||!Pp(t.queryParams,n.queryParams);case"always":return!0;case"paramsOrQueryParamsChange":return!HC(t,n)||!Pp(t.queryParams,n.queryParams);default:return!HC(t,n)}}(j,O,O.routeConfig.runGuardsAndResolvers);Ce?f.canActivateChecks.push(new kE(r)):(O.data=j.data,O._resolvedData=j._resolvedData),tb(t,n,O.component?he?he.children:null:e,r,f),Ce&&he&&he.outlet&&he.outlet.isActivated&&f.canDeactivateChecks.push(new ux(he.outlet.component,j))}else j&&nb(n,he,f),f.canActivateChecks.push(new kE(r)),tb(t,null,O.component?he?he.children:null:e,r,f)})(j,O[j.value.outlet],e,r.concat([j.value]),f),delete O[j.value.outlet]}),Object.entries(O).forEach(([j,he])=>nb(he,e.getContext(j),f)),f}function nb(t,n,e){const r=ay(t),f=t.value;Object.entries(r).forEach(([O,j])=>{nb(j,f.component?n?n.children.getContext(O):null:n,e)}),e.canDeactivateChecks.push(new ux(f.component&&n&&n.outlet&&n.outlet.isActivated?n.outlet.component:null,f))}function rb(t){return"function"==typeof t}function TE(t){return t instanceof $_||"EmptyError"===t?.name}const cx=Symbol("INITIAL_VALUE");function sy(){return Or(t=>kC(t.map(n=>n.pipe(Ku(1),UD(cx)))).pipe(ne(n=>{for(const e of n)if(!0!==e){if(e===cx)return cx;if(!1===e||e instanceof ry)return e}return!0}),Ru(n=>n!==cx),Ku(1)))}function ME(t){return function P(...t){return F(t)}(Ju(n=>{if(Av(n))throw xE(0,n)}),ne(n=>!0===n))}class dx{constructor(n){this.segmentGroup=n||null}}class SE{constructor(n){this.urlTree=n}}function ly(t){return ey(new dx(t))}function DE(t){return ey(new SE(t))}class fz{constructor(n,e){this.urlSerializer=n,this.urlTree=e}noMatchError(n){return new hn(4002,!1)}lineralizeSegments(n,e){let r=[],f=e.root;for(;;){if(r=r.concat(f.segments),0===f.numberOfChildren)return wr(r);if(f.numberOfChildren>1||!f.children[as])return ey(new hn(4e3,!1));f=f.children[as]}}applyRedirectCommands(n,e,r){return this.applyRedirectCreateUrlTree(e,this.urlSerializer.parse(e),n,r)}applyRedirectCreateUrlTree(n,e,r,f){const O=this.createSegmentGroup(n,e.root,r,f);return new ry(O,this.createQueryParams(e.queryParams,this.urlTree.queryParams),e.fragment)}createQueryParams(n,e){const r={};return Object.entries(n).forEach(([f,O])=>{if("string"==typeof O&&O.startsWith(":")){const he=O.substring(1);r[f]=e[he]}else r[f]=O}),r}createSegmentGroup(n,e,r,f){const O=this.createSegments(n,e.segments,r,f);let j={};return Object.entries(e.children).forEach(([he,Ce])=>{j[he]=this.createSegmentGroup(n,Ce,r,f)}),new $l(O,j)}createSegments(n,e,r,f){return e.map(O=>O.path.startsWith(":")?this.findPosParam(n,O,f):this.findOrReturn(O,r))}findPosParam(n,e,r){const f=r[e.path.substring(1)];if(!f)throw new hn(4001,!1);return f}findOrReturn(n,e){let r=0;for(const f of e){if(f.path===n.path)return e.splice(r),f;r++}return n}}const UC={matched:!1,consumedSegments:[],remainingSegments:[],parameters:{},positionalParamSegments:{}};function hz(t,n,e,r,f){const O=WC(t,n,e);return O.matched?(r=function F9(t,n){return t.providers&&!t._injector&&(t._injector=vw(t.providers,n,`Route: ${t.path}`)),t._injector??n}(n,r),function uz(t,n,e,r){const f=n.canMatch;return f&&0!==f.length?wr(f.map(j=>{const he=oy(j,t);return wm(function X9(t){return t&&rb(t.canMatch)}(he)?he.canMatch(n,e):t.runInContext(()=>he(n,e)))})).pipe(sy(),ME()):wr(!0)}(r,n,e).pipe(ne(j=>!0===j?O:{...UC}))):wr(O)}function WC(t,n,e){if(""===n.path)return"full"===n.pathMatch&&(t.hasChildren()||e.length>0)?{...UC}:{matched:!0,consumedSegments:[],remainingSegments:e,parameters:{},positionalParamSegments:{}};const f=(n.matcher||W7)(e,t,n);if(!f)return{...UC};const O={};Object.entries(f.posParams??{}).forEach(([he,Ce])=>{O[he]=Ce.path});const j=f.consumed.length>0?{...O,...f.consumed[f.consumed.length-1].parameters}:O;return{matched:!0,consumedSegments:f.consumed,remainingSegments:e.slice(f.consumed.length),parameters:j,positionalParamSegments:f.posParams??{}}}function EE(t,n,e,r){return e.length>0&&function mz(t,n,e){return e.some(r=>fx(t,n,r)&&np(r)!==as)}(t,e,r)?{segmentGroup:new $l(n,gz(r,new $l(e,t.children))),slicedSegments:[]}:0===e.length&&function vz(t,n,e){return e.some(r=>fx(t,n,r))}(t,e,r)?{segmentGroup:new $l(t.segments,pz(t,0,e,r,t.children)),slicedSegments:e}:{segmentGroup:new $l(t.segments,t.children),slicedSegments:e}}function pz(t,n,e,r,f){const O={};for(const j of r)if(fx(t,e,j)&&!f[np(j)]){const he=new $l([],{});O[np(j)]=he}return{...f,...O}}function gz(t,n){const e={};e[as]=n;for(const r of t)if(""===r.path&&np(r)!==as){const f=new $l([],{});e[np(r)]=f}return e}function fx(t,n,e){return(!(t.hasChildren()||n.length>0)||"full"!==e.pathMatch)&&""===e.path}class xz{constructor(n,e,r,f,O,j,he){this.injector=n,this.configLoader=e,this.rootComponentType=r,this.config=f,this.urlTree=O,this.paramsInheritanceStrategy=j,this.urlSerializer=he,this.allowRedirects=!0,this.applyRedirects=new fz(this.urlSerializer,this.urlTree)}noMatchError(n){return new hn(4002,!1)}recognize(){const n=EE(this.urlTree.root,[],[],this.config).segmentGroup;return this.processSegmentGroup(this.injector,this.config,n,as).pipe(xm(e=>{if(e instanceof SE)return this.allowRedirects=!1,this.urlTree=e.urlTree,this.match(e.urlTree);throw e instanceof dx?this.noMatchError(e):e}),ne(e=>{const r=new sx([],Object.freeze({}),Object.freeze({...this.urlTree.queryParams}),this.urlTree.fragment,{},as,this.rootComponentType,null,{}),f=new Ig(r,e),O=new yE("",f),j=function d9(t,n,e=null,r=null){return oE(aE(t),n,e,r)}(r,[],this.urlTree.queryParams,this.urlTree.fragment);return j.queryParams=this.urlTree.queryParams,O.url=this.urlSerializer.serialize(j),this.inheritParamsAndData(O._root),{state:O,tree:j}}))}match(n){return this.processSegmentGroup(this.injector,this.config,n.root,as).pipe(xm(r=>{throw r instanceof dx?this.noMatchError(r):r}))}inheritParamsAndData(n){const e=n.value,r=vE(e,this.paramsInheritanceStrategy);e.params=Object.freeze(r.params),e.data=Object.freeze(r.data),n.children.forEach(f=>this.inheritParamsAndData(f))}processSegmentGroup(n,e,r,f){return 0===r.segments.length&&r.hasChildren()?this.processChildren(n,e,r):this.processSegment(n,e,r,r.segments,f,!0)}processChildren(n,e,r){const f=[];for(const O of Object.keys(r.children))"primary"===O?f.unshift(O):f.push(O);return lr(f).pipe(ty(O=>{const j=r.children[O],he=function H9(t,n){const e=t.filter(r=>np(r)===n);return e.push(...t.filter(r=>np(r)!==n)),e}(e,O);return this.processSegmentGroup(n,he,j,O)}),function V7(t,n){return U(function G7(t,n,e,r,f){return(O,j)=>{let he=e,Ce=n,Ye=0;O.subscribe(J(j,ft=>{const Rt=Ye++;Ce=he?t(Ce,ft,Rt):(he=!0,ft),r&&j.next(Ce)},f&&(()=>{he&&j.next(Ce),j.complete()})))}}(t,n,arguments.length>=2,!0))}((O,j)=>(O.push(...j),O)),X_(null),function j7(t,n){const e=arguments.length>=2;return r=>r.pipe(t?Ru((f,O)=>t(f,O,r)):M,SC(1),e?X_(n):WD(()=>new $_))}(),Zt(O=>{if(null===O)return ly(r);const j=IE(O);return function wz(t){t.sort((n,e)=>n.value.outlet===as?-1:e.value.outlet===as?1:n.value.outlet.localeCompare(e.value.outlet))}(j),wr(j)}))}processSegment(n,e,r,f,O,j){return lr(e).pipe(ty(he=>this.processSegmentAgainstRoute(he._injector??n,e,he,r,f,O,j).pipe(xm(Ce=>{if(Ce instanceof dx)return wr(null);throw Ce}))),wv(he=>!!he),xm(he=>{if(TE(he))return function bz(t,n,e){return 0===n.length&&!t.children[e]}(r,f,O)?wr([]):ly(r);throw he}))}processSegmentAgainstRoute(n,e,r,f,O,j,he){return function yz(t,n,e,r){return!!(np(t)===r||r!==as&&fx(n,e,t))&&("**"===t.path||WC(n,t,e).matched)}(r,f,O,j)?void 0===r.redirectTo?this.matchSegmentAgainstRoute(n,f,r,O,j,he):he&&this.allowRedirects?this.expandSegmentAgainstRouteUsingRedirect(n,f,e,r,O,j):ly(f):ly(f)}expandSegmentAgainstRouteUsingRedirect(n,e,r,f,O,j){return"**"===f.path?this.expandWildCardWithParamsAgainstRouteUsingRedirect(n,r,f,j):this.expandRegularSegmentAgainstRouteUsingRedirect(n,e,r,f,O,j)}expandWildCardWithParamsAgainstRouteUsingRedirect(n,e,r,f){const O=this.applyRedirects.applyRedirectCommands([],r.redirectTo,{});return r.redirectTo.startsWith("/")?DE(O):this.applyRedirects.lineralizeSegments(r,O).pipe(Zt(j=>{const he=new $l(j,{});return this.processSegment(n,e,he,j,f,!1)}))}expandRegularSegmentAgainstRouteUsingRedirect(n,e,r,f,O,j){const{matched:he,consumedSegments:Ce,remainingSegments:Ye,positionalParamSegments:ft}=WC(e,f,O);if(!he)return ly(e);const Rt=this.applyRedirects.applyRedirectCommands(Ce,f.redirectTo,ft);return f.redirectTo.startsWith("/")?DE(Rt):this.applyRedirects.lineralizeSegments(f,Rt).pipe(Zt(Kt=>this.processSegment(n,r,e,Kt.concat(Ye),j,!1)))}matchSegmentAgainstRoute(n,e,r,f,O,j){let he;if("**"===r.path){const Ce=f.length>0?JD(f).parameters:{};he=wr({snapshot:new sx(f,Ce,Object.freeze({...this.urlTree.queryParams}),this.urlTree.fragment,PE(r),np(r),r.component??r._loadedComponent??null,r,LE(r)),consumedSegments:[],remainingSegments:[]}),e.children={}}else he=hz(e,r,f,n).pipe(ne(({matched:Ce,consumedSegments:Ye,remainingSegments:ft,parameters:Rt})=>Ce?{snapshot:new sx(Ye,Rt,Object.freeze({...this.urlTree.queryParams}),this.urlTree.fragment,PE(r),np(r),r.component??r._loadedComponent??null,r,LE(r)),consumedSegments:Ye,remainingSegments:ft}:null));return he.pipe(Or(Ce=>null===Ce?ly(e):this.getChildConfig(n=r._injector??n,r,f).pipe(Or(({routes:Ye})=>{const ft=r._loadedInjector??n,{snapshot:Rt,consumedSegments:Kt,remainingSegments:cn}=Ce,{segmentGroup:Fn,slicedSegments:Hn}=EE(e,Kt,cn,Ye);if(0===Hn.length&&Fn.hasChildren())return this.processChildren(ft,Ye,Fn).pipe(ne(Vr=>null===Vr?null:[new Ig(Rt,Vr)]));if(0===Ye.length&&0===Hn.length)return wr([new Ig(Rt,[])]);const pr=np(r)===O;return this.processSegment(ft,Ye,Fn,Hn,pr?as:O,!0).pipe(ne(Vr=>[new Ig(Rt,Vr)]))}))))}getChildConfig(n,e,r){return e.children?wr({routes:e.children,injector:n}):e.loadChildren?void 0!==e._loadedRoutes?wr({routes:e._loadedRoutes,injector:e._loadedInjector}):function lz(t,n,e,r){const f=n.canLoad;return void 0===f||0===f.length?wr(!0):wr(f.map(j=>{const he=oy(j,t);return wm(function J9(t){return t&&rb(t.canLoad)}(he)?he.canLoad(n,e):t.runInContext(()=>he(n,e)))})).pipe(sy(),ME())}(n,e,r).pipe(Zt(f=>f?this.configLoader.loadChildren(n,e).pipe(Ju(O=>{e._loadedRoutes=O.routes,e._loadedInjector=O.injector})):function dz(t){return ey(wE(!1,3))}())):wr({routes:[],injector:n})}}function Cz(t){const n=t.value.routeConfig;return n&&""===n.path}function IE(t){const n=[],e=new Set;for(const r of t){if(!Cz(r)){n.push(r);continue}const f=n.find(O=>r.value.routeConfig===O.value.routeConfig);void 0!==f?(f.children.push(...r.children),e.add(f)):n.push(r)}for(const r of e){const f=IE(r.children);n.push(new Ig(r.value,f))}return n.filter(r=>!e.has(r))}function PE(t){return t.data||{}}function LE(t){return t.resolve||{}}function OE(t){return"string"==typeof t.title||null===t.title}function qC(t){return Or(n=>{const e=t(n);return e?lr(e).pipe(ne(()=>n)):wr(n)})}const uy=new Aa("ROUTES");let KC=(()=>{class t{constructor(){this.componentLoaders=new WeakMap,this.childrenLoaders=new WeakMap,this.compiler=ga(dS)}loadComponent(e){if(this.componentLoaders.get(e))return this.componentLoaders.get(e);if(e._loadedComponent)return wr(e._loadedComponent);this.onLoadStartListener&&this.onLoadStartListener(e);const r=wm(e.loadComponent()).pipe(ne(RE),Ju(O=>{this.onLoadEndListener&&this.onLoadEndListener(e),e._loadedComponent=O}),j1(()=>{this.componentLoaders.delete(e)})),f=new MC(r,()=>new K).pipe(TC());return this.componentLoaders.set(e,f),f}loadChildren(e,r){if(this.childrenLoaders.get(r))return this.childrenLoaders.get(r);if(r._loadedRoutes)return wr({routes:r._loadedRoutes,injector:r._loadedInjector});this.onLoadStartListener&&this.onLoadStartListener(r);const O=function Ez(t,n,e,r){return wm(t.loadChildren()).pipe(ne(RE),Zt(f=>f instanceof bM||Array.isArray(f)?wr(f):lr(n.compileModuleAsync(f))),ne(f=>{r&&r(t);let O,j,he=!1;return Array.isArray(f)?(j=f,!0):(O=f.create(e).injector,j=O.get(uy,[],{optional:!0,self:!0}).flat()),{routes:j.map(jC),injector:O}}))}(r,this.compiler,e,this.onLoadEndListener).pipe(j1(()=>{this.childrenLoaders.delete(r)})),j=new MC(O,()=>new K).pipe(TC());return this.childrenLoaders.set(r,j),j}static#e=this.\u0275fac=function(r){return new(r||t)};static#t=this.\u0275prov=si({token:t,factory:t.\u0275fac,providedIn:"root"})}return t})();function RE(t){return function Iz(t){return t&&"object"==typeof t&&"default"in t}(t)?t.default:t}let hx=(()=>{class t{get hasRequestedNavigation(){return 0!==this.navigationId}constructor(){this.currentNavigation=null,this.currentTransition=null,this.lastSuccessfulNavigation=null,this.events=new K,this.transitionAbortSubject=new K,this.configLoader=ga(KC),this.environmentInjector=ga(cd),this.urlSerializer=ga(q1),this.rootContexts=ga(X1),this.inputBindingEnabled=null!==ga(lx,{optional:!0}),this.navigationId=0,this.afterPreactivation=()=>wr(void 0),this.rootComponentType=null,this.configLoader.onLoadEndListener=f=>this.events.next(new C9(f)),this.configLoader.onLoadStartListener=f=>this.events.next(new w9(f))}complete(){this.transitions?.complete()}handleNavigationRequest(e){const r=++this.navigationId;this.transitions?.next({...this.transitions.value,...e,id:r})}setupNavigations(e,r,f){return this.transitions=new Br({id:0,currentUrlTree:r,currentRawUrl:r,currentBrowserUrl:r,extractedUrl:e.urlHandlingStrategy.extract(r),urlAfterRedirects:e.urlHandlingStrategy.extract(r),rawUrl:r,extras:{},resolve:null,reject:null,promise:Promise.resolve(!0),source:Z1,restoredState:null,currentSnapshot:f.snapshot,targetSnapshot:null,currentRouterState:f,targetRouterState:null,guards:{canActivateChecks:[],canDeactivateChecks:[]},guardsResult:null}),this.transitions.pipe(Ru(O=>0!==O.id),ne(O=>({...O,extractedUrl:e.urlHandlingStrategy.extract(O.rawUrl)})),Or(O=>{this.currentTransition=O;let j=!1,he=!1;return wr(O).pipe(Ju(Ce=>{this.currentNavigation={id:Ce.id,initialUrl:Ce.rawUrl,extractedUrl:Ce.extractedUrl,trigger:Ce.source,extras:Ce.extras,previousNavigation:this.lastSuccessfulNavigation?{...this.lastSuccessfulNavigation,previousNavigation:null}:null}}),Or(Ce=>{const Ye=Ce.currentBrowserUrl.toString(),ft=!e.navigated||Ce.extractedUrl.toString()!==Ye||Ye!==Ce.currentUrlTree.toString();if(!ft&&"reload"!==(Ce.extras.onSameUrlNavigation??e.onSameUrlNavigation)){const Kt="";return this.events.next(new iy(Ce.id,this.urlSerializer.serialize(Ce.rawUrl),Kt,0)),Ce.resolve(null),Xt}if(e.urlHandlingStrategy.shouldProcessUrl(Ce.rawUrl))return wr(Ce).pipe(Or(Kt=>{const cn=this.transitions?.getValue();return this.events.next(new ax(Kt.id,this.urlSerializer.serialize(Kt.extractedUrl),Kt.source,Kt.restoredState)),cn!==this.transitions?.getValue()?Xt:Promise.resolve(Kt)}),function Az(t,n,e,r,f,O){return Zt(j=>function _z(t,n,e,r,f,O,j="emptyOnly"){return new xz(t,n,e,r,f,j,O).recognize()}(t,n,e,r,j.extractedUrl,f,O).pipe(ne(({state:he,tree:Ce})=>({...j,targetSnapshot:he,urlAfterRedirects:Ce}))))}(this.environmentInjector,this.configLoader,this.rootComponentType,e.config,this.urlSerializer,e.paramsInheritanceStrategy),Ju(Kt=>{O.targetSnapshot=Kt.targetSnapshot,O.urlAfterRedirects=Kt.urlAfterRedirects,this.currentNavigation={...this.currentNavigation,finalUrl:Kt.urlAfterRedirects};const cn=new fE(Kt.id,this.urlSerializer.serialize(Kt.extractedUrl),this.urlSerializer.serialize(Kt.urlAfterRedirects),Kt.targetSnapshot);this.events.next(cn)}));if(ft&&e.urlHandlingStrategy.shouldProcessUrl(Ce.currentRawUrl)){const{id:Kt,extractedUrl:cn,source:Fn,restoredState:Hn,extras:pr}=Ce,Vr=new ax(Kt,this.urlSerializer.serialize(cn),Fn,Hn);this.events.next(Vr);const Lr=mE(0,this.rootComponentType).snapshot;return this.currentTransition=O={...Ce,targetSnapshot:Lr,urlAfterRedirects:cn,extras:{...pr,skipLocationChange:!1,replaceUrl:!1}},wr(O)}{const Kt="";return this.events.next(new iy(Ce.id,this.urlSerializer.serialize(Ce.extractedUrl),Kt,1)),Ce.resolve(null),Xt}}),Ju(Ce=>{const Ye=new y9(Ce.id,this.urlSerializer.serialize(Ce.extractedUrl),this.urlSerializer.serialize(Ce.urlAfterRedirects),Ce.targetSnapshot);this.events.next(Ye)}),ne(Ce=>(this.currentTransition=O={...Ce,guards:j9(Ce.targetSnapshot,Ce.currentSnapshot,this.rootContexts)},O)),function ez(t,n){return Zt(e=>{const{targetSnapshot:r,currentSnapshot:f,guards:{canActivateChecks:O,canDeactivateChecks:j}}=e;return 0===j.length&&0===O.length?wr({...e,guardsResult:!0}):function tz(t,n,e,r){return lr(t).pipe(Zt(f=>function sz(t,n,e,r,f){const O=n&&n.routeConfig?n.routeConfig.canDeactivate:null;return O&&0!==O.length?wr(O.map(he=>{const Ce=eb(n)??f,Ye=oy(he,Ce);return wm(function $9(t){return t&&rb(t.canDeactivate)}(Ye)?Ye.canDeactivate(t,n,e,r):Ce.runInContext(()=>Ye(t,n,e,r))).pipe(wv())})).pipe(sy()):wr(!0)}(f.component,f.route,e,n,r)),wv(f=>!0!==f,!0))}(j,r,f,t).pipe(Zt(he=>he&&function K9(t){return"boolean"==typeof t}(he)?function nz(t,n,e,r){return lr(n).pipe(ty(f=>Q0(function iz(t,n){return null!==t&&n&&n(new A9(t)),wr(!0)}(f.route.parent,r),function rz(t,n){return null!==t&&n&&n(new T9(t)),wr(!0)}(f.route,r),function oz(t,n,e){const r=n[n.length-1],O=n.slice(0,n.length-1).reverse().map(j=>function U9(t){const n=t.routeConfig?t.routeConfig.canActivateChild:null;return n&&0!==n.length?{node:t,guards:n}:null}(j)).filter(j=>null!==j).map(j=>V1(()=>wr(j.guards.map(Ce=>{const Ye=eb(j.node)??e,ft=oy(Ce,Ye);return wm(function Z9(t){return t&&rb(t.canActivateChild)}(ft)?ft.canActivateChild(r,t):Ye.runInContext(()=>ft(r,t))).pipe(wv())})).pipe(sy())));return wr(O).pipe(sy())}(t,f.path,e),function az(t,n,e){const r=n.routeConfig?n.routeConfig.canActivate:null;if(!r||0===r.length)return wr(!0);const f=r.map(O=>V1(()=>{const j=eb(n)??e,he=oy(O,j);return wm(function Y9(t){return t&&rb(t.canActivate)}(he)?he.canActivate(n,t):j.runInContext(()=>he(n,t))).pipe(wv())}));return wr(f).pipe(sy())}(t,f.route,e))),wv(f=>!0!==f,!0))}(r,O,t,n):wr(he)),ne(he=>({...e,guardsResult:he})))})}(this.environmentInjector,Ce=>this.events.next(Ce)),Ju(Ce=>{if(O.guardsResult=Ce.guardsResult,Av(Ce.guardsResult))throw xE(0,Ce.guardsResult);const Ye=new b9(Ce.id,this.urlSerializer.serialize(Ce.extractedUrl),this.urlSerializer.serialize(Ce.urlAfterRedirects),Ce.targetSnapshot,!!Ce.guardsResult);this.events.next(Ye)}),Ru(Ce=>!!Ce.guardsResult||(this.cancelNavigationTransition(Ce,"",3),!1)),qC(Ce=>{if(Ce.guards.canActivateChecks.length)return wr(Ce).pipe(Ju(Ye=>{const ft=new _9(Ye.id,this.urlSerializer.serialize(Ye.extractedUrl),this.urlSerializer.serialize(Ye.urlAfterRedirects),Ye.targetSnapshot);this.events.next(ft)}),Or(Ye=>{let ft=!1;return wr(Ye).pipe(function kz(t,n){return Zt(e=>{const{targetSnapshot:r,guards:{canActivateChecks:f}}=e;if(!f.length)return wr(e);let O=0;return lr(f).pipe(ty(j=>function Tz(t,n,e,r){const f=t.routeConfig,O=t._resolve;return void 0!==f?.title&&!OE(f)&&(O[U1]=f.title),function Mz(t,n,e,r){const f=function Sz(t){return[...Object.keys(t),...Object.getOwnPropertySymbols(t)]}(t);if(0===f.length)return wr({});const O={};return lr(f).pipe(Zt(j=>function Dz(t,n,e,r){const f=eb(n)??r,O=oy(t,f);return wm(O.resolve?O.resolve(n,e):f.runInContext(()=>O(n,e)))}(t[j],n,e,r).pipe(wv(),Ju(he=>{O[j]=he}))),SC(1),qD(O),xm(j=>TE(j)?Xt:ey(j)))}(O,t,n,r).pipe(ne(j=>(t._resolvedData=j,t.data=vE(t,e).resolve,f&&OE(f)&&(t.data[U1]=f.title),null)))}(j.route,r,t,n)),Ju(()=>O++),SC(1),Zt(j=>O===f.length?wr(e):Xt))})}(e.paramsInheritanceStrategy,this.environmentInjector),Ju({next:()=>ft=!0,complete:()=>{ft||this.cancelNavigationTransition(Ye,"",2)}}))}),Ju(Ye=>{const ft=new x9(Ye.id,this.urlSerializer.serialize(Ye.extractedUrl),this.urlSerializer.serialize(Ye.urlAfterRedirects),Ye.targetSnapshot);this.events.next(ft)}))}),qC(Ce=>{const Ye=ft=>{const Rt=[];ft.routeConfig?.loadComponent&&!ft.routeConfig._loadedComponent&&Rt.push(this.configLoader.loadComponent(ft.routeConfig).pipe(Ju(Kt=>{ft.component=Kt}),ne(()=>{})));for(const Kt of ft.children)Rt.push(...Ye(Kt));return Rt};return kC(Ye(Ce.targetSnapshot.root)).pipe(X_(),Ku(1))}),qC(()=>this.afterPreactivation()),ne(Ce=>{const Ye=function P9(t,n,e){const r=Q1(t,n._root,e?e._root:void 0);return new gE(r,n)}(e.routeReuseStrategy,Ce.targetSnapshot,Ce.currentRouterState);return this.currentTransition=O={...Ce,targetRouterState:Ye},O}),Ju(()=>{this.events.next(new OC)}),((t,n,e,r)=>ne(f=>(new V9(n,f.targetRouterState,f.currentRouterState,e,r).activate(t),f)))(this.rootContexts,e.routeReuseStrategy,Ce=>this.events.next(Ce),this.inputBindingEnabled),Ku(1),Ju({next:Ce=>{j=!0,this.lastSuccessfulNavigation=this.currentNavigation,this.events.next(new Cm(Ce.id,this.urlSerializer.serialize(Ce.extractedUrl),this.urlSerializer.serialize(Ce.urlAfterRedirects))),e.titleStrategy?.updateTitle(Ce.targetRouterState.snapshot),Ce.resolve(!0)},complete:()=>{j=!0}}),Mc(this.transitionAbortSubject.pipe(Ju(Ce=>{throw Ce}))),j1(()=>{j||he||this.cancelNavigationTransition(O,"",1),this.currentNavigation?.id===O.id&&(this.currentNavigation=null)}),xm(Ce=>{if(he=!0,CE(Ce))this.events.next(new $1(O.id,this.urlSerializer.serialize(O.extractedUrl),Ce.message,Ce.cancellationCode)),function R9(t){return CE(t)&&Av(t.url)}(Ce)?this.events.next(new RC(Ce.url)):O.resolve(!1);else{this.events.next(new ox(O.id,this.urlSerializer.serialize(O.extractedUrl),Ce,O.targetSnapshot??void 0));try{O.resolve(e.errorHandler(Ce))}catch(Ye){O.reject(Ye)}}return Xt}))}))}cancelNavigationTransition(e,r,f){const O=new $1(e.id,this.urlSerializer.serialize(e.extractedUrl),r,f);this.events.next(O),e.resolve(!1)}static#e=this.\u0275fac=function(r){return new(r||t)};static#t=this.\u0275prov=si({token:t,factory:t.\u0275fac,providedIn:"root"})}return t})();function FE(t){return t!==Z1}let NE=(()=>{class t{buildTitle(e){let r,f=e.root;for(;void 0!==f;)r=this.getResolvedTitleForRoute(f)??r,f=f.children.find(O=>O.outlet===as);return r}getResolvedTitleForRoute(e){return e.data[U1]}static#e=this.\u0275fac=function(r){return new(r||t)};static#t=this.\u0275prov=si({token:t,factory:function(){return ga(Pz)},providedIn:"root"})}return t})(),Pz=(()=>{class t extends NE{constructor(e){super(),this.title=e}updateTitle(e){const r=this.buildTitle(e);void 0!==r&&this.title.setTitle(r)}static#e=this.\u0275fac=function(r){return new(r||t)($i(RD))};static#t=this.\u0275prov=si({token:t,factory:t.\u0275fac,providedIn:"root"})}return t})(),Lz=(()=>{class t{static#e=this.\u0275fac=function(r){return new(r||t)};static#t=this.\u0275prov=si({token:t,factory:function(){return ga(Rz)},providedIn:"root"})}return t})();class Oz{shouldDetach(n){return!1}store(n,e){}shouldAttach(n){return!1}retrieve(n){return null}shouldReuseRoute(n,e){return n.routeConfig===e.routeConfig}}let Rz=(()=>{class t extends Oz{static#e=this.\u0275fac=function(){let e;return function(f){return(e||(e=xu(t)))(f||t)}}();static#t=this.\u0275prov=si({token:t,factory:t.\u0275fac,providedIn:"root"})}return t})();const px=new Aa("",{providedIn:"root",factory:()=>({})});let Fz=(()=>{class t{static#e=this.\u0275fac=function(r){return new(r||t)};static#t=this.\u0275prov=si({token:t,factory:function(){return ga(Nz)},providedIn:"root"})}return t})(),Nz=(()=>{class t{shouldProcessUrl(e){return!0}extract(e){return e}merge(e,r){return e}static#e=this.\u0275fac=function(r){return new(r||t)};static#t=this.\u0275prov=si({token:t,factory:t.\u0275fac,providedIn:"root"})}return t})();var ib=function(t){return t[t.COMPLETE=0]="COMPLETE",t[t.FAILED=1]="FAILED",t[t.REDIRECTING=2]="REDIRECTING",t}(ib||{});function BE(t,n){t.events.pipe(Ru(e=>e instanceof Cm||e instanceof $1||e instanceof ox||e instanceof iy),ne(e=>e instanceof Cm||e instanceof iy?ib.COMPLETE:e instanceof $1&&(0===e.code||1===e.code)?ib.REDIRECTING:ib.FAILED),Ru(e=>e!==ib.REDIRECTING),Ku(1)).subscribe(()=>{n()})}function Bz(t){throw t}function zz(t,n,e){return n.parse("/")}const Hz={paths:"exact",fragment:"ignored",matrixParams:"ignored",queryParams:"exact"},Gz={paths:"subset",fragment:"ignored",matrixParams:"ignored",queryParams:"subset"};let Lh=(()=>{class t{get navigationId(){return this.navigationTransitions.navigationId}get browserPageId(){return"computed"!==this.canceledNavigationResolution?this.currentPageId:this.location.getState()?.\u0275routerPageId??this.currentPageId}get events(){return this._events}constructor(){this.disposed=!1,this.currentPageId=0,this.console=ga(cS),this.isNgZoneEnabled=!1,this._events=new K,this.options=ga(px,{optional:!0})||{},this.pendingTasks=ga(S_),this.errorHandler=this.options.errorHandler||Bz,this.malformedUriErrorHandler=this.options.malformedUriErrorHandler||zz,this.navigated=!1,this.lastSuccessfulId=-1,this.urlHandlingStrategy=ga(Fz),this.routeReuseStrategy=ga(Lz),this.titleStrategy=ga(NE),this.onSameUrlNavigation=this.options.onSameUrlNavigation||"ignore",this.paramsInheritanceStrategy=this.options.paramsInheritanceStrategy||"emptyOnly",this.urlUpdateStrategy=this.options.urlUpdateStrategy||"deferred",this.canceledNavigationResolution=this.options.canceledNavigationResolution||"replace",this.config=ga(uy,{optional:!0})?.flat()??[],this.navigationTransitions=ga(hx),this.urlSerializer=ga(q1),this.location=ga(Yw),this.componentInputBindingEnabled=!!ga(lx,{optional:!0}),this.eventsSubscription=new S,this.isNgZoneEnabled=ga(Go)instanceof Go&&Go.isInAngularZone(),this.resetConfig(this.config),this.currentUrlTree=new ry,this.rawUrlTree=this.currentUrlTree,this.browserUrlTree=this.currentUrlTree,this.routerState=mE(0,null),this.navigationTransitions.setupNavigations(this,this.currentUrlTree,this.routerState).subscribe(e=>{this.lastSuccessfulId=e.id,this.currentPageId=this.browserPageId},e=>{this.console.warn(`Unhandled Navigation Error: ${e}`)}),this.subscribeToNavigationEvents()}subscribeToNavigationEvents(){const e=this.navigationTransitions.events.subscribe(r=>{try{const{currentTransition:f}=this.navigationTransitions;if(null===f)return void(zE(r)&&this._events.next(r));if(r instanceof ax)FE(f.source)&&(this.browserUrlTree=f.extractedUrl);else if(r instanceof iy)this.rawUrlTree=f.rawUrl;else if(r instanceof fE){if("eager"===this.urlUpdateStrategy){if(!f.extras.skipLocationChange){const O=this.urlHandlingStrategy.merge(f.urlAfterRedirects,f.rawUrl);this.setBrowserUrl(O,f)}this.browserUrlTree=f.urlAfterRedirects}}else if(r instanceof OC)this.currentUrlTree=f.urlAfterRedirects,this.rawUrlTree=this.urlHandlingStrategy.merge(f.urlAfterRedirects,f.rawUrl),this.routerState=f.targetRouterState,"deferred"===this.urlUpdateStrategy&&(f.extras.skipLocationChange||this.setBrowserUrl(this.rawUrlTree,f),this.browserUrlTree=f.urlAfterRedirects);else if(r instanceof $1)0!==r.code&&1!==r.code&&(this.navigated=!0),(3===r.code||2===r.code)&&this.restoreHistory(f);else if(r instanceof RC){const O=this.urlHandlingStrategy.merge(r.url,f.currentRawUrl),j={skipLocationChange:f.extras.skipLocationChange,replaceUrl:"eager"===this.urlUpdateStrategy||FE(f.source)};this.scheduleNavigation(O,Z1,null,j,{resolve:f.resolve,reject:f.reject,promise:f.promise})}r instanceof ox&&this.restoreHistory(f,!0),r instanceof Cm&&(this.navigated=!0),zE(r)&&this._events.next(r)}catch(f){this.navigationTransitions.transitionAbortSubject.next(f)}});this.eventsSubscription.add(e)}resetRootComponentType(e){this.routerState.root.component=e,this.navigationTransitions.rootComponentType=e}initialNavigation(){if(this.setUpLocationChangeListener(),!this.navigationTransitions.hasRequestedNavigation){const e=this.location.getState();this.navigateToSyncWithBrowser(this.location.path(!0),Z1,e)}}setUpLocationChangeListener(){this.locationSubscription||(this.locationSubscription=this.location.subscribe(e=>{const r="popstate"===e.type?"popstate":"hashchange";"popstate"===r&&setTimeout(()=>{this.navigateToSyncWithBrowser(e.url,r,e.state)},0)}))}navigateToSyncWithBrowser(e,r,f){const O={replaceUrl:!0},j=f?.navigationId?f:null;if(f){const Ce={...f};delete Ce.navigationId,delete Ce.\u0275routerPageId,0!==Object.keys(Ce).length&&(O.state=Ce)}const he=this.parseUrl(e);this.scheduleNavigation(he,r,j,O)}get url(){return this.serializeUrl(this.currentUrlTree)}getCurrentNavigation(){return this.navigationTransitions.currentNavigation}get lastSuccessfulNavigation(){return this.navigationTransitions.lastSuccessfulNavigation}resetConfig(e){this.config=e.map(jC),this.navigated=!1,this.lastSuccessfulId=-1}ngOnDestroy(){this.dispose()}dispose(){this.navigationTransitions.complete(),this.locationSubscription&&(this.locationSubscription.unsubscribe(),this.locationSubscription=void 0),this.disposed=!0,this.eventsSubscription.unsubscribe()}createUrlTree(e,r={}){const{relativeTo:f,queryParams:O,fragment:j,queryParamsHandling:he,preserveFragment:Ce}=r,Ye=Ce?this.currentUrlTree.fragment:j;let Rt,ft=null;switch(he){case"merge":ft={...this.currentUrlTree.queryParams,...O};break;case"preserve":ft=this.currentUrlTree.queryParams;break;default:ft=O||null}null!==ft&&(ft=this.removeEmptyProps(ft));try{Rt=aE(f?f.snapshot:this.routerState.snapshot.root)}catch{("string"!=typeof e[0]||!e[0].startsWith("/"))&&(e=[]),Rt=this.currentUrlTree.root}return oE(Rt,e,ft,Ye??null)}navigateByUrl(e,r={skipLocationChange:!1}){const f=Av(e)?e:this.parseUrl(e),O=this.urlHandlingStrategy.merge(f,this.rawUrlTree);return this.scheduleNavigation(O,Z1,null,r)}navigate(e,r={skipLocationChange:!1}){return function Vz(t){for(let n=0;n<t.length;n++)if(null==t[n])throw new hn(4008,!1)}(e),this.navigateByUrl(this.createUrlTree(e,r),r)}serializeUrl(e){return this.urlSerializer.serialize(e)}parseUrl(e){let r;try{r=this.urlSerializer.parse(e)}catch(f){r=this.malformedUriErrorHandler(f,this.urlSerializer,e)}return r}isActive(e,r){let f;if(f=!0===r?{...Hz}:!1===r?{...Gz}:r,Av(e))return ZD(this.currentUrlTree,e,f);const O=this.parseUrl(e);return ZD(this.currentUrlTree,O,f)}removeEmptyProps(e){return Object.keys(e).reduce((r,f)=>{const O=e[f];return null!=O&&(r[f]=O),r},{})}scheduleNavigation(e,r,f,O,j){if(this.disposed)return Promise.resolve(!1);let he,Ce,Ye;j?(he=j.resolve,Ce=j.reject,Ye=j.promise):Ye=new Promise((Rt,Kt)=>{he=Rt,Ce=Kt});const ft=this.pendingTasks.add();return BE(this,()=>{queueMicrotask(()=>this.pendingTasks.remove(ft))}),this.navigationTransitions.handleNavigationRequest({source:r,restoredState:f,currentUrlTree:this.currentUrlTree,currentRawUrl:this.currentUrlTree,currentBrowserUrl:this.browserUrlTree,rawUrl:e,extras:O,resolve:he,reject:Ce,promise:Ye,currentSnapshot:this.routerState.snapshot,currentRouterState:this.routerState}),Ye.catch(Rt=>Promise.reject(Rt))}setBrowserUrl(e,r){const f=this.urlSerializer.serialize(e);if(this.location.isCurrentPathEqualTo(f)||r.extras.replaceUrl){const j={...r.extras.state,...this.generateNgRouterState(r.id,this.browserPageId)};this.location.replaceState(f,"",j)}else{const O={...r.extras.state,...this.generateNgRouterState(r.id,this.browserPageId+1)};this.location.go(f,"",O)}}restoreHistory(e,r=!1){if("computed"===this.canceledNavigationResolution){const O=this.currentPageId-this.browserPageId;0!==O?this.location.historyGo(O):this.currentUrlTree===this.getCurrentNavigation()?.finalUrl&&0===O&&(this.resetState(e),this.browserUrlTree=e.currentUrlTree,this.resetUrlToCurrentUrlTree())}else"replace"===this.canceledNavigationResolution&&(r&&this.resetState(e),this.resetUrlToCurrentUrlTree())}resetState(e){this.routerState=e.currentRouterState,this.currentUrlTree=e.currentUrlTree,this.rawUrlTree=this.urlHandlingStrategy.merge(this.currentUrlTree,e.rawUrl)}resetUrlToCurrentUrlTree(){this.location.replaceState(this.urlSerializer.serialize(this.rawUrlTree),"",this.generateNgRouterState(this.lastSuccessfulId,this.currentPageId))}generateNgRouterState(e,r){return"computed"===this.canceledNavigationResolution?{navigationId:e,\u0275routerPageId:r}:{navigationId:e}}static#e=this.\u0275fac=function(r){return new(r||t)};static#t=this.\u0275prov=si({token:t,factory:t.\u0275fac,providedIn:"root"})}return t})();function zE(t){return!(t instanceof OC||t instanceof RC)}class HE{}let Wz=(()=>{class t{constructor(e,r,f,O,j){this.router=e,this.injector=f,this.preloadingStrategy=O,this.loader=j}setUpPreloading(){this.subscription=this.router.events.pipe(Ru(e=>e instanceof Cm),ty(()=>this.preload())).subscribe(()=>{})}preload(){return this.processRoutes(this.injector,this.router.config)}ngOnDestroy(){this.subscription&&this.subscription.unsubscribe()}processRoutes(e,r){const f=[];for(const O of r){O.providers&&!O._injector&&(O._injector=vw(O.providers,e,`Route: ${O.path}`));const j=O._injector??e,he=O._loadedInjector??j;(O.loadChildren&&!O._loadedRoutes&&void 0===O.canLoad||O.loadComponent&&!O._loadedComponent)&&f.push(this.preloadConfig(j,O)),(O.children||O._loadedRoutes)&&f.push(this.processRoutes(he,O.children??O._loadedRoutes))}return lr(f).pipe(ln())}preloadConfig(e,r){return this.preloadingStrategy.preload(r,()=>{let f;f=r.loadChildren&&void 0===r.canLoad?this.loader.loadChildren(e,r):wr(null);const O=f.pipe(Zt(j=>null===j?wr(void 0):(r._loadedRoutes=j.routes,r._loadedInjector=j.injector,this.processRoutes(j.injector??e,j.routes))));return r.loadComponent&&!r._loadedComponent?lr([O,this.loader.loadComponent(r)]).pipe(ln()):O})}static#e=this.\u0275fac=function(r){return new(r||t)($i(Lh),$i(dS),$i(cd),$i(HE),$i(KC))};static#t=this.\u0275prov=si({token:t,factory:t.\u0275fac,providedIn:"root"})}return t})();const YC=new Aa("");let GE=(()=>{class t{constructor(e,r,f,O,j={}){this.urlSerializer=e,this.transitions=r,this.viewportScroller=f,this.zone=O,this.options=j,this.lastId=0,this.lastSource="imperative",this.restoredId=0,this.store={},j.scrollPositionRestoration=j.scrollPositionRestoration||"disabled",j.anchorScrolling=j.anchorScrolling||"disabled"}init(){"disabled"!==this.options.scrollPositionRestoration&&this.viewportScroller.setHistoryScrollRestoration("manual"),this.routerEventsSubscription=this.createScrollEvents(),this.scrollEventsSubscription=this.consumeScrollEvents()}createScrollEvents(){return this.transitions.events.subscribe(e=>{e instanceof ax?(this.store[this.lastId]=this.viewportScroller.getScrollPosition(),this.lastSource=e.navigationTrigger,this.restoredId=e.restoredState?e.restoredState.navigationId:0):e instanceof Cm?(this.lastId=e.id,this.scheduleScrollEvent(e,this.urlSerializer.parse(e.urlAfterRedirects).fragment)):e instanceof iy&&0===e.code&&(this.lastSource=void 0,this.restoredId=0,this.scheduleScrollEvent(e,this.urlSerializer.parse(e.url).fragment))})}consumeScrollEvents(){return this.transitions.events.subscribe(e=>{e instanceof hE&&(e.position?"top"===this.options.scrollPositionRestoration?this.viewportScroller.scrollToPosition([0,0]):"enabled"===this.options.scrollPositionRestoration&&this.viewportScroller.scrollToPosition(e.position):e.anchor&&"enabled"===this.options.anchorScrolling?this.viewportScroller.scrollToAnchor(e.anchor):"disabled"!==this.options.scrollPositionRestoration&&this.viewportScroller.scrollToPosition([0,0]))})}scheduleScrollEvent(e,r){this.zone.runOutsideAngular(()=>{setTimeout(()=>{this.zone.run(()=>{this.transitions.events.next(new hE(e,"popstate"===this.lastSource?this.store[this.restoredId]:null,r))})},0)})}ngOnDestroy(){this.routerEventsSubscription?.unsubscribe(),this.scrollEventsSubscription?.unsubscribe()}static#e=this.\u0275fac=function(r){!function ck(){throw new Error("invalid")}()};static#t=this.\u0275prov=si({token:t,factory:t.\u0275fac})}return t})();function Pg(t,n){return{\u0275kind:t,\u0275providers:n}}function jE(){const t=ga(ou);return n=>{const e=t.get(Eh);if(n!==e.components[0])return;const r=t.get(Lh),f=t.get(UE);1===t.get(ZC)&&r.initialNavigation(),t.get(WE,null,Ba.Optional)?.setUpPreloading(),t.get(YC,null,Ba.Optional)?.init(),r.resetRootComponentType(e.componentTypes[0]),f.closed||(f.next(),f.complete(),f.unsubscribe())}}const UE=new Aa("",{factory:()=>new K}),ZC=new Aa("",{providedIn:"root",factory:()=>1}),WE=new Aa("");function Yz(t){return Pg(0,[{provide:WE,useExisting:Wz},{provide:HE,useExisting:t}])}const qE=new Aa("ROUTER_FORROOT_GUARD"),$z=[Yw,{provide:q1,useClass:DC},Lh,X1,{provide:kv,useFactory:function VE(t){return t.routerState.root},deps:[Lh]},KC,[]];function Xz(){return new yS("Router",Lh)}let KE=(()=>{class t{constructor(e){}static forRoot(e,r){return{ngModule:t,providers:[$z,[],{provide:uy,multi:!0,useValue:e},{provide:qE,useFactory:nH,deps:[[Lh,new ig,new ag]]},{provide:px,useValue:r||{}},r?.useHash?{provide:_v,useClass:pN}:{provide:_v,useClass:JS},{provide:YC,useFactory:()=>{const t=ga(TB),n=ga(Go),e=ga(px),r=ga(hx),f=ga(q1);return e.scrollOffset&&t.setOffset(e.scrollOffset),new GE(f,r,t,n,e)}},r?.preloadingStrategy?Yz(r.preloadingStrategy).\u0275providers:[],{provide:yS,multi:!0,useFactory:Xz},r?.initialNavigation?rH(r):[],r?.bindToComponentInputs?Pg(8,[_E,{provide:lx,useExisting:_E}]).\u0275providers:[],[{provide:JE,useFactory:jE},{provide:Bw,multi:!0,useExisting:JE}]]}}static forChild(e){return{ngModule:t,providers:[{provide:uy,multi:!0,useValue:e}]}}static#e=this.\u0275fac=function(r){return new(r||t)($i(qE,8))};static#t=this.\u0275mod=fo({type:t});static#n=this.\u0275inj=vi({})}return t})();function nH(t){return"guarded"}function rH(t){return["disabled"===t.initialNavigation?Pg(3,[{provide:M_,multi:!0,useFactory:()=>{const n=ga(Lh);return()=>{n.setUpLocationChangeListener()}}},{provide:ZC,useValue:2}]).\u0275providers:[],"enabledBlocking"===t.initialNavigation?Pg(2,[{provide:ZC,useValue:0},{provide:M_,multi:!0,deps:[ou],useFactory:n=>{const e=n.get(fN,Promise.resolve());return()=>e.then(()=>new Promise(r=>{const f=n.get(Lh),O=n.get(UE);BE(f,()=>{r(!0)}),n.get(hx).afterPreactivation=()=>(r(!0),O.closed?wr(void 0):O),f.initialNavigation()}))}}]).\u0275providers:[]]}const JE=new Aa("");var aH=yt(1477),YE=yt.n(aH),XC="millisecond",dy="second",fy="minute",hy="hour",Am="day",gx="week",rp="month",e5="quarter",km="year",py="date",t5="Invalid Date",cH=/^(\d{4})[-/]?(\d{1,2})?[-/]?(\d{0,2})[Tt\s]*(\d{1,2})?:?(\d{1,2})?:?(\d{1,2})?[.:]?(\d+)?$/,dH=/\[([^\]]+)]|Y{1,4}|M{1,4}|D{1,2}|d{1,4}|H{1,2}|h{1,2}|a|A|m{1,2}|s{1,2}|Z{1,2}|SSS/g;const fH={name:"en",weekdays:"Sunday_Monday_Tuesday_Wednesday_Thursday_Friday_Saturday".split("_"),months:"January_February_March_April_May_June_July_August_September_October_November_December".split("_"),ordinal:function(n){var e=["th","st","nd","rd"],r=n%100;return"["+n+(e[(r-20)%10]||e[r]||e[0])+"]"}};var QC=function(n,e,r){var f=String(n);return!f||f.length>=e?n:""+Array(e+1-f.length).join(r)+n};const yH={s:QC,z:function(n){var e=-n.utcOffset(),r=Math.abs(e),f=Math.floor(r/60),O=r%60;return(e<=0?"+":"-")+QC(f,2,"0")+":"+QC(O,2,"0")},m:function t(n,e){if(n.date()<e.date())return-t(e,n);var r=12*(e.year()-n.year())+(e.month()-n.month()),f=n.clone().add(r,rp),O=e-f<0,j=n.clone().add(r+(O?-1:1),rp);return+(-(r+(e-f)/(O?f-j:j-f))||0)},a:function(n){return n<0?Math.ceil(n)||0:Math.floor(n)},p:function(n){return{M:rp,y:km,w:gx,d:Am,D:py,h:hy,m:fy,s:dy,ms:XC,Q:e5}[n]||String(n||"").toLowerCase().replace(/s$/,"")},u:function(n){return void 0===n}};var ab="en",Tv={};Tv[ab]=fH;var n5="$isDayjsObject",e3=function(n){return n instanceof vx||!(!n||!n[n5])},mx=function t(n,e,r){var f;if(!n)return ab;if("string"==typeof n){var O=n.toLowerCase();Tv[O]&&(f=O),e&&(Tv[O]=e,f=O);var j=n.split("-");if(!f&&j.length>1)return t(j[0])}else{var he=n.name;Tv[he]=n,f=he}return!r&&f&&(ab=f),f||!r&&ab},Dd=function(n,e){if(e3(n))return n.clone();var r="object"==typeof e?e:{};return r.date=n,r.args=arguments,new vx(r)},uu=yH;uu.l=mx,uu.i=e3,uu.w=function(n,e){return Dd(n,{locale:e.$L,utc:e.$u,x:e.$x,$offset:e.$offset})};var vx=function(){function t(e){this.$L=mx(e.locale,null,!0),this.parse(e),this.$x=this.$x||e.x||{},this[n5]=!0}var n=t.prototype;return n.parse=function(r){this.$d=function(n){var e=n.date,r=n.utc;if(null===e)return new Date(NaN);if(uu.u(e))return new Date;if(e instanceof Date)return new Date(e);if("string"==typeof e&&!/Z$/i.test(e)){var f=e.match(cH);if(f){var O=f[2]-1||0,j=(f[7]||"0").substring(0,3);return r?new Date(Date.UTC(f[1],O,f[3]||1,f[4]||0,f[5]||0,f[6]||0,j)):new Date(f[1],O,f[3]||1,f[4]||0,f[5]||0,f[6]||0,j)}}return new Date(e)}(r),this.init()},n.init=function(){var r=this.$d;this.$y=r.getFullYear(),this.$M=r.getMonth(),this.$D=r.getDate(),this.$W=r.getDay(),this.$H=r.getHours(),this.$m=r.getMinutes(),this.$s=r.getSeconds(),this.$ms=r.getMilliseconds()},n.$utils=function(){return uu},n.isValid=function(){return this.$d.toString()!==t5},n.isSame=function(r,f){var O=Dd(r);return this.startOf(f)<=O&&O<=this.endOf(f)},n.isAfter=function(r,f){return Dd(r)<this.startOf(f)},n.isBefore=function(r,f){return this.endOf(f)<Dd(r)},n.$g=function(r,f,O){return uu.u(r)?this[f]:this.set(O,r)},n.unix=function(){return Math.floor(this.valueOf()/1e3)},n.valueOf=function(){return this.$d.getTime()},n.startOf=function(r,f){var O=this,j=!!uu.u(f)||f,he=uu.p(r),Ce=function(Vr,Lr){var Mi=uu.w(O.$u?Date.UTC(O.$y,Lr,Vr):new Date(O.$y,Lr,Vr),O);return j?Mi:Mi.endOf(Am)},Ye=function(Vr,Lr){return uu.w(O.toDate()[Vr].apply(O.toDate("s"),(j?[0,0,0,0]:[23,59,59,999]).slice(Lr)),O)},ft=this.$W,Rt=this.$M,Kt=this.$D,cn="set"+(this.$u?"UTC":"");switch(he){case km:return j?Ce(1,0):Ce(31,11);case rp:return j?Ce(1,Rt):Ce(0,Rt+1);case gx:var Fn=this.$locale().weekStart||0,Hn=(ft<Fn?ft+7:ft)-Fn;return Ce(j?Kt-Hn:Kt+(6-Hn),Rt);case Am:case py:return Ye(cn+"Hours",0);case hy:return Ye(cn+"Minutes",1);case fy:return Ye(cn+"Seconds",2);case dy:return Ye(cn+"Milliseconds",3);default:return this.clone()}},n.endOf=function(r){return this.startOf(r,!1)},n.$set=function(r,f){var O,j=uu.p(r),he="set"+(this.$u?"UTC":""),Ce=(O={},O[Am]=he+"Date",O[py]=he+"Date",O[rp]=he+"Month",O[km]=he+"FullYear",O[hy]=he+"Hours",O[fy]=he+"Minutes",O[dy]=he+"Seconds",O[XC]=he+"Milliseconds",O)[j],Ye=j===Am?this.$D+(f-this.$W):f;if(j===rp||j===km){var ft=this.clone().set(py,1);ft.$d[Ce](Ye),ft.init(),this.$d=ft.set(py,Math.min(this.$D,ft.daysInMonth())).$d}else Ce&&this.$d[Ce](Ye);return this.init(),this},n.set=function(r,f){return this.clone().$set(r,f)},n.get=function(r){return this[uu.p(r)]()},n.add=function(r,f){var j,O=this;r=Number(r);var he=uu.p(f),Ce=function(Kt){var cn=Dd(O);return uu.w(cn.date(cn.date()+Math.round(Kt*r)),O)};if(he===rp)return this.set(rp,this.$M+r);if(he===km)return this.set(km,this.$y+r);if(he===Am)return Ce(1);if(he===gx)return Ce(7);var Ye=(j={},j[fy]=6e4,j[hy]=36e5,j[dy]=1e3,j)[he]||1,ft=this.$d.getTime()+r*Ye;return uu.w(ft,this)},n.subtract=function(r,f){return this.add(-1*r,f)},n.format=function(r){var f=this,O=this.$locale();if(!this.isValid())return O.invalidDate||t5;var j=r||"YYYY-MM-DDTHH:mm:ssZ",he=uu.z(this),Ce=this.$H,Ye=this.$m,ft=this.$M,Rt=O.weekdays,Kt=O.months,Fn=function(Mi,Pi,yi,sa){return Mi&&(Mi[Pi]||Mi(f,j))||yi[Pi].slice(0,sa)},Hn=function(Mi){return uu.s(Ce%12||12,Mi,"0")},pr=O.meridiem||function(Lr,Mi,Pi){var yi=Lr<12?"AM":"PM";return Pi?yi.toLowerCase():yi};return j.replace(dH,function(Lr,Mi){return Mi||function(Mi){switch(Mi){case"YY":return String(f.$y).slice(-2);case"YYYY":return uu.s(f.$y,4,"0");case"M":return ft+1;case"MM":return uu.s(ft+1,2,"0");case"MMM":return Fn(O.monthsShort,ft,Kt,3);case"MMMM":return Fn(Kt,ft);case"D":return f.$D;case"DD":return uu.s(f.$D,2,"0");case"d":return String(f.$W);case"dd":return Fn(O.weekdaysMin,f.$W,Rt,2);case"ddd":return Fn(O.weekdaysShort,f.$W,Rt,3);case"dddd":return Rt[f.$W];case"H":return String(Ce);case"HH":return uu.s(Ce,2,"0");case"h":return Hn(1);case"hh":return Hn(2);case"a":return pr(Ce,Ye,!0);case"A":return pr(Ce,Ye,!1);case"m":return String(Ye);case"mm":return uu.s(Ye,2,"0");case"s":return String(f.$s);case"ss":return uu.s(f.$s,2,"0");case"SSS":return uu.s(f.$ms,3,"0");case"Z":return he}return null}(Lr)||he.replace(":","")})},n.utcOffset=function(){return 15*-Math.round(this.$d.getTimezoneOffset()/15)},n.diff=function(r,f,O){var Kt,j=this,he=uu.p(f),Ce=Dd(r),Ye=6e4*(Ce.utcOffset()-this.utcOffset()),ft=this-Ce,Rt=function(){return uu.m(j,Ce)};switch(he){case km:Kt=Rt()/12;break;case rp:Kt=Rt();break;case e5:Kt=Rt()/3;break;case gx:Kt=(ft-Ye)/6048e5;break;case Am:Kt=(ft-Ye)/864e5;break;case hy:Kt=ft/36e5;break;case fy:Kt=ft/6e4;break;case dy:Kt=ft/1e3;break;default:Kt=ft}return O?Kt:uu.a(Kt)},n.daysInMonth=function(){return this.endOf(rp).$D},n.$locale=function(){return Tv[this.$L]},n.locale=function(r,f){if(!r)return this.$L;var O=this.clone(),j=mx(r,f,!0);return j&&(O.$L=j),O},n.clone=function(){return uu.w(this.$d,this)},n.toDate=function(){return new Date(this.valueOf())},n.toJSON=function(){return this.isValid()?this.toISOString():null},n.toISOString=function(){return this.$d.toISOString()},n.toString=function(){return this.$d.toUTCString()},t}(),r5=vx.prototype;Dd.prototype=r5,[["$ms",XC],["$s",dy],["$m",fy],["$H",hy],["$W",Am],["$M",rp],["$y",km],["$D",py]].forEach(function(t){r5[t[1]]=function(n){return this.$g(n,t[0],t[1])}}),Dd.extend=function(t,n){return t.$i||(t(n,vx,Dd),t.$i=!0),Dd},Dd.locale=mx,Dd.isDayjs=e3,Dd.unix=function(t){return Dd(1e3*t)},Dd.en=Tv[ab],Dd.Ls=Tv,Dd.p={};const Op=Dd;var gy=yt(6200),xH=yt(7161),wH=yt.n(xH),CH=yt(4316),i5=yt.n(CH),kH={LTS:"h:mm:ss A",LT:"h:mm A",L:"MM/DD/YYYY",LL:"MMMM D, YYYY",LLL:"MMMM D, YYYY h:mm A",LLLL:"dddd, MMMM D, YYYY h:mm A"},MH=/(\[[^[]*\])|([-_:/.,()\s]+)|(A|a|YYYY|YY?|MM?M?M?|Do|DD?|hh?|HH?|mm?|ss?|S{1,3}|z|ZZ?)/g,yx=/\d\d/,Rp=/\d\d?/,ob=/\d*[^-_:/,()\s\d]+/,Tm={},a5=function(n){return(n=+n)+(n>68?1900:2e3)},Xf=function(n){return function(e){this[n]=+e}},o5=[/[+-]\d\d:?(\d\d)?|Z/,function(t){(this.zone||(this.zone={})).offset=function LH(t){if(!t||"Z"===t)return 0;var n=t.match(/([+-]|\d\d)/g),e=60*n[1]+(+n[2]||0);return 0===e?0:"+"===n[0]?-e:e}(t)}],t3=function(n){var e=Tm[n];return e&&(e.indexOf?e:e.s.concat(e.f))},s5=function(n,e){var r,O=Tm.meridiem;if(O){for(var j=1;j<=24;j+=1)if(n.indexOf(O(j,0,e))>-1){r=j>12;break}}else r=n===(e?"pm":"PM");return r},OH={A:[ob,function(t){this.afternoon=s5(t,!1)}],a:[ob,function(t){this.afternoon=s5(t,!0)}],S:[/\d/,function(t){this.milliseconds=100*+t}],SS:[yx,function(t){this.milliseconds=10*+t}],SSS:[/\d{3}/,function(t){this.milliseconds=+t}],s:[Rp,Xf("seconds")],ss:[Rp,Xf("seconds")],m:[Rp,Xf("minutes")],mm:[Rp,Xf("minutes")],H:[Rp,Xf("hours")],h:[Rp,Xf("hours")],HH:[Rp,Xf("hours")],hh:[Rp,Xf("hours")],D:[Rp,Xf("day")],DD:[yx,Xf("day")],Do:[ob,function(t){var e=Tm.ordinal,r=t.match(/\d+/);if(this.day=r[0],e)for(var f=1;f<=31;f+=1)e(f).replace(/\[|\]/g,"")===t&&(this.day=f)}],M:[Rp,Xf("month")],MM:[yx,Xf("month")],MMM:[ob,function(t){var n=t3("months"),r=(t3("monthsShort")||n.map(function(f){return f.slice(0,3)})).indexOf(t)+1;if(r<1)throw new Error;this.month=r%12||r}],MMMM:[ob,function(t){var e=t3("months").indexOf(t)+1;if(e<1)throw new Error;this.month=e%12||e}],Y:[/[+-]?\d+/,Xf("year")],YY:[yx,function(t){this.year=a5(t)}],YYYY:[/\d{4}/,Xf("year")],Z:o5,ZZ:o5};const l5=function(t,n,e){e.p.customParseFormat=!0,t&&t.parseTwoDigitYear&&(a5=t.parseTwoDigitYear);var r=n.prototype,f=r.parse;r.parse=function(O){var j=O.date,he=O.utc,Ce=O.args;this.$u=he;var Ye=Ce[1];if("string"==typeof Ye){var ft=!0===Ce[2],Rt=!0===Ce[3],Kt=ft||Rt,cn=Ce[2];Rt&&(cn=Ce[2]),Tm=this.$locale(),!ft&&cn&&(Tm=e.Ls[cn]),this.$d=function(n,e,r){try{if(["x","X"].indexOf(e)>-1)return new Date(("X"===e?1e3:1)*n);var O=function FH(t){t=function(n,e){return n.replace(/(\[[^\]]+])|(LTS?|l{1,4}|L{1,4})/g,function(r,f,O){var j=O&&O.toUpperCase();return f||e[O]||kH[O]||function(n){return n.replace(/(\[[^\]]+])|(MMMM|MM|DD|dddd)/g,function(e,r,f){return r||f.slice(1)})}(e[j])})}(t,Tm&&Tm.formats);for(var n=t.match(MH),e=n.length,r=0;r<e;r+=1){var f=n[r],O=OH[f],he=O&&O[1];n[r]=he?{regex:O&&O[0],parser:he}:f.replace(/^\[|\]$/g,"")}return function(Ce){for(var Ye={},ft=0,Rt=0;ft<e;ft+=1){var Kt=n[ft];if("string"==typeof Kt)Rt+=Kt.length;else{var cn=Kt.regex,Fn=Kt.parser,Hn=Ce.slice(Rt),Vr=cn.exec(Hn)[0];Fn.call(Ye,Vr),Ce=Ce.replace(Vr,"")}}return function RH(t){var n=t.afternoon;if(void 0!==n){var e=t.hours;n?e<12&&(t.hours+=12):12===e&&(t.hours=0),delete t.afternoon}}(Ye),Ye}}(e)(n),j=O.year,he=O.month,Ce=O.day,Ye=O.hours,ft=O.minutes,Rt=O.seconds,Kt=O.milliseconds,cn=O.zone,Fn=new Date,Hn=Ce||(j||he?1:Fn.getDate()),pr=j||Fn.getFullYear(),Vr=0;j&&!he||(Vr=he>0?he-1:Fn.getMonth());var Lr=Ye||0,Mi=ft||0,Pi=Rt||0,yi=Kt||0;return cn?new Date(Date.UTC(pr,Vr,Hn,Lr,Mi,Pi,yi+60*cn.offset*1e3)):r?new Date(Date.UTC(pr,Vr,Hn,Lr,Mi,Pi,yi)):new Date(pr,Vr,Hn,Lr,Mi,Pi,yi)}catch{return new Date("")}}(j,Ye,he),this.init(),cn&&!0!==cn&&(this.$L=this.locale(cn).$L),Kt&&j!=this.format(Ye)&&(this.$d=new Date("")),Tm={}}else if(Ye instanceof Array)for(var Fn=Ye.length,Hn=1;Hn<=Fn;Hn+=1){Ce[1]=Ye[Hn-1];var pr=e.apply(this,Ce);if(pr.isValid()){this.$d=pr.$d,this.$L=pr.$L,this.init();break}Hn===Fn&&(this.$d=new Date(""))}else f.call(this,O)}};var BH=yt(8166),zH=yt.n(BH),n3=function(t,n){return(n3=Object.setPrototypeOf||{__proto__:[]}instanceof Array&&function(e,r){e.__proto__=r}||function(e,r){for(var f in r)r.hasOwnProperty(f)&&(e[f]=r[f])})(t,n)};function r3(t,n){function e(){this.constructor=t}n3(t,n),t.prototype=null===n?Object.create(n):(e.prototype=n.prototype,new e)}function ea(t){var n="function"==typeof Symbol&&t[Symbol.iterator],e=0;return n?n.call(t):{next:function(){return t&&e>=t.length&&(t=void 0),{value:t&&t[e++],done:!t}}}}function bx(t,n){var e="function"==typeof Symbol&&t[Symbol.iterator];if(!e)return t;var f,j,r=e.call(t),O=[];try{for(;(void 0===n||n-- >0)&&!(f=r.next()).done;)O.push(f.value)}catch(he){j={error:he}}finally{try{f&&!f.done&&(e=r.return)&&e.call(r)}finally{if(j)throw j.error}}return O}function u5(){for(var t=[],n=0;n<arguments.length;n++)t=t.concat(bx(arguments[n]));return t}var HH=function(){function t(){}return t.prototype.next=function(){return{done:!0,value:null}},t}(),c5=function(){function t(){}return t.prototype[Symbol.iterator]=function(){return new HH},t}(),GH=function(){function t(){this.index=0}return t.prototype.next=function(){return{done:!1,value:this.index++}},t}(),a3=function(){function t(){}return t.prototype[Symbol.iterator]=function(){return new GH},t}(),VH=function(){function t(n){this.iterators=n}return t.prototype.next=function(){if(0===this.iterators.length)return{done:!0,value:[]};var j,he,n=[];try{for(var e=ea(this.iterators),r=e.next();!r.done;r=e.next()){var O=r.value.next();if(O.done)return{done:!0,value:[]};n.push(O.value)}}catch(Ce){j={error:Ce}}finally{try{r&&!r.done&&(he=e.return)&&he.call(e)}finally{if(j)throw j.error}}return{done:!1,value:n}},t}(),sb=function(){function t(n){this.iterables=n}return t.prototype[Symbol.iterator]=function(){var O,j,n=[];try{for(var e=ea(this.iterables),r=e.next();!r.done;r=e.next())n.push(r.value[Symbol.iterator]())}catch(he){O={error:he}}finally{try{r&&!r.done&&(j=e.return)&&j.call(e)}finally{if(O)throw O.error}}return new VH(n)},t}(),jH=function(){function t(n,e){this.index=0,this.iterator=n,this.selector=e}return t.prototype.next=function(){var n=this.iterator.next();return n.done?{done:!0}:{done:!1,value:this.selector(n.value,this.index++)}},t}(),qd=function(){function t(n,e){this.iterable=n,this.selector=e}return t.prototype[Symbol.iterator]=function(){var n=this.iterable[Symbol.iterator]();return new jH(n,this.selector)},t}(),UH=function(){function t(n,e){this.index=0,this.iterator=n,this.selector=e,this.outputIterator=null}return t.prototype.next=function(){for(;;){if(null===this.outputIterator){var n=this.iterator.next();if(n.done)return{done:!0};var e=this.selector(n.value,this.index++);this.outputIterator=e[Symbol.iterator]()}var r=this.outputIterator.next();if(!r.done)return r;this.outputIterator=null}},t}(),d5=function(){function t(n,e){this.iterable=n,this.selector=e}return t.prototype[Symbol.iterator]=function(){var n=this.iterable[Symbol.iterator]();return new UH(n,this.selector)},t}(),WH=function(){function t(n,e){this.childIterator=n,this.numElements=e}return t.prototype.next=function(){return this.numElements<=0?{done:!0}:(--this.numElements,this.childIterator.next())},t}(),my=function(){function t(n,e){this.childIterable=n,this.numElements=e}return t.prototype[Symbol.iterator]=function(){var n=this.childIterable[Symbol.iterator]();return new WH(n,this.numElements)},t}(),qH=function(){function t(n,e){this.done=!1,this.childIterator=n,this.predicate=e}return t.prototype.next=function(){if(!this.done){var n=this.childIterator.next();if(n.done)this.done=!0;else{if(this.predicate(n.value))return n;this.done=!0}}return{done:!0}},t}(),Oh=function(){function t(n,e){this.childIterable=n,this.predicate=e}return t.prototype[Symbol.iterator]=function(){var n=this.childIterable[Symbol.iterator]();return new qH(n,this.predicate)},t}(),KH=function(){function t(n,e){this.childIterator=n,this.predicate=e}return t.prototype.next=function(){for(;;){var n=this.childIterator.next();if(n.done||this.predicate(n.value))return n}},t}(),vy=function(){function t(n,e){this.childIterable=n,this.predicate=e}return t.prototype[Symbol.iterator]=function(){var n=this.childIterable[Symbol.iterator]();return new KH(n,this.predicate)},t}(),JH=function(){function t(n){this.curIterator=null,this.iterables=n,this.iterator=n[Symbol.iterator](),this.moveToNextIterable()}return t.prototype.moveToNextIterable=function(){var n=this.iterator.next();this.curIterator=n.done?null:n.value[Symbol.iterator]()},t.prototype.next=function(){for(;;){if(null==this.curIterator)return{done:!0};var n=this.curIterator.next();if(!n.done)return n;this.moveToNextIterable()}},t}(),_x=function(){function t(n){this.iterables=n}return t.prototype[Symbol.iterator]=function(){return new JH(this.iterables)},t}(),YH=function(){function t(n,e,r){this.iterable=n,this.period=e,this.whichIndex=r}return t.prototype.next=function(){this.iterator||(this.iterator=this.iterable[Symbol.iterator]());for(var n=[],e=0;e<this.period;++e){var r=this.iterator.next();if(r.done)break;n.push(r.value)}if(0===n.length)return{done:!0};var f=new Qs({pairs:n});return{value:[this.whichIndex===lb.Start?f.getIndex().first():f.getIndex().last(),f],done:!1}},t}(),ZH=function(){function t(n,e,r){this.iterable=n,this.period=e,this.whichIndex=r}return t.prototype[Symbol.iterator]=function(){return new YH(this.iterable,this.period,this.whichIndex)},t}(),xx=function(){function t(n){this.index=0,this.arr=n}return t.prototype.next=function(){return this.index<this.arr.length?{done:!1,value:this.arr[this.index++]}:{done:!0}},t}(),yy=function(){function t(n){this.iterable=n}return t.prototype[Symbol.iterator]=function(){var O,j,n=[];try{for(var e=ea(this.iterable),r=e.next();!r.done;r=e.next())n.push(r.value)}catch(he){O={error:he}}finally{try{r&&!r.done&&(j=e.return)&&j.call(e)}finally{if(O)throw O.error}}return n.reverse(),new xx(n)},t}(),$H=function(){function t(n,e){this.iterators=n.map(function(r){return r[Symbol.iterator]()}),this.zipper=e}return t.prototype.next=function(){var n=this.iterators.map(function(Ye){return Ye.next()});try{for(var e=ea(n),r=e.next();!r.done;r=e.next())if(r.value.done)return{done:!0}}catch(Ye){he={error:Ye}}finally{try{r&&!r.done&&(Ce=e.return)&&Ce.call(e)}finally{if(he)throw he.error}}var he,Ce,O=n.map(function(Ye){return Ye.value}),j=new Qs(O);return{done:!1,value:this.zipper(j)}},t}(),f5=function(){function t(n,e){this.iterables=n,this.zipper=e}return t.prototype[Symbol.iterator]=function(){return new $H(this.iterables,this.zipper)},t}(),XH=function(){function t(n,e){this.valuesAlreadySeen=new Set,this.iterator=n[Symbol.iterator](),this.selector=e}return t.prototype.next=function(){for(;;){var n=this.iterator.next();if(n.done)return{done:!0};var e;if(e=this.selector?this.selector(n.value):n.value,!this.valuesAlreadySeen.has(e))return this.valuesAlreadySeen.add(e),{done:!1,value:n.value}}},t}(),wx=function(){function t(n,e){this.iterable=n,this.selector=e}return t.prototype[Symbol.iterator]=function(){return new XH(this.iterable,this.selector)},t}(),QH=function(){function t(n,e,r){this.iterable=n,this.period=e,this.whichIndex=r}return t.prototype.next=function(){if(this.curWindow){if(this.curWindow.shift(),(e=this.iterator.next()).done)return{done:!0};this.curWindow.push(e.value)}else{this.curWindow=[],this.iterator=this.iterable[Symbol.iterator]();for(var n=0;n<this.period;++n){var e;if((e=this.iterator.next()).done)return{done:!0};this.curWindow.push(e.value)}}var r=new Qs({pairs:this.curWindow});return{value:[this.whichIndex===lb.Start?r.getIndex().first():r.getIndex().last(),r],done:!1}},t}(),eG=function(){function t(n,e,r){this.iterable=n,this.period=e,this.whichIndex=r}return t.prototype[Symbol.iterator]=function(){return new QH(this.iterable,this.period,this.whichIndex)},t}(),tG=function(){function t(n,e){this.iterator=n[Symbol.iterator](),this.nextValue=this.iterator.next(),this.comparer=e}return t.prototype.next=function(){if(this.nextValue.done)return{done:!0};for(var n=[this.nextValue.value],e=this.nextValue.value;this.nextValue=this.iterator.next(),!this.nextValue.done;){if(!this.comparer(e[1],this.nextValue.value[1])){e=this.nextValue.value;break}n.push(this.nextValue.value),e=this.nextValue.value}return{value:new Qs({pairs:n}),done:!1}},t}(),nG=function(){function t(n,e){this.iterable=n,this.comparer=e}return t.prototype[Symbol.iterator]=function(){return new tG(this.iterable,this.comparer)},t}(),Fp=function(t){return t[t.Ascending=0]="Ascending",t[t.Descending=1]="Descending",t}(Fp||{}),rG=function(){function t(n,e){this.values=n,this.sortSpec=e,this.keys=[]}return t.prototype.genKeys=function(){var O,j;if(!(this.keys.length>0))try{for(var e=ea(this.values),r=e.next();!r.done;r=e.next())this.keys.push(this.sortSpec.selector(r.value,0))}catch(he){O={error:he}}finally{try{r&&!r.done&&(j=e.return)&&j.call(e)}finally{if(O)throw O.error}}},t.prototype.compare=function(n,e){this.genKeys();var r=this.keys[n],f=this.keys[e],O=-1;return r===f?O=0:r>f&&(O=1),this.sortSpec.direction===Fp.Descending?-O:O},t}(),Cx=function(){function t(n,e){this.iterable=n,this.sortSpec=e}return t.prototype[Symbol.iterator]=function(){var n=[],e=[],r=0;try{for(var f=ea(this.iterable),O=f.next();!O.done;O=f.next()){var j=O.value;n.push(r),e.push(j),++r}}catch(yi){Hn={error:yi}}finally{try{O&&!O.done&&(pr=f.return)&&pr.call(f)}finally{if(Hn)throw Hn.error}}var he=[];try{for(var Ce=ea(this.sortSpec),Ye=Ce.next();!Ye.done;Ye=Ce.next())he.push(new rG(e,Ye.value))}catch(yi){Vr={error:yi}}finally{try{Ye&&!Ye.done&&(Lr=Ce.return)&&Lr.call(Ce)}finally{if(Vr)throw Vr.error}}he[0].genKeys(),n.sort(function(yi,sa){try{for(var Ca=ea(he),xa=Ca.next();!xa.done;xa=Ca.next()){var mo=xa.value.compare(yi,sa);if(0!==mo)return mo}}catch(jo){Vo={error:jo}}finally{try{xa&&!xa.done&&(eo=Ca.return)&&eo.call(Ca)}finally{if(Vo)throw Vo.error}}return 0;var Vo,eo});var Hn,pr,Vr,Lr,Mi,Pi,Rt=[];try{for(var Kt=ea(n),cn=Kt.next();!cn.done;cn=Kt.next())Rt.push(e[cn.value])}catch(yi){Mi={error:yi}}finally{try{cn&&!cn.done&&(Pi=Kt.return)&&Pi.call(Kt)}finally{if(Mi)throw Mi.error}}return new xx(Rt)},t}(),iG=function(){function t(n,e){this.iterator=n,this.extractIndex=e}return t.prototype.next=function(){var n=this.iterator.next();return n.done?n:{done:!1,value:n.value[this.extractIndex]}},t}(),Ax=function(){function t(n,e){this.arrayIterable=n,this.extractIndex=e}return t.prototype[Symbol.iterator]=function(){var n=this.arrayIterable[Symbol.iterator]();return new iG(n,this.extractIndex)},t}(),aG=function(){function t(n,e){this.iterator=n,this.numValues=e}return t.prototype.next=function(){for(;--this.numValues>=0;){var n=this.iterator.next();if(n.done)return n}return this.iterator.next()},t}(),by=function(){function t(n,e){this.iterable=n,this.numValues=e}return t.prototype[Symbol.iterator]=function(){var n=this.iterable[Symbol.iterator]();return new aG(n,this.numValues)},t}(),oG=function(){function t(n,e){this.doneSkipping=!1,this.childIterator=n,this.predicate=e}return t.prototype.next=function(){for(;;){var n=this.childIterator.next();if(n.done)return n;if(this.doneSkipping||!this.predicate(n.value))return this.doneSkipping=!0,n}},t}(),Rh=function(){function t(n,e){this.childIterable=n,this.predicate=e}return t.prototype[Symbol.iterator]=function(){var n=this.childIterable[Symbol.iterator]();return new oG(n,this.predicate)},t}(),sG=function(){function t(n,e,r){this.columnNames=n,this.iterable=e,this.period=r}return t.prototype.next=function(){this.iterator||(this.iterator=this.iterable[Symbol.iterator]());for(var n=[],e=0;e<this.period;++e){var r=this.iterator.next();if(r.done)break;n.push(r.value)}return 0===n.length?{done:!0}:{value:new Xs({columnNames:this.columnNames,pairs:n}),done:!1}},t}(),lG=function(){function t(n,e,r){this.columnNames=n,this.iterable=e,this.period=r}return t.prototype[Symbol.iterator]=function(){return new sG(this.columnNames,this.iterable,this.period)},t}(),uG=function(){function t(n,e){this.index=0,this.columnNames=Array.from(n),this.rowsIterator=e[Symbol.iterator]()}return t.prototype.next=function(){var n=this.rowsIterator.next();if(n.done)return{done:!0};for(var e=n.value,r={},f=0;f<this.columnNames.length;++f)r[this.columnNames[f]]=e[f];return{done:!1,value:r}},t}(),h5=function(){function t(n,e){this.columnNames=n,this.rows=e}return t.prototype[Symbol.iterator]=function(){return new uG(this.columnNames,this.rows)},t}(),cG=function(){function t(n,e,r){this.columnNames=n,this.iterable=e,this.period=r}return t.prototype.next=function(){if(this.curWindow){if(this.curWindow.shift(),(e=this.iterator.next()).done)return{done:!0};this.curWindow.push(e.value)}else{this.curWindow=[],this.iterator=this.iterable[Symbol.iterator]();for(var n=0;n<this.period;++n){var e;if((e=this.iterator.next()).done)return{done:!0};this.curWindow.push(e.value)}}return{value:new Xs({columnNames:this.columnNames,pairs:this.curWindow}),done:!1}},t}(),dG=function(){function t(n,e,r){this.columnNames=n,this.iterable=e,this.period=r}return t.prototype[Symbol.iterator]=function(){return new cG(this.columnNames,this.iterable,this.period)},t}(),fG=function(){function t(n,e,r){this.columnNames=n,this.iterator=e[Symbol.iterator](),this.nextValue=this.iterator.next(),this.comparer=r}return t.prototype.next=function(){if(this.nextValue.done)return{done:!0};for(var n=[this.nextValue.value],e=this.nextValue.value;this.nextValue=this.iterator.next(),!this.nextValue.done;){if(!this.comparer(e[1],this.nextValue.value[1])){e=this.nextValue.value;break}n.push(this.nextValue.value),e=this.nextValue.value}return{value:new Xs({columnNames:this.columnNames,pairs:n}),done:!1}},t}(),hG=function(){function t(n,e,r){this.columnNames=n,this.iterable=e,this.comparer=r}return t.prototype[Symbol.iterator]=function(){return new fG(this.columnNames,this.iterable,this.comparer)},t}(),pG=function(){function t(n,e){this.repetition=0,this.iterator=n[Symbol.iterator](),this.count=e,this.result=this.iterator.next()}return t.prototype.next=function(){return 0==this.count?{done:!0}:(this.repetition==this.count&&(this.result=this.iterator.next(),this.repetition=0),this.repetition+=1,this.result.done?{done:!0}:{done:!1,value:this.result.value})},t}(),gG=function(){function t(n,e){this.iterable=n,this.count=e}return t.prototype[Symbol.iterator]=function(){return new pG(this.iterable,this.count)},t}(),mG=function(){function t(n,e){this.count=0,this.repetition=0,this.firstIteration=!0,this.iterable=n,this.iterator=n[Symbol.iterator](),this.count=e}return t.prototype.next=function(){var n=this.iterator.next();return this.firstIteration&&n.done?{done:!0}:(this.firstIteration=!1,n.done&&(this.repetition+=1,this.iterator=this.iterable[Symbol.iterator](),n=this.iterator.next()),this.repetition<this.count?{done:!1,value:n.value}:{done:!0})},t}(),vG=function(){function t(n,e){this.iterable=n,this.count=e}return t.prototype[Symbol.iterator]=function(){return new mG(this.iterable,this.count)},t}(),yG=function(){function t(n){this.iteratorIndex=0,this.iterators=n.map(function(e){return e[Symbol.iterator]()})}return t.prototype.next=function(){if(this.iterators.length>0){for(var n=this.iterators[this.iteratorIndex].next();n.done;){if(this.iteratorIndex+=1,!(this.iteratorIndex<this.iterators.length))return{done:!0};n=this.iterators[this.iteratorIndex].next()}return{done:!1,value:n.value}}return{done:!0}},t}(),bG=function(){function t(n){this.iterables=n}return t.prototype[Symbol.iterator]=function(){return new yG(this.iterables)},t}(),_G=function(){function t(n,e){this.columnNamesIterator=null,this.values=n,this.considerAllRows=e}return t.prototype.next=function(){if(null===this.columnNamesIterator)if(this.considerAllRows){var n={};try{for(var e=ea(this.values),r=e.next();!r.done;r=e.next()){var f=r.value;try{for(var O=ea(Object.keys(f)),j=O.next();!j.done;j=O.next())n[j.value]=!0}catch(Fn){Kt={error:Fn}}finally{try{j&&!j.done&&(cn=O.return)&&cn.call(O)}finally{if(Kt)throw Kt.error}}}}catch(Fn){ft={error:Fn}}finally{try{r&&!r.done&&(Rt=e.return)&&Rt.call(e)}finally{if(ft)throw ft.error}}this.columnNamesIterator=new xx(Object.keys(n))}else{var Ye=this.values[Symbol.iterator]().next();if(Ye.done)return{done:!0,value:""};this.columnNamesIterator=new xx(Object.keys(Ye.value))}return this.columnNamesIterator.next();var ft,Rt,Kt,cn},t}(),p5=function(){function t(n,e){this.values=n,this.considerAllRows=e}return t.prototype[Symbol.iterator]=function(){return new _G(this.values,this.considerAllRows)},t}();function o3(t,n){var Ce,Ye,e={},r=[];try{for(var f=ea(t),O=f.next();!O.done;O=f.next()){var j=O.value,he=n&&n(j)||j;e[he]||(e[he]=!0,r.push(j))}}catch(ft){Ce={error:ft}}finally{try{O&&!O.done&&(Ye=f.return)&&Ye.call(f)}finally{if(Ce)throw Ce.error}}return r}function Mv(t,n,e){var Ce,Ye,r={};try{for(var f=ea(t),O=f.next();!O.done;O=f.next()){var j=O.value;r[n(j)]=e(j)}}catch(ft){Ce={error:ft}}finally{try{O&&!O.done&&(Ye=f.return)&&Ye.call(f)}finally{if(Ce)throw Ce.error}}return r}function g5(t){return void 0===t?"undefined":cu(t)?"number":Ss(t)?"string":t instanceof Date?"date":function wG(t){return(0,gy.ZP)(t).isBoolean}(t)?"boolean":"unsupported"}function Qc(t){return(0,gy.ZP)(t).isObject&&!s3(t)}function pa(t){return(0,gy.ZP)(t).isFunction}function Ss(t){return(0,gy.ZP)(t).isString}function s3(t){return"[object Date]"===Object.prototype.toString.call(t)}function cu(t){return(0,gy.ZP)(t).isNumber}function du(t){return(0,gy.ZP)(t).isArray}function l3(t){return void 0===t}var CG=function(){function t(n){this.iterable=n,this.index=0}return t.prototype.next=function(){return this.iterable._next(this.index++)},t}(),Fh=function(){function t(n){this.iterator=n,this.cached=[]}return t.prototype[Symbol.iterator]=function(){return new CG(this)},t.prototype._next=function(n){if(n>=this.cached.length){var e=this.iterator.next();if(e.done)return{done:!0};this.cached.push(e.value)}return{done:!1,value:this.cached[n]}},t}(),Xs=function(){function t(n){if(this.configFn=null,this.content=null,this.indexedContent=null,n){var e=n;if(void 0!==e.getTypeCode){var r=e.getTypeCode();if("dataframe"===r||"series"===r)return void(void 0!==e.content?this.content=e.content:this.configFn=e.configFn)}pa(n)?this.configFn=n:this.content=t.isIterator(n)?t.initFromIterator(n):t.isIterable(n)?t.initFromIterable(n):t.initFromConfig(n)}else this.content=t.initEmpty()}return t.initFromIterator=function(n){return t.initFromIterable(new Fh(n))},t.initFromIterable=function(n){var e=n[Symbol.iterator]().next(),r=e.done?[]:Object.keys(e.value);return{index:t.defaultCountIterable,values:n,pairs:new sb([t.defaultCountIterable,n]),isBaked:!0,columnNames:r,isCaseSensitive:!1}},t.initEmpty=function(){return{index:t.defaultEmptyIterable,values:t.defaultEmptyIterable,pairs:t.defaultEmptyIterable,isBaked:!0,columnNames:[],isCaseSensitive:!1}},t.initColumnNames=function(n,e){var r=[],f={},O=Array.from(n).map(function(Lr){return Lr.toString()});try{for(var j=ea(O),he=j.next();!he.done;he=j.next()){var Ce=he.value;void 0===f[Ye=void 0!==e&&e?Ce:Ce.toLowerCase()]?f[Ye]=1:f[Ye]+=1}}catch(Lr){Fn={error:Lr}}finally{try{he&&!he.done&&(Hn=j.return)&&Hn.call(j)}finally{if(Fn)throw Fn.error}}var Fn,Hn,pr,Vr,ft={};try{for(var Rt=ea(O),Kt=Rt.next();!Kt.done;Kt=Rt.next()){var Ye;if(Ce=Kt.value,f[Ye=void 0!==e&&e?Ce:Ce.toLowerCase()]>1){var cn=1;void 0!==ft[Ye]&&(cn=ft[Ye]),r.push(Ce+"."+cn),ft[Ye]=cn+1}else r.push(Ce)}}catch(Lr){pr={error:Lr}}finally{try{Kt&&!Kt.done&&(Vr=Rt.return)&&Vr.call(Rt)}finally{if(pr)throw pr.error}}return r},t.isIterator=function(n){return Qc(n)&&pa(n.next)},t.isIterable=function(n){return du(n)||Qc(n)&&pa(n[Symbol.iterator])},t.checkIterable=function(n,e){if(!t.isIterable(n))throw new Error("Expected '"+e+"' field of DataFrame config object to be an array of values or an iterable of values.")},t.initFromConfig=function(n){var e,r,f,j,Hn,pr,O=!1;if(n.pairs&&(t.isIterator(n.pairs)?f=new Fh(n.pairs):(t.checkIterable(n.pairs,"pairs"),f=n.pairs)),n.columns){var he=n.columns;if(t.isIterator(he)&&(he=new Fh(he)),t.isIterable(he)){var Ce=he;j=Array.from(Ce).map(function(Vr){return Vr.name}),he=Mv(Ce,function(Vr){return Vr.name},function(Vr){return Vr.series})}else{if(!Qc(he))throw new Error("Expected 'columns' member of 'config' parameter to DataFrame constructor to be an object with fields that define columns.");j=Object.keys(he)}var Ye=[];try{for(var ft=ea(j),Rt=ft.next();!Rt.done;Rt=ft.next()){var Kt=Rt.value,cn=he[Kt];t.isIterator(cn)?cn=new Fh(cn):t.checkIterable(cn,Kt),Ye.push(cn)}}catch(Vr){Hn={error:Vr}}finally{try{Rt&&!Rt.done&&(pr=ft.return)&&pr.call(ft)}finally{if(Hn)throw Hn.error}}r=new h5(j,new sb(Ye))}else if(n.columnNames&&(j=t.isIterator(n.columnNames)?new Fh(n.columnNames):n.columnNames,j=this.initColumnNames(j,n.caseSensitive)),n.rows){n.columnNames||(j=new qd(new a3,function(Vr){return"Column."+Vr.toString()}));var Fn=void 0;t.isIterator(n.rows)?Fn=new Fh(n.rows):(t.checkIterable(n.rows,"rows"),Fn=n.rows),r=new h5(j,Fn)}else n.values?(t.isIterator(n.values)?r=new Fh(n.values):(t.checkIterable(n.values,"values"),r=n.values),n.columnNames||(j=new p5(r,n.considerAllRows||!1))):f?(r=new Ax(f,1),n.columnNames||(j=new p5(r,n.considerAllRows||!1))):(r=t.defaultEmptyIterable,n.columnNames||(j=t.defaultEmptyIterable));return n.index?t.isIterator(n.index)?e=new Fh(n.index):(t.checkIterable(n.index,"index"),e=n.index):e=f?new Ax(f,0):t.defaultCountIterable,f||(f=new sb([e,r])),void 0!==n.baked&&(O=n.baked),{index:e,values:r,pairs:f,isBaked:O,columnNames:j,isCaseSensitive:n.caseSensitive||!1}},t.prototype.lazyInit=function(){null===this.content&&null!==this.configFn&&(this.content=t.initFromConfig(this.configFn()))},t.prototype.getContent=function(){return this.lazyInit(),this.content},t.prototype.getRowByIndex=function(n){if(!this.indexedContent){this.indexedContent=new Map;try{for(var e=ea(this.getContent().pairs),r=e.next();!r.done;r=e.next()){var f=r.value;this.indexedContent.set(f[0],f[1])}}catch(he){O={error:he}}finally{try{r&&!r.done&&(j=e.return)&&j.call(e)}finally{if(O)throw O.error}}}return this.indexedContent.get(n);var O,j},t.prototype[Symbol.iterator]=function(){return this.getContent().values[Symbol.iterator]()},t.prototype.getColumnNames=function(){return Array.from(this.getContent().columnNames)},t.prototype.getColumns=function(){var n=this;return new Qs(function(){return{values:n.getColumnNames().map(function(r){var f=n.getSeries(r).skipWhile(function(j){return null==j});return{name:r,type:g5(f.any()?f.first():void 0),series:f}})}})},t.prototype.isCaseSensitive=function(){return this.getContent().isCaseSensitive},t.prototype.cast=function(){return this},t.prototype.getIndex=function(){var n=this;return new y5(function(){return{values:n.getContent().index}})},t.prototype.setIndex=function(n){if(!Ss(n))throw new Error("Expected 'columnName' parameter to 'DataFrame.setIndex' to be a string that specifies the name of the column to set as the index for the dataframe.");return this.withIndex(this.getSeries(n))},t.prototype.withIndex=function(n){var e=this;return pa(n)?new t(function(){var r=e.getContent();return{columnNames:r.columnNames,values:r.values,index:e.deflate(n)}}):(t.checkIterable(n,"newIndex"),new t(function(){var r=e.getContent();return{columnNames:r.columnNames,values:r.values,index:n}}))},t.prototype.resetIndex=function(){var n=this;return new t(function(){var e=n.getContent();return{columnNames:e.columnNames,values:e.values}})},t.prototype.getSeries=function(n){var e=this;if(!Ss(n))throw new Error("Expected 'columnName' parameter to 'DataFrame.getSeries' function to be a string that specifies the name of the column to retreive.");return new Qs(function(){return{values:new qd(e.getContent().values,function(r){return r[n]}),index:e.getContent().index}})},t.prototype.hasSeries=function(n){var j,he,e=n.toLowerCase();try{for(var r=ea(this.getColumnNames()),f=r.next();!f.done;f=r.next())if(f.value.toLowerCase()===e)return!0}catch(Ce){j={error:Ce}}finally{try{f&&!f.done&&(he=r.return)&&he.call(r)}finally{if(j)throw j.error}}return!1},t.prototype.expectSeries=function(n){if(!this.hasSeries(n))throw new Error("Expected dataframe to contain series with column name: '"+n+"'.");return this.getSeries(n)},t.prototype.withSeries=function(n,e){var r=this;if(Qc(n)){if(!l3(e))throw new Error("Expected 'series' parameter to 'DataFrame.withSeries' to not be set when 'columnNameOrSpec is an object.")}else{if(!Ss(n))throw new Error("Expected 'columnNameOrSpec' parameter to 'DataFrame.withSeries' function to be a string that specifies the column to set or replace.");if(!pa(e)&&!Qc(e))throw new Error("Expected 'series' parameter to 'DataFrame.withSeries' to be a Series object or a function that takes a dataframe and produces a Series.")}if(Qc(n)){var f=n,O=Object.keys(f),j=this;try{for(var he=ea(O),Ce=he.next();!Ce.done;Ce=he.next()){var Ye=Ce.value;j=j.withSeries(Ye,f[Ye])}}catch(Fn){Kt={error:Fn}}finally{try{Ce&&!Ce.done&&(cn=he.return)&&cn.call(he)}finally{if(Kt)throw Kt.error}}return j.cast()}var Kt,cn,ft=n;return this.none()?(pa(e)?e(this):e).inflate(function(Fn){var Hn={};return Hn[ft]=Fn,Hn}).cast():new t(function(){var Hn=function xG(t,n,e){var he,Ce,r=new Map;try{for(var f=ea(t),O=f.next();!O.done;O=f.next()){var j=O.value;r.set(n(j),e(j))}}catch(Ye){he={error:Ye}}finally{try{O&&!O.done&&(Ce=f.return)&&Ce.call(f)}finally{if(he)throw he.error}}return r}((pa(e)?e(r):e).toPairs(),function(Vr){return Vr[0]},function(Vr){return Vr[1]});return{columnNames:o3(r.getColumnNames().concat([ft])),index:r.getContent().index,pairs:new qd(r.getContent().pairs,function(Vr){var Lr=Vr[0],Pi=Object.assign({},Vr[1]);return Pi[ft]=Hn.get(Lr),[Lr,Pi]})}})},t.merge=function(n){var e=!1,r=new Map;try{for(var f=ea(n),O=f.next();!O.done;O=f.next()){var j=O.value;j.isCaseSensitive()&&(e=!0);try{for(var he=ea(j.toPairs()),Ce=he.next();!Ce.done;Ce=he.next()){var Ye=Ce.value,ft=Ye[0].toString();if(r.has(ft)){var Rt=r.get(ft),Kt={index:Ye[0],value:Object.assign({},Rt.value,Ye[1])};r.set(ft,Kt)}else r.set(ft,{index:Ye[0],value:Ye[1]})}}catch(Pi){Lr={error:Pi}}finally{try{Ce&&!Ce.done&&(Mi=he.return)&&Mi.call(he)}finally{if(Lr)throw Lr.error}}}}catch(Pi){pr={error:Pi}}finally{try{O&&!O.done&&(Vr=f.return)&&Vr.call(f)}finally{if(pr)throw pr.error}}var pr,Vr,Lr,Mi,Fn=o3(Array.from(n).map(function(Pi){return Pi.getColumnNames()}).reduce(function(Pi,yi){return Pi.concat(yi)},[])),Hn=Array.from(r.values()).map(function(Pi){return[Pi.index,Pi.value]});return Hn.sort(function(Pi,yi){return Pi[0]===yi[0]?0:Pi[0]>yi[0]?1:-1}),new t({columnNames:Fn,pairs:Hn,caseSensitive:e})},t.prototype.merge=function(){for(var n=[],e=0;e<arguments.length;e++)n[e]=arguments[e];return t.merge([this].concat(n))},t.prototype.ensureSeries=function(n,e){if(Qc(n)){if(!l3(e))throw new Error("Expected 'series' parameter to 'DataFrame.ensureSeries' to not be set when 'columnNameOrSpec is an object.")}else{if(!Ss(n))throw new Error("Expected 'columnNameOrSpec' parameter to 'DataFrame.ensureSeries' function to be a string that specifies the column to set or replace.");if(!pa(e)&&!Qc(e))throw new Error("Expected 'series' parameter to 'DataFrame.ensureSeries' to be a Series object or a function that takes a dataframe and produces a Series.")}if(Qc(n)){var r=n,f=Object.keys(n),O=this;try{for(var j=ea(f),he=j.next();!he.done;he=j.next()){var Ce=he.value;O=O.ensureSeries(Ce,r[Ce])}}catch(Kt){ft={error:Kt}}finally{try{he&&!he.done&&(Rt=j.return)&&Rt.call(j)}finally{if(ft)throw ft.error}}return O}var ft,Rt,Ye=n;return this.hasSeries(Ye)?this:this.withSeries(Ye,e)},t.prototype.subset=function(n){var e=this;if(!du(n))throw new Error("Expected 'columnNames' parameter to 'DataFrame.subset' to be an array of column names to keep.");return new t(function(){var r=e.getContent();return{columnNames:n,index:r.index,values:new qd(r.values,function(f){var Ye,ft,O={};try{for(var j=ea(n),he=j.next();!he.done;he=j.next()){var Ce=he.value;O[Ce]=f[Ce]}}catch(Rt){Ye={error:Rt}}finally{try{he&&!he.done&&(ft=j.return)&&ft.call(j)}finally{if(Ye)throw Ye.error}}return O}),pairs:new qd(r.pairs,function(f){var ft,Rt,O={},j=f[1];try{for(var he=ea(n),Ce=he.next();!Ce.done;Ce=he.next()){var Ye=Ce.value;O[Ye]=j[Ye]}}catch(Kt){ft={error:Kt}}finally{try{Ce&&!Ce.done&&(Rt=he.return)&&Rt.call(he)}finally{if(ft)throw ft.error}}return[f[0],O]})}})},t.prototype.dropSeries=function(n){var e=this;if(!du(n)){if(!Ss(n))throw new Error("'DataFrame.dropSeries' expected either a string or an array or strings.");n=[n]}return new t(function(){var Ce,Ye,r=e.getContent(),f=[];try{for(var O=ea(r.columnNames),j=O.next();!j.done;j=O.next()){var he=j.value;-1===n.indexOf(he)&&f.push(he)}}catch(ft){Ce={error:ft}}finally{try{j&&!j.done&&(Ye=O.return)&&Ye.call(O)}finally{if(Ce)throw Ce.error}}return{columnNames:f,index:r.index,values:new qd(r.values,function(ft){var Hn,pr,Rt=Object.assign({},ft);try{for(var Kt=ea(n),cn=Kt.next();!cn.done;cn=Kt.next())delete Rt[cn.value]}catch(Vr){Hn={error:Vr}}finally{try{cn&&!cn.done&&(pr=Kt.return)&&pr.call(Kt)}finally{if(Hn)throw Hn.error}}return Rt}),pairs:new qd(r.pairs,function(ft){var Hn,pr,Rt=Object.assign({},ft[1]);try{for(var Kt=ea(n),cn=Kt.next();!cn.done;cn=Kt.next())delete Rt[cn.value]}catch(Vr){Hn={error:Vr}}finally{try{cn&&!cn.done&&(pr=Kt.return)&&pr.call(Kt)}finally{if(Hn)throw Hn.error}}return[ft[0],Rt]})}})},t.prototype.reorderSeries=function(n){var j,he,e=this;if(!du(n))throw new Error("Expected parameter 'columnNames' to 'DataFrame.reorderSeries' to be an array with column names.");try{for(var r=ea(n),f=r.next();!f.done;f=r.next())if(!Ss(f.value))throw new Error("Expected parameter 'columnNames' to 'DataFrame.reorderSeries' to be an array with column names.")}catch(Ce){j={error:Ce}}finally{try{f&&!f.done&&(he=r.return)&&he.call(r)}finally{if(j)throw j.error}}return new t(function(){var Ce=e.getContent();return{columnNames:n,index:Ce.index,values:new qd(Ce.values,function(Ye){var Fn,Hn,ft={};try{for(var Rt=ea(n),Kt=Rt.next();!Kt.done;Kt=Rt.next()){var cn=Kt.value;ft[cn]=Ye[cn]}}catch(pr){Fn={error:pr}}finally{try{Kt&&!Kt.done&&(Hn=Rt.return)&&Hn.call(Rt)}finally{if(Fn)throw Fn.error}}return ft}),pairs:new qd(Ce.pairs,function(Ye){var Hn,pr,ft=Ye[1],Rt={};try{for(var Kt=ea(n),cn=Kt.next();!cn.done;cn=Kt.next()){var Fn=cn.value;Rt[Fn]=ft[Fn]}}catch(Vr){Hn={error:Vr}}finally{try{cn&&!cn.done&&(pr=Kt.return)&&pr.call(Kt)}finally{if(Hn)throw Hn.error}}return[Ye[0],Rt]}),caseSensitive:Ce.isCaseSensitive}})},t.prototype.bringToFront=function(n){var j,he,e=this;if(du(n))try{for(var r=ea(n),f=r.next();!f.done;f=r.next())if(!Ss(f.value))throw new Error("Expect 'columnOrColumns' parameter to 'DataFrame.bringToFront' function to specify a column or columns via a string or an array of strings.")}catch(Ce){j={error:Ce}}finally{try{f&&!f.done&&(he=r.return)&&he.call(r)}finally{if(j)throw j.error}}else{if(!Ss(n))throw new Error("Expect 'columnOrColumns' parameter to 'DataFrame.bringToFront' function to specify a column or columns via a string or an array of strings.");n=[n]}return new t(function(){var Ce=e.getContent(),Ye=Array.from(Ce.columnNames),ft=[];try{for(var Rt=ea(n),Kt=Rt.next();!Kt.done;Kt=Rt.next()){var cn=Kt.value;-1!==Ye.indexOf(cn)&&ft.push(cn)}}catch(sa){Lr={error:sa}}finally{try{Kt&&!Kt.done&&(Mi=Rt.return)&&Mi.call(Rt)}finally{if(Lr)throw Lr.error}}var Lr,Mi,Pi,yi,Fn=[];try{for(var Hn=ea(Ye),pr=Hn.next();!pr.done;pr=Hn.next()){var Vr=pr.value;-1===n.indexOf(Vr)&&Fn.push(Vr)}}catch(sa){Pi={error:sa}}finally{try{pr&&!pr.done&&(yi=Hn.return)&&yi.call(Hn)}finally{if(Pi)throw Pi.error}}return{columnNames:ft.concat(Fn),index:Ce.index,values:Ce.values,pairs:Ce.pairs}})},t.prototype.bringToBack=function(n){var j,he,e=this;if(du(n))try{for(var r=ea(n),f=r.next();!f.done;f=r.next())if(!Ss(f.value))throw new Error("Expect 'columnOrColumns' parameter to 'DataFrame.bringToBack' function to specify a column or columns via a string or an array of strings.")}catch(Ce){j={error:Ce}}finally{try{f&&!f.done&&(he=r.return)&&he.call(r)}finally{if(j)throw j.error}}else{if(!Ss(n))throw new Error("Expect 'columnOrColumns' parameter to 'DataFrame.bringToBack' function to specify a column or columns via a string or an array of strings.");n=[n]}return new t(function(){var Ce=e.getContent(),Ye=Array.from(Ce.columnNames),ft=[];try{for(var Rt=ea(n),Kt=Rt.next();!Kt.done;Kt=Rt.next()){var cn=Kt.value;-1!==Ye.indexOf(cn)&&ft.push(cn)}}catch(sa){Lr={error:sa}}finally{try{Kt&&!Kt.done&&(Mi=Rt.return)&&Mi.call(Rt)}finally{if(Lr)throw Lr.error}}var Lr,Mi,Pi,yi,Fn=[];try{for(var Hn=ea(Ye),pr=Hn.next();!pr.done;pr=Hn.next()){var Vr=pr.value;-1===n.indexOf(Vr)&&Fn.push(Vr)}}catch(sa){Pi={error:sa}}finally{try{pr&&!pr.done&&(yi=Hn.return)&&yi.call(Hn)}finally{if(Pi)throw Pi.error}}return{columnNames:Fn.concat(ft),index:Ce.index,values:Ce.values,pairs:Ce.pairs}})},t.prototype.renameSeries=function(n){var e=this;if(!Qc(n))throw new Error("Expected parameter 'newColumnNames' to 'DataFrame.renameSeries' to be an array with column names.");var he,Ce,r=Object.keys(n);try{for(var f=ea(r),O=f.next();!O.done;O=f.next()){var j=O.value;if(!Ss(j))throw new Error("Expected existing column name '"+j+"' of 'newColumnNames' parameter to 'DataFrame.renameSeries' to be a string.");if(!Ss(n[j]))throw new Error("Expected new column name '"+n[j]+"' for existing column '"+j+"' of 'newColumnNames' parameter to 'DataFrame.renameSeries' to be a string.")}}catch(Ye){he={error:Ye}}finally{try{O&&!O.done&&(Ce=f.return)&&Ce.call(f)}finally{if(he)throw he.error}}return new t(function(){var pr,Vr,Ye=e.getContent(),ft=[];try{for(var Rt=ea(Ye.columnNames),Kt=Rt.next();!Kt.done;Kt=Rt.next()){var cn=Kt.value,Fn=r.indexOf(cn);ft.push(-1===Fn?cn:n[cn])}}catch(Lr){pr={error:Lr}}finally{try{Kt&&!Kt.done&&(Vr=Rt.return)&&Vr.call(Rt)}finally{if(pr)throw pr.error}}function Hn(Lr){var Ca,xa,Mi=Object.assign({},Lr);try{for(var Pi=ea(r),yi=Pi.next();!yi.done;yi=Pi.next()){var sa=yi.value;Mi[n[sa]]=Mi[sa],delete Mi[sa]}}catch(go){Ca={error:go}}finally{try{yi&&!yi.done&&(xa=Pi.return)&&xa.call(Pi)}finally{if(Ca)throw Ca.error}}return Mi}return{columnNames:ft,index:Ye.index,values:new qd(Ye.values,Hn),pairs:new qd(Ye.pairs,function(Lr){return[Lr[0],Hn(Lr[1])]})}})},t.prototype.toArray=function(){var O,j,n=[];try{for(var e=ea(this.getContent().values),r=e.next();!r.done;r=e.next()){var f=r.value;null!=f&&n.push(f)}}catch(he){O={error:he}}finally{try{r&&!r.done&&(j=e.return)&&j.call(e)}finally{if(O)throw O.error}}return n},t.prototype.toPairs=function(){var O,j,n=[];try{for(var e=ea(this.getContent().pairs),r=e.next();!r.done;r=e.next()){var f=r.value;null!=f[1]&&null!==f[1]&&n.push(f)}}catch(he){O={error:he}}finally{try{r&&!r.done&&(j=e.return)&&j.call(e)}finally{if(O)throw O.error}}return n},t.prototype.toObject=function(n,e){if(!pa(n))throw new Error("Expected 'keySelector' parameter to DataFrame.toObject to be a function.");if(!pa(e))throw new Error("Expected 'valueSelector' parameter to DataFrame.toObject to be a function.");return Mv(this,n,e)},t.prototype.toRows=function(){var Ce,Ye,n=this.getColumnNames(),e=[];try{for(var r=ea(this.getContent().values),f=r.next();!f.done;f=r.next()){for(var O=f.value,j=[],he=0;he<n.length;++he)j.push(O[n[he]]);e.push(j)}}catch(ft){Ce={error:ft}}finally{try{f&&!f.done&&(Ye=r.return)&&Ye.call(r)}finally{if(Ce)throw Ce.error}}return e},t.prototype.select=function(n){if(!pa(n))throw new Error("Expected 'transformer' parameter to 'Series.select' to be a function.");return this.map(n)},t.prototype.map=function(n){var e=this;if(!pa(n))throw new Error("Expected 'transformer' parameter to 'DataFrame.map' to be a function.");return new t(function(){var r=e.getContent();return{values:new qd(r.values,n),index:r.index}})},t.prototype.selectMany=function(n){if(!pa(n))throw new Error("Expected 'transformer' parameter to 'DataFrame.selectMany' to be a function.");return this.flatMap(n)},t.prototype.flatMap=function(n){var e=this;if(!pa(n))throw new Error("Expected 'transformer' parameter to 'DataFrame.flatMap' to be a function.");return new t(function(){return{pairs:new d5(e.getContent().pairs,function(r,f){var Ye,ft,O=[];try{for(var j=ea(n(r[1],f)),he=j.next();!he.done;he=j.next())O.push([r[0],he.value])}catch(Rt){Ye={error:Rt}}finally{try{he&&!he.done&&(ft=j.return)&&ft.call(j)}finally{if(Ye)throw Ye.error}}return O})}})},t.prototype.transformSeries=function(n){if(!Qc(n))throw new Error("Expected 'columnSelectors' parameter of 'DataFrame.transformSeries' function to be an object. Field names should specify columns to transform. Field values should be selector functions that specify the transformation for each column.");var j,he,e=this;try{for(var r=ea(Object.keys(n)),f=r.next();!f.done;f=r.next()){var O=f.value;e.hasSeries(O)&&(e=e.withSeries(O,e.getSeries(O).select(n[O])))}}catch(Ce){j={error:Ce}}finally{try{f&&!f.done&&(he=r.return)&&he.call(r)}finally{if(j)throw j.error}}return e},t.prototype.generateSeries=function(n){if(Qc(n)){var Ye=n,f=Object.keys(Ye),O=this;try{for(var ft=ea(f),Rt=ft.next();!Rt.done;Rt=ft.next())O=O.withSeries(Ce=Rt.value,O.select(Ye[Ce]).deflate())}catch(Lr){Fn={error:Lr}}finally{try{Rt&&!Rt.done&&(Hn=ft.return)&&Hn.call(ft)}finally{if(Fn)throw Fn.error}}return O}if(!pa(n))throw new Error("Expected 'generator' parameter to 'DataFrame.generateSeries' function to be a function or an object.");var Kt,cn,Fn,Hn,r=this.select(n).bake();f=r.getColumnNames(),O=this;try{for(var j=ea(f),he=j.next();!he.done;he=j.next()){var Ce;O=O.withSeries(Ce=he.value,r.getSeries(Ce))}}catch(pr){Kt={error:pr}}finally{try{he&&!he.done&&(cn=j.return)&&cn.call(j)}finally{if(Kt)throw Kt.error}}return O},t.prototype.deflate=function(n){var e=this;if(n&&!pa(n))throw new Error("Expected 'selector' parameter to 'DataFrame.deflate' function to be a selector function.");return new Qs(function(){var r=e.getContent();return n?{index:r.index,values:new qd(r.values,n),pairs:new qd(r.pairs,function(f,O){return[f[0],n(f[1],O)]})}:{index:r.index,values:r.values,pairs:r.pairs}})},t.prototype.inflateSeries=function(n,e){if(!Ss(n))throw new Error("Expected 'columnName' parameter to 'DataFrame.inflateSeries' to be a string that is the name of the column to inflate.");if(e&&!pa(e))throw new Error("Expected optional 'selector' parameter to 'DataFrame.inflateSeries' to be a selector function, if it is specified.");return this.zip(this.getSeries(n).inflate(e),function(r,f){return Object.assign({},r,f)})},t.prototype.window=function(n){var e=this;if(!cu(n))throw new Error("Expected 'period' parameter to 'DataFrame.window' to be a number.");return new Qs(function(){var r=e.getContent();return{values:new lG(r.columnNames,r.pairs,n)}})},t.prototype.rollingWindow=function(n){var e=this;if(!cu(n))throw new Error("Expected 'period' parameter to 'DataFrame.rollingWindow' to be a number.");return new Qs(function(){var r=e.getContent();return{values:new dG(r.columnNames,r.pairs,n)}})},t.prototype.variableWindow=function(n){var e=this;if(!pa(n))throw new Error("Expected 'comparer' parameter to 'DataFrame.variableWindow' to be a function.");return new Qs(function(){var r=e.getContent();return{values:new hG(r.columnNames,r.pairs,n)}})},t.prototype.sequentialDistinct=function(n){if(n){if(!pa(n))throw new Error("Expected 'selector' parameter to 'DataFrame.sequentialDistinct' to be a selector function that determines the value to compare for duplicates.")}else n=function(e){return e};return this.variableWindow(function(e,r){return n(e)===n(r)}).select(function(e){return[e.getIndex().first(),e.first()]}).withIndex(function(e){return e[0]}).inflate(function(e){return e[1]})},t.prototype.aggregate=function(n,e){var r=this;if(pa(n)&&!e)return this.skip(1).aggregate(this.first(),n);if(e){if(!pa(e))throw new Error("Expected 'selector' parameter to aggregate to be a function.");var f=n;try{for(var O=ea(this),j=O.next();!j.done;j=O.next())f=e(f,j.value)}catch(cn){Rt={error:cn}}finally{try{j&&!j.done&&(Kt=O.return)&&Kt.call(O)}finally{if(Rt)throw Rt.error}}return f}if(!Qc(n))throw new Error("Expected 'seed' parameter to aggregate to be an object.");var Rt,Kt,Ce=n;return Mv(Object.keys(Ce).map(function(cn){var Fn=Ce[cn];if(!pa(Fn))throw new Error("Expected column/selector pairs in 'seed' parameter to aggregate.");return[cn,r.getSeries(cn).aggregate(Fn)]}),function(cn){return cn[0]},function(cn){return cn[1]})},t.prototype.reduce=function(n,e){if(!pa(n))throw new Error("Expected 'reducer' parameter to `DataFrame.reduce` to be a function.");var Ce,Ye,r=e,f=this;void 0===r&&f.any()&&(r=f.first(),f=f.skip(1));try{for(var O=ea(f),j=O.next();!j.done;j=O.next())r=n(r,j.value)}catch(ft){Ce={error:ft}}finally{try{j&&!j.done&&(Ye=O.return)&&Ye.call(O)}finally{if(Ce)throw Ce.error}}return r},t.prototype.skip=function(n){var e=this;if(!cu(n))throw new Error("Expected 'numValues' parameter to 'DataFrame.skip' to be a number.");return new t(function(){var r=e.getContent();return{columnNames:r.columnNames,values:new by(r.values,n),index:new by(r.index,n),pairs:new by(r.pairs,n)}})},t.prototype.skipWhile=function(n){var e=this;if(!pa(n))throw new Error("Expected 'predicate' parameter to 'DataFrame.skipWhile' function to be a predicate function that returns true/false.");return new t(function(){var r=e.getContent();return{columnNames:r.columnNames,values:new Rh(r.values,n),pairs:new Rh(r.pairs,function(f){return n(f[1])})}})},t.prototype.skipUntil=function(n){if(!pa(n))throw new Error("Expected 'predicate' parameter to 'DataFrame.skipUntil' function to be a predicate function that returns true/false.");return this.skipWhile(function(e){return!n(e)})},t.prototype.take=function(n){var e=this;if(!cu(n))throw new Error("Expected 'numRows' parameter to 'DataFrame.take' function to be a number.");return new t(function(){var r=e.getContent();return{columnNames:r.columnNames,index:new my(r.index,n),values:new my(r.values,n),pairs:new my(r.pairs,n)}})},t.prototype.takeWhile=function(n){var e=this;if(!pa(n))throw new Error("Expected 'predicate' parameter to 'DataFrame.takeWhile' function to be a predicate function that returns true/false.");return new t(function(){var r=e.getContent();return{columnNames:r.columnNames,values:new Oh(r.values,n),pairs:new Oh(r.pairs,function(f){return n(f[1])})}})},t.prototype.takeUntil=function(n){if(!pa(n))throw new Error("Expected 'predicate' parameter to 'DataFrame.takeUntil' function to be a predicate function that returns true/false.");return this.takeWhile(function(e){return!n(e)})},t.prototype.count=function(){var O,j,n=0;try{for(var e=ea(this.getContent().values),r=e.next();!r.done;r=e.next())++n}catch(he){O={error:he}}finally{try{r&&!r.done&&(j=e.return)&&j.call(e)}finally{if(O)throw O.error}}return n},t.prototype.first=function(){try{for(var n=ea(this),e=n.next();!e.done;e=n.next())return e.value}catch(j){f={error:j}}finally{try{e&&!e.done&&(O=n.return)&&O.call(n)}finally{if(f)throw f.error}}throw new Error("DataFrame.first: No values in DataFrame.");var f,O},t.prototype.last=function(){var O,j,n=null;try{for(var e=ea(this),r=e.next();!r.done;r=e.next())n=r.value}catch(he){O={error:he}}finally{try{r&&!r.done&&(j=e.return)&&j.call(e)}finally{if(O)throw O.error}}if(null===n)throw new Error("DataFrame.last: No values in DataFrame.");return n},t.prototype.at=function(n){if(!this.none())return this.getRowByIndex(n)},t.prototype.head=function(n){if(!cu(n))throw new Error("Expected 'numValues' parameter to 'DataFrame.head' function to be a number.");if(0===n)return new t;var e=n<0?this.count()-Math.abs(n):n;return this.take(e)},t.prototype.tail=function(n){if(!cu(n))throw new Error("Expected 'numValues' parameter to 'DataFrame.tail' function to be a number.");if(0===n)return new t;var e=n>0?this.count()-n:Math.abs(n);return this.skip(e)},t.prototype.where=function(n){if(!pa(n))throw new Error("Expected 'predicate' parameter to 'DataFrame.where' to be a function.");return this.filter(n)},t.prototype.filter=function(n){var e=this;if(!pa(n))throw new Error("Expected 'predicate' parameter to 'DataFrame.filter' to be a function.");return new t(function(){var r=e.getContent();return{columnNames:r.columnNames,values:new vy(r.values,n),pairs:new vy(r.pairs,function(f){return n(f[1])})}})},t.prototype.forEach=function(n){if(!pa(n))throw new Error("Expected 'callback' parameter to 'DataFrame.forEach' to be a function.");var j,he,e=0;try{for(var r=ea(this),f=r.next();!f.done;f=r.next())n(f.value,e++)}catch(Ce){j={error:Ce}}finally{try{f&&!f.done&&(he=r.return)&&he.call(r)}finally{if(j)throw j.error}}return this},t.prototype.all=function(n){if(!pa(n))throw new Error("Expected 'predicate' parameter to 'DataFrame.all' to be a function.");var j,he,e=0;try{for(var r=ea(this),f=r.next();!f.done;f=r.next()){if(!n(f.value))return!1;++e}}catch(Ce){j={error:Ce}}finally{try{f&&!f.done&&(he=r.return)&&he.call(r)}finally{if(j)throw j.error}}return e>0},t.prototype.any=function(n){if(n&&!pa(n))throw new Error("Expected optional 'predicate' parameter to 'DataFrame.any' to be a function.");var j,he;if(!n)return!this[Symbol.iterator]().next().done;try{for(var e=ea(this),r=e.next();!r.done;r=e.next())if(n(r.value))return!0}catch(Ce){j={error:Ce}}finally{try{r&&!r.done&&(he=e.return)&&he.call(e)}finally{if(j)throw j.error}}return!1},t.prototype.none=function(n){if(n&&!pa(n))throw new Error("Expected 'predicate' parameter to 'DataFrame.none' to be a function.");var j,he;if(!n)return this[Symbol.iterator]().next().done||!1;try{for(var e=ea(this),r=e.next();!r.done;r=e.next())if(n(r.value))return!1}catch(Ce){j={error:Ce}}finally{try{r&&!r.done&&(he=e.return)&&he.call(e)}finally{if(j)throw j.error}}return!0},t.prototype.startAt=function(n){var e=this;return new t(function(){var r=e.getContent(),f=e.getIndex().getLessThan();return{columnNames:r.columnNames,index:new Rh(r.index,function(O){return f(O,n)}),pairs:new Rh(r.pairs,function(O){return f(O[0],n)})}})},t.prototype.endAt=function(n){var e=this;return new t(function(){var r=e.getContent(),f=e.getIndex().getLessThanOrEqualTo();return{columnNames:r.columnNames,index:new Oh(r.index,function(O){return f(O,n)}),pairs:new Oh(r.pairs,function(O){return f(O[0],n)})}})},t.prototype.before=function(n){var e=this;return new t(function(){var r=e.getContent(),f=e.getIndex().getLessThan();return{columnNames:r.columnNames,index:new Oh(r.index,function(O){return f(O,n)}),pairs:new Oh(r.pairs,function(O){return f(O[0],n)})}})},t.prototype.after=function(n){var e=this;return new t(function(){var r=e.getContent(),f=e.getIndex().getLessThanOrEqualTo();return{columnNames:r.columnNames,index:new Rh(r.index,function(O){return f(O,n)}),pairs:new Rh(r.pairs,function(O){return f(O[0],n)})}})},t.prototype.between=function(n,e){return this.startAt(n).endAt(e)},t.prototype.toString=function(){var Rt,Kt,n=this.getColumnNames(),e=["__index__"].concat(n),r=new(YE());try{for(var f=ea(this.toPairs()),O=f.next();!O.done;O=f.next()){var j=O.value,Ce=j[1];r.cell(e[0],j[0]);for(var Ye=0;Ye<n.length;++Ye)r.cell(e[Ye+1],Ce[n[Ye]]);r.newRow()}}catch(cn){Rt={error:cn}}finally{try{O&&!O.done&&(Kt=f.return)&&Kt.call(f)}finally{if(Rt)throw Rt.error}}return r.toString()},t.prototype.parseInts=function(n){if(du(n)){var e=this;try{for(var r=ea(n),f=r.next();!f.done;f=r.next())e=e.parseInts(f.value)}catch(Ce){j={error:Ce}}finally{try{f&&!f.done&&(he=r.return)&&he.call(r)}finally{if(j)throw j.error}}return e}return this.withSeries(n,this.getSeries(n).parseInts());var j,he},t.prototype.parseFloats=function(n){if(du(n)){var e=this;try{for(var r=ea(n),f=r.next();!f.done;f=r.next())e=e.parseFloats(f.value)}catch(Ce){j={error:Ce}}finally{try{f&&!f.done&&(he=r.return)&&he.call(r)}finally{if(j)throw j.error}}return e}return this.withSeries(n,this.getSeries(n).parseFloats());var j,he},t.prototype.parseDates=function(n,e){if(e&&!Ss(e))throw new Error("Expected optional 'formatString' parameter to 'DataFrame.parseDates' to be a string (if specified).");if(du(n)){var r=this;try{for(var f=ea(n),O=f.next();!O.done;O=f.next())r=r.parseDates(O.value,e)}catch(Ye){he={error:Ye}}finally{try{O&&!O.done&&(Ce=f.return)&&Ce.call(f)}finally{if(he)throw he.error}}return r}return this.withSeries(n,this.getSeries(n).parseDates(e));var he,Ce},t.prototype.toStrings=function(n,e){if(Qc(n)){try{for(var r=ea(Object.keys(n)),f=r.next();!f.done;f=r.next())if(!Ss(n[O=f.value]))throw new Error("Expected values of 'columnNames' parameter to be strings when a format spec is passed in.")}catch(Mi){cn={error:Mi}}finally{try{f&&!f.done&&(Fn=r.return)&&Fn.call(r)}finally{if(cn)throw cn.error}}if(!l3(e))throw new Error("Optional 'formatString' parameter to 'DataFrame.toStrings' should not be set when passing in a format spec.")}else{if(!du(n)&&!Ss(n))throw new Error("Expected 'columnNames' parameter to 'DataFrame.toStrings' to be a string, array of strings or format spec that specifes which columns should be converted to strings.");if(e&&!Ss(e))throw new Error("Expected optional 'formatString' parameter to 'DataFrame.toStrings' to be a string (if specified).")}if(Qc(n)){var j=this;try{for(var he=ea(Object.keys(n)),Ce=he.next();!Ce.done;Ce=he.next())j=j.toStrings(O=Ce.value,n[O])}catch(Mi){Hn={error:Mi}}finally{try{Ce&&!Ce.done&&(pr=he.return)&&pr.call(he)}finally{if(Hn)throw Hn.error}}return j}if(du(n)){j=this;try{for(var ft=ea(n),Rt=ft.next();!Rt.done;Rt=ft.next()){var O;j=j.toStrings(O=Rt.value,e)}}catch(Pi){Vr={error:Pi}}finally{try{Rt&&!Rt.done&&(Lr=ft.return)&&Lr.call(ft)}finally{if(Vr)throw Vr.error}}return j}var cn,Fn,Hn,pr,Vr,Lr;return this.withSeries(n,this.getSeries(n).toStrings(e))},t.prototype.truncateStrings=function(n){if(!cu(n))throw new Error("Expected 'maxLength' parameter to 'truncateStrings' to be an integer.");return this.select(function(e){var Ce,Ye,r={};try{for(var f=ea(Object.keys(e)),O=f.next();!O.done;O=f.next()){var j=O.value,he=e[j];r[j]=Ss(he)?he.substring(0,n):he}}catch(ft){Ce={error:ft}}finally{try{O&&!O.done&&(Ye=f.return)&&Ye.call(f)}finally{if(Ce)throw Ce.error}}return r})},t.prototype.round=function(n){if(void 0!==n){if(!cu(n))throw new Error("Expected 'numDecimalPlaces' parameter to 'DataFrame.round' to be a number.")}else n=2;return this.select(function(e){var Ce,Ye,r={};try{for(var f=ea(Object.keys(e)),O=f.next();!O.done;O=f.next()){var j=O.value,he=e[j];r[j]=cu(he)?parseFloat(he.toFixed(n)):he}}catch(ft){Ce={error:ft}}finally{try{O&&!O.done&&(Ye=f.return)&&Ye.call(f)}finally{if(Ce)throw Ce.error}}return r})},t.prototype.bake=function(){return this.getContent().isBaked?this:new t({columnNames:this.getColumnNames(),values:this.toArray(),pairs:this.toPairs(),baked:!0})},t.prototype.reverse=function(){var n=this;return new t(function(){var e=n.getContent();return{columnNames:e.columnNames,values:new yy(e.values),index:new yy(e.index),pairs:new yy(e.pairs)}})},t.prototype.distinct=function(n){var e=this;return new t(function(){var r=e.getContent();return{columnNames:r.columnNames,values:new wx(r.values,n),pairs:new wx(r.pairs,function(f){return n&&n(f[1])||f[1]})}})},t.prototype.groupBy=function(n){var e=this;if(!pa(n))throw new Error("Expected 'selector' parameter to 'DataFrame.groupBy' to be a selector function that determines the value to group the series by.");return new Qs(function(){var Kt,cn,r=[],f={},O=0;try{for(var j=ea(e.getContent().pairs),he=j.next();!he.done;he=j.next()){var Ce=he.value,Ye=n(Ce[1],O);++O;var ft=f[Ye];if(ft)ft.push(Ce);else{var Rt=[];Rt.push(Ce),r.push(Rt),f[Ye]=Rt}}}catch(Fn){Kt={error:Fn}}finally{try{he&&!he.done&&(cn=j.return)&&cn.call(j)}finally{if(Kt)throw Kt.error}}return{values:r.map(function(Fn){return new t({pairs:Fn})})}})},t.prototype.groupSequentialBy=function(n){if(n){if(!pa(n))throw new Error("Expected 'selector' parameter to 'DataFrame.groupSequentialBy' to be a selector function that determines the value to group the series by.")}else n=function(e){return e};return this.variableWindow(function(e,r){return n(e)===n(r)})},t.concat=function(n){if(!du(n))throw new Error("Expected 'dataframes' parameter to 'DataFrame.concat' to be an array of dataframes.");return new t(function(){var Rt,Kt,cn,Fn,r=n.map(function(Hn){return Hn.getContent()}),f=[];try{for(var O=ea(r),j=O.next();!j.done;j=O.next()){var he=j.value;try{for(var Ce=ea(he.columnNames),Ye=Ce.next();!Ye.done;Ye=Ce.next())f.push(Ye.value)}catch(Hn){cn={error:Hn}}finally{try{Ye&&!Ye.done&&(Fn=Ce.return)&&Fn.call(Ce)}finally{if(cn)throw cn.error}}}}catch(Hn){Rt={error:Hn}}finally{try{j&&!j.done&&(Kt=O.return)&&Kt.call(O)}finally{if(Rt)throw Rt.error}}return{columnNames:f=o3(f),values:new _x(r.map(function(Hn){return Hn.values})),pairs:new _x(r.map(function(Hn){return Hn.pairs}))}})},t.prototype.concat=function(){for(var n=[],e=0;e<arguments.length;e++)n[e]=arguments[e];var ft,Rt,Kt,cn,r=[this];try{for(var f=ea(n),O=f.next();!O.done;O=f.next()){var j=O.value;if(du(j))try{for(var he=ea(j),Ce=he.next();!Ce.done;Ce=he.next())r.push(Ce.value)}catch(Fn){Kt={error:Fn}}finally{try{Ce&&!Ce.done&&(cn=he.return)&&cn.call(he)}finally{if(Kt)throw Kt.error}}else r.push(j)}}catch(Fn){ft={error:Fn}}finally{try{O&&!O.done&&(Rt=f.return)&&Rt.call(f)}finally{if(ft)throw ft.error}}return t.concat(r)},t.zip=function(n,e){var r=Array.from(n);if(0===r.length)return new t;var f=r[0];return f.none()?new t:new t(function(){var j=r;return{index:f.getContent().index,values:new f5(j.map(function(he){return he.getContent().values}),e)}})},t.prototype.zip=function(){for(var n=[],e=0;e<arguments.length;e++)n[e]=arguments[e];var r=n[n.length-1],f=[this].concat(n.slice(0,n.length-1));return t.zip(f,function(O){return r.apply(void 0,u5(O))})},t.prototype.orderBy=function(n){var e=this.getContent();return new m5({columnNames:e.columnNames,values:e.values,pairs:e.pairs,selector:n,direction:Fp.Ascending,parent:null})},t.prototype.orderByDescending=function(n){var e=this.getContent();return new m5({columnNames:e.columnNames,values:e.values,pairs:e.pairs,selector:n,direction:Fp.Descending,parent:null})},t.prototype.union=function(n,e){if(e&&!pa(e))throw new Error("Expected optional 'selector' parameter to 'DataFrame.union' to be a selector function.");return this.concat(n).distinct(e)},t.prototype.intersection=function(n,e,r){if(e){if(!pa(e))throw new Error("Expected optional 'outerSelector' parameter to 'DataFrame.intersection' to be a function.")}else e=function(O){return O};if(r){if(!pa(r))throw new Error("Expected optional 'innerSelector' parameter to 'DataFrame.intersection' to be a function.")}else r=function(O){return O};return this.filter(function(O){var j=e(O);return n.filter(function(he){return j===r(he)}).any()})},t.prototype.except=function(n,e,r){if(e){if(!pa(e))throw new Error("Expected optional 'outerSelector' parameter to 'DataFrame.except' to be a function.")}else e=function(O){return O};if(r){if(!pa(r))throw new Error("Expected optional 'innerSelector' parameter to 'DataFrame.except' to be a function.")}else r=function(O){return O};return this.filter(function(O){var j=e(O);return n.filter(function(he){return j===r(he)}).none()})},t.prototype.join=function(n,e,r,f){if(!pa(e))throw new Error("Expected 'outerKeySelector' parameter of 'DataFrame.join' to be a selector function.");if(!pa(r))throw new Error("Expected 'innerKeySelector' parameter of 'DataFrame.join' to be a selector function.");if(!pa(f))throw new Error("Expected 'resultSelector' parameter of 'DataFrame.join' to be a selector function.");var O=this;return new t(function(){var Vr,Lr,Mi,Pi,j=n.groupBy(r).toObject(function(yi){return r(yi.first())},function(yi){return yi}),Ce=(O.getContent(),[]);try{for(var Ye=ea(O),ft=Ye.next();!ft.done;ft=Ye.next()){var Rt=ft.value,cn=j[e(Rt)];if(cn)try{for(var Fn=ea(cn),Hn=Fn.next();!Hn.done;Hn=Fn.next())Ce.push(f(Rt,Hn.value))}catch(yi){Mi={error:yi}}finally{try{Hn&&!Hn.done&&(Pi=Fn.return)&&Pi.call(Fn)}finally{if(Mi)throw Mi.error}}}}catch(yi){Vr={error:yi}}finally{try{ft&&!ft.done&&(Lr=Ye.return)&&Lr.call(Ye)}finally{if(Vr)throw Vr.error}}return{values:Ce}})},t.prototype.joinOuter=function(n,e,r,f){if(!pa(e))throw new Error("Expected 'outerKeySelector' parameter of 'DataFrame.joinOuter' to be a selector function.");if(!pa(r))throw new Error("Expected 'innerKeySelector' parameter of 'DataFrame.joinOuter' to be a selector function.");if(!pa(f))throw new Error("Expected 'resultSelector' parameter of 'DataFrame.joinOuter' to be a selector function.");var O=this,j=O.except(n,e,r).select(function(Ye){return f(Ye,null)}).resetIndex(),he=n.except(O,r,e).select(function(Ye){return f(null,Ye)}).resetIndex(),Ce=O.join(n,e,r,f);return j.concat(Ce).concat(he).resetIndex()},t.prototype.joinOuterLeft=function(n,e,r,f){if(!pa(e))throw new Error("Expected 'outerKeySelector' parameter of 'DataFrame.joinOuterLeft' to be a selector function.");if(!pa(r))throw new Error("Expected 'innerKeySelector' parameter of 'DataFrame.joinOuterLeft' to be a selector function.");if(!pa(f))throw new Error("Expected 'resultSelector' parameter of 'DataFrame.joinOuterLeft' to be a selector function.");var j=this.except(n,e,r).select(function(Ce){return f(Ce,null)}).resetIndex(),he=this.join(n,e,r,f);return j.concat(he).resetIndex()},t.prototype.joinOuterRight=function(n,e,r,f){if(!pa(e))throw new Error("Expected 'outerKeySelector' parameter of 'DataFrame.joinOuterRight' to be a selector function.");if(!pa(r))throw new Error("Expected 'innerKeySelector' parameter of 'DataFrame.joinOuterRight' to be a selector function.");if(!pa(f))throw new Error("Expected 'resultSelector' parameter of 'DataFrame.joinOuterRight' to be a selector function.");var j=n.except(this,r,e).select(function(Ce){return f(null,Ce)}).resetIndex();return this.join(n,e,r,f).concat(j).resetIndex()},t.prototype.summarize=function(n){if(n&&!Qc(n))throw new Error("Expected 'spec' parameter to 'DataFrame.summarize' to be an object that specifies how to summarize the dataframe.");if(!n){n={};try{for(var e=ea(this.getColumnNames()),r=e.next();!r.done;r=e.next()){var f=r.value,O={};O[f+"_sum"]=Qs.sum,O[f+"_average"]=Qs.average,O[f+"_count"]=Qs.count,n[f]=O}}catch(eo){Pi={error:eo}}finally{try{r&&!r.done&&(yi=e.return)&&yi.call(e)}finally{if(Pi)throw Pi.error}}}try{for(var j=ea(Object.keys(n)),he=j.next();!he.done;he=j.next()){var Ye=n[Ce=he.value];pa(Ye)&&(n[Ce]={},n[Ce][Ce]=Ye)}}catch(eo){sa={error:eo}}finally{try{he&&!he.done&&(Ca=j.return)&&Ca.call(j)}finally{if(sa)throw sa.error}}var Pi,yi,sa,Ca,xa,go,mo,Vo,ft=Object.keys(n),Rt=Mv(ft,function(eo){return eo},function(eo){return Object.keys(n[eo])}),Kt={};try{for(var cn=ea(ft),Fn=cn.next();!Fn.done;Fn=cn.next()){var Ce,Hn=Rt[Ce=Fn.value];try{for(var pr=ea(Hn),Vr=pr.next();!Vr.done;Vr=pr.next()){var Lr=Vr.value;Kt[Lr]=(0,n[Ce][Lr])(this.getSeries(Ce))}}catch(jo){mo={error:jo}}finally{try{Vr&&!Vr.done&&(Vo=pr.return)&&Vo.call(pr)}finally{if(mo)throw mo.error}}}}catch(eo){xa={error:eo}}finally{try{Fn&&!Fn.done&&(go=cn.return)&&go.call(cn)}finally{if(xa)throw xa.error}}return Kt},t.prototype.pivot=function(n,e,r){var f,Ce,xa,go,mo,Vo;if(Ss(n))f=[n];else{if(!du(n))throw new Error("Expected 'columnOrColumns' parameter to 'DataFrame.pivot' to be a string or an array of strings that identifies the column(s) whose values make the new DataFrame's columns.");if(0===(f=Array.from(n)).length)throw new Error("Expected 'columnOrColumns' parameter to 'DataFrame.pivot' to contain at least one string.");try{for(var O=ea(f),j=O.next();!j.done;j=O.next())if(!Ss(j.value))throw new Error("Expected 'columnOrColumns' parameter to 'DataFrame.pivot' to be an array of strings, each string identifies a column in the DataFrame on which to pivot.")}catch(eo){xa={error:eo}}finally{try{j&&!j.done&&(go=O.return)&&go.call(O)}finally{if(xa)throw xa.error}}}if(Qc(e)){Ce=e;try{for(var Rt=ea(Object.keys(Ce)),Kt=Rt.next();!Kt.done;Kt=Rt.next()){var cn=Kt.value,Fn=Ce[cn];pa(Fn)&&(Ce[cn]={},Ce[cn][cn]=Fn)}}catch(eo){mo={error:eo}}finally{try{Kt&&!Kt.done&&(Vo=Rt.return)&&Vo.call(Rt)}finally{if(mo)throw mo.error}}}else{if(!Ss(e))throw new Error("Expected 'value' parameter to 'DataFrame.pivot' to be a string that identifies the column whose values to aggregate or a column spec that defines which column contains the value ot aggregate and the ways to aggregate that value.");if(!pa(r))throw new Error("Expected 'aggregator' parameter to 'DataFrame.pivot' to be a function to aggregate pivoted values.");var Ye=e,ft={};ft[Ye]=r,(Ce={})[Ye]=ft}for(var Hn=f[0],pr=this.groupBy(function(eo){return eo[Hn]}).select(function(eo){var jo={};return jo[Hn]=eo.first()[Hn],jo.src=eo,jo}),Vr=function(eo){var jo=f[eo];pr=pr.selectMany(function(ts){return ts.src.groupBy(function(Wo){return Wo[jo]}).select(function(Wo){var ul=Object.assign({},ts);return ul[jo]=Wo.first()[jo],ul.src=Wo,ul})})},Lr=1;Lr<f.length;++Lr)Vr(Lr);var Mi=Object.keys(Ce),Pi=Mv(Mi,function(eo){return eo},function(eo){return Object.keys(Ce[eo])}),sa=pr.inflate(function(eo){var ul,Ff,jo=function(Rl){var Mo,Ds,Vp=Pi[Rl];try{for(var zh=ea(Vp),Vi=zh.next();!Vi.done;Vi=zh.next()){var aa=Vi.value;eo[aa]=(0,Ce[Rl][aa])(eo.src.deflate(function(Ns){return Ns[Rl]}))}}catch(Ns){Mo={error:Ns}}finally{try{Vi&&!Vi.done&&(Ds=zh.return)&&Ds.call(zh)}finally{if(Mo)throw Mo.error}}};try{for(var ts=ea(Mi),Uo=ts.next();!Uo.done;Uo=ts.next())jo(Uo.value)}catch(Rl){ul={error:Rl}}finally{try{Uo&&!Uo.done&&(Ff=ts.return)&&Ff.call(ts)}finally{if(ul)throw ul.error}}return delete eo.src,eo}).orderBy(function(eo){return eo[Hn]}),Ca=function(eo){var jo=f[eo];sa=sa.thenBy(function(ts){return ts[jo]})};for(Lr=1;Lr<f.length;++Lr)Ca(Lr);return sa},t.prototype.melt=function(n,e){var r,f;if(Ss(n))r=[n];else{if(!du(n))throw new Error("Expected 'idColumnOrColumns' parameter to 'DataFrame.melt' to be a string or an array of strings that identifies the column(s) whose values make the new DataFrame's identity columns.");r=Array.from(n);try{for(var O=ea(r),j=O.next();!j.done;j=O.next())if(!Ss(j.value))throw new Error("Expected 'idColumnOrColumns' parameter to 'DataFrame.melt' to be a string or an array of strings that identifies the column(s) whose values make the new DataFrame's identity columns.")}catch(Rl){Vo={error:Rl}}finally{try{j&&!j.done&&(eo=O.return)&&eo.call(O)}finally{if(Vo)throw Vo.error}}}if(Ss(e))f=[e];else{if(!du(e))throw new Error("Expected 'valueColumnOrColumns' parameter to 'DataFrame.melt' to be a string or an array of strings that identifies the column(s) whose molten values make the new DataFrame's 'variable' and 'value' columns.");f=Array.from(e);try{for(var Ce=ea(f),Ye=Ce.next();!Ye.done;Ye=Ce.next())if(!Ss(Ye.value))throw new Error("Expected 'valueColumnOrColumns' parameter to 'DataFrame.melt' to be a string or an array of strings that identifies the column(s) whose molten values make the new DataFrame's 'variable' and 'value' columns.")}catch(Rl){jo={error:Rl}}finally{try{Ye&&!Ye.done&&(ts=Ce.return)&&ts.call(Ce)}finally{if(jo)throw jo.error}}}var ft=f.length,Rt=this.count(),Kt=new t,cn=this.subset(r.concat(f));try{for(var Fn=ea(r),Hn=Fn.next();!Hn.done;Hn=Fn.next()){cn=cn.dropSeries(pr=Hn.value);var Vr=this.getSeries(pr),Lr=new vG(Vr,ft),Mi=new Qs(Lr);Kt=Kt.withSeries(pr,Mi)}}catch(Rl){Uo={error:Rl}}finally{try{Hn&&!Hn.done&&(Wo=Fn.return)&&Wo.call(Fn)}finally{if(Uo)throw Uo.error}}var Pi=[];try{for(var yi=ea(cn.getColumns()),sa=yi.next();!sa.done;sa=yi.next()){var pr;Pi.push(this.getSeries((pr=sa.value).name))}}catch(Rl){ul={error:Rl}}finally{try{sa&&!sa.done&&(Ff=yi.return)&&Ff.call(yi)}finally{if(ul)throw ul.error}}var Ca=new bG(Pi),xa=new Qs(Ca);Kt=Kt.withSeries("value",xa);var Vo,eo,jo,ts,Uo,Wo,ul,Ff,go=new gG(f,Rt),mo=new Qs(go);return Kt.withSeries("variable",mo)},t.prototype.insertPair=function(n){if(!du(n))throw new Error("Expected 'pair' parameter to 'DataFrame.insertPair' to be an array.");if(2!==n.length)throw new Error("Expected 'pair' parameter to 'DataFrame.insertPair' to be an array with two elements. The first element is the index, the second is the value.");return new t({pairs:[n]}).concat(this)},t.prototype.appendPair=function(n){if(!du(n))throw new Error("Expected 'pair' parameter to 'DataFrame.appendPair' to be an array.");if(2!==n.length)throw new Error("Expected 'pair' parameter to 'DataFrame.appendPair' to be an array with two elements. The first element is the index, the second is the value.");return this.concat(new t({pairs:[n]}))},t.prototype.remove=function(n){var e=this;return new t(function(){var r=e.getContent();return{columnNames:r.columnNames,pairs:new vy(r.pairs,function(f){return f[0]!==n})}})},t.prototype.fillGaps=function(n,e){if(!pa(n))throw new Error("Expected 'comparer' parameter to 'DataFrame.fillGaps' to be a comparer function that compares two values and returns a boolean.");if(!pa(e))throw new Error("Expected 'generator' parameter to 'DataFrame.fillGaps' to be a generator function that takes two values and returns an array of generated pairs to span the gap.");return this.rollingWindow(2).selectMany(function(r){var f=r.toPairs(),O=f[0],j=f[1];if(!n(O,j))return[O];var he=e(O,j);if(!du(he))throw new Error("Expected return from 'generator' parameter to 'DataFrame.fillGaps' to be an array of pairs, instead got a "+typeof he);return[O].concat(he)}).withIndex(function(r){return r[0]}).inflate(function(r){return r[1]}).concat(this.tail(1))},t.prototype.defaultIfEmpty=function(n){if(this.none()){if(n instanceof t)return n;if(du(n))return new t(n);throw new Error("Expected 'defaultSequence' parameter to 'DataFrame.defaultIfEmpty' to be an array or a series.")}return this},t.prototype.detectTypes=function(){var n=this;return new t(function(){return{columnNames:["Type","Frequency","Column"],values:n.getColumns().selectMany(function(r){return r.series.detectTypes().select(function(f){var O=Object.assign({},f);return O.Column=r.name,O})})}})},t.prototype.detectValues=function(){var n=this;return new t(function(){return{columnNames:["Value","Frequency","Column"],values:n.getColumns().selectMany(function(r){return r.series.detectValues().select(function(f){var O=Object.assign({},f);return O.Column=r.name,O})})}})},t.prototype.toJSON=function(){return JSON.stringify(this.toArray(),null,4)},t.prototype.toJSON5=function(){return wH().stringify(this.toArray(),null,4)},t.prototype.toCSV=function(n){var r=(void 0===n||void 0===n.header||n.header?[this.getColumnNames()]:[]).concat(this.toRows());return i5().unparse(r,n)},t.prototype.toHTML=function(){var n=this.getColumnNames();return'<table border="1" class="dataframe">\n    <thead>\n        <tr style="text-align: right;">\n            <th></th>\n'+n.map(function(f){return"            <th>"+f+"</th>"}).join("\n")+"\n       </tr>\n    </thead>\n    <tbody>\n"+this.toPairs().map(function(f){var j=f[1];return"        <tr>\n            <th>"+f[0]+"</th>\n"+n.map(function(he){return"            <td>"+j[he]+"</td>"}).join("\n")+"\n        </tr>"}).join("\n")+"\n    </tbody>\n</table>"},t.prototype.serialize=function(){var n=this.toArray(),e=this.getIndex(),r=e.head(n.length).toArray(),f=this.getColumns(),O=Mv(f,function(Lr){return Lr.name},function(Lr){return Lr.type}),j=e.getType();"date"===j&&(r=r.map(function(Lr){return Op(Lr).toISOString()}));var Fn,Hn,pr,Vr,he=!1;try{for(var Ce=ea(f),Ye=Ce.next();!Ye.done;Ye=Ce.next()){var ft=Ye.value;if("date"===ft.type){he||(n=n.map(function(Lr){return Object.assign({},Lr)}),he=!0);try{for(var Rt=ea(n),Kt=Rt.next();!Kt.done;Kt=Rt.next()){var cn=Kt.value;cn[ft.name]=Op(cn[ft.name]).toISOString()}}catch(Lr){pr={error:Lr}}finally{try{Kt&&!Kt.done&&(Vr=Rt.return)&&Vr.call(Rt)}finally{if(pr)throw pr.error}}}}}catch(Lr){Fn={error:Lr}}finally{try{Ye&&!Ye.done&&(Hn=Ce.return)&&Hn.call(Ce)}finally{if(Fn)throw Fn.error}}return{columnOrder:this.getColumnNames(),columns:O,index:{type:j,values:r},values:n}},t.deserialize=function(n){var Rt,Kt,cn,Fn,e=n.index&&n.index.values||[],r=n.values&&n.values||[],f=!1;if(n.columns)try{for(var O=ea(Object.keys(n.columns)),j=O.next();!j.done;j=O.next()){var he=j.value;if("date"===n.columns[he]){f||(r=r.map(function(Hn){return Object.assign({},Hn)}),f=!0);try{for(var Ce=ea(r),Ye=Ce.next();!Ye.done;Ye=Ce.next()){var ft=Ye.value;ft[he]=Op(ft[he]).toDate()}}catch(Hn){cn={error:Hn}}finally{try{Ye&&!Ye.done&&(Fn=Ce.return)&&Fn.call(Ce)}finally{if(cn)throw cn.error}}}}}catch(Hn){Rt={error:Hn}}finally{try{j&&!j.done&&(Kt=O.return)&&Kt.call(O)}finally{if(Rt)throw Rt.error}}return n.index&&"date"===n.index.type&&(e=e.map(function(Hn){return Op(Hn).toDate()})),new t({columnNames:n.columnOrder||[],index:e,values:r})},t.prototype.getTypeCode=function(){return"dataframe"},t.defaultCountIterable=new a3,t.defaultEmptyIterable=new c5,t}(),m5=function(t){function n(e){for(var r=this,f=[],O=[],j=0,he=e.parent,Ce=[];null!==he;)Ce.push(he),he=he.config.parent;Ce.reverse();try{for(var Ye=ea(Ce),ft=Ye.next();!ft.done;ft=Ye.next()){var Kt=ft.value.config;f.push(n.makeSortSpec(j,Kt.selector,Kt.direction)),O.push(n.makeSortSpec(j,n.makePairsSelector(Kt.selector),Kt.direction)),++j}}catch(Hn){cn={error:Hn}}finally{try{ft&&!ft.done&&(Fn=Ye.return)&&Fn.call(Ye)}finally{if(cn)throw cn.error}}return f.push(n.makeSortSpec(j,e.selector,e.direction)),O.push(n.makeSortSpec(j,n.makePairsSelector(e.selector),e.direction)),(r=t.call(this,{columnNames:e.columnNames,values:new Cx(e.values,f),pairs:new Cx(e.pairs,O)})||this).config=e,r;var cn,Fn}return r3(n,t),n.makeSortSpec=function(e,r,f){return{sortLevel:e,selector:r,direction:f}},n.makePairsSelector=function(e){return function(r,f){return e(r[1],f)}},n.prototype.thenBy=function(e){return new n({columnNames:this.config.columnNames,values:this.config.values,pairs:this.config.pairs,selector:e,direction:Fp.Ascending,parent:this})},n.prototype.thenByDescending=function(e){return new n({columnNames:this.config.columnNames,values:this.config.values,pairs:this.config.pairs,selector:e,direction:Fp.Descending,parent:this})},n}(Xs);Op.extend(l5);var lb=function(t){return t.Start="start",t.End="end",t}(lb||{}),Qs=function(){function t(n){if(this.configFn=null,this.content=null,this.indexedContent=null,n){var e=n;if(void 0!==e.getTypeCode){var r=e.getTypeCode();if("dataframe"===r||"series"===r)return void(void 0!==e.content?this.content=e.content:this.configFn=e.configFn)}pa(n)?this.configFn=n:this.content=t.isIterator(n)?t.initFromIterator(n):t.isIterable(n)?t.initFromIterable(n):t.initFromConfig(n)}else this.content=t.initEmpty()}return t.initFromIterator=function(n){return t.initFromIterable(new Fh(n))},t.initFromIterable=function(n){return{index:t.defaultCountIterable,values:n,pairs:new sb([t.defaultCountIterable,n]),isBaked:!0}},t.initEmpty=function(){return{index:t.defaultEmptyIterable,values:t.defaultEmptyIterable,pairs:t.defaultEmptyIterable,isBaked:!0}},t.isIterator=function(n){return Qc(n)&&pa(n.next)},t.isIterable=function(n){return du(n)||Qc(n)&&pa(n[Symbol.iterator])},t.checkIterable=function(n,e){if(!t.isIterable(n))throw new Error("Expected '"+e+"' field of Series config object to be an array of values or an iterable of values.")},t.initFromConfig=function(n){var e,r,f,O=!1;return n.pairs&&(t.isIterator(n.pairs)?f=new Fh(n.pairs):(t.checkIterable(n.pairs,"pairs"),f=n.pairs)),n.index?t.isIterator(n.index)?e=new Fh(n.index):(t.checkIterable(n.index,"index"),e=n.index):e=f?new Ax(f,0):t.defaultCountIterable,n.values?t.isIterator(n.values)?r=new Fh(n.values):(t.checkIterable(n.values,"values"),r=n.values):r=f?new Ax(f,1):t.defaultEmptyIterable,f||(f=new sb([e,r])),void 0!==n.baked&&(O=n.baked),{index:e,values:r,pairs:f,isBaked:O}},t.prototype.lazyInit=function(){null===this.content&&null!==this.configFn&&(this.content=t.initFromConfig(this.configFn()))},t.prototype.getContent=function(){return this.lazyInit(),this.content},t.prototype.getRowByIndex=function(n){if(!this.indexedContent){this.indexedContent=new Map;try{for(var e=ea(this.getContent().pairs),r=e.next();!r.done;r=e.next()){var f=r.value;this.indexedContent.set(f[0],f[1])}}catch(he){O={error:he}}finally{try{r&&!r.done&&(j=e.return)&&j.call(e)}finally{if(O)throw O.error}}}return this.indexedContent.get(n);var O,j},t.prototype[Symbol.iterator]=function(){return this.getContent().values[Symbol.iterator]()},t.prototype.cast=function(){return this},t.prototype.getIndex=function(){var n=this;return new y5(function(){return{values:n.getContent().index}})},t.prototype.withIndex=function(n){var e=this;return pa(n)?new t(function(){return{values:e.getContent().values,index:e.select(n)}}):(t.checkIterable(n,"newIndex"),new t(function(){return{values:e.getContent().values,index:n}}))},t.prototype.resetIndex=function(){var n=this;return new t(function(){return{values:n.getContent().values}})},t.merge=function(n){var e=new Map,r=Array.from(n).length,f=0;try{for(var O=ea(n),j=O.next();!j.done;j=O.next()){var he=j.value;try{for(var Ce=ea(he.toPairs()),Ye=Ce.next();!Ye.done;Ye=Ce.next()){var ft=Ye.value,Rt=ft[0].toString();e.has(Rt)||e.set(Rt,{index:ft[0],values:new Array(r)}),e.get(Rt).values[f]=ft[1]}}catch(Vr){Hn={error:Vr}}finally{try{Ye&&!Ye.done&&(pr=Ce.return)&&pr.call(Ce)}finally{if(Hn)throw Hn.error}}++f}}catch(Vr){cn={error:Vr}}finally{try{j&&!j.done&&(Fn=O.return)&&Fn.call(O)}finally{if(cn)throw cn.error}}var cn,Fn,Hn,pr,Kt=Array.from(e.values()).map(function(Vr){return[Vr.index,Vr.values]});return Kt.sort(function(Vr,Lr){return Vr[0]===Lr[0]?0:Vr[0]>Lr[0]?1:-1}),new t({pairs:Kt})},t.prototype.merge=function(){for(var n=[],e=0;e<arguments.length;e++)n[e]=arguments[e];return t.merge([this].concat(n))},t.prototype.toArray=function(){var O,j,n=[];try{for(var e=ea(this.getContent().values),r=e.next();!r.done;r=e.next()){var f=r.value;null!=f&&n.push(f)}}catch(he){O={error:he}}finally{try{r&&!r.done&&(j=e.return)&&j.call(e)}finally{if(O)throw O.error}}return n},t.prototype.toPairs=function(){var O,j,n=[];try{for(var e=ea(this.getContent().pairs),r=e.next();!r.done;r=e.next()){var f=r.value;null!=f[1]&&n.push(f)}}catch(he){O={error:he}}finally{try{r&&!r.done&&(j=e.return)&&j.call(e)}finally{if(O)throw O.error}}return n},t.prototype.toObject=function(n,e){if(!pa(n))throw new Error("Expected 'keySelector' parameter to Series.toObject to be a function.");if(!pa(e))throw new Error("Expected 'valueSelector' parameter to Series.toObject to be a function.");return Mv(this,n,e)},t.prototype.select=function(n){if(!pa(n))throw new Error("Expected 'transformer' parameter to 'Series.select' to be a function.");return this.map(n)},t.prototype.map=function(n){var e=this;if(!pa(n))throw new Error("Expected 'transformer' parameter to 'Series.map' to be a function.");return new t(function(){var r=e.getContent();return{values:new qd(r.values,n),index:r.index}})},t.prototype.selectMany=function(n){if(!pa(n))throw new Error("Expected 'transformer' parameter to 'Series.selectMany' to be a function.");return this.flatMap(n)},t.prototype.flatMap=function(n){var e=this;if(!pa(n))throw new Error("Expected 'transformer' parameter to 'Series.flatMap' to be a function.");return new t(function(){return{pairs:new d5(e.getContent().pairs,function(r,f){var Ye,ft,O=[];try{for(var j=ea(n(r[1],f)),he=j.next();!he.done;he=j.next())O.push([r[0],he.value])}catch(Rt){Ye={error:Rt}}finally{try{he&&!he.done&&(ft=j.return)&&ft.call(j)}finally{if(Ye)throw Ye.error}}return O})}})},t.prototype.window=function(n,e){var r=this;if(!cu(n))throw new Error("Expected 'period' parameter to 'Series.window' to be a number.");return new t(function(){return{pairs:new ZH(r.getContent().pairs,n,e||lb.End)}})},t.prototype.rollingWindow=function(n,e){var r=this;if(!cu(n))throw new Error("Expected 'period' parameter to 'Series.rollingWindow' to be a number.");return new t(function(){return{pairs:new eG(r.getContent().pairs,n,e||lb.End)}})},t.prototype.variableWindow=function(n){var e=this;if(!pa(n))throw new Error("Expected 'comparer' parameter to 'Series.variableWindow' to be a function.");return new t(function(){return{values:new nG(e.getContent().pairs,n)}})},t.prototype.sequentialDistinct=function(n){if(n){if(!pa(n))throw new Error("Expected 'selector' parameter to 'Series.sequentialDistinct' to be a selector function that determines the value to compare for duplicates.")}else n=function(e){return e};return this.variableWindow(function(e,r){return n(e)===n(r)}).select(function(e){return[e.getIndex().first(),e.first()]}).withIndex(function(e){return e[0]}).select(function(e){return e[1]})},t.prototype.aggregate=function(n,e){if(pa(n)&&!e)return this.skip(1).aggregate(this.first(),n);if(!pa(e))throw new Error("Expected 'selector' parameter to aggregate to be a function.");var he,Ce,r=n;try{for(var f=ea(this),O=f.next();!O.done;O=f.next())r=e(r,O.value)}catch(Ye){he={error:Ye}}finally{try{O&&!O.done&&(Ce=f.return)&&Ce.call(f)}finally{if(he)throw he.error}}return r},t.prototype.reduce=function(n,e){if(!pa(n))throw new Error("Expected 'reducer' parameter to `Series.reduce` to be a function.");var Ce,Ye,r=e,f=this;void 0===r&&f.any()&&(r=f.first(),f=f.skip(1));try{for(var O=ea(f),j=O.next();!j.done;j=O.next())r=n(r,j.value)}catch(ft){Ce={error:ft}}finally{try{j&&!j.done&&(Ye=O.return)&&Ye.call(O)}finally{if(Ce)throw Ce.error}}return r},t.prototype.amountRange=function(n,e){return this.rollingWindow(n,e).select(function(r){return r.max()-r.min()})},t.prototype.proportionRange=function(n,e){return this.rollingWindow(n,e).select(function(r){return(r.max()-r.min())/r.last()})},t.prototype.percentRange=function(n,e){return this.proportionRange(n,e).select(function(r){return 100*r})},t.prototype.amountChange=function(n,e){return this.rollingWindow(void 0===n?2:n,e).select(function(r){return r.last()-r.first()})},t.prototype.proportionChange=function(n,e){return this.rollingWindow(void 0===n?2:n,e).select(function(r){return(r.last()-r.first())/r.first()})},t.prototype.percentChange=function(n,e){return this.proportionChange(n,e).select(function(r){return 100*r})},t.prototype.proportionRank=function(n){if(void 0===n&&(n=2),!cu(n))throw new Error("Expected 'period' parameter to 'Series.proportionRank' to be a number that specifies the time period for the ranking.");return this.rollingWindow(n+1).select(function(e){var r=e.last();return e.head(-1).filter(function(j){return j<r}).count()/n})},t.prototype.percentRank=function(n){if(void 0===n&&(n=2),!cu(n))throw new Error("Expected 'period' parameter to 'Series.percentRank' to be a number that specifies the time period for the ranking.");return this.proportionRank(n).select(function(e){return 100*e})},t.prototype.cumsum=function(){var n=this;return new t(function(){var e=0;return{pairs:n.toPairs().map(function(O){var j=bx(O,2);return[j[0],e+=j[1]]})}})},t.prototype.skip=function(n){var e=this;return new t(function(){return{values:new by(e.getContent().values,n),index:new by(e.getContent().index,n),pairs:new by(e.getContent().pairs,n)}})},t.prototype.skipWhile=function(n){var e=this;if(!pa(n))throw new Error("Expected 'predicate' parameter to 'Series.skipWhile' function to be a predicate function that returns true/false.");return new t(function(){return{values:new Rh(e.getContent().values,n),pairs:new Rh(e.getContent().pairs,function(r){return n(r[1])})}})},t.prototype.skipUntil=function(n){if(!pa(n))throw new Error("Expected 'predicate' parameter to 'Series.skipUntil' function to be a predicate function that returns true/false.");return this.skipWhile(function(e){return!n(e)})},t.prototype.take=function(n){var e=this;if(!cu(n))throw new Error("Expected 'numRows' parameter to 'Series.take' function to be a number.");return new t(function(){return{index:new my(e.getContent().index,n),values:new my(e.getContent().values,n),pairs:new my(e.getContent().pairs,n)}})},t.prototype.takeWhile=function(n){var e=this;if(!pa(n))throw new Error("Expected 'predicate' parameter to 'Series.takeWhile' function to be a predicate function that returns true/false.");return new t(function(){return{values:new Oh(e.getContent().values,n),pairs:new Oh(e.getContent().pairs,function(r){return n(r[1])})}})},t.prototype.takeUntil=function(n){if(!pa(n))throw new Error("Expected 'predicate' parameter to 'Series.takeUntil' function to be a predicate function that returns true/false.");return this.takeWhile(function(e){return!n(e)})},t.count=function(n){return n.count()},t.prototype.count=function(){var O,j,n=0;try{for(var e=ea(this.getContent().values),r=e.next();!r.done;r=e.next())++n}catch(he){O={error:he}}finally{try{r&&!r.done&&(j=e.return)&&j.call(e)}finally{if(O)throw O.error}}return n},t.prototype.first=function(){try{for(var n=ea(this),e=n.next();!e.done;e=n.next())return e.value}catch(j){f={error:j}}finally{try{e&&!e.done&&(O=n.return)&&O.call(n)}finally{if(f)throw f.error}}throw new Error("Series.first: No values in Series.");var f,O},t.prototype.last=function(){var O,j,n=null;try{for(var e=ea(this),r=e.next();!r.done;r=e.next())n=r.value}catch(he){O={error:he}}finally{try{r&&!r.done&&(j=e.return)&&j.call(e)}finally{if(O)throw O.error}}if(null===n)throw new Error("Series.last: No values in Series.");return n},t.prototype.at=function(n){if(!this.none())return this.getRowByIndex(n)},t.prototype.head=function(n){if(!cu(n))throw new Error("Expected 'numValues' parameter to 'Series.head' function to be a number.");if(0===n)return new t;var e=n<0?this.count()-Math.abs(n):n;return this.take(e)},t.prototype.tail=function(n){if(!cu(n))throw new Error("Expected 'numValues' parameter to 'Series.tail' function to be a number.");if(0===n)return new t;var e=n>0?this.count()-n:Math.abs(n);return this.skip(e)},t.prototype.where=function(n){if(!pa(n))throw new Error("Expected 'predicate' parameter to 'Series.where' to be a function.");return this.filter(n)},t.prototype.filter=function(n){var e=this;if(!pa(n))throw new Error("Expected 'predicate' parameter to 'Series.filter' to be a function.");return new t(function(){return e.getContent(),{values:new vy(e.getContent().values,n),pairs:new vy(e.getContent().pairs,function(f){return n(f[1])})}})},t.prototype.forEach=function(n){if(!pa(n))throw new Error("Expected 'callback' parameter to 'Series.forEach' to be a function.");var j,he,e=0;try{for(var r=ea(this),f=r.next();!f.done;f=r.next())n(f.value,e++)}catch(Ce){j={error:Ce}}finally{try{f&&!f.done&&(he=r.return)&&he.call(r)}finally{if(j)throw j.error}}return this},t.prototype.all=function(n){if(!pa(n))throw new Error("Expected 'predicate' parameter to 'Series.all' to be a function.");var j,he,e=0;try{for(var r=ea(this),f=r.next();!f.done;f=r.next()){if(!n(f.value))return!1;++e}}catch(Ce){j={error:Ce}}finally{try{f&&!f.done&&(he=r.return)&&he.call(r)}finally{if(j)throw j.error}}return e>0},t.prototype.any=function(n){if(n&&!pa(n))throw new Error("Expected 'predicate' parameter to 'Series.any' to be a function.");var j,he;if(!n)return!this[Symbol.iterator]().next().done;try{for(var e=ea(this),r=e.next();!r.done;r=e.next())if(n(r.value))return!0}catch(Ce){j={error:Ce}}finally{try{r&&!r.done&&(he=e.return)&&he.call(e)}finally{if(j)throw j.error}}return!1},t.prototype.none=function(n){if(n&&!pa(n))throw new Error("Expected 'predicate' parameter to 'Series.none' to be a function.");var j,he;if(!n)return this[Symbol.iterator]().next().done;try{for(var e=ea(this),r=e.next();!r.done;r=e.next())if(n(r.value))return!1}catch(Ce){j={error:Ce}}finally{try{r&&!r.done&&(he=e.return)&&he.call(e)}finally{if(j)throw j.error}}return!0},t.prototype.startAt=function(n){var e=this;return new t(function(){var r=e.getIndex().getLessThan();return{index:new Rh(e.getContent().index,function(f){return r(f,n)}),pairs:new Rh(e.getContent().pairs,function(f){return r(f[0],n)})}})},t.prototype.endAt=function(n){var e=this;return new t(function(){var r=e.getIndex().getLessThanOrEqualTo();return{index:new Oh(e.getContent().index,function(f){return r(f,n)}),pairs:new Oh(e.getContent().pairs,function(f){return r(f[0],n)})}})},t.prototype.before=function(n){var e=this;return new t(function(){var r=e.getIndex().getLessThan();return{index:new Oh(e.getContent().index,function(f){return r(f,n)}),pairs:new Oh(e.getContent().pairs,function(f){return r(f[0],n)})}})},t.prototype.after=function(n){var e=this;return new t(function(){var r=e.getIndex().getLessThanOrEqualTo();return{index:new Rh(e.getContent().index,function(f){return r(f,n)}),pairs:new Rh(e.getContent().pairs,function(f){return r(f[0],n)})}})},t.prototype.between=function(n,e){return this.startAt(n).endAt(e)},t.prototype.toString=function(){for(var n=["__index__","__value__"],e=this.toPairs(),r=new(YE()),f=0;f<e.length;++f){for(var O=e[f],j=0;j<O.length;++j)r.cell(n[j],O[j]);r.newRow()}return r.toString()},t.parseInt=function(n,e){if(null!=n){if(!Ss(n))throw new Error("Called Series.parseInts, expected all values in the series to be strings, instead found a '"+typeof n+"' at index "+e);return 0===n.length?void 0:parseInt(n)}},t.prototype.parseInts=function(){return this.select(t.parseInt)},t.parseFloat=function(n,e){if(null!=n){if(!Ss(n))throw new Error("Called Series.parseFloats, expected all values in the series to be strings, instead found a '"+typeof n+"' at index "+e);return 0===n.length?void 0:parseFloat(n)}},t.prototype.parseFloats=function(){return this.select(t.parseFloat)},t.parseDate=function(n,e,r){if(null!=n){if(!Ss(n))throw new Error("Called Series.parseDates, expected all values in the series to be strings, instead found a '"+typeof n+"' at index "+e);return 0===n.length?void 0:Op(n,r).toDate()}},t.prototype.parseDates=function(n){if(n&&!Ss(n))throw new Error("Expected optional 'formatString' parameter to Series.parseDates to be a string (if specified).");return this.select(function(e,r){return t.parseDate(e,r,n)})},t.toString=function(n,e){if(void 0!==n)return null===n?null:e&&s3(n)?Op(n).format(e):e&&cu(n)?zH()(n).format(e):n.toString()},t.prototype.toStrings=function(n){if(n&&!Ss(n))throw new Error("Expected optional 'formatString' parameter to Series.toStrings to be a string (if specified).");return this.select(function(e){return t.toString(e,n)})},t.prototype.bake=function(){return this.getContent().isBaked?this:new t({values:this.toArray(),pairs:this.toPairs(),baked:!0})},t.prototype.inflate=function(n){var e=this;if(n){if(!pa(n))throw new Error("Expected 'selector' parameter to Series.inflate to be a selector function.");return new Xs(function(){var r=e.getContent();return{values:new qd(r.values,n),index:r.index,pairs:new qd(r.pairs,function(f,O){return[f[0],n(f[1],O)]})}})}return new Xs(function(){var r=e.getContent();return{values:r.values,index:r.index,pairs:r.pairs}})},t.prototype.asNumberSeries=function(){var n=this.filter(function(e){return null!=e});if(n.any(function(e){return"number"!=typeof e}))throw new Error("Expected series to contain only numbers, you should parse this series or filter out non-number values.");return n},t.sum=function(n){return n.sum()},t.prototype.sum=function(){var n=this.asNumberSeries();if(n.none())return 0;var j,he,e=0;try{for(var r=ea(n),f=r.next();!f.done;f=r.next())e+=f.value}catch(Ce){j={error:Ce}}finally{try{f&&!f.done&&(he=r.return)&&he.call(r)}finally{if(j)throw j.error}}return e},t.average=function(n){return n.average()},t.prototype.average=function(){return this.mean()},t.mean=function(n){return n.mean()},t.prototype.mean=function(){var n=this.asNumberSeries();if(n.none())return 0;var he,Ce,e=0,r=0;try{for(var f=ea(n),O=f.next();!O.done;O=f.next())r+=1,e+=O.value}catch(Ye){he={error:Ye}}finally{try{O&&!O.done&&(Ce=f.return)&&Ce.call(f)}finally{if(he)throw he.error}}return 0===r?0:e/r},t.median=function(n){return n.median()},t.prototype.median=function(){var n=this.asNumberSeries(),e=n.count();if(0===e)return 0;var r=n.orderBy(function(j){return j}).toArray();return e%2==0?(r[e/2-1]+r[e/2])/2:r[Math.floor(e/2)]},t.mode=function(n){return n.mode()},t.prototype.mode=function(){var n=this.asNumberSeries();if(!n.none()){var e=new Map;try{for(var r=ea(n),f=r.next();!f.done;f=r.next()){var O=f.value;e.has(O)?e.set(O,e.get(O)+1):e.set(O,1)}}catch(Ye){he={error:Ye}}finally{try{f&&!f.done&&(Ce=r.return)&&Ce.call(r)}finally{if(he)throw he.error}}var he,Ce,j=Array.from(e.entries());return j.sort(function(Ye,ft){return ft[1]-Ye[1]}),j[0][0]}},t.prototype.sumOfSquares=function(){if(this.none())return[0,1];var Rt,Kt,n=this.mean(),e=0,r=this.asNumberSeries(),f=0;try{for(var O=ea(r),j=O.next();!j.done;j=O.next()){f+=1;var Ye=j.value-n;e+=Ye*Ye}}catch(cn){Rt={error:cn}}finally{try{j&&!j.done&&(Kt=O.return)&&Kt.call(O)}finally{if(Rt)throw Rt.error}}return[e,f]},t.variance=function(n){return n.variance()},t.prototype.variance=function(){if(this.none())return 0;var n=bx(this.sumOfSquares(),2);return n[0]/n[1]},t.std=function(n){return n.std()},t.prototype.std=function(){return this.none()?0:Math.sqrt(this.variance())},t.prototype.standardize=function(){if(this.none())return new t;var n=this.mean(),e=this.std();if(0===e)throw new Error("Can't standardize a series that has no variation.");return this.asNumberSeries().map(function(f){return(f-n)/e})},t.sampleVariance=function(n){return n.sampleVariance()},t.prototype.sampleVariance=function(){if(this.none())return 0;var n=bx(this.sumOfSquares(),2);return n[0]/(n[1]-1)},t.sampleStd=function(n){return n.sampleStd()},t.prototype.sampleStd=function(){return this.none()?0:Math.sqrt(this.sampleVariance())},t.prototype.sampleStandardize=function(){if(this.none())return new t;var n=this.mean(),e=this.sampleStd();if(0===e)throw new Error("Can't standardize a series that has no variation.");return this.asNumberSeries().map(function(f){return(f-n)/e})},t.min=function(n){return n.min()},t.prototype.min=function(){var n,O,j;try{for(var e=ea(this.asNumberSeries()),r=e.next();!r.done;r=e.next()){var f=r.value;n=void 0===n?f:Math.min(n,f)}}catch(he){O={error:he}}finally{try{r&&!r.done&&(j=e.return)&&j.call(e)}finally{if(O)throw O.error}}return void 0===n?0:n},t.max=function(n){return n.max()},t.prototype.max=function(){var n,O,j;try{for(var e=ea(this.asNumberSeries()),r=e.next();!r.done;r=e.next()){var f=r.value;n=void 0===n?f:Math.max(n,f)}}catch(he){O={error:he}}finally{try{r&&!r.done&&(j=e.return)&&j.call(e)}finally{if(O)throw O.error}}return void 0===n?0:n},t.range=function(n){return n.range()},t.prototype.range=function(){return this.max()-this.min()},t.prototype.invert=function(){return this.asNumberSeries().select(function(n){return-n})},t.prototype.counter=function(n){return this.groupSequentialBy(n).selectMany(function(e,r){return n(e.first())?function SG(t,n){if(!cu(t))throw new Error("Expect 'start' parameter to 'dataForge.range' function to be a number.");if(!cu(n))throw new Error("Expect 'count' parameter to 'dataForge.range' function to be a number.");for(var e=[],r=0;r<n;++r)e.push(t+r);return new Qs(e)}(1,e.count()).withIndex(e.getIndex()).toPairs():function DG(t,n){for(var e=[],r=0;r<n;++r)e.push(t);return new Qs(e)}(0,e.count()).withIndex(e.getIndex()).toPairs()}).withIndex(function(e){return e[0]}).select(function(e){return e[1]})},t.prototype.reverse=function(){var n=this;return new t(function(){return{values:new yy(n.getContent().values),index:new yy(n.getContent().index),pairs:new yy(n.getContent().pairs)}})},t.prototype.distinct=function(n){var e=this;return new t(function(){return{values:new wx(e.getContent().values,n),pairs:new wx(e.getContent().pairs,function(r){return n&&n(r[1])||r[1]})}})},t.prototype.groupBy=function(n){var e=this;if(!pa(n))throw new Error("Expected 'selector' parameter to 'Series.groupBy' to be a selector function that determines the value to group the series by.");return new t(function(){var Kt,cn,r=[],f={},O=0;try{for(var j=ea(e.getContent().pairs),he=j.next();!he.done;he=j.next()){var Ce=he.value,Ye=n(Ce[1],O);++O;var ft=f[Ye];if(ft)ft.push(Ce);else{var Rt=[];Rt.push(Ce),r.push(Rt),f[Ye]=Rt}}}catch(Fn){Kt={error:Fn}}finally{try{he&&!he.done&&(cn=j.return)&&cn.call(j)}finally{if(Kt)throw Kt.error}}return{values:r.map(function(Fn){return new t({pairs:Fn})})}})},t.prototype.groupSequentialBy=function(n){if(n){if(!pa(n))throw new Error("Expected 'selector' parameter to 'Series.groupSequentialBy' to be a selector function that determines the value to group the series by.")}else n=function(e){return e};return this.variableWindow(function(e,r){return n(e)===n(r)})},t.concat=function(n){if(!du(n))throw new Error("Expected 'series' parameter to 'Series.concat' to be an array of series.");return new t(function(){var r=n.map(function(f){return f.getContent()});return{values:new _x(r.map(function(f){return f.values})),pairs:new _x(r.map(function(f){return f.pairs}))}})},t.prototype.concat=function(){for(var n=[],e=0;e<arguments.length;e++)n[e]=arguments[e];var ft,Rt,Kt,cn,r=[this];try{for(var f=ea(n),O=f.next();!O.done;O=f.next()){var j=O.value;if(du(j))try{for(var he=ea(j),Ce=he.next();!Ce.done;Ce=he.next())r.push(Ce.value)}catch(Fn){Kt={error:Fn}}finally{try{Ce&&!Ce.done&&(cn=he.return)&&cn.call(he)}finally{if(Kt)throw Kt.error}}else r.push(j)}}catch(Fn){ft={error:Fn}}finally{try{O&&!O.done&&(Rt=f.return)&&Rt.call(f)}finally{if(ft)throw ft.error}}return t.concat(r)},t.zip=function(n,e){var r=Array.from(n);if(0===r.length)return new t;var f=r[0];return f.none()?new t:new t(function(){var j=r;return{index:f.getContent().index,values:new f5(j.map(function(he){return he.getContent().values}),e)}})},t.prototype.zip=function(){for(var n=[],e=0;e<arguments.length;e++)n[e]=arguments[e];var r=n[n.length-1],f=[this].concat(n.slice(0,n.length-1));return t.zip(f,function(O){return r.apply(void 0,u5(O))})},t.prototype.orderBy=function(n){var e=this.getContent();return new v5({values:e.values,pairs:e.pairs,selector:n,direction:Fp.Ascending,parent:null})},t.prototype.orderByDescending=function(n){var e=this.getContent();return new v5({values:e.values,pairs:e.pairs,selector:n,direction:Fp.Descending,parent:null})},t.prototype.union=function(n,e){if(e&&!pa(e))throw new Error("Expected optional 'selector' parameter to 'Series.union' to be a selector function.");return this.concat(n).distinct(e)},t.prototype.intersection=function(n,e,r){if(e){if(!pa(e))throw new Error("Expected optional 'outerSelector' parameter to 'Series.intersection' to be a function.")}else e=function(O){return O};if(r){if(!pa(r))throw new Error("Expected optional 'innerSelector' parameter to 'Series.intersection' to be a function.")}else r=function(O){return O};return this.filter(function(O){var j=e(O);return n.filter(function(he){return j===r(he)}).any()})},t.prototype.except=function(n,e,r){if(e){if(!pa(e))throw new Error("Expected optional 'outerSelector' parameter to 'Series.except' to be a function.")}else e=function(O){return O};if(r){if(!pa(r))throw new Error("Expected optional 'innerSelector' parameter to 'Series.except' to be a function.")}else r=function(O){return O};return this.filter(function(O){var j=e(O);return n.filter(function(he){return j===r(he)}).none()})},t.prototype.join=function(n,e,r,f){if(!pa(e))throw new Error("Expected 'outerKeySelector' parameter of 'Series.join' to be a selector function.");if(!pa(r))throw new Error("Expected 'innerKeySelector' parameter of 'Series.join' to be a selector function.");if(!pa(f))throw new Error("Expected 'resultSelector' parameter of 'Series.join' to be a selector function.");var O=this;return new t(function(){var Vr,Lr,Mi,Pi,j=n.groupBy(r).toObject(function(yi){return r(yi.first())},function(yi){return yi}),Ce=(O.getContent(),[]);try{for(var Ye=ea(O),ft=Ye.next();!ft.done;ft=Ye.next()){var Rt=ft.value,cn=j[e(Rt)];if(cn)try{for(var Fn=ea(cn),Hn=Fn.next();!Hn.done;Hn=Fn.next())Ce.push(f(Rt,Hn.value))}catch(yi){Mi={error:yi}}finally{try{Hn&&!Hn.done&&(Pi=Fn.return)&&Pi.call(Fn)}finally{if(Mi)throw Mi.error}}}}catch(yi){Vr={error:yi}}finally{try{ft&&!ft.done&&(Lr=Ye.return)&&Lr.call(Ye)}finally{if(Vr)throw Vr.error}}return{values:Ce}})},t.prototype.joinOuter=function(n,e,r,f){if(!pa(e))throw new Error("Expected 'outerKeySelector' parameter of 'Series.joinOuter' to be a selector function.");if(!pa(r))throw new Error("Expected 'innerKeySelector' parameter of 'Series.joinOuter' to be a selector function.");if(!pa(f))throw new Error("Expected 'resultSelector' parameter of 'Series.joinOuter' to be a selector function.");var O=this,j=O.except(n,e,r).select(function(Ye){return f(Ye,null)}).resetIndex(),he=n.except(O,r,e).select(function(Ye){return f(null,Ye)}).resetIndex(),Ce=O.join(n,e,r,f);return j.concat(Ce).concat(he).resetIndex()},t.prototype.joinOuterLeft=function(n,e,r,f){if(!pa(e))throw new Error("Expected 'outerKeySelector' parameter of 'Series.joinOuterLeft' to be a selector function.");if(!pa(r))throw new Error("Expected 'innerKeySelector' parameter of 'Series.joinOuterLeft' to be a selector function.");if(!pa(f))throw new Error("Expected 'resultSelector' parameter of 'Series.joinOuterLeft' to be a selector function.");var j=this.except(n,e,r).select(function(Ce){return f(Ce,null)}).resetIndex(),he=this.join(n,e,r,f);return j.concat(he).resetIndex()},t.prototype.joinOuterRight=function(n,e,r,f){if(!pa(e))throw new Error("Expected 'outerKeySelector' parameter of 'Series.joinOuterRight' to be a selector function.");if(!pa(r))throw new Error("Expected 'innerKeySelector' parameter of 'Series.joinOuterRight' to be a selector function.");if(!pa(f))throw new Error("Expected 'resultSelector' parameter of 'Series.joinOuterRight' to be a selector function.");var j=n.except(this,r,e).select(function(Ce){return f(null,Ce)}).resetIndex();return this.join(n,e,r,f).concat(j).resetIndex()},t.prototype.truncateStrings=function(n){if(!cu(n))throw new Error("Expected 'maxLength' parameter to 'Series.truncateStrings' to be a number.");return this.select(function(e){return Ss(e)&&e.length>n?e.substring(0,n):e})},t.prototype.round=function(n){if(void 0!==n){if(!cu(n))throw new Error("Expected 'numDecimalPlaces' parameter to 'Series.round' to be a number.")}else n=2;return this.select(function(e){return cu(e)?parseFloat(e.toFixed(n)):e})},t.prototype.insertPair=function(n){if(!du(n))throw new Error("Expected 'pair' parameter to 'Series.insertPair' to be an array.");if(2!==n.length)throw new Error("Expected 'pair' parameter to 'Series.insertPair' to be an array with two elements. The first element is the index, the second is the value.");return new t({pairs:[n]}).concat(this)},t.prototype.appendPair=function(n){if(!du(n))throw new Error("Expected 'pair' parameter to 'Series.appendPair' to be an array.");if(2!==n.length)throw new Error("Expected 'pair' parameter to 'Series.appendPair' to be an array with two elements. The first element is the index, the second is the value.");return this.concat(new t({pairs:[n]}))},t.prototype.remove=function(n){var e=this;return new t(function(){var r=e.getContent();return{pairs:new vy(r.pairs,function(f){return f[0]!==n})}})},t.prototype.fillGaps=function(n,e){if(!pa(n))throw new Error("Expected 'comparer' parameter to 'Series.fillGaps' to be a comparer function that compares two values and returns a boolean.");if(!pa(e))throw new Error("Expected 'generator' parameter to 'Series.fillGaps' to be a generator function that takes two values and returns an array of generated pairs to span the gap.");return this.rollingWindow(2).selectMany(function(r){var f=r.toPairs(),O=f[0],j=f[1];if(!n(O,j))return[O];var he=e(O,j);if(!du(he))throw new Error("Expected return from 'generator' parameter to 'Series.fillGaps' to be an array of pairs, instead got a "+typeof he);return[O].concat(he)}).withIndex(function(r){return r[0]}).select(function(r){return r[1]}).concat(this.tail(1))},t.prototype.defaultIfEmpty=function(n){if(this.none()){if(n instanceof t)return n;if(du(n))return new t(n);throw new Error("Expected 'defaultSequence' parameter to 'Series.defaultIfEmpty' to be an array or a series.")}return this},t.prototype.detectTypes=function(){var n=this;return new Xs(function(){var e=n.count(),r=n.select(function(f){var O=typeof f;return"object"===O&&s3(f)&&(O="date"),O}).aggregate({},function(f,O){var j=f[O];return j||(f[O]=j={count:0}),++j.count,f});return{columnNames:["Type","Frequency"],rows:Object.keys(r).map(function(f){return[f,r[f].count/e*100]})}})},t.prototype.detectValues=function(){var n=this;return new Xs(function(){var e=n.count(),r=n.aggregate(new Map,function(f,O){var j=f.get(O);return j||f.set(O,j={count:0,value:O}),++j.count,f});return{columnNames:["Value","Frequency"],rows:Array.from(r.keys()).map(function(f){var O=r.get(f);return[O.value,O.count/e*100]})}})},t.prototype.bucket=function(n){if(console.warn("Series.bucket is deprecated and will be removed in the future."),!cu(n))throw new Error("Expected 'numBuckets' parameter to 'Series.bucket' to be a number.");if(this.none())return new Xs;var e=this,r=e.min(),j=(e.max()-r)/(n-1);return e.select(function(he){var Ce=Math.floor((he-r)/j),Ye=Ce*j+r;return{Value:he,Bucket:Ce,Min:Ye,Mid:Ye+.5*j,Max:Ye+j}}).inflate()},t.prototype.frequency=function(n){var e=this;return this.none()?new Xs:new Xs(function(){var Rt,Kt,r=e,f=n&&n.captureValues||!1,O=Number.MAX_VALUE,j=Number.MIN_VALUE,he=0;try{for(var Ce=ea(r),Ye=Ce.next();!Ye.done;Ye=Ce.next()){var ft=Ye.value;O=Math.min(ft,O),j=Math.max(ft,j),he+=1}}catch(ul){Vo={error:ul}}finally{try{Ye&&!Ye.done&&(eo=Ce.return)&&eo.call(Ce)}finally{if(Vo)throw Vo.error}}var Hn,cn=n&&n.interval,Fn=(Kt=n&&void 0!==n.upper?n.upper:j)-(Rt=n&&void 0!==n.lower?n.lower:O);he<(Hn=void 0!==cn?Math.ceil(Fn/cn):10)&&(Hn=he),void 0===cn&&(cn=Fn/(Hn-1));for(var pr=new Array(Hn),Vr=0;Vr<Hn;++Vr){var Lr=Rt+Vr*cn;pr[Vr]={lower:Lr,upper:Lr+cn,count:0,proportion:0,cumulative:0},f&&(pr[Vr].values=[])}var Mi={upper:Rt,count:0,proportion:0,cumulative:0};f&&(Mi.values=[]);var Pi={lower:Kt,count:0,proportion:0,cumulative:0};f&&(Pi.values=[]);try{for(var yi=ea(r),sa=yi.next();!sa.done;sa=yi.next()){var Ca=void 0;(Ca=(ft=sa.value)<Rt?Mi:ft>Kt?Pi:pr[Vr=Math.floor((ft-Rt)/cn)]).count+=1,f&&Ca.values.push(ft)}}catch(ul){jo={error:ul}}finally{try{sa&&!sa.done&&(ts=yi.return)&&ts.call(yi)}finally{if(jo)throw jo.error}}var Vo,eo,jo,ts,Uo,Wo,xa=0;Mi.count>0&&pr.unshift(Mi),Pi.count>0&&pr.push(Pi);try{for(var go=ea(pr),mo=go.next();!mo.done;mo=go.next())(Ca=mo.value).proportion=Ca.count/he,Ca.cumulative=xa+=Ca.proportion}catch(ul){Uo={error:ul}}finally{try{mo&&!mo.done&&(Wo=go.return)&&Wo.call(go)}finally{if(Uo)throw Uo.error}}return{values:pr}})},t.prototype.getTypeCode=function(){return"series"},t.defaultCountIterable=new a3,t.defaultEmptyIterable=new c5,t}(),v5=function(t){function n(e){for(var r=this,f=[],O=[],j=0,he=e.parent,Ce=[];null!==he;)Ce.push(he),he=he.config.parent;Ce.reverse();try{for(var Ye=ea(Ce),ft=Ye.next();!ft.done;ft=Ye.next()){var Kt=ft.value.config;f.push(n.makeSortSpec(j,Kt.selector,Kt.direction)),O.push(n.makeSortSpec(j,n.makePairsSelector(Kt.selector),Kt.direction)),++j}}catch(Hn){cn={error:Hn}}finally{try{ft&&!ft.done&&(Fn=Ye.return)&&Fn.call(Ye)}finally{if(cn)throw cn.error}}return f.push(n.makeSortSpec(j,e.selector,e.direction)),O.push(n.makeSortSpec(j,n.makePairsSelector(e.selector),e.direction)),(r=t.call(this,{values:new Cx(e.values,f),pairs:new Cx(e.pairs,O)})||this).config=e,r;var cn,Fn}return r3(n,t),n.makeSortSpec=function(e,r,f){return{sortLevel:e,selector:r,direction:f}},n.makePairsSelector=function(e){return function(r,f){return e(r[1],f)}},n.prototype.thenBy=function(e){return new n({values:this.config.values,pairs:this.config.pairs,selector:e,direction:Fp.Ascending,parent:this})},n.prototype.thenByDescending=function(e){return new n({values:this.config.values,pairs:this.config.pairs,selector:e,direction:Fp.Descending,parent:this})},n}(Qs),y5=function(t){function n(e){return t.call(this,e)||this}return r3(n,t),n.prototype.getType=function(){return this._type||(this._type=this.any()?g5(this.first()):"empty"),this._type},n.prototype.getLessThan=function(){switch(this.getType()){case"date":return function(e,r){return Op(e).isBefore(r)};case"string":case"number":return function(e,r){return e<r};case"empty":return function(){return!0};default:throw new Error("No less than operation available for type: "+this.getType())}},n.prototype.getLessThanOrEqualTo=function(){var e=this;return function(r,f){return!e.getGreaterThan()(r,f)}},n.prototype.getGreaterThan=function(){switch(this.getType()){case"date":return function(e,r){return Op(e).isAfter(r)};case"string":case"number":return function(e,r){return e>r};case"empty":return function(){return!0};default:throw new Error("No greater than operation available for type: "+this.getType())}},n}(Qs);function u3(t,n){return t(n={exports:{}},n.exports),n.exports}var AG=function(n){return n instanceof Buffer},kG=u3(function(t){t.exports="function"==typeof Object.create?function(e,r){e.super_=r,e.prototype=Object.create(r.prototype,{constructor:{value:e,enumerable:!1,writable:!0,configurable:!0}})}:function(e,r){e.super_=r;var f=function(){};f.prototype=r.prototype,e.prototype=new f,e.prototype.constructor=e}}),TG=u3(function(t){try{if("function"!=typeof Yu.inherits)throw"";t.exports=Yu.inherits}catch{t.exports=kG}}),Yu=u3(function(t,n){var e=Object.getOwnPropertyDescriptors||function(aa){for(var Ta=Object.keys(aa),Mo={},Ds=0;Ds<Ta.length;Ds++)Mo[Ta[Ds]]=Object.getOwnPropertyDescriptor(aa,Ta[Ds]);return Mo},r=/%[sdj%]/g;n.format=function(Vi){if(!yi(Vi)){for(var aa=[],Ta=0;Ta<arguments.length;Ta++)aa.push(j(arguments[Ta]));return aa.join(" ")}Ta=1;for(var Mo=arguments,Ds=Mo.length,Ns=String(Vi).replace(r,function(Ws){if("%%"===Ws)return"%";if(Ta>=Ds)return Ws;switch(Ws){case"%s":return String(Mo[Ta++]);case"%d":return Number(Mo[Ta++]);case"%j":try{return JSON.stringify(Mo[Ta++])}catch{return"[Circular]"}default:return Ws}}),ns=Mo[Ta];Ta<Ds;ns=Mo[++Ta])Lr(ns)||!go(ns)?Ns+=" "+ns:Ns+=" "+j(ns);return Ns},n.deprecate=function(Vi,aa){if(typeof process<"u"&&!0===process.noDeprecation)return Vi;if(typeof process>"u")return function(){return n.deprecate(Vi,aa).apply(this,arguments)};var Ta=!1;return function Mo(){if(!Ta){if(process.throwDeprecation)throw new Error(aa);process.traceDeprecation?console.trace(aa):console.error(aa),Ta=!0}return Vi.apply(this,arguments)}};var O,f={};function j(Vi,aa){var Ta={seen:[],stylize:Ce};return arguments.length>=3&&(Ta.depth=arguments[2]),arguments.length>=4&&(Ta.colors=arguments[3]),Vr(aa)?Ta.showHidden=aa:aa&&n._extend(Ta,aa),Ca(Ta.showHidden)&&(Ta.showHidden=!1),Ca(Ta.depth)&&(Ta.depth=2),Ca(Ta.colors)&&(Ta.colors=!1),Ca(Ta.customInspect)&&(Ta.customInspect=!0),Ta.colors&&(Ta.stylize=he),ft(Ta,Vi,Ta.depth)}function he(Vi,aa){var Ta=j.styles[aa];return Ta?"\x1b["+j.colors[Ta][0]+"m"+Vi+"\x1b["+j.colors[Ta][1]+"m":Vi}function Ce(Vi,aa){return Vi}function ft(Vi,aa,Ta){if(Vi.customInspect&&aa&&eo(aa.inspect)&&aa.inspect!==n.inspect&&(!aa.constructor||aa.constructor.prototype!==aa)){var Mo=aa.inspect(Ta,Vi);return yi(Mo)||(Mo=ft(Vi,Mo,Ta)),Mo}var Ds=function Rt(Vi,aa){if(Ca(aa))return Vi.stylize("undefined","undefined");if(yi(aa)){var Ta="'"+JSON.stringify(aa).replace(/^"|"$/g,"").replace(/'/g,"\\'").replace(/\\"/g,'"')+"'";return Vi.stylize(Ta,"string")}return Pi(aa)?Vi.stylize(""+aa,"number"):Vr(aa)?Vi.stylize(""+aa,"boolean"):Lr(aa)?Vi.stylize("null","null"):void 0}(Vi,aa);if(Ds)return Ds;var Ns=Object.keys(aa),ns=function Ye(Vi){var aa={};return Vi.forEach(function(Ta,Mo){aa[Ta]=!0}),aa}(Ns);if(Vi.showHidden&&(Ns=Object.getOwnPropertyNames(aa)),Vo(aa)&&(Ns.indexOf("message")>=0||Ns.indexOf("description")>=0))return Kt(aa);if(0===Ns.length){if(eo(aa))return Vi.stylize("[Function"+(aa.name?": "+aa.name:"")+"]","special");if(xa(aa))return Vi.stylize(RegExp.prototype.toString.call(aa),"regexp");if(mo(aa))return Vi.stylize(Date.prototype.toString.call(aa),"date");if(Vo(aa))return Kt(aa)}var Hb,Cu="",pf=!1,Ny=["{","}"];return pr(aa)&&(pf=!0,Ny=["[","]"]),eo(aa)&&(Cu=" [Function"+(aa.name?": "+aa.name:"")+"]"),xa(aa)&&(Cu=" "+RegExp.prototype.toString.call(aa)),mo(aa)&&(Cu=" "+Date.prototype.toUTCString.call(aa)),Vo(aa)&&(Cu=" "+Kt(aa)),0!==Ns.length||pf&&0!=aa.length?Ta<0?xa(aa)?Vi.stylize(RegExp.prototype.toString.call(aa),"regexp"):Vi.stylize("[Object]","special"):(Vi.seen.push(aa),Hb=pf?function cn(Vi,aa,Ta,Mo,Ds){for(var Ns=[],ns=0,Ws=aa.length;ns<Ws;++ns)Ff(aa,String(ns))?Ns.push(Fn(Vi,aa,Ta,Mo,String(ns),!0)):Ns.push("");return Ds.forEach(function(Cu){Cu.match(/^\d+$/)||Ns.push(Fn(Vi,aa,Ta,Mo,Cu,!0))}),Ns}(Vi,aa,Ta,ns,Ns):Ns.map(function(EA){return Fn(Vi,aa,Ta,ns,EA,pf)}),Vi.seen.pop(),function Hn(Vi,aa,Ta){var Mo=Vi.reduce(function(Ds,Ns){return Ns.indexOf("\n"),Ds+Ns.replace(/\u001b\[\d\d?m/g,"").length+1},0);return Mo>60?Ta[0]+(""===aa?"":aa+"\n ")+" "+Vi.join(",\n  ")+" "+Ta[1]:Ta[0]+aa+" "+Vi.join(", ")+" "+Ta[1]}(Hb,Cu,Ny)):Ny[0]+Cu+Ny[1]}function Kt(Vi){return"["+Error.prototype.toString.call(Vi)+"]"}function Fn(Vi,aa,Ta,Mo,Ds,Ns){var ns,Ws,Cu;if((Cu=Object.getOwnPropertyDescriptor(aa,Ds)||{value:aa[Ds]}).get?Ws=Vi.stylize(Cu.set?"[Getter/Setter]":"[Getter]","special"):Cu.set&&(Ws=Vi.stylize("[Setter]","special")),Ff(Mo,Ds)||(ns="["+Ds+"]"),Ws||(Vi.seen.indexOf(Cu.value)<0?(Ws=Lr(Ta)?ft(Vi,Cu.value,null):ft(Vi,Cu.value,Ta-1)).indexOf("\n")>-1&&(Ws=Ns?Ws.split("\n").map(function(pf){return"  "+pf}).join("\n").substr(2):"\n"+Ws.split("\n").map(function(pf){return"   "+pf}).join("\n")):Ws=Vi.stylize("[Circular]","special")),Ca(ns)){if(Ns&&Ds.match(/^\d+$/))return Ws;(ns=JSON.stringify(""+Ds)).match(/^"([a-zA-Z_][a-zA-Z_0-9]*)"$/)?(ns=ns.substr(1,ns.length-2),ns=Vi.stylize(ns,"name")):(ns=ns.replace(/'/g,"\\'").replace(/\\"/g,'"').replace(/(^"|"$)/g,"'"),ns=Vi.stylize(ns,"string"))}return ns+": "+Ws}function pr(Vi){return Array.isArray(Vi)}function Vr(Vi){return"boolean"==typeof Vi}function Lr(Vi){return null===Vi}function Pi(Vi){return"number"==typeof Vi}function yi(Vi){return"string"==typeof Vi}function Ca(Vi){return void 0===Vi}function xa(Vi){return go(Vi)&&"[object RegExp]"===ts(Vi)}function go(Vi){return"object"==typeof Vi&&null!==Vi}function mo(Vi){return go(Vi)&&"[object Date]"===ts(Vi)}function Vo(Vi){return go(Vi)&&("[object Error]"===ts(Vi)||Vi instanceof Error)}function eo(Vi){return"function"==typeof Vi}function ts(Vi){return Object.prototype.toString.call(Vi)}function Uo(Vi){return Vi<10?"0"+Vi.toString(10):Vi.toString(10)}n.debuglog=function(Vi){if(Ca(O)&&(O=process.env.NODE_DEBUG||""),Vi=Vi.toUpperCase(),!f[Vi])if(new RegExp("\\b"+Vi+"\\b","i").test(O)){var aa=process.pid;f[Vi]=function(){var Ta=n.format.apply(n,arguments);console.error("%s %d: %s",Vi,aa,Ta)}}else f[Vi]=function(){};return f[Vi]},n.inspect=j,j.colors={bold:[1,22],italic:[3,23],underline:[4,24],inverse:[7,27],white:[37,39],grey:[90,39],black:[30,39],blue:[34,39],cyan:[36,39],green:[32,39],magenta:[35,39],red:[31,39],yellow:[33,39]},j.styles={special:"cyan",number:"yellow",boolean:"yellow",undefined:"grey",null:"bold",string:"green",date:"magenta",regexp:"red"},n.isArray=pr,n.isBoolean=Vr,n.isNull=Lr,n.isNullOrUndefined=function Mi(Vi){return null==Vi},n.isNumber=Pi,n.isString=yi,n.isSymbol=function sa(Vi){return"symbol"==typeof Vi},n.isUndefined=Ca,n.isRegExp=xa,n.isObject=go,n.isDate=mo,n.isError=Vo,n.isFunction=eo,n.isPrimitive=function jo(Vi){return null===Vi||"boolean"==typeof Vi||"number"==typeof Vi||"string"==typeof Vi||"symbol"==typeof Vi||typeof Vi>"u"},n.isBuffer=AG;var Wo=["Jan","Feb","Mar","Apr","May","Jun","Jul","Aug","Sep","Oct","Nov","Dec"];function Ff(Vi,aa){return Object.prototype.hasOwnProperty.call(Vi,aa)}n.log=function(){console.log("%s - %s",function ul(){var Vi=new Date,aa=[Uo(Vi.getHours()),Uo(Vi.getMinutes()),Uo(Vi.getSeconds())].join(":");return[Vi.getDate(),Wo[Vi.getMonth()],aa].join(" ")}(),n.format.apply(n,arguments))},n.inherits=TG,n._extend=function(Vi,aa){if(!aa||!go(aa))return Vi;for(var Ta=Object.keys(aa),Mo=Ta.length;Mo--;)Vi[Ta[Mo]]=aa[Ta[Mo]];return Vi};var Rl=typeof Symbol<"u"?Symbol("util.promisify.custom"):void 0;function Vp(Vi,aa){if(!Vi){var Ta=new Error("Promise was rejected with a falsy value");Ta.reason=Vi,Vi=Ta}return aa(Vi)}n.promisify=function(aa){if("function"!=typeof aa)throw new TypeError('The "original" argument must be of type Function');if(Rl&&aa[Rl]){var Ta;if("function"!=typeof(Ta=aa[Rl]))throw new TypeError('The "util.promisify.custom" argument must be of type Function');return Object.defineProperty(Ta,Rl,{value:Ta,enumerable:!1,writable:!1,configurable:!0}),Ta}function Ta(){for(var Mo,Ds,Ns=new Promise(function(Cu,pf){Mo=Cu,Ds=pf}),ns=[],Ws=0;Ws<arguments.length;Ws++)ns.push(arguments[Ws]);ns.push(function(Cu,pf){Cu?Ds(Cu):Mo(pf)});try{aa.apply(this,ns)}catch(Cu){Ds(Cu)}return Ns}return Object.setPrototypeOf(Ta,Object.getPrototypeOf(aa)),Rl&&Object.defineProperty(Ta,Rl,{value:Ta,enumerable:!1,writable:!1,configurable:!0}),Object.defineProperties(Ta,e(aa))},n.promisify.custom=Rl,n.callbackify=function zh(Vi){if("function"!=typeof Vi)throw new TypeError('The "original" argument must be of type Function');function aa(){for(var Ta=[],Mo=0;Mo<arguments.length;Mo++)Ta.push(arguments[Mo]);var Ds=Ta.pop();if("function"!=typeof Ds)throw new TypeError("The last argument must be of type Function");var Ns=this,ns=function(){return Ds.apply(Ns,arguments)};Vi.apply(this,Ta).then(function(Ws){process.nextTick(ns,null,Ws)},function(Ws){process.nextTick(Vp,Ws,ns)})}return Object.setPrototypeOf(aa,Object.getPrototypeOf(Vi)),Object.defineProperties(aa,e(Vi)),aa}}),MG=Yu.isFunction;function b5(t){if(!Ss(t))throw new Error("Expected 'jsonTextString' parameter to 'dataForge.fromJSON' to be a string containing data encoded in the JSON format.");return new Xs({values:JSON.parse(t)})}function Mm(t,n){if(!Ss(t))throw new Error("Expected 'csvTextString' parameter to 'dataForge.fromCSV' to be a string containing data encoded in the CSV format.");if(n){if(!Qc(n))throw new Error("Expected 'config' parameter to 'dataForge.fromCSV' to be an object with CSV parsing configuration options.");if(n.columnNames){if(!MG(n.columnNames[Symbol.iterator])&&!du(n.columnNames))throw new Error("Expect 'columnNames' field of 'config' parameter to DataForge.fromCSV to be an array or iterable of strings that specifies column n
[truncated: 5,796,267 more chars]
