# Supplementary material for: CURTAIN—A unique web-based tool for exploration and sharing of MS-based proteomics data
Source: Proc Natl Acad Sci U S A. 2024 Feb 7;121(7):e2312676121. doi: 10.1073/pnas.2312676121 (PMC10873628; doi:10.1073/pnas.2312676121)
Supplement: Supplementary file 9 — Code S01 (ZIP) [file pnas.2312676121.sd08.zip › Alessi-Lab-curtain-353715d/docs/manifest.webmanifest]

{
  "name": "CurtainTwo",
  "short_name": "CurtainTwo",
  "theme_color": "#1976d2",
  "background_color": "#fafafa",
  "display": "standalone",
  "scope": "./",
  "start_url": "./",
  "icons": [
    {
      "src": "assets/favicon.png",
      "sizes": "512x512",
      "type": "image/png",
      "purpose": "maskable any"
    }
  ]
}
