# Supplementary material for: CURTAIN—A unique web-based tool for exploration and sharing of MS-based proteomics data
Source: Proc Natl Acad Sci U S A. 2024 Feb 7;121(7):e2312676121. doi: 10.1073/pnas.2312676121 (PMC10873628; doi:10.1073/pnas.2312676121)
Supplement: Supplementary file 9 — Code S01 (ZIP) [file pnas.2312676121.sd08.zip › Alessi-Lab-curtain-353715d/docs/ngsw.json]

{
  "configVersion": 1,
  "timestamp": 1699364831811,
  "index": "/index.html",
  "assetGroups": [
    {
      "name": "app",
      "installMode": "prefetch",
      "updateMode": "prefetch",
      "cacheQueryOptions": {
        "ignoreVary": true
      },
      "urls": [
        "/536.93079147f285c953.js",
        "/989.ed09904be86f208f.js",
        "/favicon.ico",
        "/index.html",
        "/main.85b83240a3e4c0cb.js",
        "/manifest.webmanifest",
        "/polyfills.2cb55d52b9e2e091.js",
        "/runtime.917284790e0054d7.js",
        "/scripts.dfd002a3f97f1569.js",
        "/styles.56ba34910345183e.css"
      ],
      "patterns": []
    },
    {
      "name": "assets",
      "installMode": "lazy",
      "updateMode": "prefetch",
      "cacheQueryOptions": {
        "ignoreVary": true
      },
      "urls": [
        "/3rdpartylicenses.txt",
        "/assets/combined_embedded_network_v2.0.3.js",
        "/assets/favicon.128x128.png",
        "/assets/favicon.512x512.png",
        "/assets/favicon.png",
        "/assets/icons/icon-128x128.png",
        "/assets/icons/icon-144x144.png",
        "/assets/icons/icon-152x152.png",
        "/assets/icons/icon-192x192.png",
        "/assets/icons/icon-384x384.png",
        "/assets/icons/icon-512x512.png",
        "/assets/icons/icon-72x72.png",
        "/assets/icons/icon-96x96.png",
        "/assets/logo/ASAP_FullColor.png",
        "/assets/logo/UKRI_MRC_ PPU_Dundee.png",
        "/assets/logo/logo-mrc-ppu_0.png",
        "/assets/orcid-widget.css",
        "/assets/orcid-widget.js",
        "/assets/proteinLists/AD.txt",
        "/assets/proteinLists/DMSO_IN57.txt",
        "/assets/proteinLists/Golgi.txt",
        "/assets/proteinLists/Lysosome.txt",
        "/assets/proteinLists/Mito.txt",
        "/assets/proteinLists/cathepsins.txt",
        "/assets/proteinLists/cilia.core.txt",
        "/assets/proteinLists/cilia.expanded.2.txt",
        "/assets/proteinLists/cilia.expanded.txt",
        "/assets/proteinLists/ciliopathy.txt",
        "/assets/proteinLists/dubs.txt",
        "/assets/proteinLists/e3ligase.txt",
        "/assets/proteinLists/glyco.txt",
        "/assets/proteinLists/hedgehog.txt",
        "/assets/proteinLists/kinases.txt",
        "/assets/proteinLists/limma.divided.txt",
        "/assets/proteinLists/lrrk2.txt",
        "/assets/proteinLists/macrophages.lrrk2.inhibition.txt",
        "/assets/proteinLists/metabolism.txt",
        "/assets/proteinLists/mtor.txt",
        "/assets/proteinLists/pd.gwas.txt",
        "/assets/proteinLists/pd.txt",
        "/assets/proteinLists/phosphatases.txt",
        "/assets/proteinLists/pink1.txt",
        "/bootstrap-icons.49c9b8524d23a4c2.woff",
        "/bootstrap-icons.f41d849d445f6f5f.woff2"
      ],
      "patterns": []
    }
  ],
  "dataGroups": [],
  "hashTable": {
    "/3rdpartylicenses.txt": "18b36556574c34ed28e2651184d1e29d50256706",
    "/536.93079147f285c953.js": "2ca48b00e37c90eaa6f9419b635faad74f9f453c",
    "/989.ed09904be86f208f.js": "c21bbc02b3969402a319b4822b56b75519ba1a20",
    "/assets/combined_embedded_network_v2.0.3.js": "473daba41712901180a48ad0fbab58d35d92a23d",
    "/assets/favicon.128x128.png": "ac922b4dc97e23fd8cdf6c9787dddb1e12edc1bc",
    "/assets/favicon.512x512.png": "734a5decf2c0e9f8d19b1d1b37709b4498446a37",
    "/assets/favicon.png": "16140137964ecabfa5b04df1f6337978bd8b5238",
    "/assets/icons/icon-128x128.png": "dae3b6ed49bdaf4327b92531d4b5b4a5d30c7532",
    "/assets/icons/icon-144x144.png": "b0bd89982e08f9bd2b642928f5391915b74799a7",
    "/assets/icons/icon-152x152.png": "7479a9477815dfd9668d60f8b3b2fba709b91310",
    "/assets/icons/icon-192x192.png": "1abd80d431a237a853ce38147d8c63752f10933b",
    "/assets/icons/icon-384x384.png": "329749cd6393768d3131ed6304c136b1ca05f2fd",
    "/assets/icons/icon-512x512.png": "559d9c4318b45a1f2b10596bbb4c960fe521dbcc",
    "/assets/icons/icon-72x72.png": "c457e56089a36952cd67156f9996bc4ce54a5ed9",
    "/assets/icons/icon-96x96.png": "3914125a4b445bf111c5627875fc190f560daa41",
    "/assets/logo/ASAP_FullColor.png": "c2d8aa039d1b8bd92a96332bd9a9d9147a67c855",
    "/assets/logo/UKRI_MRC_ PPU_Dundee.png": "113751faea2c49a4b14e7fc010f8be3db420a7db",
    "/assets/logo/logo-mrc-ppu_0.png": "16e67874932cb11e8b3a2fc6d6dd4e5e79086e63",
    "/assets/orcid-widget.css": "1d77ee037c3d2ef04ee9c9b4f1c4be6b3d0cad49",
    "/assets/orcid-widget.js": "7d47a7dbf0d92d6592939d56c103a46631140974",
    "/assets/proteinLists/AD.txt": "873357020c506b132102ff450536c7c9ee13027c",
    "/assets/proteinLists/DMSO_IN57.txt": "898106b195f0059372f7fc730eefe6506657af9e",
    "/assets/proteinLists/Golgi.txt": "8089320e3435b674b12fb76298c5d01b20cad2c9",
    "/assets/proteinLists/Lysosome.txt": "68482f18c311814a7e23b37ae20f459fb7002d75",
    "/assets/proteinLists/Mito.txt": "0f35eb45aa34a19149dd9f2ceb4a8ee0bcd31314",
    "/assets/proteinLists/cathepsins.txt": "c319d69c3c72a1b88b51235109d251a0088a1d72",
    "/assets/proteinLists/cilia.core.txt": "0108a13d949ba352b693cbd9c9cf5b2cc8bc97de",
    "/assets/proteinLists/cilia.expanded.2.txt": "b441cef2629b4414b5b4ef5b989124247aeff9f3",
    "/assets/proteinLists/cilia.expanded.txt": "d8fd83a12e991837703bd9f7fb1a7835ee3fd3da",
    "/assets/proteinLists/ciliopathy.txt": "866aedd333bdf493fc1df2601b03811d15ec2dee",
    "/assets/proteinLists/dubs.txt": "16415ce04038c2c402fbf271773a9d7bd3f4ba01",
    "/assets/proteinLists/e3ligase.txt": "2027b937338eee7d915ddbfe9df08e16042c6b72",
    "/assets/proteinLists/glyco.txt": "d6ed89b0b9cd62535ebecfee435524f2fe1a17cb",
    "/assets/proteinLists/hedgehog.txt": "a4f18035d56bebea3af1f349f9d04c09040b2313",
    "/assets/proteinLists/kinases.txt": "19a123c47f7daafa9d834ee01fe91aba5378d108",
    "/assets/proteinLists/limma.divided.txt": "80fca6e056e4c14e1b753cc7e8e14138f2f1913c",
    "/assets/proteinLists/lrrk2.txt": "0e6bec8bb6744a35f1c724b917f64cf172e7ca12",
    "/assets/proteinLists/macrophages.lrrk2.inhibition.txt": "1410a926ca42142b678c0dfc1fc78693d6bb6ce3",
    "/assets/proteinLists/metabolism.txt": "d216df2f9d25aec3c9f6311981e0d39b533b23c6",
    "/assets/proteinLists/mtor.txt": "0511d74377b980970ec03a7af7578d7a19c5b618",
    "/assets/proteinLists/pd.gwas.txt": "e23a43e18a493cdef164329a668abbaa2c846a72",
    "/assets/proteinLists/pd.txt": "915c4a708c5dc7227d0b8fdc5eb51b17b2342746",
    "/assets/proteinLists/phosphatases.txt": "c350ec4656fee8be08c7dead8fdd42a0cd20e350",
    "/assets/proteinLists/pink1.txt": "6b73c270d0407981851903bae49a622c0c22e0f8",
    "/bootstrap-icons.49c9b8524d23a4c2.woff": "cce254d50d2f744cd8f384cd4aa2a23c8850e2ee",
    "/bootstrap-icons.f41d849d445f6f5f.woff2": "d33714cb0836ea9ebe02f4ccc22806593903167a",
    "/favicon.ico": "22f6a4a3bcaafafb0254e0f2fa4ceb89e505e8b2",
    "/index.html": "a29a42b217e2650cde621957c86b9872595038d3",
    "/main.85b83240a3e4c0cb.js": "7ae047a48906433d61b83bd86878f1d67d5733a5",
    "/manifest.webmanifest": "0f6d8f1c753e9f503daf4cd303ebecc6b0b0a04b",
    "/polyfills.2cb55d52b9e2e091.js": "ec78e1b966860482aa2a0c6823d2f142d2141b81",
    "/runtime.917284790e0054d7.js": "4436987ac9cf1d33621d605d57d3ef3aa9be5486",
    "/scripts.dfd002a3f97f1569.js": "501268a3f4d8c853caa3861c482a51405f69c7cc",
    "/styles.56ba34910345183e.css": "3fbc5c673f4a4af2e1d909f00180a1afcac4885f"
  },
  "navigationUrls": [
    {
      "positive": true,
      "regex": "^\\/.*$"
    },
    {
      "positive": false,
      "regex": "^\\/(?:.+\\/)?[^/]*\\.[^/]*$"
    },
    {
      "positive": false,
      "regex": "^\\/(?:.+\\/)?[^/]*__[^/]*$"
    },
    {
      "positive": false,
      "regex": "^\\/(?:.+\\/)?[^/]*__[^/]*\\/.*$"
    }
  ],
  "navigationRequestStrategy": "performance"
}
