# Supplementary material for: CURTAIN—A unique web-based tool for exploration and sharing of MS-based proteomics data
Source: Proc Natl Acad Sci U S A. 2024 Feb 7;121(7):e2312676121. doi: 10.1073/pnas.2312676121 (PMC10873628; doi:10.1073/pnas.2312676121)
Supplement: Supplementary file 9 — Code S01 (ZIP) [file pnas.2312676121.sd08.zip › Alessi-Lab-curtain-353715d/docs/polyfills.2cb55d52b9e2e091.js]

"use strict";(self.webpackChunkCurtainTwo=self.webpackChunkCurtainTwo||[]).push([[429],{1253:(Te,Re,Ce)=>{const ke=":";const Fe=function(s,...o){if(Fe.translate){const e=Fe.translate(s,o);s=e[0],o=e[1]}let l=Pe(s[0],s.raw[0]);for(let e=1;e<s.length;e++)l+=o[e-1]+Pe(s[e],s.raw[e]);return l},dt=":";function Pe(s,o){return o.charAt(0)===dt?s.substring(function ze(s,o){for(let l=1,e=1;l<s.length;l++,e++)if("\\"===o[e])e++;else if(s[l]===ke)return l;throw new Error(`Unterminated $localize metadata block in "${o}".`)}(s,o)+1):s}globalThis.$localize=Fe,Ce(8332),window.global=window},8332:()=>{!function(e){const t=e.performance;function r(j){t&&t.mark&&t.mark(j)}function i(j,k){t&&t.measure&&t.measure(j,k)}r("Zone");const a=e.__Zone_symbol_prefix||"__zone_symbol__";function f(j){return a+j}const T=!0===e[f("forceDuplicateZoneCheck")];if(e.Zone){if(T||"function"!=typeof e.Zone.__symbol__)throw new Error("Zone already loaded.");return e.Zone}let g=(()=>{class j{static#e=this.__symbol__=f;static assertZonePatched(){if(e.Promise!==de.ZoneAwarePromise)throw new Error("Zone.js has detected that ZoneAwarePromise `(window|global).Promise` has been overwritten.\nMost likely cause is that a Promise polyfill has been loaded after Zone.js (Polyfilling Promise api is not necessary when zone.js is loaded. If you must load one, do so before loading zone.js.)")}static get root(){let n=j.current;for(;n.parent;)n=n.parent;return n}static get current(){return q.zone}static get currentTask(){return fe}static __load_patch(n,c,O=!1){if(de.hasOwnProperty(n)){if(!O&&T)throw Error("Already loaded patch: "+n)}else if(!e["__Zone_disable_"+n]){const Z="Zone:"+n;r(Z),de[n]=c(e,j,J),i(Z,Z)}}get parent(){return this._parent}get name(){return this._name}constructor(n,c){this._parent=n,this._name=c?c.name||"unnamed":"<root>",this._properties=c&&c.properties||{},this._zoneDelegate=new b(this,this._parent&&this._parent._zoneDelegate,c)}get(n){const c=this.getZoneWith(n);if(c)return c._properties[n]}getZoneWith(n){let c=this;for(;c;){if(c._properties.hasOwnProperty(n))return c;c=c._parent}return null}fork(n){if(!n)throw new Error("ZoneSpec required!");return this._zoneDelegate.fork(this,n)}wrap(n,c){if("function"!=typeof n)throw new Error("Expecting function got: "+n);const O=this._zoneDelegate.intercept(this,n,c),Z=this;return function(){return Z.runGuarded(O,this,arguments,c)}}run(n,c,O,Z){q={parent:q,zone:this};try{return this._zoneDelegate.invoke(this,n,c,O,Z)}finally{q=q.parent}}runGuarded(n,c=null,O,Z){q={parent:q,zone:this};try{try{return this._zoneDelegate.invoke(this,n,c,O,Z)}catch(ee){if(this._zoneDelegate.handleError(this,ee))throw ee}}finally{q=q.parent}}runTask(n,c,O){if(n.zone!=this)throw new Error("A task can only be run in the zone of creation! (Creation: "+(n.zone||te).name+"; Execution: "+this.name+")");if(n.state===V&&(n.type===re||n.type===C))return;const Z=n.state!=y;Z&&n._transitionTo(y,B),n.runCount++;const ee=fe;fe=n,q={parent:q,zone:this};try{n.type==C&&n.data&&!n.data.isPeriodic&&(n.cancelFn=void 0);try{return this._zoneDelegate.invokeTask(this,n,c,O)}catch(h){if(this._zoneDelegate.handleError(this,h))throw h}}finally{n.state!==V&&n.state!==E&&(n.type==re||n.data&&n.data.isPeriodic?Z&&n._transitionTo(B,y):(n.runCount=0,this._updateTaskCount(n,-1),Z&&n._transitionTo(V,y,V))),q=q.parent,fe=ee}}scheduleTask(n){if(n.zone&&n.zone!==this){let O=this;for(;O;){if(O===n.zone)throw Error(`can not reschedule task to ${this.name} which is descendants of the original zone ${n.zone.name}`);O=O.parent}}n._transitionTo(K,V);const c=[];n._zoneDelegates=c,n._zone=this;try{n=this._zoneDelegate.scheduleTask(this,n)}catch(O){throw n._transitionTo(E,K,V),this._zoneDelegate.handleError(this,O),O}return n._zoneDelegates===c&&this._updateTaskCount(n,1),n.state==K&&n._transitionTo(B,K),n}scheduleMicroTask(n,c,O,Z){return this.scheduleTask(new p(x,n,c,O,Z,void 0))}scheduleMacroTask(n,c,O,Z,ee){return this.scheduleTask(new p(C,n,c,O,Z,ee))}scheduleEventTask(n,c,O,Z,ee){return this.scheduleTask(new p(re,n,c,O,Z,ee))}cancelTask(n){if(n.zone!=this)throw new Error("A task can only be cancelled in the zone of creation! (Creation: "+(n.zone||te).name+"; Execution: "+this.name+")");if(n.state===B||n.state===y){n._transitionTo(z,B,y);try{this._zoneDelegate.cancelTask(this,n)}catch(c){throw n._transitionTo(E,z),this._zoneDelegate.handleError(this,c),c}return this._updateTaskCount(n,-1),n._transitionTo(V,z),n.runCount=0,n}}_updateTaskCount(n,c){const O=n._zoneDelegates;-1==c&&(n._zoneDelegates=null);for(let Z=0;Z<O.length;Z++)O[Z]._updateTaskCount(n.type,c)}}return j})();const S={name:"",onHasTask:(j,k,n,c)=>j.hasTask(n,c),onScheduleTask:(j,k,n,c)=>j.scheduleTask(n,c),onInvokeTask:(j,k,n,c,O,Z)=>j.invokeTask(n,c,O,Z),onCancelTask:(j,k,n,c)=>j.cancelTask(n,c)};class b{constructor(k,n,c){this._taskCounts={microTask:0,macroTask:0,eventTask:0},this.zone=k,this._parentDelegate=n,this._forkZS=c&&(c&&c.onFork?c:n._forkZS),this._forkDlgt=c&&(c.onFork?n:n._forkDlgt),this._forkCurrZone=c&&(c.onFork?this.zone:n._forkCurrZone),this._interceptZS=c&&(c.onIntercept?c:n._interceptZS),this._interceptDlgt=c&&(c.onIntercept?n:n._interceptDlgt),this._interceptCurrZone=c&&(c.onIntercept?this.zone:n._interceptCurrZone),this._invokeZS=c&&(c.onInvoke?c:n._invokeZS),this._invokeDlgt=c&&(c.onInvoke?n:n._invokeDlgt),this._invokeCurrZone=c&&(c.onInvoke?this.zone:n._invokeCurrZone),this._handleErrorZS=c&&(c.onHandleError?c:n._handleErrorZS),this._handleErrorDlgt=c&&(c.onHandleError?n:n._handleErrorDlgt),this._handleErrorCurrZone=c&&(c.onHandleError?this.zone:n._handleErrorCurrZone),this._scheduleTaskZS=c&&(c.onScheduleTask?c:n._scheduleTaskZS),this._scheduleTaskDlgt=c&&(c.onScheduleTask?n:n._scheduleTaskDlgt),this._scheduleTaskCurrZone=c&&(c.onScheduleTask?this.zone:n._scheduleTaskCurrZone),this._invokeTaskZS=c&&(c.onInvokeTask?c:n._invokeTaskZS),this._invokeTaskDlgt=c&&(c.onInvokeTask?n:n._invokeTaskDlgt),this._invokeTaskCurrZone=c&&(c.onInvokeTask?this.zone:n._invokeTaskCurrZone),this._cancelTaskZS=c&&(c.onCancelTask?c:n._cancelTaskZS),this._cancelTaskDlgt=c&&(c.onCancelTask?n:n._cancelTaskDlgt),this._cancelTaskCurrZone=c&&(c.onCancelTask?this.zone:n._cancelTaskCurrZone),this._hasTaskZS=null,this._hasTaskDlgt=null,this._hasTaskDlgtOwner=null,this._hasTaskCurrZone=null;const O=c&&c.onHasTask;(O||n&&n._hasTaskZS)&&(this._hasTaskZS=O?c:S,this._hasTaskDlgt=n,this._hasTaskDlgtOwner=this,this._hasTaskCurrZone=k,c.onScheduleTask||(this._scheduleTaskZS=S,this._scheduleTaskDlgt=n,this._scheduleTaskCurrZone=this.zone),c.onInvokeTask||(this._invokeTaskZS=S,this._invokeTaskDlgt=n,this._invokeTaskCurrZone=this.zone),c.onCancelTask||(this._cancelTaskZS=S,this._cancelTaskDlgt=n,this._cancelTaskCurrZone=this.zone))}fork(k,n){return this._forkZS?this._forkZS.onFork(this._forkDlgt,this.zone,k,n):new g(k,n)}intercept(k,n,c){return this._interceptZS?this._interceptZS.onIntercept(this._interceptDlgt,this._interceptCurrZone,k,n,c):n}invoke(k,n,c,O,Z){return this._invokeZS?this._invokeZS.onInvoke(this._invokeDlgt,this._invokeCurrZone,k,n,c,O,Z):n.apply(c,O)}handleError(k,n){return!this._handleErrorZS||this._handleErrorZS.onHandleError(this._handleErrorDlgt,this._handleErrorCurrZone,k,n)}scheduleTask(k,n){let c=n;if(this._scheduleTaskZS)this._hasTaskZS&&c._zoneDelegates.push(this._hasTaskDlgtOwner),c=this._scheduleTaskZS.onScheduleTask(this._scheduleTaskDlgt,this._scheduleTaskCurrZone,k,n),c||(c=n);else if(n.scheduleFn)n.scheduleFn(n);else{if(n.type!=x)throw new Error("Task is missing scheduleFn.");D(n)}return c}invokeTask(k,n,c,O){return this._invokeTaskZS?this._invokeTaskZS.onInvokeTask(this._invokeTaskDlgt,this._invokeTaskCurrZone,k,n,c,O):n.callback.apply(c,O)}cancelTask(k,n){let c;if(this._cancelTaskZS)c=this._cancelTaskZS.onCancelTask(this._cancelTaskDlgt,this._cancelTaskCurrZone,k,n);else{if(!n.cancelFn)throw Error("Task is not cancelable");c=n.cancelFn(n)}return c}hasTask(k,n){try{this._hasTaskZS&&this._hasTaskZS.onHasTask(this._hasTaskDlgt,this._hasTaskCurrZone,k,n)}catch(c){this.handleError(k,c)}}_updateTaskCount(k,n){const c=this._taskCounts,O=c[k],Z=c[k]=O+n;if(Z<0)throw new Error("More tasks executed then were scheduled.");0!=O&&0!=Z||this.hasTask(this.zone,{microTask:c.microTask>0,macroTask:c.macroTask>0,eventTask:c.eventTask>0,change:k})}}class p{constructor(k,n,c,O,Z,ee){if(this._zone=null,this.runCount=0,this._zoneDelegates=null,this._state="notScheduled",this.type=k,this.source=n,this.data=O,this.scheduleFn=Z,this.cancelFn=ee,!c)throw new Error("callback is not defined");this.callback=c;const h=this;this.invoke=k===re&&O&&O.useG?p.invokeTask:function(){return p.invokeTask.call(e,h,this,arguments)}}static invokeTask(k,n,c){k||(k=this),ie++;try{return k.runCount++,k.zone.runTask(k,n,c)}finally{1==ie&&m(),ie--}}get zone(){return this._zone}get state(){return this._state}cancelScheduleRequest(){this._transitionTo(V,K)}_transitionTo(k,n,c){if(this._state!==n&&this._state!==c)throw new Error(`${this.type} '${this.source}': can not transition to '${k}', expecting state '${n}'${c?" or '"+c+"'":""}, was '${this._state}'.`);this._state=k,k==V&&(this._zoneDelegates=null)}toString(){return this.data&&typeof this.data.handleId<"u"?this.data.handleId.toString():Object.prototype.toString.call(this)}toJSON(){return{type:this.type,state:this.state,source:this.source,zone:this.zone.name,runCount:this.runCount}}}const R=f("setTimeout"),I=f("Promise"),w=f("then");let Q,U=[],H=!1;function W(j){if(Q||e[I]&&(Q=e[I].resolve(0)),Q){let k=Q[w];k||(k=Q.then),k.call(Q,j)}else e[R](j,0)}function D(j){0===ie&&0===U.length&&W(m),j&&U.push(j)}function m(){if(!H){for(H=!0;U.length;){const j=U;U=[];for(let k=0;k<j.length;k++){const n=j[k];try{n.zone.runTask(n,null,null)}catch(c){J.onUnhandledError(c)}}}J.microtaskDrainDone(),H=!1}}const te={name:"NO ZONE"},V="notScheduled",K="scheduling",B="scheduled",y="running",z="canceling",E="unknown",x="microTask",C="macroTask",re="eventTask",de={},J={symbol:f,currentZoneFrame:()=>q,onUnhandledError:X,microtaskDrainDone:X,scheduleMicroTask:D,showUncaughtError:()=>!g[f("ignoreConsoleErrorUncaughtError")],patchEventTarget:()=>[],patchOnProperties:X,patchMethod:()=>X,bindArguments:()=>[],patchThen:()=>X,patchMacroTask:()=>X,patchEventPrototype:()=>X,isIEOrEdge:()=>!1,getGlobalObjects:()=>{},ObjectDefineProperty:()=>X,ObjectGetOwnPropertyDescriptor:()=>{},ObjectCreate:()=>{},ArraySlice:()=>[],patchClass:()=>X,wrapWithCurrentZone:()=>X,filterProperties:()=>[],attachOriginToPatched:()=>X,_redefineProperty:()=>X,patchCallbacks:()=>X,nativeScheduleMicroTask:W};let q={parent:null,zone:new g(null,null)},fe=null,ie=0;function X(){}i("Zone","Zone"),e.Zone=g}(typeof window<"u"&&window||typeof self<"u"&&self||global);const Te=Object.getOwnPropertyDescriptor,Re=Object.defineProperty,Ce=Object.getPrototypeOf,ke=Object.create,ot=Array.prototype.slice,Ne="addEventListener",Le="removeEventListener",he=Zone.__symbol__(Ne),Ie=Zone.__symbol__(Le),ce="true",oe="false",De=Zone.__symbol__("");function xe(e,t){return Zone.current.wrap(e,t)}function qe(e,t,r,i,a){return Zone.current.scheduleMacroTask(e,t,r,i,a)}const $=Zone.__symbol__,Ze=typeof window<"u",ge=Ze?window:void 0,Y=Ze&&ge||"object"==typeof self&&self||global,st="removeAttribute";function je(e,t){for(let r=e.length-1;r>=0;r--)"function"==typeof e[r]&&(e[r]=xe(e[r],t+"_"+r));return e}function Xe(e){return!e||!1!==e.writable&&!("function"==typeof e.get&&typeof e.set>"u")}const $e=typeof WorkerGlobalScope<"u"&&self instanceof WorkerGlobalScope,we=!("nw"in Y)&&typeof Y.process<"u"&&"[object process]"==={}.toString.call(Y.process),Me=!we&&!$e&&!(!Ze||!ge.HTMLElement),He=typeof Y.process<"u"&&"[object process]"==={}.toString.call(Y.process)&&!$e&&!(!Ze||!ge.HTMLElement),Ee={},ae=function(e){if(!(e=e||Y.event))return;let t=Ee[e.type];t||(t=Ee[e.type]=$("ON_PROPERTY"+e.type));const r=this||e.target||Y,i=r[t];let a;return Me&&r===ge&&"error"===e.type?(a=i&&i.call(this,e.message,e.filename,e.lineno,e.colno,e.error),!0===a&&e.preventDefault()):(a=i&&i.apply(this,arguments),null!=a&&!a&&e.preventDefault()),a};function Be(e,t,r){let i=Te(e,t);if(!i&&r&&Te(r,t)&&(i={enumerable:!0,configurable:!0}),!i||!i.configurable)return;const a=$("on"+t+"patched");if(e.hasOwnProperty(a)&&e[a])return;delete i.writable,delete i.value;const f=i.get,T=i.set,g=t.slice(2);let S=Ee[g];S||(S=Ee[g]=$("ON_PROPERTY"+g)),i.set=function(b){let p=this;!p&&e===Y&&(p=Y),p&&("function"==typeof p[S]&&p.removeEventListener(g,ae),T&&T.call(p,null),p[S]=b,"function"==typeof b&&p.addEventListener(g,ae,!1))},i.get=function(){let b=this;if(!b&&e===Y&&(b=Y),!b)return null;const p=b[S];if(p)return p;if(f){let R=f.call(this);if(R)return i.set.call(this,R),"function"==typeof b[st]&&b.removeAttribute(t),R}return null},Re(e,t,i),e[a]=!0}function Ye(e,t,r){if(t)for(let i=0;i<t.length;i++)Be(e,"on"+t[i],r);else{const i=[];for(const a in e)"on"==a.slice(0,2)&&i.push(a);for(let a=0;a<i.length;a++)Be(e,i[a],r)}}const ne=$("originalInstance");function be(e){const t=Y[e];if(!t)return;Y[$(e)]=t,Y[e]=function(){const a=je(arguments,e);switch(a.length){case 0:this[ne]=new t;break;case 1:this[ne]=new t(a[0]);break;case 2:this[ne]=new t(a[0],a[1]);break;case 3:this[ne]=new t(a[0],a[1],a[2]);break;case 4:this[ne]=new t(a[0],a[1],a[2],a[3]);break;default:throw new Error("Arg list too long.")}},ue(Y[e],t);const r=new t(function(){});let i;for(i in r)"XMLHttpRequest"===e&&"responseBlob"===i||function(a){"function"==typeof r[a]?Y[e].prototype[a]=function(){return this[ne][a].apply(this[ne],arguments)}:Re(Y[e].prototype,a,{set:function(f){"function"==typeof f?(this[ne][a]=xe(f,e+"."+a),ue(this[ne][a],f)):this[ne][a]=f},get:function(){return this[ne][a]}})}(i);for(i in t)"prototype"!==i&&t.hasOwnProperty(i)&&(Y[e][i]=t[i])}function le(e,t,r){let i=e;for(;i&&!i.hasOwnProperty(t);)i=Ce(i);!i&&e[t]&&(i=e);const a=$(t);let f=null;if(i&&(!(f=i[a])||!i.hasOwnProperty(a))&&(f=i[a]=i[t],Xe(i&&Te(i,t)))){const g=r(f,a,t);i[t]=function(){return g(this,arguments)},ue(i[t],f)}return f}function Ke(e,t,r){let i=null;function a(f){const T=f.data;return T.args[T.cbIdx]=function(){f.invoke.apply(this,arguments)},i.apply(T.target,T.args),f}i=le(e,t,f=>function(T,g){const S=r(T,g);return S.cbIdx>=0&&"function"==typeof g[S.cbIdx]?qe(S.name,g[S.cbIdx],S,a):f.apply(T,g)})}function ue(e,t){e[$("OriginalDelegate")]=t}let Ue=!1,Ve=!1;function ct(){if(Ue)return Ve;Ue=!0;try{const e=ge.navigator.userAgent;(-1!==e.indexOf("MSIE ")||-1!==e.indexOf("Trident/")||-1!==e.indexOf("Edge/"))&&(Ve=!0)}catch{}return Ve}Zone.__load_patch("ZoneAwarePromise",(e,t,r)=>{const i=Object.getOwnPropertyDescriptor,a=Object.defineProperty,T=r.symbol,g=[],S=!0===e[T("DISABLE_WRAPPING_UNCAUGHT_PROMISE_REJECTION")],b=T("Promise"),p=T("then"),R="__creationTrace__";r.onUnhandledError=h=>{if(r.showUncaughtError()){const d=h&&h.rejection;d?console.error("Unhandled Promise rejection:",d instanceof Error?d.message:d,"; Zone:",h.zone.name,"; Task:",h.task&&h.task.source,"; Value:",d,d instanceof Error?d.stack:void 0):console.error(h)}},r.microtaskDrainDone=()=>{for(;g.length;){const h=g.shift();try{h.zone.runGuarded(()=>{throw h.throwOriginal?h.rejection:h})}catch(d){w(d)}}};const I=T("unhandledPromiseRejectionHandler");function w(h){r.onUnhandledError(h);try{const d=t[I];"function"==typeof d&&d.call(this,h)}catch{}}function U(h){return h&&h.then}function H(h){return h}function Q(h){return n.reject(h)}const W=T("state"),D=T("value"),m=T("finally"),te=T("parentPromiseValue"),V=T("parentPromiseState"),K="Promise.then",B=null,y=!0,z=!1,E=0;function x(h,d){return u=>{try{J(h,d,u)}catch(_){J(h,!1,_)}}}const C=function(){let h=!1;return function(u){return function(){h||(h=!0,u.apply(null,arguments))}}},re="Promise resolved with itself",de=T("currentTaskTrace");function J(h,d,u){const _=C();if(h===u)throw new TypeError(re);if(h[W]===B){let P=null;try{("object"==typeof u||"function"==typeof u)&&(P=u&&u.then)}catch(N){return _(()=>{J(h,!1,N)})(),h}if(d!==z&&u instanceof n&&u.hasOwnProperty(W)&&u.hasOwnProperty(D)&&u[W]!==B)fe(u),J(h,u[W],u[D]);else if(d!==z&&"function"==typeof P)try{P.call(u,_(x(h,d)),_(x(h,!1)))}catch(N){_(()=>{J(h,!1,N)})()}else{h[W]=d;const N=h[D];if(h[D]=u,h[m]===m&&d===y&&(h[W]=h[V],h[D]=h[te]),d===z&&u instanceof Error){const v=t.currentTask&&t.currentTask.data&&t.currentTask.data[R];v&&a(u,de,{configurable:!0,enumerable:!1,writable:!0,value:v})}for(let v=0;v<N.length;)ie(h,N[v++],N[v++],N[v++],N[v++]);if(0==N.length&&d==z){h[W]=E;let v=u;try{throw new Error("Uncaught (in promise): "+function f(h){return h&&h.toString===Object.prototype.toString?(h.constructor&&h.constructor.name||"")+": "+JSON.stringify(h):h?h.toString():Object.prototype.toString.call(h)}(u)+(u&&u.stack?"\n"+u.stack:""))}catch(M){v=M}S&&(v.throwOriginal=!0),v.rejection=u,v.promise=h,v.zone=t.current,v.task=t.currentTask,g.push(v),r.scheduleMicroTask()}}}return h}const q=T("rejectionHandledHandler");function fe(h){if(h[W]===E){try{const d=t[q];d&&"function"==typeof d&&d.call(this,{rejection:h[D],promise:h})}catch{}h[W]=z;for(let d=0;d<g.length;d++)h===g[d].promise&&g.splice(d,1)}}function ie(h,d,u,_,P){fe(h);const N=h[W],v=N?"function"==typeof _?_:H:"function"==typeof P?P:Q;d.scheduleMicroTask(K,()=>{try{const M=h[D],A=!!u&&m===u[m];A&&(u[te]=M,u[V]=N);const L=d.run(v,void 0,A&&v!==Q&&v!==H?[]:[M]);J(u,!0,L)}catch(M){J(u,!1,M)}},u)}const j=function(){},k=e.AggregateError;class n{static toString(){return"function ZoneAwarePromise() { [native code] }"}static resolve(d){return J(new this(null),y,d)}static reject(d){return J(new this(null),z,d)}static any(d){if(!d||"function"!=typeof d[Symbol.iterator])return Promise.reject(new k([],"All promises were rejected"));const u=[];let _=0;try{for(let v of d)_++,u.push(n.resolve(v))}catch{return Promise.reject(new k([],"All promises were rejected"))}if(0===_)return Promise.reject(new k([],"All promises were rejected"));let P=!1;const N=[];return new n((v,M)=>{for(let A=0;A<u.length;A++)u[A].then(L=>{P||(P=!0,v(L))},L=>{N.push(L),_--,0===_&&(P=!0,M(new k(N,"All promises were rejected")))})})}static race(d){let u,_,P=new this((M,A)=>{u=M,_=A});function N(M){u(M)}function v(M){_(M)}for(let M of d)U(M)||(M=this.resolve(M)),M.then(N,v);return P}static all(d){return n.allWithCallback(d)}static allSettled(d){return(this&&this.prototype instanceof n?this:n).allWithCallback(d,{thenCallback:_=>({status:"fulfilled",value:_}),errorCallback:_=>({status:"rejected",reason:_})})}static allWithCallback(d,u){let _,P,N=new this((L,G)=>{_=L,P=G}),v=2,M=0;const A=[];for(let L of d){U(L)||(L=this.resolve(L));const G=M;try{L.then(F=>{A[G]=u?u.thenCallback(F):F,v--,0===v&&_(A)},F=>{u?(A[G]=u.errorCallback(F),v--,0===v&&_(A)):P(F)})}catch(F){P(F)}v++,M++}return v-=2,0===v&&_(A),N}constructor(d){const u=this;if(!(u instanceof n))throw new Error("Must be an instanceof Promise.");u[W]=B,u[D]=[];try{const _=C();d&&d(_(x(u,y)),_(x(u,z)))}catch(_){J(u,!1,_)}}get[Symbol.toStringTag](){return"Promise"}get[Symbol.species](){return n}then(d,u){let _=this.constructor?.[Symbol.species];(!_||"function"!=typeof _)&&(_=this.constructor||n);const P=new _(j),N=t.current;return this[W]==B?this[D].push(N,P,d,u):ie(this,N,P,d,u),P}catch(d){return this.then(null,d)}finally(d){let u=this.constructor?.[Symbol.species];(!u||"function"!=typeof u)&&(u=n);const _=new u(j);_[m]=m;const P=t.current;return this[W]==B?this[D].push(P,_,d,d):ie(this,P,_,d,d),_}}n.resolve=n.resolve,n.reject=n.reject,n.race=n.race,n.all=n.all;const c=e[b]=e.Promise;e.Promise=n;const O=T("thenPatched");function Z(h){const d=h.prototype,u=i(d,"then");if(u&&(!1===u.writable||!u.configurable))return;const _=d.then;d[p]=_,h.prototype.then=function(P,N){return new n((M,A)=>{_.call(this,M,A)}).then(P,N)},h[O]=!0}return r.patchThen=Z,c&&(Z(c),le(e,"fetch",h=>function ee(h){return function(d,u){let _=h.apply(d,u);if(_ instanceof n)return _;let P=_.constructor;return P[O]||Z(P),_}}(h))),Promise[t.__symbol__("uncaughtPromiseErrors")]=g,n}),Zone.__load_patch("toString",e=>{const t=Function.prototype.toString,r=$("OriginalDelegate"),i=$("Promise"),a=$("Error"),f=function(){if("function"==typeof this){const b=this[r];if(b)return"function"==typeof b?t.call(b):Object.prototype.toString.call(b);if(this===Promise){const p=e[i];if(p)return t.call(p)}if(this===Error){const p=e[a];if(p)return t.call(p)}}return t.call(this)};f[r]=t,Function.prototype.toString=f;const T=Object.prototype.toString;Object.prototype.toString=function(){return"function"==typeof Promise&&this instanceof Promise?"[object Promise]":T.call(this)}});let pe=!1;if(typeof window<"u")try{const e=Object.defineProperty({},"passive",{get:function(){pe=!0}});window.addEventListener("test",e,e),window.removeEventListener("test",e,e)}catch{pe=!1}const Je={useG:!0},se={},ze={},Qe=new RegExp("^"+De+"(\\w+)(true|false)$"),at=$("propagationStopped");function et(e,t){const r=(t?t(e):e)+oe,i=(t?t(e):e)+ce,a=De+r,f=De+i;se[e]={},se[e][oe]=a,se[e][ce]=f}function lt(e,t,r,i){const a=i&&i.add||Ne,f=i&&i.rm||Le,T=i&&i.listeners||"eventListeners",g=i&&i.rmAll||"removeAllListeners",S=$(a),b="."+a+":",p="prependListener",R="."+p+":",I=function(D,m,te){if(D.isRemoved)return;const V=D.callback;let K;"object"==typeof V&&V.handleEvent&&(D.callback=y=>V.handleEvent(y),D.originalDelegate=V);try{D.invoke(D,m,[te])}catch(y){K=y}const B=D.options;return B&&"object"==typeof B&&B.once&&m[f].call(m,te.type,D.originalDelegate?D.originalDelegate:D.callback,B),K};function w(D,m,te){if(!(m=m||e.event))return;const V=D||m.target||e,K=V[se[m.type][te?ce:oe]];if(K){const B=[];if(1===K.length){const y=I(K[0],V,m);y&&B.push(y)}else{const y=K.slice();for(let z=0;z<y.length&&(!m||!0!==m[at]);z++){const E=I(y[z],V,m);E&&B.push(E)}}if(1===B.length)throw B[0];for(let y=0;y<B.length;y++){const z=B[y];t.nativeScheduleMicroTask(()=>{throw z})}}}const U=function(D){return w(this,D,!1)},H=function(D){return w(this,D,!0)};function Q(D,m){if(!D)return!1;let te=!0;m&&void 0!==m.useG&&(te=m.useG);const V=m&&m.vh;let K=!0;m&&void 0!==m.chkDup&&(K=m.chkDup);let B=!1;m&&void 0!==m.rt&&(B=m.rt);let y=D;for(;y&&!y.hasOwnProperty(a);)y=Ce(y);if(!y&&D[a]&&(y=D),!y||y[S])return!1;const z=m&&m.eventNameToString,E={},x=y[S]=y[a],C=y[$(f)]=y[f],re=y[$(T)]=y[T],de=y[$(g)]=y[g];let J;m&&m.prepend&&(J=y[$(m.prepend)]=y[m.prepend]);const n=te?function(u){if(!E.isExisting)return x.call(E.target,E.eventName,E.capture?H:U,E.options)}:function(u){return x.call(E.target,E.eventName,u.invoke,E.options)},c=te?function(u){if(!u.isRemoved){const _=se[u.eventName];let P;_&&(P=_[u.capture?ce:oe]);const N=P&&u.target[P];if(N)for(let v=0;v<N.length;v++)if(N[v]===u){N.splice(v,1),u.isRemoved=!0,0===N.length&&(u.allRemoved=!0,u.target[P]=null);break}}if(u.allRemoved)return C.call(u.target,u.eventName,u.capture?H:U,u.options)}:function(u){return C.call(u.target,u.eventName,u.invoke,u.options)},Z=m&&m.diff?m.diff:function(u,_){const P=typeof _;return"function"===P&&u.callback===_||"object"===P&&u.originalDelegate===_},ee=Zone[$("UNPATCHED_EVENTS")],h=e[$("PASSIVE_EVENTS")],d=function(u,_,P,N,v=!1,M=!1){return function(){const A=this||e;let L=arguments[0];m&&m.transferEventName&&(L=m.transferEventName(L));let G=arguments[1];if(!G)return u.apply(this,arguments);if(we&&"uncaughtException"===L)return u.apply(this,arguments);let F=!1;if("function"!=typeof G){if(!G.handleEvent)return u.apply(this,arguments);F=!0}if(V&&!V(u,G,A,arguments))return;const me=pe&&!!h&&-1!==h.indexOf(L),_e=function q(u,_){return!pe&&"object"==typeof u&&u?!!u.capture:pe&&_?"boolean"==typeof u?{capture:u,passive:!0}:u?"object"==typeof u&&!1!==u.passive?{...u,passive:!0}:u:{passive:!0}:u}(arguments[2],me);if(ee)for(let Oe=0;Oe<ee.length;Oe++)if(L===ee[Oe])return me?u.call(A,L,G,_e):u.apply(this,arguments);const _t=!!_e&&("boolean"==typeof _e||_e.capture),gt=!(!_e||"object"!=typeof _e)&&_e.once,kt=Zone.current;let Tt=se[L];Tt||(et(L,z),Tt=se[L]);const Et=Tt[_t?ce:oe];let rt,Ae=A[Et],pt=!1;if(Ae){if(pt=!0,K)for(let Oe=0;Oe<Ae.length;Oe++)if(Z(Ae[Oe],G))return}else Ae=A[Et]=[];const mt=A.constructor.name,yt=ze[mt];yt&&(rt=yt[L]),rt||(rt=mt+_+(z?z(L):L)),E.options=_e,gt&&(E.options.once=!1),E.target=A,E.capture=_t,E.eventName=L,E.isExisting=pt;const We=te?Je:void 0;We&&(We.taskData=E);const ye=kt.scheduleEventTask(rt,G,We,P,N);return E.target=null,We&&(We.taskData=null),gt&&(_e.once=!0),!pe&&"boolean"==typeof ye.options||(ye.options=_e),ye.target=A,ye.capture=_t,ye.eventName=L,F&&(ye.originalDelegate=G),M?Ae.unshift(ye):Ae.push(ye),v?A:void 0}};return y[a]=d(x,b,n,c,B),J&&(y[p]=d(J,R,function(u){return J.call(E.target,E.eventName,u.invoke,E.options)},c,B,!0)),y[f]=function(){const u=this||e;let _=arguments[0];m&&m.transferEventName&&(_=m.transferEventName(_));const P=arguments[2],N=!!P&&("boolean"==typeof P||P.capture),v=arguments[1];if(!v)return C.apply(this,arguments);if(V&&!V(C,v,u,arguments))return;const M=se[_];let A;M&&(A=M[N?ce:oe]);const L=A&&u[A];if(L)for(let G=0;G<L.length;G++){const F=L[G];if(Z(F,v))return L.splice(G,1),F.isRemoved=!0,0===L.length&&(F.allRemoved=!0,u[A]=null,"string"==typeof _)&&(u[De+"ON_PROPERTY"+_]=null),F.zone.cancelTask(F),B?u:void 0}return C.apply(this,arguments)},y[T]=function(){const u=this||e;let _=arguments[0];m&&m.transferEventName&&(_=m.transferEventName(_));const P=[],N=ut(u,z?z(_):_);for(let v=0;v<N.length;v++){const M=N[v];P.push(M.originalDelegate?M.originalDelegate:M.callback)}return P},y[g]=function(){const u=this||e;let _=arguments[0];if(_){m&&m.transferEventName&&(_=m.transferEventName(_));const P=se[_];if(P){const M=u[P[oe]],A=u[P[ce]];if(M){const L=M.slice();for(let G=0;G<L.length;G++){const F=L[G];this[f].call(this,_,F.originalDelegate?F.originalDelegate:F.callback,F.options)}}if(A){const L=A.slice();for(let G=0;G<L.length;G++){const F=L[G];this[f].call(this,_,F.originalDelegate?F.originalDelegate:F.callback,F.options)}}}}else{const P=Object.keys(u);for(let N=0;N<P.length;N++){const M=Qe.exec(P[N]);let A=M&&M[1];A&&"removeListener"!==A&&this[g].call(this,A)}this[g].call(this,"removeListener")}if(B)return this},ue(y[a],x),ue(y[f],C),de&&ue(y[g],de),re&&ue(y[T],re),!0}let W=[];for(let D=0;D<r.length;D++)W[D]=Q(r[D],i);return W}function ut(e,t){if(!t){const f=[];for(let T in e){const g=Qe.exec(T);let S=g&&g[1];if(S&&(!t||S===t)){const b=e[T];if(b)for(let p=0;p<b.length;p++)f.push(b[p])}}return f}let r=se[t];r||(et(t),r=se[t]);const i=e[r[oe]],a=e[r[ce]];return i?a?i.concat(a):i.slice():a?a.slice():[]}function tt(e,t){const r=e.Event;r&&r.prototype&&t.patchMethod(r.prototype,"stopImmediatePropagation",i=>function(a,f){a[at]=!0,i&&i.apply(a,f)})}function nt(e,t,r,i,a){const f=Zone.__symbol__(i);if(t[f])return;const T=t[f]=t[i];t[i]=function(g,S,b){return S&&S.prototype&&a.forEach(function(p){const R=`${r}.${i}::`+p,I=S.prototype;try{if(I.hasOwnProperty(p)){const w=e.ObjectGetOwnPropertyDescriptor(I,p);w&&w.value?(w.value=e.wrapWithCurrentZone(w.value,R),e._redefineProperty(S.prototype,p,w)):I[p]&&(I[p]=e.wrapWithCurrentZone(I[p],R))}else I[p]&&(I[p]=e.wrapWithCurrentZone(I[p],R))}catch{}}),T.call(t,g,S,b)},e.attachOriginToPatched(t[i],T)}function ft(e,t,r){if(!r||0===r.length)return t;const i=r.filter(f=>f.target===e);if(!i||0===i.length)return t;const a=i[0].ignoreProperties;return t.filter(f=>-1===a.indexOf(f))}function ht(e,t,r,i){e&&Ye(e,ft(e,t,r),i)}function Ge(e){return Object.getOwnPropertyNames(e).filter(t=>t.startsWith("on")&&t.length>2).map(t=>t.substring(2))}Zone.__load_patch("util",(e,t,r)=>{const i=Ge(e);r.patchOnProperties=Ye,r.patchMethod=le,r.bindArguments=je,r.patchMacroTask=Ke;const a=t.__symbol__("BLACK_LISTED_EVENTS"),f=t.__symbol__("UNPATCHED_EVENTS");e[f]&&(e[a]=e[f]),e[a]&&(t[a]=t[f]=e[a]),r.patchEventPrototype=tt,r.patchEventTarget=lt,r.isIEOrEdge=ct,r.ObjectDefineProperty=Re,r.ObjectGetOwnPropertyDescriptor=Te,r.ObjectCreate=ke,r.ArraySlice=ot,r.patchClass=be,r.wrapWithCurrentZone=xe,r.filterProperties=ft,r.attachOriginToPatched=ue,r._redefineProperty=Object.defineProperty,r.patchCallbacks=nt,r.getGlobalObjects=()=>({globalSources:ze,zoneSymbolEventNames:se,eventNames:i,isBrowser:Me,isMix:He,isNode:we,TRUE_STR:ce,FALSE_STR:oe,ZONE_SYMBOL_PREFIX:De,ADD_EVENT_LISTENER_STR:Ne,REMOVE_EVENT_LISTENER_STR:Le})});const Pe=$("zoneTask");function Se(e,t,r,i){let a=null,f=null;r+=i;const T={};function g(b){const p=b.data;return p.args[0]=function(){return b.invoke.apply(this,arguments)},p.handleId=a.apply(e,p.args),b}function S(b){return f.call(e,b.data.handleId)}a=le(e,t+=i,b=>function(p,R){if("function"==typeof R[0]){const I={isPeriodic:"Interval"===i,delay:"Timeout"===i||"Interval"===i?R[1]||0:void 0,args:R},w=R[0];R[0]=function(){try{return w.apply(this,arguments)}finally{I.isPeriodic||("number"==typeof I.handleId?delete T[I.handleId]:I.handleId&&(I.handleId[Pe]=null))}};const U=qe(t,R[0],I,g,S);if(!U)return U;const H=U.data.handleId;return"number"==typeof H?T[H]=U:H&&(H[Pe]=U),H&&H.ref&&H.unref&&"function"==typeof H.ref&&"function"==typeof H.unref&&(U.ref=H.ref.bind(H),U.unref=H.unref.bind(H)),"number"==typeof H||H?H:U}return b.apply(e,R)}),f=le(e,r,b=>function(p,R){const I=R[0];let w;"number"==typeof I?w=T[I]:(w=I&&I[Pe],w||(w=I)),w&&"string"==typeof w.type?"notScheduled"!==w.state&&(w.cancelFn&&w.data.isPeriodic||0===w.runCount)&&("number"==typeof I?delete T[I]:I&&(I[Pe]=null),w.zone.cancelTask(w)):b.apply(e,R)})}Zone.__load_patch("legacy",e=>{const t=e[Zone.__symbol__("legacyPatch")];t&&t()}),Zone.__load_patch("timers",e=>{const t="set",r="clear";Se(e,t,r,"Timeout"),Se(e,t,r,"Interval"),Se(e,t,r,"Immediate")}),Zone.__load_patch("requestAnimationFrame",e=>{Se(e,"request","cancel","AnimationFrame"),Se(e,"mozRequest","mozCancel","AnimationFrame"),Se(e,"webkitRequest","webkitCancel","AnimationFrame")}),Zone.__load_patch("blocking",(e,t)=>{const r=["alert","prompt","confirm"];for(let i=0;i<r.length;i++)le(e,r[i],(f,T,g)=>function(S,b){return t.current.run(f,e,b,g)})}),Zone.__load_patch("EventTarget",(e,t,r)=>{(function l(e,t){t.patchEventPrototype(e,t)})(e,r),function o(e,t){if(Zone[t.symbol("patchEventTarget")])return;const{eventNames:r,zoneSymbolEventNames:i,TRUE_STR:a,FALSE_STR:f,ZONE_SYMBOL_PREFIX:T}=t.getGlobalObjects();for(let S=0;S<r.length;S++){const b=r[S],I=T+(b+f),w=T+(b+a);i[b]={},i[b][f]=I,i[b][a]=w}const g=e.EventTarget;g&&g.prototype&&t.patchEventTarget(e,t,[g&&g.prototype])}(e,r);const i=e.XMLHttpRequestEventTarget;i&&i.prototype&&r.patchEventTarget(e,r,[i.prototype])}),Zone.__load_patch("MutationObserver",(e,t,r)=>{be("MutationObserver"),be("WebKitMutationObserver")}),Zone.__load_patch("IntersectionObserver",(e,t,r)=>{be("IntersectionObserver")}),Zone.__load_patch("FileReader",(e,t,r)=>{be("FileReader")}),Zone.__load_patch("on_property",(e,t,r)=>{!function Fe(e,t){if(we&&!He||Zone[e.symbol("patchEvents")])return;const r=t.__Zone_ignore_on_properties;let i=[];if(Me){const a=window;i=i.concat(["Document","SVGElement","Element","HTMLElement","HTMLBodyElement","HTMLMediaElement","HTMLFrameSetElement","HTMLFrameElement","HTMLIFrameElement","HTMLMarqueeElement","Worker"]);const f=function it(){try{const e=ge.navigator.userAgent;if(-1!==e.indexOf("MSIE ")||-1!==e.indexOf("Trident/"))return!0}catch{}return!1}()?[{target:a,ignoreProperties:["error"]}]:[];ht(a,Ge(a),r&&r.concat(f),Ce(a))}i=i.concat(["XMLHttpRequest","XMLHttpRequestEventTarget","IDBIndex","IDBRequest","IDBOpenDBRequest","IDBDatabase","IDBTransaction","IDBCursor","WebSocket"]);for(let a=0;a<i.length;a++){const f=t[i[a]];f&&f.prototype&&ht(f.prototype,Ge(f.prototype),r)}}(r,e)}),Zone.__load_patch("customElements",(e,t,r)=>{!function s(e,t){const{isBrowser:r,isMix:i}=t.getGlobalObjects();(r||i)&&e.customElements&&"customElements"in e&&t.patchCallbacks(t,e.customElements,"customElements","define",["connectedCallback","disconnectedCallback","adoptedCallback","attributeChangedCallback"])}(e,r)}),Zone.__load_patch("XHR",(e,t)=>{!function S(b){const p=b.XMLHttpRequest;if(!p)return;const R=p.prototype;let w=R[he],U=R[Ie];if(!w){const E=b.XMLHttpRequestEventTarget;if(E){const x=E.prototype;w=x[he],U=x[Ie]}}const H="readystatechange",Q="scheduled";function W(E){const x=E.data,C=x.target;C[f]=!1,C[g]=!1;const re=C[a];w||(w=C[he],U=C[Ie]),re&&U.call(C,H,re);const de=C[a]=()=>{if(C.readyState===C.DONE)if(!x.aborted&&C[f]&&E.state===Q){const q=C[t.__symbol__("loadfalse")];if(0!==C.status&&q&&q.length>0){const fe=E.invoke;E.invoke=function(){const ie=C[t.__symbol__("loadfalse")];for(let X=0;X<ie.length;X++)ie[X]===E&&ie.splice(X,1);!x.aborted&&E.state===Q&&fe.call(E)},q.push(E)}else E.invoke()}else!x.aborted&&!1===C[f]&&(C[g]=!0)};return w.call(C,H,de),C[r]||(C[r]=E),y.apply(C,x.args),C[f]=!0,E}function D(){}function m(E){const x=E.data;return x.aborted=!0,z.apply(x.target,x.args)}const te=le(R,"open",()=>function(E,x){return E[i]=0==x[2],E[T]=x[1],te.apply(E,x)}),K=$("fetchTaskAborting"),B=$("fetchTaskScheduling"),y=le(R,"send",()=>function(E,x){if(!0===t.current[B]||E[i])return y.apply(E,x);{const C={target:E,url:E[T],isPeriodic:!1,args:x,aborted:!1},re=qe("XMLHttpRequest.send",D,C,W,m);E&&!0===E[g]&&!C.aborted&&re.state===Q&&re.invoke()}}),z=le(R,"abort",()=>function(E,x){const C=function I(E){return E[r]}(E);if(C&&"string"==typeof C.type){if(null==C.cancelFn||C.data&&C.data.aborted)return;C.zone.cancelTask(C)}else if(!0===t.current[K])return z.apply(E,x)})}(e);const r=$("xhrTask"),i=$("xhrSync"),a=$("xhrListener"),f=$("xhrScheduled"),T=$("xhrURL"),g=$("xhrErrorBeforeScheduled")}),Zone.__load_patch("geolocation",e=>{e.navigator&&e.navigator.geolocation&&function ve(e,t){const r=e.constructor.name;for(let i=0;i<t.length;i++){const a=t[i],f=e[a];if(f){if(!Xe(Te(e,a)))continue;e[a]=(g=>{const S=function(){return g.apply(this,je(arguments,r+"."+a))};return ue(S,g),S})(f)}}}(e.navigator.geolocation,["getCurrentPosition","watchPosition"])}),Zone.__load_patch("PromiseRejectionEvent",(e,t)=>{function r(i){return function(a){ut(e,i).forEach(T=>{const g=e.PromiseRejectionEvent;if(g){const S=new g(i,{promise:a.promise,reason:a.rejection});T.invoke(S)}})}}e.PromiseRejectionEvent&&(t[$("unhandledPromiseRejectionHandler")]=r("unhandledrejection"),t[$("rejectionHandledHandler")]=r("rejectionhandled"))}),Zone.__load_patch("queueMicrotask",(e,t,r)=>{!function dt(e,t){t.patchMethod(e,"queueMicrotask",r=>function(i,a){Zone.current.scheduleMicroTask("queueMicrotask",a[0])})}(e,r)})}},Te=>{Te(Te.s=1253)}]);
