# Supplementary material for: CURTAIN—A unique web-based tool for exploration and sharing of MS-based proteomics data
Source: Proc Natl Acad Sci U S A. 2024 Feb 7;121(7):e2312676121. doi: 10.1073/pnas.2312676121 (PMC10873628; doi:10.1073/pnas.2312676121)
Supplement: Supplementary file 9 — Code S01 (ZIP) [file pnas.2312676121.sd08.zip › Alessi-Lab-curtain-353715d/docs/safety-worker.js]

/**
 * @license
 * Copyright Google LLC All Rights Reserved.
 *
 * Use of this source code is governed by an MIT-style license that can be
 * found in the LICENSE file at https://angular.io/license
 */

// tslint:disable:no-console

self.addEventListener('install', event => {
  self.skipWaiting();
});

self.addEventListener('activate', event => {
  event.waitUntil(self.clients.claim());

  event.waitUntil(self.registration.unregister().then(() => {
    console.log('NGSW Safety Worker - unregistered old service worker');
  }));

  event.waitUntil(caches.keys().then(cacheNames => {
    const ngswCacheNames = cacheNames.filter(name => /^ngsw:/.test(name));
    return Promise.all(ngswCacheNames.map(name => caches.delete(name)));
  }));
});
