# Supplementary material for: CURTAIN—A unique web-based tool for exploration and sharing of MS-based proteomics data
Source: Proc Natl Acad Sci U S A. 2024 Feb 7;121(7):e2312676121. doi: 10.1073/pnas.2312676121 (PMC10873628; doi:10.1073/pnas.2312676121)
Supplement: Supplementary file 9 — Code S01 (ZIP) [file pnas.2312676121.sd08.zip › Alessi-Lab-curtain-353715d/docs/styles.56ba34910345183e.css]

/*!
 * Quill Editor v1.3.7
 * https://quilljs.com/
 * Copyright (c) 2014, Jason Chen
 * Copyright (c) 2013, salesforce.com
 */.ql-container{box-sizing:border-box;font-family:Helvetica,Arial,sans-serif;font-size:13px;height:100%;margin:0;position:relative}.ql-container.ql-disabled .ql-tooltip{visibility:hidden}.ql-container.ql-disabled .ql-editor ul[data-checked]>li:before{pointer-events:none}.ql-clipboard{left:-100000px;height:1px;overflow-y:hidden;position:absolute;top:50%}.ql-clipboard p{margin:0;padding:0}.ql-editor{box-sizing:border-box;line-height:1.42;height:100%;outline:none;overflow-y:auto;padding:12px 15px;tab-size:4;-moz-tab-size:4;text-align:left;white-space:pre-wrap;word-wrap:break-word}.ql-editor>*{cursor:text}.ql-editor p,.ql-editor ol,.ql-editor ul,.ql-editor pre,.ql-editor blockquote,.ql-editor h1,.ql-editor h2,.ql-editor h3,.ql-editor h4,.ql-editor h5,.ql-editor h6{margin:0;padding:0;counter-reset:list-1 list-2 list-3 list-4 list-5 list-6 list-7 list-8 list-9}.ql-editor ol,.ql-editor ul{padding-left:1.5em}.ql-editor ol>li,.ql-editor ul>li{list-style-type:none}.ql-editor ul>li:before{content:"\2022"}.ql-editor ul[data-checked=true],.ql-editor ul[data-checked=false]{pointer-events:none}.ql-editor ul[data-checked=true]>li *,.ql-editor ul[data-checked=false]>li *{pointer-events:all}.ql-editor ul[data-checked=true]>li:before,.ql-editor ul[data-checked=false]>li:before{color:#777;cursor:pointer;pointer-events:all}.ql-editor ul[data-checked=true]>li:before{content:"\2611"}.ql-editor ul[data-checked=false]>li:before{content:"\2610"}.ql-editor li:before{display:inline-block;white-space:nowrap;width:1.2em}.ql-editor li:not(.ql-direction-rtl):before{margin-left:-1.5em;margin-right:.3em;text-align:right}.ql-editor li.ql-direction-rtl:before{margin-left:.3em;margin-right:-1.5em}.ql-editor ol li:not(.ql-direction-rtl),.ql-editor ul li:not(.ql-direction-rtl){padding-left:1.5em}.ql-editor ol li.ql-direction-rtl,.ql-editor ul li.ql-direction-rtl{padding-right:1.5em}.ql-editor ol li{counter-reset:list-1 list-2 list-3 list-4 list-5 list-6 list-7 list-8 list-9;counter-increment:list-0}.ql-editor ol li:before{content:counter(list-0,decimal) ". "}.ql-editor ol li.ql-indent-1{counter-increment:list-1}.ql-editor ol li.ql-indent-1:before{content:counter(list-1,lower-alpha) ". "}.ql-editor ol li.ql-indent-1{counter-reset:list-2 list-3 list-4 list-5 list-6 list-7 list-8 list-9}.ql-editor ol li.ql-indent-2{counter-increment:list-2}.ql-editor ol li.ql-indent-2:before{content:counter(list-2,lower-roman) ". "}.ql-editor ol li.ql-indent-2{counter-reset:list-3 list-4 list-5 list-6 list-7 list-8 list-9}.ql-editor ol li.ql-indent-3{counter-increment:list-3}.ql-editor ol li.ql-indent-3:before{content:counter(list-3,decimal) ". "}.ql-editor ol li.ql-indent-3{counter-reset:list-4 list-5 list-6 list-7 list-8 list-9}.ql-editor ol li.ql-indent-4{counter-increment:list-4}.ql-editor ol li.ql-indent-4:before{content:counter(list-4,lower-alpha) ". "}.ql-editor ol li.ql-indent-4{counter-reset:list-5 list-6 list-7 list-8 list-9}.ql-editor ol li.ql-indent-5{counter-increment:list-5}.ql-editor ol li.ql-indent-5:before{content:counter(list-5,lower-roman) ". "}.ql-editor ol li.ql-indent-5{counter-reset:list-6 list-7 list-8 list-9}.ql-editor ol li.ql-indent-6{counter-increment:list-6}.ql-editor ol li.ql-indent-6:before{content:counter(list-6,decimal) ". "}.ql-editor ol li.ql-indent-6{counter-reset:list-7 list-8 list-9}.ql-editor ol li.ql-indent-7{counter-increment:list-7}.ql-editor ol li.ql-indent-7:before{content:counter(list-7,lower-alpha) ". "}.ql-editor ol li.ql-indent-7{counter-reset:list-8 list-9}.ql-editor ol li.ql-indent-8{counter-increment:list-8}.ql-editor ol li.ql-indent-8:before{content:counter(list-8,lower-roman) ". "}.ql-editor ol li.ql-indent-8{counter-reset:list-9}.ql-editor ol li.ql-indent-9{counter-increment:list-9}.ql-editor ol li.ql-indent-9:before{content:counter(list-9,decimal) ". "}.ql-editor .ql-indent-1:not(.ql-direction-rtl){padding-left:3em}.ql-editor li.ql-indent-1:not(.ql-direction-rtl){padding-left:4.5em}.ql-editor .ql-indent-1.ql-direction-rtl.ql-align-right{padding-right:3em}.ql-editor li.ql-indent-1.ql-direction-rtl.ql-align-right{padding-right:4.5em}.ql-editor .ql-indent-2:not(.ql-direction-rtl){padding-left:6em}.ql-editor li.ql-indent-2:not(.ql-direction-rtl){padding-left:7.5em}.ql-editor .ql-indent-2.ql-direction-rtl.ql-align-right{padding-right:6em}.ql-editor li.ql-indent-2.ql-direction-rtl.ql-align-right{padding-right:7.5em}.ql-editor .ql-indent-3:not(.ql-direction-rtl){padding-left:9em}.ql-editor li.ql-indent-3:not(.ql-direction-rtl){padding-left:10.5em}.ql-editor .ql-indent-3.ql-direction-rtl.ql-align-right{padding-right:9em}.ql-editor li.ql-indent-3.ql-direction-rtl.ql-align-right{padding-right:10.5em}.ql-editor .ql-indent-4:not(.ql-direction-rtl){padding-left:12em}.ql-editor li.ql-indent-4:not(.ql-direction-rtl){padding-left:13.5em}.ql-editor .ql-indent-4.ql-direction-rtl.ql-align-right{padding-right:12em}.ql-editor li.ql-indent-4.ql-direction-rtl.ql-align-right{padding-right:13.5em}.ql-editor .ql-indent-5:not(.ql-direction-rtl){padding-left:15em}.ql-editor li.ql-indent-5:not(.ql-direction-rtl){padding-left:16.5em}.ql-editor .ql-indent-5.ql-direction-rtl.ql-align-right{padding-right:15em}.ql-editor li.ql-indent-5.ql-direction-rtl.ql-align-right{padding-right:16.5em}.ql-editor .ql-indent-6:not(.ql-direction-rtl){padding-left:18em}.ql-editor li.ql-indent-6:not(.ql-direction-rtl){padding-left:19.5em}.ql-editor .ql-indent-6.ql-direction-rtl.ql-align-right{padding-right:18em}.ql-editor li.ql-indent-6.ql-direction-rtl.ql-align-right{padding-right:19.5em}.ql-editor .ql-indent-7:not(.ql-direction-rtl){padding-left:21em}.ql-editor li.ql-indent-7:not(.ql-direction-rtl){padding-left:22.5em}.ql-editor .ql-indent-7.ql-direction-rtl.ql-align-right{padding-right:21em}.ql-editor li.ql-indent-7.ql-direction-rtl.ql-align-right{padding-right:22.5em}.ql-editor .ql-indent-8:not(.ql-direction-rtl){padding-left:24em}.ql-editor li.ql-indent-8:not(.ql-direction-rtl){padding-left:25.5em}.ql-editor .ql-indent-8.ql-direction-rtl.ql-align-right{padding-right:24em}.ql-editor li.ql-indent-8.ql-direction-rtl.ql-align-right{padding-right:25.5em}.ql-editor .ql-indent-9:not(.ql-direction-rtl){padding-left:27em}.ql-editor li.ql-indent-9:not(.ql-direction-rtl){padding-left:28.5em}.ql-editor .ql-indent-9.ql-direction-rtl.ql-align-right{padding-right:27em}.ql-editor li.ql-indent-9.ql-direction-rtl.ql-align-right{padding-right:28.5em}.ql-editor .ql-video{display:block;max-width:100%}.ql-editor .ql-video.ql-align-center{margin:0 auto}.ql-editor .ql-video.ql-align-right{margin:0 0 0 auto}.ql-editor .ql-bg-black{background-color:#000}.ql-editor .ql-bg-red{background-color:#e60000}.ql-editor .ql-bg-orange{background-color:#f90}.ql-editor .ql-bg-yellow{background-color:#ff0}.ql-editor .ql-bg-green{background-color:#008a00}.ql-editor .ql-bg-blue{background-color:#06c}.ql-editor .ql-bg-purple{background-color:#93f}.ql-editor .ql-color-white{color:#fff}.ql-editor .ql-color-red{color:#e60000}.ql-editor .ql-color-orange{color:#f90}.ql-editor .ql-color-yellow{color:#ff0}.ql-editor .ql-color-green{color:#008a00}.ql-editor .ql-color-blue{color:#06c}.ql-editor .ql-color-purple{color:#93f}.ql-editor .ql-font-serif{font-family:Georgia,Times New Roman,serif}.ql-editor .ql-font-monospace{font-family:Monaco,Courier New,monospace}.ql-editor .ql-size-small{font-size:.75em}.ql-editor .ql-size-large{font-size:1.5em}.ql-editor .ql-size-huge{font-size:2.5em}.ql-editor .ql-direction-rtl{direction:rtl;text-align:inherit}.ql-editor .ql-align-center{text-align:center}.ql-editor .ql-align-justify{text-align:justify}.ql-editor .ql-align-right{text-align:right}.ql-editor.ql-blank:before{color:#0009;content:attr(data-placeholder);font-style:italic;left:15px;pointer-events:none;position:absolute;right:15px}.ql-snow.ql-toolbar:after,.ql-snow .ql-toolbar:after{clear:both;content:"";display:table}.ql-snow.ql-toolbar button,.ql-snow .ql-toolbar button{background:none;border:none;cursor:pointer;display:inline-block;float:left;height:24px;padding:3px 5px;width:28px}.ql-snow.ql-toolbar button svg,.ql-snow .ql-toolbar button svg{float:left;height:100%}.ql-snow.ql-toolbar button:active:hover,.ql-snow .ql-toolbar button:active:hover{outline:none}.ql-snow.ql-toolbar input.ql-image[type=file],.ql-snow .ql-toolbar input.ql-image[type=file]{display:none}.ql-snow.ql-toolbar button:hover,.ql-snow .ql-toolbar button:hover,.ql-snow.ql-toolbar button:focus,.ql-snow .ql-toolbar button:focus,.ql-snow.ql-toolbar button.ql-active,.ql-snow .ql-toolbar button.ql-active,.ql-snow.ql-toolbar .ql-picker-label:hover,.ql-snow .ql-toolbar .ql-picker-label:hover,.ql-snow.ql-toolbar .ql-picker-label.ql-active,.ql-snow .ql-toolbar .ql-picker-label.ql-active,.ql-snow.ql-toolbar .ql-picker-item:hover,.ql-snow .ql-toolbar .ql-picker-item:hover,.ql-snow.ql-toolbar .ql-picker-item.ql-selected,.ql-snow .ql-toolbar .ql-picker-item.ql-selected{color:#06c}.ql-snow.ql-toolbar button:hover .ql-fill,.ql-snow .ql-toolbar button:hover .ql-fill,.ql-snow.ql-toolbar button:focus .ql-fill,.ql-snow .ql-toolbar button:focus .ql-fill,.ql-snow.ql-toolbar button.ql-active .ql-fill,.ql-snow .ql-toolbar button.ql-active .ql-fill,.ql-snow.ql-toolbar .ql-picker-label:hover .ql-fill,.ql-snow .ql-toolbar .ql-picker-label:hover .ql-fill,.ql-snow.ql-toolbar .ql-picker-label.ql-active .ql-fill,.ql-snow .ql-toolbar .ql-picker-label.ql-active .ql-fill,.ql-snow.ql-toolbar .ql-picker-item:hover .ql-fill,.ql-snow .ql-toolbar .ql-picker-item:hover .ql-fill,.ql-snow.ql-toolbar .ql-picker-item.ql-selected .ql-fill,.ql-snow .ql-toolbar .ql-picker-item.ql-selected .ql-fill,.ql-snow.ql-toolbar button:hover .ql-stroke.ql-fill,.ql-snow .ql-toolbar button:hover .ql-stroke.ql-fill,.ql-snow.ql-toolbar button:focus .ql-stroke.ql-fill,.ql-snow .ql-toolbar button:focus .ql-stroke.ql-fill,.ql-snow.ql-toolbar button.ql-active .ql-stroke.ql-fill,.ql-snow .ql-toolbar button.ql-active .ql-stroke.ql-fill,.ql-snow.ql-toolbar .ql-picker-label:hover .ql-stroke.ql-fill,.ql-snow .ql-toolbar .ql-picker-label:hover .ql-stroke.ql-fill,.ql-snow.ql-toolbar .ql-picker-label.ql-active .ql-stroke.ql-fill,.ql-snow .ql-toolbar .ql-picker-label.ql-active .ql-stroke.ql-fill,.ql-snow.ql-toolbar .ql-picker-item:hover .ql-stroke.ql-fill,.ql-snow .ql-toolbar .ql-picker-item:hover .ql-stroke.ql-fill,.ql-snow.ql-toolbar .ql-picker-item.ql-selected .ql-stroke.ql-fill,.ql-snow .ql-toolbar .ql-picker-item.ql-selected .ql-stroke.ql-fill{fill:#06c}.ql-snow.ql-toolbar button:hover .ql-stroke,.ql-snow .ql-toolbar button:hover .ql-stroke,.ql-snow.ql-toolbar button:focus .ql-stroke,.ql-snow .ql-toolbar button:focus .ql-stroke,.ql-snow.ql-toolbar button.ql-active .ql-stroke,.ql-snow .ql-toolbar button.ql-active .ql-stroke,.ql-snow.ql-toolbar .ql-picker-label:hover .ql-stroke,.ql-snow .ql-toolbar .ql-picker-label:hover .ql-stroke,.ql-snow.ql-toolbar .ql-picker-label.ql-active .ql-stroke,.ql-snow .ql-toolbar .ql-picker-label.ql-active .ql-stroke,.ql-snow.ql-toolbar .ql-picker-item:hover .ql-stroke,.ql-snow .ql-toolbar .ql-picker-item:hover .ql-stroke,.ql-snow.ql-toolbar .ql-picker-item.ql-selected .ql-stroke,.ql-snow .ql-toolbar .ql-picker-item.ql-selected .ql-stroke,.ql-snow.ql-toolbar button:hover .ql-stroke-miter,.ql-snow .ql-toolbar button:hover .ql-stroke-miter,.ql-snow.ql-toolbar button:focus .ql-stroke-miter,.ql-snow .ql-toolbar button:focus .ql-stroke-miter,.ql-snow.ql-toolbar button.ql-active .ql-stroke-miter,.ql-snow .ql-toolbar button.ql-active .ql-stroke-miter,.ql-snow.ql-toolbar .ql-picker-label:hover .ql-stroke-miter,.ql-snow .ql-toolbar .ql-picker-label:hover .ql-stroke-miter,.ql-snow.ql-toolbar .ql-picker-label.ql-active .ql-stroke-miter,.ql-snow .ql-toolbar .ql-picker-label.ql-active .ql-stroke-miter,.ql-snow.ql-toolbar .ql-picker-item:hover .ql-stroke-miter,.ql-snow .ql-toolbar .ql-picker-item:hover .ql-stroke-miter,.ql-snow.ql-toolbar .ql-picker-item.ql-selected .ql-stroke-miter,.ql-snow .ql-toolbar .ql-picker-item.ql-selected .ql-stroke-miter{stroke:#06c}@media (pointer: coarse){.ql-snow.ql-toolbar button:hover:not(.ql-active),.ql-snow .ql-toolbar button:hover:not(.ql-active){color:#444}.ql-snow.ql-toolbar button:hover:not(.ql-active) .ql-fill,.ql-snow .ql-toolbar button:hover:not(.ql-active) .ql-fill,.ql-snow.ql-toolbar button:hover:not(.ql-active) .ql-stroke.ql-fill,.ql-snow .ql-toolbar button:hover:not(.ql-active) .ql-stroke.ql-fill{fill:#444}.ql-snow.ql-toolbar button:hover:not(.ql-active) .ql-stroke,.ql-snow .ql-toolbar button:hover:not(.ql-active) .ql-stroke,.ql-snow.ql-toolbar button:hover:not(.ql-active) .ql-stroke-miter,.ql-snow .ql-toolbar button:hover:not(.ql-active) .ql-stroke-miter{stroke:#444}}.ql-snow,.ql-snow *{box-sizing:border-box}.ql-snow .ql-hidden{display:none}.ql-snow .ql-out-bottom,.ql-snow .ql-out-top{visibility:hidden}.ql-snow .ql-tooltip{position:absolute;transform:translateY(10px)}.ql-snow .ql-tooltip a{cursor:pointer;text-decoration:none}.ql-snow .ql-tooltip.ql-flip{transform:translateY(-10px)}.ql-snow .ql-formats{display:inline-block;vertical-align:middle}.ql-snow .ql-formats:after{clear:both;content:"";display:table}.ql-snow .ql-stroke{fill:none;stroke:#444;stroke-linecap:round;stroke-linejoin:round;stroke-width:2}.ql-snow .ql-stroke-miter{fill:none;stroke:#444;stroke-miterlimit:10;stroke-width:2}.ql-snow .ql-fill,.ql-snow .ql-stroke.ql-fill{fill:#444}.ql-snow .ql-empty{fill:none}.ql-snow .ql-even{fill-rule:evenodd}.ql-snow .ql-thin,.ql-snow .ql-stroke.ql-thin{stroke-width:1}.ql-snow .ql-transparent{opacity:.4}.ql-snow .ql-direction svg:last-child{display:none}.ql-snow .ql-direction.ql-active svg:last-child{display:inline}.ql-snow .ql-direction.ql-active svg:first-child{display:none}.ql-snow .ql-editor h1{font-size:2em}.ql-snow .ql-editor h2{font-size:1.5em}.ql-snow .ql-editor h3{font-size:1.17em}.ql-snow .ql-editor h4{font-size:1em}.ql-snow .ql-editor h5{font-size:.83em}.ql-snow .ql-editor h6{font-size:.67em}.ql-snow .ql-editor a{text-decoration:underline}.ql-snow .ql-editor blockquote{border-left:4px solid #ccc;margin-bottom:5px;margin-top:5px;padding-left:16px}.ql-snow .ql-editor code,.ql-snow .ql-editor pre{background-color:#f0f0f0;border-radius:3px}.ql-snow .ql-editor pre{white-space:pre-wrap;margin-bottom:5px;margin-top:5px;padding:5px 10px}.ql-snow .ql-editor code{font-size:85%;padding:2px 4px}.ql-snow .ql-editor pre.ql-syntax{background-color:#23241f;color:#f8f8f2;overflow:visible}.ql-snow .ql-editor img{max-width:100%}.ql-snow .ql-picker{color:#444;display:inline-block;float:left;font-size:14px;font-weight:500;height:24px;position:relative;vertical-align:middle}.ql-snow .ql-picker-label{cursor:pointer;display:inline-block;height:100%;padding-left:8px;padding-right:2px;position:relative;width:100%}.ql-snow .ql-picker-label:before{display:inline-block;line-height:22px}.ql-snow .ql-picker-options{background-color:#fff;display:none;min-width:100%;padding:4px 8px;position:absolute;white-space:nowrap}.ql-snow .ql-picker-options .ql-picker-item{cursor:pointer;display:block;padding-bottom:5px;padding-top:5px}.ql-snow .ql-picker.ql-expanded .ql-picker-label{color:#ccc;z-index:2}.ql-snow .ql-picker.ql-expanded .ql-picker-label .ql-fill{fill:#ccc}.ql-snow .ql-picker.ql-expanded .ql-picker-label .ql-stroke{stroke:#ccc}.ql-snow .ql-picker.ql-expanded .ql-picker-options{display:block;margin-top:-1px;top:100%;z-index:1}.ql-snow .ql-color-picker,.ql-snow .ql-icon-picker{width:28px}.ql-snow .ql-color-picker .ql-picker-label,.ql-snow .ql-icon-picker .ql-picker-label{padding:2px 4px}.ql-snow .ql-color-picker .ql-picker-label svg,.ql-snow .ql-icon-picker .ql-picker-label svg{right:4px}.ql-snow .ql-icon-picker .ql-picker-options{padding:4px 0}.ql-snow .ql-icon-picker .ql-picker-item{height:24px;width:24px;padding:2px 4px}.ql-snow .ql-color-picker .ql-picker-options{padding:3px 5px;width:152px}.ql-snow .ql-color-picker .ql-picker-item{border:1px solid transparent;float:left;height:16px;margin:2px;padding:0;width:16px}.ql-snow .ql-picker:not(.ql-color-picker):not(.ql-icon-picker) svg{position:absolute;margin-top:-9px;right:0;top:50%;width:18px}.ql-snow .ql-picker.ql-header .ql-picker-label[data-label]:not([data-label=""]):before,.ql-snow .ql-picker.ql-font .ql-picker-label[data-label]:not([data-label=""]):before,.ql-snow .ql-picker.ql-size .ql-picker-label[data-label]:not([data-label=""]):before,.ql-snow .ql-picker.ql-header .ql-picker-item[data-label]:not([data-label=""]):before,.ql-snow .ql-picker.ql-font .ql-picker-item[data-label]:not([data-label=""]):before,.ql-snow .ql-picker.ql-size .ql-picker-item[data-label]:not([data-label=""]):before{content:attr(data-label)}.ql-snow .ql-picker.ql-header{width:98px}.ql-snow .ql-picker.ql-header .ql-picker-label:before,.ql-snow .ql-picker.ql-header .ql-picker-item:before{content:"Normal"}.ql-snow .ql-picker.ql-header .ql-picker-label[data-value="1"]:before,.ql-snow .ql-picker.ql-header .ql-picker-item[data-value="1"]:before{content:"Heading 1"}.ql-snow .ql-picker.ql-header .ql-picker-label[data-value="2"]:before,.ql-snow .ql-picker.ql-header .ql-picker-item[data-value="2"]:before{content:"Heading 2"}.ql-snow .ql-picker.ql-header .ql-picker-label[data-value="3"]:before,.ql-snow .ql-picker.ql-header .ql-picker-item[data-value="3"]:before{content:"Heading 3"}.ql-snow .ql-picker.ql-header .ql-picker-label[data-value="4"]:before,.ql-snow .ql-picker.ql-header .ql-picker-item[data-value="4"]:before{content:"Heading 4"}.ql-snow .ql-picker.ql-header .ql-picker-label[data-value="5"]:before,.ql-snow .ql-picker.ql-header .ql-picker-item[data-value="5"]:before{content:"Heading 5"}.ql-snow .ql-picker.ql-header .ql-picker-label[data-value="6"]:before,.ql-snow .ql-picker.ql-header .ql-picker-item[data-value="6"]:before{content:"Heading 6"}.ql-snow .ql-picker.ql-header .ql-picker-item[data-value="1"]:before{font-size:2em}.ql-snow .ql-picker.ql-header .ql-picker-item[data-value="2"]:before{font-size:1.5em}.ql-snow .ql-picker.ql-header .ql-picker-item[data-value="3"]:before{font-size:1.17em}.ql-snow .ql-picker.ql-header .ql-picker-item[data-value="4"]:before{font-size:1em}.ql-snow .ql-picker.ql-header .ql-picker-item[data-value="5"]:before{font-size:.83em}.ql-snow .ql-picker.ql-header .ql-picker-item[data-value="6"]:before{font-size:.67em}.ql-snow .ql-picker.ql-font{width:108px}.ql-snow .ql-picker.ql-font .ql-picker-label:before,.ql-snow .ql-picker.ql-font .ql-picker-item:before{content:"Sans Serif"}.ql-snow .ql-picker.ql-font .ql-picker-label[data-value=serif]:before,.ql-snow .ql-picker.ql-font .ql-picker-item[data-value=serif]:before{content:"Serif"}.ql-snow .ql-picker.ql-font .ql-picker-label[data-value=monospace]:before,.ql-snow .ql-picker.ql-font .ql-picker-item[data-value=monospace]:before{content:"Monospace"}.ql-snow .ql-picker.ql-font .ql-picker-item[data-value=serif]:before{font-family:Georgia,Times New Roman,serif}.ql-snow .ql-picker.ql-font .ql-picker-item[data-value=monospace]:before{font-family:Monaco,Courier New,monospace}.ql-snow .ql-picker.ql-size{width:98px}.ql-snow .ql-picker.ql-size .ql-picker-label:before,.ql-snow .ql-picker.ql-size .ql-picker-item:before{content:"Normal"}.ql-snow .ql-picker.ql-size .ql-picker-label[data-value=small]:before,.ql-snow .ql-picker.ql-size .ql-picker-item[data-value=small]:before{content:"Small"}.ql-snow .ql-picker.ql-size .ql-picker-label[data-value=large]:before,.ql-snow .ql-picker.ql-size .ql-picker-item[data-value=large]:before{content:"Large"}.ql-snow .ql-picker.ql-size .ql-picker-label[data-value=huge]:before,.ql-snow .ql-picker.ql-size .ql-picker-item[data-value=huge]:before{content:"Huge"}.ql-snow .ql-picker.ql-size .ql-picker-item[data-value=small]:before{font-size:10px}.ql-snow .ql-picker.ql-size .ql-picker-item[data-value=large]:before{font-size:18px}.ql-snow .ql-picker.ql-size .ql-picker-item[data-value=huge]:before{font-size:32px}.ql-snow .ql-color-picker.ql-background .ql-picker-item{background-color:#fff}.ql-snow .ql-color-picker.ql-color .ql-picker-item{background-color:#000}.ql-toolbar.ql-snow{border:1px solid #ccc;box-sizing:border-box;font-family:Helvetica Neue,Helvetica,Arial,sans-serif;padding:8px}.ql-toolbar.ql-snow .ql-formats{margin-right:15px}.ql-toolbar.ql-snow .ql-picker-label{border:1px solid transparent}.ql-toolbar.ql-snow .ql-picker-options{border:1px solid transparent;box-shadow:#0003 0 2px 8px}.ql-toolbar.ql-snow .ql-picker.ql-expanded .ql-picker-label,.ql-toolbar.ql-snow .ql-picker.ql-expanded .ql-picker-options{border-color:#ccc}.ql-toolbar.ql-snow .ql-color-picker .ql-picker-item.ql-selected,.ql-toolbar.ql-snow .ql-color-picker .ql-picker-item:hover{border-color:#000}.ql-toolbar.ql-snow+.ql-container.ql-snow{border-top:0px}.ql-snow .ql-tooltip{background-color:#fff;border:1px solid #ccc;box-shadow:0 0 5px #ddd;color:#444;padding:5px 12px;white-space:nowrap}.ql-snow .ql-tooltip:before{content:"Visit URL:";line-height:26px;margin-right:8px}.ql-snow .ql-tooltip input[type=text]{display:none;border:1px solid #ccc;font-size:13px;height:26px;margin:0;padding:3px 5px;width:170px}.ql-snow .ql-tooltip a.ql-preview{display:inline-block;max-width:200px;overflow-x:hidden;text-overflow:ellipsis;vertical-align:top}.ql-snow .ql-tooltip a.ql-action:after{border-right:1px solid #ccc;content:"Edit";margin-left:16px;padding-right:8px}.ql-snow .ql-tooltip a.ql-remove:before{content:"Remove";margin-left:8px}.ql-snow .ql-tooltip a{line-height:26px}.ql-snow .ql-tooltip.ql-editing a.ql-preview,.ql-snow .ql-tooltip.ql-editing a.ql-remove{display:none}.ql-snow .ql-tooltip.ql-editing input[type=text]{display:inline-block}.ql-snow .ql-tooltip.ql-editing a.ql-action:after{border-right:0px;content:"Save";padding-right:0}.ql-snow .ql-tooltip[data-mode=link]:before{content:"Enter link:"}.ql-snow .ql-tooltip[data-mode=formula]:before{content:"Enter formula:"}.ql-snow .ql-tooltip[data-mode=video]:before{content:"Enter video:"}.ql-snow a{color:#06c}.ql-container.ql-snow{border:1px solid #ccc}.accordion-button:not(.collapsed){color:#fff!important;background-color:#9acad5!important}/*!
 * Bootstrap  v5.3.2 (https://getbootstrap.com/)
 * Copyright 2011-2023 The Bootstrap Authors
 * Licensed under MIT (https://github.com/twbs/bootstrap/blob/main/LICENSE)
 */:root,[data-bs-theme=light]{--bs-blue: #0d6efd;--bs-indigo: #6610f2;--bs-purple: #6f42c1;--bs-pink: #d63384;--bs-red: #dc3545;--bs-orange: #fd7e14;--bs-yellow: #ffc107;--bs-green: #198754;--bs-teal: #20c997;--bs-cyan: #0dcaf0;--bs-black: #000;--bs-white: #fff;--bs-gray: #6c757d;--bs-gray-dark: #343a40;--bs-gray-100: #f8f9fa;--bs-gray-200: #e9ecef;--bs-gray-300: #dee2e6;--bs-gray-400: #ced4da;--bs-gray-500: #adb5bd;--bs-gray-600: #6c757d;--bs-gray-700: #495057;--bs-gray-800: #343a40;--bs-gray-900: #212529;--bs-primary: #2E2D62;--bs-secondary: #a4a4a4;--bs-success: #003632;--bs-info: #8294C4;--bs-warning: #FFD6A5;--bs-danger: #FF9B9B;--bs-light: #f8f9fa;--bs-dark: #212529;--bs-primary-rgb: 46, 45, 98;--bs-secondary-rgb: 164, 164, 164;--bs-success-rgb: 0, 54, 50;--bs-info-rgb: 130, 148, 196;--bs-warning-rgb: 255, 214, 165;--bs-danger-rgb: 255, 155, 155;--bs-light-rgb: 248, 249, 250;--bs-dark-rgb: 33, 37, 41;--bs-primary-text-emphasis: #052c65;--bs-secondary-text-emphasis: #2b2f32;--bs-success-text-emphasis: #0a3622;--bs-info-text-emphasis: #055160;--bs-warning-text-emphasis: #664d03;--bs-danger-text-emphasis: #58151c;--bs-light-text-emphasis: #495057;--bs-dark-text-emphasis: #495057;--bs-primary-bg-subtle: #cfe2ff;--bs-secondary-bg-subtle: #e2e3e5;--bs-success-bg-subtle: #d1e7dd;--bs-info-bg-subtle: #cff4fc;--bs-warning-bg-subtle: #fff3cd;--bs-danger-bg-subtle: #f8d7da;--bs-light-bg-subtle: #fcfcfd;--bs-dark-bg-subtle: #ced4da;--bs-primary-border-subtle: #9ec5fe;--bs-secondary-border-subtle: #c4c8cb;--bs-success-border-subtle: #a3cfbb;--bs-info-border-subtle: #9eeaf9;--bs-warning-border-subtle: #ffe69c;--bs-danger-border-subtle: #f1aeb5;--bs-light-border-subtle: #e9ecef;--bs-dark-border-subtle: #adb5bd;--bs-white-rgb: 255, 255, 255;--bs-black-rgb: 0, 0, 0;--bs-font-sans-serif: system-ui, -apple-system, "Segoe UI", Roboto, "Helvetica Neue", "Noto Sans", "Liberation Sans", Arial, sans-serif, "Apple Color Emoji", "Segoe UI Emoji", "Segoe UI Symbol", "Noto Color Emoji";--bs-font-monospace: SFMono-Regular, Menlo, Monaco, Consolas, "Liberation Mono", "Courier New", monospace;--bs-gradient: linear-gradient(180deg, rgba(255, 255, 255, .15), rgba(255, 255, 255, 0));--bs-body-font-family: var(--bs-font-sans-serif);--bs-body-font-size: 1rem;--bs-body-font-weight: 400;--bs-body-line-height: 1.5;--bs-body-color: #212529;--bs-body-color-rgb: 33, 37, 41;--bs-body-bg: #fff;--bs-body-bg-rgb: 255, 255, 255;--bs-emphasis-color: #000;--bs-emphasis-color-rgb: 0, 0, 0;--bs-secondary-color: rgba(33, 37, 41, .75);--bs-secondary-color-rgb: 33, 37, 41;--bs-secondary-bg: #e9ecef;--bs-secondary-bg-rgb: 233, 236, 239;--bs-tertiary-color: rgba(33, 37, 41, .5);--bs-tertiary-color-rgb: 33, 37, 41;--bs-tertiary-bg: #f8f9fa;--bs-tertiary-bg-rgb: 248, 249, 250;--bs-heading-color: inherit;--bs-link-color: #0d6efd;--bs-link-color-rgb: 13, 110, 253;--bs-link-decoration: underline;--bs-link-hover-color: #0a58ca;--bs-link-hover-color-rgb: 10, 88, 202;--bs-code-color: #d63384;--bs-highlight-color: #212529;--bs-highlight-bg: #fff3cd;--bs-border-width: 1px;--bs-border-style: solid;--bs-border-color: #dee2e6;--bs-border-color-translucent: rgba(0, 0, 0, .175);--bs-border-radius: .375rem;--bs-border-radius-sm: .25rem;--bs-border-radius-lg: .5rem;--bs-border-radius-xl: 1rem;--bs-border-radius-xxl: 2rem;--bs-border-radius-2xl: var(--bs-border-radius-xxl);--bs-border-radius-pill: 50rem;--bs-box-shadow: 0 .5rem 1rem rgba(0, 0, 0, .15);--bs-box-shadow-sm: 0 .125rem .25rem rgba(0, 0, 0, .075);--bs-box-shadow-lg: 0 1rem 3rem rgba(0, 0, 0, .175);--bs-box-shadow-inset: inset 0 1px 2px rgba(0, 0, 0, .075);--bs-focus-ring-width: .25rem;--bs-focus-ring-opacity: .25;--bs-focus-ring-color: rgba(13, 110, 253, .25);--bs-form-valid-color: #198754;--bs-form-valid-border-color: #198754;--bs-form-invalid-color: #dc3545;--bs-form-invalid-border-color: #dc3545}[data-bs-theme=dark]{color-scheme:dark;--bs-body-color: #dee2e6;--bs-body-color-rgb: 222, 226, 230;--bs-body-bg: #212529;--bs-body-bg-rgb: 33, 37, 41;--bs-emphasis-color: #fff;--bs-emphasis-color-rgb: 255, 255, 255;--bs-secondary-color: rgba(222, 226, 230, .75);--bs-secondary-color-rgb: 222, 226, 230;--bs-secondary-bg: #343a40;--bs-secondary-bg-rgb: 52, 58, 64;--bs-tertiary-color: rgba(222, 226, 230, .5);--bs-tertiary-color-rgb: 222, 226, 230;--bs-tertiary-bg: #2b3035;--bs-tertiary-bg-rgb: 43, 48, 53;--bs-primary-text-emphasis: #8281a1;--bs-secondary-text-emphasis: #c8c8c8;--bs-success-text-emphasis: #668684;--bs-info-text-emphasis: #b4bfdc;--bs-warning-text-emphasis: #ffe6c9;--bs-danger-text-emphasis: #ffc3c3;--bs-light-text-emphasis: #f8f9fa;--bs-dark-text-emphasis: #dee2e6;--bs-primary-bg-subtle: #090914;--bs-secondary-bg-subtle: #212121;--bs-success-bg-subtle: #000b0a;--bs-info-bg-subtle: #1a1e27;--bs-warning-bg-subtle: #332b21;--bs-danger-bg-subtle: #331f1f;--bs-light-bg-subtle: #343a40;--bs-dark-bg-subtle: #1a1d20;--bs-primary-border-subtle: #1c1b3b;--bs-secondary-border-subtle: #626262;--bs-success-border-subtle: #00201e;--bs-info-border-subtle: #4e5976;--bs-warning-border-subtle: #998063;--bs-danger-border-subtle: #995d5d;--bs-light-border-subtle: #495057;--bs-dark-border-subtle: #343a40;--bs-heading-color: inherit;--bs-link-color: #8281a1;--bs-link-hover-color: #9b9ab4;--bs-link-color-rgb: 130, 129, 161;--bs-link-hover-color-rgb: 155, 154, 180;--bs-code-color: #e685b5;--bs-highlight-color: #dee2e6;--bs-highlight-bg: #664d03;--bs-border-color: #495057;--bs-border-color-translucent: rgba(255, 255, 255, .15);--bs-form-valid-color: #75b798;--bs-form-valid-border-color: #75b798;--bs-form-invalid-color: #ea868f;--bs-form-invalid-border-color: #ea868f}*,*:before,*:after{box-sizing:border-box}@media (prefers-reduced-motion: no-preference){:root{scroll-behavior:smooth}}body{margin:0;font-family:var(--bs-body-font-family);font-size:var(--bs-body-font-size);font-weight:var(--bs-body-font-weight);line-height:var(--bs-body-line-height);color:var(--bs-body-color);text-align:var(--bs-body-text-align);background-color:var(--bs-body-bg);-webkit-text-size-adjust:100%;-webkit-tap-highlight-color:rgba(0,0,0,0)}hr{margin:1rem 0;color:inherit;border:0;border-top:var(--bs-border-width) solid;opacity:.25}h6,.h6,h5,.h5,h4,.h4,h3,.h3,h2,.h2,h1,.h1{margin-top:0;margin-bottom:.5rem;font-weight:500;line-height:1.2;color:var(--bs-heading-color)}h1,.h1{font-size:calc(1.375rem + 1.5vw)}@media (min-width: 1200px){h1,.h1{font-size:2.5rem}}h2,.h2{font-size:calc(1.325rem + .9vw)}@media (min-width: 1200px){h2,.h2{font-size:2rem}}h3,.h3{font-size:calc(1.3rem + .6vw)}@media (min-width: 1200px){h3,.h3{font-size:1.75rem}}h4,.h4{font-size:calc(1.275rem + .3vw)}@media (min-width: 1200px){h4,.h4{font-size:1.5rem}}h5,.h5{font-size:1.25rem}h6,.h6{font-size:1rem}p{margin-top:0;margin-bottom:1rem}abbr[title]{-webkit-text-decoration:underline dotted;text-decoration:underline dotted;cursor:help;-webkit-text-decoration-skip-ink:none;text-decoration-skip-ink:none}address{margin-bottom:1rem;font-style:normal;line-height:inherit}ol,ul{padding-left:2rem}ol,ul,dl{margin-top:0;margin-bottom:1rem}ol ol,ul ul,ol ul,ul ol{margin-bottom:0}dt{font-weight:700}dd{margin-bottom:.5rem;margin-left:0}blockquote{margin:0 0 1rem}b,strong{font-weight:bolder}small,.small{font-size:.875em}mark,.mark{padding:.1875em;color:var(--bs-highlight-color);background-color:var(--bs-highlight-bg)}sub,sup{position:relative;font-size:.75em;line-height:0;vertical-align:baseline}sub{bottom:-.25em}sup{top:-.5em}a{color:rgba(var(--bs-link-color-rgb),var(--bs-link-opacity, 1));text-decoration:underline}a:hover{--bs-link-color-rgb: var(--bs-link-hover-color-rgb)}a:not([href]):not([class]),a:not([href]):not([class]):hover{color:inherit;text-decoration:none}pre,code,kbd,samp{font-family:var(--bs-font-monospace);font-size:1em}pre{display:block;margin-top:0;margin-bottom:1rem;overflow:auto;font-size:.875em}pre code{font-size:inherit;color:inherit;word-break:normal}code{font-size:.875em;color:var(--bs-code-color);word-wrap:break-word}a>code{color:inherit}kbd{padding:.1875rem .375rem;font-size:.875em;color:var(--bs-body-bg);background-color:var(--bs-body-color);border-radius:.25rem}kbd kbd{padding:0;font-size:1em}figure{margin:0 0 1rem}img,svg{vertical-align:middle}table{caption-side:bottom;border-collapse:collapse}caption{padding-top:.5rem;padding-bottom:.5rem;color:var(--bs-secondary-color);text-align:left}th{text-align:inherit;text-align:-webkit-match-parent}thead,tbody,tfoot,tr,td,th{border-color:inherit;border-style:solid;border-width:0}label{display:inline-block}button{border-radius:0}button:focus:not(:focus-visible){outline:0}input,button,select,optgroup,textarea{margin:0;font-family:inherit;font-size:inherit;line-height:inherit}button,select{text-transform:none}[role=button]{cursor:pointer}select{word-wrap:normal}select:disabled{opacity:1}[list]:not([type=date]):not([type=datetime-local]):not([type=month]):not([type=week]):not([type=time])::-webkit-calendar-picker-indicator{display:none!important}button,[type=button],[type=reset],[type=submit]{-webkit-appearance:button}button:not(:disabled),[type=button]:not(:disabled),[type=reset]:not(:disabled),[type=submit]:not(:disabled){cursor:pointer}::-moz-focus-inner{padding:0;border-style:none}textarea{resize:vertical}fieldset{min-width:0;padding:0;margin:0;border:0}legend{float:left;width:100%;padding:0;margin-bottom:.5rem;font-size:calc(1.275rem + .3vw);line-height:inherit}@media (min-width: 1200px){legend{font-size:1.5rem}}legend+*{clear:left}::-webkit-datetime-edit-fields-wrapper,::-webkit-datetime-edit-text,::-webkit-datetime-edit-minute,::-webkit-datetime-edit-hour-field,::-webkit-datetime-edit-day-field,::-webkit-datetime-edit-month-field,::-webkit-datetime-edit-year-field{padding:0}::-webkit-inner-spin-button{height:auto}[type=search]{-webkit-appearance:textfield;outline-offset:-2px}::-webkit-search-decoration{-webkit-appearance:none}::-webkit-color-swatch-wrapper{padding:0}::file-selector-button{font:inherit;-webkit-appearance:button}output{display:inline-block}iframe{border:0}summary{display:list-item;cursor:pointer}progress{vertical-align:baseline}[hidden]{display:none!important}.lead{font-size:1.25rem;font-weight:300}.display-1{font-size:calc(1.625rem + 4.5vw);font-weight:300;line-height:1.2}@media (min-width: 1200px){.display-1{font-size:5rem}}.display-2{font-size:calc(1.575rem + 3.9vw);font-weight:300;line-height:1.2}@media (min-width: 1200px){.display-2{font-size:4.5rem}}.display-3{font-size:calc(1.525rem + 3.3vw);font-weight:300;line-height:1.2}@media (min-width: 1200px){.display-3{font-size:4rem}}.display-4{font-size:calc(1.475rem + 2.7vw);font-weight:300;line-height:1.2}@media (min-width: 1200px){.display-4{font-size:3.5rem}}.display-5{font-size:calc(1.425rem + 2.1vw);font-weight:300;line-height:1.2}@media (min-width: 1200px){.display-5{font-size:3rem}}.display-6{font-size:calc(1.375rem + 1.5vw);font-weight:300;line-height:1.2}@media (min-width: 1200px){.display-6{font-size:2.5rem}}.list-unstyled,.list-inline{padding-left:0;list-style:none}.list-inline-item{display:inline-block}.list-inline-item:not(:last-child){margin-right:.5rem}.initialism{font-size:.875em;text-transform:uppercase}.blockquote{margin-bottom:1rem;font-size:1.25rem}.blockquote>:last-child{margin-bottom:0}.blockquote-footer{margin-top:-1rem;margin-bottom:1rem;font-size:.875em;color:#6c757d}.blockquote-footer:before{content:"\2014\a0"}.img-fluid{max-width:100%;height:auto}.img-thumbnail{padding:.25rem;background-color:var(--bs-body-bg);border:var(--bs-border-width) solid var(--bs-border-color);border-radius:var(--bs-border-radius);max-width:100%;height:auto}.figure{display:inline-block}.figure-img{margin-bottom:.5rem;line-height:1}.figure-caption{font-size:.875em;color:var(--bs-secondary-color)}.container,.container-fluid,.container-xxl,.container-xl,.container-lg,.container-md,.container-sm{--bs-gutter-x: 1.5rem;--bs-gutter-y: 0;width:100%;padding-right:calc(var(--bs-gutter-x) * .5);padding-left:calc(var(--bs-gutter-x) * .5);margin-right:auto;margin-left:auto}@media (min-width: 576px){.container-sm,.container{max-width:540px}}@media (min-width: 768px){.container-md,.container-sm,.container{max-width:720px}}@media (min-width: 992px){.container-lg,.container-md,.container-sm,.container{max-width:960px}}@media (min-width: 1200px){.container-xl,.container-lg,.container-md,.container-sm,.container{max-width:1140px}}@media (min-width: 1400px){.container-xxl,.container-xl,.container-lg,.container-md,.container-sm,.container{max-width:1320px}}:root{--bs-breakpoint-xs: 0;--bs-breakpoint-sm: 576px;--bs-breakpoint-md: 768px;--bs-breakpoint-lg: 992px;--bs-breakpoint-xl: 1200px;--bs-breakpoint-xxl: 1400px}.row{--bs-gutter-x: 1.5rem;--bs-gutter-y: 0;display:flex;flex-wrap:wrap;margin-top:calc(-1 * var(--bs-gutter-y));margin-right:calc(-.5 * var(--bs-gutter-x));margin-left:calc(-.5 * var(--bs-gutter-x))}.row>*{flex-shrink:0;width:100%;max-width:100%;padding-right:calc(var(--bs-gutter-x) * .5);padding-left:calc(var(--bs-gutter-x) * .5);margin-top:var(--bs-gutter-y)}.col{flex:1 0 0%}.row-cols-auto>*{flex:0 0 auto;width:auto}.row-cols-1>*{flex:0 0 auto;width:100%}.row-cols-2>*{flex:0 0 auto;width:50%}.row-cols-3>*{flex:0 0 auto;width:33.33333333%}.row-cols-4>*{flex:0 0 auto;width:25%}.row-cols-5>*{flex:0 0 auto;width:20%}.row-cols-6>*{flex:0 0 auto;width:16.66666667%}.col-auto{flex:0 0 auto;width:auto}.col-1{flex:0 0 auto;width:8.33333333%}.col-2{flex:0 0 auto;width:16.66666667%}.col-3{flex:0 0 auto;width:25%}.col-4{flex:0 0 auto;width:33.33333333%}.col-5{flex:0 0 auto;width:41.66666667%}.col-6{flex:0 0 auto;width:50%}.col-7{flex:0 0 auto;width:58.33333333%}.col-8{flex:0 0 auto;width:66.66666667%}.col-9{flex:0 0 auto;width:75%}.col-10{flex:0 0 auto;width:83.33333333%}.col-11{flex:0 0 auto;width:91.66666667%}.col-12{flex:0 0 auto;width:100%}.offset-1{margin-left:8.33333333%}.offset-2{margin-left:16.66666667%}.offset-3{margin-left:25%}.offset-4{margin-left:33.33333333%}.offset-5{margin-left:41.66666667%}.offset-6{margin-left:50%}.offset-7{margin-left:58.33333333%}.offset-8{margin-left:66.66666667%}.offset-9{margin-left:75%}.offset-10{margin-left:83.33333333%}.offset-11{margin-left:91.66666667%}.g-0,.gx-0{--bs-gutter-x: 0}.g-0,.gy-0{--bs-gutter-y: 0}.g-1,.gx-1{--bs-gutter-x: .25rem}.g-1,.gy-1{--bs-gutter-y: .25rem}.g-2,.gx-2{--bs-gutter-x: .5rem}.g-2,.gy-2{--bs-gutter-y: .5rem}.g-3,.gx-3{--bs-gutter-x: 1rem}.g-3,.gy-3{--bs-gutter-y: 1rem}.g-4,.gx-4{--bs-gutter-x: 1.5rem}.g-4,.gy-4{--bs-gutter-y: 1.5rem}.g-5,.gx-5{--bs-gutter-x: 3rem}.g-5,.gy-5{--bs-gutter-y: 3rem}@media (min-width: 576px){.col-sm{flex:1 0 0%}.row-cols-sm-auto>*{flex:0 0 auto;width:auto}.row-cols-sm-1>*{flex:0 0 auto;width:100%}.row-cols-sm-2>*{flex:0 0 auto;width:50%}.row-cols-sm-3>*{flex:0 0 auto;width:33.33333333%}.row-cols-sm-4>*{flex:0 0 auto;width:25%}.row-cols-sm-5>*{flex:0 0 auto;width:20%}.row-cols-sm-6>*{flex:0 0 auto;width:16.66666667%}.col-sm-auto{flex:0 0 auto;width:auto}.col-sm-1{flex:0 0 auto;width:8.33333333%}.col-sm-2{flex:0 0 auto;width:16.66666667%}.col-sm-3{flex:0 0 auto;width:25%}.col-sm-4{flex:0 0 auto;width:33.33333333%}.col-sm-5{flex:0 0 auto;width:41.66666667%}.col-sm-6{flex:0 0 auto;width:50%}.col-sm-7{flex:0 0 auto;width:58.33333333%}.col-sm-8{flex:0 0 auto;width:66.66666667%}.col-sm-9{flex:0 0 auto;width:75%}.col-sm-10{flex:0 0 auto;width:83.33333333%}.col-sm-11{flex:0 0 auto;width:91.66666667%}.col-sm-12{flex:0 0 auto;width:100%}.offset-sm-0{margin-left:0}.offset-sm-1{margin-left:8.33333333%}.offset-sm-2{margin-left:16.66666667%}.offset-sm-3{margin-left:25%}.offset-sm-4{margin-left:33.33333333%}.offset-sm-5{margin-left:41.66666667%}.offset-sm-6{margin-left:50%}.offset-sm-7{margin-left:58.33333333%}.offset-sm-8{margin-left:66.66666667%}.offset-sm-9{margin-left:75%}.offset-sm-10{margin-left:83.33333333%}.offset-sm-11{margin-left:91.66666667%}.g-sm-0,.gx-sm-0{--bs-gutter-x: 0}.g-sm-0,.gy-sm-0{--bs-gutter-y: 0}.g-sm-1,.gx-sm-1{--bs-gutter-x: .25rem}.g-sm-1,.gy-sm-1{--bs-gutter-y: .25rem}.g-sm-2,.gx-sm-2{--bs-gutter-x: .5rem}.g-sm-2,.gy-sm-2{--bs-gutter-y: .5rem}.g-sm-3,.gx-sm-3{--bs-gutter-x: 1rem}.g-sm-3,.gy-sm-3{--bs-gutter-y: 1rem}.g-sm-4,.gx-sm-4{--bs-gutter-x: 1.5rem}.g-sm-4,.gy-sm-4{--bs-gutter-y: 1.5rem}.g-sm-5,.gx-sm-5{--bs-gutter-x: 3rem}.g-sm-5,.gy-sm-5{--bs-gutter-y: 3rem}}@media (min-width: 768px){.col-md{flex:1 0 0%}.row-cols-md-auto>*{flex:0 0 auto;width:auto}.row-cols-md-1>*{flex:0 0 auto;width:100%}.row-cols-md-2>*{flex:0 0 auto;width:50%}.row-cols-md-3>*{flex:0 0 auto;width:33.33333333%}.row-cols-md-4>*{flex:0 0 auto;width:25%}.row-cols-md-5>*{flex:0 0 auto;width:20%}.row-cols-md-6>*{flex:0 0 auto;width:16.66666667%}.col-md-auto{flex:0 0 auto;width:auto}.col-md-1{flex:0 0 auto;width:8.33333333%}.col-md-2{flex:0 0 auto;width:16.66666667%}.col-md-3{flex:0 0 auto;width:25%}.col-md-4{flex:0 0 auto;width:33.33333333%}.col-md-5{flex:0 0 auto;width:41.66666667%}.col-md-6{flex:0 0 auto;width:50%}.col-md-7{flex:0 0 auto;width:58.33333333%}.col-md-8{flex:0 0 auto;width:66.66666667%}.col-md-9{flex:0 0 auto;width:75%}.col-md-10{flex:0 0 auto;width:83.33333333%}.col-md-11{flex:0 0 auto;width:91.66666667%}.col-md-12{flex:0 0 auto;width:100%}.offset-md-0{margin-left:0}.offset-md-1{margin-left:8.33333333%}.offset-md-2{margin-left:16.66666667%}.offset-md-3{margin-left:25%}.offset-md-4{margin-left:33.33333333%}.offset-md-5{margin-left:41.66666667%}.offset-md-6{margin-left:50%}.offset-md-7{margin-left:58.33333333%}.offset-md-8{margin-left:66.66666667%}.offset-md-9{margin-left:75%}.offset-md-10{margin-left:83.33333333%}.offset-md-11{margin-left:91.66666667%}.g-md-0,.gx-md-0{--bs-gutter-x: 0}.g-md-0,.gy-md-0{--bs-gutter-y: 0}.g-md-1,.gx-md-1{--bs-gutter-x: .25rem}.g-md-1,.gy-md-1{--bs-gutter-y: .25rem}.g-md-2,.gx-md-2{--bs-gutter-x: .5rem}.g-md-2,.gy-md-2{--bs-gutter-y: .5rem}.g-md-3,.gx-md-3{--bs-gutter-x: 1rem}.g-md-3,.gy-md-3{--bs-gutter-y: 1rem}.g-md-4,.gx-md-4{--bs-gutter-x: 1.5rem}.g-md-4,.gy-md-4{--bs-gutter-y: 1.5rem}.g-md-5,.gx-md-5{--bs-gutter-x: 3rem}.g-md-5,.gy-md-5{--bs-gutter-y: 3rem}}@media (min-width: 992px){.col-lg{flex:1 0 0%}.row-cols-lg-auto>*{flex:0 0 auto;width:auto}.row-cols-lg-1>*{flex:0 0 auto;width:100%}.row-cols-lg-2>*{flex:0 0 auto;width:50%}.row-cols-lg-3>*{flex:0 0 auto;width:33.33333333%}.row-cols-lg-4>*{flex:0 0 auto;width:25%}.row-cols-lg-5>*{flex:0 0 auto;width:20%}.row-cols-lg-6>*{flex:0 0 auto;width:16.66666667%}.col-lg-auto{flex:0 0 auto;width:auto}.col-lg-1{flex:0 0 auto;width:8.33333333%}.col-lg-2{flex:0 0 auto;width:16.66666667%}.col-lg-3{flex:0 0 auto;width:25%}.col-lg-4{flex:0 0 auto;width:33.33333333%}.col-lg-5{flex:0 0 auto;width:41.66666667%}.col-lg-6{flex:0 0 auto;width:50%}.col-lg-7{flex:0 0 auto;width:58.33333333%}.col-lg-8{flex:0 0 auto;width:66.66666667%}.col-lg-9{flex:0 0 auto;width:75%}.col-lg-10{flex:0 0 auto;width:83.33333333%}.col-lg-11{flex:0 0 auto;width:91.66666667%}.col-lg-12{flex:0 0 auto;width:100%}.offset-lg-0{margin-left:0}.offset-lg-1{margin-left:8.33333333%}.offset-lg-2{margin-left:16.66666667%}.offset-lg-3{margin-left:25%}.offset-lg-4{margin-left:33.33333333%}.offset-lg-5{margin-left:41.66666667%}.offset-lg-6{margin-left:50%}.offset-lg-7{margin-left:58.33333333%}.offset-lg-8{margin-left:66.66666667%}.offset-lg-9{margin-left:75%}.offset-lg-10{margin-left:83.33333333%}.offset-lg-11{margin-left:91.66666667%}.g-lg-0,.gx-lg-0{--bs-gutter-x: 0}.g-lg-0,.gy-lg-0{--bs-gutter-y: 0}.g-lg-1,.gx-lg-1{--bs-gutter-x: .25rem}.g-lg-1,.gy-lg-1{--bs-gutter-y: .25rem}.g-lg-2,.gx-lg-2{--bs-gutter-x: .5rem}.g-lg-2,.gy-lg-2{--bs-gutter-y: .5rem}.g-lg-3,.gx-lg-3{--bs-gutter-x: 1rem}.g-lg-3,.gy-lg-3{--bs-gutter-y: 1rem}.g-lg-4,.gx-lg-4{--bs-gutter-x: 1.5rem}.g-lg-4,.gy-lg-4{--bs-gutter-y: 1.5rem}.g-lg-5,.gx-lg-5{--bs-gutter-x: 3rem}.g-lg-5,.gy-lg-5{--bs-gutter-y: 3rem}}@media (min-width: 1200px){.col-xl{flex:1 0 0%}.row-cols-xl-auto>*{flex:0 0 auto;width:auto}.row-cols-xl-1>*{flex:0 0 auto;width:100%}.row-cols-xl-2>*{flex:0 0 auto;width:50%}.row-cols-xl-3>*{flex:0 0 auto;width:33.33333333%}.row-cols-xl-4>*{flex:0 0 auto;width:25%}.row-cols-xl-5>*{flex:0 0 auto;width:20%}.row-cols-xl-6>*{flex:0 0 auto;width:16.66666667%}.col-xl-auto{flex:0 0 auto;width:auto}.col-xl-1{flex:0 0 auto;width:8.33333333%}.col-xl-2{flex:0 0 auto;width:16.66666667%}.col-xl-3{flex:0 0 auto;width:25%}.col-xl-4{flex:0 0 auto;width:33.33333333%}.col-xl-5{flex:0 0 auto;width:41.66666667%}.col-xl-6{flex:0 0 auto;width:50%}.col-xl-7{flex:0 0 auto;width:58.33333333%}.col-xl-8{flex:0 0 auto;width:66.66666667%}.col-xl-9{flex:0 0 auto;width:75%}.col-xl-10{flex:0 0 auto;width:83.33333333%}.col-xl-11{flex:0 0 auto;width:91.66666667%}.col-xl-12{flex:0 0 auto;width:100%}.offset-xl-0{margin-left:0}.offset-xl-1{margin-left:8.33333333%}.offset-xl-2{margin-left:16.66666667%}.offset-xl-3{margin-left:25%}.offset-xl-4{margin-left:33.33333333%}.offset-xl-5{margin-left:41.66666667%}.offset-xl-6{margin-left:50%}.offset-xl-7{margin-left:58.33333333%}.offset-xl-8{margin-left:66.66666667%}.offset-xl-9{margin-left:75%}.offset-xl-10{margin-left:83.33333333%}.offset-xl-11{margin-left:91.66666667%}.g-xl-0,.gx-xl-0{--bs-gutter-x: 0}.g-xl-0,.gy-xl-0{--bs-gutter-y: 0}.g-xl-1,.gx-xl-1{--bs-gutter-x: .25rem}.g-xl-1,.gy-xl-1{--bs-gutter-y: .25rem}.g-xl-2,.gx-xl-2{--bs-gutter-x: .5rem}.g-xl-2,.gy-xl-2{--bs-gutter-y: .5rem}.g-xl-3,.gx-xl-3{--bs-gutter-x: 1rem}.g-xl-3,.gy-xl-3{--bs-gutter-y: 1rem}.g-xl-4,.gx-xl-4{--bs-gutter-x: 1.5rem}.g-xl-4,.gy-xl-4{--bs-gutter-y: 1.5rem}.g-xl-5,.gx-xl-5{--bs-gutter-x: 3rem}.g-xl-5,.gy-xl-5{--bs-gutter-y: 3rem}}@media (min-width: 1400px){.col-xxl{flex:1 0 0%}.row-cols-xxl-auto>*{flex:0 0 auto;width:auto}.row-cols-xxl-1>*{flex:0 0 auto;width:100%}.row-cols-xxl-2>*{flex:0 0 auto;width:50%}.row-cols-xxl-3>*{flex:0 0 auto;width:33.33333333%}.row-cols-xxl-4>*{flex:0 0 auto;width:25%}.row-cols-xxl-5>*{flex:0 0 auto;width:20%}.row-cols-xxl-6>*{flex:0 0 auto;width:16.66666667%}.col-xxl-auto{flex:0 0 auto;width:auto}.col-xxl-1{flex:0 0 auto;width:8.33333333%}.col-xxl-2{flex:0 0 auto;width:16.66666667%}.col-xxl-3{flex:0 0 auto;width:25%}.col-xxl-4{flex:0 0 auto;width:33.33333333%}.col-xxl-5{flex:0 0 auto;width:41.66666667%}.col-xxl-6{flex:0 0 auto;width:50%}.col-xxl-7{flex:0 0 auto;width:58.33333333%}.col-xxl-8{flex:0 0 auto;width:66.66666667%}.col-xxl-9{flex:0 0 auto;width:75%}.col-xxl-10{flex:0 0 auto;width:83.33333333%}.col-xxl-11{flex:0 0 auto;width:91.66666667%}.col-xxl-12{flex:0 0 auto;width:100%}.offset-xxl-0{margin-left:0}.offset-xxl-1{margin-left:8.33333333%}.offset-xxl-2{margin-left:16.66666667%}.offset-xxl-3{margin-left:25%}.offset-xxl-4{margin-left:33.33333333%}.offset-xxl-5{margin-left:41.66666667%}.offset-xxl-6{margin-left:50%}.offset-xxl-7{margin-left:58.33333333%}.offset-xxl-8{margin-left:66.66666667%}.offset-xxl-9{margin-left:75%}.offset-xxl-10{margin-left:83.33333333%}.offset-xxl-11{margin-left:91.66666667%}.g-xxl-0,.gx-xxl-0{--bs-gutter-x: 0}.g-xxl-0,.gy-xxl-0{--bs-gutter-y: 0}.g-xxl-1,.gx-xxl-1{--bs-gutter-x: .25rem}.g-xxl-1,.gy-xxl-1{--bs-gutter-y: .25rem}.g-xxl-2,.gx-xxl-2{--bs-gutter-x: .5rem}.g-xxl-2,.gy-xxl-2{--bs-gutter-y: .5rem}.g-xxl-3,.gx-xxl-3{--bs-gutter-x: 1rem}.g-xxl-3,.gy-xxl-3{--bs-gutter-y: 1rem}.g-xxl-4,.gx-xxl-4{--bs-gutter-x: 1.5rem}.g-xxl-4,.gy-xxl-4{--bs-gutter-y: 1.5rem}.g-xxl-5,.gx-xxl-5{--bs-gutter-x: 3rem}.g-xxl-5,.gy-xxl-5{--bs-gutter-y: 3rem}}.table{--bs-table-color-type: initial;--bs-table-bg-type: initial;--bs-table-color-state: initial;--bs-table-bg-state: initial;--bs-table-color: var(--bs-emphasis-color);--bs-table-bg: var(--bs-body-bg);--bs-table-border-color: var(--bs-border-color);--bs-table-accent-bg: transparent;--bs-table-striped-color: var(--bs-emphasis-color);--bs-table-striped-bg: rgba(var(--bs-emphasis-color-rgb), .05);--bs-table-active-color: var(--bs-emphasis-color);--bs-table-active-bg: rgba(var(--bs-emphasis-color-rgb), .1);--bs-table-hover-color: var(--bs-emphasis-color);--bs-table-hover-bg: rgba(var(--bs-emphasis-color-rgb), .075);width:100%;margin-bottom:1rem;vertical-align:top;border-color:var(--bs-table-border-color)}.table>:not(caption)>*>*{padding:.5rem;color:var(--bs-table-color-state, var(--bs-table-color-type, var(--bs-table-color)));background-color:var(--bs-table-bg);border-bottom-width:var(--bs-border-width);box-shadow:inset 0 0 0 9999px var(--bs-table-bg-state, var(--bs-table-bg-type, var(--bs-table-accent-bg)))}.table>tbody{vertical-align:inherit}.table>thead{vertical-align:bottom}.table-group-divider{border-top:calc(var(--bs-border-width) * 2) solid currentcolor}.caption-top{caption-side:top}.table-sm>:not(caption)>*>*{padding:.25rem}.table-bordered>:not(caption)>*{border-width:var(--bs-border-width) 0}.table-bordered>:not(caption)>*>*{border-width:0 var(--bs-border-width)}.table-borderless>:not(caption)>*>*{border-bottom-width:0}.table-borderless>:not(:first-child){border-top-width:0}.table-striped>tbody>tr:nth-of-type(odd)>*{--bs-table-color-type: var(--bs-table-striped-color);--bs-table-bg-type: var(--bs-table-striped-bg)}.table-striped-columns>:not(caption)>tr>:nth-child(2n){--bs-table-color-type: var(--bs-table-striped-color);--bs-table-bg-type: var(--bs-table-striped-bg)}.table-active{--bs-table-color-state: var(--bs-table-active-color);--bs-table-bg-state: var(--bs-table-active-bg)}.table-hover>tbody>tr:hover>*{--bs-table-color-state: var(--bs-table-hover-color);--bs-table-bg-state: var(--bs-table-hover-bg)}.table-primary{--bs-table-color: #000;--bs-table-bg: #cfe2ff;--bs-table-border-color: #a6b5cc;--bs-table-striped-bg: #c5d7f2;--bs-table-striped-color: #000;--bs-table-active-bg: #bacbe6;--bs-table-active-color: #000;--bs-table-hover-bg: #bfd1ec;--bs-table-hover-color: #000;color:var(--bs-table-color);border-color:var(--bs-table-border-color)}.table-secondary{--bs-table-color: #000;--bs-table-bg: #e2e3e5;--bs-table-border-color: #b5b6b7;--bs-table-striped-bg: #d7d8da;--bs-table-striped-color: #000;--bs-table-active-bg: #cbccce;--bs-table-active-color: #000;--bs-table-hover-bg: #d1d2d4;--bs-table-hover-color: #000;color:var(--bs-table-color);border-color:var(--bs-table-border-color)}.table-success{--bs-table-color: #000;--bs-table-bg: #d1e7dd;--bs-table-border-color: #a7b9b1;--bs-table-striped-bg: #c7dbd2;--bs-table-striped-color: #000;--bs-table-active-bg: #bcd0c7;--bs-table-active-color: #000;--bs-table-hover-bg: #c1d6cc;--bs-table-hover-color: #000;color:var(--bs-table-color);border-color:var(--bs-table-border-color)}.table-info{--bs-table-color: #000;--bs-table-bg: #cff4fc;--bs-table-border-color: #a6c3ca;--bs-table-striped-bg: #c5e8ef;--bs-table-striped-color: #000;--bs-table-active-bg: #badce3;--bs-table-active-color: #000;--bs-table-hover-bg: #bfe2e9;--bs-table-hover-color: #000;color:var(--bs-table-color);border-color:var(--bs-table-border-color)}.table-warning{--bs-table-color: #000;--bs-table-bg: #fff3cd;--bs-table-border-color: #ccc2a4;--bs-table-striped-bg: #f2e7c3;--bs-table-striped-color: #000;--bs-table-active-bg: #e6dbb9;--bs-table-active-color: #000;--bs-table-hover-bg: #ece1be;--bs-table-hover-color: #000;color:var(--bs-table-color);border-color:var(--bs-table-border-color)}.table-danger{--bs-table-color: #000;--bs-table-bg: #f8d7da;--bs-table-border-color: #c6acae;--bs-table-striped-bg: #eccccf;--bs-table-striped-color: #000;--bs-table-active-bg: #dfc2c4;--bs-table-active-color: #000;--bs-table-hover-bg: #e5c7ca;--bs-table-hover-color: #000;color:var(--bs-table-color);border-color:var(--bs-table-border-color)}.table-light{--bs-table-color: #000;--bs-table-bg: #f8f9fa;--bs-table-border-color: #c6c7c8;--bs-table-striped-bg: #ecedee;--bs-table-striped-color: #000;--bs-table-active-bg: #dfe0e1;--bs-table-active-color: #000;--bs-table-hover-bg: #e5e6e7;--bs-table-hover-color: #000;color:var(--bs-table-color);border-color:var(--bs-table-border-color)}.table-dark{--bs-table-color: #fff;--bs-table-bg: #212529;--bs-table-border-color: #4d5154;--bs-table-striped-bg: #2c3034;--bs-table-striped-color: #fff;--bs-table-active-bg: #373b3e;--bs-table-active-color: #fff;--bs-table-hover-bg: #323539;--bs-table-hover-color: #fff;color:var(--bs-table-color);border-color:var(--bs-table-border-color)}.table-responsive{overflow-x:auto;-webkit-overflow-scrolling:touch}@media (max-width: 575.98px){.table-responsive-sm{overflow-x:auto;-webkit-overflow-scrolling:touch}}@media (max-width: 767.98px){.table-responsive-md{overflow-x:auto;-webkit-overflow-scrolling:touch}}@media (max-width: 991.98px){.table-responsive-lg{overflow-x:auto;-webkit-overflow-scrolling:touch}}@media (max-width: 1199.98px){.table-responsive-xl{overflow-x:auto;-webkit-overflow-scrolling:touch}}@media (max-width: 1399.98px){.table-responsive-xxl{overflow-x:auto;-webkit-overflow-scrolling:touch}}.form-label{margin-bottom:.5rem}.col-form-label{padding-top:calc(.375rem + var(--bs-border-width));padding-bottom:calc(.375rem + var(--bs-border-width));margin-bottom:0;font-size:inherit;line-height:1.5}.col-form-label-lg{padding-top:calc(.5rem + var(--bs-border-width));padding-bottom:calc(.5rem + var(--bs-border-width));font-size:1.25rem}.col-form-label-sm{padding-top:calc(.25rem + var(--bs-border-width));padding-bottom:calc(.25rem + var(--bs-border-width));font-size:.875rem}.form-text{margin-top:.25rem;font-size:.875em;color:var(--bs-secondary-color)}.form-control{display:block;width:100%;padding:.375rem .75rem;font-size:1rem;font-weight:400;line-height:1.5;color:var(--bs-body-color);appearance:none;background-color:var(--bs-body-bg);background-clip:padding-box;border:var(--bs-border-width) solid var(--bs-border-color);border-radius:var(--bs-border-radius);transition:border-color .15s ease-in-out,box-shadow .15s ease-in-out}@media (prefers-reduced-motion: reduce){.form-control{transition:none}}.form-control[type=file]{overflow:hidden}.form-control[type=file]:not(:disabled):not([readonly]){cursor:pointer}.form-control:focus{color:var(--bs-body-color);background-color:var(--bs-body-bg);border-color:#86b7fe;outline:0;box-shadow:0 0 0 .25rem #0d6efd40}.form-control::-webkit-date-and-time-value{min-width:85px;height:1.5em;margin:0}.form-control::-webkit-datetime-edit{display:block;padding:0}.form-control::placeholder{color:var(--bs-secondary-color);opacity:1}.form-control:disabled{background-color:var(--bs-secondary-bg);opacity:1}.form-control::file-selector-button{padding:.375rem .75rem;margin:-.375rem -.75rem;margin-inline-end:.75rem;color:var(--bs-body-color);background-color:var(--bs-tertiary-bg);pointer-events:none;border-color:inherit;border-style:solid;border-width:0;border-inline-end-width:var(--bs-border-width);border-radius:0;transition:color .15s ease-in-out,background-color .15s ease-in-out,border-color .15s ease-in-out,box-shadow .15s ease-in-out}@media (prefers-reduced-motion: reduce){.form-control::file-selector-button{transition:none}}.form-control:hover:not(:disabled):not([readonly])::file-selector-button{background-color:var(--bs-secondary-bg)}.form-control-plaintext{display:block;width:100%;padding:.375rem 0;margin-bottom:0;line-height:1.5;color:var(--bs-body-color);background-color:transparent;border:solid transparent;border-width:var(--bs-border-width) 0}.form-control-plaintext:focus{outline:0}.form-control-plaintext.form-control-sm,.form-control-plaintext.form-control-lg{padding-right:0;padding-left:0}.form-control-sm{min-height:calc(1.5em + .5rem + calc(var(--bs-border-width) * 2));padding:.25rem .5rem;font-size:.875rem;border-radius:var(--bs-border-radius-sm)}.form-control-sm::file-selector-button{padding:.25rem .5rem;margin:-.25rem -.5rem;margin-inline-end:.5rem}.form-control-lg{min-height:calc(1.5em + 1rem + calc(var(--bs-border-width) * 2));padding:.5rem 1rem;font-size:1.25rem;border-radius:var(--bs-border-radius-lg)}.form-control-lg::file-selector-button{padding:.5rem 1rem;margin:-.5rem -1rem;margin-inline-end:1rem}textarea.form-control{min-height:calc(1.5em + .75rem + calc(var(--bs-border-width) * 2))}textarea.form-control-sm{min-height:calc(1.5em + .5rem + calc(var(--bs-border-width) * 2))}textarea.form-control-lg{min-height:calc(1.5em + 1rem + calc(var(--bs-border-width) * 2))}.form-control-color{width:3rem;height:calc(1.5em + .75rem + calc(var(--bs-border-width) * 2));padding:.375rem}.form-control-color:not(:disabled):not([readonly]){cursor:pointer}.form-control-color::-moz-color-swatch{border:0!important;border-radius:var(--bs-border-radius)}.form-control-color::-webkit-color-swatch{border:0!important;border-radius:var(--bs-border-radius)}.form-control-color.form-control-sm{height:calc(1.5em + .5rem + calc(var(--bs-border-width) * 2))}.form-control-color.form-control-lg{height:calc(1.5em + 1rem + calc(var(--bs-border-width) * 2))}.form-select{--bs-form-select-bg-img: url("data:image/svg+xml,%3csvg xmlns='http://www.w3.org/2000/svg' viewBox='0 0 16 16'%3e%3cpath fill='none' stroke='%23343a40' stroke-linecap='round' stroke-linejoin='round' stroke-width='2' d='m2 5 6 6 6-6'/%3e%3c/svg%3e");display:block;width:100%;padding:.375rem 2.25rem .375rem .75rem;font-size:1rem;font-weight:400;line-height:1.5;color:var(--bs-body-color);appearance:none;background-color:var(--bs-body-bg);background-image:var(--bs-form-select-bg-img),var(--bs-form-select-bg-icon, none);background-repeat:no-repeat;background-position:right .75rem center;background-size:16px 12px;border:var(--bs-border-width) solid var(--bs-border-color);border-radius:var(--bs-border-radius);transition:border-color .15s ease-in-out,box-shadow .15s ease-in-out}@media (prefers-reduced-motion: reduce){.form-select{transition:none}}.form-select:focus{border-color:#86b7fe;outline:0;box-shadow:0 0 0 .25rem #0d6efd40}.form-select[multiple],.form-select[size]:not([size="1"]){padding-right:.75rem;background-image:none}.form-select:disabled{background-color:var(--bs-secondary-bg)}.form-select:-moz-focusring{color:transparent;text-shadow:0 0 0 var(--bs-body-color)}.form-select-sm{padding-top:.25rem;padding-bottom:.25rem;padding-left:.5rem;font-size:.875rem;border-radius:var(--bs-border-radius-sm)}.form-select-lg{padding-top:.5rem;padding-bottom:.5rem;padding-left:1rem;font-size:1.25rem;border-radius:var(--bs-border-radius-lg)}[data-bs-theme=dark] .form-select{--bs-form-select-bg-img: url("data:image/svg+xml,%3csvg xmlns='http://www.w3.org/2000/svg' viewBox='0 0 16 16'%3e%3cpath fill='none' stroke='%23dee2e6' stroke-linecap='round' stroke-linejoin='round' stroke-width='2' d='m2 5 6 6 6-6'/%3e%3c/svg%3e")}.form-check{display:block;min-height:1.5rem;padding-left:1.5em;margin-bottom:.125rem}.form-check .form-check-input{float:left;margin-left:-1.5em}.form-check-reverse{padding-right:1.5em;padding-left:0;text-align:right}.form-check-reverse .form-check-input{float:right;margin-right:-1.5em;margin-left:0}.form-check-input{--bs-form-check-bg: var(--bs-body-bg);flex-shrink:0;width:1em;height:1em;margin-top:.25em;vertical-align:top;appearance:none;background-color:var(--bs-form-check-bg);background-image:var(--bs-form-check-bg-image);background-repeat:no-repeat;background-position:center;background-size:contain;border:var(--bs-border-width) solid var(--bs-border-color);-webkit-print-color-adjust:exact;print-color-adjust:exact}.form-check-input[type=checkbox]{border-radius:.25em}.form-check-input[type=radio]{border-radius:50%}.form-check-input:active{filter:brightness(90%)}.form-check-input:focus{border-color:#86b7fe;outline:0;box-shadow:0 0 0 .25rem #0d6efd40}.form-check-input:checked{background-color:#0d6efd;border-color:#0d6efd}.form-check-input:checked[type=checkbox]{--bs-form-check-bg-image: url("data:image/svg+xml,%3csvg xmlns='http://www.w3.org/2000/svg' viewBox='0 0 20 20'%3e%3cpath fill='none' stroke='%23fff' stroke-linecap='round' stroke-linejoin='round' stroke-width='3' d='m6 10 3 3 6-6'/%3e%3c/svg%3e")}.form-check-input:checked[type=radio]{--bs-form-check-bg-image: url("data:image/svg+xml,%3csvg xmlns='http://www.w3.org/2000/svg' viewBox='-4 -4 8 8'%3e%3ccircle r='2' fill='%23fff'/%3e%3c/svg%3e")}.form-check-input[type=checkbox]:indeterminate{background-color:#0d6efd;border-color:#0d6efd;--bs-form-check-bg-image: url("data:image/svg+xml,%3csvg xmlns='http://www.w3.org/2000/svg' viewBox='0 0 20 20'%3e%3cpath fill='none' stroke='%23fff' stroke-linecap='round' stroke-linejoin='round' stroke-width='3' d='M6 10h8'/%3e%3c/svg%3e")}.form-check-input:disabled{pointer-events:none;filter:none;opacity:.5}.form-check-input[disabled]~.form-check-label,.form-check-input:disabled~.form-check-label{cursor:default;opacity:.5}.form-switch{padding-left:2.5em}.form-switch .form-check-input{--bs-form-switch-bg: url("data:image/svg+xml,%3csvg xmlns='http://www.w3.org/2000/svg' viewBox='-4 -4 8 8'%3e%3ccircle r='3' fill='rgba%280, 0, 0, 0.25%29'/%3e%3c/svg%3e");width:2em;margin-left:-2.5em;background-image:var(--bs-form-switch-bg);background-position:left center;border-radius:2em;transition:background-position .15s ease-in-out}@media (prefers-reduced-motion: reduce){.form-switch .form-check-input{transition:none}}.form-switch .form-check-input:focus{--bs-form-switch-bg: url("data:image/svg+xml,%3csvg xmlns='http://www.w3.org/2000/svg' viewBox='-4 -4 8 8'%3e%3ccircle r='3' fill='%2386b7fe'/%3e%3c/svg%3e")}.form-switch .form-check-input:checked{background-position:right center;--bs-form-switch-bg: url("data:image/svg+xml,%3csvg xmlns='http://www.w3.org/2000/svg' viewBox='-4 -4 8 8'%3e%3ccircle r='3' fill='%23fff'/%3e%3c/svg%3e")}.form-switch.form-check-reverse{padding-right:2.5em;padding-left:0}.form-switch.form-check-reverse .form-check-input{margin-right:-2.5em;margin-left:0}.form-check-inline{display:inline-block;margin-right:1rem}.btn-check{position:absolute;clip:rect(0,0,0,0);pointer-events:none}.btn-check[disabled]+.btn,.btn-check:disabled+.btn{pointer-events:none;filter:none;opacity:.65}[data-bs-theme=dark] .form-switch .form-check-input:not(:checked):not(:focus){--bs-form-switch-bg: url("data:image/svg+xml,%3csvg xmlns='http://www.w3.org/2000/svg' viewBox='-4 -4 8 8'%3e%3ccircle r='3' fill='rgba%28255, 255, 255, 0.25%29'/%3e%3c/svg%3e")}.form-range{width:100%;height:1.5rem;padding:0;appearance:none;background-color:transparent}.form-range:focus{outline:0}.form-range:focus::-webkit-slider-thumb{box-shadow:0 0 0 1px #fff,0 0 0 .25rem #0d6efd40}.form-range:focus::-moz-range-thumb{box-shadow:0 0 0 1px #fff,0 0 0 .25rem #0d6efd40}.form-range::-moz-focus-outer{border:0}.form-range::-webkit-slider-thumb{width:1rem;height:1rem;margin-top:-.25rem;appearance:none;background-color:#0d6efd;border:0;border-radius:1rem;-webkit-transition:background-color .15s ease-in-out,border-color .15s ease-in-out,box-shadow .15s ease-in-out;transition:background-color .15s ease-in-out,border-color .15s ease-in-out,box-shadow .15s ease-in-out}@media (prefers-reduced-motion: reduce){.form-range::-webkit-slider-thumb{-webkit-transition:none;transition:none}}.form-range::-webkit-slider-thumb:active{background-color:#b6d4fe}.form-range::-webkit-slider-runnable-track{width:100%;height:.5rem;color:transparent;cursor:pointer;background-color:var(--bs-secondary-bg);border-color:transparent;border-radius:1rem}.form-range::-moz-range-thumb{width:1rem;height:1rem;appearance:none;background-color:#0d6efd;border:0;border-radius:1rem;-moz-transition:background-color .15s ease-in-out,border-color .15s ease-in-out,box-shadow .15s ease-in-out;transition:background-color .15s ease-in-out,border-color .15s ease-in-out,box-shadow .15s ease-in-out}@media (prefers-reduced-motion: reduce){.form-range::-moz-range-thumb{-moz-transition:none;transition:none}}.form-range::-moz-range-thumb:active{background-color:#b6d4fe}.form-range::-moz-range-track{width:100%;height:.5rem;color:transparent;cursor:pointer;background-color:var(--bs-secondary-bg);border-color:transparent;border-radius:1rem}.form-range:disabled{pointer-events:none}.form-range:disabled::-webkit-slider-thumb{background-color:var(--bs-secondary-color)}.form-range:disabled::-moz-range-thumb{background-color:var(--bs-secondary-color)}.form-floating{position:relative}.form-floating>.form-control,.form-floating>.form-control-plaintext,.form-floating>.form-select{height:calc(3.5rem + calc(var(--bs-border-width) * 2));min-height:calc(3.5rem + calc(var(--bs-border-width) * 2));line-height:1.25}.form-floating>label{position:absolute;top:0;left:0;z-index:2;height:100%;padding:1rem .75rem;overflow:hidden;text-align:start;text-overflow:ellipsis;white-space:nowrap;pointer-events:none;border:var(--bs-border-width) solid transparent;transform-origin:0 0;transition:opacity .1s ease-in-out,transform .1s ease-in-out}@media (prefers-reduced-motion: reduce){.form-floating>label{transition:none}}.form-floating>.form-control,.form-floating>.form-control-plaintext{padding:1rem .75rem}.form-floating>.form-control::placeholder,.form-floating>.form-control-plaintext::placeholder{color:transparent}.form-floating>.form-control:focus,.form-floating>.form-control:not(:placeholder-shown),.form-floating>.form-control-plaintext:focus,.form-floating>.form-control-plaintext:not(:placeholder-shown){padding-top:1.625rem;padding-bottom:.625rem}.form-floating>.form-control:-webkit-autofill,.form-floating>.form-control-plaintext:-webkit-autofill{padding-top:1.625rem;padding-bottom:.625rem}.form-floating>.form-select{padding-top:1.625rem;padding-bottom:.625rem}.form-floating>.form-control:focus~label,.form-floating>.form-control:not(:placeholder-shown)~label,.form-floating>.form-control-plaintext~label,.form-floating>.form-select~label{color:rgba(var(--bs-body-color-rgb),.65);transform:scale(.85) translateY(-.5rem) translate(.15rem)}.form-floating>.form-control:focus~label:after,.form-floating>.form-control:not(:placeholder-shown)~label:after,.form-floating>.form-control-plaintext~label:after,.form-floating>.form-select~label:after{position:absolute;inset:1rem .375rem;z-index:-1;height:1.5em;content:"";background-color:var(--bs-body-bg);border-radius:var(--bs-border-radius)}.form-floating>.form-control:-webkit-autofill~label{color:rgba(var(--bs-body-color-rgb),.65);transform:scale(.85) translateY(-.5rem) translate(.15rem)}.form-floating>.form-control-plaintext~label{border-width:var(--bs-border-width) 0}.form-floating>:disabled~label,.form-floating>.form-control:disabled~label{color:#6c757d}.form-floating>:disabled~label:after,.form-floating>.form-control:disabled~label:after{background-color:var(--bs-secondary-bg)}.input-group{position:relative;display:flex;flex-wrap:wrap;align-items:stretch;width:100%}.input-group>.form-control,.input-group>.form-select,.input-group>.form-floating{position:relative;flex:1 1 auto;width:1%;min-width:0}.input-group>.form-control:focus,.input-group>.form-select:focus,.input-group>.form-floating:focus-within{z-index:5}.input-group .btn{position:relative;z-index:2}.input-group .btn:focus{z-index:5}.input-group-text{display:flex;align-items:center;padding:.375rem .75rem;font-size:1rem;font-weight:400;line-height:1.5;color:var(--bs-body-color);text-align:center;white-space:nowrap;background-color:var(--bs-tertiary-bg);border:var(--bs-border-width) solid var(--bs-border-color);border-radius:var(--bs-border-radius)}.input-group-lg>.form-control,.input-group-lg>.form-select,.input-group-lg>.input-group-text,.input-group-lg>.btn{padding:.5rem 1rem;font-size:1.25rem;border-radius:var(--bs-border-radius-lg)}.input-group-sm>.form-control,.input-group-sm>.form-select,.input-group-sm>.input-group-text,.input-group-sm>.btn{padding:.25rem .5rem;font-size:.875rem;border-radius:var(--bs-border-radius-sm)}.input-group-lg>.form-select,.input-group-sm>.form-select{padding-right:3rem}.input-group:not(.has-validation)>:not(:last-child):not(.dropdown-toggle):not(.dropdown-menu):not(.form-floating),.input-group:not(.has-validation)>.dropdown-toggle:nth-last-child(n+3),.input-group:not(.has-validation)>.form-floating:not(:last-child)>.form-control,.input-group:not(.has-validation)>.form-floating:not(:last-child)>.form-select{border-top-right-radius:0;border-bottom-right-radius:0}.input-group.has-validation>:nth-last-child(n+3):not(.dropdown-toggle):not(.dropdown-menu):not(.form-floating),.input-group.has-validation>.dropdown-toggle:nth-last-child(n+4),.input-group.has-validation>.form-floating:nth-last-child(n+3)>.form-control,.input-group.has-validation>.form-floating:nth-last-child(n+3)>.form-select{border-top-right-radius:0;border-bottom-right-radius:0}.input-group>:not(:first-child):not(.dropdown-menu):not(.valid-tooltip):not(.valid-feedback):not(.invalid-tooltip):not(.invalid-feedback){margin-left:calc(var(--bs-border-width) * -1);border-top-left-radius:0;border-bottom-left-radius:0}.input-group>.form-floating:not(:first-child)>.form-control,.input-group>.form-floating:not(:first-child)>.form-select{border-top-left-radius:0;border-bottom-left-radius:0}.valid-feedback{display:none;width:100%;margin-top:.25rem;font-size:.875em;color:var(--bs-form-valid-color)}.valid-tooltip{position:absolute;top:100%;z-index:5;display:none;max-width:100%;padding:.25rem .5rem;margin-top:.1rem;font-size:.875rem;color:#fff;background-color:var(--bs-success);border-radius:var(--bs-border-radius)}.was-validated :valid~.valid-feedback,.was-validated :valid~.valid-tooltip,.is-valid~.valid-feedback,.is-valid~.valid-tooltip{display:block}.was-validated .form-control:valid,.form-control.is-valid{border-color:var(--bs-form-valid-border-color);padding-right:calc(1.5em + .75rem);background-image:url("data:image/svg+xml,%3csvg xmlns='http://www.w3.org/2000/svg' viewBox='0 0 8 8'%3e%3cpath fill='%23198754' d='M2.3 6.73.6 4.53c-.4-1.04.46-1.4 1.1-.8l1.1 1.4 3.4-3.8c.6-.63 1.6-.27 1.2.7l-4 4.6c-.43.5-.8.4-1.1.1z'/%3e%3c/svg%3e");background-repeat:no-repeat;background-position:right calc(.375em + .1875rem) center;background-size:calc(.75em + .375rem) calc(.75em + .375rem)}.was-validated .form-control:valid:focus,.form-control.is-valid:focus{border-color:var(--bs-form-valid-border-color);box-shadow:0 0 0 .25rem rgba(var(--bs-success-rgb),.25)}.was-validated textarea.form-control:valid,textarea.form-control.is-valid{padding-right:calc(1.5em + .75rem);background-position:top calc(.375em + .1875rem) right calc(.375em + .1875rem)}.was-validated .form-select:valid,.form-select.is-valid{border-color:var(--bs-form-valid-border-color)}.was-validated .form-select:valid:not([multiple]):not([size]),.was-validated .form-select:valid:not([multiple])[size="1"],.form-select.is-valid:not([multiple]):not([size]),.form-select.is-valid:not([multiple])[size="1"]{--bs-form-select-bg-icon: url("data:image/svg+xml,%3csvg xmlns='http://www.w3.org/2000/svg' viewBox='0 0 8 8'%3e%3cpath fill='%23198754' d='M2.3 6.73.6 4.53c-.4-1.04.46-1.4 1.1-.8l1.1 1.4 3.4-3.8c.6-.63 1.6-.27 1.2.7l-4 4.6c-.43.5-.8.4-1.1.1z'/%3e%3c/svg%3e");padding-right:4.125rem;background-position:right .75rem center,center right 2.25rem;background-size:16px 12px,calc(.75em + .375rem) calc(.75em + .375rem)}.was-validated .form-select:valid:focus,.form-select.is-valid:focus{border-color:var(--bs-form-valid-border-color);box-shadow:0 0 0 .25rem rgba(var(--bs-success-rgb),.25)}.was-validated .form-control-color:valid,.form-control-color.is-valid{width:calc(3.75rem + 1.5em)}.was-validated .form-check-input:valid,.form-check-input.is-valid{border-color:var(--bs-form-valid-border-color)}.was-validated .form-check-input:valid:checked,.form-check-input.is-valid:checked{background-color:var(--bs-form-valid-color)}.was-validated .form-check-input:valid:focus,.form-check-input.is-valid:focus{box-shadow:0 0 0 .25rem rgba(var(--bs-success-rgb),.25)}.was-validated .form-check-input:valid~.form-check-label,.form-check-input.is-valid~.form-check-label{color:var(--bs-form-valid-color)}.form-check-inline .form-check-input~.valid-feedback{margin-left:.5em}.was-validated .input-group>.form-control:not(:focus):valid,.input-group>.form-control:not(:focus).is-valid,.was-validated .input-group>.form-select:not(:focus):valid,.input-group>.form-select:not(:focus).is-valid,.was-validated .input-group>.form-floating:not(:focus-within):valid,.input-group>.form-floating:not(:focus-within).is-valid{z-index:3}.invalid-feedback{display:none;width:100%;margin-top:.25rem;font-size:.875em;color:var(--bs-form-invalid-color)}.invalid-tooltip{position:absolute;top:100%;z-index:5;display:none;max-width:100%;padding:.25rem .5rem;margin-top:.1rem;font-size:.875rem;color:#fff;background-color:var(--bs-danger);border-radius:var(--bs-border-radius)}.was-validated :invalid~.invalid-feedback,.was-validated :invalid~.invalid-tooltip,.is-invalid~.invalid-feedback,.is-invalid~.invalid-tooltip{display:block}.was-validated .form-control:invalid,.form-control.is-invalid{border-color:var(--bs-form-invalid-border-color);padding-right:calc(1.5em + .75rem);background-image:url("data:image/svg+xml,%3csvg xmlns='http://www.w3.org/2000/svg' viewBox='0 0 12 12' width='12' height='12' fill='none' stroke='%23dc3545'%3e%3ccircle cx='6' cy='6' r='4.5'/%3e%3cpath stroke-linejoin='round' d='M5.8 3.6h.4L6 6.5z'/%3e%3ccircle cx='6' cy='8.2' r='.6' fill='%23dc3545' stroke='none'/%3e%3c/svg%3e");background-repeat:no-repeat;background-position:right calc(.375em + .1875rem) center;background-size:calc(.75em + .375rem) calc(.75em + .375rem)}.was-validated .form-control:invalid:focus,.form-control.is-invalid:focus{border-color:var(--bs-form-invalid-border-color);box-shadow:0 0 0 .25rem rgba(var(--bs-danger-rgb),.25)}.was-validated textarea.form-control:invalid,textarea.form-control.is-invalid{padding-right:calc(1.5em + .75rem);background-position:top calc(.375em + .1875rem) right calc(.375em + .1875rem)}.was-validated .form-select:invalid,.form-select.is-invalid{border-color:var(--bs-form-invalid-border-color)}.was-validated .form-select:invalid:not([multiple]):not([size]),.was-validated .form-select:invalid:not([multiple])[size="1"],.form-select.is-invalid:not([multiple]):not([size]),.form-select.is-invalid:not([multiple])[size="1"]{--bs-form-select-bg-icon: url("data:image/svg+xml,%3csvg xmlns='http://www.w3.org/2000/svg' viewBox='0 0 12 12' width='12' height='12' fill='none' stroke='%23dc3545'%3e%3ccircle cx='6' cy='6' r='4.5'/%3e%3cpath stroke-linejoin='round' d='M5.8 3.6h.4L6 6.5z'/%3e%3ccircle cx='6' cy='8.2' r='.6' fill='%23dc3545' stroke='none'/%3e%3c/svg%3e");padding-right:4.125rem;background-position:right .75rem center,center right 2.25rem;background-size:16px 12px,calc(.75em + .375rem) calc(.75em + .375rem)}.was-validated .form-select:invalid:focus,.form-select.is-invalid:focus{border-color:var(--bs-form-invalid-border-color);box-shadow:0 0 0 .25rem rgba(var(--bs-danger-rgb),.25)}.was-validated .form-control-color:invalid,.form-control-color.is-invalid{width:calc(3.75rem + 1.5em)}.was-validated .form-check-input:invalid,.form-check-input.is-invalid{border-color:var(--bs-form-invalid-border-color)}.was-validated .form-check-input:invalid:checked,.form-check-input.is-invalid:checked{background-color:var(--bs-form-invalid-color)}.was-validated .form-check-input:invalid:focus,.form-check-input.is-invalid:focus{box-shadow:0 0 0 .25rem rgba(var(--bs-danger-rgb),.25)}.was-validated .form-check-input:invalid~.form-check-label,.form-check-input.is-invalid~.form-check-label{color:var(--bs-form-invalid-color)}.form-check-inline .form-check-input~.invalid-feedback{margin-left:.5em}.was-validated .input-group>.form-control:not(:focus):invalid,.input-group>.form-control:not(:focus).is-invalid,.was-validated .input-group>.form-select:not(:focus):invalid,.input-group>.form-select:not(:focus).is-invalid,.was-validated .input-group>.form-floating:not(:focus-within):invalid,.input-group>.form-floating:not(:focus-within).is-invalid{z-index:4}.btn{--bs-btn-padding-x: .75rem;--bs-btn-padding-y: .375rem;--bs-btn-font-family: ;--bs-btn-font-size: 1rem;--bs-btn-font-weight: 400;--bs-btn-line-height: 1.5;--bs-btn-color: var(--bs-body-color);--bs-btn-bg: transparent;--bs-btn-border-width: var(--bs-border-width);--bs-btn-border-color: transparent;--bs-btn-border-radius: var(--bs-border-radius);--bs-btn-hover-border-color: transparent;--bs-btn-box-shadow: inset 0 1px 0 rgba(255, 255, 255, .15), 0 1px 1px rgba(0, 0, 0, .075);--bs-btn-disabled-opacity: .65;--bs-btn-focus-box-shadow: 0 0 0 .25rem rgba(var(--bs-btn-focus-shadow-rgb), .5);display:inline-block;padding:var(--bs-btn-padding-y) var(--bs-btn-padding-x);font-family:var(--bs-btn-font-family);font-size:var(--bs-btn-font-size);font-weight:var(--bs-btn-font-weight);line-height:var(--bs-btn-line-height);color:var(--bs-btn-color);text-align:center;text-decoration:none;vertical-align:middle;cursor:pointer;-webkit-user-select:none;user-select:none;border:var(--bs-btn-border-width) solid var(--bs-btn-border-color);border-radius:var(--bs-btn-border-radius);background-color:var(--bs-btn-bg);transition:color .15s ease-in-out,background-color .15s ease-in-out,border-color .15s ease-in-out,box-shadow .15s ease-in-out}@media (prefers-reduced-motion: reduce){.btn{transition:none}}.btn:hover{color:var(--bs-btn-hover-color);background-color:var(--bs-btn-hover-bg);border-color:var(--bs-btn-hover-border-color)}.btn-check+.btn:hover{color:var(--bs-btn-color);background-color:var(--bs-btn-bg);border-color:var(--bs-btn-border-color)}.btn:focus-visible{color:var(--bs-btn-hover-color);background-color:var(--bs-btn-hover-bg);border-color:var(--bs-btn-hover-border-color);outline:0;box-shadow:var(--bs-btn-focus-box-shadow)}.btn-check:focus-visible+.btn{border-color:var(--bs-btn-hover-border-color);outline:0;box-shadow:var(--bs-btn-focus-box-shadow)}.btn-check:checked+.btn,:not(.btn-check)+.btn:active,.btn:first-child:active,.btn.active,.btn.show{color:var(--bs-btn-active-color);background-color:var(--bs-btn-active-bg);border-color:var(--bs-btn-active-border-color)}.btn-check:checked+.btn:focus-visible,:not(.btn-check)+.btn:active:focus-visible,.btn:first-child:active:focus-visible,.btn.active:focus-visible,.btn.show:focus-visible{box-shadow:var(--bs-btn-focus-box-shadow)}.btn:disabled,.btn.disabled,fieldset:disabled .btn{color:var(--bs-btn-disabled-color);pointer-events:none;background-color:var(--bs-btn-disabled-bg);border-color:var(--bs-btn-disabled-border-color);opacity:var(--bs-btn-disabled-opacity)}.btn-primary{--bs-btn-color: #fff;--bs-btn-bg: #2E2D62;--bs-btn-border-color: #2E2D62;--bs-btn-hover-color: #fff;--bs-btn-hover-bg: #272653;--bs-btn-hover-border-color: #25244e;--bs-btn-focus-shadow-rgb: 77, 77, 122;--bs-btn-active-color: #fff;--bs-btn-active-bg: #25244e;--bs-btn-active-border-color: #23224a;--bs-btn-active-shadow: inset 0 3px 5px rgba(0, 0, 0, .125);--bs-btn-disabled-color: #fff;--bs-btn-disabled-bg: #2E2D62;--bs-btn-disabled-border-color: #2E2D62}.btn-secondary{--bs-btn-color: #000;--bs-btn-bg: #a4a4a4;--bs-btn-border-color: #a4a4a4;--bs-btn-hover-color: #000;--bs-btn-hover-bg: #b2b2b2;--bs-btn-hover-border-color: #adadad;--bs-btn-focus-shadow-rgb: 139, 139, 139;--bs-btn-active-color: #000;--bs-btn-active-bg: #b6b6b6;--bs-btn-active-border-color: #adadad;--bs-btn-active-shadow: inset 0 3px 5px rgba(0, 0, 0, .125);--bs-btn-disabled-color: #000;--bs-btn-disabled-bg: #a4a4a4;--bs-btn-disabled-border-color: #a4a4a4}.btn-success{--bs-btn-color: #fff;--bs-btn-bg: #003632;--bs-btn-border-color: #003632;--bs-btn-hover-color: #fff;--bs-btn-hover-bg: #002e2b;--bs-btn-hover-border-color: #002b28;--bs-btn-focus-shadow-rgb: 38, 84, 81;--bs-btn-active-color: #fff;--bs-btn-active-bg: #002b28;--bs-btn-active-border-color: #002926;--bs-btn-active-shadow: inset 0 3px 5px rgba(0, 0, 0, .125);--bs-btn-disabled-color: #fff;--bs-btn-disabled-bg: #003632;--bs-btn-disabled-border-color: #003632}.btn-info{--bs-btn-color: #000;--bs-btn-bg: #8294C4;--bs-btn-border-color: #8294C4;--bs-btn-hover-color: #000;--bs-btn-hover-bg: #95a4cd;--bs-btn-hover-border-color: #8f9fca;--bs-btn-focus-shadow-rgb: 111, 126, 167;--bs-btn-active-color: #000;--bs-btn-active-bg: #9ba9d0;--bs-btn-active-border-color: #8f9fca;--bs-btn-active-shadow: inset 0 3px 5px rgba(0, 0, 0, .125);--bs-btn-disabled-color: #000;--bs-btn-disabled-bg: #8294C4;--bs-btn-disabled-border-color: #8294C4}.btn-warning{--bs-btn-color: #000;--bs-btn-bg: #FFD6A5;--bs-btn-border-color: #FFD6A5;--bs-btn-hover-color: #000;--bs-btn-hover-bg: #ffdcb3;--bs-btn-hover-border-color: #ffdaae;--bs-btn-focus-shadow-rgb: 217, 182, 140;--bs-btn-active-color: #000;--bs-btn-active-bg: #ffdeb7;--bs-btn-active-border-color: #ffdaae;--bs-btn-active-shadow: inset 0 3px 5px rgba(0, 0, 0, .125);--bs-btn-disabled-color: #000;--bs-btn-disabled-bg: #FFD6A5;--bs-btn-disabled-border-color: #FFD6A5}.btn-danger{--bs-btn-color: #000;--bs-btn-bg: #FF9B9B;--bs-btn-border-color: #FF9B9B;--bs-btn-hover-color: #000;--bs-btn-hover-bg: #ffaaaa;--bs-btn-hover-border-color: #ffa5a5;--bs-btn-focus-shadow-rgb: 217, 132, 132;--bs-btn-active-color: #000;--bs-btn-active-bg: #ffafaf;--bs-btn-active-border-color: #ffa5a5;--bs-btn-active-shadow: inset 0 3px 5px rgba(0, 0, 0, .125);--bs-btn-disabled-color: #000;--bs-btn-disabled-bg: #FF9B9B;--bs-btn-disabled-border-color: #FF9B9B}.btn-light{--bs-btn-color: #000;--bs-btn-bg: #f8f9fa;--bs-btn-border-color: #f8f9fa;--bs-btn-hover-color: #000;--bs-btn-hover-bg: #d3d4d5;--bs-btn-hover-border-color: #c6c7c8;--bs-btn-focus-shadow-rgb: 211, 212, 213;--bs-btn-active-color: #000;--bs-btn-active-bg: #c6c7c8;--bs-btn-active-border-color: #babbbc;--bs-btn-active-shadow: inset 0 3px 5px rgba(0, 0, 0, .125);--bs-btn-disabled-color: #000;--bs-btn-disabled-bg: #f8f9fa;--bs-btn-disabled-border-color: #f8f9fa}.btn-dark{--bs-btn-color: #fff;--bs-btn-bg: #212529;--bs-btn-border-color: #212529;--bs-btn-hover-color: #fff;--bs-btn-hover-bg: #424649;--bs-btn-hover-border-color: #373b3e;--bs-btn-focus-shadow-rgb: 66, 70, 73;--bs-btn-active-color: #fff;--bs-btn-active-bg: #4d5154;--bs-btn-active-border-color: #373b3e;--bs-btn-active-shadow: inset 0 3px 5px rgba(0, 0, 0, .125);--bs-btn-disabled-color: #fff;--bs-btn-disabled-bg: #212529;--bs-btn-disabled-border-color: #212529}.btn-outline-primary{--bs-btn-color: #2E2D62;--bs-btn-border-color: #2E2D62;--bs-btn-hover-color: #fff;--bs-btn-hover-bg: #2E2D62;--bs-btn-hover-border-color: #2E2D62;--bs-btn-focus-shadow-rgb: 46, 45, 98;--bs-btn-active-color: #fff;--bs-btn-active-bg: #2E2D62;--bs-btn-active-border-color: #2E2D62;--bs-btn-active-shadow: inset 0 3px 5px rgba(0, 0, 0, .125);--bs-btn-disabled-color: #2E2D62;--bs-btn-disabled-bg: transparent;--bs-btn-disabled-border-color: #2E2D62;--bs-gradient: none}.btn-outline-secondary{--bs-btn-color: #a4a4a4;--bs-btn-border-color: #a4a4a4;--bs-btn-hover-color: #000;--bs-btn-hover-bg: #a4a4a4;--bs-btn-hover-border-color: #a4a4a4;--bs-btn-focus-shadow-rgb: 164, 164, 164;--bs-btn-active-color: #000;--bs-btn-active-bg: #a4a4a4;--bs-btn-active-border-color: #a4a4a4;--bs-btn-active-shadow: inset 0 3px 5px rgba(0, 0, 0, .125);--bs-btn-disabled-color: #a4a4a4;--bs-btn-disabled-bg: transparent;--bs-btn-disabled-border-color: #a4a4a4;--bs-gradient: none}.btn-outline-success{--bs-btn-color: #003632;--bs-btn-border-color: #003632;--bs-btn-hover-color: #fff;--bs-btn-hover-bg: #003632;--bs-btn-hover-border-color: #003632;--bs-btn-focus-shadow-rgb: 0, 54, 50;--bs-btn-active-color: #fff;--bs-btn-active-bg: #003632;--bs-btn-active-border-color: #003632;--bs-btn-active-shadow: inset 0 3px 5px rgba(0, 0, 0, .125);--bs-btn-disabled-color: #003632;--bs-btn-disabled-bg: transparent;--bs-btn-disabled-border-color: #003632;--bs-gradient: none}.btn-outline-info{--bs-btn-color: #8294C4;--bs-btn-border-color: #8294C4;--bs-btn-hover-color: #000;--bs-btn-hover-bg: #8294C4;--bs-btn-hover-border-color: #8294C4;--bs-btn-focus-shadow-rgb: 130, 148, 196;--bs-btn-active-color: #000;--bs-btn-active-bg: #8294C4;--bs-btn-active-border-color: #8294C4;--bs-btn-active-shadow: inset 0 3px 5px rgba(0, 0, 0, .125);--bs-btn-disabled-color: #8294C4;--bs-btn-disabled-bg: transparent;--bs-btn-disabled-border-color: #8294C4;--bs-gradient: none}.btn-outline-warning{--bs-btn-color: #FFD6A5;--bs-btn-border-color: #FFD6A5;--bs-btn-hover-color: #000;--bs-btn-hover-bg: #FFD6A5;--bs-btn-hover-border-color: #FFD6A5;--bs-btn-focus-shadow-rgb: 255, 214, 165;--bs-btn-active-color: #000;--bs-btn-active-bg: #FFD6A5;--bs-btn-active-border-color: #FFD6A5;--bs-btn-active-shadow: inset 0 3px 5px rgba(0, 0, 0, .125);--bs-btn-disabled-color: #FFD6A5;--bs-btn-disabled-bg: transparent;--bs-btn-disabled-border-color: #FFD6A5;--bs-gradient: none}.btn-outline-danger{--bs-btn-color: #FF9B9B;--bs-btn-border-color: #FF9B9B;--bs-btn-hover-color: #000;--bs-btn-hover-bg: #FF9B9B;--bs-btn-hover-border-color: #FF9B9B;--bs-btn-focus-shadow-rgb: 255, 155, 155;--bs-btn-active-color: #000;--bs-btn-active-bg: #FF9B9B;--bs-btn-active-border-color: #FF9B9B;--bs-btn-active-shadow: inset 0 3px 5px rgba(0, 0, 0, .125);--bs-btn-disabled-color: #FF9B9B;--bs-btn-disabled-bg: transparent;--bs-btn-disabled-border-color: #FF9B9B;--bs-gradient: none}.btn-outline-light{--bs-btn-color: #f8f9fa;--bs-btn-border-color: #f8f9fa;--bs-btn-hover-color: #000;--bs-btn-hover-bg: #f8f9fa;--bs-btn-hover-border-color: #f8f9fa;--bs-btn-focus-shadow-rgb: 248, 249, 250;--bs-btn-active-color: #000;--bs-btn-active-bg: #f8f9fa;--bs-btn-active-border-color: #f8f9fa;--bs-btn-active-shadow: inset 0 3px 5px rgba(0, 0, 0, .125);--bs-btn-disabled-color: #f8f9fa;--bs-btn-disabled-bg: transparent;--bs-btn-disabled-border-color: #f8f9fa;--bs-gradient: none}.btn-outline-dark{--bs-btn-color: #212529;--bs-btn-border-color: #212529;--bs-btn-hover-color: #fff;--bs-btn-hover-bg: #212529;--bs-btn-hover-border-color: #212529;--bs-btn-focus-shadow-rgb: 33, 37, 41;--bs-btn-active-color: #fff;--bs-btn-active-bg: #212529;--bs-btn-active-border-color: #212529;--bs-btn-active-shadow: inset 0 3px 5px rgba(0, 0, 0, .125);--bs-btn-disabled-color: #212529;--bs-btn-disabled-bg: transparent;--bs-btn-disabled-border-color: #212529;--bs-gradient: none}.btn-link{--bs-btn-font-weight: 400;--bs-btn-color: var(--bs-link-color);--bs-btn-bg: transparent;--bs-btn-border-color: transparent;--bs-btn-hover-color: var(--bs-link-hover-color);--bs-btn-hover-border-color: transparent;--bs-btn-active-color: var(--bs-link-hover-color);--bs-btn-active-border-color: transparent;--bs-btn-disabled-color: #6c757d;--bs-btn-disabled-border-color: transparent;--bs-btn-box-shadow: 0 0 0 #000;--bs-btn-focus-shadow-rgb: 49, 132, 253;text-decoration:underline}.btn-link:focus-visible{color:var(--bs-btn-color)}.btn-link:hover{color:var(--bs-btn-hover-color)}.btn-lg,.btn-group-lg>.btn{--bs-btn-padding-y: .5rem;--bs-btn-padding-x: 1rem;--bs-btn-font-size: 1.25rem;--bs-btn-border-radius: var(--bs-border-radius-lg)}.btn-sm,.btn-group-sm>.btn{--bs-btn-padding-y: .25rem;--bs-btn-padding-x: .5rem;--bs-btn-font-size: .875rem;--bs-btn-border-radius: var(--bs-border-radius-sm)}.fade{transition:opacity .15s linear}@media (prefers-reduced-motion: reduce){.fade{transition:none}}.fade:not(.show){opacity:0}.collapse:not(.show){display:none}.collapsing{height:0;overflow:hidden;transition:height .35s ease}@media (prefers-reduced-motion: reduce){.collapsing{transition:none}}.collapsing.collapse-horizontal{width:0;height:auto;transition:width .35s ease}@media (prefers-reduced-motion: reduce){.collapsing.collapse-horizontal{transition:none}}.dropup,.dropend,.dropdown,.dropstart,.dropup-center,.dropdown-center{position:relative}.dropdown-toggle{white-space:nowrap}.dropdown-toggle:after{display:inline-block;margin-left:.255em;vertical-align:.255em;content:"";border-top:.3em solid;border-right:.3em solid transparent;border-bottom:0;border-left:.3em solid transparent}.dropdown-toggle:empty:after{margin-left:0}.dropdown-menu{--bs-dropdown-zindex: 1000;--bs-dropdown-min-width: 10rem;--bs-dropdown-padding-x: 0;--bs-dropdown-padding-y: .5rem;--bs-dropdown-spacer: .125rem;--bs-dropdown-font-size: 1rem;--bs-dropdown-color: var(--bs-body-color);--bs-dropdown-bg: var(--bs-body-bg);--bs-dropdown-border-color: var(--bs-border-color-translucent);--bs-dropdown-border-radius: var(--bs-border-radius);--bs-dropdown-border-width: var(--bs-border-width);--bs-dropdown-inner-border-radius: calc(var(--bs-border-radius) - var(--bs-border-width));--bs-dropdown-divider-bg: var(--bs-border-color-translucent);--bs-dropdown-divider-margin-y: .5rem;--bs-dropdown-box-shadow: var(--bs-box-shadow);--bs-dropdown-link-color: var(--bs-body-color);--bs-dropdown-link-hover-color: var(--bs-body-color);--bs-dropdown-link-hover-bg: var(--bs-tertiary-bg);--bs-dropdown-link-active-color: #fff;--bs-dropdown-link-active-bg: #0d6efd;--bs-dropdown-link-disabled-color: var(--bs-tertiary-color);--bs-dropdown-item-padding-x: 1rem;--bs-dropdown-item-padding-y: .25rem;--bs-dropdown-header-color: #6c757d;--bs-dropdown-header-padding-x: 1rem;--bs-dropdown-header-padding-y: .5rem;position:absolute;z-index:var(--bs-dropdown-zindex);display:none;min-width:var(--bs-dropdown-min-width);padding:var(--bs-dropdown-padding-y) var(--bs-dropdown-padding-x);margin:0;font-size:var(--bs-dropdown-font-size);color:var(--bs-dropdown-color);text-align:left;list-style:none;background-color:var(--bs-dropdown-bg);background-clip:padding-box;border:var(--bs-dropdown-border-width) solid var(--bs-dropdown-border-color);border-radius:var(--bs-dropdown-border-radius)}.dropdown-menu[data-bs-popper]{top:100%;left:0;margin-top:var(--bs-dropdown-spacer)}.dropdown-menu-start{--bs-position: start}.dropdown-menu-start[data-bs-popper]{right:auto;left:0}.dropdown-menu-end{--bs-position: end}.dropdown-menu-end[data-bs-popper]{right:0;left:auto}@media (min-width: 576px){.dropdown-menu-sm-start{--bs-position: start}.dropdown-menu-sm-start[data-bs-popper]{right:auto;left:0}.dropdown-menu-sm-end{--bs-position: end}.dropdown-menu-sm-end[data-bs-popper]{right:0;left:auto}}@media (min-width: 768px){.dropdown-menu-md-start{--bs-position: start}.dropdown-menu-md-start[data-bs-popper]{right:auto;left:0}.dropdown-menu-md-end{--bs-position: end}.dropdown-menu-md-end[data-bs-popper]{right:0;left:auto}}@media (min-width: 992px){.dropdown-menu-lg-start{--bs-position: start}.dropdown-menu-lg-start[data-bs-popper]{right:auto;left:0}.dropdown-menu-lg-end{--bs-position: end}.dropdown-menu-lg-end[data-bs-popper]{right:0;left:auto}}@media (min-width: 1200px){.dropdown-menu-xl-start{--bs-position: start}.dropdown-menu-xl-start[data-bs-popper]{right:auto;left:0}.dropdown-menu-xl-end{--bs-position: end}.dropdown-menu-xl-end[data-bs-popper]{right:0;left:auto}}@media (min-width: 1400px){.dropdown-menu-xxl-start{--bs-position: start}.dropdown-menu-xxl-start[data-bs-popper]{right:auto;left:0}.dropdown-menu-xxl-end{--bs-position: end}.dropdown-menu-xxl-end[data-bs-popper]{right:0;left:auto}}.dropup .dropdown-menu[data-bs-popper]{top:auto;bottom:100%;margin-top:0;margin-bottom:var(--bs-dropdown-spacer)}.dropup .dropdown-toggle:after{display:inline-block;margin-left:.255em;vertical-align:.255em;content:"";border-top:0;border-right:.3em solid transparent;border-bottom:.3em solid;border-left:.3em solid transparent}.dropup .dropdown-toggle:empty:after{margin-left:0}.dropend .dropdown-menu[data-bs-popper]{top:0;right:auto;left:100%;margin-top:0;margin-left:var(--bs-dropdown-spacer)}.dropend .dropdown-toggle:after{display:inline-block;margin-left:.255em;vertical-align:.255em;content:"";border-top:.3em solid transparent;border-right:0;border-bottom:.3em solid transparent;border-left:.3em solid}.dropend .dropdown-toggle:empty:after{margin-left:0}.dropend .dropdown-toggle:after{vertical-align:0}.dropstart .dropdown-menu[data-bs-popper]{top:0;right:100%;left:auto;margin-top:0;margin-right:var(--bs-dropdown-spacer)}.dropstart .dropdown-toggle:after{display:inline-block;margin-left:.255em;vertical-align:.255em;content:""}.dropstart .dropdown-toggle:after{display:none}.dropstart .dropdown-toggle:before{display:inline-block;margin-right:.255em;vertical-align:.255em;content:"";border-top:.3em solid transparent;border-right:.3em solid;border-bottom:.3em solid transparent}.dropstart .dropdown-toggle:empty:after{margin-left:0}.dropstart .dropdown-toggle:before{vertical-align:0}.dropdown-divider{height:0;margin:var(--bs-dropdown-divider-margin-y) 0;overflow:hidden;border-top:1px solid var(--bs-dropdown-divider-bg);opacity:1}.dropdown-item{display:block;width:100%;padding:var(--bs-dropdown-item-padding-y) var(--bs-dropdown-item-padding-x);clear:both;font-weight:400;color:var(--bs-dropdown-link-color);text-align:inherit;text-decoration:none;white-space:nowrap;background-color:transparent;border:0;border-radius:var(--bs-dropdown-item-border-radius, 0)}.dropdown-item:hover,.dropdown-item:focus{color:var(--bs-dropdown-link-hover-color);background-color:var(--bs-dropdown-link-hover-bg)}.dropdown-item.active,.dropdown-item:active{color:var(--bs-dropdown-link-active-color);text-decoration:none;background-color:var(--bs-dropdown-link-active-bg)}.dropdown-item.disabled,.dropdown-item:disabled{color:var(--bs-dropdown-link-disabled-color);pointer-events:none;background-color:transparent}.dropdown-menu.show{display:block}.dropdown-header{display:block;padding:var(--bs-dropdown-header-padding-y) var(--bs-dropdown-header-padding-x);margin-bottom:0;font-size:.875rem;color:var(--bs-dropdown-header-color);white-space:nowrap}.dropdown-item-text{display:block;padding:var(--bs-dropdown-item-padding-y) var(--bs-dropdown-item-padding-x);color:var(--bs-dropdown-link-color)}.dropdown-menu-dark{--bs-dropdown-color: #dee2e6;--bs-dropdown-bg: #343a40;--bs-dropdown-border-color: var(--bs-border-color-translucent);--bs-dropdown-box-shadow: ;--bs-dropdown-link-color: #dee2e6;--bs-dropdown-link-hover-color: #fff;--bs-dropdown-divider-bg: var(--bs-border-color-translucent);--bs-dropdown-link-hover-bg: rgba(255, 255, 255, .15);--bs-dropdown-link-active-color: #fff;--bs-dropdown-link-active-bg: #0d6efd;--bs-dropdown-link-disabled-color: #adb5bd;--bs-dropdown-header-color: #adb5bd}.btn-group,.btn-group-vertical{position:relative;display:inline-flex;vertical-align:middle}.btn-group>.btn,.btn-group-vertical>.btn{position:relative;flex:1 1 auto}.btn-group>.btn-check:checked+.btn,.btn-group>.btn-check:focus+.btn,.btn-group>.btn:hover,.btn-group>.btn:focus,.btn-group>.btn:active,.btn-group>.btn.active,.btn-group-vertical>.btn-check:checked+.btn,.btn-group-vertical>.btn-check:focus+.btn,.btn-group-vertical>.btn:hover,.btn-group-vertical>.btn:focus,.btn-group-vertical>.btn:active,.btn-group-vertical>.btn.active{z-index:1}.btn-toolbar{display:flex;flex-wrap:wrap;justify-content:flex-start}.btn-toolbar .input-group{width:auto}.btn-group{border-radius:var(--bs-border-radius)}.btn-group>:not(.btn-check:first-child)+.btn,.btn-group>.btn-group:not(:first-child){margin-left:calc(var(--bs-border-width) * -1)}.btn-group>.btn:not(:last-child):not(.dropdown-toggle),.btn-group>.btn.dropdown-toggle-split:first-child,.btn-group>.btn-group:not(:last-child)>.btn{border-top-right-radius:0;border-bottom-right-radius:0}.btn-group>.btn:nth-child(n+3),.btn-group>:not(.btn-check)+.btn,.btn-group>.btn-group:not(:first-child)>.btn{border-top-left-radius:0;border-bottom-left-radius:0}.dropdown-toggle-split{padding-right:.5625rem;padding-left:.5625rem}.dropdown-toggle-split:after,.dropup .dropdown-toggle-split:after,.dropend .dropdown-toggle-split:after{margin-left:0}.dropstart .dropdown-toggle-split:before{margin-right:0}.btn-sm+.dropdown-toggle-split,.btn-group-sm>.btn+.dropdown-toggle-split{padding-right:.375rem;padding-left:.375rem}.btn-lg+.dropdown-toggle-split,.btn-group-lg>.btn+.dropdown-toggle-split{padding-right:.75rem;padding-left:.75rem}.btn-group-vertical{flex-direction:column;align-items:flex-start;justify-content:center}.btn-group-vertical>.btn,.btn-group-vertical>.btn-group{width:100%}.btn-group-vertical>.btn:not(:first-child),.btn-group-vertical>.btn-group:not(:first-child){margin-top:calc(var(--bs-border-width) * -1)}.btn-group-vertical>.btn:not(:last-child):not(.dropdown-toggle),.btn-group-vertical>.btn-group:not(:last-child)>.btn{border-bottom-right-radius:0;border-bottom-left-radius:0}.btn-group-vertical>.btn~.btn,.btn-group-vertical>.btn-group:not(:first-child)>.btn{border-top-left-radius:0;border-top-right-radius:0}.nav{--bs-nav-link-padding-x: 1rem;--bs-nav-link-padding-y: .5rem;--bs-nav-link-font-weight: ;--bs-nav-link-color: var(--bs-link-color);--bs-nav-link-hover-color: var(--bs-link-hover-color);--bs-nav-link-disabled-color: var(--bs-secondary-color);display:flex;flex-wrap:wrap;padding-left:0;margin-bottom:0;list-style:none}.nav-link{display:block;padding:var(--bs-nav-link-padding-y) var(--bs-nav-link-padding-x);font-size:var(--bs-nav-link-font-size);font-weight:var(--bs-nav-link-font-weight);color:var(--bs-nav-link-color);text-decoration:none;background:none;border:0;transition:color .15s ease-in-out,background-color .15s ease-in-out,border-color .15s ease-in-out}@media (prefers-reduced-motion: reduce){.nav-link{transition:none}}.nav-link:hover,.nav-link:focus{color:var(--bs-nav-link-hover-color)}.nav-link:focus-visible{outline:0;box-shadow:0 0 0 .25rem #0d6efd40}.nav-link.disabled,.nav-link:disabled{color:var(--bs-nav-link-disabled-color);pointer-events:none;cursor:default}.nav-tabs{--bs-nav-tabs-border-width: var(--bs-border-width);--bs-nav-tabs-border-color: var(--bs-border-color);--bs-nav-tabs-border-radius: var(--bs-border-radius);--bs-nav-tabs-link-hover-border-color: var(--bs-secondary-bg) var(--bs-secondary-bg) var(--bs-border-color);--bs-nav-tabs-link-active-color: var(--bs-emphasis-color);--bs-nav-tabs-link-active-bg: var(--bs-body-bg);--bs-nav-tabs-link-active-border-color: var(--bs-border-color) var(--bs-border-color) var(--bs-body-bg);border-bottom:var(--bs-nav-tabs-border-width) solid var(--bs-nav-tabs-border-color)}.nav-tabs .nav-link{margin-bottom:calc(-1 * var(--bs-nav-tabs-border-width));border:var(--bs-nav-tabs-border-width) solid transparent;border-top-left-radius:var(--bs-nav-tabs-border-radius);border-top-right-radius:var(--bs-nav-tabs-border-radius)}.nav-tabs .nav-link:hover,.nav-tabs .nav-link:focus{isolation:isolate;border-color:var(--bs-nav-tabs-link-hover-border-color)}.nav-tabs .nav-link.active,.nav-tabs .nav-item.show .nav-link{color:var(--bs-nav-tabs-link-active-color);background-color:var(--bs-nav-tabs-link-active-bg);border-color:var(--bs-nav-tabs-link-active-border-color)}.nav-tabs .dropdown-menu{margin-top:calc(-1 * var(--bs-nav-tabs-border-width));border-top-left-radius:0;border-top-right-radius:0}.nav-pills{--bs-nav-pills-border-radius: var(--bs-border-radius);--bs-nav-pills-link-active-color: #fff;--bs-nav-pills-link-active-bg: #0d6efd}.nav-pills .nav-link{border-radius:var(--bs-nav-pills-border-radius)}.nav-pills .nav-link.active,.nav-pills .show>.nav-link{color:var(--bs-nav-pills-link-active-color);background-color:var(--bs-nav-pills-link-active-bg)}.nav-underline{--bs-nav-underline-gap: 1rem;--bs-nav-underline-border-width: .125rem;--bs-nav-underline-link-active-color: var(--bs-emphasis-color);gap:var(--bs-nav-underline-gap)}.nav-underline .nav-link{padding-right:0;padding-left:0;border-bottom:var(--bs-nav-underline-border-width) solid transparent}.nav-underline .nav-link:hover,.nav-underline .nav-link:focus{border-bottom-color:currentcolor}.nav-underline .nav-link.active,.nav-underline .show>.nav-link{font-weight:700;color:var(--bs-nav-underline-link-active-color);border-bottom-color:currentcolor}.nav-fill>.nav-link,.nav-fill .nav-item{flex:1 1 auto;text-align:center}.nav-justified>.nav-link,.nav-justified .nav-item{flex-basis:0;flex-grow:1;text-align:center}.nav-fill .nav-item .nav-link,.nav-justified .nav-item .nav-link{width:100%}.tab-content>.tab-pane{display:none}.tab-content>.active{display:block}.navbar{--bs-navbar-padding-x: 0;--bs-navbar-padding-y: .5rem;--bs-navbar-color: rgba(var(--bs-emphasis-color-rgb), .65);--bs-navbar-hover-color: rgba(var(--bs-emphasis-color-rgb), .8);--bs-navbar-disabled-color: rgba(var(--bs-emphasis-color-rgb), .3);--bs-navbar-active-color: rgba(var(--bs-emphasis-color-rgb), 1);--bs-navbar-brand-padding-y: .3125rem;--bs-navbar-brand-margin-end: 1rem;--bs-navbar-brand-font-size: 1.25rem;--bs-navbar-brand-color: rgba(var(--bs-emphasis-color-rgb), 1);--bs-navbar-brand-hover-color: rgba(var(--bs-emphasis-color-rgb), 1);--bs-navbar-nav-link-padding-x: .5rem;--bs-navbar-toggler-padding-y: .25rem;--bs-navbar-toggler-padding-x: .75rem;--bs-navbar-toggler-font-size: 1.25rem;--bs-navbar-toggler-icon-bg: url("data:image/svg+xml,%3csvg xmlns='http://www.w3.org/2000/svg' viewBox='0 0 30 30'%3e%3cpath stroke='rgba%2833, 37, 41, 0.75%29' stroke-linecap='round' stroke-miterlimit='10' stroke-width='2' d='M4 7h22M4 15h22M4 23h22'/%3e%3c/svg%3e");--bs-navbar-toggler-border-color: rgba(var(--bs-emphasis-color-rgb), .15);--bs-navbar-toggler-border-radius: var(--bs-border-radius);--bs-navbar-toggler-focus-width: .25rem;--bs-navbar-toggler-transition: box-shadow .15s ease-in-out;position:relative;display:flex;flex-wrap:wrap;align-items:center;justify-content:space-between;padding:var(--bs-navbar-padding-y) var(--bs-navbar-padding-x)}.navbar>.container,.navbar>.container-fluid,.navbar>.container-sm,.navbar>.container-md,.navbar>.container-lg,.navbar>.container-xl,.navbar>.container-xxl{display:flex;flex-wrap:inherit;align-items:center;justify-content:space-between}.navbar-brand{padding-top:var(--bs-navbar-brand-padding-y);padding-bottom:var(--bs-navbar-brand-padding-y);margin-right:var(--bs-navbar-brand-margin-end);font-size:var(--bs-navbar-brand-font-size);color:var(--bs-navbar-brand-color);text-decoration:none;white-space:nowrap}.navbar-brand:hover,.navbar-brand:focus{color:var(--bs-navbar-brand-hover-color)}.navbar-nav{--bs-nav-link-padding-x: 0;--bs-nav-link-padding-y: .5rem;--bs-nav-link-font-weight: ;--bs-nav-link-color: var(--bs-navbar-color);--bs-nav-link-hover-color: var(--bs-navbar-hover-color);--bs-nav-link-disabled-color: var(--bs-navbar-disabled-color);display:flex;flex-direction:column;padding-left:0;margin-bottom:0;list-style:none}.navbar-nav .nav-link.active,.navbar-nav .nav-link.show{color:var(--bs-navbar-active-color)}.navbar-nav .dropdown-menu{position:static}.navbar-text{padding-top:.5rem;padding-bottom:.5rem;color:var(--bs-navbar-color)}.navbar-text a,.navbar-text a:hover,.navbar-text a:focus{color:var(--bs-navbar-active-color)}.navbar-collapse{flex-basis:100%;flex-grow:1;align-items:center}.navbar-toggler{padding:var(--bs-navbar-toggler-padding-y) var(--bs-navbar-toggler-padding-x);font-size:var(--bs-navbar-toggler-font-size);line-height:1;color:var(--bs-navbar-color);background-color:transparent;border:var(--bs-border-width) solid var(--bs-navbar-toggler-border-color);border-radius:var(--bs-navbar-toggler-border-radius);transition:var(--bs-navbar-toggler-transition)}@media (prefers-reduced-motion: reduce){.navbar-toggler{transition:none}}.navbar-toggler:hover{text-decoration:none}.navbar-toggler:focus{text-decoration:none;outline:0;box-shadow:0 0 0 var(--bs-navbar-toggler-focus-width)}.navbar-toggler-icon{display:inline-block;width:1.5em;height:1.5em;vertical-align:middle;background-image:var(--bs-navbar-toggler-icon-bg);background-repeat:no-repeat;background-position:center;background-size:100%}.navbar-nav-scroll{max-height:var(--bs-scroll-height, 75vh);overflow-y:auto}@media (min-width: 576px){.navbar-expand-sm{flex-wrap:nowrap;justify-content:flex-start}.navbar-expand-sm .navbar-nav{flex-direction:row}.navbar-expand-sm .navbar-nav .dropdown-menu{position:absolute}.navbar-expand-sm .navbar-nav .nav-link{padding-right:var(--bs-navbar-nav-link-padding-x);padding-left:var(--bs-navbar-nav-link-padding-x)}.navbar-expand-sm .navbar-nav-scroll{overflow:visible}.navbar-expand-sm .navbar-collapse{display:flex!important;flex-basis:auto}.navbar-expand-sm .navbar-toggler{display:none}.navbar-expand-sm .offcanvas{position:static;z-index:auto;flex-grow:1;width:auto!important;height:auto!important;visibility:visible!important;background-color:transparent!important;border:0!important;transform:none!important;transition:none}.navbar-expand-sm .offcanvas .offcanvas-header{display:none}.navbar-expand-sm .offcanvas .offcanvas-body{display:flex;flex-grow:0;padding:0;overflow-y:visible}}@media (min-width: 768px){.navbar-expand-md{flex-wrap:nowrap;justify-content:flex-start}.navbar-expand-md .navbar-nav{flex-direction:row}.navbar-expand-md .navbar-nav .dropdown-menu{position:absolute}.navbar-expand-md .navbar-nav .nav-link{padding-right:var(--bs-navbar-nav-link-padding-x);padding-left:var(--bs-navbar-nav-link-padding-x)}.navbar-expand-md .navbar-nav-scroll{overflow:visible}.navbar-expand-md .navbar-collapse{display:flex!important;flex-basis:auto}.navbar-expand-md .navbar-toggler{display:none}.navbar-expand-md .offcanvas{position:static;z-index:auto;flex-grow:1;width:auto!important;height:auto!important;visibility:visible!important;background-color:transparent!important;border:0!important;transform:none!important;transition:none}.navbar-expand-md .offcanvas .offcanvas-header{display:none}.navbar-expand-md .offcanvas .offcanvas-body{display:flex;flex-grow:0;padding:0;overflow-y:visible}}@media (min-width: 992px){.navbar-expand-lg{flex-wrap:nowrap;justify-content:flex-start}.navbar-expand-lg .navbar-nav{flex-direction:row}.navbar-expand-lg .navbar-nav .dropdown-menu{position:absolute}.navbar-expand-lg .navbar-nav .nav-link{padding-right:var(--bs-navbar-nav-link-padding-x);padding-left:var(--bs-navbar-nav-link-padding-x)}.navbar-expand-lg .navbar-nav-scroll{overflow:visible}.navbar-expand-lg .navbar-collapse{display:flex!important;flex-basis:auto}.navbar-expand-lg .navbar-toggler{display:none}.navbar-expand-lg .offcanvas{position:static;z-index:auto;flex-grow:1;width:auto!important;height:auto!important;visibility:visible!important;background-color:transparent!important;border:0!important;transform:none!important;transition:none}.navbar-expand-lg .offcanvas .offcanvas-header{display:none}.navbar-expand-lg .offcanvas .offcanvas-body{display:flex;flex-grow:0;padding:0;overflow-y:visible}}@media (min-width: 1200px){.navbar-expand-xl{flex-wrap:nowrap;justify-content:flex-start}.navbar-expand-xl .navbar-nav{flex-direction:row}.navbar-expand-xl .navbar-nav .dropdown-menu{position:absolute}.navbar-expand-xl .navbar-nav .nav-link{padding-right:var(--bs-navbar-nav-link-padding-x);padding-left:var(--bs-navbar-nav-link-padding-x)}.navbar-expand-xl .navbar-nav-scroll{overflow:visible}.navbar-expand-xl .navbar-collapse{display:flex!important;flex-basis:auto}.navbar-expand-xl .navbar-toggler{display:none}.navbar-expand-xl .offcanvas{position:static;z-index:auto;flex-grow:1;width:auto!important;height:auto!important;visibility:visible!important;background-color:transparent!important;border:0!important;transform:none!important;transition:none}.navbar-expand-xl .offcanvas .offcanvas-header{display:none}.navbar-expand-xl .offcanvas .offcanvas-body{display:flex;flex-grow:0;padding:0;overflow-y:visible}}@media (min-width: 1400px){.navbar-expand-xxl{flex-wrap:nowrap;justify-content:flex-start}.navbar-expand-xxl .navbar-nav{flex-direction:row}.navbar-expand-xxl .navbar-nav .dropdown-menu{position:absolute}.navbar-expand-xxl .navbar-nav .nav-link{padding-right:var(--bs-navbar-nav-link-padding-x);padding-left:var(--bs-navbar-nav-link-padding-x)}.navbar-expand-xxl .navbar-nav-scroll{overflow:visible}.navbar-expand-xxl .navbar-collapse{display:flex!important;flex-basis:auto}.navbar-expand-xxl .navbar-toggler{display:none}.navbar-expand-xxl .offcanvas{position:static;z-index:auto;flex-grow:1;width:auto!important;height:auto!important;visibility:visible!important;background-color:transparent!important;border:0!important;transform:none!important;transition:none}.navbar-expand-xxl .offcanvas .offcanvas-header{display:none}.navbar-expand-xxl .offcanvas .offcanvas-body{display:flex;flex-grow:0;padding:0;overflow-y:visible}}.navbar-expand{flex-wrap:nowrap;justify-content:flex-start}.navbar-expand .navbar-nav{flex-direction:row}.navbar-expand .navbar-nav .dropdown-menu{position:absolute}.navbar-expand .navbar-nav .nav-link{padding-right:var(--bs-navbar-nav-link-padding-x);padding-left:var(--bs-navbar-nav-link-padding-x)}.navbar-expand .navbar-nav-scroll{overflow:visible}.navbar-expand .navbar-collapse{display:flex!important;flex-basis:auto}.navbar-expand .navbar-toggler{display:none}.navbar-expand .offcanvas{position:static;z-index:auto;flex-grow:1;width:auto!important;height:auto!important;visibility:visible!important;background-color:transparent!important;border:0!important;transform:none!important;transition:none}.navbar-expand .offcanvas .offcanvas-header{display:none}.navbar-expand .offcanvas .offcanvas-body{display:flex;flex-grow:0;padding:0;overflow-y:visible}.navbar-dark,.navbar[data-bs-theme=dark]{--bs-navbar-color: rgba(255, 255, 255, .55);--bs-navbar-hover-color: rgba(255, 255, 255, .75);--bs-navbar-disabled-color: rgba(255, 255, 255, .25);--bs-navbar-active-color: #fff;--bs-navbar-brand-color: #fff;--bs-navbar-brand-hover-color: #fff;--bs-navbar-toggler-border-color: rgba(255, 255, 255, .1);--bs-navbar-toggler-icon-bg: url("data:image/svg+xml,%3csvg xmlns='http://www.w3.org/2000/svg' viewBox='0 0 30 30'%3e%3cpath stroke='rgba%28255, 255, 255, 0.55%29' stroke-linecap='round' stroke-miterlimit='10' stroke-width='2' d='M4 7h22M4 15h22M4 23h22'/%3e%3c/svg%3e")}[data-bs-theme=dark] .navbar-toggler-icon{--bs-navbar-toggler-icon-bg: url("data:image/svg+xml,%3csvg xmlns='http://www.w3.org/2000/svg' viewBox='0 0 30 30'%3e%3cpath stroke='rgba%28255, 255, 255, 0.55%29' stroke-linecap='round' stroke-miterlimit='10' stroke-width='2' d='M4 7h22M4 15h22M4 23h22'/%3e%3c/svg%3e")}.card{--bs-card-spacer-y: 1rem;--bs-card-spacer-x: 1rem;--bs-card-title-spacer-y: .5rem;--bs-card-title-color: ;--bs-card-subtitle-color: ;--bs-card-border-width: var(--bs-border-width);--bs-card-border-color: var(--bs-border-color-translucent);--bs-card-border-radius: var(--bs-border-radius);--bs-card-box-shadow: ;--bs-card-inner-border-radius: calc(var(--bs-border-radius) - (var(--bs-border-width)));--bs-card-cap-padding-y: .5rem;--bs-card-cap-padding-x: 1rem;--bs-card-cap-bg: rgba(var(--bs-body-color-rgb), .03);--bs-card-cap-color: ;--bs-card-height: ;--bs-card-color: ;--bs-card-bg: var(--bs-body-bg);--bs-card-img-overlay-padding: 1rem;--bs-card-group-margin: .75rem;position:relative;display:flex;flex-direction:column;min-width:0;height:var(--bs-card-height);color:var(--bs-body-color);word-wrap:break-word;background-color:var(--bs-card-bg);background-clip:border-box;border:var(--bs-card-border-width) solid var(--bs-card-border-color);border-radius:var(--bs-card-border-radius)}.card>hr{margin-right:0;margin-left:0}.card>.list-group{border-top:inherit;border-bottom:inherit}.card>.list-group:first-child{border-top-width:0;border-top-left-radius:var(--bs-card-inner-border-radius);border-top-right-radius:var(--bs-card-inner-border-radius)}.card>.list-group:last-child{border-bottom-width:0;border-bottom-right-radius:var(--bs-card-inner-border-radius);border-bottom-left-radius:var(--bs-card-inner-border-radius)}.card>.card-header+.list-group,.card>.list-group+.card-footer{border-top:0}.card-body{flex:1 1 auto;padding:var(--bs-card-spacer-y) var(--bs-card-spacer-x);color:var(--bs-card-color)}.card-title{margin-bottom:var(--bs-card-title-spacer-y);color:var(--bs-card-title-color)}.card-subtitle{margin-top:calc(-.5 * var(--bs-card-title-spacer-y));margin-bottom:0;color:var(--bs-card-subtitle-color)}.card-text:last-child{margin-bottom:0}.card-link+.card-link{margin-left:var(--bs-card-spacer-x)}.card-header{padding:var(--bs-card-cap-padding-y) var(--bs-card-cap-padding-x);margin-bottom:0;color:var(--bs-card-cap-color);background-color:var(--bs-card-cap-bg);border-bottom:var(--bs-card-border-width) solid var(--bs-card-border-color)}.card-header:first-child{border-radius:var(--bs-card-inner-border-radius) var(--bs-card-inner-border-radius) 0 0}.card-footer{padding:var(--bs-card-cap-padding-y) var(--bs-card-cap-padding-x);color:var(--bs-card-cap-color);background-color:var(--bs-card-cap-bg);border-top:var(--bs-card-border-width) solid var(--bs-card-border-color)}.card-footer:last-child{border-radius:0 0 var(--bs-card-inner-border-radius) var(--bs-card-inner-border-radius)}.card-header-tabs{margin-right:calc(-.5 * var(--bs-card-cap-padding-x));margin-bottom:calc(-1 * var(--bs-card-cap-padding-y));margin-left:calc(-.5 * var(--bs-card-cap-padding-x));border-bottom:0}.card-header-tabs .nav-link.active{background-color:var(--bs-card-bg);border-bottom-color:var(--bs-card-bg)}.card-header-pills{margin-right:calc(-.5 * var(--bs-card-cap-padding-x));margin-left:calc(-.5 * var(--bs-card-cap-padding-x))}.card-img-overlay{position:absolute;inset:0;padding:var(--bs-card-img-overlay-padding);border-radius:var(--bs-card-inner-border-radius)}.card-img,.card-img-top,.card-img-bottom{width:100%}.card-img,.card-img-top{border-top-left-radius:var(--bs-card-inner-border-radius);border-top-right-radius:var(--bs-card-inner-border-radius)}.card-img,.card-img-bottom{border-bottom-right-radius:var(--bs-card-inner-border-radius);border-bottom-left-radius:var(--bs-card-inner-border-radius)}.card-group>.card{margin-bottom:var(--bs-card-group-margin)}@media (min-width: 576px){.card-group{display:flex;flex-flow:row wrap}.card-group>.card{flex:1 0 0%;margin-bottom:0}.card-group>.card+.card{margin-left:0;border-left:0}.card-group>.card:not(:last-child){border-top-right-radius:0;border-bottom-right-radius:0}.card-group>.card:not(:last-child) .card-img-top,.card-group>.card:not(:last-child) .card-header{border-top-right-radius:0}.card-group>.card:not(:last-child) .card-img-bottom,.card-group>.card:not(:last-child) .card-footer{border-bottom-right-radius:0}.card-group>.card:not(:first-child){border-top-left-radius:0;border-bottom-left-radius:0}.card-group>.card:not(:first-child) .card-img-top,.card-group>.card:not(:first-child) .card-header{border-top-left-radius:0}.card-group>.card:not(:first-child) .card-img-bottom,.card-group>.card:not(:first-child) .card-footer{border-bottom-left-radius:0}}.accordion{--bs-accordion-color: var(--bs-body-color);--bs-accordion-bg: var(--bs-body-bg);--bs-accordion-transition: color .15s ease-in-out, background-color .15s ease-in-out, border-color .15s ease-in-out, box-shadow .15s ease-in-out, border-radius .15s ease;--bs-accordion-border-color: var(--bs-border-color);--bs-accordion-border-width: var(--bs-border-width);--bs-accordion-border-radius: var(--bs-border-radius);--bs-accordion-inner-border-radius: calc(var(--bs-border-radius) - (var(--bs-border-width)));--bs-accordion-btn-padding-x: 1.25rem;--bs-accordion-btn-padding-y: 1rem;--bs-accordion-btn-color: var(--bs-body-color);--bs-accordion-btn-bg: var(--bs-accordion-bg);--bs-accordion-btn-icon: url("data:image/svg+xml,%3csvg xmlns='http://www.w3.org/2000/svg' viewBox='0 0 16 16' fill='%23212529'%3e%3cpath fill-rule='evenodd' d='M1.646 4.646a.5.5 0 0 1 .708 0L8 10.293l5.646-5.647a.5.5 0 0 1 .708.708l-6 6a.5.5 0 0 1-.708 0l-6-6a.5.5 0 0 1 0-.708z'/%3e%3c/svg%3e");--bs-accordion-btn-icon-width: 1.25rem;--bs-accordion-btn-icon-transform: rotate(-180deg);--bs-accordion-btn-icon-transition: transform .2s ease-in-out;--bs-accordion-btn-active-icon: url("data:image/svg+xml,%3csvg xmlns='http://www.w3.org/2000/svg' viewBox='0 0 16 16' fill='%23052c65'%3e%3cpath fill-rule='evenodd' d='M1.646 4.646a.5.5 0 0 1 .708 0L8 10.293l5.646-5.647a.5.5 0 0 1 .708.708l-6 6a.5.5 0 0 1-.708 0l-6-6a.5.5 0 0 1 0-.708z'/%3e%3c/svg%3e");--bs-accordion-btn-focus-border-color: #86b7fe;--bs-accordion-btn-focus-box-shadow: 0 0 0 .25rem rgba(13, 110, 253, .25);--bs-accordion-body-padding-x: 1.25rem;--bs-accordion-body-padding-y: 1rem;--bs-accordion-active-color: var(--bs-primary-text-emphasis);--bs-accordion-active-bg: var(--bs-primary-bg-subtle)}.accordion-button{position:relative;display:flex;align-items:center;width:100%;padding:var(--bs-accordion-btn-padding-y) var(--bs-accordion-btn-padding-x);font-size:1rem;color:var(--bs-accordion-btn-color);text-align:left;background-color:var(--bs-accordion-btn-bg);border:0;border-radius:0;overflow-anchor:none;transition:var(--bs-accordion-transition)}@media (prefers-reduced-motion: reduce){.accordion-button{transition:none}}.accordion-button:not(.collapsed){color:var(--bs-accordion-active-color);background-color:var(--bs-accordion-active-bg);box-shadow:inset 0 calc(-1 * var(--bs-accordion-border-width)) 0 var(--bs-accordion-border-color)}.accordion-button:not(.collapsed):after{background-image:var(--bs-accordion-btn-active-icon);transform:var(--bs-accordion-btn-icon-transform)}.accordion-button:after{flex-shrink:0;width:var(--bs-accordion-btn-icon-width);height:var(--bs-accordion-btn-icon-width);margin-left:auto;content:"";background-image:var(--bs-accordion-btn-icon);background-repeat:no-repeat;background-size:var(--bs-accordion-btn-icon-width);transition:var(--bs-accordion-btn-icon-transition)}@media (prefers-reduced-motion: reduce){.accordion-button:after{transition:none}}.accordion-button:hover{z-index:2}.accordion-button:focus{z-index:3;border-color:var(--bs-accordion-btn-focus-border-color);outline:0;box-shadow:var(--bs-accordion-btn-focus-box-shadow)}.accordion-header{margin-bottom:0}.accordion-item{color:var(--bs-accordion-color);background-color:var(--bs-accordion-bg);border:var(--bs-accordion-border-width) solid var(--bs-accordion-border-color)}.accordion-item:first-of-type{border-top-left-radius:var(--bs-accordion-border-radius);border-top-right-radius:var(--bs-accordion-border-radius)}.accordion-item:first-of-type .accordion-button{border-top-left-radius:var(--bs-accordion-inner-border-radius);border-top-right-radius:var(--bs-accordion-inner-border-radius)}.accordion-item:not(:first-of-type){border-top:0}.accordion-item:last-of-type{border-bottom-right-radius:var(--bs-accordion-border-radius);border-bottom-left-radius:var(--bs-accordion-border-radius)}.accordion-item:last-of-type .accordion-button.collapsed{border-bottom-right-radius:var(--bs-accordion-inner-border-radius);border-bottom-left-radius:var(--bs-accordion-inner-border-radius)}.accordion-item:last-of-type .accordion-collapse{border-bottom-right-radius:var(--bs-accordion-border-radius);border-bottom-left-radius:var(--bs-accordion-border-radius)}.accordion-body{padding:var(--bs-accordion-body-padding-y) var(--bs-accordion-body-padding-x)}.accordion-flush .accordion-collapse{border-width:0}.accordion-flush .accordion-item{border-right:0;border-left:0;border-radius:0}.accordion-flush .accordion-item:first-child{border-top:0}.accordion-flush .accordion-item:last-child{border-bottom:0}.accordion-flush .accordion-item .accordion-button,.accordion-flush .accordion-item .accordion-button.collapsed{border-radius:0}[data-bs-theme=dark] .accordion-button:after{--bs-accordion-btn-icon: url("data:image/svg+xml,%3csvg xmlns='http://www.w3.org/2000/svg' viewBox='0 0 16 16' fill='%238281a1'%3e%3cpath fill-rule='evenodd' d='M1.646 4.646a.5.5 0 0 1 .708 0L8 10.293l5.646-5.647a.5.5 0 0 1 .708.708l-6 6a.5.5 0 0 1-.708 0l-6-6a.5.5 0 0 1 0-.708z'/%3e%3c/svg%3e");--bs-accordion-btn-active-icon: url("data:image/svg+xml,%3csvg xmlns='http://www.w3.org/2000/svg' viewBox='0 0 16 16' fill='%238281a1'%3e%3cpath fill-rule='evenodd' d='M1.646 4.646a.5.5 0 0 1 .708 0L8 10.293l5.646-5.647a.5.5 0 0 1 .708.708l-6 6a.5.5 0 0 1-.708 0l-6-6a.5.5 0 0 1 0-.708z'/%3e%3c/svg%3e")}.breadcrumb{--bs-breadcrumb-padding-x: 0;--bs-breadcrumb-padding-y: 0;--bs-breadcrumb-margin-bottom: 1rem;--bs-breadcrumb-bg: ;--bs-breadcrumb-border-radius: ;--bs-breadcrumb-divider-color: var(--bs-secondary-color);--bs-breadcrumb-item-padding-x: .5rem;--bs-breadcrumb-item-active-color: var(--bs-secondary-color);display:flex;flex-wrap:wrap;padding:var(--bs-breadcrumb-padding-y) var(--bs-breadcrumb-padding-x);margin-bottom:var(--bs-breadcrumb-margin-bottom);font-size:var(--bs-breadcrumb-font-size);list-style:none;background-color:var(--bs-breadcrumb-bg);border-radius:var(--bs-breadcrumb-border-radius)}.breadcrumb-item+.breadcrumb-item{padding-left:var(--bs-breadcrumb-item-padding-x)}.breadcrumb-item+.breadcrumb-item:before{float:left;padding-right:var(--bs-breadcrumb-item-padding-x);color:var(--bs-breadcrumb-divider-color);content:var(--bs-breadcrumb-divider, "/")}.breadcrumb-item.active{color:var(--bs-breadcrumb-item-active-color)}.pagination{--bs-pagination-padding-x: .75rem;--bs-pagination-padding-y: .375rem;--bs-pagination-font-size: 1rem;--bs-pagination-color: var(--bs-link-color);--bs-pagination-bg: var(--bs-body-bg);--bs-pagination-border-width: var(--bs-border-width);--bs-pagination-border-color: var(--bs-border-color);--bs-pagination-border-radius: var(--bs-border-radius);--bs-pagination-hover-color: var(--bs-link-hover-color);--bs-pagination-hover-bg: var(--bs-tertiary-bg);--bs-pagination-hover-border-color: var(--bs-border-color);--bs-pagination-focus-color: var(--bs-link-hover-color);--bs-pagination-focus-bg: var(--bs-secondary-bg);--bs-pagination-focus-box-shadow: 0 0 0 .25rem rgba(13, 110, 253, .25);--bs-pagination-active-color: #fff;--bs-pagination-active-bg: #0d6efd;--bs-pagination-active-border-color: #0d6efd;--bs-pagination-disabled-color: var(--bs-secondary-color);--bs-pagination-disabled-bg: var(--bs-secondary-bg);--bs-pagination-disabled-border-color: var(--bs-border-color);display:flex;padding-left:0;list-style:none}.page-link{position:relative;display:block;padding:var(--bs-pagination-padding-y) var(--bs-pagination-padding-x);font-size:var(--bs-pagination-font-size);color:var(--bs-pagination-color);text-decoration:none;background-color:var(--bs-pagination-bg);border:var(--bs-pagination-border-width) solid var(--bs-pagination-border-color);transition:color .15s ease-in-out,background-color .15s ease-in-out,border-color .15s ease-in-out,box-shadow .15s ease-in-out}@media (prefers-reduced-motion: reduce){.page-link{transition:none}}.page-link:hover{z-index:2;color:var(--bs-pagination-hover-color);background-color:var(--bs-pagination-hover-bg);border-color:var(--bs-pagination-hover-border-color)}.page-link:focus{z-index:3;color:var(--bs-pagination-focus-color);background-color:var(--bs-pagination-focus-bg);outline:0;box-shadow:var(--bs-pagination-focus-box-shadow)}.page-link.active,.active>.page-link{z-index:3;color:var(--bs-pagination-active-color);background-color:var(--bs-pagination-active-bg);border-color:var(--bs-pagination-active-border-color)}.page-link.disabled,.disabled>.page-link{color:var(--bs-pagination-disabled-color);pointer-events:none;background-color:var(--bs-pagination-disabled-bg);border-color:var(--bs-pagination-disabled-border-color)}.page-item:not(:first-child) .page-link{margin-left:calc(var(--bs-border-width) * -1)}.page-item:first-child .page-link{border-top-left-radius:var(--bs-pagination-border-radius);border-bottom-left-radius:var(--bs-pagination-border-radius)}.page-item:last-child .page-link{border-top-right-radius:var(--bs-pagination-border-radius);border-bottom-right-radius:var(--bs-pagination-border-radius)}.pagination-lg{--bs-pagination-padding-x: 1.5rem;--bs-pagination-padding-y: .75rem;--bs-pagination-font-size: 1.25rem;--bs-pagination-border-radius: var(--bs-border-radius-lg)}.pagination-sm{--bs-pagination-padding-x: .5rem;--bs-pagination-padding-y: .25rem;--bs-pagination-font-size: .875rem;--bs-pagination-border-radius: var(--bs-border-radius-sm)}.badge{--bs-badge-padding-x: .65em;--bs-badge-padding-y: .35em;--bs-badge-font-size: .75em;--bs-badge-font-weight: 700;--bs-badge-color: #fff;--bs-badge-border-radius: var(--bs-border-radius);display:inline-block;padding:var(--bs-badge-padding-y) var(--bs-badge-padding-x);font-size:var(--bs-badge-font-size);font-weight:var(--bs-badge-font-weight);line-height:1;color:var(--bs-badge-color);text-align:center;white-space:nowrap;vertical-align:baseline;border-radius:var(--bs-badge-border-radius)}.badge:empty{display:none}.btn .badge{position:relative;top:-1px}.alert{--bs-alert-bg: transparent;--bs-alert-padding-x: 1rem;--bs-alert-padding-y: 1rem;--bs-alert-margin-bottom: 1rem;--bs-alert-color: inherit;--bs-alert-border-color: transparent;--bs-alert-border: var(--bs-border-width) solid var(--bs-alert-border-color);--bs-alert-border-radius: var(--bs-border-radius);--bs-alert-link-color: inherit;position:relative;padding:var(--bs-alert-padding-y) var(--bs-alert-padding-x);margin-bottom:var(--bs-alert-margin-bottom);color:var(--bs-alert-color);background-color:var(--bs-alert-bg);border:var(--bs-alert-border);border-radius:var(--bs-alert-border-radius)}.alert-heading{color:inherit}.alert-link{font-weight:700;color:var(--bs-alert-link-color)}.alert-dismissible{padding-right:3rem}.alert-dismissible .btn-close{position:absolute;top:0;right:0;z-index:2;padding:1.25rem 1rem}.alert-primary{--bs-alert-color: var(--bs-primary-text-emphasis);--bs-alert-bg: var(--bs-primary-bg-subtle);--bs-alert-border-color: var(--bs-primary-border-subtle);--bs-alert-link-color: var(--bs-primary-text-emphasis)}.alert-secondary{--bs-alert-color: var(--bs-secondary-text-emphasis);--bs-alert-bg: var(--bs-secondary-bg-subtle);--bs-alert-border-color: var(--bs-secondary-border-subtle);--bs-alert-link-color: var(--bs-secondary-text-emphasis)}.alert-success{--bs-alert-color: var(--bs-success-text-emphasis);--bs-alert-bg: var(--bs-success-bg-subtle);--bs-alert-border-color: var(--bs-success-border-subtle);--bs-alert-link-color: var(--bs-success-text-emphasis)}.alert-info{--bs-alert-color: var(--bs-info-text-emphasis);--bs-alert-bg: var(--bs-info-bg-subtle);--bs-alert-border-color: var(--bs-info-border-subtle);--bs-alert-link-color: var(--bs-info-text-emphasis)}.alert-warning{--bs-alert-color: var(--bs-warning-text-emphasis);--bs-alert-bg: var(--bs-warning-bg-subtle);--bs-alert-border-color: var(--bs-warning-border-subtle);--bs-alert-link-color: var(--bs-warning-text-emphasis)}.alert-danger{--bs-alert-color: var(--bs-danger-text-emphasis);--bs-alert-bg: var(--bs-danger-bg-subtle);--bs-alert-border-color: var(--bs-danger-border-subtle);--bs-alert-link-color: var(--bs-danger-text-emphasis)}.alert-light{--bs-alert-color: var(--bs-light-text-emphasis);--bs-alert-bg: var(--bs-light-bg-subtle);--bs-alert-border-color: var(--bs-light-border-subtle);--bs-alert-link-color: var(--bs-light-text-emphasis)}.alert-dark{--bs-alert-color: var(--bs-dark-text-emphasis);--bs-alert-bg: var(--bs-dark-bg-subtle);--bs-alert-border-color: var(--bs-dark-border-subtle);--bs-alert-link-color: var(--bs-dark-text-emphasis)}@keyframes progress-bar-stripes{0%{background-position-x:1rem}}.progress,.progress-stacked{--bs-progress-height: 1rem;--bs-progress-font-size: .75rem;--bs-progress-bg: var(--bs-secondary-bg);--bs-progress-border-radius: var(--bs-border-radius);--bs-progress-box-shadow: var(--bs-box-shadow-inset);--bs-progress-bar-color: #fff;--bs-progress-bar-bg: #0d6efd;--bs-progress-bar-transition: width .6s ease;display:flex;height:var(--bs-progress-height);overflow:hidden;font-size:var(--bs-progress-font-size);background-color:var(--bs-progress-bg);border-radius:var(--bs-progress-border-radius)}.progress-bar{display:flex;flex-direction:column;justify-content:center;overflow:hidden;color:var(--bs-progress-bar-color);text-align:center;white-space:nowrap;background-color:var(--bs-progress-bar-bg);transition:var(--bs-progress-bar-transition)}@media (prefers-reduced-motion: reduce){.progress-bar{transition:none}}.progress-bar-striped{background-image:linear-gradient(45deg,rgba(255,255,255,.15) 25%,transparent 25%,transparent 50%,rgba(255,255,255,.15) 50%,rgba(255,255,255,.15) 75%,transparent 75%,transparent);background-size:var(--bs-progress-height) var(--bs-progress-height)}.progress-stacked>.progress{overflow:visible}.progress-stacked>.progress>.progress-bar{width:100%}.progress-bar-animated{animation:1s linear infinite progress-bar-stripes}@media (prefers-reduced-motion: reduce){.progress-bar-animated{animation:none}}.list-group{--bs-list-group-color: var(--bs-body-color);--bs-list-group-bg: var(--bs-body-bg);--bs-list-group-border-color: var(--bs-border-color);--bs-list-group-border-width: var(--bs-border-width);--bs-list-group-border-radius: var(--bs-border-radius);--bs-list-group-item-padding-x: 1rem;--bs-list-group-item-padding-y: .5rem;--bs-list-group-action-color: var(--bs-secondary-color);--bs-list-group-action-hover-color: var(--bs-emphasis-color);--bs-list-group-action-hover-bg: var(--bs-tertiary-bg);--bs-list-group-action-active-color: var(--bs-body-color);--bs-list-group-action-active-bg: var(--bs-secondary-bg);--bs-list-group-disabled-color: var(--bs-secondary-color);--bs-list-group-disabled-bg: var(--bs-body-bg);--bs-list-group-active-color: #fff;--bs-list-group-active-bg: #0d6efd;--bs-list-group-active-border-color: #0d6efd;display:flex;flex-direction:column;padding-left:0;margin-bottom:0;border-radius:var(--bs-list-group-border-radius)}.list-group-numbered{list-style-type:none;counter-reset:section}.list-group-numbered>.list-group-item:before{content:counters(section,".") ". ";counter-increment:section}.list-group-item-action{width:100%;color:var(--bs-list-group-action-color);text-align:inherit}.list-group-item-action:hover,.list-group-item-action:focus{z-index:1;color:var(--bs-list-group-action-hover-color);text-decoration:none;background-color:var(--bs-list-group-action-hover-bg)}.list-group-item-action:active{color:var(--bs-list-group-action-active-color);background-color:var(--bs-list-group-action-active-bg)}.list-group-item{position:relative;display:block;padding:var(--bs-list-group-item-padding-y) var(--bs-list-group-item-padding-x);color:var(--bs-list-group-color);text-decoration:none;background-color:var(--bs-list-group-bg);border:var(--bs-list-group-border-width) solid var(--bs-list-group-border-color)}.list-group-item:first-child{border-top-left-radius:inherit;border-top-right-radius:inherit}.list-group-item:last-child{border-bottom-right-radius:inherit;border-bottom-left-radius:inherit}.list-group-item.disabled,.list-group-item:disabled{color:var(--bs-list-group-disabled-color);pointer-events:none;background-color:var(--bs-list-group-disabled-bg)}.list-group-item.active{z-index:2;color:var(--bs-list-group-active-color);background-color:var(--bs-list-group-active-bg);border-color:var(--bs-list-group-active-border-color)}.list-group-item+.list-group-item{border-top-width:0}.list-group-item+.list-group-item.active{margin-top:calc(-1 * var(--bs-list-group-border-width));border-top-width:var(--bs-list-group-border-width)}.list-group-horizontal{flex-direction:row}.list-group-horizontal>.list-group-item:first-child:not(:last-child){border-bottom-left-radius:var(--bs-list-group-border-radius);border-top-right-radius:0}.list-group-horizontal>.list-group-item:last-child:not(:first-child){border-top-right-radius:var(--bs-list-group-border-radius);border-bottom-left-radius:0}.list-group-horizontal>.list-group-item.active{margin-top:0}.list-group-horizontal>.list-group-item+.list-group-item{border-top-width:var(--bs-list-group-border-width);border-left-width:0}.list-group-horizontal>.list-group-item+.list-group-item.active{margin-left:calc(-1 * var(--bs-list-group-border-width));border-left-width:var(--bs-list-group-border-width)}@media (min-width: 576px){.list-group-horizontal-sm{flex-direction:row}.list-group-horizontal-sm>.list-group-item:first-child:not(:last-child){border-bottom-left-radius:var(--bs-list-group-border-radius);border-top-right-radius:0}.list-group-horizontal-sm>.list-group-item:last-child:not(:first-child){border-top-right-radius:var(--bs-list-group-border-radius);border-bottom-left-radius:0}.list-group-horizontal-sm>.list-group-item.active{margin-top:0}.list-group-horizontal-sm>.list-group-item+.list-group-item{border-top-width:var(--bs-list-group-border-width);border-left-width:0}.list-group-horizontal-sm>.list-group-item+.list-group-item.active{margin-left:calc(-1 * var(--bs-list-group-border-width));border-left-width:var(--bs-list-group-border-width)}}@media (min-width: 768px){.list-group-horizontal-md{flex-direction:row}.list-group-horizontal-md>.list-group-item:first-child:not(:last-child){border-bottom-left-radius:var(--bs-list-group-border-radius);border-top-right-radius:0}.list-group-horizontal-md>.list-group-item:last-child:not(:first-child){border-top-right-radius:var(--bs-list-group-border-radius);border-bottom-left-radius:0}.list-group-horizontal-md>.list-group-item.active{margin-top:0}.list-group-horizontal-md>.list-group-item+.list-group-item{border-top-width:var(--bs-list-group-border-width);border-left-width:0}.list-group-horizontal-md>.list-group-item+.list-group-item.active{margin-left:calc(-1 * var(--bs-list-group-border-width));border-left-width:var(--bs-list-group-border-width)}}@media (min-width: 992px){.list-group-horizontal-lg{flex-direction:row}.list-group-horizontal-lg>.list-group-item:first-child:not(:last-child){border-bottom-left-radius:var(--bs-list-group-border-radius);border-top-right-radius:0}.list-group-horizontal-lg>.list-group-item:last-child:not(:first-child){border-top-right-radius:var(--bs-list-group-border-radius);border-bottom-left-radius:0}.list-group-horizontal-lg>.list-group-item.active{margin-top:0}.list-group-horizontal-lg>.list-group-item+.list-group-item{border-top-width:var(--bs-list-group-border-width);border-left-width:0}.list-group-horizontal-lg>.list-group-item+.list-group-item.active{margin-left:calc(-1 * var(--bs-list-group-border-width));border-left-width:var(--bs-list-group-border-width)}}@media (min-width: 1200px){.list-group-horizontal-xl{flex-direction:row}.list-group-horizontal-xl>.list-group-item:first-child:not(:last-child){border-bottom-left-radius:var(--bs-list-group-border-radius);border-top-right-radius:0}.list-group-horizontal-xl>.list-group-item:last-child:not(:first-child){border-top-right-radius:var(--bs-list-group-border-radius);border-bottom-left-radius:0}.list-group-horizontal-xl>.list-group-item.active{margin-top:0}.list-group-horizontal-xl>.list-group-item+.list-group-item{border-top-width:var(--bs-list-group-border-width);border-left-width:0}.list-group-horizontal-xl>.list-group-item+.list-group-item.active{margin-left:calc(-1 * var(--bs-list-group-border-width));border-left-width:var(--bs-list-group-border-width)}}@media (min-width: 1400px){.list-group-horizontal-xxl{flex-direction:row}.list-group-horizontal-xxl>.list-group-item:first-child:not(:last-child){border-bottom-left-radius:var(--bs-list-group-border-radius);border-top-right-radius:0}.list-group-horizontal-xxl>.list-group-item:last-child:not(:first-child){border-top-right-radius:var(--bs-list-group-border-radius);border-bottom-left-radius:0}.list-group-horizontal-xxl>.list-group-item.active{margin-top:0}.list-group-horizontal-xxl>.list-group-item+.list-group-item{border-top-width:var(--bs-list-group-border-width);border-left-width:0}.list-group-horizontal-xxl>.list-group-item+.list-group-item.active{margin-left:calc(-1 * var(--bs-list-group-border-width));border-left-width:var(--bs-list-group-border-width)}}.list-group-flush{border-radius:0}.list-group-flush>.list-group-item{border-width:0 0 var(--bs-list-group-border-width)}.list-group-flush>.list-group-item:last-child{border-bottom-width:0}.list-group-item-primary{--bs-list-group-color: var(--bs-primary-text-emphasis);--bs-list-group-bg: var(--bs-primary-bg-subtle);--bs-list-group-border-color: var(--bs-primary-border-subtle);--bs-list-group-action-hover-color: var(--bs-emphasis-color);--bs-list-group-action-hover-bg: var(--bs-primary-border-subtle);--bs-list-group-action-active-color: var(--bs-emphasis-color);--bs-list-group-action-active-bg: var(--bs-primary-border-subtle);--bs-list-group-active-color: var(--bs-primary-bg-subtle);--bs-list-group-active-bg: var(--bs-primary-text-emphasis);--bs-list-group-active-border-color: var(--bs-primary-text-emphasis)}.list-group-item-secondary{--bs-list-group-color: var(--bs-secondary-text-emphasis);--bs-list-group-bg: var(--bs-secondary-bg-subtle);--bs-list-group-border-color: var(--bs-secondary-border-subtle);--bs-list-group-action-hover-color: var(--bs-emphasis-color);--bs-list-group-action-hover-bg: var(--bs-secondary-border-subtle);--bs-list-group-action-active-color: var(--bs-emphasis-color);--bs-list-group-action-active-bg: var(--bs-secondary-border-subtle);--bs-list-group-active-color: var(--bs-secondary-bg-subtle);--bs-list-group-active-bg: var(--bs-secondary-text-emphasis);--bs-list-group-active-border-color: var(--bs-secondary-text-emphasis)}.list-group-item-success{--bs-list-group-color: var(--bs-success-text-emphasis);--bs-list-group-bg: var(--bs-success-bg-subtle);--bs-list-group-border-color: var(--bs-success-border-subtle);--bs-list-group-action-hover-color: var(--bs-emphasis-color);--bs-list-group-action-hover-bg: var(--bs-success-border-subtle);--bs-list-group-action-active-color: var(--bs-emphasis-color);--bs-list-group-action-active-bg: var(--bs-success-border-subtle);--bs-list-group-active-color: var(--bs-success-bg-subtle);--bs-list-group-active-bg: var(--bs-success-text-emphasis);--bs-list-group-active-border-color: var(--bs-success-text-emphasis)}.list-group-item-info{--bs-list-group-color: var(--bs-info-text-emphasis);--bs-list-group-bg: var(--bs-info-bg-subtle);--bs-list-group-border-color: var(--bs-info-border-subtle);--bs-list-group-action-hover-color: var(--bs-emphasis-color);--bs-list-group-action-hover-bg: var(--bs-info-border-subtle);--bs-list-group-action-active-color: var(--bs-emphasis-color);--bs-list-group-action-active-bg: var(--bs-info-border-subtle);--bs-list-group-active-color: var(--bs-info-bg-subtle);--bs-list-group-active-bg: var(--bs-info-text-emphasis);--bs-list-group-active-border-color: var(--bs-info-text-emphasis)}.list-group-item-warning{--bs-list-group-color: var(--bs-warning-text-emphasis);--bs-list-group-bg: var(--bs-warning-bg-subtle);--bs-list-group-border-color: var(--bs-warning-border-subtle);--bs-list-group-action-hover-color: var(--bs-emphasis-color);--bs-list-group-action-hover-bg: var(--bs-warning-border-subtle);--bs-list-group-action-active-color: var(--bs-emphasis-color);--bs-list-group-action-active-bg: var(--bs-warning-border-subtle);--bs-list-group-active-color: var(--bs-warning-bg-subtle);--bs-list-group-active-bg: var(--bs-warning-text-emphasis);--bs-list-group-active-border-color: var(--bs-warning-text-emphasis)}.list-group-item-danger{--bs-list-group-color: var(--bs-danger-text-emphasis);--bs-list-group-bg: var(--bs-danger-bg-subtle);--bs-list-group-border-color: var(--bs-danger-border-subtle);--bs-list-group-action-hover-color: var(--bs-emphasis-color);--bs-list-group-action-hover-bg: var(--bs-danger-border-subtle);--bs-list-group-action-active-color: var(--bs-emphasis-color);--bs-list-group-action-active-bg: var(--bs-danger-border-subtle);--bs-list-group-active-color: var(--bs-danger-bg-subtle);--bs-list-group-active-bg: var(--bs-danger-text-emphasis);--bs-list-group-active-border-color: var(--bs-danger-text-emphasis)}.list-group-item-light{--bs-list-group-color: var(--bs-light-text-emphasis);--bs-list-group-bg: var(--bs-light-bg-subtle);--bs-list-group-border-color: var(--bs-light-border-subtle);--bs-list-group-action-hover-color: var(--bs-emphasis-color);--bs-list-group-action-hover-bg: var(--bs-light-border-subtle);--bs-list-group-action-active-color: var(--bs-emphasis-color);--bs-list-group-action-active-bg: var(--bs-light-border-subtle);--bs-list-group-active-color: var(--bs-light-bg-subtle);--bs-list-group-active-bg: var(--bs-light-text-emphasis);--bs-list-group-active-border-color: var(--bs-light-text-emphasis)}.list-group-item-dark{--bs-list-group-color: var(--bs-dark-text-emphasis);--bs-list-group-bg: var(--bs-dark-bg-subtle);--bs-list-group-border-color: var(--bs-dark-border-subtle);--bs-list-group-action-hover-color: var(--bs-emphasis-color);--bs-list-group-action-hover-bg: var(--bs-dark-border-subtle);--bs-list-group-action-active-color: var(--bs-emphasis-color);--bs-list-group-action-active-bg: var(--bs-dark-border-subtle);--bs-list-group-active-color: var(--bs-dark-bg-subtle);--bs-list-group-active-bg: var(--bs-dark-text-emphasis);--bs-list-group-active-border-color: var(--bs-dark-text-emphasis)}.btn-close{--bs-btn-close-color: #000;--bs-btn-close-bg: url("data:image/svg+xml,%3csvg xmlns='http://www.w3.org/2000/svg' viewBox='0 0 16 16' fill='%23000'%3e%3cpath d='M.293.293a1 1 0 0 1 1.414 0L8 6.586 14.293.293a1 1 0 1 1 1.414 1.414L9.414 8l6.293 6.293a1 1 0 0 1-1.414 1.414L8 9.414l-6.293 6.293a1 1 0 0 1-1.414-1.414L6.586 8 .293 1.707a1 1 0 0 1 0-1.414z'/%3e%3c/svg%3e");--bs-btn-close-opacity: .5;--bs-btn-close-hover-opacity: .75;--bs-btn-close-focus-shadow: 0 0 0 .25rem rgba(13, 110, 253, .25);--bs-btn-close-focus-opacity: 1;--bs-btn-close-disabled-opacity: .25;--bs-btn-close-white-filter: invert(1) grayscale(100%) brightness(200%);box-sizing:content-box;width:1em;height:1em;padding:.25em;color:var(--bs-btn-close-color);background:transparent var(--bs-btn-close-bg) center/1em auto no-repeat;border:0;border-radius:.375rem;opacity:var(--bs-btn-close-opacity)}.btn-close:hover{color:var(--bs-btn-close-color);text-decoration:none;opacity:var(--bs-btn-close-hover-opacity)}.btn-close:focus{outline:0;box-shadow:var(--bs-btn-close-focus-shadow);opacity:var(--bs-btn-close-focus-opacity)}.btn-close:disabled,.btn-close.disabled{pointer-events:none;-webkit-user-select:none;user-select:none;opacity:var(--bs-btn-close-disabled-opacity)}.btn-close-white,[data-bs-theme=dark] .btn-close{filter:var(--bs-btn-close-white-filter)}.toast{--bs-toast-zindex: 1090;--bs-toast-padding-x: .75rem;--bs-toast-padding-y: .5rem;--bs-toast-spacing: 1.5rem;--bs-toast-max-width: 350px;--bs-toast-font-size: .875rem;--bs-toast-color: ;--bs-toast-bg: rgba(var(--bs-body-bg-rgb), .85);--bs-toast-border-width: var(--bs-border-width);--bs-toast-border-color: var(--bs-border-color-translucent);--bs-toast-border-radius: var(--bs-border-radius);--bs-toast-box-shadow: var(--bs-box-shadow);--bs-toast-header-color: var(--bs-secondary-color);--bs-toast-header-bg: rgba(var(--bs-body-bg-rgb), .85);--bs-toast-header-border-color: var(--bs-border-color-translucent);width:var(--bs-toast-max-width);max-width:100%;font-size:var(--bs-toast-font-size);color:var(--bs-toast-color);pointer-events:auto;background-color:var(--bs-toast-bg);background-clip:padding-box;border:var(--bs-toast-border-width) solid var(--bs-toast-border-color);box-shadow:var(--bs-toast-box-shadow);border-radius:var(--bs-toast-border-radius)}.toast.showing{opacity:0}.toast:not(.show){display:none}.toast-container{--bs-toast-zindex: 1090;position:absolute;z-index:var(--bs-toast-zindex);width:max-content;max-width:100%;pointer-events:none}.toast-container>:not(:last-child){margin-bottom:var(--bs-toast-spacing)}.toast-header{display:flex;align-items:center;padding:var(--bs-toast-padding-y) var(--bs-toast-padding-x);color:var(--bs-toast-header-color);background-color:var(--bs-toast-header-bg);background-clip:padding-box;border-bottom:var(--bs-toast-border-width) solid var(--bs-toast-header-border-color);border-top-left-radius:calc(var(--bs-toast-border-radius) - var(--bs-toast-border-width));border-top-right-radius:calc(var(--bs-toast-border-radius) - var(--bs-toast-border-width))}.toast-header .btn-close{margin-right:calc(-.5 * var(--bs-toast-padding-x));margin-left:var(--bs-toast-padding-x)}.toast-body{padding:var(--bs-toast-padding-x);word-wrap:break-word}.modal{--bs-modal-zindex: 1055;--bs-modal-width: 500px;--bs-modal-padding: 1rem;--bs-modal-margin: .5rem;--bs-modal-color: ;--bs-modal-bg: var(--bs-body-bg);--bs-modal-border-color: var(--bs-border-color-translucent);--bs-modal-border-width: var(--bs-border-width);--bs-modal-border-radius: var(--bs-border-radius-lg);--bs-modal-box-shadow: var(--bs-box-shadow-sm);--bs-modal-inner-border-radius: calc(var(--bs-border-radius-lg) - (var(--bs-border-width)));--bs-modal-header-padding-x: 1rem;--bs-modal-header-padding-y: 1rem;--bs-modal-header-padding: 1rem 1rem;--bs-modal-header-border-color: var(--bs-border-color);--bs-modal-header-border-width: var(--bs-border-width);--bs-modal-title-line-height: 1.5;--bs-modal-footer-gap: .5rem;--bs-modal-footer-bg: ;--bs-modal-footer-border-color: var(--bs-border-color);--bs-modal-footer-border-width: var(--bs-border-width);position:fixed;top:0;left:0;z-index:var(--bs-modal-zindex);display:none;width:100%;height:100%;overflow-x:hidden;overflow-y:auto;outline:0}.modal-dialog{position:relative;width:auto;margin:var(--bs-modal-margin);pointer-events:none}.modal.fade .modal-dialog{transition:transform .3s ease-out;transform:translateY(-50px)}@media (prefers-reduced-motion: reduce){.modal.fade .modal-dialog{transition:none}}.modal.show .modal-dialog{transform:none}.modal.modal-static .modal-dialog{transform:scale(1.02)}.modal-dialog-scrollable{height:calc(100% - var(--bs-modal-margin) * 2)}.modal-dialog-scrollable .modal-content{max-height:100%;overflow:hidden}.modal-dialog-scrollable .modal-body{overflow-y:auto}.modal-dialog-centered{display:flex;align-items:center;min-height:calc(100% - var(--bs-modal-margin) * 2)}.modal-content{position:relative;display:flex;flex-direction:column;width:100%;color:var(--bs-modal-color);pointer-events:auto;background-color:var(--bs-modal-bg);background-clip:padding-box;border:var(--bs-modal-border-width) solid var(--bs-modal-border-color);border-radius:var(--bs-modal-border-radius);outline:0}.modal-backdrop{--bs-backdrop-zindex: 1050;--bs-backdrop-bg: #000;--bs-backdrop-opacity: .5;position:fixed;top:0;left:0;z-index:var(--bs-backdrop-zindex);width:100vw;height:100vh;background-color:var(--bs-backdrop-bg)}.modal-backdrop.fade{opacity:0}.modal-backdrop.show{opacity:var(--bs-backdrop-opacity)}.modal-header{display:flex;flex-shrink:0;align-items:center;justify-content:space-between;padding:var(--bs-modal-header-padding);border-bottom:var(--bs-modal-header-border-width) solid var(--bs-modal-header-border-color);border-top-left-radius:var(--bs-modal-inner-border-radius);border-top-right-radius:var(--bs-modal-inner-border-radius)}.modal-header .btn-close{padding:calc(var(--bs-modal-header-padding-y) * .5) calc(var(--bs-modal-header-padding-x) * .5);margin:calc(-.5 * var(--bs-modal-header-padding-y)) calc(-.5 * var(--bs-modal-header-padding-x)) calc(-.5 * var(--bs-modal-header-padding-y)) auto}.modal-title{margin-bottom:0;line-height:var(--bs-modal-title-line-height)}.modal-body{position:relative;flex:1 1 auto;padding:var(--bs-modal-padding)}.modal-footer{display:flex;flex-shrink:0;flex-wrap:wrap;align-items:center;justify-content:flex-end;padding:calc(var(--bs-modal-padding) - var(--bs-modal-footer-gap) * .5);background-color:var(--bs-modal-footer-bg);border-top:var(--bs-modal-footer-border-width) solid var(--bs-modal-footer-border-color);border-bottom-right-radius:var(--bs-modal-inner-border-radius);border-bottom-left-radius:var(--bs-modal-inner-border-radius)}.modal-footer>*{margin:calc(var(--bs-modal-footer-gap) * .5)}@media (min-width: 576px){.modal{--bs-modal-margin: 1.75rem;--bs-modal-box-shadow: var(--bs-box-shadow)}.modal-dialog{max-width:var(--bs-modal-width);margin-right:auto;margin-left:auto}.modal-sm{--bs-modal-width: 300px}}@media (min-width: 992px){.modal-lg,.modal-xl{--bs-modal-width: 800px}}@media (min-width: 1200px){.modal-xl{--bs-modal-width: 1140px}}.modal-fullscreen{width:100vw;max-width:none;height:100%;margin:0}.modal-fullscreen .modal-content{height:100%;border:0;border-radius:0}.modal-fullscreen .modal-header,.modal-fullscreen .modal-footer{border-radius:0}.modal-fullscreen .modal-body{overflow-y:auto}@media (max-width: 575.98px){.modal-fullscreen-sm-down{width:100vw;max-width:none;height:100%;margin:0}.modal-fullscreen-sm-down .modal-content{height:100%;border:0;border-radius:0}.modal-fullscreen-sm-down .modal-header,.modal-fullscreen-sm-down .modal-footer{border-radius:0}.modal-fullscreen-sm-down .modal-body{overflow-y:auto}}@media (max-width: 767.98px){.modal-fullscreen-md-down{width:100vw;max-width:none;height:100%;margin:0}.modal-fullscreen-md-down .modal-content{height:100%;border:0;border-radius:0}.modal-fullscreen-md-down .modal-header,.modal-fullscreen-md-down .modal-footer{border-radius:0}.modal-fullscreen-md-down .modal-body{overflow-y:auto}}@media (max-width: 991.98px){.modal-fullscreen-lg-down{width:100vw;max-width:none;height:100%;margin:0}.modal-fullscreen-lg-down .modal-content{height:100%;border:0;border-radius:0}.modal-fullscreen-lg-down .modal-header,.modal-fullscreen-lg-down .modal-footer{border-radius:0}.modal-fullscreen-lg-down .modal-body{overflow-y:auto}}@media (max-width: 1199.98px){.modal-fullscreen-xl-down{width:100vw;max-width:none;height:100%;margin:0}.modal-fullscreen-xl-down .modal-content{height:100%;border:0;border-radius:0}.modal-fullscreen-xl-down .modal-header,.modal-fullscreen-xl-down .modal-footer{border-radius:0}.modal-fullscreen-xl-down .modal-body{overflow-y:auto}}@media (max-width: 1399.98px){.modal-fullscreen-xxl-down{width:100vw;max-width:none;height:100%;margin:0}.modal-fullscreen-xxl-down .modal-content{height:100%;border:0;border-radius:0}.modal-fullscreen-xxl-down .modal-header,.modal-fullscreen-xxl-down .modal-footer{border-radius:0}.modal-fullscreen-xxl-down .modal-body{overflow-y:auto}}.tooltip{--bs-tooltip-zindex: 1080;--bs-tooltip-max-width: 200px;--bs-tooltip-padding-x: .5rem;--bs-tooltip-padding-y: .25rem;--bs-tooltip-margin: ;--bs-tooltip-font-size: .875rem;--bs-tooltip-color: var(--bs-body-bg);--bs-tooltip-bg: var(--bs-emphasis-color);--bs-tooltip-border-radius: var(--bs-border-radius);--bs-tooltip-opacity: .9;--bs-tooltip-arrow-width: .8rem;--bs-tooltip-arrow-height: .4rem;z-index:var(--bs-tooltip-zindex);display:block;margin:var(--bs-tooltip-margin);font-family:var(--bs-font-sans-serif);font-style:normal;font-weight:400;line-height:1.5;text-align:left;text-align:start;text-decoration:none;text-shadow:none;text-transform:none;letter-spacing:normal;word-break:normal;white-space:normal;word-spacing:normal;line-break:auto;font-size:var(--bs-tooltip-font-size);word-wrap:break-word;opacity:0}.tooltip.show{opacity:var(--bs-tooltip-opacity)}.tooltip .tooltip-arrow{display:block;width:var(--bs-tooltip-arrow-width);height:var(--bs-tooltip-arrow-height)}.tooltip .tooltip-arrow:before{position:absolute;content:"";border-color:transparent;border-style:solid}.bs-tooltip-top .tooltip-arrow,.bs-tooltip-auto[data-popper-placement^=top] .tooltip-arrow{bottom:calc(-1 * var(--bs-tooltip-arrow-height))}.bs-tooltip-top .tooltip-arrow:before,.bs-tooltip-auto[data-popper-placement^=top] .tooltip-arrow:before{top:-1px;border-width:var(--bs-tooltip-arrow-height) calc(var(--bs-tooltip-arrow-width) * .5) 0;border-top-color:var(--bs-tooltip-bg)}.bs-tooltip-end .tooltip-arrow,.bs-tooltip-auto[data-popper-placement^=right] .tooltip-arrow{left:calc(-1 * var(--bs-tooltip-arrow-height));width:var(--bs-tooltip-arrow-height);height:var(--bs-tooltip-arrow-width)}.bs-tooltip-end .tooltip-arrow:before,.bs-tooltip-auto[data-popper-placement^=right] .tooltip-arrow:before{right:-1px;border-width:calc(var(--bs-tooltip-arrow-width) * .5) var(--bs-tooltip-arrow-height) calc(var(--bs-tooltip-arrow-width) * .5) 0;border-right-color:var(--bs-tooltip-bg)}.bs-tooltip-bottom .tooltip-arrow,.bs-tooltip-auto[data-popper-placement^=bottom] .tooltip-arrow{top:calc(-1 * var(--bs-tooltip-arrow-height))}.bs-tooltip-bottom .tooltip-arrow:before,.bs-tooltip-auto[data-popper-placement^=bottom] .tooltip-arrow:before{bottom:-1px;border-width:0 calc(var(--bs-tooltip-arrow-width) * .5) var(--bs-tooltip-arrow-height);border-bottom-color:var(--bs-tooltip-bg)}.bs-tooltip-start .tooltip-arrow,.bs-tooltip-auto[data-popper-placement^=left] .tooltip-arrow{right:calc(-1 * var(--bs-tooltip-arrow-height));width:var(--bs-tooltip-arrow-height);height:var(--bs-tooltip-arrow-width)}.bs-tooltip-start .tooltip-arrow:before,.bs-tooltip-auto[data-popper-placement^=left] .tooltip-arrow:before{left:-1px;border-width:calc(var(--bs-tooltip-arrow-width) * .5) 0 calc(var(--bs-tooltip-arrow-width) * .5) var(--bs-tooltip-arrow-height);border-left-color:var(--bs-tooltip-bg)}.tooltip-inner{max-width:var(--bs-tooltip-max-width);padding:var(--bs-tooltip-padding-y) var(--bs-tooltip-padding-x);color:var(--bs-tooltip-color);text-align:center;background-color:var(--bs-tooltip-bg);border-radius:var(--bs-tooltip-border-radius)}.popover{--bs-popover-zindex: 1070;--bs-popover-max-width: 276px;--bs-popover-font-size: .875rem;--bs-popover-bg: var(--bs-body-bg);--bs-popover-border-width: var(--bs-border-width);--bs-popover-border-color: var(--bs-border-color-translucent);--bs-popover-border-radius: var(--bs-border-radius-lg);--bs-popover-inner-border-radius: calc(var(--bs-border-radius-lg) - var(--bs-border-width));--bs-popover-box-shadow: var(--bs-box-shadow);--bs-popover-header-padding-x: 1rem;--bs-popover-header-padding-y: .5rem;--bs-popover-header-font-size: 1rem;--bs-popover-header-color: inherit;--bs-popover-header-bg: var(--bs-secondary-bg);--bs-popover-body-padding-x: 1rem;--bs-popover-body-padding-y: 1rem;--bs-popover-body-color: var(--bs-body-color);--bs-popover-arrow-width: 1rem;--bs-popover-arrow-height: .5rem;--bs-popover-arrow-border: var(--bs-popover-border-color);z-index:var(--bs-popover-zindex);display:block;max-width:var(--bs-popover-max-width);font-family:var(--bs-font-sans-serif);font-style:normal;font-weight:400;line-height:1.5;text-align:left;text-align:start;text-decoration:none;text-shadow:none;text-transform:none;letter-spacing:normal;word-break:normal;white-space:normal;word-spacing:normal;line-break:auto;font-size:var(--bs-popover-font-size);word-wrap:break-word;background-color:var(--bs-popover-bg);background-clip:padding-box;border:var(--bs-popover-border-width) solid var(--bs-popover-border-color);border-radius:var(--bs-popover-border-radius)}.popover .popover-arrow{display:block;width:var(--bs-popover-arrow-width);height:var(--bs-popover-arrow-height)}.popover .popover-arrow:before,.popover .popover-arrow:after{position:absolute;display:block;content:"";border-color:transparent;border-style:solid;border-width:0}.bs-popover-top>.popover-arrow,.bs-popover-auto[data-popper-placement^=top]>.popover-arrow{bottom:calc(-1 * (var(--bs-popover-arrow-height)) - var(--bs-popover-border-width))}.bs-popover-top>.popover-arrow:before,.bs-popover-auto[data-popper-placement^=top]>.popover-arrow:before,.bs-popover-top>.popover-arrow:after,.bs-popover-auto[data-popper-placement^=top]>.popover-arrow:after{border-width:var(--bs-popover-arrow-height) calc(var(--bs-popover-arrow-width) * .5) 0}.bs-popover-top>.popover-arrow:before,.bs-popover-auto[data-popper-placement^=top]>.popover-arrow:before{bottom:0;border-top-color:var(--bs-popover-arrow-border)}.bs-popover-top>.popover-arrow:after,.bs-popover-auto[data-popper-placement^=top]>.popover-arrow:after{bottom:var(--bs-popover-border-width);border-top-color:var(--bs-popover-bg)}.bs-popover-end>.popover-arrow,.bs-popover-auto[data-popper-placement^=right]>.popover-arrow{left:calc(-1 * (var(--bs-popover-arrow-height)) - var(--bs-popover-border-width));width:var(--bs-popover-arrow-height);height:var(--bs-popover-arrow-width)}.bs-popover-end>.popover-arrow:before,.bs-popover-auto[data-popper-placement^=right]>.popover-arrow:before,.bs-popover-end>.popover-arrow:after,.bs-popover-auto[data-popper-placement^=right]>.popover-arrow:after{border-width:calc(var(--bs-popover-arrow-width) * .5) var(--bs-popover-arrow-height) calc(var(--bs-popover-arrow-width) * .5) 0}.bs-popover-end>.popover-arrow:before,.bs-popover-auto[data-popper-placement^=right]>.popover-arrow:before{left:0;border-right-color:var(--bs-popover-arrow-border)}.bs-popover-end>.popover-arrow:after,.bs-popover-auto[data-popper-placement^=right]>.popover-arrow:after{left:var(--bs-popover-border-width);border-right-color:var(--bs-popover-bg)}.bs-popover-bottom>.popover-arrow,.bs-popover-auto[data-popper-placement^=bottom]>.popover-arrow{top:calc(-1 * (var(--bs-popover-arrow-height)) - var(--bs-popover-border-width))}.bs-popover-bottom>.popover-arrow:before,.bs-popover-auto[data-popper-placement^=bottom]>.popover-arrow:before,.bs-popover-bottom>.popover-arrow:after,.bs-popover-auto[data-popper-placement^=bottom]>.popover-arrow:after{border-width:0 calc(var(--bs-popover-arrow-width) * .5) var(--bs-popover-arrow-height)}.bs-popover-bottom>.popover-arrow:before,.bs-popover-auto[data-popper-placement^=bottom]>.popover-arrow:before{top:0;border-bottom-color:var(--bs-popover-arrow-border)}.bs-popover-bottom>.popover-arrow:after,.bs-popover-auto[data-popper-placement^=bottom]>.popover-arrow:after{top:var(--bs-popover-border-width);border-bottom-color:var(--bs-popover-bg)}.bs-popover-bottom .popover-header:before,.bs-popover-auto[data-popper-placement^=bottom] .popover-header:before{position:absolute;top:0;left:50%;display:block;width:var(--bs-popover-arrow-width);margin-left:calc(-.5 * var(--bs-popover-arrow-width));content:"";border-bottom:var(--bs-popover-border-width) solid var(--bs-popover-header-bg)}.bs-popover-start>.popover-arrow,.bs-popover-auto[data-popper-placement^=left]>.popover-arrow{right:calc(-1 * (var(--bs-popover-arrow-height)) - var(--bs-popover-border-width));width:var(--bs-popover-arrow-height);height:var(--bs-popover-arrow-width)}.bs-popover-start>.popover-arrow:before,.bs-popover-auto[data-popper-placement^=left]>.popover-arrow:before,.bs-popover-start>.popover-arrow:after,.bs-popover-auto[data-popper-placement^=left]>.popover-arrow:after{border-width:calc(var(--bs-popover-arrow-width) * .5) 0 calc(var(--bs-popover-arrow-width) * .5) var(--bs-popover-arrow-height)}.bs-popover-start>.popover-arrow:before,.bs-popover-auto[data-popper-placement^=left]>.popover-arrow:before{right:0;border-left-color:var(--bs-popover-arrow-border)}.bs-popover-start>.popover-arrow:after,.bs-popover-auto[data-popper-placement^=left]>.popover-arrow:after{right:var(--bs-popover-border-width);border-left-color:var(--bs-popover-bg)}.popover-header{padding:var(--bs-popover-header-padding-y) var(--bs-popover-header-padding-x);margin-bottom:0;font-size:var(--bs-popover-header-font-size);color:var(--bs-popover-header-color);background-color:var(--bs-popover-header-bg);border-bottom:var(--bs-popover-border-width) solid var(--bs-popover-border-color);border-top-left-radius:var(--bs-popover-inner-border-radius);border-top-right-radius:var(--bs-popover-inner-border-radius)}.popover-header:empty{display:none}.popover-body{padding:var(--bs-popover-body-padding-y) var(--bs-popover-body-padding-x);color:var(--bs-popover-body-color)}.carousel{position:relative}.carousel.pointer-event{touch-action:pan-y}.carousel-inner{position:relative;width:100%;overflow:hidden}.carousel-inner:after{display:block;clear:both;content:""}.carousel-item{position:relative;display:none;float:left;width:100%;margin-right:-100%;backface-visibility:hidden;transition:transform .6s ease-in-out}@media (prefers-reduced-motion: reduce){.carousel-item{transition:none}}.carousel-item.active,.carousel-item-next,.carousel-item-prev{display:block}.carousel-item-next:not(.carousel-item-start),.active.carousel-item-end{transform:translate(100%)}.carousel-item-prev:not(.carousel-item-end),.active.carousel-item-start{transform:translate(-100%)}.carousel-fade .carousel-item{opacity:0;transition-property:opacity;transform:none}.carousel-fade .carousel-item.active,.carousel-fade .carousel-item-next.carousel-item-start,.carousel-fade .carousel-item-prev.carousel-item-end{z-index:1;opacity:1}.carousel-fade .active.carousel-item-start,.carousel-fade .active.carousel-item-end{z-index:0;opacity:0;transition:opacity 0s .6s}@media (prefers-reduced-motion: reduce){.carousel-fade .active.carousel-item-start,.carousel-fade .active.carousel-item-end{transition:none}}.carousel-control-prev,.carousel-control-next{position:absolute;top:0;bottom:0;z-index:1;display:flex;align-items:center;justify-content:center;width:15%;padding:0;color:#fff;text-align:center;background:none;border:0;opacity:.5;transition:opacity .15s ease}@media (prefers-reduced-motion: reduce){.carousel-control-prev,.carousel-control-next{transition:none}}.carousel-control-prev:hover,.carousel-control-prev:focus,.carousel-control-next:hover,.carousel-control-next:focus{color:#fff;text-decoration:none;outline:0;opacity:.9}.carousel-control-prev{left:0}.carousel-control-next{right:0}.carousel-control-prev-icon,.carousel-control-next-icon{display:inline-block;width:2rem;height:2rem;background-repeat:no-repeat;background-position:50%;background-size:100% 100%}.carousel-control-prev-icon{background-image:url("data:image/svg+xml,%3csvg xmlns='http://www.w3.org/2000/svg' viewBox='0 0 16 16' fill='%23fff'%3e%3cpath d='M11.354 1.646a.5.5 0 0 1 0 .708L5.707 8l5.647 5.646a.5.5 0 0 1-.708.708l-6-6a.5.5 0 0 1 0-.708l6-6a.5.5 0 0 1 .708 0z'/%3e%3c/svg%3e")}.carousel-control-next-icon{background-image:url("data:image/svg+xml,%3csvg xmlns='http://www.w3.org/2000/svg' viewBox='0 0 16 16' fill='%23fff'%3e%3cpath d='M4.646 1.646a.5.5 0 0 1 .708 0l6 6a.5.5 0 0 1 0 .708l-6 6a.5.5 0 0 1-.708-.708L10.293 8 4.646 2.354a.5.5 0 0 1 0-.708z'/%3e%3c/svg%3e")}.carousel-indicators{position:absolute;right:0;bottom:0;left:0;z-index:2;display:flex;justify-content:center;padding:0;margin-right:15%;margin-bottom:1rem;margin-left:15%}.carousel-indicators [data-bs-target]{box-sizing:content-box;flex:0 1 auto;width:30px;height:3px;padding:0;margin-right:3px;margin-left:3px;text-indent:-999px;cursor:pointer;background-color:#fff;background-clip:padding-box;border:0;border-top:10px solid transparent;border-bottom:10px solid transparent;opacity:.5;transition:opacity .6s ease}@media (prefers-reduced-motion: reduce){.carousel-indicators [data-bs-target]{transition:none}}.carousel-indicators .active{opacity:1}.carousel-caption{position:absolute;right:15%;bottom:1.25rem;left:15%;padding-top:1.25rem;padding-bottom:1.25rem;color:#fff;text-align:center}.carousel-dark .carousel-control-prev-icon,.carousel-dark .carousel-control-next-icon{filter:invert(1) grayscale(100)}.carousel-dark .carousel-indicators [data-bs-target]{background-color:#000}.carousel-dark .carousel-caption{color:#000}[data-bs-theme=dark] .carousel .carousel-control-prev-icon,[data-bs-theme=dark] .carousel .carousel-control-next-icon,[data-bs-theme=dark].carousel .carousel-control-prev-icon,[data-bs-theme=dark].carousel .carousel-control-next-icon{filter:invert(1) grayscale(100)}[data-bs-theme=dark] .carousel .carousel-indicators [data-bs-target],[data-bs-theme=dark].carousel .carousel-indicators [data-bs-target]{background-color:#000}[data-bs-theme=dark] .carousel .carousel-caption,[data-bs-theme=dark].carousel .carousel-caption{color:#000}.spinner-grow,.spinner-border{display:inline-block;width:var(--bs-spinner-width);height:var(--bs-spinner-height);vertical-align:var(--bs-spinner-vertical-align);border-radius:50%;animation:var(--bs-spinner-animation-speed) linear infinite var(--bs-spinner-animation-name)}@keyframes spinner-border{to{transform:rotate(360deg)}}.spinner-border{--bs-spinner-width: 2rem;--bs-spinner-height: 2rem;--bs-spinner-vertical-align: -.125em;--bs-spinner-border-width: .25em;--bs-spinner-animation-speed: .75s;--bs-spinner-animation-name: spinner-border;border:var(--bs-spinner-border-width) solid currentcolor;border-right-color:transparent}.spinner-border-sm{--bs-spinner-width: 1rem;--bs-spinner-height: 1rem;--bs-spinner-border-width: .2em}@keyframes spinner-grow{0%{transform:scale(0)}50%{opacity:1;transform:none}}.spinner-grow{--bs-spinner-width: 2rem;--bs-spinner-height: 2rem;--bs-spinner-vertical-align: -.125em;--bs-spinner-animation-speed: .75s;--bs-spinner-animation-name: spinner-grow;background-color:currentcolor;opacity:0}.spinner-grow-sm{--bs-spinner-width: 1rem;--bs-spinner-height: 1rem}@media (prefers-reduced-motion: reduce){.spinner-border,.spinner-grow{--bs-spinner-animation-speed: 1.5s}}.offcanvas,.offcanvas-xxl,.offcanvas-xl,.offcanvas-lg,.offcanvas-md,.offcanvas-sm{--bs-offcanvas-zindex: 1045;--bs-offcanvas-width: 400px;--bs-offcanvas-height: 30vh;--bs-offcanvas-padding-x: 1rem;--bs-offcanvas-padding-y: 1rem;--bs-offcanvas-color: var(--bs-body-color);--bs-offcanvas-bg: var(--bs-body-bg);--bs-offcanvas-border-width: var(--bs-border-width);--bs-offcanvas-border-color: var(--bs-border-color-translucent);--bs-offcanvas-box-shadow: var(--bs-box-shadow-sm);--bs-offcanvas-transition: transform .3s ease-in-out;--bs-offcanvas-title-line-height: 1.5}@media (max-width: 575.98px){.offcanvas-sm{position:fixed;bottom:0;z-index:var(--bs-offcanvas-zindex);display:flex;flex-direction:column;max-width:100%;color:var(--bs-offcanvas-color);visibility:hidden;background-color:var(--bs-offcanvas-bg);background-clip:padding-box;outline:0;transition:var(--bs-offcanvas-transition)}}@media (max-width: 575.98px) and (prefers-reduced-motion: reduce){.offcanvas-sm{transition:none}}@media (max-width: 575.98px){.offcanvas-sm.offcanvas-start{top:0;left:0;width:var(--bs-offcanvas-width);border-right:var(--bs-offcanvas-border-width) solid var(--bs-offcanvas-border-color);transform:translate(-100%)}.offcanvas-sm.offcanvas-end{top:0;right:0;width:var(--bs-offcanvas-width);border-left:var(--bs-offcanvas-border-width) solid var(--bs-offcanvas-border-color);transform:translate(100%)}.offcanvas-sm.offcanvas-top{top:0;right:0;left:0;height:var(--bs-offcanvas-height);max-height:100%;border-bottom:var(--bs-offcanvas-border-width) solid var(--bs-offcanvas-border-color);transform:translateY(-100%)}.offcanvas-sm.offcanvas-bottom{right:0;left:0;height:var(--bs-offcanvas-height);max-height:100%;border-top:var(--bs-offcanvas-border-width) solid var(--bs-offcanvas-border-color);transform:translateY(100%)}.offcanvas-sm.showing,.offcanvas-sm.show:not(.hiding){transform:none}.offcanvas-sm.showing,.offcanvas-sm.hiding,.offcanvas-sm.show{visibility:visible}}@media (min-width: 576px){.offcanvas-sm{--bs-offcanvas-height: auto;--bs-offcanvas-border-width: 0;background-color:transparent!important}.offcanvas-sm .offcanvas-header{display:none}.offcanvas-sm .offcanvas-body{display:flex;flex-grow:0;padding:0;overflow-y:visible;background-color:transparent!important}}@media (max-width: 767.98px){.offcanvas-md{position:fixed;bottom:0;z-index:var(--bs-offcanvas-zindex);display:flex;flex-direction:column;max-width:100%;color:var(--bs-offcanvas-color);visibility:hidden;background-color:var(--bs-offcanvas-bg);background-clip:padding-box;outline:0;transition:var(--bs-offcanvas-transition)}}@media (max-width: 767.98px) and (prefers-reduced-motion: reduce){.offcanvas-md{transition:none}}@media (max-width: 767.98px){.offcanvas-md.offcanvas-start{top:0;left:0;width:var(--bs-offcanvas-width);border-right:var(--bs-offcanvas-border-width) solid var(--bs-offcanvas-border-color);transform:translate(-100%)}.offcanvas-md.offcanvas-end{top:0;right:0;width:var(--bs-offcanvas-width);border-left:var(--bs-offcanvas-border-width) solid var(--bs-offcanvas-border-color);transform:translate(100%)}.offcanvas-md.offcanvas-top{top:0;right:0;left:0;height:var(--bs-offcanvas-height);max-height:100%;border-bottom:var(--bs-offcanvas-border-width) solid var(--bs-offcanvas-border-color);transform:translateY(-100%)}.offcanvas-md.offcanvas-bottom{right:0;left:0;height:var(--bs-offcanvas-height);max-height:100%;border-top:var(--bs-offcanvas-border-width) solid var(--bs-offcanvas-border-color);transform:translateY(100%)}.offcanvas-md.showing,.offcanvas-md.show:not(.hiding){transform:none}.offcanvas-md.showing,.offcanvas-md.hiding,.offcanvas-md.show{visibility:visible}}@media (min-width: 768px){.offcanvas-md{--bs-offcanvas-height: auto;--bs-offcanvas-border-width: 0;background-color:transparent!important}.offcanvas-md .offcanvas-header{display:none}.offcanvas-md .offcanvas-body{display:flex;flex-grow:0;padding:0;overflow-y:visible;background-color:transparent!important}}@media (max-width: 991.98px){.offcanvas-lg{position:fixed;bottom:0;z-index:var(--bs-offcanvas-zindex);display:flex;flex-direction:column;max-width:100%;color:var(--bs-offcanvas-color);visibility:hidden;background-color:var(--bs-offcanvas-bg);background-clip:padding-box;outline:0;transition:var(--bs-offcanvas-transition)}}@media (max-width: 991.98px) and (prefers-reduced-motion: reduce){.offcanvas-lg{transition:none}}@media (max-width: 991.98px){.offcanvas-lg.offcanvas-start{top:0;left:0;width:var(--bs-offcanvas-width);border-right:var(--bs-offcanvas-border-width) solid var(--bs-offcanvas-border-color);transform:translate(-100%)}.offcanvas-lg.offcanvas-end{top:0;right:0;width:var(--bs-offcanvas-width);border-left:var(--bs-offcanvas-border-width) solid var(--bs-offcanvas-border-color);transform:translate(100%)}.offcanvas-lg.offcanvas-top{top:0;right:0;left:0;height:var(--bs-offcanvas-height);max-height:100%;border-bottom:var(--bs-offcanvas-border-width) solid var(--bs-offcanvas-border-color);transform:translateY(-100%)}.offcanvas-lg.offcanvas-bottom{right:0;left:0;height:var(--bs-offcanvas-height);max-height:100%;border-top:var(--bs-offcanvas-border-width) solid var(--bs-offcanvas-border-color);transform:translateY(100%)}.offcanvas-lg.showing,.offcanvas-lg.show:not(.hiding){transform:none}.offcanvas-lg.showing,.offcanvas-lg.hiding,.offcanvas-lg.show{visibility:visible}}@media (min-width: 992px){.offcanvas-lg{--bs-offcanvas-height: auto;--bs-offcanvas-border-width: 0;background-color:transparent!important}.offcanvas-lg .offcanvas-header{display:none}.offcanvas-lg .offcanvas-body{display:flex;flex-grow:0;padding:0;overflow-y:visible;background-color:transparent!important}}@media (max-width: 1199.98px){.offcanvas-xl{position:fixed;bottom:0;z-index:var(--bs-offcanvas-zindex);display:flex;flex-direction:column;max-width:100%;color:var(--bs-offcanvas-color);visibility:hidden;background-color:var(--bs-offcanvas-bg);background-clip:padding-box;outline:0;transition:var(--bs-offcanvas-transition)}}@media (max-width: 1199.98px) and (prefers-reduced-motion: reduce){.offcanvas-xl{transition:none}}@media (max-width: 1199.98px){.offcanvas-xl.offcanvas-start{top:0;left:0;width:var(--bs-offcanvas-width);border-right:var(--bs-offcanvas-border-width) solid var(--bs-offcanvas-border-color);transform:translate(-100%)}.offcanvas-xl.offcanvas-end{top:0;right:0;width:var(--bs-offcanvas-width);border-left:var(--bs-offcanvas-border-width) solid var(--bs-offcanvas-border-color);transform:translate(100%)}.offcanvas-xl.offcanvas-top{top:0;right:0;left:0;height:var(--bs-offcanvas-height);max-height:100%;border-bottom:var(--bs-offcanvas-border-width) solid var(--bs-offcanvas-border-color);transform:translateY(-100%)}.offcanvas-xl.offcanvas-bottom{right:0;left:0;height:var(--bs-offcanvas-height);max-height:100%;border-top:var(--bs-offcanvas-border-width) solid var(--bs-offcanvas-border-color);transform:translateY(100%)}.offcanvas-xl.showing,.offcanvas-xl.show:not(.hiding){transform:none}.offcanvas-xl.showing,.offcanvas-xl.hiding,.offcanvas-xl.show{visibility:visible}}@media (min-width: 1200px){.offcanvas-xl{--bs-offcanvas-height: auto;--bs-offcanvas-border-width: 0;background-color:transparent!important}.offcanvas-xl .offcanvas-header{display:none}.offcanvas-xl .offcanvas-body{display:flex;flex-grow:0;padding:0;overflow-y:visible;background-color:transparent!important}}@media (max-width: 1399.98px){.offcanvas-xxl{position:fixed;bottom:0;z-index:var(--bs-offcanvas-zindex);display:flex;flex-direction:column;max-width:100%;color:var(--bs-offcanvas-color);visibility:hidden;background-color:var(--bs-offcanvas-bg);background-clip:padding-box;outline:0;transition:var(--bs-offcanvas-transition)}}@media (max-width: 1399.98px) and (prefers-reduced-motion: reduce){.offcanvas-xxl{transition:none}}@media (max-width: 1399.98px){.offcanvas-xxl.offcanvas-start{top:0;left:0;width:var(--bs-offcanvas-width);border-right:var(--bs-offcanvas-border-width) solid var(--bs-offcanvas-border-color);transform:translate(-100%)}.offcanvas-xxl.offcanvas-end{top:0;right:0;width:var(--bs-offcanvas-width);border-left:var(--bs-offcanvas-border-width) solid var(--bs-offcanvas-border-color);transform:translate(100%)}.offcanvas-xxl.offcanvas-top{top:0;right:0;left:0;height:var(--bs-offcanvas-height);max-height:100%;border-bottom:var(--bs-offcanvas-border-width) solid var(--bs-offcanvas-border-color);transform:translateY(-100%)}.offcanvas-xxl.offcanvas-bottom{right:0;left:0;height:var(--bs-offcanvas-height);max-height:100%;border-top:var(--bs-offcanvas-border-width) solid var(--bs-offcanvas-border-color);transform:translateY(100%)}.offcanvas-xxl.showing,.offcanvas-xxl.show:not(.hiding){transform:none}.offcanvas-xxl.showing,.offcanvas-xxl.hiding,.offcanvas-xxl.show{visibility:visible}}@media (min-width: 1400px){.offcanvas-xxl{--bs-offcanvas-height: auto;--bs-offcanvas-border-width: 0;background-color:transparent!important}.offcanvas-xxl .offcanvas-header{display:none}.offcanvas-xxl .offcanvas-body{display:flex;flex-grow:0;padding:0;overflow-y:visible;background-color:transparent!important}}.offcanvas{position:fixed;bottom:0;z-index:var(--bs-offcanvas-zindex);display:flex;flex-direction:column;max-width:100%;color:var(--bs-offcanvas-color);visibility:hidden;background-color:var(--bs-offcanvas-bg);background-clip:padding-box;outline:0;transition:var(--bs-offcanvas-transition)}@media (prefers-reduced-motion: reduce){.offcanvas{transition:none}}.offcanvas.offcanvas-start{top:0;left:0;width:var(--bs-offcanvas-width);border-right:var(--bs-offcanvas-border-width) solid var(--bs-offcanvas-border-color);transform:translate(-100%)}.offcanvas.offcanvas-end{top:0;right:0;width:var(--bs-offcanvas-width);border-left:var(--bs-offcanvas-border-width) solid var(--bs-offcanvas-border-color);transform:translate(100%)}.offcanvas.offcanvas-top{top:0;right:0;left:0;height:var(--bs-offcanvas-height);max-height:100%;border-bottom:var(--bs-offcanvas-border-width) solid var(--bs-offcanvas-border-color);transform:translateY(-100%)}.offcanvas.offcanvas-bottom{right:0;left:0;height:var(--bs-offcanvas-height);max-height:100%;border-top:var(--bs-offcanvas-border-width) solid var(--bs-offcanvas-border-color);transform:translateY(100%)}.offcanvas.showing,.offcanvas.show:not(.hiding){transform:none}.offcanvas.showing,.offcanvas.hiding,.offcanvas.show{visibility:visible}.offcanvas-backdrop{position:fixed;top:0;left:0;z-index:1040;width:100vw;height:100vh;background-color:#000}.offcanvas-backdrop.fade{opacity:0}.offcanvas-backdrop.show{opacity:.5}.offcanvas-header{display:flex;align-items:center;justify-content:space-between;padding:var(--bs-offcanvas-padding-y) var(--bs-offcanvas-padding-x)}.offcanvas-header .btn-close{padding:calc(var(--bs-offcanvas-padding-y) * .5) calc(var(--bs-offcanvas-padding-x) * .5);margin-top:calc(-.5 * var(--bs-offcanvas-padding-y));margin-right:calc(-.5 * var(--bs-offcanvas-padding-x));margin-bottom:calc(-.5 * var(--bs-offcanvas-padding-y))}.offcanvas-title{margin-bottom:0;line-height:var(--bs-offcanvas-title-line-height)}.offcanvas-body{flex-grow:1;padding:var(--bs-offcanvas-padding-y) var(--bs-offcanvas-padding-x);overflow-y:auto}.placeholder{display:inline-block;min-height:1em;vertical-align:middle;cursor:wait;background-color:currentcolor;opacity:.5}.placeholder.btn:before{display:inline-block;content:""}.placeholder-xs{min-height:.6em}.placeholder-sm{min-height:.8em}.placeholder-lg{min-height:1.2em}.placeholder-glow .placeholder{animation:placeholder-glow 2s ease-in-out infinite}@keyframes placeholder-glow{50%{opacity:.2}}.placeholder-wave{-webkit-mask-image:linear-gradient(130deg,#000 55%,rgba(0,0,0,.8) 75%,#000 95%);mask-image:linear-gradient(130deg,#000 55%,rgba(0,0,0,.8) 75%,#000 95%);-webkit-mask-size:200% 100%;mask-size:200% 100%;animation:placeholder-wave 2s linear infinite}@keyframes placeholder-wave{to{-webkit-mask-position:-200% 0%;mask-position:-200% 0%}}.clearfix:after{display:block;clear:both;content:""}.text-bg-primary{color:#fff!important;background-color:RGBA(var(--bs-primary-rgb),var(--bs-bg-opacity, 1))!important}.text-bg-secondary{color:#000!important;background-color:RGBA(var(--bs-secondary-rgb),var(--bs-bg-opacity, 1))!important}.text-bg-success{color:#fff!important;background-color:RGBA(var(--bs-success-rgb),var(--bs-bg-opacity, 1))!important}.text-bg-info{color:#000!important;background-color:RGBA(var(--bs-info-rgb),var(--bs-bg-opacity, 1))!important}.text-bg-warning{color:#000!important;background-color:RGBA(var(--bs-warning-rgb),var(--bs-bg-opacity, 1))!important}.text-bg-danger{color:#000!important;background-color:RGBA(var(--bs-danger-rgb),var(--bs-bg-opacity, 1))!important}.text-bg-light{color:#000!important;background-color:RGBA(var(--bs-light-rgb),var(--bs-bg-opacity, 1))!important}.text-bg-dark{color:#fff!important;background-color:RGBA(var(--bs-dark-rgb),var(--bs-bg-opacity, 1))!important}.link-primary{color:RGBA(var(--bs-primary-rgb),var(--bs-link-opacity, 1))!important;text-decoration-color:RGBA(var(--bs-primary-rgb),var(--bs-link-underline-opacity, 1))!important}.link-primary:hover,.link-primary:focus{color:RGBA(37,36,78,var(--bs-link-opacity, 1))!important;text-decoration-color:RGBA(37,36,78,var(--bs-link-underline-opacity, 1))!important}.link-secondary{color:RGBA(var(--bs-secondary-rgb),var(--bs-link-opacity, 1))!important;text-decoration-color:RGBA(var(--bs-secondary-rgb),var(--bs-link-underline-opacity, 1))!important}.link-secondary:hover,.link-secondary:focus{color:RGBA(182,182,182,var(--bs-link-opacity, 1))!important;text-decoration-color:RGBA(182,182,182,var(--bs-link-underline-opacity, 1))!important}.link-success{color:RGBA(var(--bs-success-rgb),var(--bs-link-opacity, 1))!important;text-decoration-color:RGBA(var(--bs-success-rgb),var(--bs-link-underline-opacity, 1))!important}.link-success:hover,.link-success:focus{color:RGBA(0,43,40,var(--bs-link-opacity, 1))!important;text-decoration-color:RGBA(0,43,40,var(--bs-link-underline-opacity, 1))!important}.link-info{color:RGBA(var(--bs-info-rgb),var(--bs-link-opacity, 1))!important;text-decoration-color:RGBA(var(--bs-info-rgb),var(--bs-link-underline-opacity, 1))!important}.link-info:hover,.link-info:focus{color:RGBA(155,169,208,var(--bs-link-opacity, 1))!important;text-decoration-color:RGBA(155,169,208,var(--bs-link-underline-opacity, 1))!important}.link-warning{color:RGBA(var(--bs-warning-rgb),var(--bs-link-opacity, 1))!important;text-decoration-color:RGBA(var(--bs-warning-rgb),var(--bs-link-underline-opacity, 1))!important}.link-warning:hover,.link-warning:focus{color:RGBA(255,222,183,var(--bs-link-opacity, 1))!important;text-decoration-color:RGBA(255,222,183,var(--bs-link-underline-opacity, 1))!important}.link-danger{color:RGBA(var(--bs-danger-rgb),var(--bs-link-opacity, 1))!important;text-decoration-color:RGBA(var(--bs-danger-rgb),var(--bs-link-underline-opacity, 1))!important}.link-danger:hover,.link-danger:focus{color:RGBA(255,175,175,var(--bs-link-opacity, 1))!important;text-decoration-color:RGBA(255,175,175,var(--bs-link-underline-opacity, 1))!important}.link-light{color:RGBA(var(--bs-light-rgb),var(--bs-link-opacity, 1))!important;text-decoration-color:RGBA(var(--bs-light-rgb),var(--bs-link-underline-opacity, 1))!important}.link-light:hover,.link-light:focus{color:RGBA(249,250,251,var(--bs-link-opacity, 1))!important;text-decoration-color:RGBA(249,250,251,var(--bs-link-underline-opacity, 1))!important}.link-dark{color:RGBA(var(--bs-dark-rgb),var(--bs-link-opacity, 1))!important;text-decoration-color:RGBA(var(--bs-dark-rgb),var(--bs-link-underline-opacity, 1))!important}.link-dark:hover,.link-dark:focus{color:RGBA(26,30,33,var(--bs-link-opacity, 1))!important;text-decoration-color:RGBA(26,30,33,var(--bs-link-underline-opacity, 1))!important}.link-body-emphasis{color:RGBA(var(--bs-emphasis-color-rgb),var(--bs-link-opacity, 1))!important;text-decoration-color:RGBA(var(--bs-emphasis-color-rgb),var(--bs-link-underline-opacity, 1))!important}.link-body-emphasis:hover,.link-body-emphasis:focus{color:RGBA(var(--bs-emphasis-color-rgb),var(--bs-link-opacity, .75))!important;text-decoration-color:RGBA(var(--bs-emphasis-color-rgb),var(--bs-link-underline-opacity, .75))!important}.focus-ring:focus{outline:0;box-shadow:var(--bs-focus-ring-x, 0) var(--bs-focus-ring-y, 0) var(--bs-focus-ring-blur, 0) var(--bs-focus-ring-width) var(--bs-focus-ring-color)}.icon-link{display:inline-flex;gap:.375rem;align-items:center;text-decoration-color:rgba(var(--bs-link-color-rgb),var(--bs-link-opacity, .5));text-underline-offset:.25em;backface-visibility:hidden}.icon-link>.bi{flex-shrink:0;width:1em;height:1em;fill:currentcolor;transition:.2s ease-in-out transform}@media (prefers-reduced-motion: reduce){.icon-link>.bi{transition:none}}.icon-link-hover:hover>.bi,.icon-link-hover:focus-visible>.bi{transform:var(--bs-icon-link-transform, translate3d(.25em, 0, 0))}.ratio{position:relative;width:100%}.ratio:before{display:block;padding-top:var(--bs-aspect-ratio);content:""}.ratio>*{position:absolute;top:0;left:0;width:100%;height:100%}.ratio-1x1{--bs-aspect-ratio: 100%}.ratio-4x3{--bs-aspect-ratio: 75%}.ratio-16x9{--bs-aspect-ratio: 56.25%}.ratio-21x9{--bs-aspect-ratio: 42.8571428571%}.fixed-top{position:fixed;top:0;right:0;left:0;z-index:1030}.fixed-bottom{position:fixed;right:0;bottom:0;left:0;z-index:1030}.sticky-top{position:sticky;top:0;z-index:1020}.sticky-bottom{position:sticky;bottom:0;z-index:1020}@media (min-width: 576px){.sticky-sm-top{position:sticky;top:0;z-index:1020}.sticky-sm-bottom{position:sticky;bottom:0;z-index:1020}}@media (min-width: 768px){.sticky-md-top{position:sticky;top:0;z-index:1020}.sticky-md-bottom{position:sticky;bottom:0;z-index:1020}}@media (min-width: 992px){.sticky-lg-top{position:sticky;top:0;z-index:1020}.sticky-lg-bottom{position:sticky;bottom:0;z-index:1020}}@media (min-width: 1200px){.sticky-xl-top{position:sticky;top:0;z-index:1020}.sticky-xl-bottom{position:sticky;bottom:0;z-index:1020}}@media (min-width: 1400px){.sticky-xxl-top{position:sticky;top:0;z-index:1020}.sticky-xxl-bottom{position:sticky;bottom:0;z-index:1020}}.hstack{display:flex;flex-direction:row;align-items:center;align-self:stretch}.vstack{display:flex;flex:1 1 auto;flex-direction:column;align-self:stretch}.visually-hidden,.visually-hidden-focusable:not(:focus):not(:focus-within){width:1px!important;height:1px!important;padding:0!important;margin:-1px!important;overflow:hidden!important;clip:rect(0,0,0,0)!important;white-space:nowrap!important;border:0!important}.visually-hidden:not(caption),.visually-hidden-focusable:not(:focus):not(:focus-within):not(caption){position:absolute!important}.stretched-link:after{position:absolute;inset:0;z-index:1;content:""}.text-truncate{overflow:hidden;text-overflow:ellipsis;white-space:nowrap}.vr{display:inline-block;align-self:stretch;width:var(--bs-border-width);min-height:1em;background-color:currentcolor;opacity:.25}.align-baseline{vertical-align:baseline!important}.align-top{vertical-align:top!important}.align-middle{vertical-align:middle!important}.align-bottom{vertical-align:bottom!important}.align-text-bottom{vertical-align:text-bottom!important}.align-text-top{vertical-align:text-top!important}.float-start{float:left!important}.float-end{float:right!important}.float-none{float:none!important}.object-fit-contain{object-fit:contain!important}.object-fit-cover{object-fit:cover!important}.object-fit-fill{object-fit:fill!important}.object-fit-scale{object-fit:scale-down!important}.object-fit-none{object-fit:none!important}.opacity-0{opacity:0!important}.opacity-25{opacity:.25!important}.opacity-50{opacity:.5!important}.opacity-75{opacity:.75!important}.opacity-100{opacity:1!important}.overflow-auto{overflow:auto!important}.overflow-hidden{overflow:hidden!important}.overflow-visible{overflow:visible!important}.overflow-scroll{overflow:scroll!important}.overflow-x-auto{overflow-x:auto!important}.overflow-x-hidden{overflow-x:hidden!important}.overflow-x-visible{overflow-x:visible!important}.overflow-x-scroll{overflow-x:scroll!important}.overflow-y-auto{overflow-y:auto!important}.overflow-y-hidden{overflow-y:hidden!important}.overflow-y-visible{overflow-y:visible!important}.overflow-y-scroll{overflow-y:scroll!important}.d-inline{display:inline!important}.d-inline-block{display:inline-block!important}.d-block{display:block!important}.d-grid{display:grid!important}.d-inline-grid{display:inline-grid!important}.d-table{display:table!important}.d-table-row{display:table-row!important}.d-table-cell{display:table-cell!important}.d-flex{display:flex!important}.d-inline-flex{display:inline-flex!important}.d-none{display:none!important}.shadow{box-shadow:var(--bs-box-shadow)!important}.shadow-sm{box-shadow:var(--bs-box-shadow-sm)!important}.shadow-lg{box-shadow:var(--bs-box-shadow-lg)!important}.shadow-none{box-shadow:none!important}.focus-ring-primary{--bs-focus-ring-color: rgba(var(--bs-primary-rgb), var(--bs-focus-ring-opacity))}.focus-ring-secondary{--bs-focus-ring-color: rgba(var(--bs-secondary-rgb), var(--bs-focus-ring-opacity))}.focus-ring-success{--bs-focus-ring-color: rgba(var(--bs-success-rgb), var(--bs-focus-ring-opacity))}.focus-ring-info{--bs-focus-ring-color: rgba(var(--bs-info-rgb), var(--bs-focus-ring-opacity))}.focus-ring-warning{--bs-focus-ring-color: rgba(var(--bs-warning-rgb), var(--bs-focus-ring-opacity))}.focus-ring-danger{--bs-focus-ring-color: rgba(var(--bs-danger-rgb), var(--bs-focus-ring-opacity))}.focus-ring-light{--bs-focus-ring-color: rgba(var(--bs-light-rgb), var(--bs-focus-ring-opacity))}.focus-ring-dark{--bs-focus-ring-color: rgba(var(--bs-dark-rgb), var(--bs-focus-ring-opacity))}.position-static{position:static!important}.position-relative{position:relative!important}.position-absolute{position:absolute!important}.position-fixed{position:fixed!important}.position-sticky{position:sticky!important}.top-0{top:0!important}.top-50{top:50%!important}.top-100{top:100%!important}.bottom-0{bottom:0!important}.bottom-50{bottom:50%!important}.bottom-100{bottom:100%!important}.start-0{left:0!important}.start-50{left:50%!important}.start-100{left:100%!important}.end-0{right:0!important}.end-50{right:50%!important}.end-100{right:100%!important}.translate-middle{transform:translate(-50%,-50%)!important}.translate-middle-x{transform:translate(-50%)!important}.translate-middle-y{transform:translateY(-50%)!important}.border{border:var(--bs-border-width) var(--bs-border-style) var(--bs-border-color)!important}.border-0{border:0!important}.border-top{border-top:var(--bs-border-width) var(--bs-border-style) var(--bs-border-color)!important}.border-top-0{border-top:0!important}.border-end{border-right:var(--bs-border-width) var(--bs-border-style) var(--bs-border-color)!important}.border-end-0{border-right:0!important}.border-bottom{border-bottom:var(--bs-border-width) var(--bs-border-style) var(--bs-border-color)!important}.border-bottom-0{border-bottom:0!important}.border-start{border-left:var(--bs-border-width) var(--bs-border-style) var(--bs-border-color)!important}.border-start-0{border-left:0!important}.border-primary{--bs-border-opacity: 1;border-color:rgba(var(--bs-primary-rgb),var(--bs-border-opacity))!important}.border-secondary{--bs-border-opacity: 1;border-color:rgba(var(--bs-secondary-rgb),var(--bs-border-opacity))!important}.border-success{--bs-border-opacity: 1;border-color:rgba(var(--bs-success-rgb),var(--bs-border-opacity))!important}.border-info{--bs-border-opacity: 1;border-color:rgba(var(--bs-info-rgb),var(--bs-border-opacity))!important}.border-warning{--bs-border-opacity: 1;border-color:rgba(var(--bs-warning-rgb),var(--bs-border-opacity))!important}.border-danger{--bs-border-opacity: 1;border-color:rgba(var(--bs-danger-rgb),var(--bs-border-opacity))!important}.border-light{--bs-border-opacity: 1;border-color:rgba(var(--bs-light-rgb),var(--bs-border-opacity))!important}.border-dark{--bs-border-opacity: 1;border-color:rgba(var(--bs-dark-rgb),var(--bs-border-opacity))!important}.border-black{--bs-border-opacity: 1;border-color:rgba(var(--bs-black-rgb),var(--bs-border-opacity))!important}.border-white{--bs-border-opacity: 1;border-color:rgba(var(--bs-white-rgb),var(--bs-border-opacity))!important}.border-primary-subtle{border-color:var(--bs-primary-border-subtle)!important}.border-secondary-subtle{border-color:var(--bs-secondary-border-subtle)!important}.border-success-subtle{border-color:var(--bs-success-border-subtle)!important}.border-info-subtle{border-color:var(--bs-info-border-subtle)!important}.border-warning-subtle{border-color:var(--bs-warning-border-subtle)!important}.border-danger-subtle{border-color:var(--bs-danger-border-subtle)!important}.border-light-subtle{border-color:var(--bs-light-border-subtle)!important}.border-dark-subtle{border-color:var(--bs-dark-border-subtle)!important}.border-1{border-width:1px!important}.border-2{border-width:2px!important}.border-3{border-width:3px!important}.border-4{border-width:4px!important}.border-5{border-width:5px!important}.border-opacity-10{--bs-border-opacity: .1}.border-opacity-25{--bs-border-opacity: .25}.border-opacity-50{--bs-border-opacity: .5}.border-opacity-75{--bs-border-opacity: .75}.border-opacity-100{--bs-border-opacity: 1}.w-25{width:25%!important}.w-50{width:50%!important}.w-75{width:75%!important}.w-100{width:100%!important}.w-auto{width:auto!important}.mw-100{max-width:100%!important}.vw-100{width:100vw!important}.min-vw-100{min-width:100vw!important}.h-25{height:25%!important}.h-50{height:50%!important}.h-75{height:75%!important}.h-100{height:100%!important}.h-auto{height:auto!important}.mh-100{max-height:100%!important}.vh-100{height:100vh!important}.min-vh-100{min-height:100vh!important}.flex-fill{flex:1 1 auto!important}.flex-row{flex-direction:row!important}.flex-column{flex-direction:column!important}.flex-row-reverse{flex-direction:row-reverse!important}.flex-column-reverse{flex-direction:column-reverse!important}.flex-grow-0{flex-grow:0!important}.flex-grow-1{flex-grow:1!important}.flex-shrink-0{flex-shrink:0!important}.flex-shrink-1{flex-shrink:1!important}.flex-wrap{flex-wrap:wrap!important}.flex-nowrap{flex-wrap:nowrap!important}.flex-wrap-reverse{flex-wrap:wrap-reverse!important}.justify-content-start{justify-content:flex-start!important}.justify-content-end{justify-content:flex-end!important}.justify-content-center{justify-content:center!important}.justify-content-between{justify-content:space-between!important}.justify-content-around{justify-content:space-around!important}.justify-content-evenly{justify-content:space-evenly!important}.align-items-start{align-items:flex-start!important}.align-items-end{align-items:flex-end!important}.align-items-center{align-items:center!important}.align-items-baseline{align-items:baseline!important}.align-items-stretch{align-items:stretch!important}.align-content-start{align-content:flex-start!important}.align-content-end{align-content:flex-end!important}.align-content-center{align-content:center!important}.align-content-between{align-content:space-between!important}.align-content-around{align-content:space-around!important}.align-content-stretch{align-content:stretch!important}.align-self-auto{align-self:auto!important}.align-self-start{align-self:flex-start!important}.align-self-end{align-self:flex-end!important}.align-self-center{align-self:center!important}.align-self-baseline{align-self:baseline!important}.align-self-stretch{align-self:stretch!important}.order-first{order:-1!important}.order-0{order:0!important}.order-1{order:1!important}.order-2{order:2!important}.order-3{order:3!important}.order-4{order:4!important}.order-5{order:5!important}.order-last{order:6!important}.m-0{margin:0!important}.m-1{margin:.25rem!important}.m-2{margin:.5rem!important}.m-3{margin:1rem!important}.m-4{margin:1.5rem!important}.m-5{margin:3rem!important}.m-auto{margin:auto!important}.mx-0{margin-right:0!important;margin-left:0!important}.mx-1{margin-right:.25rem!important;margin-left:.25rem!important}.mx-2{margin-right:.5rem!important;margin-left:.5rem!important}.mx-3{margin-right:1rem!important;margin-left:1rem!important}.mx-4{margin-right:1.5rem!important;margin-left:1.5rem!important}.mx-5{margin-right:3rem!important;margin-left:3rem!important}.mx-auto{margin-right:auto!important;margin-left:auto!important}.my-0{margin-top:0!important;margin-bottom:0!important}.my-1{margin-top:.25rem!important;margin-bottom:.25rem!important}.my-2{margin-top:.5rem!important;margin-bottom:.5rem!important}.my-3{margin-top:1rem!important;margin-bottom:1rem!important}.my-4{margin-top:1.5rem!important;margin-bottom:1.5rem!important}.my-5{margin-top:3rem!important;margin-bottom:3rem!important}.my-auto{margin-top:auto!important;margin-bottom:auto!important}.mt-0{margin-top:0!important}.mt-1{margin-top:.25rem!important}.mt-2{margin-top:.5rem!important}.mt-3{margin-top:1rem!important}.mt-4{margin-top:1.5rem!important}.mt-5{margin-top:3rem!important}.mt-auto{margin-top:auto!important}.me-0{margin-right:0!important}.me-1{margin-right:.25rem!important}.me-2{margin-right:.5rem!important}.me-3{margin-right:1rem!important}.me-4{margin-right:1.5rem!important}.me-5{margin-right:3rem!important}.me-auto{margin-right:auto!important}.mb-0{margin-bottom:0!important}.mb-1{margin-bottom:.25rem!important}.mb-2{margin-bottom:.5rem!important}.mb-3{margin-bottom:1rem!important}.mb-4{margin-bottom:1.5rem!important}.mb-5{margin-bottom:3rem!important}.mb-auto{margin-bottom:auto!important}.ms-0{margin-left:0!important}.ms-1{margin-left:.25rem!important}.ms-2{margin-left:.5rem!important}.ms-3{margin-left:1rem!important}.ms-4{margin-left:1.5rem!important}.ms-5{margin-left:3rem!important}.ms-auto{margin-left:auto!important}.p-0{padding:0!important}.p-1{padding:.25rem!important}.p-2{padding:.5rem!important}.p-3{padding:1rem!important}.p-4{padding:1.5rem!important}.p-5{padding:3rem!important}.px-0{padding-right:0!important;padding-left:0!important}.px-1{padding-right:.25rem!important;padding-left:.25rem!important}.px-2{padding-right:.5rem!important;padding-left:.5rem!important}.px-3{padding-right:1rem!important;padding-left:1rem!important}.px-4{padding-right:1.5rem!important;padding-left:1.5rem!important}.px-5{padding-right:3rem!important;padding-left:3rem!important}.py-0{padding-top:0!important;padding-bottom:0!important}.py-1{padding-top:.25rem!important;padding-bottom:.25rem!important}.py-2{padding-top:.5rem!important;padding-bottom:.5rem!important}.py-3{padding-top:1rem!important;padding-bottom:1rem!important}.py-4{padding-top:1.5rem!important;padding-bottom:1.5rem!important}.py-5{padding-top:3rem!important;padding-bottom:3rem!important}.pt-0{padding-top:0!important}.pt-1{padding-top:.25rem!important}.pt-2{padding-top:.5rem!important}.pt-3{padding-top:1rem!important}.pt-4{padding-top:1.5rem!important}.pt-5{padding-top:3rem!important}.pe-0{padding-right:0!important}.pe-1{padding-right:.25rem!important}.pe-2{padding-right:.5rem!important}.pe-3{padding-right:1rem!important}.pe-4{padding-right:1.5rem!important}.pe-5{padding-right:3rem!important}.pb-0{padding-bottom:0!important}.pb-1{padding-bottom:.25rem!important}.pb-2{padding-bottom:.5rem!important}.pb-3{padding-bottom:1rem!important}.pb-4{padding-bottom:1.5rem!important}.pb-5{padding-bottom:3rem!important}.ps-0{padding-left:0!important}.ps-1{padding-left:.25rem!important}.ps-2{padding-left:.5rem!important}.ps-3{padding-left:1rem!important}.ps-4{padding-left:1.5rem!important}.ps-5{padding-left:3rem!important}.gap-0{gap:0!important}.gap-1{gap:.25rem!important}.gap-2{gap:.5rem!important}.gap-3{gap:1rem!important}.gap-4{gap:1.5rem!important}.gap-5{gap:3rem!important}.row-gap-0{row-gap:0!important}.row-gap-1{row-gap:.25rem!important}.row-gap-2{row-gap:.5rem!important}.row-gap-3{row-gap:1rem!important}.row-gap-4{row-gap:1.5rem!important}.row-gap-5{row-gap:3rem!important}.column-gap-0{column-gap:0!important}.column-gap-1{column-gap:.25rem!important}.column-gap-2{column-gap:.5rem!important}.column-gap-3{column-gap:1rem!important}.column-gap-4{column-gap:1.5rem!important}.column-gap-5{column-gap:3rem!important}.font-monospace{font-family:var(--bs-font-monospace)!important}.fs-1{font-size:calc(1.375rem + 1.5vw)!important}.fs-2{font-size:calc(1.325rem + .9vw)!important}.fs-3{font-size:calc(1.3rem + .6vw)!important}.fs-4{font-size:calc(1.275rem + .3vw)!important}.fs-5{font-size:1.25rem!important}.fs-6{font-size:1rem!important}.fst-italic{font-style:italic!important}.fst-normal{font-style:normal!important}.fw-lighter{font-weight:lighter!important}.fw-light{font-weight:300!important}.fw-normal{font-weight:400!important}.fw-medium{font-weight:500!important}.fw-semibold{font-weight:600!important}.fw-bold{font-weight:700!important}.fw-bolder{font-weight:bolder!important}.lh-1{line-height:1!important}.lh-sm{line-height:1.25!important}.lh-base{line-height:1.5!important}.lh-lg{line-height:2!important}.text-start{text-align:left!important}.text-end{text-align:right!important}.text-center{text-align:center!important}.text-decoration-none{text-decoration:none!important}.text-decoration-underline{text-decoration:underline!important}.text-decoration-line-through{text-decoration:line-through!important}.text-lowercase{text-transform:lowercase!important}.text-uppercase{text-transform:uppercase!important}.text-capitalize{text-transform:capitalize!important}.text-wrap{white-space:normal!important}.text-nowrap{white-space:nowrap!important}.text-break{word-wrap:break-word!important;word-break:break-word!important}.text-primary{--bs-text-opacity: 1;color:rgba(var(--bs-primary-rgb),var(--bs-text-opacity))!important}.text-secondary{--bs-text-opacity: 1;color:rgba(var(--bs-secondary-rgb),var(--bs-text-opacity))!important}.text-success{--bs-text-opacity: 1;color:rgba(var(--bs-success-rgb),var(--bs-text-opacity))!important}.text-info{--bs-text-opacity: 1;color:rgba(var(--bs-info-rgb),var(--bs-text-opacity))!important}.text-warning{--bs-text-opacity: 1;color:rgba(var(--bs-warning-rgb),var(--bs-text-opacity))!important}.text-danger{--bs-text-opacity: 1;color:rgba(var(--bs-danger-rgb),var(--bs-text-opacity))!important}.text-light{--bs-text-opacity: 1;color:rgba(var(--bs-light-rgb),var(--bs-text-opacity))!important}.text-dark{--bs-text-opacity: 1;color:rgba(var(--bs-dark-rgb),var(--bs-text-opacity))!important}.text-black{--bs-text-opacity: 1;color:rgba(var(--bs-black-rgb),var(--bs-text-opacity))!important}.text-white{--bs-text-opacity: 1;color:rgba(var(--bs-white-rgb),var(--bs-text-opacity))!important}.text-body{--bs-text-opacity: 1;color:rgba(var(--bs-body-color-rgb),var(--bs-text-opacity))!important}.text-muted{--bs-text-opacity: 1;color:var(--bs-secondary-color)!important}.text-black-50{--bs-text-opacity: 1;color:#00000080!important}.text-white-50{--bs-text-opacity: 1;color:#ffffff80!important}.text-body-secondary{--bs-text-opacity: 1;color:var(--bs-secondary-color)!important}.text-body-tertiary{--bs-text-opacity: 1;color:var(--bs-tertiary-color)!important}.text-body-emphasis{--bs-text-opacity: 1;color:var(--bs-emphasis-color)!important}.text-reset{--bs-text-opacity: 1;color:inherit!important}.text-opacity-25{--bs-text-opacity: .25}.text-opacity-50{--bs-text-opacity: .5}.text-opacity-75{--bs-text-opacity: .75}.text-opacity-100{--bs-text-opacity: 1}.text-primary-emphasis{color:var(--bs-primary-text-emphasis)!important}.text-secondary-emphasis{color:var(--bs-secondary-text-emphasis)!important}.text-success-emphasis{color:var(--bs-success-text-emphasis)!important}.text-info-emphasis{color:var(--bs-info-text-emphasis)!important}.text-warning-emphasis{color:var(--bs-warning-text-emphasis)!important}.text-danger-emphasis{color:var(--bs-danger-text-emphasis)!important}.text-light-emphasis{color:var(--bs-light-text-emphasis)!important}.text-dark-emphasis{color:var(--bs-dark-text-emphasis)!important}.link-opacity-10,.link-opacity-10-hover:hover{--bs-link-opacity: .1}.link-opacity-25,.link-opacity-25-hover:hover{--bs-link-opacity: .25}.link-opacity-50,.link-opacity-50-hover:hover{--bs-link-opacity: .5}.link-opacity-75,.link-opacity-75-hover:hover{--bs-link-opacity: .75}.link-opacity-100,.link-opacity-100-hover:hover{--bs-link-opacity: 1}.link-offset-1,.link-offset-1-hover:hover{text-underline-offset:.125em!important}.link-offset-2,.link-offset-2-hover:hover{text-underline-offset:.25em!important}.link-offset-3,.link-offset-3-hover:hover{text-underline-offset:.375em!important}.link-underline-primary{--bs-link-underline-opacity: 1;text-decoration-color:rgba(var(--bs-primary-rgb),var(--bs-link-underline-opacity))!important}.link-underline-secondary{--bs-link-underline-opacity: 1;text-decoration-color:rgba(var(--bs-secondary-rgb),var(--bs-link-underline-opacity))!important}.link-underline-success{--bs-link-underline-opacity: 1;text-decoration-color:rgba(var(--bs-success-rgb),var(--bs-link-underline-opacity))!important}.link-underline-info{--bs-link-underline-opacity: 1;text-decoration-color:rgba(var(--bs-info-rgb),var(--bs-link-underline-opacity))!important}.link-underline-warning{--bs-link-underline-opacity: 1;text-decoration-color:rgba(var(--bs-warning-rgb),var(--bs-link-underline-opacity))!important}.link-underline-danger{--bs-link-underline-opacity: 1;text-decoration-color:rgba(var(--bs-danger-rgb),var(--bs-link-underline-opacity))!important}.link-underline-light{--bs-link-underline-opacity: 1;text-decoration-color:rgba(var(--bs-light-rgb),var(--bs-link-underline-opacity))!important}.link-underline-dark{--bs-link-underline-opacity: 1;text-decoration-color:rgba(var(--bs-dark-rgb),var(--bs-link-underline-opacity))!important}.link-underline{--bs-link-underline-opacity: 1;text-decoration-color:rgba(var(--bs-link-color-rgb),var(--bs-link-underline-opacity, 1))!important}.link-underline-opacity-0,.link-underline-opacity-0-hover:hover{--bs-link-underline-opacity: 0}.link-underline-opacity-10,.link-underline-opacity-10-hover:hover{--bs-link-underline-opacity: .1}.link-underline-opacity-25,.link-underline-opacity-25-hover:hover{--bs-link-underline-opacity: .25}.link-underline-opacity-50,.link-underline-opacity-50-hover:hover{--bs-link-underline-opacity: .5}.link-underline-opacity-75,.link-underline-opacity-75-hover:hover{--bs-link-underline-opacity: .75}.link-underline-opacity-100,.link-underline-opacity-100-hover:hover{--bs-link-underline-opacity: 1}.bg-primary{--bs-bg-opacity: 1;background-color:rgba(var(--bs-primary-rgb),var(--bs-bg-opacity))!important}.bg-secondary{--bs-bg-opacity: 1;background-color:rgba(var(--bs-secondary-rgb),var(--bs-bg-opacity))!important}.bg-success{--bs-bg-opacity: 1;background-color:rgba(var(--bs-success-rgb),var(--bs-bg-opacity))!important}.bg-info{--bs-bg-opacity: 1;background-color:rgba(var(--bs-info-rgb),var(--bs-bg-opacity))!important}.bg-warning{--bs-bg-opacity: 1;background-color:rgba(var(--bs-warning-rgb),var(--bs-bg-opacity))!important}.bg-danger{--bs-bg-opacity: 1;background-color:rgba(var(--bs-danger-rgb),var(--bs-bg-opacity))!important}.bg-light{--bs-bg-opacity: 1;background-color:rgba(var(--bs-light-rgb),var(--bs-bg-opacity))!important}.bg-dark{--bs-bg-opacity: 1;background-color:rgba(var(--bs-dark-rgb),var(--bs-bg-opacity))!important}.bg-black{--bs-bg-opacity: 1;background-color:rgba(var(--bs-black-rgb),var(--bs-bg-opacity))!important}.bg-white{--bs-bg-opacity: 1;background-color:rgba(var(--bs-white-rgb),var(--bs-bg-opacity))!important}.bg-body{--bs-bg-opacity: 1;background-color:rgba(var(--bs-body-bg-rgb),var(--bs-bg-opacity))!important}.bg-transparent{--bs-bg-opacity: 1;background-color:transparent!important}.bg-body-secondary{--bs-bg-opacity: 1;background-color:rgba(var(--bs-secondary-bg-rgb),var(--bs-bg-opacity))!important}.bg-body-tertiary{--bs-bg-opacity: 1;background-color:rgba(var(--bs-tertiary-bg-rgb),var(--bs-bg-opacity))!important}.bg-opacity-10{--bs-bg-opacity: .1}.bg-opacity-25{--bs-bg-opacity: .25}.bg-opacity-50{--bs-bg-opacity: .5}.bg-opacity-75{--bs-bg-opacity: .75}.bg-opacity-100{--bs-bg-opacity: 1}.bg-primary-subtle{background-color:var(--bs-primary-bg-subtle)!important}.bg-secondary-subtle{background-color:var(--bs-secondary-bg-subtle)!important}.bg-success-subtle{background-color:var(--bs-success-bg-subtle)!important}.bg-info-subtle{background-color:var(--bs-info-bg-subtle)!important}.bg-warning-subtle{background-color:var(--bs-warning-bg-subtle)!important}.bg-danger-subtle{background-color:var(--bs-danger-bg-subtle)!important}.bg-light-subtle{background-color:var(--bs-light-bg-subtle)!important}.bg-dark-subtle{background-color:var(--bs-dark-bg-subtle)!important}.bg-gradient{background-image:var(--bs-gradient)!important}.user-select-all{-webkit-user-select:all!important;user-select:all!important}.user-select-auto{-webkit-user-select:auto!important;user-select:auto!important}.user-select-none{-webkit-user-select:none!important;user-select:none!important}.pe-none{pointer-events:none!important}.pe-auto{pointer-events:auto!important}.rounded{border-radius:var(--bs-border-radius)!important}.rounded-0{border-radius:0!important}.rounded-1{border-radius:var(--bs-border-radius-sm)!important}.rounded-2{border-radius:var(--bs-border-radius)!important}.rounded-3{border-radius:var(--bs-border-radius-lg)!important}.rounded-4{border-radius:var(--bs-border-radius-xl)!important}.rounded-5{border-radius:var(--bs-border-radius-xxl)!important}.rounded-circle{border-radius:50%!important}.rounded-pill{border-radius:var(--bs-border-radius-pill)!important}.rounded-top{border-top-left-radius:var(--bs-border-radius)!important;border-top-right-radius:var(--bs-border-radius)!important}.rounded-top-0{border-top-left-radius:0!important;border-top-right-radius:0!important}.rounded-top-1{border-top-left-radius:var(--bs-border-radius-sm)!important;border-top-right-radius:var(--bs-border-radius-sm)!important}.rounded-top-2{border-top-left-radius:var(--bs-border-radius)!important;border-top-right-radius:var(--bs-border-radius)!important}.rounded-top-3{border-top-left-radius:var(--bs-border-radius-lg)!important;border-top-right-radius:var(--bs-border-radius-lg)!important}.rounded-top-4{border-top-left-radius:var(--bs-border-radius-xl)!important;border-top-right-radius:var(--bs-border-radius-xl)!important}.rounded-top-5{border-top-left-radius:var(--bs-border-radius-xxl)!important;border-top-right-radius:var(--bs-border-radius-xxl)!important}.rounded-top-circle{border-top-left-radius:50%!important;border-top-right-radius:50%!important}.rounded-top-pill{border-top-left-radius:var(--bs-border-radius-pill)!important;border-top-right-radius:var(--bs-border-radius-pill)!important}.rounded-end{border-top-right-radius:var(--bs-border-radius)!important;border-bottom-right-radius:var(--bs-border-radius)!important}.rounded-end-0{border-top-right-radius:0!important;border-bottom-right-radius:0!important}.rounded-end-1{border-top-right-radius:var(--bs-border-radius-sm)!important;border-bottom-right-radius:var(--bs-border-radius-sm)!important}.rounded-end-2{border-top-right-radius:var(--bs-border-radius)!important;border-bottom-right-radius:var(--bs-border-radius)!important}.rounded-end-3{border-top-right-radius:var(--bs-border-radius-lg)!important;border-bottom-right-radius:var(--bs-border-radius-lg)!important}.rounded-end-4{border-top-right-radius:var(--bs-border-radius-xl)!important;border-bottom-right-radius:var(--bs-border-radius-xl)!important}.rounded-end-5{border-top-right-radius:var(--bs-border-radius-xxl)!important;border-bottom-right-radius:var(--bs-border-radius-xxl)!important}.rounded-end-circle{border-top-right-radius:50%!important;border-bottom-right-radius:50%!important}.rounded-end-pill{border-top-right-radius:var(--bs-border-radius-pill)!important;border-bottom-right-radius:var(--bs-border-radius-pill)!important}.rounded-bottom{border-bottom-right-radius:var(--bs-border-radius)!important;border-bottom-left-radius:var(--bs-border-radius)!important}.rounded-bottom-0{border-bottom-right-radius:0!important;border-bottom-left-radius:0!important}.rounded-bottom-1{border-bottom-right-radius:var(--bs-border-radius-sm)!important;border-bottom-left-radius:var(--bs-border-radius-sm)!important}.rounded-bottom-2{border-bottom-right-radius:var(--bs-border-radius)!important;border-bottom-left-radius:var(--bs-border-radius)!important}.rounded-bottom-3{border-bottom-right-radius:var(--bs-border-radius-lg)!important;border-bottom-left-radius:var(--bs-border-radius-lg)!important}.rounded-bottom-4{border-bottom-right-radius:var(--bs-border-radius-xl)!important;border-bottom-left-radius:var(--bs-border-radius-xl)!important}.rounded-bottom-5{border-bottom-right-radius:var(--bs-border-radius-xxl)!important;border-bottom-left-radius:var(--bs-border-radius-xxl)!important}.rounded-bottom-circle{border-bottom-right-radius:50%!important;border-bottom-left-radius:50%!important}.rounded-bottom-pill{border-bottom-right-radius:var(--bs-border-radius-pill)!important;border-bottom-left-radius:var(--bs-border-radius-pill)!important}.rounded-start{border-bottom-left-radius:var(--bs-border-radius)!important;border-top-left-radius:var(--bs-border-radius)!important}.rounded-start-0{border-bottom-left-radius:0!important;border-top-left-radius:0!important}.rounded-start-1{border-bottom-left-radius:var(--bs-border-radius-sm)!important;border-top-left-radius:var(--bs-border-radius-sm)!important}.rounded-start-2{border-bottom-left-radius:var(--bs-border-radius)!important;border-top-left-radius:var(--bs-border-radius)!important}.rounded-start-3{border-bottom-left-radius:var(--bs-border-radius-lg)!important;border-top-left-radius:var(--bs-border-radius-lg)!important}.rounded-start-4{border-bottom-left-radius:var(--bs-border-radius-xl)!important;border-top-left-radius:var(--bs-border-radius-xl)!important}.rounded-start-5{border-bottom-left-radius:var(--bs-border-radius-xxl)!important;border-top-left-radius:var(--bs-border-radius-xxl)!important}.rounded-start-circle{border-bottom-left-radius:50%!important;border-top-left-radius:50%!important}.rounded-start-pill{border-bottom-left-radius:var(--bs-border-radius-pill)!important;border-top-left-radius:var(--bs-border-radius-pill)!important}.visible{visibility:visible!important}.invisible{visibility:hidden!important}.z-n1{z-index:-1!important}.z-0{z-index:0!important}.z-1{z-index:1!important}.z-2{z-index:2!important}.z-3{z-index:3!important}@media (min-width: 576px){.float-sm-start{float:left!important}.float-sm-end{float:right!important}.float-sm-none{float:none!important}.object-fit-sm-contain{object-fit:contain!important}.object-fit-sm-cover{object-fit:cover!important}.object-fit-sm-fill{object-fit:fill!important}.object-fit-sm-scale{object-fit:scale-down!important}.object-fit-sm-none{object-fit:none!important}.d-sm-inline{display:inline!important}.d-sm-inline-block{display:inline-block!important}.d-sm-block{display:block!important}.d-sm-grid{display:grid!important}.d-sm-inline-grid{display:inline-grid!important}.d-sm-table{display:table!important}.d-sm-table-row{display:table-row!important}.d-sm-table-cell{display:table-cell!important}.d-sm-flex{display:flex!important}.d-sm-inline-flex{display:inline-flex!important}.d-sm-none{display:none!important}.flex-sm-fill{flex:1 1 auto!important}.flex-sm-row{flex-direction:row!important}.flex-sm-column{flex-direction:column!important}.flex-sm-row-reverse{flex-direction:row-reverse!important}.flex-sm-column-reverse{flex-direction:column-reverse!important}.flex-sm-grow-0{flex-grow:0!important}.flex-sm-grow-1{flex-grow:1!important}.flex-sm-shrink-0{flex-shrink:0!important}.flex-sm-shrink-1{flex-shrink:1!important}.flex-sm-wrap{flex-wrap:wrap!important}.flex-sm-nowrap{flex-wrap:nowrap!important}.flex-sm-wrap-reverse{flex-wrap:wrap-reverse!important}.justify-content-sm-start{justify-content:flex-start!important}.justify-content-sm-end{justify-content:flex-end!important}.justify-content-sm-center{justify-content:center!important}.justify-content-sm-between{justify-content:space-between!important}.justify-content-sm-around{justify-content:space-around!important}.justify-content-sm-evenly{justify-content:space-evenly!important}.align-items-sm-start{align-items:flex-start!important}.align-items-sm-end{align-items:flex-end!important}.align-items-sm-center{align-items:center!important}.align-items-sm-baseline{align-items:baseline!important}.align-items-sm-stretch{align-items:stretch!important}.align-content-sm-start{align-content:flex-start!important}.align-content-sm-end{align-content:flex-end!important}.align-content-sm-center{align-content:center!important}.align-content-sm-between{align-content:space-between!important}.align-content-sm-around{align-content:space-around!important}.align-content-sm-stretch{align-content:stretch!important}.align-self-sm-auto{align-self:auto!important}.align-self-sm-start{align-self:flex-start!important}.align-self-sm-end{align-self:flex-end!important}.align-self-sm-center{align-self:center!important}.align-self-sm-baseline{align-self:baseline!important}.align-self-sm-stretch{align-self:stretch!important}.order-sm-first{order:-1!important}.order-sm-0{order:0!important}.order-sm-1{order:1!important}.order-sm-2{order:2!important}.order-sm-3{order:3!important}.order-sm-4{order:4!important}.order-sm-5{order:5!important}.order-sm-last{order:6!important}.m-sm-0{margin:0!important}.m-sm-1{margin:.25rem!important}.m-sm-2{margin:.5rem!important}.m-sm-3{margin:1rem!important}.m-sm-4{margin:1.5rem!important}.m-sm-5{margin:3rem!important}.m-sm-auto{margin:auto!important}.mx-sm-0{margin-right:0!important;margin-left:0!important}.mx-sm-1{margin-right:.25rem!important;margin-left:.25rem!important}.mx-sm-2{margin-right:.5rem!important;margin-left:.5rem!important}.mx-sm-3{margin-right:1rem!important;margin-left:1rem!important}.mx-sm-4{margin-right:1.5rem!important;margin-left:1.5rem!important}.mx-sm-5{margin-right:3rem!important;margin-left:3rem!important}.mx-sm-auto{margin-right:auto!important;margin-left:auto!important}.my-sm-0{margin-top:0!important;margin-bottom:0!important}.my-sm-1{margin-top:.25rem!important;margin-bottom:.25rem!important}.my-sm-2{margin-top:.5rem!important;margin-bottom:.5rem!important}.my-sm-3{margin-top:1rem!important;margin-bottom:1rem!important}.my-sm-4{margin-top:1.5rem!important;margin-bottom:1.5rem!important}.my-sm-5{margin-top:3rem!important;margin-bottom:3rem!important}.my-sm-auto{margin-top:auto!important;margin-bottom:auto!important}.mt-sm-0{margin-top:0!important}.mt-sm-1{margin-top:.25rem!important}.mt-sm-2{margin-top:.5rem!important}.mt-sm-3{margin-top:1rem!important}.mt-sm-4{margin-top:1.5rem!important}.mt-sm-5{margin-top:3rem!important}.mt-sm-auto{margin-top:auto!important}.me-sm-0{margin-right:0!important}.me-sm-1{margin-right:.25rem!important}.me-sm-2{margin-right:.5rem!important}.me-sm-3{margin-right:1rem!important}.me-sm-4{margin-right:1.5rem!important}.me-sm-5{margin-right:3rem!important}.me-sm-auto{margin-right:auto!important}.mb-sm-0{margin-bottom:0!important}.mb-sm-1{margin-bottom:.25rem!important}.mb-sm-2{margin-bottom:.5rem!important}.mb-sm-3{margin-bottom:1rem!important}.mb-sm-4{margin-bottom:1.5rem!important}.mb-sm-5{margin-bottom:3rem!important}.mb-sm-auto{margin-bottom:auto!important}.ms-sm-0{margin-left:0!important}.ms-sm-1{margin-left:.25rem!important}.ms-sm-2{margin-left:.5rem!important}.ms-sm-3{margin-left:1rem!important}.ms-sm-4{margin-left:1.5rem!important}.ms-sm-5{margin-left:3rem!important}.ms-sm-auto{margin-left:auto!important}.p-sm-0{padding:0!important}.p-sm-1{padding:.25rem!important}.p-sm-2{padding:.5rem!important}.p-sm-3{padding:1rem!important}.p-sm-4{padding:1.5rem!important}.p-sm-5{padding:3rem!important}.px-sm-0{padding-right:0!important;padding-left:0!important}.px-sm-1{padding-right:.25rem!important;padding-left:.25rem!important}.px-sm-2{padding-right:.5rem!important;padding-left:.5rem!important}.px-sm-3{padding-right:1rem!important;padding-left:1rem!important}.px-sm-4{padding-right:1.5rem!important;padding-left:1.5rem!important}.px-sm-5{padding-right:3rem!important;padding-left:3rem!important}.py-sm-0{padding-top:0!important;padding-bottom:0!important}.py-sm-1{padding-top:.25rem!important;padding-bottom:.25rem!important}.py-sm-2{padding-top:.5rem!important;padding-bottom:.5rem!important}.py-sm-3{padding-top:1rem!important;padding-bottom:1rem!important}.py-sm-4{padding-top:1.5rem!important;padding-bottom:1.5rem!important}.py-sm-5{padding-top:3rem!important;padding-bottom:3rem!important}.pt-sm-0{padding-top:0!important}.pt-sm-1{padding-top:.25rem!important}.pt-sm-2{padding-top:.5rem!important}.pt-sm-3{padding-top:1rem!important}.pt-sm-4{padding-top:1.5rem!important}.pt-sm-5{padding-top:3rem!important}.pe-sm-0{padding-right:0!important}.pe-sm-1{padding-right:.25rem!important}.pe-sm-2{padding-right:.5rem!important}.pe-sm-3{padding-right:1rem!important}.pe-sm-4{padding-right:1.5rem!important}.pe-sm-5{padding-right:3rem!important}.pb-sm-0{padding-bottom:0!important}.pb-sm-1{padding-bottom:.25rem!important}.pb-sm-2{padding-bottom:.5rem!important}.pb-sm-3{padding-bottom:1rem!important}.pb-sm-4{padding-bottom:1.5rem!important}.pb-sm-5{padding-bottom:3rem!important}.ps-sm-0{padding-left:0!important}.ps-sm-1{padding-left:.25rem!important}.ps-sm-2{padding-left:.5rem!important}.ps-sm-3{padding-left:1rem!important}.ps-sm-4{padding-left:1.5rem!important}.ps-sm-5{padding-left:3rem!important}.gap-sm-0{gap:0!important}.gap-sm-1{gap:.25rem!important}.gap-sm-2{gap:.5rem!important}.gap-sm-3{gap:1rem!important}.gap-sm-4{gap:1.5rem!important}.gap-sm-5{gap:3rem!important}.row-gap-sm-0{row-gap:0!important}.row-gap-sm-1{row-gap:.25rem!important}.row-gap-sm-2{row-gap:.5rem!important}.row-gap-sm-3{row-gap:1rem!important}.row-gap-sm-4{row-gap:1.5rem!important}.row-gap-sm-5{row-gap:3rem!important}.column-gap-sm-0{column-gap:0!important}.column-gap-sm-1{column-gap:.25rem!important}.column-gap-sm-2{column-gap:.5rem!important}.column-gap-sm-3{column-gap:1rem!important}.column-gap-sm-4{column-gap:1.5rem!important}.column-gap-sm-5{column-gap:3rem!important}.text-sm-start{text-align:left!important}.text-sm-end{text-align:right!important}.text-sm-center{text-align:center!important}}@media (min-width: 768px){.float-md-start{float:left!important}.float-md-end{float:right!important}.float-md-none{float:none!important}.object-fit-md-contain{object-fit:contain!important}.object-fit-md-cover{object-fit:cover!important}.object-fit-md-fill{object-fit:fill!important}.object-fit-md-scale{object-fit:scale-down!important}.object-fit-md-none{object-fit:none!important}.d-md-inline{display:inline!important}.d-md-inline-block{display:inline-block!important}.d-md-block{display:block!important}.d-md-grid{display:grid!important}.d-md-inline-grid{display:inline-grid!important}.d-md-table{display:table!important}.d-md-table-row{display:table-row!important}.d-md-table-cell{display:table-cell!important}.d-md-flex{display:flex!important}.d-md-inline-flex{display:inline-flex!important}.d-md-none{display:none!important}.flex-md-fill{flex:1 1 auto!important}.flex-md-row{flex-direction:row!important}.flex-md-column{flex-direction:column!important}.flex-md-row-reverse{flex-direction:row-reverse!important}.flex-md-column-reverse{flex-direction:column-reverse!important}.flex-md-grow-0{flex-grow:0!important}.flex-md-grow-1{flex-grow:1!important}.flex-md-shrink-0{flex-shrink:0!important}.flex-md-shrink-1{flex-shrink:1!important}.flex-md-wrap{flex-wrap:wrap!important}.flex-md-nowrap{flex-wrap:nowrap!important}.flex-md-wrap-reverse{flex-wrap:wrap-reverse!important}.justify-content-md-start{justify-content:flex-start!important}.justify-content-md-end{justify-content:flex-end!important}.justify-content-md-center{justify-content:center!important}.justify-content-md-between{justify-content:space-between!important}.justify-content-md-around{justify-content:space-around!important}.justify-content-md-evenly{justify-content:space-evenly!important}.align-items-md-start{align-items:flex-start!important}.align-items-md-end{align-items:flex-end!important}.align-items-md-center{align-items:center!important}.align-items-md-baseline{align-items:baseline!important}.align-items-md-stretch{align-items:stretch!important}.align-content-md-start{align-content:flex-start!important}.align-content-md-end{align-content:flex-end!important}.align-content-md-center{align-content:center!important}.align-content-md-between{align-content:space-between!important}.align-content-md-around{align-content:space-around!important}.align-content-md-stretch{align-content:stretch!important}.align-self-md-auto{align-self:auto!important}.align-self-md-start{align-self:flex-start!important}.align-self-md-end{align-self:flex-end!important}.align-self-md-center{align-self:center!important}.align-self-md-baseline{align-self:baseline!important}.align-self-md-stretch{align-self:stretch!important}.order-md-first{order:-1!important}.order-md-0{order:0!important}.order-md-1{order:1!important}.order-md-2{order:2!important}.order-md-3{order:3!important}.order-md-4{order:4!important}.order-md-5{order:5!important}.order-md-last{order:6!important}.m-md-0{margin:0!important}.m-md-1{margin:.25rem!important}.m-md-2{margin:.5rem!important}.m-md-3{margin:1rem!important}.m-md-4{margin:1.5rem!important}.m-md-5{margin:3rem!important}.m-md-auto{margin:auto!important}.mx-md-0{margin-right:0!important;margin-left:0!important}.mx-md-1{margin-right:.25rem!important;margin-left:.25rem!important}.mx-md-2{margin-right:.5rem!important;margin-left:.5rem!important}.mx-md-3{margin-right:1rem!important;margin-left:1rem!important}.mx-md-4{margin-right:1.5rem!important;margin-left:1.5rem!important}.mx-md-5{margin-right:3rem!important;margin-left:3rem!important}.mx-md-auto{margin-right:auto!important;margin-left:auto!important}.my-md-0{margin-top:0!important;margin-bottom:0!important}.my-md-1{margin-top:.25rem!important;margin-bottom:.25rem!important}.my-md-2{margin-top:.5rem!important;margin-bottom:.5rem!important}.my-md-3{margin-top:1rem!important;margin-bottom:1rem!important}.my-md-4{margin-top:1.5rem!important;margin-bottom:1.5rem!important}.my-md-5{margin-top:3rem!important;margin-bottom:3rem!important}.my-md-auto{margin-top:auto!important;margin-bottom:auto!important}.mt-md-0{margin-top:0!important}.mt-md-1{margin-top:.25rem!important}.mt-md-2{margin-top:.5rem!important}.mt-md-3{margin-top:1rem!important}.mt-md-4{margin-top:1.5rem!important}.mt-md-5{margin-top:3rem!important}.mt-md-auto{margin-top:auto!important}.me-md-0{margin-right:0!important}.me-md-1{margin-right:.25rem!important}.me-md-2{margin-right:.5rem!important}.me-md-3{margin-right:1rem!important}.me-md-4{margin-right:1.5rem!important}.me-md-5{margin-right:3rem!important}.me-md-auto{margin-right:auto!important}.mb-md-0{margin-bottom:0!important}.mb-md-1{margin-bottom:.25rem!important}.mb-md-2{margin-bottom:.5rem!important}.mb-md-3{margin-bottom:1rem!important}.mb-md-4{margin-bottom:1.5rem!important}.mb-md-5{margin-bottom:3rem!important}.mb-md-auto{margin-bottom:auto!important}.ms-md-0{margin-left:0!important}.ms-md-1{margin-left:.25rem!important}.ms-md-2{margin-left:.5rem!important}.ms-md-3{margin-left:1rem!important}.ms-md-4{margin-left:1.5rem!important}.ms-md-5{margin-left:3rem!important}.ms-md-auto{margin-left:auto!important}.p-md-0{padding:0!important}.p-md-1{padding:.25rem!important}.p-md-2{padding:.5rem!important}.p-md-3{padding:1rem!important}.p-md-4{padding:1.5rem!important}.p-md-5{padding:3rem!important}.px-md-0{padding-right:0!important;padding-left:0!important}.px-md-1{padding-right:.25rem!important;padding-left:.25rem!important}.px-md-2{padding-right:.5rem!important;padding-left:.5rem!important}.px-md-3{padding-right:1rem!important;padding-left:1rem!important}.px-md-4{padding-right:1.5rem!important;padding-left:1.5rem!important}.px-md-5{padding-right:3rem!important;padding-left:3rem!important}.py-md-0{padding-top:0!important;padding-bottom:0!important}.py-md-1{padding-top:.25rem!important;padding-bottom:.25rem!important}.py-md-2{padding-top:.5rem!important;padding-bottom:.5rem!important}.py-md-3{padding-top:1rem!important;padding-bottom:1rem!important}.py-md-4{padding-top:1.5rem!important;padding-bottom:1.5rem!important}.py-md-5{padding-top:3rem!important;padding-bottom:3rem!important}.pt-md-0{padding-top:0!important}.pt-md-1{padding-top:.25rem!important}.pt-md-2{padding-top:.5rem!important}.pt-md-3{padding-top:1rem!important}.pt-md-4{padding-top:1.5rem!important}.pt-md-5{padding-top:3rem!important}.pe-md-0{padding-right:0!important}.pe-md-1{padding-right:.25rem!important}.pe-md-2{padding-right:.5rem!important}.pe-md-3{padding-right:1rem!important}.pe-md-4{padding-right:1.5rem!important}.pe-md-5{padding-right:3rem!important}.pb-md-0{padding-bottom:0!important}.pb-md-1{padding-bottom:.25rem!important}.pb-md-2{padding-bottom:.5rem!important}.pb-md-3{padding-bottom:1rem!important}.pb-md-4{padding-bottom:1.5rem!important}.pb-md-5{padding-bottom:3rem!important}.ps-md-0{padding-left:0!important}.ps-md-1{padding-left:.25rem!important}.ps-md-2{padding-left:.5rem!important}.ps-md-3{padding-left:1rem!important}.ps-md-4{padding-left:1.5rem!important}.ps-md-5{padding-left:3rem!important}.gap-md-0{gap:0!important}.gap-md-1{gap:.25rem!important}.gap-md-2{gap:.5rem!important}.gap-md-3{gap:1rem!important}.gap-md-4{gap:1.5rem!important}.gap-md-5{gap:3rem!important}.row-gap-md-0{row-gap:0!important}.row-gap-md-1{row-gap:.25rem!important}.row-gap-md-2{row-gap:.5rem!important}.row-gap-md-3{row-gap:1rem!important}.row-gap-md-4{row-gap:1.5rem!important}.row-gap-md-5{row-gap:3rem!important}.column-gap-md-0{column-gap:0!important}.column-gap-md-1{column-gap:.25rem!important}.column-gap-md-2{column-gap:.5rem!important}.column-gap-md-3{column-gap:1rem!important}.column-gap-md-4{column-gap:1.5rem!important}.column-gap-md-5{column-gap:3rem!important}.text-md-start{text-align:left!important}.text-md-end{text-align:right!important}.text-md-center{text-align:center!important}}@media (min-width: 992px){.float-lg-start{float:left!important}.float-lg-end{float:right!important}.float-lg-none{float:none!important}.object-fit-lg-contain{object-fit:contain!important}.object-fit-lg-cover{object-fit:cover!important}.object-fit-lg-fill{object-fit:fill!important}.object-fit-lg-scale{object-fit:scale-down!important}.object-fit-lg-none{object-fit:none!important}.d-lg-inline{display:inline!important}.d-lg-inline-block{display:inline-block!important}.d-lg-block{display:block!important}.d-lg-grid{display:grid!important}.d-lg-inline-grid{display:inline-grid!important}.d-lg-table{display:table!important}.d-lg-table-row{display:table-row!important}.d-lg-table-cell{display:table-cell!important}.d-lg-flex{display:flex!important}.d-lg-inline-flex{display:inline-flex!important}.d-lg-none{display:none!important}.flex-lg-fill{flex:1 1 auto!important}.flex-lg-row{flex-direction:row!important}.flex-lg-column{flex-direction:column!important}.flex-lg-row-reverse{flex-direction:row-reverse!important}.flex-lg-column-reverse{flex-direction:column-reverse!important}.flex-lg-grow-0{flex-grow:0!important}.flex-lg-grow-1{flex-grow:1!important}.flex-lg-shrink-0{flex-shrink:0!important}.flex-lg-shrink-1{flex-shrink:1!important}.flex-lg-wrap{flex-wrap:wrap!important}.flex-lg-nowrap{flex-wrap:nowrap!important}.flex-lg-wrap-reverse{flex-wrap:wrap-reverse!important}.justify-content-lg-start{justify-content:flex-start!important}.justify-content-lg-end{justify-content:flex-end!important}.justify-content-lg-center{justify-content:center!important}.justify-content-lg-between{justify-content:space-between!important}.justify-content-lg-around{justify-content:space-around!important}.justify-content-lg-evenly{justify-content:space-evenly!important}.align-items-lg-start{align-items:flex-start!important}.align-items-lg-end{align-items:flex-end!important}.align-items-lg-center{align-items:center!important}.align-items-lg-baseline{align-items:baseline!important}.align-items-lg-stretch{align-items:stretch!important}.align-content-lg-start{align-content:flex-start!important}.align-content-lg-end{align-content:flex-end!important}.align-content-lg-center{align-content:center!important}.align-content-lg-between{align-content:space-between!important}.align-content-lg-around{align-content:space-around!important}.align-content-lg-stretch{align-content:stretch!important}.align-self-lg-auto{align-self:auto!important}.align-self-lg-start{align-self:flex-start!important}.align-self-lg-end{align-self:flex-end!important}.align-self-lg-center{align-self:center!important}.align-self-lg-baseline{align-self:baseline!important}.align-self-lg-stretch{align-self:stretch!important}.order-lg-first{order:-1!important}.order-lg-0{order:0!important}.order-lg-1{order:1!important}.order-lg-2{order:2!important}.order-lg-3{order:3!important}.order-lg-4{order:4!important}.order-lg-5{order:5!important}.order-lg-last{order:6!important}.m-lg-0{margin:0!important}.m-lg-1{margin:.25rem!important}.m-lg-2{margin:.5rem!important}.m-lg-3{margin:1rem!important}.m-lg-4{margin:1.5rem!important}.m-lg-5{margin:3rem!important}.m-lg-auto{margin:auto!important}.mx-lg-0{margin-right:0!important;margin-left:0!important}.mx-lg-1{margin-right:.25rem!important;margin-left:.25rem!important}.mx-lg-2{margin-right:.5rem!important;margin-left:.5rem!important}.mx-lg-3{margin-right:1rem!important;margin-left:1rem!important}.mx-lg-4{margin-right:1.5rem!important;margin-left:1.5rem!important}.mx-lg-5{margin-right:3rem!important;margin-left:3rem!important}.mx-lg-auto{margin-right:auto!important;margin-left:auto!important}.my-lg-0{margin-top:0!important;margin-bottom:0!important}.my-lg-1{margin-top:.25rem!important;margin-bottom:.25rem!important}.my-lg-2{margin-top:.5rem!important;margin-bottom:.5rem!important}.my-lg-3{margin-top:1rem!important;margin-bottom:1rem!important}.my-lg-4{margin-top:1.5rem!important;margin-bottom:1.5rem!important}.my-lg-5{margin-top:3rem!important;margin-bottom:3rem!important}.my-lg-auto{margin-top:auto!important;margin-bottom:auto!important}.mt-lg-0{margin-top:0!important}.mt-lg-1{margin-top:.25rem!important}.mt-lg-2{margin-top:.5rem!important}.mt-lg-3{margin-top:1rem!important}.mt-lg-4{margin-top:1.5rem!important}.mt-lg-5{margin-top:3rem!important}.mt-lg-auto{margin-top:auto!important}.me-lg-0{margin-right:0!important}.me-lg-1{margin-right:.25rem!important}.me-lg-2{margin-right:.5rem!important}.me-lg-3{margin-right:1rem!important}.me-lg-4{margin-right:1.5rem!important}.me-lg-5{margin-right:3rem!important}.me-lg-auto{margin-right:auto!important}.mb-lg-0{margin-bottom:0!important}.mb-lg-1{margin-bottom:.25rem!important}.mb-lg-2{margin-bottom:.5rem!important}.mb-lg-3{margin-bottom:1rem!important}.mb-lg-4{margin-bottom:1.5rem!important}.mb-lg-5{margin-bottom:3rem!important}.mb-lg-auto{margin-bottom:auto!important}.ms-lg-0{margin-left:0!important}.ms-lg-1{margin-left:.25rem!important}.ms-lg-2{margin-left:.5rem!important}.ms-lg-3{margin-left:1rem!important}.ms-lg-4{margin-left:1.5rem!important}.ms-lg-5{margin-left:3rem!important}.ms-lg-auto{margin-left:auto!important}.p-lg-0{padding:0!important}.p-lg-1{padding:.25rem!important}.p-lg-2{padding:.5rem!important}.p-lg-3{padding:1rem!important}.p-lg-4{padding:1.5rem!important}.p-lg-5{padding:3rem!important}.px-lg-0{padding-right:0!important;padding-left:0!important}.px-lg-1{padding-right:.25rem!important;padding-left:.25rem!important}.px-lg-2{padding-right:.5rem!important;padding-left:.5rem!important}.px-lg-3{padding-right:1rem!important;padding-left:1rem!important}.px-lg-4{padding-right:1.5rem!important;padding-left:1.5rem!important}.px-lg-5{padding-right:3rem!important;padding-left:3rem!important}.py-lg-0{padding-top:0!important;padding-bottom:0!important}.py-lg-1{padding-top:.25rem!important;padding-bottom:.25rem!important}.py-lg-2{padding-top:.5rem!important;padding-bottom:.5rem!important}.py-lg-3{padding-top:1rem!important;padding-bottom:1rem!important}.py-lg-4{padding-top:1.5rem!important;padding-bottom:1.5rem!important}.py-lg-5{padding-top:3rem!important;padding-bottom:3rem!important}.pt-lg-0{padding-top:0!important}.pt-lg-1{padding-top:.25rem!important}.pt-lg-2{padding-top:.5rem!important}.pt-lg-3{padding-top:1rem!important}.pt-lg-4{padding-top:1.5rem!important}.pt-lg-5{padding-top:3rem!important}.pe-lg-0{padding-right:0!important}.pe-lg-1{padding-right:.25rem!important}.pe-lg-2{padding-right:.5rem!important}.pe-lg-3{padding-right:1rem!important}.pe-lg-4{padding-right:1.5rem!important}.pe-lg-5{padding-right:3rem!important}.pb-lg-0{padding-bottom:0!important}.pb-lg-1{padding-bottom:.25rem!important}.pb-lg-2{padding-bottom:.5rem!important}.pb-lg-3{padding-bottom:1rem!important}.pb-lg-4{padding-bottom:1.5rem!important}.pb-lg-5{padding-bottom:3rem!important}.ps-lg-0{padding-left:0!important}.ps-lg-1{padding-left:.25rem!important}.ps-lg-2{padding-left:.5rem!important}.ps-lg-3{padding-left:1rem!important}.ps-lg-4{padding-left:1.5rem!important}.ps-lg-5{padding-left:3rem!important}.gap-lg-0{gap:0!important}.gap-lg-1{gap:.25rem!important}.gap-lg-2{gap:.5rem!important}.gap-lg-3{gap:1rem!important}.gap-lg-4{gap:1.5rem!important}.gap-lg-5{gap:3rem!important}.row-gap-lg-0{row-gap:0!important}.row-gap-lg-1{row-gap:.25rem!important}.row-gap-lg-2{row-gap:.5rem!important}.row-gap-lg-3{row-gap:1rem!important}.row-gap-lg-4{row-gap:1.5rem!important}.row-gap-lg-5{row-gap:3rem!important}.column-gap-lg-0{column-gap:0!important}.column-gap-lg-1{column-gap:.25rem!important}.column-gap-lg-2{column-gap:.5rem!important}.column-gap-lg-3{column-gap:1rem!important}.column-gap-lg-4{column-gap:1.5rem!important}.column-gap-lg-5{column-gap:3rem!important}.text-lg-start{text-align:left!important}.text-lg-end{text-align:right!important}.text-lg-center{text-align:center!important}}@media (min-width: 1200px){.float-xl-start{float:left!important}.float-xl-end{float:right!important}.float-xl-none{float:none!important}.object-fit-xl-contain{object-fit:contain!important}.object-fit-xl-cover{object-fit:cover!important}.object-fit-xl-fill{object-fit:fill!important}.object-fit-xl-scale{object-fit:scale-down!important}.object-fit-xl-none{object-fit:none!important}.d-xl-inline{display:inline!important}.d-xl-inline-block{display:inline-block!important}.d-xl-block{display:block!important}.d-xl-grid{display:grid!important}.d-xl-inline-grid{display:inline-grid!important}.d-xl-table{display:table!important}.d-xl-table-row{display:table-row!important}.d-xl-table-cell{display:table-cell!important}.d-xl-flex{display:flex!important}.d-xl-inline-flex{display:inline-flex!important}.d-xl-none{display:none!important}.flex-xl-fill{flex:1 1 auto!important}.flex-xl-row{flex-direction:row!important}.flex-xl-column{flex-direction:column!important}.flex-xl-row-reverse{flex-direction:row-reverse!important}.flex-xl-column-reverse{flex-direction:column-reverse!important}.flex-xl-grow-0{flex-grow:0!important}.flex-xl-grow-1{flex-grow:1!important}.flex-xl-shrink-0{flex-shrink:0!important}.flex-xl-shrink-1{flex-shrink:1!important}.flex-xl-wrap{flex-wrap:wrap!important}.flex-xl-nowrap{flex-wrap:nowrap!important}.flex-xl-wrap-reverse{flex-wrap:wrap-reverse!important}.justify-content-xl-start{justify-content:flex-start!important}.justify-content-xl-end{justify-content:flex-end!important}.justify-content-xl-center{justify-content:center!important}.justify-content-xl-between{justify-content:space-between!important}.justify-content-xl-around{justify-content:space-around!important}.justify-content-xl-evenly{justify-content:space-evenly!important}.align-items-xl-start{align-items:flex-start!important}.align-items-xl-end{align-items:flex-end!important}.align-items-xl-center{align-items:center!important}.align-items-xl-baseline{align-items:baseline!important}.align-items-xl-stretch{align-items:stretch!important}.align-content-xl-start{align-content:flex-start!important}.align-content-xl-end{align-content:flex-end!important}.align-content-xl-center{align-content:center!important}.align-content-xl-between{align-content:space-between!important}.align-content-xl-around{align-content:space-around!important}.align-content-xl-stretch{align-content:stretch!important}.align-self-xl-auto{align-self:auto!important}.align-self-xl-start{align-self:flex-start!important}.align-self-xl-end{align-self:flex-end!important}.align-self-xl-center{align-self:center!important}.align-self-xl-baseline{align-self:baseline!important}.align-self-xl-stretch{align-self:stretch!important}.order-xl-first{order:-1!important}.order-xl-0{order:0!important}.order-xl-1{order:1!important}.order-xl-2{order:2!important}.order-xl-3{order:3!important}.order-xl-4{order:4!important}.order-xl-5{order:5!important}.order-xl-last{order:6!important}.m-xl-0{margin:0!important}.m-xl-1{margin:.25rem!important}.m-xl-2{margin:.5rem!important}.m-xl-3{margin:1rem!important}.m-xl-4{margin:1.5rem!important}.m-xl-5{margin:3rem!important}.m-xl-auto{margin:auto!important}.mx-xl-0{margin-right:0!important;margin-left:0!important}.mx-xl-1{margin-right:.25rem!important;margin-left:.25rem!important}.mx-xl-2{margin-right:.5rem!important;margin-left:.5rem!important}.mx-xl-3{margin-right:1rem!important;margin-left:1rem!important}.mx-xl-4{margin-right:1.5rem!important;margin-left:1.5rem!important}.mx-xl-5{margin-right:3rem!important;margin-left:3rem!important}.mx-xl-auto{margin-right:auto!important;margin-left:auto!important}.my-xl-0{margin-top:0!important;margin-bottom:0!important}.my-xl-1{margin-top:.25rem!important;margin-bottom:.25rem!important}.my-xl-2{margin-top:.5rem!important;margin-bottom:.5rem!important}.my-xl-3{margin-top:1rem!important;margin-bottom:1rem!important}.my-xl-4{margin-top:1.5rem!important;margin-bottom:1.5rem!important}.my-xl-5{margin-top:3rem!important;margin-bottom:3rem!important}.my-xl-auto{margin-top:auto!important;margin-bottom:auto!important}.mt-xl-0{margin-top:0!important}.mt-xl-1{margin-top:.25rem!important}.mt-xl-2{margin-top:.5rem!important}.mt-xl-3{margin-top:1rem!important}.mt-xl-4{margin-top:1.5rem!important}.mt-xl-5{margin-top:3rem!important}.mt-xl-auto{margin-top:auto!important}.me-xl-0{margin-right:0!important}.me-xl-1{margin-right:.25rem!important}.me-xl-2{margin-right:.5rem!important}.me-xl-3{margin-right:1rem!important}.me-xl-4{margin-right:1.5rem!important}.me-xl-5{margin-right:3rem!important}.me-xl-auto{margin-right:auto!important}.mb-xl-0{margin-bottom:0!important}.mb-xl-1{margin-bottom:.25rem!important}.mb-xl-2{margin-bottom:.5rem!important}.mb-xl-3{margin-bottom:1rem!important}.mb-xl-4{margin-bottom:1.5rem!important}.mb-xl-5{margin-bottom:3rem!important}.mb-xl-auto{margin-bottom:auto!important}.ms-xl-0{margin-left:0!important}.ms-xl-1{margin-left:.25rem!important}.ms-xl-2{margin-left:.5rem!important}.ms-xl-3{margin-left:1rem!important}.ms-xl-4{margin-left:1.5rem!important}.ms-xl-5{margin-left:3rem!important}.ms-xl-auto{margin-left:auto!important}.p-xl-0{padding:0!important}.p-xl-1{padding:.25rem!important}.p-xl-2{padding:.5rem!important}.p-xl-3{padding:1rem!important}.p-xl-4{padding:1.5rem!important}.p-xl-5{padding:3rem!important}.px-xl-0{padding-right:0!important;padding-left:0!important}.px-xl-1{padding-right:.25rem!important;padding-left:.25rem!important}.px-xl-2{padding-right:.5rem!important;padding-left:.5rem!important}.px-xl-3{padding-right:1rem!important;padding-left:1rem!important}.px-xl-4{padding-right:1.5rem!important;padding-left:1.5rem!important}.px-xl-5{padding-right:3rem!important;padding-left:3rem!important}.py-xl-0{padding-top:0!important;padding-bottom:0!important}.py-xl-1{padding-top:.25rem!important;padding-bottom:.25rem!important}.py-xl-2{padding-top:.5rem!important;padding-bottom:.5rem!important}.py-xl-3{padding-top:1rem!important;padding-bottom:1rem!important}.py-xl-4{padding-top:1.5rem!important;padding-bottom:1.5rem!important}.py-xl-5{padding-top:3rem!important;padding-bottom:3rem!important}.pt-xl-0{padding-top:0!important}.pt-xl-1{padding-top:.25rem!important}.pt-xl-2{padding-top:.5rem!important}.pt-xl-3{padding-top:1rem!important}.pt-xl-4{padding-top:1.5rem!important}.pt-xl-5{padding-top:3rem!important}.pe-xl-0{padding-right:0!important}.pe-xl-1{padding-right:.25rem!important}.pe-xl-2{padding-right:.5rem!important}.pe-xl-3{padding-right:1rem!important}.pe-xl-4{padding-right:1.5rem!important}.pe-xl-5{padding-right:3rem!important}.pb-xl-0{padding-bottom:0!important}.pb-xl-1{padding-bottom:.25rem!important}.pb-xl-2{padding-bottom:.5rem!important}.pb-xl-3{padding-bottom:1rem!important}.pb-xl-4{padding-bottom:1.5rem!important}.pb-xl-5{padding-bottom:3rem!important}.ps-xl-0{padding-left:0!important}.ps-xl-1{padding-left:.25rem!important}.ps-xl-2{padding-left:.5rem!important}.ps-xl-3{padding-left:1rem!important}.ps-xl-4{padding-left:1.5rem!important}.ps-xl-5{padding-left:3rem!important}.gap-xl-0{gap:0!important}.gap-xl-1{gap:.25rem!important}.gap-xl-2{gap:.5rem!important}.gap-xl-3{gap:1rem!important}.gap-xl-4{gap:1.5rem!important}.gap-xl-5{gap:3rem!important}.row-gap-xl-0{row-gap:0!important}.row-gap-xl-1{row-gap:.25rem!important}.row-gap-xl-2{row-gap:.5rem!important}.row-gap-xl-3{row-gap:1rem!important}.row-gap-xl-4{row-gap:1.5rem!important}.row-gap-xl-5{row-gap:3rem!important}.column-gap-xl-0{column-gap:0!important}.column-gap-xl-1{column-gap:.25rem!important}.column-gap-xl-2{column-gap:.5rem!important}.column-gap-xl-3{column-gap:1rem!important}.column-gap-xl-4{column-gap:1.5rem!important}.column-gap-xl-5{column-gap:3rem!important}.text-xl-start{text-align:left!important}.text-xl-end{text-align:right!important}.text-xl-center{text-align:center!important}}@media (min-width: 1400px){.float-xxl-start{float:left!important}.float-xxl-end{float:right!important}.float-xxl-none{float:none!important}.object-fit-xxl-contain{object-fit:contain!important}.object-fit-xxl-cover{object-fit:cover!important}.object-fit-xxl-fill{object-fit:fill!important}.object-fit-xxl-scale{object-fit:scale-down!important}.object-fit-xxl-none{object-fit:none!important}.d-xxl-inline{display:inline!important}.d-xxl-inline-block{display:inline-block!important}.d-xxl-block{display:block!important}.d-xxl-grid{display:grid!important}.d-xxl-inline-grid{display:inline-grid!important}.d-xxl-table{display:table!important}.d-xxl-table-row{display:table-row!important}.d-xxl-table-cell{display:table-cell!important}.d-xxl-flex{display:flex!important}.d-xxl-inline-flex{display:inline-flex!important}.d-xxl-none{display:none!important}.flex-xxl-fill{flex:1 1 auto!important}.flex-xxl-row{flex-direction:row!important}.flex-xxl-column{flex-direction:column!important}.flex-xxl-row-reverse{flex-direction:row-reverse!important}.flex-xxl-column-reverse{flex-direction:column-reverse!important}.flex-xxl-grow-0{flex-grow:0!important}.flex-xxl-grow-1{flex-grow:1!important}.flex-xxl-shrink-0{flex-shrink:0!important}.flex-xxl-shrink-1{flex-shrink:1!important}.flex-xxl-wrap{flex-wrap:wrap!important}.flex-xxl-nowrap{flex-wrap:nowrap!important}.flex-xxl-wrap-reverse{flex-wrap:wrap-reverse!important}.justify-content-xxl-start{justify-content:flex-start!important}.justify-content-xxl-end{justify-content:flex-end!important}.justify-content-xxl-center{justify-content:center!important}.justify-content-xxl-between{justify-content:space-between!important}.justify-content-xxl-around{justify-content:space-around!important}.justify-content-xxl-evenly{justify-content:space-evenly!important}.align-items-xxl-start{align-items:flex-start!important}.align-items-xxl-end{align-items:flex-end!important}.align-items-xxl-center{align-items:center!important}.align-items-xxl-baseline{align-items:baseline!important}.align-items-xxl-stretch{align-items:stretch!important}.align-content-xxl-start{align-content:flex-start!important}.align-content-xxl-end{align-content:flex-end!important}.align-content-xxl-center{align-content:center!important}.align-content-xxl-between{align-content:space-between!important}.align-content-xxl-around{align-content:space-around!important}.align-content-xxl-stretch{align-content:stretch!important}.align-self-xxl-auto{align-self:auto!important}.align-self-xxl-start{align-self:flex-start!important}.align-self-xxl-end{align-self:flex-end!important}.align-self-xxl-center{align-self:center!important}.align-self-xxl-baseline{align-self:baseline!important}.align-self-xxl-stretch{align-self:stretch!important}.order-xxl-first{order:-1!important}.order-xxl-0{order:0!important}.order-xxl-1{order:1!important}.order-xxl-2{order:2!important}.order-xxl-3{order:3!important}.order-xxl-4{order:4!important}.order-xxl-5{order:5!important}.order-xxl-last{order:6!important}.m-xxl-0{margin:0!important}.m-xxl-1{margin:.25rem!important}.m-xxl-2{margin:.5rem!important}.m-xxl-3{margin:1rem!important}.m-xxl-4{margin:1.5rem!important}.m-xxl-5{margin:3rem!important}.m-xxl-auto{margin:auto!important}.mx-xxl-0{margin-right:0!important;margin-left:0!important}.mx-xxl-1{margin-right:.25rem!important;margin-left:.25rem!important}.mx-xxl-2{margin-right:.5rem!important;margin-left:.5rem!important}.mx-xxl-3{margin-right:1rem!important;margin-left:1rem!important}.mx-xxl-4{margin-right:1.5rem!important;margin-left:1.5rem!important}.mx-xxl-5{margin-right:3rem!important;margin-left:3rem!important}.mx-xxl-auto{margin-right:auto!important;margin-left:auto!important}.my-xxl-0{margin-top:0!important;margin-bottom:0!important}.my-xxl-1{margin-top:.25rem!important;margin-bottom:.25rem!important}.my-xxl-2{margin-top:.5rem!important;margin-bottom:.5rem!important}.my-xxl-3{margin-top:1rem!important;margin-bottom:1rem!important}.my-xxl-4{margin-top:1.5rem!important;margin-bottom:1.5rem!important}.my-xxl-5{margin-top:3rem!important;margin-bottom:3rem!important}.my-xxl-auto{margin-top:auto!important;margin-bottom:auto!important}.mt-xxl-0{margin-top:0!important}.mt-xxl-1{margin-top:.25rem!important}.mt-xxl-2{margin-top:.5rem!important}.mt-xxl-3{margin-top:1rem!important}.mt-xxl-4{margin-top:1.5rem!important}.mt-xxl-5{margin-top:3rem!important}.mt-xxl-auto{margin-top:auto!important}.me-xxl-0{margin-right:0!important}.me-xxl-1{margin-right:.25rem!important}.me-xxl-2{margin-right:.5rem!important}.me-xxl-3{margin-right:1rem!important}.me-xxl-4{margin-right:1.5rem!important}.me-xxl-5{margin-right:3rem!important}.me-xxl-auto{margin-right:auto!important}.mb-xxl-0{margin-bottom:0!important}.mb-xxl-1{margin-bottom:.25rem!important}.mb-xxl-2{margin-bottom:.5rem!important}.mb-xxl-3{margin-bottom:1rem!important}.mb-xxl-4{margin-bottom:1.5rem!important}.mb-xxl-5{margin-bottom:3rem!important}.mb-xxl-auto{margin-bottom:auto!important}.ms-xxl-0{margin-left:0!important}.ms-xxl-1{margin-left:.25rem!important}.ms-xxl-2{margin-left:.5rem!important}.ms-xxl-3{margin-left:1rem!important}.ms-xxl-4{margin-left:1.5rem!important}.ms-xxl-5{margin-left:3rem!important}.ms-xxl-auto{margin-left:auto!important}.p-xxl-0{padding:0!important}.p-xxl-1{padding:.25rem!important}.p-xxl-2{padding:.5rem!important}.p-xxl-3{padding:1rem!important}.p-xxl-4{padding:1.5rem!important}.p-xxl-5{padding:3rem!important}.px-xxl-0{padding-right:0!important;padding-left:0!important}.px-xxl-1{padding-right:.25rem!important;padding-left:.25rem!important}.px-xxl-2{padding-right:.5rem!important;padding-left:.5rem!important}.px-xxl-3{padding-right:1rem!important;padding-left:1rem!important}.px-xxl-4{padding-right:1.5rem!important;padding-left:1.5rem!important}.px-xxl-5{padding-right:3rem!important;padding-left:3rem!important}.py-xxl-0{padding-top:0!important;padding-bottom:0!important}.py-xxl-1{padding-top:.25rem!important;padding-bottom:.25rem!important}.py-xxl-2{padding-top:.5rem!important;padding-bottom:.5rem!important}.py-xxl-3{padding-top:1rem!important;padding-bottom:1rem!important}.py-xxl-4{padding-top:1.5rem!important;padding-bottom:1.5rem!important}.py-xxl-5{padding-top:3rem!important;padding-bottom:3rem!important}.pt-xxl-0{padding-top:0!important}.pt-xxl-1{padding-top:.25rem!important}.pt-xxl-2{padding-top:.5rem!important}.pt-xxl-3{padding-top:1rem!important}.pt-xxl-4{padding-top:1.5rem!important}.pt-xxl-5{padding-top:3rem!important}.pe-xxl-0{padding-right:0!important}.pe-xxl-1{padding-right:.25rem!important}.pe-xxl-2{padding-right:.5rem!important}.pe-xxl-3{padding-right:1rem!important}.pe-xxl-4{padding-right:1.5rem!important}.pe-xxl-5{padding-right:3rem!important}.pb-xxl-0{padding-bottom:0!important}.pb-xxl-1{padding-bottom:.25rem!important}.pb-xxl-2{padding-bottom:.5rem!important}.pb-xxl-3{padding-bottom:1rem!important}.pb-xxl-4{padding-bottom:1.5rem!important}.pb-xxl-5{padding-bottom:3rem!important}.ps-xxl-0{padding-left:0!important}.ps-xxl-1{padding-left:.25rem!important}.ps-xxl-2{padding-left:.5rem!important}.ps-xxl-3{padding-left:1rem!important}.ps-xxl-4{padding-left:1.5rem!important}.ps-xxl-5{padding-left:3rem!important}.gap-xxl-0{gap:0!important}.gap-xxl-1{gap:.25rem!important}.gap-xxl-2{gap:.5rem!important}.gap-xxl-3{gap:1rem!important}.gap-xxl-4{gap:1.5rem!important}.gap-xxl-5{gap:3rem!important}.row-gap-xxl-0{row-gap:0!important}.row-gap-xxl-1{row-gap:.25rem!important}.row-gap-xxl-2{row-gap:.5rem!important}.row-gap-xxl-3{row-gap:1rem!important}.row-gap-xxl-4{row-gap:1.5rem!important}.row-gap-xxl-5{row-gap:3rem!important}.column-gap-xxl-0{column-gap:0!important}.column-gap-xxl-1{column-gap:.25rem!important}.column-gap-xxl-2{column-gap:.5rem!important}.column-gap-xxl-3{column-gap:1rem!important}.column-gap-xxl-4{column-gap:1.5rem!important}.column-gap-xxl-5{column-gap:3rem!important}.text-xxl-start{text-align:left!important}.text-xxl-end{text-align:right!important}.text-xxl-center{text-align:center!important}}@media (min-width: 1200px){.fs-1{font-size:2.5rem!important}.fs-2{font-size:2rem!important}.fs-3{font-size:1.75rem!important}.fs-4{font-size:1.5rem!important}}@media print{.d-print-inline{display:inline!important}.d-print-inline-block{display:inline-block!important}.d-print-block{display:block!important}.d-print-grid{display:grid!important}.d-print-inline-grid{display:inline-grid!important}.d-print-table{display:table!important}.d-print-table-row{display:table-row!important}.d-print-table-cell{display:table-cell!important}.d-print-flex{display:flex!important}.d-print-inline-flex{display:inline-flex!important}.d-print-none{display:none!important}}body{padding-top:80px;padding-bottom:40px;min-width:1080px}@charset "UTF-8";/*!
 * Bootstrap Icons v1.11.1 (https://icons.getbootstrap.com/)
 * Copyright 2019-2023 The Bootstrap Authors
 * Licensed under MIT (https://github.com/twbs/icons/blob/main/LICENSE)
 */@font-face{font-display:block;font-family:bootstrap-icons;src:url(bootstrap-icons.f41d849d445f6f5f.woff2?24e3eb84d0bcaf83d77f904c78ac1f47) format("woff2"),url(bootstrap-icons.49c9b8524d23a4c2.woff?24e3eb84d0bcaf83d77f904c78ac1f47) format("woff")}.bi:before,[class^=bi-]:before,[class*=" bi-"]:before{display:inline-block;font-family:bootstrap-icons!important;font-style:normal;font-weight:400!important;font-variant:normal;text-transform:none;line-height:1;vertical-align:-.125em;-webkit-font-smoothing:antialiased;-moz-osx-font-smoothing:grayscale}.bi-123:before{content:"\f67f"}.bi-alarm-fill:before{content:"\f101"}.bi-alarm:before{content:"\f102"}.bi-align-bottom:before{content:"\f103"}.bi-align-center:before{content:"\f104"}.bi-align-end:before{content:"\f105"}.bi-align-middle:before{content:"\f106"}.bi-align-start:before{content:"\f107"}.bi-align-top:before{content:"\f108"}.bi-alt:before{content:"\f109"}.bi-app-indicator:before{content:"\f10a"}.bi-app:before{content:"\f10b"}.bi-archive-fill:before{content:"\f10c"}.bi-archive:before{content:"\f10d"}.bi-arrow-90deg-down:before{content:"\f10e"}.bi-arrow-90deg-left:before{content:"\f10f"}.bi-arrow-90deg-right:before{content:"\f110"}.bi-arrow-90deg-up:before{content:"\f111"}.bi-arrow-bar-down:before{content:"\f112"}.bi-arrow-bar-left:before{content:"\f113"}.bi-arrow-bar-right:before{content:"\f114"}.bi-arrow-bar-up:before{content:"\f115"}.bi-arrow-clockwise:before{content:"\f116"}.bi-arrow-counterclockwise:before{content:"\f117"}.bi-arrow-down-circle-fill:before{content:"\f118"}.bi-arrow-down-circle:before{content:"\f119"}.bi-arrow-down-left-circle-fill:before{content:"\f11a"}.bi-arrow-down-left-circle:before{content:"\f11b"}.bi-arrow-down-left-square-fill:before{content:"\f11c"}.bi-arrow-down-left-square:before{content:"\f11d"}.bi-arrow-down-left:before{content:"\f11e"}.bi-arrow-down-right-circle-fill:before{content:"\f11f"}.bi-arrow-down-right-circle:before{content:"\f120"}.bi-arrow-down-right-square-fill:before{content:"\f121"}.bi-arrow-down-right-square:before{content:"\f122"}.bi-arrow-down-right:before{content:"\f123"}.bi-arrow-down-short:before{content:"\f124"}.bi-arrow-down-square-fill:before{content:"\f125"}.bi-arrow-down-square:before{content:"\f126"}.bi-arrow-down-up:before{content:"\f127"}.bi-arrow-down:before{content:"\f128"}.bi-arrow-left-circle-fill:before{content:"\f129"}.bi-arrow-left-circle:before{content:"\f12a"}.bi-arrow-left-right:before{content:"\f12b"}.bi-arrow-left-short:before{content:"\f12c"}.bi-arrow-left-square-fill:before{content:"\f12d"}.bi-arrow-left-square:before{content:"\f12e"}.bi-arrow-left:before{content:"\f12f"}.bi-arrow-repeat:before{content:"\f130"}.bi-arrow-return-left:before{content:"\f131"}.bi-arrow-return-right:before{content:"\f132"}.bi-arrow-right-circle-fill:before{content:"\f133"}.bi-arrow-right-circle:before{content:"\f134"}.bi-arrow-right-short:before{content:"\f135"}.bi-arrow-right-square-fill:before{content:"\f136"}.bi-arrow-right-square:before{content:"\f137"}.bi-arrow-right:before{content:"\f138"}.bi-arrow-up-circle-fill:before{content:"\f139"}.bi-arrow-up-circle:before{content:"\f13a"}.bi-arrow-up-left-circle-fill:before{content:"\f13b"}.bi-arrow-up-left-circle:before{content:"\f13c"}.bi-arrow-up-left-square-fill:before{content:"\f13d"}.bi-arrow-up-left-square:before{content:"\f13e"}.bi-arrow-up-left:before{content:"\f13f"}.bi-arrow-up-right-circle-fill:before{content:"\f140"}.bi-arrow-up-right-circle:before{content:"\f141"}.bi-arrow-up-right-square-fill:before{content:"\f142"}.bi-arrow-up-right-square:before{content:"\f143"}.bi-arrow-up-right:before{content:"\f144"}.bi-arrow-up-short:before{content:"\f145"}.bi-arrow-up-square-fill:before{content:"\f146"}.bi-arrow-up-square:before{content:"\f147"}.bi-arrow-up:before{content:"\f148"}.bi-arrows-angle-contract:before{content:"\f149"}.bi-arrows-angle-expand:before{content:"\f14a"}.bi-arrows-collapse:before{content:"\f14b"}.bi-arrows-expand:before{content:"\f14c"}.bi-arrows-fullscreen:before{content:"\f14d"}.bi-arrows-move:before{content:"\f14e"}.bi-aspect-ratio-fill:before{content:"\f14f"}.bi-aspect-ratio:before{content:"\f150"}.bi-asterisk:before{content:"\f151"}.bi-at:before{content:"\f152"}.bi-award-fill:before{content:"\f153"}.bi-award:before{content:"\f154"}.bi-back:before{content:"\f155"}.bi-backspace-fill:before{content:"\f156"}.bi-backspace-reverse-fill:before{content:"\f157"}.bi-backspace-reverse:before{content:"\f158"}.bi-backspace:before{content:"\f159"}.bi-badge-3d-fill:before{content:"\f15a"}.bi-badge-3d:before{content:"\f15b"}.bi-badge-4k-fill:before{content:"\f15c"}.bi-badge-4k:before{content:"\f15d"}.bi-badge-8k-fill:before{content:"\f15e"}.bi-badge-8k:before{content:"\f15f"}.bi-badge-ad-fill:before{content:"\f160"}.bi-badge-ad:before{content:"\f161"}.bi-badge-ar-fill:before{content:"\f162"}.bi-badge-ar:before{content:"\f163"}.bi-badge-cc-fill:before{content:"\f164"}.bi-badge-cc:before{content:"\f165"}.bi-badge-hd-fill:before{content:"\f166"}.bi-badge-hd:before{content:"\f167"}.bi-badge-tm-fill:before{content:"\f168"}.bi-badge-tm:before{content:"\f169"}.bi-badge-vo-fill:before{content:"\f16a"}.bi-badge-vo:before{content:"\f16b"}.bi-badge-vr-fill:before{content:"\f16c"}.bi-badge-vr:before{content:"\f16d"}.bi-badge-wc-fill:before{content:"\f16e"}.bi-badge-wc:before{content:"\f16f"}.bi-bag-check-fill:before{content:"\f170"}.bi-bag-check:before{content:"\f171"}.bi-bag-dash-fill:before{content:"\f172"}.bi-bag-dash:before{content:"\f173"}.bi-bag-fill:before{content:"\f174"}.bi-bag-plus-fill:before{content:"\f175"}.bi-bag-plus:before{content:"\f176"}.bi-bag-x-fill:before{content:"\f177"}.bi-bag-x:before{content:"\f178"}.bi-bag:before{content:"\f179"}.bi-bar-chart-fill:before{content:"\f17a"}.bi-bar-chart-line-fill:before{content:"\f17b"}.bi-bar-chart-line:before{content:"\f17c"}.bi-bar-chart-steps:before{content:"\f17d"}.bi-bar-chart:before{content:"\f17e"}.bi-basket-fill:before{content:"\f17f"}.bi-basket:before{content:"\f180"}.bi-basket2-fill:before{content:"\f181"}.bi-basket2:before{content:"\f182"}.bi-basket3-fill:before{content:"\f183"}.bi-basket3:before{content:"\f184"}.bi-battery-charging:before{content:"\f185"}.bi-battery-full:before{content:"\f186"}.bi-battery-half:before{content:"\f187"}.bi-battery:before{content:"\f188"}.bi-bell-fill:before{content:"\f189"}.bi-bell:before{content:"\f18a"}.bi-bezier:before{content:"\f18b"}.bi-bezier2:before{content:"\f18c"}.bi-bicycle:before{content:"\f18d"}.bi-binoculars-fill:before{content:"\f18e"}.bi-binoculars:before{content:"\f18f"}.bi-blockquote-left:before{content:"\f190"}.bi-blockquote-right:before{content:"\f191"}.bi-book-fill:before{content:"\f192"}.bi-book-half:before{content:"\f193"}.bi-book:before{content:"\f194"}.bi-bookmark-check-fill:before{content:"\f195"}.bi-bookmark-check:before{content:"\f196"}.bi-bookmark-dash-fill:before{content:"\f197"}.bi-bookmark-dash:before{content:"\f198"}.bi-bookmark-fill:before{content:"\f199"}.bi-bookmark-heart-fill:before{content:"\f19a"}.bi-bookmark-heart:before{content:"\f19b"}.bi-bookmark-plus-fill:before{content:"\f19c"}.bi-bookmark-plus:before{content:"\f19d"}.bi-bookmark-star-fill:before{content:"\f19e"}.bi-bookmark-star:before{content:"\f19f"}.bi-bookmark-x-fill:before{content:"\f1a0"}.bi-bookmark-x:before{content:"\f1a1"}.bi-bookmark:before{content:"\f1a2"}.bi-bookmarks-fill:before{content:"\f1a3"}.bi-bookmarks:before{content:"\f1a4"}.bi-bookshelf:before{content:"\f1a5"}.bi-bootstrap-fill:before{content:"\f1a6"}.bi-bootstrap-reboot:before{content:"\f1a7"}.bi-bootstrap:before{content:"\f1a8"}.bi-border-all:before{content:"\f1a9"}.bi-border-bottom:before{content:"\f1aa"}.bi-border-center:before{content:"\f1ab"}.bi-border-inner:before{content:"\f1ac"}.bi-border-left:before{content:"\f1ad"}.bi-border-middle:before{content:"\f1ae"}.bi-border-outer:before{content:"\f1af"}.bi-border-right:before{content:"\f1b0"}.bi-border-style:before{content:"\f1b1"}.bi-border-top:before{content:"\f1b2"}.bi-border-width:before{content:"\f1b3"}.bi-border:before{content:"\f1b4"}.bi-bounding-box-circles:before{content:"\f1b5"}.bi-bounding-box:before{content:"\f1b6"}.bi-box-arrow-down-left:before{content:"\f1b7"}.bi-box-arrow-down-right:before{content:"\f1b8"}.bi-box-arrow-down:before{content:"\f1b9"}.bi-box-arrow-in-down-left:before{content:"\f1ba"}.bi-box-arrow-in-down-right:before{content:"\f1bb"}.bi-box-arrow-in-down:before{content:"\f1bc"}.bi-box-arrow-in-left:before{content:"\f1bd"}.bi-box-arrow-in-right:before{content:"\f1be"}.bi-box-arrow-in-up-left:before{content:"\f1bf"}.bi-box-arrow-in-up-right:before{content:"\f1c0"}.bi-box-arrow-in-up:before{content:"\f1c1"}.bi-box-arrow-left:before{content:"\f1c2"}.bi-box-arrow-right:before{content:"\f1c3"}.bi-box-arrow-up-left:before{content:"\f1c4"}.bi-box-arrow-up-right:before{content:"\f1c5"}.bi-box-arrow-up:before{content:"\f1c6"}.bi-box-seam:before{content:"\f1c7"}.bi-box:before{content:"\f1c8"}.bi-braces:before{content:"\f1c9"}.bi-bricks:before{content:"\f1ca"}.bi-briefcase-fill:before{content:"\f1cb"}.bi-briefcase:before{content:"\f1cc"}.bi-brightness-alt-high-fill:before{content:"\f1cd"}.bi-brightness-alt-high:before{content:"\f1ce"}.bi-brightness-alt-low-fill:before{content:"\f1cf"}.bi-brightness-alt-low:before{content:"\f1d0"}.bi-brightness-high-fill:before{content:"\f1d1"}.bi-brightness-high:before{content:"\f1d2"}.bi-brightness-low-fill:before{content:"\f1d3"}.bi-brightness-low:before{content:"\f1d4"}.bi-broadcast-pin:before{content:"\f1d5"}.bi-broadcast:before{content:"\f1d6"}.bi-brush-fill:before{content:"\f1d7"}.bi-brush:before{content:"\f1d8"}.bi-bucket-fill:before{content:"\f1d9"}.bi-bucket:before{content:"\f1da"}.bi-bug-fill:before{content:"\f1db"}.bi-bug:before{content:"\f1dc"}.bi-building:before{content:"\f1dd"}.bi-bullseye:before{content:"\f1de"}.bi-calculator-fill:before{content:"\f1df"}.bi-calculator:before{content:"\f1e0"}.bi-calendar-check-fill:before{content:"\f1e1"}.bi-calendar-check:before{content:"\f1e2"}.bi-calendar-date-fill:before{content:"\f1e3"}.bi-calendar-date:before{content:"\f1e4"}.bi-calendar-day-fill:before{content:"\f1e5"}.bi-calendar-day:before{content:"\f1e6"}.bi-calendar-event-fill:before{content:"\f1e7"}.bi-calendar-event:before{content:"\f1e8"}.bi-calendar-fill:before{content:"\f1e9"}.bi-calendar-minus-fill:before{content:"\f1ea"}.bi-calendar-minus:before{content:"\f1eb"}.bi-calendar-month-fill:before{content:"\f1ec"}.bi-calendar-month:before{content:"\f1ed"}.bi-calendar-plus-fill:before{content:"\f1ee"}.bi-calendar-plus:before{content:"\f1ef"}.bi-calendar-range-fill:before{content:"\f1f0"}.bi-calendar-range:before{content:"\f1f1"}.bi-calendar-week-fill:before{content:"\f1f2"}.bi-calendar-week:before{content:"\f1f3"}.bi-calendar-x-fill:before{content:"\f1f4"}.bi-calendar-x:before{content:"\f1f5"}.bi-calendar:before{content:"\f1f6"}.bi-calendar2-check-fill:before{content:"\f1f7"}.bi-calendar2-check:before{content:"\f1f8"}.bi-calendar2-date-fill:before{content:"\f1f9"}.bi-calendar2-date:before{content:"\f1fa"}.bi-calendar2-day-fill:before{content:"\f1fb"}.bi-calendar2-day:before{content:"\f1fc"}.bi-calendar2-event-fill:before{content:"\f1fd"}.bi-calendar2-event:before{content:"\f1fe"}.bi-calendar2-fill:before{content:"\f1ff"}.bi-calendar2-minus-fill:before{content:"\f200"}.bi-calendar2-minus:before{content:"\f201"}.bi-calendar2-month-fill:before{content:"\f202"}.bi-calendar2-month:before{content:"\f203"}.bi-calendar2-plus-fill:before{content:"\f204"}.bi-calendar2-plus:before{content:"\f205"}.bi-calendar2-range-fill:before{content:"\f206"}.bi-calendar2-range:before{content:"\f207"}.bi-calendar2-week-fill:before{content:"\f208"}.bi-calendar2-week:before{content:"\f209"}.bi-calendar2-x-fill:before{content:"\f20a"}.bi-calendar2-x:before{content:"\f20b"}.bi-calendar2:before{content:"\f20c"}.bi-calendar3-event-fill:before{content:"\f20d"}.bi-calendar3-event:before{content:"\f20e"}.bi-calendar3-fill:before{content:"\f20f"}.bi-calendar3-range-fill:before{content:"\f210"}.bi-calendar3-range:before{content:"\f211"}.bi-calendar3-week-fill:before{content:"\f212"}.bi-calendar3-week:before{content:"\f213"}.bi-calendar3:before{content:"\f214"}.bi-calendar4-event:before{content:"\f215"}.bi-calendar4-range:before{content:"\f216"}.bi-calendar4-week:before{content:"\f217"}.bi-calendar4:before{content:"\f218"}.bi-camera-fill:before{content:"\f219"}.bi-camera-reels-fill:before{content:"\f21a"}.bi-camera-reels:before{content:"\f21b"}.bi-camera-video-fill:before{content:"\f21c"}.bi-camera-video-off-fill:before{content:"\f21d"}.bi-camera-video-off:before{content:"\f21e"}.bi-camera-video:before{content:"\f21f"}.bi-camera:before{content:"\f220"}.bi-camera2:before{content:"\f221"}.bi-capslock-fill:before{content:"\f222"}.bi-capslock:before{content:"\f223"}.bi-card-checklist:before{content:"\f224"}.bi-card-heading:before{content:"\f225"}.bi-card-image:before{content:"\f226"}.bi-card-list:before{content:"\f227"}.bi-card-text:before{content:"\f228"}.bi-caret-down-fill:before{content:"\f229"}.bi-caret-down-square-fill:before{content:"\f22a"}.bi-caret-down-square:before{content:"\f22b"}.bi-caret-down:before{content:"\f22c"}.bi-caret-left-fill:before{content:"\f22d"}.bi-caret-left-square-fill:before{content:"\f22e"}.bi-caret-left-square:before{content:"\f22f"}.bi-caret-left:before{content:"\f230"}.bi-caret-right-fill:before{content:"\f231"}.bi-caret-right-square-fill:before{content:"\f232"}.bi-caret-right-square:before{content:"\f233"}.bi-caret-right:before{content:"\f234"}.bi-caret-up-fill:before{content:"\f235"}.bi-caret-up-square-fill:before{content:"\f236"}.bi-caret-up-square:before{content:"\f237"}.bi-caret-up:before{content:"\f238"}.bi-cart-check-fill:before{content:"\f239"}.bi-cart-check:before{content:"\f23a"}.bi-cart-dash-fill:before{content:"\f23b"}.bi-cart-dash:before{content:"\f23c"}.bi-cart-fill:before{content:"\f23d"}.bi-cart-plus-fill:before{content:"\f23e"}.bi-cart-plus:before{content:"\f23f"}.bi-cart-x-fill:before{content:"\f240"}.bi-cart-x:before{content:"\f241"}.bi-cart:before{content:"\f242"}.bi-cart2:before{content:"\f243"}.bi-cart3:before{content:"\f244"}.bi-cart4:before{content:"\f245"}.bi-cash-stack:before{content:"\f246"}.bi-cash:before{content:"\f247"}.bi-cast:before{content:"\f248"}.bi-chat-dots-fill:before{content:"\f249"}.bi-chat-dots:before{content:"\f24a"}.bi-chat-fill:before{content:"\f24b"}.bi-chat-left-dots-fill:before{content:"\f24c"}.bi-chat-left-dots:before{content:"\f24d"}.bi-chat-left-fill:before{content:"\f24e"}.bi-chat-left-quote-fill:before{content:"\f24f"}.bi-chat-left-quote:before{content:"\f250"}.bi-chat-left-text-fill:before{content:"\f251"}.bi-chat-left-text:before{content:"\f252"}.bi-chat-left:before{content:"\f253"}.bi-chat-quote-fill:before{content:"\f254"}.bi-chat-quote:before{content:"\f255"}.bi-chat-right-dots-fill:before{content:"\f256"}.bi-chat-right-dots:before{content:"\f257"}.bi-chat-right-fill:before{content:"\f258"}.bi-chat-right-quote-fill:before{content:"\f259"}.bi-chat-right-quote:before{content:"\f25a"}.bi-chat-right-text-fill:before{content:"\f25b"}.bi-chat-right-text:before{content:"\f25c"}.bi-chat-right:before{content:"\f25d"}.bi-chat-square-dots-fill:before{content:"\f25e"}.bi-chat-square-dots:before{content:"\f25f"}.bi-chat-square-fill:before{content:"\f260"}.bi-chat-square-quote-fill:before{content:"\f261"}.bi-chat-square-quote:before{content:"\f262"}.bi-chat-square-text-fill:before{content:"\f263"}.bi-chat-square-text:before{content:"\f264"}.bi-chat-square:before{content:"\f265"}.bi-chat-text-fill:before{content:"\f266"}.bi-chat-text:before{content:"\f267"}.bi-chat:before{content:"\f268"}.bi-check-all:before{content:"\f269"}.bi-check-circle-fill:before{content:"\f26a"}.bi-check-circle:before{content:"\f26b"}.bi-check-square-fill:before{content:"\f26c"}.bi-check-square:before{content:"\f26d"}.bi-check:before{content:"\f26e"}.bi-check2-all:before{content:"\f26f"}.bi-check2-circle:before{content:"\f270"}.bi-check2-square:before{content:"\f271"}.bi-check2:before{content:"\f272"}.bi-chevron-bar-contract:before{content:"\f273"}.bi-chevron-bar-down:before{content:"\f274"}.bi-chevron-bar-expand:before{content:"\f275"}.bi-chevron-bar-left:before{content:"\f276"}.bi-chevron-bar-right:before{content:"\f277"}.bi-chevron-bar-up:before{content:"\f278"}.bi-chevron-compact-down:before{content:"\f279"}.bi-chevron-compact-left:before{content:"\f27a"}.bi-chevron-compact-right:before{content:"\f27b"}.bi-chevron-compact-up:before{content:"\f27c"}.bi-chevron-contract:before{content:"\f27d"}.bi-chevron-double-down:before{content:"\f27e"}.bi-chevron-double-left:before{content:"\f27f"}.bi-chevron-double-right:before{content:"\f280"}.bi-chevron-double-up:before{content:"\f281"}.bi-chevron-down:before{content:"\f282"}.bi-chevron-expand:before{content:"\f283"}.bi-chevron-left:before{content:"\f284"}.bi-chevron-right:before{content:"\f285"}.bi-chevron-up:before{content:"\f286"}.bi-circle-fill:before{content:"\f287"}.bi-circle-half:before{content:"\f288"}.bi-circle-square:before{content:"\f289"}.bi-circle:before{content:"\f28a"}.bi-clipboard-check:before{content:"\f28b"}.bi-clipboard-data:before{content:"\f28c"}.bi-clipboard-minus:before{content:"\f28d"}.bi-clipboard-plus:before{content:"\f28e"}.bi-clipboard-x:before{content:"\f28f"}.bi-clipboard:before{content:"\f290"}.bi-clock-fill:before{content:"\f291"}.bi-clock-history:before{content:"\f292"}.bi-clock:before{content:"\f293"}.bi-cloud-arrow-down-fill:before{content:"\f294"}.bi-cloud-arrow-down:before{content:"\f295"}.bi-cloud-arrow-up-fill:before{content:"\f296"}.bi-cloud-arrow-up:before{content:"\f297"}.bi-cloud-check-fill:before{content:"\f298"}.bi-cloud-check:before{content:"\f299"}.bi-cloud-download-fill:before{content:"\f29a"}.bi-cloud-download:before{content:"\f29b"}.bi-cloud-drizzle-fill:before{content:"\f29c"}.bi-cloud-drizzle:before{content:"\f29d"}.bi-cloud-fill:before{content:"\f29e"}.bi-cloud-fog-fill:before{content:"\f29f"}.bi-cloud-fog:before{content:"\f2a0"}.bi-cloud-fog2-fill:before{content:"\f2a1"}.bi-cloud-fog2:before{content:"\f2a2"}.bi-cloud-hail-fill:before{content:"\f2a3"}.bi-cloud-hail:before{content:"\f2a4"}.bi-cloud-haze-fill:before{content:"\f2a6"}.bi-cloud-haze:before{content:"\f2a7"}.bi-cloud-haze2-fill:before{content:"\f2a8"}.bi-cloud-lightning-fill:before{content:"\f2a9"}.bi-cloud-lightning-rain-fill:before{content:"\f2aa"}.bi-cloud-lightning-rain:before{content:"\f2ab"}.bi-cloud-lightning:before{content:"\f2ac"}.bi-cloud-minus-fill:before{content:"\f2ad"}.bi-cloud-minus:before{content:"\f2ae"}.bi-cloud-moon-fill:before{content:"\f2af"}.bi-cloud-moon:before{content:"\f2b0"}.bi-cloud-plus-fill:before{content:"\f2b1"}.bi-cloud-plus:before{content:"\f2b2"}.bi-cloud-rain-fill:before{content:"\f2b3"}.bi-cloud-rain-heavy-fill:before{content:"\f2b4"}.bi-cloud-rain-heavy:before{content:"\f2b5"}.bi-cloud-rain:before{content:"\f2b6"}.bi-cloud-slash-fill:before{content:"\f2b7"}.bi-cloud-slash:before{content:"\f2b8"}.bi-cloud-sleet-fill:before{content:"\f2b9"}.bi-cloud-sleet:before{content:"\f2ba"}.bi-cloud-snow-fill:before{content:"\f2bb"}.bi-cloud-snow:before{content:"\f2bc"}.bi-cloud-sun-fill:before{content:"\f2bd"}.bi-cloud-sun:before{content:"\f2be"}.bi-cloud-upload-fill:before{content:"\f2bf"}.bi-cloud-upload:before{content:"\f2c0"}.bi-cloud:before{content:"\f2c1"}.bi-clouds-fill:before{content:"\f2c2"}.bi-clouds:before{content:"\f2c3"}.bi-cloudy-fill:before{content:"\f2c4"}.bi-cloudy:before{content:"\f2c5"}.bi-code-slash:before{content:"\f2c6"}.bi-code-square:before{content:"\f2c7"}.bi-code:before{content:"\f2c8"}.bi-collection-fill:before{content:"\f2c9"}.bi-collection-play-fill:before{content:"\f2ca"}.bi-collection-play:before{content:"\f2cb"}.bi-collection:before{content:"\f2cc"}.bi-columns-gap:before{content:"\f2cd"}.bi-columns:before{content:"\f2ce"}.bi-command:before{content:"\f2cf"}.bi-compass-fill:before{content:"\f2d0"}.bi-compass:before{content:"\f2d1"}.bi-cone-striped:before{content:"\f2d2"}.bi-cone:before{content:"\f2d3"}.bi-controller:before{content:"\f2d4"}.bi-cpu-fill:before{content:"\f2d5"}.bi-cpu:before{content:"\f2d6"}.bi-credit-card-2-back-fill:before{content:"\f2d7"}.bi-credit-card-2-back:before{content:"\f2d8"}.bi-credit-card-2-front-fill:before{content:"\f2d9"}.bi-credit-card-2-front:before{content:"\f2da"}.bi-credit-card-fill:before{content:"\f2db"}.bi-credit-card:before{content:"\f2dc"}.bi-crop:before{content:"\f2dd"}.bi-cup-fill:before{content:"\f2de"}.bi-cup-straw:before{content:"\f2df"}.bi-cup:before{content:"\f2e0"}.bi-cursor-fill:before{content:"\f2e1"}.bi-cursor-text:before{content:"\f2e2"}.bi-cursor:before{content:"\f2e3"}.bi-dash-circle-dotted:before{content:"\f2e4"}.bi-dash-circle-fill:before{content:"\f2e5"}.bi-dash-circle:before{content:"\f2e6"}.bi-dash-square-dotted:before{content:"\f2e7"}.bi-dash-square-fill:before{content:"\f2e8"}.bi-dash-square:before{content:"\f2e9"}.bi-dash:before{content:"\f2ea"}.bi-diagram-2-fill:before{content:"\f2eb"}.bi-diagram-2:before{content:"\f2ec"}.bi-diagram-3-fill:before{content:"\f2ed"}.bi-diagram-3:before{content:"\f2ee"}.bi-diamond-fill:before{content:"\f2ef"}.bi-diamond-half:before{content:"\f2f0"}.bi-diamond:before{content:"\f2f1"}.bi-dice-1-fill:before{content:"\f2f2"}.bi-dice-1:before{content:"\f2f3"}.bi-dice-2-fill:before{content:"\f2f4"}.bi-dice-2:before{content:"\f2f5"}.bi-dice-3-fill:before{content:"\f2f6"}.bi-dice-3:before{content:"\f2f7"}.bi-dice-4-fill:before{content:"\f2f8"}.bi-dice-4:before{content:"\f2f9"}.bi-dice-5-fill:before{content:"\f2fa"}.bi-dice-5:before{content:"\f2fb"}.bi-dice-6-fill:before{content:"\f2fc"}.bi-dice-6:before{content:"\f2fd"}.bi-disc-fill:before{content:"\f2fe"}.bi-disc:before{content:"\f2ff"}.bi-discord:before{content:"\f300"}.bi-display-fill:before{content:"\f301"}.bi-display:before{content:"\f302"}.bi-distribute-horizontal:before{content:"\f303"}.bi-distribute-vertical:before{content:"\f304"}.bi-door-closed-fill:before{content:"\f305"}.bi-door-closed:before{content:"\f306"}.bi-door-open-fill:before{content:"\f307"}.bi-door-open:before{content:"\f308"}.bi-dot:before{content:"\f309"}.bi-download:before{content:"\f30a"}.bi-droplet-fill:before{content:"\f30b"}.bi-droplet-half:before{content:"\f30c"}.bi-droplet:before{content:"\f30d"}.bi-earbuds:before{content:"\f30e"}.bi-easel-fill:before{content:"\f30f"}.bi-easel:before{content:"\f310"}.bi-egg-fill:before{content:"\f311"}.bi-egg-fried:before{content:"\f312"}.bi-egg:before{content:"\f313"}.bi-eject-fill:before{content:"\f314"}.bi-eject:before{content:"\f315"}.bi-emoji-angry-fill:before{content:"\f316"}.bi-emoji-angry:before{content:"\f317"}.bi-emoji-dizzy-fill:before{content:"\f318"}.bi-emoji-dizzy:before{content:"\f319"}.bi-emoji-expressionless-fill:before{content:"\f31a"}.bi-emoji-expressionless:before{content:"\f31b"}.bi-emoji-frown-fill:before{content:"\f31c"}.bi-emoji-frown:before{content:"\f31d"}.bi-emoji-heart-eyes-fill:before{content:"\f31e"}.bi-emoji-heart-eyes:before{content:"\f31f"}.bi-emoji-laughing-fill:before{content:"\f320"}.bi-emoji-laughing:before{content:"\f321"}.bi-emoji-neutral-fill:before{content:"\f322"}.bi-emoji-neutral:before{content:"\f323"}.bi-emoji-smile-fill:before{content:"\f324"}.bi-emoji-smile-upside-down-fill:before{content:"\f325"}.bi-emoji-smile-upside-down:before{content:"\f326"}.bi-emoji-smile:before{content:"\f327"}.bi-emoji-sunglasses-fill:before{content:"\f328"}.bi-emoji-sunglasses:before{content:"\f329"}.bi-emoji-wink-fill:before{content:"\f32a"}.bi-emoji-wink:before{content:"\f32b"}.bi-envelope-fill:before{content:"\f32c"}.bi-envelope-open-fill:before{content:"\f32d"}.bi-envelope-open:before{content:"\f32e"}.bi-envelope:before{content:"\f32f"}.bi-eraser-fill:before{content:"\f330"}.bi-eraser:before{content:"\f331"}.bi-exclamation-circle-fill:before{content:"\f332"}.bi-exclamation-circle:before{content:"\f333"}.bi-exclamation-diamond-fill:before{content:"\f334"}.bi-exclamation-diamond:before{content:"\f335"}.bi-exclamation-octagon-fill:before{content:"\f336"}.bi-exclamation-octagon:before{content:"\f337"}.bi-exclamation-square-fill:before{content:"\f338"}.bi-exclamation-square:before{content:"\f339"}.bi-exclamation-triangle-fill:before{content:"\f33a"}.bi-exclamation-triangle:before{content:"\f33b"}.bi-exclamation:before{content:"\f33c"}.bi-exclude:before{content:"\f33d"}.bi-eye-fill:before{content:"\f33e"}.bi-eye-slash-fill:before{content:"\f33f"}.bi-eye-slash:before{content:"\f340"}.bi-eye:before{content:"\f341"}.bi-eyedropper:before{content:"\f342"}.bi-eyeglasses:before{content:"\f343"}.bi-facebook:before{content:"\f344"}.bi-file-arrow-down-fill:before{content:"\f345"}.bi-file-arrow-down:before{content:"\f346"}.bi-file-arrow-up-fill:before{content:"\f347"}.bi-file-arrow-up:before{content:"\f348"}.bi-file-bar-graph-fill:before{content:"\f349"}.bi-file-bar-graph:before{content:"\f34a"}.bi-file-binary-fill:before{content:"\f34b"}.bi-file-binary:before{content:"\f34c"}.bi-file-break-fill:before{content:"\f34d"}.bi-file-break:before{content:"\f34e"}.bi-file-check-fill:before{content:"\f34f"}.bi-file-check:before{content:"\f350"}.bi-file-code-fill:before{content:"\f351"}.bi-file-code:before{content:"\f352"}.bi-file-diff-fill:before{content:"\f353"}.bi-file-diff:before{content:"\f354"}.bi-file-earmark-arrow-down-fill:before{content:"\f355"}.bi-file-earmark-arrow-down:before{content:"\f356"}.bi-file-earmark-arrow-up-fill:before{content:"\f357"}.bi-file-earmark-arrow-up:before{content:"\f358"}.bi-file-earmark-bar-graph-fill:before{content:"\f359"}.bi-file-earmark-bar-graph:before{content:"\f35a"}.bi-file-earmark-binary-fill:before{content:"\f35b"}.bi-file-earmark-binary:before{content:"\f35c"}.bi-file-earmark-break-fill:before{content:"\f35d"}.bi-file-earmark-break:before{content:"\f35e"}.bi-file-earmark-check-fill:before{content:"\f35f"}.bi-file-earmark-check:before{content:"\f360"}.bi-file-earmark-code-fill:before{content:"\f361"}.bi-file-earmark-code:before{content:"\f362"}.bi-file-earmark-diff-fill:before{content:"\f363"}.bi-file-earmark-diff:before{content:"\f364"}.bi-file-earmark-easel-fill:before{content:"\f365"}.bi-file-earmark-easel:before{content:"\f366"}.bi-file-earmark-excel-fill:before{content:"\f367"}.bi-file-earmark-excel:before{content:"\f368"}.bi-file-earmark-fill:before{content:"\f369"}.bi-file-earmark-font-fill:before{content:"\f36a"}.bi-file-earmark-font:before{content:"\f36b"}.bi-file-earmark-image-fill:before{content:"\f36c"}.bi-file-earmark-image:before{content:"\f36d"}.bi-file-earmark-lock-fill:before{content:"\f36e"}.bi-file-earmark-lock:before{content:"\f36f"}.bi-file-earmark-lock2-fill:before{content:"\f370"}.bi-file-earmark-lock2:before{content:"\f371"}.bi-file-earmark-medical-fill:before{content:"\f372"}.bi-file-earmark-medical:before{content:"\f373"}.bi-file-earmark-minus-fill:before{content:"\f374"}.bi-file-earmark-minus:before{content:"\f375"}.bi-file-earmark-music-fill:before{content:"\f376"}.bi-file-earmark-music:before{content:"\f377"}.bi-file-earmark-person-fill:before{content:"\f378"}.bi-file-earmark-person:before{content:"\f379"}.bi-file-earmark-play-fill:before{content:"\f37a"}.bi-file-earmark-play:before{content:"\f37b"}.bi-file-earmark-plus-fill:before{content:"\f37c"}.bi-file-earmark-plus:before{content:"\f37d"}.bi-file-earmark-post-fill:before{content:"\f37e"}.bi-file-earmark-post:before{content:"\f37f"}.bi-file-earmark-ppt-fill:before{content:"\f380"}.bi-file-earmark-ppt:before{content:"\f381"}.bi-file-earmark-richtext-fill:before{content:"\f382"}.bi-file-earmark-richtext:before{content:"\f383"}.bi-file-earmark-ruled-fill:before{content:"\f384"}.bi-file-earmark-ruled:before{content:"\f385"}.bi-file-earmark-slides-fill:before{content:"\f386"}.bi-file-earmark-slides:before{content:"\f387"}.bi-file-earmark-spreadsheet-fill:before{content:"\f388"}.bi-file-earmark-spreadsheet:before{content:"\f389"}.bi-file-earmark-text-fill:before{content:"\f38a"}.bi-file-earmark-text:before{content:"\f38b"}.bi-file-earmark-word-fill:before{content:"\f38c"}.bi-file-earmark-word:before{content:"\f38d"}.bi-file-earmark-x-fill:before{content:"\f38e"}.bi-file-earmark-x:before{content:"\f38f"}.bi-file-earmark-zip-fill:before{content:"\f390"}.bi-file-earmark-zip:before{content:"\f391"}.bi-file-earmark:before{content:"\f392"}.bi-file-easel-fill:before{content:"\f393"}.bi-file-easel:before{content:"\f394"}.bi-file-excel-fill:before{content:"\f395"}.bi-file-excel:before{content:"\f396"}.bi-file-fill:before{content:"\f397"}.bi-file-font-fill:before{content:"\f398"}.bi-file-font:before{content:"\f399"}.bi-file-image-fill:before{content:"\f39a"}.bi-file-image:before{content:"\f39b"}.bi-file-lock-fill:before{content:"\f39c"}.bi-file-lock:before{content:"\f39d"}.bi-file-lock2-fill:before{content:"\f39e"}.bi-file-lock2:before{content:"\f39f"}.bi-file-medical-fill:before{content:"\f3a0"}.bi-file-medical:before{content:"\f3a1"}.bi-file-minus-fill:before{content:"\f3a2"}.bi-file-minus:before{content:"\f3a3"}.bi-file-music-fill:before{content:"\f3a4"}.bi-file-music:before{content:"\f3a5"}.bi-file-person-fill:before{content:"\f3a6"}.bi-file-person:before{content:"\f3a7"}.bi-file-play-fill:before{content:"\f3a8"}.bi-file-play:before{content:"\f3a9"}.bi-file-plus-fill:before{content:"\f3aa"}.bi-file-plus:before{content:"\f3ab"}.bi-file-post-fill:before{content:"\f3ac"}.bi-file-post:before{content:"\f3ad"}.bi-file-ppt-fill:before{content:"\f3ae"}.bi-file-ppt:before{content:"\f3af"}.bi-file-richtext-fill:before{content:"\f3b0"}.bi-file-richtext:before{content:"\f3b1"}.bi-file-ruled-fill:before{content:"\f3b2"}.bi-file-ruled:before{content:"\f3b3"}.bi-file-slides-fill:before{content:"\f3b4"}.bi-file-slides:before{content:"\f3b5"}.bi-file-spreadsheet-fill:before{content:"\f3b6"}.bi-file-spreadsheet:before{content:"\f3b7"}.bi-file-text-fill:before{content:"\f3b8"}.bi-file-text:before{content:"\f3b9"}.bi-file-word-fill:before{content:"\f3ba"}.bi-file-word:before{content:"\f3bb"}.bi-file-x-fill:before{content:"\f3bc"}.bi-file-x:before{content:"\f3bd"}.bi-file-zip-fill:before{content:"\f3be"}.bi-file-zip:before{content:"\f3bf"}.bi-file:before{content:"\f3c0"}.bi-files-alt:before{content:"\f3c1"}.bi-files:before{content:"\f3c2"}.bi-film:before{content:"\f3c3"}.bi-filter-circle-fill:before{content:"\f3c4"}.bi-filter-circle:before{content:"\f3c5"}.bi-filter-left:before{content:"\f3c6"}.bi-filter-right:before{content:"\f3c7"}.bi-filter-square-fill:before{content:"\f3c8"}.bi-filter-square:before{content:"\f3c9"}.bi-filter:before{content:"\f3ca"}.bi-flag-fill:before{content:"\f3cb"}.bi-flag:before{content:"\f3cc"}.bi-flower1:before{content:"\f3cd"}.bi-flower2:before{content:"\f3ce"}.bi-flower3:before{content:"\f3cf"}.bi-folder-check:before{content:"\f3d0"}.bi-folder-fill:before{content:"\f3d1"}.bi-folder-minus:before{content:"\f3d2"}.bi-folder-plus:before{content:"\f3d3"}.bi-folder-symlink-fill:before{content:"\f3d4"}.bi-folder-symlink:before{content:"\f3d5"}.bi-folder-x:before{content:"\f3d6"}.bi-folder:before{content:"\f3d7"}.bi-folder2-open:before{content:"\f3d8"}.bi-folder2:before{content:"\f3d9"}.bi-fonts:before{content:"\f3da"}.bi-forward-fill:before{content:"\f3db"}.bi-forward:before{content:"\f3dc"}.bi-front:before{content:"\f3dd"}.bi-fullscreen-exit:before{content:"\f3de"}.bi-fullscreen:before{content:"\f3df"}.bi-funnel-fill:before{content:"\f3e0"}.bi-funnel:before{content:"\f3e1"}.bi-gear-fill:before{content:"\f3e2"}.bi-gear-wide-connected:before{content:"\f3e3"}.bi-gear-wide:before{content:"\f3e4"}.bi-gear:before{content:"\f3e5"}.bi-gem:before{content:"\f3e6"}.bi-geo-alt-fill:before{content:"\f3e7"}.bi-geo-alt:before{content:"\f3e8"}.bi-geo-fill:before{content:"\f3e9"}.bi-geo:before{content:"\f3ea"}.bi-gift-fill:before{content:"\f3eb"}.bi-gift:before{content:"\f3ec"}.bi-github:before{content:"\f3ed"}.bi-globe:before{content:"\f3ee"}.bi-globe2:before{content:"\f3ef"}.bi-google:before{content:"\f3f0"}.bi-graph-down:before{content:"\f3f1"}.bi-graph-up:before{content:"\f3f2"}.bi-grid-1x2-fill:before{content:"\f3f3"}.bi-grid-1x2:before{content:"\f3f4"}.bi-grid-3x2-gap-fill:before{content:"\f3f5"}.bi-grid-3x2-gap:before{content:"\f3f6"}.bi-grid-3x2:before{content:"\f3f7"}.bi-grid-3x3-gap-fill:before{content:"\f3f8"}.bi-grid-3x3-gap:before{content:"\f3f9"}.bi-grid-3x3:before{content:"\f3fa"}.bi-grid-fill:before{content:"\f3fb"}.bi-grid:before{content:"\f3fc"}.bi-grip-horizontal:before{content:"\f3fd"}.bi-grip-vertical:before{content:"\f3fe"}.bi-hammer:before{content:"\f3ff"}.bi-hand-index-fill:before{content:"\f400"}.bi-hand-index-thumb-fill:before{content:"\f401"}.bi-hand-index-thumb:before{content:"\f402"}.bi-hand-index:before{content:"\f403"}.bi-hand-thumbs-down-fill:before{content:"\f404"}.bi-hand-thumbs-down:before{content:"\f405"}.bi-hand-thumbs-up-fill:before{content:"\f406"}.bi-hand-thumbs-up:before{content:"\f407"}.bi-handbag-fill:before{content:"\f408"}.bi-handbag:before{content:"\f409"}.bi-hash:before{content:"\f40a"}.bi-hdd-fill:before{content:"\f40b"}.bi-hdd-network-fill:before{content:"\f40c"}.bi-hdd-network:before{content:"\f40d"}.bi-hdd-rack-fill:before{content:"\f40e"}.bi-hdd-rack:before{content:"\f40f"}.bi-hdd-stack-fill:before{content:"\f410"}.bi-hdd-stack:before{content:"\f411"}.bi-hdd:before{content:"\f412"}.bi-headphones:before{content:"\f413"}.bi-headset:before{content:"\f414"}.bi-heart-fill:before{content:"\f415"}.bi-heart-half:before{content:"\f416"}.bi-heart:before{content:"\f417"}.bi-heptagon-fill:before{content:"\f418"}.bi-heptagon-half:before{content:"\f419"}.bi-heptagon:before{content:"\f41a"}.bi-hexagon-fill:before{content:"\f41b"}.bi-hexagon-half:before{content:"\f41c"}.bi-hexagon:before{content:"\f41d"}.bi-hourglass-bottom:before{content:"\f41e"}.bi-hourglass-split:before{content:"\f41f"}.bi-hourglass-top:before{content:"\f420"}.bi-hourglass:before{content:"\f421"}.bi-house-door-fill:before{content:"\f422"}.bi-house-door:before{content:"\f423"}.bi-house-fill:before{content:"\f424"}.bi-house:before{content:"\f425"}.bi-hr:before{content:"\f426"}.bi-hurricane:before{content:"\f427"}.bi-image-alt:before{content:"\f428"}.bi-image-fill:before{content:"\f429"}.bi-image:before{content:"\f42a"}.bi-images:before{content:"\f42b"}.bi-inbox-fill:before{content:"\f42c"}.bi-inbox:before{content:"\f42d"}.bi-inboxes-fill:before{content:"\f42e"}.bi-inboxes:before{content:"\f42f"}.bi-info-circle-fill:before{content:"\f430"}.bi-info-circle:before{content:"\f431"}.bi-info-square-fill:before{content:"\f432"}.bi-info-square:before{content:"\f433"}.bi-info:before{content:"\f434"}.bi-input-cursor-text:before{content:"\f435"}.bi-input-cursor:before{content:"\f436"}.bi-instagram:before{content:"\f437"}.bi-intersect:before{content:"\f438"}.bi-journal-album:before{content:"\f439"}.bi-journal-arrow-down:before{content:"\f43a"}.bi-journal-arrow-up:before{content:"\f43b"}.bi-journal-bookmark-fill:before{content:"\f43c"}.bi-journal-bookmark:before{content:"\f43d"}.bi-journal-check:before{content:"\f43e"}.bi-journal-code:before{content:"\f43f"}.bi-journal-medical:before{content:"\f440"}.bi-journal-minus:before{content:"\f441"}.bi-journal-plus:before{content:"\f442"}.bi-journal-richtext:before{content:"\f443"}.bi-journal-text:before{content:"\f444"}.bi-journal-x:before{content:"\f445"}.bi-journal:before{content:"\f446"}.bi-journals:before{content:"\f447"}.bi-joystick:before{content:"\f448"}.bi-justify-left:before{content:"\f449"}.bi-justify-right:before{content:"\f44a"}.bi-justify:before{content:"\f44b"}.bi-kanban-fill:before{content:"\f44c"}.bi-kanban:before{content:"\f44d"}.bi-key-fill:before{content:"\f44e"}.bi-key:before{content:"\f44f"}.bi-keyboard-fill:before{content:"\f450"}.bi-keyboard:before{content:"\f451"}.bi-ladder:before{content:"\f452"}.bi-lamp-fill:before{content:"\f453"}.bi-lamp:before{content:"\f454"}.bi-laptop-fill:before{content:"\f455"}.bi-laptop:before{content:"\f456"}.bi-layer-backward:before{content:"\f457"}.bi-layer-forward:before{content:"\f458"}.bi-layers-fill:before{content:"\f459"}.bi-layers-half:before{content:"\f45a"}.bi-layers:before{content:"\f45b"}.bi-layout-sidebar-inset-reverse:before{content:"\f45c"}.bi-layout-sidebar-inset:before{content:"\f45d"}.bi-layout-sidebar-reverse:before{content:"\f45e"}.bi-layout-sidebar:before{content:"\f45f"}.bi-layout-split:before{content:"\f460"}.bi-layout-text-sidebar-reverse:before{content:"\f461"}.bi-layout-text-sidebar:before{content:"\f462"}.bi-layout-text-window-reverse:before{content:"\f463"}.bi-layout-text-window:before{content:"\f464"}.bi-layout-three-columns:before{content:"\f465"}.bi-layout-wtf:before{content:"\f466"}.bi-life-preserver:before{content:"\f467"}.bi-lightbulb-fill:before{content:"\f468"}.bi-lightbulb-off-fill:before{content:"\f469"}.bi-lightbulb-off:before{content:"\f46a"}.bi-lightbulb:before{content:"\f46b"}.bi-lightning-charge-fill:before{content:"\f46c"}.bi-lightning-charge:before{content:"\f46d"}.bi-lightning-fill:before{content:"\f46e"}.bi-lightning:before{content:"\f46f"}.bi-link-45deg:before{content:"\f470"}.bi-link:before{content:"\f471"}.bi-linkedin:before{content:"\f472"}.bi-list-check:before{content:"\f473"}.bi-list-nested:before{content:"\f474"}.bi-list-ol:before{content:"\f475"}.bi-list-stars:before{content:"\f476"}.bi-list-task:before{content:"\f477"}.bi-list-ul:before{content:"\f478"}.bi-list:before{content:"\f479"}.bi-lock-fill:before{content:"\f47a"}.bi-lock:before{content:"\f47b"}.bi-mailbox:before{content:"\f47c"}.bi-mailbox2:before{content:"\f47d"}.bi-map-fill:before{content:"\f47e"}.bi-map:before{content:"\f47f"}.bi-markdown-fill:before{content:"\f480"}.bi-markdown:before{content:"\f481"}.bi-mask:before{content:"\f482"}.bi-megaphone-fill:before{content:"\f483"}.bi-megaphone:before{content:"\f484"}.bi-menu-app-fill:before{content:"\f485"}.bi-menu-app:before{content:"\f486"}.bi-menu-button-fill:before{content:"\f487"}.bi-menu-button-wide-fill:before{content:"\f488"}.bi-menu-button-wide:before{content:"\f489"}.bi-menu-button:before{content:"\f48a"}.bi-menu-down:before{content:"\f48b"}.bi-menu-up:before{content:"\f48c"}.bi-mic-fill:before{content:"\f48d"}.bi-mic-mute-fill:before{content:"\f48e"}.bi-mic-mute:before{content:"\f48f"}.bi-mic:before{content:"\f490"}.bi-minecart-loaded:before{content:"\f491"}.bi-minecart:before{content:"\f492"}.bi-moisture:before{content:"\f493"}.bi-moon-fill:before{content:"\f494"}.bi-moon-stars-fill:before{content:"\f495"}.bi-moon-stars:before{content:"\f496"}.bi-moon:before{content:"\f497"}.bi-mouse-fill:before{content:"\f498"}.bi-mouse:before{content:"\f499"}.bi-mouse2-fill:before{content:"\f49a"}.bi-mouse2:before{content:"\f49b"}.bi-mouse3-fill:before{content:"\f49c"}.bi-mouse3:before{content:"\f49d"}.bi-music-note-beamed:before{content:"\f49e"}.bi-music-note-list:before{content:"\f49f"}.bi-music-note:before{content:"\f4a0"}.bi-music-player-fill:before{content:"\f4a1"}.bi-music-player:before{content:"\f4a2"}.bi-newspaper:before{content:"\f4a3"}.bi-node-minus-fill:before{content:"\f4a4"}.bi-node-minus:before{content:"\f4a5"}.bi-node-plus-fill:before{content:"\f4a6"}.bi-node-plus:before{content:"\f4a7"}.bi-nut-fill:before{content:"\f4a8"}.bi-nut:before{content:"\f4a9"}.bi-octagon-fill:before{content:"\f4aa"}.bi-octagon-half:before{content:"\f4ab"}.bi-octagon:before{content:"\f4ac"}.bi-option:before{content:"\f4ad"}.bi-outlet:before{content:"\f4ae"}.bi-paint-bucket:before{content:"\f4af"}.bi-palette-fill:before{content:"\f4b0"}.bi-palette:before{content:"\f4b1"}.bi-palette2:before{content:"\f4b2"}.bi-paperclip:before{content:"\f4b3"}.bi-paragraph:before{content:"\f4b4"}.bi-patch-check-fill:before{content:"\f4b5"}.bi-patch-check:before{content:"\f4b6"}.bi-patch-exclamation-fill:before{content:"\f4b7"}.bi-patch-exclamation:before{content:"\f4b8"}.bi-patch-minus-fill:before{content:"\f4b9"}.bi-patch-minus:before{content:"\f4ba"}.bi-patch-plus-fill:before{content:"\f4bb"}.bi-patch-plus:before{content:"\f4bc"}.bi-patch-question-fill:before{content:"\f4bd"}.bi-patch-question:before{content:"\f4be"}.bi-pause-btn-fill:before{content:"\f4bf"}.bi-pause-btn:before{content:"\f4c0"}.bi-pause-circle-fill:before{content:"\f4c1"}.bi-pause-circle:before{content:"\f4c2"}.bi-pause-fill:before{content:"\f4c3"}.bi-pause:before{content:"\f4c4"}.bi-peace-fill:before{content:"\f4c5"}.bi-peace:before{content:"\f4c6"}.bi-pen-fill:before{content:"\f4c7"}.bi-pen:before{content:"\f4c8"}.bi-pencil-fill:before{content:"\f4c9"}.bi-pencil-square:before{content:"\f4ca"}.bi-pencil:before{content:"\f4cb"}.bi-pentagon-fill:before{content:"\f4cc"}.bi-pentagon-half:before{content:"\f4cd"}.bi-pentagon:before{content:"\f4ce"}.bi-people-fill:before{content:"\f4cf"}.bi-people:before{content:"\f4d0"}.bi-percent:before{content:"\f4d1"}.bi-person-badge-fill:before{content:"\f4d2"}.bi-person-badge:before{content:"\f4d3"}.bi-person-bounding-box:before{content:"\f4d4"}.bi-person-check-fill:before{content:"\f4d5"}.bi-person-check:before{content:"\f4d6"}.bi-person-circle:before{content:"\f4d7"}.bi-person-dash-fill:before{content:"\f4d8"}.bi-person-dash:before{content:"\f4d9"}.bi-person-fill:before{content:"\f4da"}.bi-person-lines-fill:before{content:"\f4db"}.bi-person-plus-fill:before{content:"\f4dc"}.bi-person-plus:before{content:"\f4dd"}.bi-person-square:before{content:"\f4de"}.bi-person-x-fill:before{content:"\f4df"}.bi-person-x:before{content:"\f4e0"}.bi-person:before{content:"\f4e1"}.bi-phone-fill:before{content:"\f4e2"}.bi-phone-landscape-fill:before{content:"\f4e3"}.bi-phone-landscape:before{content:"\f4e4"}.bi-phone-vibrate-fill:before{content:"\f4e5"}.bi-phone-vibrate:before{content:"\f4e6"}.bi-phone:before{content:"\f4e7"}.bi-pie-chart-fill:before{content:"\f4e8"}.bi-pie-chart:before{content:"\f4e9"}.bi-pin-angle-fill:before{content:"\f4ea"}.bi-pin-angle:before{content:"\f4eb"}.bi-pin-fill:before{content:"\f4ec"}.bi-pin:before{content:"\f4ed"}.bi-pip-fill:before{content:"\f4ee"}.bi-pip:before{content:"\f4ef"}.bi-play-btn-fill:before{content:"\f4f0"}.bi-play-btn:before{content:"\f4f1"}.bi-play-circle-fill:before{content:"\f4f2"}.bi-play-circle:before{content:"\f4f3"}.bi-play-fill:before{content:"\f4f4"}.bi-play:before{content:"\f4f5"}.bi-plug-fill:before{content:"\f4f6"}.bi-plug:before{content:"\f4f7"}.bi-plus-circle-dotted:before{content:"\f4f8"}.bi-plus-circle-fill:before{content:"\f4f9"}.bi-plus-circle:before{content:"\f4fa"}.bi-plus-square-dotted:before{content:"\f4fb"}.bi-plus-square-fill:before{content:"\f4fc"}.bi-plus-square:before{content:"\f4fd"}.bi-plus:before{content:"\f4fe"}.bi-power:before{content:"\f4ff"}.bi-printer-fill:before{content:"\f500"}.bi-printer:before{content:"\f501"}.bi-puzzle-fill:before{content:"\f502"}.bi-puzzle:before{content:"\f503"}.bi-question-circle-fill:before{content:"\f504"}.bi-question-circle:before{content:"\f505"}.bi-question-diamond-fill:before{content:"\f506"}.bi-question-diamond:before{content:"\f507"}.bi-question-octagon-fill:before{content:"\f508"}.bi-question-octagon:before{content:"\f509"}.bi-question-square-fill:before{content:"\f50a"}.bi-question-square:before{content:"\f50b"}.bi-question:before{content:"\f50c"}.bi-rainbow:before{content:"\f50d"}.bi-receipt-cutoff:before{content:"\f50e"}.bi-receipt:before{content:"\f50f"}.bi-reception-0:before{content:"\f510"}.bi-reception-1:before{content:"\f511"}.bi-reception-2:before{content:"\f512"}.bi-reception-3:before{content:"\f513"}.bi-reception-4:before{content:"\f514"}.bi-record-btn-fill:before{content:"\f515"}.bi-record-btn:before{content:"\f516"}.bi-record-circle-fill:before{content:"\f517"}.bi-record-circle:before{content:"\f518"}.bi-record-fill:before{content:"\f519"}.bi-record:before{content:"\f51a"}.bi-record2-fill:before{content:"\f51b"}.bi-record2:before{content:"\f51c"}.bi-reply-all-fill:before{content:"\f51d"}.bi-reply-all:before{content:"\f51e"}.bi-reply-fill:before{content:"\f51f"}.bi-reply:before{content:"\f520"}.bi-rss-fill:before{content:"\f521"}.bi-rss:before{content:"\f522"}.bi-rulers:before{content:"\f523"}.bi-save-fill:before{content:"\f524"}.bi-save:before{content:"\f525"}.bi-save2-fill:before{content:"\f526"}.bi-save2:before{content:"\f527"}.bi-scissors:before{content:"\f528"}.bi-screwdriver:before{content:"\f529"}.bi-search:before{content:"\f52a"}.bi-segmented-nav:before{content:"\f52b"}.bi-server:before{content:"\f52c"}.bi-share-fill:before{content:"\f52d"}.bi-share:before{content:"\f52e"}.bi-shield-check:before{content:"\f52f"}.bi-shield-exclamation:before{content:"\f530"}.bi-shield-fill-check:before{content:"\f531"}.bi-shield-fill-exclamation:before{content:"\f532"}.bi-shield-fill-minus:before{content:"\f533"}.bi-shield-fill-plus:before{content:"\f534"}.bi-shield-fill-x:before{content:"\f535"}.bi-shield-fill:before{content:"\f536"}.bi-shield-lock-fill:before{content:"\f537"}.bi-shield-lock:before{content:"\f538"}.bi-shield-minus:before{content:"\f539"}.bi-shield-plus:before{content:"\f53a"}.bi-shield-shaded:before{content:"\f53b"}.bi-shield-slash-fill:before{content:"\f53c"}.bi-shield-slash:before{content:"\f53d"}.bi-shield-x:before{content:"\f53e"}.bi-shield:before{content:"\f53f"}.bi-shift-fill:before{content:"\f540"}.bi-shift:before{content:"\f541"}.bi-shop-window:before{content:"\f542"}.bi-shop:before{content:"\f543"}.bi-shuffle:before{content:"\f544"}.bi-signpost-2-fill:before{content:"\f545"}.bi-signpost-2:before{content:"\f546"}.bi-signpost-fill:before{content:"\f547"}.bi-signpost-split-fill:before{content:"\f548"}.bi-signpost-split:before{content:"\f549"}.bi-signpost:before{content:"\f54a"}.bi-sim-fill:before{content:"\f54b"}.bi-sim:before{content:"\f54c"}.bi-skip-backward-btn-fill:before{content:"\f54d"}.bi-skip-backward-btn:before{content:"\f54e"}.bi-skip-backward-circle-fill:before{content:"\f54f"}.bi-skip-backward-circle:before{content:"\f550"}.bi-skip-backward-fill:before{content:"\f551"}.bi-skip-backward:before{content:"\f552"}.bi-skip-end-btn-fill:before{content:"\f553"}.bi-skip-end-btn:before{content:"\f554"}.bi-skip-end-circle-fill:before{content:"\f555"}.bi-skip-end-circle:before{content:"\f556"}.bi-skip-end-fill:before{content:"\f557"}.bi-skip-end:before{content:"\f558"}.bi-skip-forward-btn-fill:before{content:"\f559"}.bi-skip-forward-btn:before{content:"\f55a"}.bi-skip-forward-circle-fill:before{content:"\f55b"}.bi-skip-forward-circle:before{content:"\f55c"}.bi-skip-forward-fill:before{content:"\f55d"}.bi-skip-forward:before{content:"\f55e"}.bi-skip-start-btn-fill:before{content:"\f55f"}.bi-skip-start-btn:before{content:"\f560"}.bi-skip-start-circle-fill:before{content:"\f561"}.bi-skip-start-circle:before{content:"\f562"}.bi-skip-start-fill:before{content:"\f563"}.bi-skip-start:before{content:"\f564"}.bi-slack:before{content:"\f565"}.bi-slash-circle-fill:before{content:"\f566"}.bi-slash-circle:before{content:"\f567"}.bi-slash-square-fill:before{content:"\f568"}.bi-slash-square:before{content:"\f569"}.bi-slash:before{content:"\f56a"}.bi-sliders:before{content:"\f56b"}.bi-smartwatch:before{content:"\f56c"}.bi-snow:before{content:"\f56d"}.bi-snow2:before{content:"\f56e"}.bi-snow3:before{content:"\f56f"}.bi-sort-alpha-down-alt:before{content:"\f570"}.bi-sort-alpha-down:before{content:"\f571"}.bi-sort-alpha-up-alt:before{content:"\f572"}.bi-sort-alpha-up:before{content:"\f573"}.bi-sort-down-alt:before{content:"\f574"}.bi-sort-down:before{content:"\f575"}.bi-sort-numeric-down-alt:before{content:"\f576"}.bi-sort-numeric-down:before{content:"\f577"}.bi-sort-numeric-up-alt:before{content:"\f578"}.bi-sort-numeric-up:before{content:"\f579"}.bi-sort-up-alt:before{content:"\f57a"}.bi-sort-up:before{content:"\f57b"}.bi-soundwave:before{content:"\f57c"}.bi-speaker-fill:before{content:"\f57d"}.bi-speaker:before{content:"\f57e"}.bi-speedometer:before{content:"\f57f"}.bi-speedometer2:before{content:"\f580"}.bi-spellcheck:before{content:"\f581"}.bi-square-fill:before{content:"\f582"}.bi-square-half:before{content:"\f583"}.bi-square:before{content:"\f584"}.bi-stack:before{content:"\f585"}.bi-star-fill:before{content:"\f586"}.bi-star-half:before{content:"\f587"}.bi-star:before{content:"\f588"}.bi-stars:before{content:"\f589"}.bi-stickies-fill:before{content:"\f58a"}.bi-stickies:before{content:"\f58b"}.bi-sticky-fill:before{content:"\f58c"}.bi-sticky:before{content:"\f58d"}.bi-stop-btn-fill:before{content:"\f58e"}.bi-stop-btn:before{content:"\f58f"}.bi-stop-circle-fill:before{content:"\f590"}.bi-stop-circle:before{content:"\f591"}.bi-stop-fill:before{content:"\f592"}.bi-stop:before{content:"\f593"}.bi-stoplights-fill:before{content:"\f594"}.bi-stoplights:before{content:"\f595"}.bi-stopwatch-fill:before{content:"\f596"}.bi-stopwatch:before{content:"\f597"}.bi-subtract:before{content:"\f598"}.bi-suit-club-fill:before{content:"\f599"}.bi-suit-club:before{content:"\f59a"}.bi-suit-diamond-fill:before{content:"\f59b"}.bi-suit-diamond:before{content:"\f59c"}.bi-suit-heart-fill:before{content:"\f59d"}.bi-suit-heart:before{content:"\f59e"}.bi-suit-spade-fill:before{content:"\f59f"}.bi-suit-spade:before{content:"\f5a0"}.bi-sun-fill:before{content:"\f5a1"}.bi-sun:before{content:"\f5a2"}.bi-sunglasses:before{content:"\f5a3"}.bi-sunrise-fill:before{content:"\f5a4"}.bi-sunrise:before{content:"\f5a5"}.bi-sunset-fill:before{content:"\f5a6"}.bi-sunset:before{content:"\f5a7"}.bi-symmetry-horizontal:before{content:"\f5a8"}.bi-symmetry-vertical:before{content:"\f5a9"}.bi-table:before{content:"\f5aa"}.bi-tablet-fill:before{content:"\f5ab"}.bi-tablet-landscape-fill:before{content:"\f5ac"}.bi-tablet-landscape:before{content:"\f5ad"}.bi-tablet:before{content:"\f5ae"}.bi-tag-fill:before{content:"\f5af"}.bi-tag:before{content:"\f5b0"}.bi-tags-fill:before{content:"\f5b1"}.bi-tags:before{content:"\f5b2"}.bi-telegram:before{content:"\f5b3"}.bi-telephone-fill:before{content:"\f5b4"}.bi-telephone-forward-fill:before{content:"\f5b5"}.bi-telephone-forward:before{content:"\f5b6"}.bi-telephone-inbound-fill:before{content:"\f5b7"}.bi-telephone-inbound:before{content:"\f5b8"}.bi-telephone-minus-fill:before{content:"\f5b9"}.bi-telephone-minus:before{content:"\f5ba"}.bi-telephone-outbound-fill:before{content:"\f5bb"}.bi-telephone-outbound:before{content:"\f5bc"}.bi-telephone-plus-fill:before{content:"\f5bd"}.bi-telephone-plus:before{content:"\f5be"}.bi-telephone-x-fill:before{content:"\f5bf"}.bi-telephone-x:before{content:"\f5c0"}.bi-telephone:before{content:"\f5c1"}.bi-terminal-fill:before{content:"\f5c2"}.bi-terminal:before{content:"\f5c3"}.bi-text-center:before{content:"\f5c4"}.bi-text-indent-left:before{content:"\f5c5"}.bi-text-indent-right:before{content:"\f5c6"}.bi-text-left:before{content:"\f5c7"}.bi-text-paragraph:before{content:"\f5c8"}.bi-text-right:before{content:"\f5c9"}.bi-textarea-resize:before{content:"\f5ca"}.bi-textarea-t:before{content:"\f5cb"}.bi-textarea:before{content:"\f5cc"}.bi-thermometer-half:before{content:"\f5cd"}.bi-thermometer-high:before{content:"\f5ce"}.bi-thermometer-low:before{content:"\f5cf"}.bi-thermometer-snow:before{content:"\f5d0"}.bi-thermometer-sun:before{content:"\f5d1"}.bi-thermometer:before{content:"\f5d2"}.bi-three-dots-vertical:before{content:"\f5d3"}.bi-three-dots:before{content:"\f5d4"}.bi-toggle-off:before{content:"\f5d5"}.bi-toggle-on:before{content:"\f5d6"}.bi-toggle2-off:before{content:"\f5d7"}.bi-toggle2-on:before{content:"\f5d8"}.bi-toggles:before{content:"\f5d9"}.bi-toggles2:before{content:"\f5da"}.bi-tools:before{content:"\f5db"}.bi-tornado:before{content:"\f5dc"}.bi-trash-fill:before{content:"\f5dd"}.bi-trash:before{content:"\f5de"}.bi-trash2-fill:before{content:"\f5df"}.bi-trash2:before{content:"\f5e0"}.bi-tree-fill:before{content:"\f5e1"}.bi-tree:before{content:"\f5e2"}.bi-triangle-fill:before{content:"\f5e3"}.bi-triangle-half:before{content:"\f5e4"}.bi-triangle:before{content:"\f5e5"}.bi-trophy-fill:before{content:"\f5e6"}.bi-trophy:before{content:"\f5e7"}.bi-tropical-storm:before{content:"\f5e8"}.bi-truck-flatbed:before{content:"\f5e9"}.bi-truck:before{content:"\f5ea"}.bi-tsunami:before{content:"\f5eb"}.bi-tv-fill:before{content:"\f5ec"}.bi-tv:before{content:"\f5ed"}.bi-twitch:before{content:"\f5ee"}.bi-twitter:before{content:"\f5ef"}.bi-type-bold:before{content:"\f5f0"}.bi-type-h1:before{content:"\f5f1"}.bi-type-h2:before{content:"\f5f2"}.bi-type-h3:before{content:"\f5f3"}.bi-type-italic:before{content:"\f5f4"}.bi-type-strikethrough:before{content:"\f5f5"}.bi-type-underline:before{content:"\f5f6"}.bi-type:before{content:"\f5f7"}.bi-ui-checks-grid:before{content:"\f5f8"}.bi-ui-checks:before{content:"\f5f9"}.bi-ui-radios-grid:before{content:"\f5fa"}.bi-ui-radios:before{content:"\f5fb"}.bi-umbrella-fill:before{content:"\f5fc"}.bi-umbrella:before{content:"\f5fd"}.bi-union:before{content:"\f5fe"}.bi-unlock-fill:before{content:"\f5ff"}.bi-unlock:before{content:"\f600"}.bi-upc-scan:before{content:"\f601"}.bi-upc:before{content:"\f602"}.bi-upload:before{content:"\f603"}.bi-vector-pen:before{content:"\f604"}.bi-view-list:before{content:"\f605"}.bi-view-stacked:before{content:"\f606"}.bi-vinyl-fill:before{content:"\f607"}.bi-vinyl:before{content:"\f608"}.bi-voicemail:before{content:"\f609"}.bi-volume-down-fill:before{content:"\f60a"}.bi-volume-down:before{content:"\f60b"}.bi-volume-mute-fill:before{content:"\f60c"}.bi-volume-mute:before{content:"\f60d"}.bi-volume-off-fill:before{content:"\f60e"}.bi-volume-off:before{content:"\f60f"}.bi-volume-up-fill:before{content:"\f610"}.bi-volume-up:before{content:"\f611"}.bi-vr:before{content:"\f612"}.bi-wallet-fill:before{content:"\f613"}.bi-wallet:before{content:"\f614"}.bi-wallet2:before{content:"\f615"}.bi-watch:before{content:"\f616"}.bi-water:before{content:"\f617"}.bi-whatsapp:before{content:"\f618"}.bi-wifi-1:before{content:"\f619"}.bi-wifi-2:before{content:"\f61a"}.bi-wifi-off:before{content:"\f61b"}.bi-wifi:before{content:"\f61c"}.bi-wind:before{content:"\f61d"}.bi-window-dock:before{content:"\f61e"}.bi-window-sidebar:before{content:"\f61f"}.bi-window:before{content:"\f620"}.bi-wrench:before{content:"\f621"}.bi-x-circle-fill:before{content:"\f622"}.bi-x-circle:before{content:"\f623"}.bi-x-diamond-fill:before{content:"\f624"}.bi-x-diamond:before{content:"\f625"}.bi-x-octagon-fill:before{content:"\f626"}.bi-x-octagon:before{content:"\f627"}.bi-x-square-fill:before{content:"\f628"}.bi-x-square:before{content:"\f629"}.bi-x:before{content:"\f62a"}.bi-youtube:before{content:"\f62b"}.bi-zoom-in:before{content:"\f62c"}.bi-zoom-out:before{content:"\f62d"}.bi-bank:before{content:"\f62e"}.bi-bank2:before{content:"\f62f"}.bi-bell-slash-fill:before{content:"\f630"}.bi-bell-slash:before{content:"\f631"}.bi-cash-coin:before{content:"\f632"}.bi-check-lg:before{content:"\f633"}.bi-coin:before{content:"\f634"}.bi-currency-bitcoin:before{content:"\f635"}.bi-currency-dollar:before{content:"\f636"}.bi-currency-euro:before{content:"\f637"}.bi-currency-exchange:before{content:"\f638"}.bi-currency-pound:before{content:"\f639"}.bi-currency-yen:before{content:"\f63a"}.bi-dash-lg:before{content:"\f63b"}.bi-exclamation-lg:before{content:"\f63c"}.bi-file-earmark-pdf-fill:before{content:"\f63d"}.bi-file-earmark-pdf:before{content:"\f63e"}.bi-file-pdf-fill:before{content:"\f63f"}.bi-file-pdf:before{content:"\f640"}.bi-gender-ambiguous:before{content:"\f641"}.bi-gender-female:before{content:"\f642"}.bi-gender-male:before{content:"\f643"}.bi-gender-trans:before{content:"\f644"}.bi-headset-vr:before{content:"\f645"}.bi-info-lg:before{content:"\f646"}.bi-mastodon:before{content:"\f647"}.bi-messenger:before{content:"\f648"}.bi-piggy-bank-fill:before{content:"\f649"}.bi-piggy-bank:before{content:"\f64a"}.bi-pin-map-fill:before{content:"\f64b"}.bi-pin-map:before{content:"\f64c"}.bi-plus-lg:before{content:"\f64d"}.bi-question-lg:before{content:"\f64e"}.bi-recycle:before{content:"\f64f"}.bi-reddit:before{content:"\f650"}.bi-safe-fill:before{content:"\f651"}.bi-safe2-fill:before{content:"\f652"}.bi-safe2:before{content:"\f653"}.bi-sd-card-fill:before{content:"\f654"}.bi-sd-card:before{content:"\f655"}.bi-skype:before{content:"\f656"}.bi-slash-lg:before{content:"\f657"}.bi-translate:before{content:"\f658"}.bi-x-lg:before{content:"\f659"}.bi-safe:before{content:"\f65a"}.bi-apple:before{content:"\f65b"}.bi-microsoft:before{content:"\f65d"}.bi-windows:before{content:"\f65e"}.bi-behance:before{content:"\f65c"}.bi-dribbble:before{content:"\f65f"}.bi-line:before{content:"\f660"}.bi-medium:before{content:"\f661"}.bi-paypal:before{content:"\f662"}.bi-pinterest:before{content:"\f663"}.bi-signal:before{content:"\f664"}.bi-snapchat:before{content:"\f665"}.bi-spotify:before{content:"\f666"}.bi-stack-overflow:before{content:"\f667"}.bi-strava:before{content:"\f668"}.bi-wordpress:before{content:"\f669"}.bi-vimeo:before{content:"\f66a"}.bi-activity:before{content:"\f66b"}.bi-easel2-fill:before{content:"\f66c"}.bi-easel2:before{content:"\f66d"}.bi-easel3-fill:before{content:"\f66e"}.bi-easel3:before{content:"\f66f"}.bi-fan:before{content:"\f670"}.bi-fingerprint:before{content:"\f671"}.bi-graph-down-arrow:before{content:"\f672"}.bi-graph-up-arrow:before{content:"\f673"}.bi-hypnotize:before{content:"\f674"}.bi-magic:before{content:"\f675"}.bi-person-rolodex:before{content:"\f676"}.bi-person-video:before{content:"\f677"}.bi-person-video2:before{content:"\f678"}.bi-person-video3:before{content:"\f679"}.bi-person-workspace:before{content:"\f67a"}.bi-radioactive:before{content:"\f67b"}.bi-webcam-fill:before{content:"\f67c"}.bi-webcam:before{content:"\f67d"}.bi-yin-yang:before{content:"\f67e"}.bi-bandaid-fill:before{content:"\f680"}.bi-bandaid:before{content:"\f681"}.bi-bluetooth:before{content:"\f682"}.bi-body-text:before{content:"\f683"}.bi-boombox:before{content:"\f684"}.bi-boxes:before{content:"\f685"}.bi-dpad-fill:before{content:"\f686"}.bi-dpad:before{content:"\f687"}.bi-ear-fill:before{content:"\f688"}.bi-ear:before{content:"\f689"}.bi-envelope-check-fill:before{content:"\f68b"}.bi-envelope-check:before{content:"\f68c"}.bi-envelope-dash-fill:before{content:"\f68e"}.bi-envelope-dash:before{content:"\f68f"}.bi-envelope-exclamation-fill:before{content:"\f691"}.bi-envelope-exclamation:before{content:"\f692"}.bi-envelope-plus-fill:before{content:"\f693"}.bi-envelope-plus:before{content:"\f694"}.bi-envelope-slash-fill:before{content:"\f696"}.bi-envelope-slash:before{content:"\f697"}.bi-envelope-x-fill:before{content:"\f699"}.bi-envelope-x:before{content:"\f69a"}.bi-explicit-fill:before{content:"\f69b"}.bi-explicit:before{content:"\f69c"}.bi-git:before{content:"\f69d"}.bi-infinity:before{content:"\f69e"}.bi-list-columns-reverse:before{content:"\f69f"}.bi-list-columns:before{content:"\f6a0"}.bi-meta:before{content:"\f6a1"}.bi-nintendo-switch:before{content:"\f6a4"}.bi-pc-display-horizontal:before{content:"\f6a5"}.bi-pc-display:before{content:"\f6a6"}.bi-pc-horizontal:before{content:"\f6a7"}.bi-pc:before{content:"\f6a8"}.bi-playstation:before{content:"\f6a9"}.bi-plus-slash-minus:before{content:"\f6aa"}.bi-projector-fill:before{content:"\f6ab"}.bi-projector:before{content:"\f6ac"}.bi-qr-code-scan:before{content:"\f6ad"}.bi-qr-code:before{content:"\f6ae"}.bi-quora:before{content:"\f6af"}.bi-quote:before{content:"\f6b0"}.bi-robot:before{content:"\f6b1"}.bi-send-check-fill:before{content:"\f6b2"}.bi-send-check:before{content:"\f6b3"}.bi-send-dash-fill:before{content:"\f6b4"}.bi-send-dash:before{content:"\f6b5"}.bi-send-exclamation-fill:before{content:"\f6b7"}.bi-send-exclamation:before{content:"\f6b8"}.bi-send-fill:before{content:"\f6b9"}.bi-send-plus-fill:before{content:"\f6ba"}.bi-send-plus:before{content:"\f6bb"}.bi-send-slash-fill:before{content:"\f6bc"}.bi-send-slash:before{content:"\f6bd"}.bi-send-x-fill:before{content:"\f6be"}.bi-send-x:before{content:"\f6bf"}.bi-send:before{content:"\f6c0"}.bi-steam:before{content:"\f6c1"}.bi-terminal-dash:before{content:"\f6c3"}.bi-terminal-plus:before{content:"\f6c4"}.bi-terminal-split:before{content:"\f6c5"}.bi-ticket-detailed-fill:before{content:"\f6c6"}.bi-ticket-detailed:before{content:"\f6c7"}.bi-ticket-fill:before{content:"\f6c8"}.bi-ticket-perforated-fill:before{content:"\f6c9"}.bi-ticket-perforated:before{content:"\f6ca"}.bi-ticket:before{content:"\f6cb"}.bi-tiktok:before{content:"\f6cc"}.bi-window-dash:before{content:"\f6cd"}.bi-window-desktop:before{content:"\f6ce"}.bi-window-fullscreen:before{content:"\f6cf"}.bi-window-plus:before{content:"\f6d0"}.bi-window-split:before{content:"\f6d1"}.bi-window-stack:before{content:"\f6d2"}.bi-window-x:before{content:"\f6d3"}.bi-xbox:before{content:"\f6d4"}.bi-ethernet:before{content:"\f6d5"}.bi-hdmi-fill:before{content:"\f6d6"}.bi-hdmi:before{content:"\f6d7"}.bi-usb-c-fill:before{content:"\f6d8"}.bi-usb-c:before{content:"\f6d9"}.bi-usb-fill:before{content:"\f6da"}.bi-usb-plug-fill:before{content:"\f6db"}.bi-usb-plug:before{content:"\f6dc"}.bi-usb-symbol:before{content:"\f6dd"}.bi-usb:before{content:"\f6de"}.bi-boombox-fill:before{content:"\f6df"}.bi-displayport:before{content:"\f6e1"}.bi-gpu-card:before{content:"\f6e2"}.bi-memory:before{content:"\f6e3"}.bi-modem-fill:before{content:"\f6e4"}.bi-modem:before{content:"\f6e5"}.bi-motherboard-fill:before{content:"\f6e6"}.bi-motherboard:before{content:"\f6e7"}.bi-optical-audio-fill:before{content:"\f6e8"}.bi-optical-audio:before{content:"\f6e9"}.bi-pci-card:before{content:"\f6ea"}.bi-router-fill:before{content:"\f6eb"}.bi-router:before{content:"\f6ec"}.bi-thunderbolt-fill:before{content:"\f6ef"}.bi-thunderbolt:before{content:"\f6f0"}.bi-usb-drive-fill:before{content:"\f6f1"}.bi-usb-drive:before{content:"\f6f2"}.bi-usb-micro-fill:before{content:"\f6f3"}.bi-usb-micro:before{content:"\f6f4"}.bi-usb-mini-fill:before{content:"\f6f5"}.bi-usb-mini:before{content:"\f6f6"}.bi-cloud-haze2:before{content:"\f6f7"}.bi-device-hdd-fill:before{content:"\f6f8"}.bi-device-hdd:before{content:"\f6f9"}.bi-device-ssd-fill:before{content:"\f6fa"}.bi-device-ssd:before{content:"\f6fb"}.bi-displayport-fill:before{content:"\f6fc"}.bi-mortarboard-fill:before{content:"\f6fd"}.bi-mortarboard:before{content:"\f6fe"}.bi-terminal-x:before{content:"\f6ff"}.bi-arrow-through-heart-fill:before{content:"\f700"}.bi-arrow-through-heart:before{content:"\f701"}.bi-badge-sd-fill:before{content:"\f702"}.bi-badge-sd:before{content:"\f703"}.bi-bag-heart-fill:before{content:"\f704"}.bi-bag-heart:before{content:"\f705"}.bi-balloon-fill:before{content:"\f706"}.bi-balloon-heart-fill:before{content:"\f707"}.bi-balloon-heart:before{content:"\f708"}.bi-balloon:before{content:"\f709"}.bi-box2-fill:before{content:"\f70a"}.bi-box2-heart-fill:before{content:"\f70b"}.bi-box2-heart:before{content:"\f70c"}.bi-box2:before{content:"\f70d"}.bi-braces-asterisk:before{content:"\f70e"}.bi-calendar-heart-fill:before{content:"\f70f"}.bi-calendar-heart:before{content:"\f710"}.bi-calendar2-heart-fill:before{content:"\f711"}.bi-calendar2-heart:before{content:"\f712"}.bi-chat-heart-fill:before{content:"\f713"}.bi-chat-heart:before{content:"\f714"}.bi-chat-left-heart-fill:before{content:"\f715"}.bi-chat-left-heart:before{content:"\f716"}.bi-chat-right-heart-fill:before{content:"\f717"}.bi-chat-right-heart:before{content:"\f718"}.bi-chat-square-heart-fill:before{content:"\f719"}.bi-chat-square-heart:before{content:"\f71a"}.bi-clipboard-check-fill:before{content:"\f71b"}.bi-clipboard-data-fill:before{content:"\f71c"}.bi-clipboard-fill:before{content:"\f71d"}.bi-clipboard-heart-fill:before{content:"\f71e"}.bi-clipboard-heart:before{content:"\f71f"}.bi-clipboard-minus-fill:before{content:"\f720"}.bi-clipboard-plus-fill:before{content:"\f721"}.bi-clipboard-pulse:before{content:"\f722"}.bi-clipboard-x-fill:before{content:"\f723"}.bi-clipboard2-check-fill:before{content:"\f724"}.bi-clipboard2-check:before{content:"\f725"}.bi-clipboard2-data-fill:before{content:"\f726"}.bi-clipboard2-data:before{content:"\f727"}.bi-clipboard2-fill:before{content:"\f728"}.bi-clipboard2-heart-fill:before{content:"\f729"}.bi-clipboard2-heart:before{content:"\f72a"}.bi-clipboard2-minus-fill:before{content:"\f72b"}.bi-clipboard2-minus:before{content:"\f72c"}.bi-clipboard2-plus-fill:before{content:"\f72d"}.bi-clipboard2-plus:before{content:"\f72e"}.bi-clipboard2-pulse-fill:before{content:"\f72f"}.bi-clipboard2-pulse:before{content:"\f730"}.bi-clipboard2-x-fill:before{content:"\f731"}.bi-clipboard2-x:before{content:"\f732"}.bi-clipboard2:before{content:"\f733"}.bi-emoji-kiss-fill:before{content:"\f734"}.bi-emoji-kiss:before{content:"\f735"}.bi-envelope-heart-fill:before{content:"\f736"}.bi-envelope-heart:before{content:"\f737"}.bi-envelope-open-heart-fill:before{content:"\f738"}.bi-envelope-open-heart:before{content:"\f739"}.bi-envelope-paper-fill:before{content:"\f73a"}.bi-envelope-paper-heart-fill:before{content:"\f73b"}.bi-envelope-paper-heart:before{content:"\f73c"}.bi-envelope-paper:before{content:"\f73d"}.bi-filetype-aac:before{content:"\f73e"}.bi-filetype-ai:before{content:"\f73f"}.bi-filetype-bmp:before{content:"\f740"}.bi-filetype-cs:before{content:"\f741"}.bi-filetype-css:before{content:"\f742"}.bi-filetype-csv:before{content:"\f743"}.bi-filetype-doc:before{content:"\f744"}.bi-filetype-docx:before{content:"\f745"}.bi-filetype-exe:before{content:"\f746"}.bi-filetype-gif:before{content:"\f747"}.bi-filetype-heic:before{content:"\f748"}.bi-filetype-html:before{content:"\f749"}.bi-filetype-java:before{content:"\f74a"}.bi-filetype-jpg:before{content:"\f74b"}.bi-filetype-js:before{content:"\f74c"}.bi-filetype-jsx:before{content:"\f74d"}.bi-filetype-key:before{content:"\f74e"}.bi-filetype-m4p:before{content:"\f74f"}.bi-filetype-md:before{content:"\f750"}.bi-filetype-mdx:before{content:"\f751"}.bi-filetype-mov:before{content:"\f752"}.bi-filetype-mp3:before{content:"\f753"}.bi-filetype-mp4:before{content:"\f754"}.bi-filetype-otf:before{content:"\f755"}.bi-filetype-pdf:before{content:"\f756"}.bi-filetype-php:before{content:"\f757"}.bi-filetype-png:before{content:"\f758"}.bi-filetype-ppt:before{content:"\f75a"}.bi-filetype-psd:before{content:"\f75b"}.bi-filetype-py:before{content:"\f75c"}.bi-filetype-raw:before{content:"\f75d"}.bi-filetype-rb:before{content:"\f75e"}.bi-filetype-sass:before{content:"\f75f"}.bi-filetype-scss:before{content:"\f760"}.bi-filetype-sh:before{content:"\f761"}.bi-filetype-svg:before{content:"\f762"}.bi-filetype-tiff:before{content:"\f763"}.bi-filetype-tsx:before{content:"\f764"}.bi-filetype-ttf:before{content:"\f765"}.bi-filetype-txt:before{content:"\f766"}.bi-filetype-wav:before{content:"\f767"}.bi-filetype-woff:before{content:"\f768"}.bi-filetype-xls:before{content:"\f76a"}.bi-filetype-xml:before{content:"\f76b"}.bi-filetype-yml:before{content:"\f76c"}.bi-heart-arrow:before{content:"\f76d"}.bi-heart-pulse-fill:before{content:"\f76e"}.bi-heart-pulse:before{content:"\f76f"}.bi-heartbreak-fill:before{content:"\f770"}.bi-heartbreak:before{content:"\f771"}.bi-hearts:before{content:"\f772"}.bi-hospital-fill:before{content:"\f773"}.bi-hospital:before{content:"\f774"}.bi-house-heart-fill:before{content:"\f775"}.bi-house-heart:before{content:"\f776"}.bi-incognito:before{content:"\f777"}.bi-magnet-fill:before{content:"\f778"}.bi-magnet:before{content:"\f779"}.bi-person-heart:before{content:"\f77a"}.bi-person-hearts:before{content:"\f77b"}.bi-phone-flip:before{content:"\f77c"}.bi-plugin:before{content:"\f77d"}.bi-postage-fill:before{content:"\f77e"}.bi-postage-heart-fill:before{content:"\f77f"}.bi-postage-heart:before{content:"\f780"}.bi-postage:before{content:"\f781"}.bi-postcard-fill:before{content:"\f782"}.bi-postcard-heart-fill:before{content:"\f783"}.bi-postcard-heart:before{content:"\f784"}.bi-postcard:before{content:"\f785"}.bi-search-heart-fill:before{content:"\f786"}.bi-search-heart:before{content:"\f787"}.bi-sliders2-vertical:before{content:"\f788"}.bi-sliders2:before{content:"\f789"}.bi-trash3-fill:before{content:"\f78a"}.bi-trash3:before{content:"\f78b"}.bi-valentine:before{content:"\f78c"}.bi-valentine2:before{content:"\f78d"}.bi-wrench-adjustable-circle-fill:before{content:"\f78e"}.bi-wrench-adjustable-circle:before{content:"\f78f"}.bi-wrench-adjustable:before{content:"\f790"}.bi-filetype-json:before{content:"\f791"}.bi-filetype-pptx:before{content:"\f792"}.bi-filetype-xlsx:before{content:"\f793"}.bi-1-circle-fill:before{content:"\f796"}.bi-1-circle:before{content:"\f797"}.bi-1-square-fill:before{content:"\f798"}.bi-1-square:before{content:"\f799"}.bi-2-circle-fill:before{content:"\f79c"}.bi-2-circle:before{content:"\f79d"}.bi-2-square-fill:before{content:"\f79e"}.bi-2-square:before{content:"\f79f"}.bi-3-circle-fill:before{content:"\f7a2"}.bi-3-circle:before{content:"\f7a3"}.bi-3-square-fill:before{content:"\f7a4"}.bi-3-square:before{content:"\f7a5"}.bi-4-circle-fill:before{content:"\f7a8"}.bi-4-circle:before{content:"\f7a9"}.bi-4-square-fill:before{content:"\f7aa"}.bi-4-square:before{content:"\f7ab"}.bi-5-circle-fill:before{content:"\f7ae"}.bi-5-circle:before{content:"\f7af"}.bi-5-square-fill:before{content:"\f7b0"}.bi-5-square:before{content:"\f7b1"}.bi-6-circle-fill:before{content:"\f7b4"}.bi-6-circle:before{content:"\f7b5"}.bi-6-square-fill:before{content:"\f7b6"}.bi-6-square:before{content:"\f7b7"}.bi-7-circle-fill:before{content:"\f7ba"}.bi-7-circle:before{content:"\f7bb"}.bi-7-square-fill:before{content:"\f7bc"}.bi-7-square:before{content:"\f7bd"}.bi-8-circle-fill:before{content:"\f7c0"}.bi-8-circle:before{content:"\f7c1"}.bi-8-square-fill:before{content:"\f7c2"}.bi-8-square:before{content:"\f7c3"}.bi-9-circle-fill:before{content:"\f7c6"}.bi-9-circle:before{content:"\f7c7"}.bi-9-square-fill:before{content:"\f7c8"}.bi-9-square:before{content:"\f7c9"}.bi-airplane-engines-fill:before{content:"\f7ca"}.bi-airplane-engines:before{content:"\f7cb"}.bi-airplane-fill:before{content:"\f7cc"}.bi-airplane:before{content:"\f7cd"}.bi-alexa:before{content:"\f7ce"}.bi-alipay:before{content:"\f7cf"}.bi-android:before{content:"\f7d0"}.bi-android2:before{content:"\f7d1"}.bi-box-fill:before{content:"\f7d2"}.bi-box-seam-fill:before{content:"\f7d3"}.bi-browser-chrome:before{content:"\f7d4"}.bi-browser-edge:before{content:"\f7d5"}.bi-browser-firefox:before{content:"\f7d6"}.bi-browser-safari:before{content:"\f7d7"}.bi-c-circle-fill:before{content:"\f7da"}.bi-c-circle:before{content:"\f7db"}.bi-c-square-fill:before{content:"\f7dc"}.bi-c-square:before{content:"\f7dd"}.bi-capsule-pill:before{content:"\f7de"}.bi-capsule:before{content:"\f7df"}.bi-car-front-fill:before{content:"\f7e0"}.bi-car-front:before{content:"\f7e1"}.bi-cassette-fill:before{content:"\f7e2"}.bi-cassette:before{content:"\f7e3"}.bi-cc-circle-fill:before{content:"\f7e6"}.bi-cc-circle:before{content:"\f7e7"}.bi-cc-square-fill:before{content:"\f7e8"}.bi-cc-square:before{content:"\f7e9"}.bi-cup-hot-fill:before{content:"\f7ea"}.bi-cup-hot:before{content:"\f7eb"}.bi-currency-rupee:before{content:"\f7ec"}.bi-dropbox:before{content:"\f7ed"}.bi-escape:before{content:"\f7ee"}.bi-fast-forward-btn-fill:before{content:"\f7ef"}.bi-fast-forward-btn:before{content:"\f7f0"}.bi-fast-forward-circle-fill:before{content:"\f7f1"}.bi-fast-forward-circle:before{content:"\f7f2"}.bi-fast-forward-fill:before{content:"\f7f3"}.bi-fast-forward:before{content:"\f7f4"}.bi-filetype-sql:before{content:"\f7f5"}.bi-fire:before{content:"\f7f6"}.bi-google-play:before{content:"\f7f7"}.bi-h-circle-fill:before{content:"\f7fa"}.bi-h-circle:before{content:"\f7fb"}.bi-h-square-fill:before{content:"\f7fc"}.bi-h-square:before{content:"\f7fd"}.bi-indent:before{content:"\f7fe"}.bi-lungs-fill:before{content:"\f7ff"}.bi-lungs:before{content:"\f800"}.bi-microsoft-teams:before{content:"\f801"}.bi-p-circle-fill:before{content:"\f804"}.bi-p-circle:before{content:"\f805"}.bi-p-square-fill:before{content:"\f806"}.bi-p-square:before{content:"\f807"}.bi-pass-fill:before{content:"\f808"}.bi-pass:before{content:"\f809"}.bi-prescription:before{content:"\f80a"}.bi-prescription2:before{content:"\f80b"}.bi-r-circle-fill:before{content:"\f80e"}.bi-r-circle:before{content:"\f80f"}.bi-r-square-fill:before{content:"\f810"}.bi-r-square:before{content:"\f811"}.bi-repeat-1:before{content:"\f812"}.bi-repeat:before{content:"\f813"}.bi-rewind-btn-fill:before{content:"\f814"}.bi-rewind-btn:before{content:"\f815"}.bi-rewind-circle-fill:before{content:"\f816"}.bi-rewind-circle:before{content:"\f817"}.bi-rewind-fill:before{content:"\f818"}.bi-rewind:before{content:"\f819"}.bi-train-freight-front-fill:before{content:"\f81a"}.bi-train-freight-front:before{content:"\f81b"}.bi-train-front-fill:before{content:"\f81c"}.bi-train-front:before{content:"\f81d"}.bi-train-lightrail-front-fill:before{content:"\f81e"}.bi-train-lightrail-front:before{content:"\f81f"}.bi-truck-front-fill:before{content:"\f820"}.bi-truck-front:before{content:"\f821"}.bi-ubuntu:before{content:"\f822"}.bi-unindent:before{content:"\f823"}.bi-unity:before{content:"\f824"}.bi-universal-access-circle:before{content:"\f825"}.bi-universal-access:before{content:"\f826"}.bi-virus:before{content:"\f827"}.bi-virus2:before{content:"\f828"}.bi-wechat:before{content:"\f829"}.bi-yelp:before{content:"\f82a"}.bi-sign-stop-fill:before{content:"\f82b"}.bi-sign-stop-lights-fill:before{content:"\f82c"}.bi-sign-stop-lights:before{content:"\f82d"}.bi-sign-stop:before{content:"\f82e"}.bi-sign-turn-left-fill:before{content:"\f82f"}.bi-sign-turn-left:before{content:"\f830"}.bi-sign-turn-right-fill:before{content:"\f831"}.bi-sign-turn-right:before{content:"\f832"}.bi-sign-turn-slight-left-fill:before{content:"\f833"}.bi-sign-turn-slight-left:before{content:"\f834"}.bi-sign-turn-slight-right-fill:before{content:"\f835"}.bi-sign-turn-slight-right:before{content:"\f836"}.bi-sign-yield-fill:before{content:"\f837"}.bi-sign-yield:before{content:"\f838"}.bi-ev-station-fill:before{content:"\f839"}.bi-ev-station:before{content:"\f83a"}.bi-fuel-pump-diesel-fill:before{content:"\f83b"}.bi-fuel-pump-diesel:before{content:"\f83c"}.bi-fuel-pump-fill:before{content:"\f83d"}.bi-fuel-pump:before{content:"\f83e"}.bi-0-circle-fill:before{content:"\f83f"}.bi-0-circle:before{content:"\f840"}.bi-0-square-fill:before{content:"\f841"}.bi-0-square:before{content:"\f842"}.bi-rocket-fill:before{content:"\f843"}.bi-rocket-takeoff-fill:before{content:"\f844"}.bi-rocket-takeoff:before{content:"\f845"}.bi-rocket:before{content:"\f846"}.bi-stripe:before{content:"\f847"}.bi-subscript:before{content:"\f848"}.bi-superscript:before{content:"\f849"}.bi-trello:before{content:"\f84a"}.bi-envelope-at-fill:before{content:"\f84b"}.bi-envelope-at:before{content:"\f84c"}.bi-regex:before{content:"\f84d"}.bi-text-wrap:before{content:"\f84e"}.bi-sign-dead-end-fill:before{content:"\f84f"}.bi-sign-dead-end:before{content:"\f850"}.bi-sign-do-not-enter-fill:before{content:"\f851"}.bi-sign-do-not-enter:before{content:"\f852"}.bi-sign-intersection-fill:before{content:"\f853"}.bi-sign-intersection-side-fill:before{content:"\f854"}.bi-sign-intersection-side:before{content:"\f855"}.bi-sign-intersection-t-fill:before{content:"\f856"}.bi-sign-intersection-t:before{content:"\f857"}.bi-sign-intersection-y-fill:before{content:"\f858"}.bi-sign-intersection-y:before{content:"\f859"}.bi-sign-intersection:before{content:"\f85a"}.bi-sign-merge-left-fill:before{content:"\f85b"}.bi-sign-merge-left:before{content:"\f85c"}.bi-sign-merge-right-fill:before{content:"\f85d"}.bi-sign-merge-right:before{content:"\f85e"}.bi-sign-no-left-turn-fill:before{content:"\f85f"}.bi-sign-no-left-turn:before{content:"\f860"}.bi-sign-no-parking-fill:before{content:"\f861"}.bi-sign-no-parking:before{content:"\f862"}.bi-sign-no-right-turn-fill:before{content:"\f863"}.bi-sign-no-right-turn:before{content:"\f864"}.bi-sign-railroad-fill:before{content:"\f865"}.bi-sign-railroad:before{content:"\f866"}.bi-building-add:before{content:"\f867"}.bi-building-check:before{content:"\f868"}.bi-building-dash:before{content:"\f869"}.bi-building-down:before{content:"\f86a"}.bi-building-exclamation:before{content:"\f86b"}.bi-building-fill-add:before{content:"\f86c"}.bi-building-fill-check:before{content:"\f86d"}.bi-building-fill-dash:before{content:"\f86e"}.bi-building-fill-down:before{content:"\f86f"}.bi-building-fill-exclamation:before{content:"\f870"}.bi-building-fill-gear:before{content:"\f871"}.bi-building-fill-lock:before{content:"\f872"}.bi-building-fill-slash:before{content:"\f873"}.bi-building-fill-up:before{content:"\f874"}.bi-building-fill-x:before{content:"\f875"}.bi-building-fill:before{content:"\f876"}.bi-building-gear:before{content:"\f877"}.bi-building-lock:before{content:"\f878"}.bi-building-slash:before{content:"\f879"}.bi-building-up:before{content:"\f87a"}.bi-building-x:before{content:"\f87b"}.bi-buildings-fill:before{content:"\f87c"}.bi-buildings:before{content:"\f87d"}.bi-bus-front-fill:before{content:"\f87e"}.bi-bus-front:before{content:"\f87f"}.bi-ev-front-fill:before{content:"\f880"}.bi-ev-front:before{content:"\f881"}.bi-globe-americas:before{content:"\f882"}.bi-globe-asia-australia:before{content:"\f883"}.bi-globe-central-south-asia:before{content:"\f884"}.bi-globe-europe-africa:before{content:"\f885"}.bi-house-add-fill:before{content:"\f886"}.bi-house-add:before{content:"\f887"}.bi-house-check-fill:before{content:"\f888"}.bi-house-check:before{content:"\f889"}.bi-house-dash-fill:before{content:"\f88a"}.bi-house-dash:before{content:"\f88b"}.bi-house-down-fill:before{content:"\f88c"}.bi-house-down:before{content:"\f88d"}.bi-house-exclamation-fill:before{content:"\f88e"}.bi-house-exclamation:before{content:"\f88f"}.bi-house-gear-fill:before{content:"\f890"}.bi-house-gear:before{content:"\f891"}.bi-house-lock-fill:before{content:"\f892"}.bi-house-lock:before{content:"\f893"}.bi-house-slash-fill:before{content:"\f894"}.bi-house-slash:before{content:"\f895"}.bi-house-up-fill:before{content:"\f896"}.bi-house-up:before{content:"\f897"}.bi-house-x-fill:before{content:"\f898"}.bi-house-x:before{content:"\f899"}.bi-person-add:before{content:"\f89a"}.bi-person-down:before{content:"\f89b"}.bi-person-exclamation:before{content:"\f89c"}.bi-person-fill-add:before{content:"\f89d"}.bi-person-fill-check:before{content:"\f89e"}.bi-person-fill-dash:before{content:"\f89f"}.bi-person-fill-down:before{content:"\f8a0"}.bi-person-fill-exclamation:before{content:"\f8a1"}.bi-person-fill-gear:before{content:"\f8a2"}.bi-person-fill-lock:before{content:"\f8a3"}.bi-person-fill-slash:before{content:"\f8a4"}.bi-person-fill-up:before{content:"\f8a5"}.bi-person-fill-x:before{content:"\f8a6"}.bi-person-gear:before{content:"\f8a7"}.bi-person-lock:before{content:"\f8a8"}.bi-person-slash:before{content:"\f8a9"}.bi-person-up:before{content:"\f8aa"}.bi-scooter:before{content:"\f8ab"}.bi-taxi-front-fill:before{content:"\f8ac"}.bi-taxi-front:before{content:"\f8ad"}.bi-amd:before{content:"\f8ae"}.bi-database-add:before{content:"\f8af"}.bi-database-check:before{content:"\f8b0"}.bi-database-dash:before{content:"\f8b1"}.bi-database-down:before{content:"\f8b2"}.bi-database-exclamation:before{content:"\f8b3"}.bi-database-fill-add:before{content:"\f8b4"}.bi-database-fill-check:before{content:"\f8b5"}.bi-database-fill-dash:before{content:"\f8b6"}.bi-database-fill-down:before{content:"\f8b7"}.bi-database-fill-exclamation:before{content:"\f8b8"}.bi-database-fill-gear:before{content:"\f8b9"}.bi-database-fill-lock:before{content:"\f8ba"}.bi-database-fill-slash:before{content:"\f8bb"}.bi-database-fill-up:before{content:"\f8bc"}.bi-database-fill-x:before{content:"\f8bd"}.bi-database-fill:before{content:"\f8be"}.bi-database-gear:before{content:"\f8bf"}.bi-database-lock:before{content:"\f8c0"}.bi-database-slash:before{content:"\f8c1"}.bi-database-up:before{content:"\f8c2"}.bi-database-x:before{content:"\f8c3"}.bi-database:before{content:"\f8c4"}.bi-houses-fill:before{content:"\f8c5"}.bi-houses:before{content:"\f8c6"}.bi-nvidia:before{content:"\f8c7"}.bi-person-vcard-fill:before{content:"\f8c8"}.bi-person-vcard:before{content:"\f8c9"}.bi-sina-weibo:before{content:"\f8ca"}.bi-tencent-qq:before{content:"\f8cb"}.bi-wikipedia:before{content:"\f8cc"}.bi-alphabet-uppercase:before{content:"\f2a5"}.bi-alphabet:before{content:"\f68a"}.bi-amazon:before{content:"\f68d"}.bi-arrows-collapse-vertical:before{content:"\f690"}.bi-arrows-expand-vertical:before{content:"\f695"}.bi-arrows-vertical:before{content:"\f698"}.bi-arrows:before{content:"\f6a2"}.bi-ban-fill:before{content:"\f6a3"}.bi-ban:before{content:"\f6b6"}.bi-bing:before{content:"\f6c2"}.bi-cake:before{content:"\f6e0"}.bi-cake2:before{content:"\f6ed"}.bi-cookie:before{content:"\f6ee"}.bi-copy:before{content:"\f759"}.bi-crosshair:before{content:"\f769"}.bi-crosshair2:before{content:"\f794"}.bi-emoji-astonished-fill:before{content:"\f795"}.bi-emoji-astonished:before{content:"\f79a"}.bi-emoji-grimace-fill:before{content:"\f79b"}.bi-emoji-grimace:before{content:"\f7a0"}.bi-emoji-grin-fill:before{content:"\f7a1"}.bi-emoji-grin:before{content:"\f7a6"}.bi-emoji-surprise-fill:before{content:"\f7a7"}.bi-emoji-surprise:before{content:"\f7ac"}.bi-emoji-tear-fill:before{content:"\f7ad"}.bi-emoji-tear:before{content:"\f7b2"}.bi-envelope-arrow-down-fill:before{content:"\f7b3"}.bi-envelope-arrow-down:before{content:"\f7b8"}.bi-envelope-arrow-up-fill:before{content:"\f7b9"}.bi-envelope-arrow-up:before{content:"\f7be"}.bi-feather:before{content:"\f7bf"}.bi-feather2:before{content:"\f7c4"}.bi-floppy-fill:before{content:"\f7c5"}.bi-floppy:before{content:"\f7d8"}.bi-floppy2-fill:before{content:"\f7d9"}.bi-floppy2:before{content:"\f7e4"}.bi-gitlab:before{content:"\f7e5"}.bi-highlighter:before{content:"\f7f8"}.bi-marker-tip:before{content:"\f802"}.bi-nvme-fill:before{content:"\f803"}.bi-nvme:before{content:"\f80c"}.bi-opencollective:before{content:"\f80d"}.bi-pci-card-network:before{content:"\f8cd"}.bi-pci-card-sound:before{content:"\f8ce"}.bi-radar:before{content:"\f8cf"}.bi-send-arrow-down-fill:before{content:"\f8d0"}.bi-send-arrow-down:before{content:"\f8d1"}.bi-send-arrow-up-fill:before{content:"\f8d2"}.bi-send-arrow-up:before{content:"\f8d3"}.bi-sim-slash-fill:before{content:"\f8d4"}.bi-sim-slash:before{content:"\f8d5"}.bi-sourceforge:before{content:"\f8d6"}.bi-substack:before{content:"\f8d7"}.bi-threads-fill:before{content:"\f8d8"}.bi-threads:before{content:"\f8d9"}.bi-transparency:before{content:"\f8da"}.bi-twitter-x:before{content:"\f8db"}.bi-type-h4:before{content:"\f8dc"}.bi-type-h5:before{content:"\f8dd"}.bi-type-h6:before{content:"\f8de"}.bi-backpack-fill:before{content:"\f8df"}.bi-backpack:before{content:"\f8e0"}.bi-backpack2-fill:before{content:"\f8e1"}.bi-backpack2:before{content:"\f8e2"}.bi-backpack3-fill:before{content:"\f8e3"}.bi-backpack3:before{content:"\f8e4"}.bi-backpack4-fill:before{content:"\f8e5"}.bi-backpack4:before{content:"\f8e6"}.bi-brilliance:before{content:"\f8e7"}.bi-cake-fill:before{content:"\f8e8"}.bi-cake2-fill:before{content:"\f8e9"}.bi-duffle-fill:before{content:"\f8ea"}.bi-duffle:before{content:"\f8eb"}.bi-exposure:before{content:"\f8ec"}.bi-gender-neuter:before{content:"\f8ed"}.bi-highlights:before{content:"\f8ee"}.bi-luggage-fill:before{content:"\f8ef"}.bi-luggage:before{content:"\f8f0"}.bi-mailbox-flag:before{content:"\f8f1"}.bi-mailbox2-flag:before{content:"\f8f2"}.bi-noise-reduction:before{content:"\f8f3"}.bi-passport-fill:before{content:"\f8f4"}.bi-passport:before{content:"\f8f5"}.bi-person-arms-up:before{content:"\f8f6"}.bi-person-raised-hand:before{content:"\f8f7"}.bi-person-standing-dress:before{content:"\f8f8"}.bi-person-standing:before{content:"\f8f9"}.bi-person-walking:before{content:"\f8fa"}.bi-person-wheelchair:before{content:"\f8fb"}.bi-shadows:before{content:"\f8fc"}.bi-suitcase-fill:before{content:"\f8fd"}.bi-suitcase-lg-fill:before{content:"\f8fe"}.bi-suitcase-lg:before{content:"\f8ff"}.bi-suitcase:before{content:"\f900"}.bi-suitcase2-fill:before{content:"\f901"}.bi-suitcase2:before{content:"\f902"}.bi-vignette:before{content:"\f903"}
