# Supplementary material for: CURTAIN—A unique web-based tool for exploration and sharing of MS-based proteomics data
Source: Proc Natl Acad Sci U S A. 2024 Feb 7;121(7):e2312676121. doi: 10.1073/pnas.2312676121 (PMC10873628; doi:10.1073/pnas.2312676121)
Supplement: Supplementary file 9 — Code S01 (ZIP) [file pnas.2312676121.sd08.zip › Alessi-Lab-curtain-353715d/ngsw-config.json]

{
  "$schema": "./node_modules/@angular/service-worker/config/schema.json",
  "index": "/index.html",
  "assetGroups": [
    {
      "name": "app",
      "installMode": "prefetch",
      "resources": {
        "files": [
          "/favicon.ico",
          "/index.html",
          "/manifest.webmanifest",
          "/*.css",
          "/*.js"
        ]
      }
    },
    {
      "name": "assets",
      "installMode": "lazy",
      "updateMode": "prefetch",
      "resources": {
        "files": [
          "/assets/**",
          "/*.(svg|cur|jpg|jpeg|png|apng|webp|avif|gif|otf|ttf|woff|woff2)",
          "/*.(txt|tsv)"
        ]
      }
    }
  ]
}
