# Supplementary material for: CURTAIN—A unique web-based tool for exploration and sharing of MS-based proteomics data
Source: Proc Natl Acad Sci U S A. 2024 Feb 7;121(7):e2312676121. doi: 10.1073/pnas.2312676121 (PMC10873628; doi:10.1073/pnas.2312676121)
Supplement: Supplementary file 9 — Code S01 (ZIP) [file pnas.2312676121.sd08.zip › Alessi-Lab-curtain-353715d/package-lock.json]

{
  "name": "curtain-two",
  "version": "0.0.0",
  "lockfileVersion": 3,
  "requires": true,
  "packages": {
    "": {
      "name": "curtain-two",
      "version": "0.0.0",
      "dependencies": {
        "@angular/animations": "^16.2.5",
        "@angular/common": "^16.2.5",
        "@angular/compiler": "^16.2.5",
        "@angular/core": "^16.2.5",
        "@angular/forms": "^16.2.5",
        "@angular/localize": "^16.2.5",
        "@angular/platform-browser": "^16.2.5",
        "@angular/platform-browser-dynamic": "^16.2.5",
        "@angular/router": "^16.2.5",
        "@angular/service-worker": "^16.2.5",
        "@ng-bootstrap/ng-bootstrap": "^15.1.1",
        "@popperjs/core": "^2.10.2",
        "@types/cytoscape": "^3.19.4",
        "@types/cytoscape-fcose": "^2.2.1",
        "@types/plotly.js-dist-min": "^2.3.0",
        "@types/pouchdb": "^6.4.0",
        "angular-plotly.js": "^5.2.2",
        "anova": "^1.0.2",
        "bootstrap": "^5.2.3",
        "bootstrap-icons": "^1.10.5",
        "chroma-js": "^2.4.2",
        "curtain-web-api": "^1.0.34",
        "cytoscape": "^3.21.1",
        "cytoscape-cxtmenu": "^3.5.0",
        "cytoscape-fcose": "^2.2.0",
        "cytoscape-panzoom": "^2.5.3",
        "data-forge": "^1.10.1",
        "enrichrjs": "^1.0.2",
        "jeezy": "^1.13.1",
        "jstat": "^1.9.5",
        "ngx-color-picker": "^12.0.1",
        "ngx-print": "^1.2.1",
        "ngx-qrcode-styling": "^1.2.8",
        "ngx-quill": "^16.2.1",
        "plotly.js": "^2.26.0",
        "plotly.js-dist-min": "^2.26.0",
        "pouchdb": "^8.0.1",
        "quill": "^1.3.7",
        "rxjs": "~7.5.0",
        "tslib": "^2.3.0",
        "uniprotparserjs": "^1.0.25",
        "uuid-readable": "^0.0.2",
        "zone.js": "~0.13.3"
      },
      "devDependencies": {
        "@angular-devkit/build-angular": "^16.2.2",
        "@angular/cli": "^16.2.2",
        "@angular/compiler-cli": "^16.2.5",
        "@types/chroma-js": "^2.1.3",
        "@types/cytoscape-cxtmenu": "^3.4.0",
        "@types/file-saver": "^2.0.5",
        "@types/jasmine": "~3.10.0",
        "@types/node": "^12.11.1",
        "@types/quill": "^1.3.10",
        "@types/uuid-readable": "^0.0.1",
        "eslint": "^8.46.0",
        "jasmine-core": "~4.0.0",
        "karma": "~6.3.0",
        "karma-chrome-launcher": "~3.1.0",
        "karma-coverage": "~2.1.0",
        "karma-jasmine": "~4.0.0",
        "karma-jasmine-html-reporter": "~1.7.0",
        "typescript": "~4.9.5"
      }
    },
    "node_modules/@aashutoshrathi/word-wrap": {
      "version": "1.2.6",
      "resolved": "https://registry.npmjs.org/@aashutoshrathi/word-wrap/-/word-wrap-1.2.6.tgz",
      "integrity": "sha512-1Yjs2SvM8TflER/OD3cOjhWWOZb58A2t7wpE2S9XfBYTiIl+XFhQG2bjy4Pu1I+EAlCNUzRDYDdFwFYUKvXcIA==",
      "dev": true,
      "engines": {
        "node": ">=0.10.0"
      }
    },
    "node_modules/@ampproject/remapping": {
      "version": "2.2.1",
      "resolved": "https://registry.npmjs.org/@ampproject/remapping/-/remapping-2.2.1.tgz",
      "integrity": "sha512-lFMjJTrFL3j7L9yBxwYfCq2k6qqwHyzuUl/XBnif78PWTJYyL/dfowQHWE3sp6U6ZzqWiiIZnpTMO96zhkjwtg==",
      "dependencies": {
        "@jridgewell/gen-mapping": "^0.3.0",
        "@jridgewell/trace-mapping": "^0.3.9"
      },
      "engines": {
        "node": ">=6.0.0"
      }
    },
    "node_modules/@angular-devkit/architect": {
      "version": "0.1602.9",
      "resolved": "https://registry.npmjs.org/@angular-devkit/architect/-/architect-0.1602.9.tgz",
      "integrity": "sha512-U3vfb/e2sFfg0D9FyyRBXRPP7g4FBFtGK8Q3JPmvAVsHHwi5AUFRNR7YBChB/T5TMNY077HcTyEirVh2FeUpdA==",
      "dev": true,
      "dependencies": {
        "@angular-devkit/core": "16.2.9",
        "rxjs": "7.8.1"
      },
      "engines": {
        "node": "^16.14.0 || >=18.10.0",
        "npm": "^6.11.0 || ^7.5.6 || >=8.0.0",
        "yarn": ">= 1.13.0"
      }
    },
    "node_modules/@angular-devkit/architect/node_modules/rxjs": {
      "version": "7.8.1",
      "resolved": "https://registry.npmjs.org/rxjs/-/rxjs-7.8.1.tgz",
      "integrity": "sha512-AA3TVj+0A2iuIoQkWEK/tqFjBq2j+6PO6Y0zJcvzLAFhEFIO3HL0vls9hWLncZbAAbK0mar7oZ4V079I/qPMxg==",
      "dev": true,
      "dependencies": {
        "tslib": "^2.1.0"
      }
    },
    "node_modules/@angular-devkit/build-angular": {
      "version": "16.2.9",
      "resolved": "https://registry.npmjs.org/@angular-devkit/build-angular/-/build-angular-16.2.9.tgz",
      "integrity": "sha512-S1C4UYxRVyNt3C0wCxbT2jZ1dN5i37kS0mol3PQjbR8gQ0GQzHmzhjTBl1oImo8aouET9yhrk9etk65oat4mBQ==",
      "dev": true,
      "dependencies": {
        "@ampproject/remapping": "2.2.1",
        "@angular-devkit/architect": "0.1602.9",
        "@angular-devkit/build-webpack": "0.1602.9",
        "@angular-devkit/core": "16.2.9",
        "@babel/core": "7.22.9",
        "@babel/generator": "7.22.9",
        "@babel/helper-annotate-as-pure": "7.22.5",
        "@babel/helper-split-export-declaration": "7.22.6",
        "@babel/plugin-proposal-async-generator-functions": "7.20.7",
        "@babel/plugin-transform-async-to-generator": "7.22.5",
        "@babel/plugin-transform-runtime": "7.22.9",
        "@babel/preset-env": "7.22.9",
        "@babel/runtime": "7.22.6",
        "@babel/template": "7.22.5",
        "@discoveryjs/json-ext": "0.5.7",
        "@ngtools/webpack": "16.2.9",
        "@vitejs/plugin-basic-ssl": "1.0.1",
        "ansi-colors": "4.1.3",
        "autoprefixer": "10.4.14",
        "babel-loader": "9.1.3",
        "babel-plugin-istanbul": "6.1.1",
        "browserslist": "^4.21.5",
        "chokidar": "3.5.3",
        "copy-webpack-plugin": "11.0.0",
        "critters": "0.0.20",
        "css-loader": "6.8.1",
        "esbuild-wasm": "0.18.17",
        "fast-glob": "3.3.1",
        "guess-parser": "0.4.22",
        "https-proxy-agent": "5.0.1",
        "inquirer": "8.2.4",
        "jsonc-parser": "3.2.0",
        "karma-source-map-support": "1.4.0",
        "less": "4.1.3",
        "less-loader": "11.1.0",
        "license-webpack-plugin": "4.0.2",
        "loader-utils": "3.2.1",
        "magic-string": "0.30.1",
        "mini-css-extract-plugin": "2.7.6",
        "mrmime": "1.0.1",
        "open": "8.4.2",
        "ora": "5.4.1",
        "parse5-html-rewriting-stream": "7.0.0",
        "picomatch": "2.3.1",
        "piscina": "4.0.0",
        "postcss": "8.4.31",
        "postcss-loader": "7.3.3",
        "resolve-url-loader": "5.0.0",
        "rxjs": "7.8.1",
        "sass": "1.64.1",
        "sass-loader": "13.3.2",
        "semver": "7.5.4",
        "source-map-loader": "4.0.1",
        "source-map-support": "0.5.21",
        "terser": "5.19.2",
        "text-table": "0.2.0",
        "tree-kill": "1.2.2",
        "tslib": "2.6.1",
        "vite": "4.4.7",
        "webpack": "5.88.2",
        "webpack-dev-middleware": "6.1.1",
        "webpack-dev-server": "4.15.1",
        "webpack-merge": "5.9.0",
        "webpack-subresource-integrity": "5.1.0"
      },
      "engines": {
        "node": "^16.14.0 || >=18.10.0",
        "npm": "^6.11.0 || ^7.5.6 || >=8.0.0",
        "yarn": ">= 1.13.0"
      },
      "optionalDependencies": {
        "esbuild": "0.18.17"
      },
      "peerDependencies": {
        "@angular/compiler-cli": "^16.0.0",
        "@angular/localize": "^16.0.0",
        "@angular/platform-server": "^16.0.0",
        "@angular/service-worker": "^16.0.0",
        "jest": "^29.5.0",
        "jest-environment-jsdom": "^29.5.0",
        "karma": "^6.3.0",
        "ng-packagr": "^16.0.0",
        "protractor": "^7.0.0",
        "tailwindcss": "^2.0.0 || ^3.0.0",
        "typescript": ">=4.9.3 <5.2"
      },
      "peerDependenciesMeta": {
        "@angular/localize": {
          "optional": true
        },
        "@angular/platform-server": {
          "optional": true
        },
        "@angular/service-worker": {
          "optional": true
        },
        "jest": {
          "optional": true
        },
        "jest-environment-jsdom": {
          "optional": true
        },
        "karma": {
          "optional": true
        },
        "ng-packagr": {
          "optional": true
        },
        "protractor": {
          "optional": true
        },
        "tailwindcss": {
          "optional": true
        }
      }
    },
    "node_modules/@angular-devkit/build-angular/node_modules/@types/node": {
      "version": "20.8.10",
      "resolved": "https://registry.npmjs.org/@types/node/-/node-20.8.10.tgz",
      "integrity": "sha512-TlgT8JntpcbmKUFzjhsyhGfP2fsiz1Mv56im6enJ905xG1DAYesxJaeSbGqQmAw8OWPdhyJGhGSQGKRNJ45u9w==",
      "dev": true,
      "optional": true,
      "peer": true,
      "dependencies": {
        "undici-types": "~5.26.4"
      }
    },
    "node_modules/@angular-devkit/build-angular/node_modules/@vitejs/plugin-basic-ssl": {
      "version": "1.0.1",
      "resolved": "https://registry.npmjs.org/@vitejs/plugin-basic-ssl/-/plugin-basic-ssl-1.0.1.tgz",
      "integrity": "sha512-pcub+YbFtFhaGRTo1832FQHQSHvMrlb43974e2eS8EKleR3p1cDdkJFPci1UhwkEf1J9Bz+wKBSzqpKp7nNj2A==",
      "dev": true,
      "engines": {
        "node": ">=14.6.0"
      },
      "peerDependencies": {
        "vite": "^3.0.0 || ^4.0.0"
      }
    },
    "node_modules/@angular-devkit/build-angular/node_modules/rxjs": {
      "version": "7.8.1",
      "resolved": "https://registry.npmjs.org/rxjs/-/rxjs-7.8.1.tgz",
      "integrity": "sha512-AA3TVj+0A2iuIoQkWEK/tqFjBq2j+6PO6Y0zJcvzLAFhEFIO3HL0vls9hWLncZbAAbK0mar7oZ4V079I/qPMxg==",
      "dev": true,
      "dependencies": {
        "tslib": "^2.1.0"
      }
    },
    "node_modules/@angular-devkit/build-angular/node_modules/tslib": {
      "version": "2.6.1",
      "resolved": "https://registry.npmjs.org/tslib/-/tslib-2.6.1.tgz",
      "integrity": "sha512-t0hLfiEKfMUoqhG+U1oid7Pva4bbDPHYfJNiB7BiIjRkj1pyC++4N3huJfqY6aRH6VTB0rvtzQwjM4K6qpfOig==",
      "dev": true
    },
    "node_modules/@angular-devkit/build-angular/node_modules/vite": {
      "version": "4.4.7",
      "resolved": "https://registry.npmjs.org/vite/-/vite-4.4.7.tgz",
      "integrity": "sha512-6pYf9QJ1mHylfVh39HpuSfMPojPSKVxZvnclX1K1FyZ1PXDOcLBibdq5t1qxJSnL63ca8Wf4zts6mD8u8oc9Fw==",
      "dev": true,
      "dependencies": {
        "esbuild": "^0.18.10",
        "postcss": "^8.4.26",
        "rollup": "^3.25.2"
      },
      "bin": {
        "vite": "bin/vite.js"
      },
      "engines": {
        "node": "^14.18.0 || >=16.0.0"
      },
      "funding": {
        "url": "https://github.com/vitejs/vite?sponsor=1"
      },
      "optionalDependencies": {
        "fsevents": "~2.3.2"
      },
      "peerDependencies": {
        "@types/node": ">= 14",
        "less": "*",
        "lightningcss": "^1.21.0",
        "sass": "*",
        "stylus": "*",
        "sugarss": "*",
        "terser": "^5.4.0"
      },
      "peerDependenciesMeta": {
        "@types/node": {
          "optional": true
        },
        "less": {
          "optional": true
        },
        "lightningcss": {
          "optional": true
        },
        "sass": {
          "optional": true
        },
        "stylus": {
          "optional": true
        },
        "sugarss": {
          "optional": true
        },
        "terser": {
          "optional": true
        }
      }
    },
    "node_modules/@angular-devkit/build-webpack": {
      "version": "0.1602.9",
      "resolved": "https://registry.npmjs.org/@angular-devkit/build-webpack/-/build-webpack-0.1602.9.tgz",
      "integrity": "sha512-+3IxovfBPR2Vy730mGa0SVKkd5LQVom85gjXOs7WcnnnZmfc1q/BtFlqTgW1UWvTxP8IQdm7UYWVclQfL/WExw==",
      "dev": true,
      "dependencies": {
        "@angular-devkit/architect": "0.1602.9",
        "rxjs": "7.8.1"
      },
      "engines": {
        "node": "^16.14.0 || >=18.10.0",
        "npm": "^6.11.0 || ^7.5.6 || >=8.0.0",
        "yarn": ">= 1.13.0"
      },
      "peerDependencies": {
        "webpack": "^5.30.0",
        "webpack-dev-server": "^4.0.0"
      }
    },
    "node_modules/@angular-devkit/build-webpack/node_modules/rxjs": {
      "version": "7.8.1",
      "resolved": "https://registry.npmjs.org/rxjs/-/rxjs-7.8.1.tgz",
      "integrity": "sha512-AA3TVj+0A2iuIoQkWEK/tqFjBq2j+6PO6Y0zJcvzLAFhEFIO3HL0vls9hWLncZbAAbK0mar7oZ4V079I/qPMxg==",
      "dev": true,
      "dependencies": {
        "tslib": "^2.1.0"
      }
    },
    "node_modules/@angular-devkit/core": {
      "version": "16.2.9",
      "resolved": "https://registry.npmjs.org/@angular-devkit/core/-/core-16.2.9.tgz",
      "integrity": "sha512-dcHWjHBNGm3yCeNz19y8A1At4KgyC6XHNnbFL0y+nnZYiaESXjUoXJYKASedI6A+Bpl0HNq2URhH6bL6Af3+4w==",
      "dev": true,
      "dependencies": {
        "ajv": "8.12.0",
        "ajv-formats": "2.1.1",
        "jsonc-parser": "3.2.0",
        "picomatch": "2.3.1",
        "rxjs": "7.8.1",
        "source-map": "0.7.4"
      },
      "engines": {
        "node": "^16.14.0 || >=18.10.0",
        "npm": "^6.11.0 || ^7.5.6 || >=8.0.0",
        "yarn": ">= 1.13.0"
      },
      "peerDependencies": {
        "chokidar": "^3.5.2"
      },
      "peerDependenciesMeta": {
        "chokidar": {
          "optional": true
        }
      }
    },
    "node_modules/@angular-devkit/core/node_modules/rxjs": {
      "version": "7.8.1",
      "resolved": "https://registry.npmjs.org/rxjs/-/rxjs-7.8.1.tgz",
      "integrity": "sha512-AA3TVj+0A2iuIoQkWEK/tqFjBq2j+6PO6Y0zJcvzLAFhEFIO3HL0vls9hWLncZbAAbK0mar7oZ4V079I/qPMxg==",
      "dev": true,
      "dependencies": {
        "tslib": "^2.1.0"
      }
    },
    "node_modules/@angular-devkit/schematics": {
      "version": "16.2.9",
      "resolved": "https://registry.npmjs.org/@angular-devkit/schematics/-/schematics-16.2.9.tgz",
      "integrity": "sha512-lB51CGCILpcSI37CwKUAGDLxMqh7zmuRbiPo9s9mSkCM4ccqxFlaL+VFTq2/laneARD6aikpOHnkVm5myNzQPw==",
      "dev": true,
      "dependencies": {
        "@angular-devkit/core": "16.2.9",
        "jsonc-parser": "3.2.0",
        "magic-string": "0.30.1",
        "ora": "5.4.1",
        "rxjs": "7.8.1"
      },
      "engines": {
        "node": "^16.14.0 || >=18.10.0",
        "npm": "^6.11.0 || ^7.5.6 || >=8.0.0",
        "yarn": ">= 1.13.0"
      }
    },
    "node_modules/@angular-devkit/schematics/node_modules/rxjs": {
      "version": "7.8.1",
      "resolved": "https://registry.npmjs.org/rxjs/-/rxjs-7.8.1.tgz",
      "integrity": "sha512-AA3TVj+0A2iuIoQkWEK/tqFjBq2j+6PO6Y0zJcvzLAFhEFIO3HL0vls9hWLncZbAAbK0mar7oZ4V079I/qPMxg==",
      "dev": true,
      "dependencies": {
        "tslib": "^2.1.0"
      }
    },
    "node_modules/@angular/animations": {
      "version": "16.2.11",
      "resolved": "https://registry.npmjs.org/@angular/animations/-/animations-16.2.11.tgz",
      "integrity": "sha512-xdLYXsGi7OuJawhiVIppl2VkPHhPdxUP/nR6+ETR3TdAscVruCWJs4z9XKval4fbik/brekbFNFuYtlx6csDhQ==",
      "dependencies": {
        "tslib": "^2.3.0"
      },
      "engines": {
        "node": "^16.14.0 || >=18.10.0"
      },
      "peerDependencies": {
        "@angular/core": "16.2.11"
      }
    },
    "node_modules/@angular/cli": {
      "version": "16.2.9",
      "resolved": "https://registry.npmjs.org/@angular/cli/-/cli-16.2.9.tgz",
      "integrity": "sha512-wkpV/Ni26LUeDmhee2TPXXEq3feEdZMSG8+nkfUK9kqIcxm0IjI1GLPeiVOX7aQobuKNe2cCAFNwsrXWjj+2og==",
      "dev": true,
      "dependencies": {
        "@angular-devkit/architect": "0.1602.9",
        "@angular-devkit/core": "16.2.9",
        "@angular-devkit/schematics": "16.2.9",
        "@schematics/angular": "16.2.9",
        "@yarnpkg/lockfile": "1.1.0",
        "ansi-colors": "4.1.3",
        "ini": "4.1.1",
        "inquirer": "8.2.4",
        "jsonc-parser": "3.2.0",
        "npm-package-arg": "10.1.0",
        "npm-pick-manifest": "8.0.1",
        "open": "8.4.2",
        "ora": "5.4.1",
        "pacote": "15.2.0",
        "resolve": "1.22.2",
        "semver": "7.5.4",
        "symbol-observable": "4.0.0",
        "yargs": "17.7.2"
      },
      "bin": {
        "ng": "bin/ng.js"
      },
      "engines": {
        "node": "^16.14.0 || >=18.10.0",
        "npm": "^6.11.0 || ^7.5.6 || >=8.0.0",
        "yarn": ">= 1.13.0"
      }
    },
    "node_modules/@angular/common": {
      "version": "16.2.11",
      "resolved": "https://registry.npmjs.org/@angular/common/-/common-16.2.11.tgz",
      "integrity": "sha512-h80WUR2OYlqxQy+4XgNtWT2vB+vZ6oCrFX/q8cU5jAvbvGQfJuH0zfcbSlUflStmAhk5/OT25F0mt96cqapEAw==",
      "dependencies": {
        "tslib": "^2.3.0"
      },
      "engines": {
        "node": "^16.14.0 || >=18.10.0"
      },
      "peerDependencies": {
        "@angular/core": "16.2.11",
        "rxjs": "^6.5.3 || ^7.4.0"
      }
    },
    "node_modules/@angular/compiler": {
      "version": "16.2.11",
      "resolved": "https://registry.npmjs.org/@angular/compiler/-/compiler-16.2.11.tgz",
      "integrity": "sha512-9q/E3uurvoQbdTTWDyWCLpzmfJ4+et7SUca1/EljD/X7Xg2FNU5GpTMutBtWFL7wDyWk1oswivuq9/C4GVW7fA==",
      "dependencies": {
        "tslib": "^2.3.0"
      },
      "engines": {
        "node": "^16.14.0 || >=18.10.0"
      },
      "peerDependencies": {
        "@angular/core": "16.2.11"
      },
      "peerDependenciesMeta": {
        "@angular/core": {
          "optional": true
        }
      }
    },
    "node_modules/@angular/compiler-cli": {
      "version": "16.2.11",
      "resolved": "https://registry.npmjs.org/@angular/compiler-cli/-/compiler-cli-16.2.11.tgz",
      "integrity": "sha512-ZtZCXfkVBH78HUm2Byf+WX3Y6WzQK9EXYXNU/ni1rvSZ1vLNwieLDfWb/xwiO7QojrHZTym1RJ10jTMinTguqw==",
      "dependencies": {
        "@babel/core": "7.23.2",
        "@jridgewell/sourcemap-codec": "^1.4.14",
        "chokidar": "^3.0.0",
        "convert-source-map": "^1.5.1",
        "reflect-metadata": "^0.1.2",
        "semver": "^7.0.0",
        "tslib": "^2.3.0",
        "yargs": "^17.2.1"
      },
      "bin": {
        "ng-xi18n": "bundles/src/bin/ng_xi18n.js",
        "ngc": "bundles/src/bin/ngc.js",
        "ngcc": "bundles/ngcc/index.js"
      },
      "engines": {
        "node": "^16.14.0 || >=18.10.0"
      },
      "peerDependencies": {
        "@angular/compiler": "16.2.11",
        "typescript": ">=4.9.3 <5.2"
      }
    },
    "node_modules/@angular/compiler-cli/node_modules/@babel/core": {
      "version": "7.23.2",
      "resolved": "https://registry.npmjs.org/@babel/core/-/core-7.23.2.tgz",
      "integrity": "sha512-n7s51eWdaWZ3vGT2tD4T7J6eJs3QoBXydv7vkUM06Bf1cbVD2Kc2UrkzhiQwobfV7NwOnQXYL7UBJ5VPU+RGoQ==",
      "dependencies": {
        "@ampproject/remapping": "^2.2.0",
        "@babel/code-frame": "^7.22.13",
        "@babel/generator": "^7.23.0",
        "@babel/helper-compilation-targets": "^7.22.15",
        "@babel/helper-module-transforms": "^7.23.0",
        "@babel/helpers": "^7.23.2",
        "@babel/parser": "^7.23.0",
        "@babel/template": "^7.22.15",
        "@babel/traverse": "^7.23.2",
        "@babel/types": "^7.23.0",
        "convert-source-map": "^2.0.0",
        "debug": "^4.1.0",
        "gensync": "^1.0.0-beta.2",
        "json5": "^2.2.3",
        "semver": "^6.3.1"
      },
      "engines": {
        "node": ">=6.9.0"
      },
      "funding": {
        "type": "opencollective",
        "url": "https://opencollective.com/babel"
      }
    },
    "node_modules/@angular/compiler-cli/node_modules/@babel/core/node_modules/convert-source-map": {
      "version": "2.0.0",
      "resolved": "https://registry.npmjs.org/convert-source-map/-/convert-source-map-2.0.0.tgz",
      "integrity": "sha512-Kvp459HrV2FEJ1CAsi1Ku+MY3kasH19TFykTz2xWmMeq6bk2NU3XXvfJ+Q61m0xktWwt+1HSYf3JZsTms3aRJg=="
    },
    "node_modules/@angular/compiler-cli/node_modules/@babel/core/node_modules/semver": {
      "version": "6.3.1",
      "resolved": "https://registry.npmjs.org/semver/-/semver-6.3.1.tgz",
      "integrity": "sha512-BR7VvDCVHO+q2xBEWskxS6DJE1qRnb7DxzUrogb71CWoSficBxYsiAGd+Kl0mmq/MprG9yArRkyrQxTO6XjMzA==",
      "bin": {
        "semver": "bin/semver.js"
      }
    },
    "node_modules/@angular/compiler-cli/node_modules/@babel/generator": {
      "version": "7.23.0",
      "resolved": "https://registry.npmjs.org/@babel/generator/-/generator-7.23.0.tgz",
      "integrity": "sha512-lN85QRR+5IbYrMWM6Y4pE/noaQtg4pNiqeNGX60eqOfo6gtEj6uw/JagelB8vVztSd7R6M5n1+PQkDbHbBRU4g==",
      "dependencies": {
        "@babel/types": "^7.23.0",
        "@jridgewell/gen-mapping": "^0.3.2",
        "@jridgewell/trace-mapping": "^0.3.17",
        "jsesc": "^2.5.1"
      },
      "engines": {
        "node": ">=6.9.0"
      }
    },
    "node_modules/@angular/compiler-cli/node_modules/@babel/template": {
      "version": "7.22.15",
      "resolved": "https://registry.npmjs.org/@babel/template/-/template-7.22.15.tgz",
      "integrity": "sha512-QPErUVm4uyJa60rkI73qneDacvdvzxshT3kksGqlGWYdOTIUOwJ7RDUL8sGqslY1uXWSL6xMFKEXDS3ox2uF0w==",
      "dependencies": {
        "@babel/code-frame": "^7.22.13",
        "@babel/parser": "^7.22.15",
        "@babel/types": "^7.22.15"
      },
      "engines": {
        "node": ">=6.9.0"
      }
    },
    "node_modules/@angular/core": {
      "version": "16.2.11",
      "resolved": "https://registry.npmjs.org/@angular/core/-/core-16.2.11.tgz",
      "integrity": "sha512-Jb+7/p1vczQRQ3iC1QxUS5cE4X1hPVAvbrFnyMpSx6Pq5o274v/lK6PvhUZrfKrp9FxFp9pN+WHjUqNFqOuJZg==",
      "dependencies": {
        "tslib": "^2.3.0"
      },
      "engines": {
        "node": "^16.14.0 || >=18.10.0"
      },
      "peerDependencies": {
        "rxjs": "^6.5.3 || ^7.4.0",
        "zone.js": "~0.13.0"
      }
    },
    "node_modules/@angular/forms": {
      "version": "16.2.11",
      "resolved": "https://registry.npmjs.org/@angular/forms/-/forms-16.2.11.tgz",
      "integrity": "sha512-2powweUorehB1opfev6/sUeb3Bdey+Txq4gjI1Qdeo9c9OgtaKu6wK0KXgoism8HXXRFcGHMfS0dUVoDPVrtiQ==",
      "dependencies": {
        "tslib": "^2.3.0"
      },
      "engines": {
        "node": "^16.14.0 || >=18.10.0"
      },
      "peerDependencies": {
        "@angular/common": "16.2.11",
        "@angular/core": "16.2.11",
        "@angular/platform-browser": "16.2.11",
        "rxjs": "^6.5.3 || ^7.4.0"
      }
    },
    "node_modules/@angular/localize": {
      "version": "16.2.11",
      "resolved": "https://registry.npmjs.org/@angular/localize/-/localize-16.2.11.tgz",
      "integrity": "sha512-0wVJisUwUaSXAJXc3d+TEtYKYql1D866CJkEvDmWmZnhRCDtrdhvJH0rzkYPFMuK/9YYPH0VZeJQ0hmTHWFlpg==",
      "dependencies": {
        "@babel/core": "7.23.2",
        "fast-glob": "3.3.0",
        "yargs": "^17.2.1"
      },
      "bin": {
        "localize-extract": "tools/bundles/src/extract/cli.js",
        "localize-migrate": "tools/bundles/src/migrate/cli.js",
        "localize-translate": "tools/bundles/src/translate/cli.js"
      },
      "engines": {
        "node": "^16.14.0 || >=18.10.0"
      },
      "peerDependencies": {
        "@angular/compiler": "16.2.11",
        "@angular/compiler-cli": "16.2.11"
      }
    },
    "node_modules/@angular/localize/node_modules/@babel/core": {
      "version": "7.23.2",
      "resolved": "https://registry.npmjs.org/@babel/core/-/core-7.23.2.tgz",
      "integrity": "sha512-n7s51eWdaWZ3vGT2tD4T7J6eJs3QoBXydv7vkUM06Bf1cbVD2Kc2UrkzhiQwobfV7NwOnQXYL7UBJ5VPU+RGoQ==",
      "dependencies": {
        "@ampproject/remapping": "^2.2.0",
        "@babel/code-frame": "^7.22.13",
        "@babel/generator": "^7.23.0",
        "@babel/helper-compilation-targets": "^7.22.15",
        "@babel/helper-module-transforms": "^7.23.0",
        "@babel/helpers": "^7.23.2",
        "@babel/parser": "^7.23.0",
        "@babel/template": "^7.22.15",
        "@babel/traverse": "^7.23.2",
        "@babel/types": "^7.23.0",
        "convert-source-map": "^2.0.0",
        "debug": "^4.1.0",
        "gensync": "^1.0.0-beta.2",
        "json5": "^2.2.3",
        "semver": "^6.3.1"
      },
      "engines": {
        "node": ">=6.9.0"
      },
      "funding": {
        "type": "opencollective",
        "url": "https://opencollective.com/babel"
      }
    },
    "node_modules/@angular/localize/node_modules/@babel/generator": {
      "version": "7.23.0",
      "resolved": "https://registry.npmjs.org/@babel/generator/-/generator-7.23.0.tgz",
      "integrity": "sha512-lN85QRR+5IbYrMWM6Y4pE/noaQtg4pNiqeNGX60eqOfo6gtEj6uw/JagelB8vVztSd7R6M5n1+PQkDbHbBRU4g==",
      "dependencies": {
        "@babel/types": "^7.23.0",
        "@jridgewell/gen-mapping": "^0.3.2",
        "@jridgewell/trace-mapping": "^0.3.17",
        "jsesc": "^2.5.1"
      },
      "engines": {
        "node": ">=6.9.0"
      }
    },
    "node_modules/@angular/localize/node_modules/@babel/template": {
      "version": "7.22.15",
      "resolved": "https://registry.npmjs.org/@babel/template/-/template-7.22.15.tgz",
      "integrity": "sha512-QPErUVm4uyJa60rkI73qneDacvdvzxshT3kksGqlGWYdOTIUOwJ7RDUL8sGqslY1uXWSL6xMFKEXDS3ox2uF0w==",
      "dependencies": {
        "@babel/code-frame": "^7.22.13",
        "@babel/parser": "^7.22.15",
        "@babel/types": "^7.22.15"
      },
      "engines": {
        "node": ">=6.9.0"
      }
    },
    "node_modules/@angular/localize/node_modules/convert-source-map": {
      "version": "2.0.0",
      "resolved": "https://registry.npmjs.org/convert-source-map/-/convert-source-map-2.0.0.tgz",
      "integrity": "sha512-Kvp459HrV2FEJ1CAsi1Ku+MY3kasH19TFykTz2xWmMeq6bk2NU3XXvfJ+Q61m0xktWwt+1HSYf3JZsTms3aRJg=="
    },
    "node_modules/@angular/localize/node_modules/fast-glob": {
      "version": "3.3.0",
      "resolved": "https://registry.npmjs.org/fast-glob/-/fast-glob-3.3.0.tgz",
      "integrity": "sha512-ChDuvbOypPuNjO8yIDf36x7BlZX1smcUMTTcyoIjycexOxd6DFsKsg21qVBzEmr3G7fUKIRy2/psii+CIUt7FA==",
      "dependencies": {
        "@nodelib/fs.stat": "^2.0.2",
        "@nodelib/fs.walk": "^1.2.3",
        "glob-parent": "^5.1.2",
        "merge2": "^1.3.0",
        "micromatch": "^4.0.4"
      },
      "engines": {
        "node": ">=8.6.0"
      }
    },
    "node_modules/@angular/localize/node_modules/semver": {
      "version": "6.3.1",
      "resolved": "https://registry.npmjs.org/semver/-/semver-6.3.1.tgz",
      "integrity": "sha512-BR7VvDCVHO+q2xBEWskxS6DJE1qRnb7DxzUrogb71CWoSficBxYsiAGd+Kl0mmq/MprG9yArRkyrQxTO6XjMzA==",
      "bin": {
        "semver": "bin/semver.js"
      }
    },
    "node_modules/@angular/platform-browser": {
      "version": "16.2.11",
      "resolved": "https://registry.npmjs.org/@angular/platform-browser/-/platform-browser-16.2.11.tgz",
      "integrity": "sha512-gUptbI3lbaRg+L8rcTlxKtFunYmR/M/mm9/l9uRd+5qk2mnFI0+s/tzRoaq7K0XaRGKZiWLNTz6FTkviO1zo2g==",
      "dependencies": {
        "tslib": "^2.3.0"
      },
      "engines": {
        "node": "^16.14.0 || >=18.10.0"
      },
      "peerDependencies": {
        "@angular/animations": "16.2.11",
        "@angular/common": "16.2.11",
        "@angular/core": "16.2.11"
      },
      "peerDependenciesMeta": {
        "@angular/animations": {
          "optional": true
        }
      }
    },
    "node_modules/@angular/platform-browser-dynamic": {
      "version": "16.2.11",
      "resolved": "https://registry.npmjs.org/@angular/platform-browser-dynamic/-/platform-browser-dynamic-16.2.11.tgz",
      "integrity": "sha512-e+A7z6MUJaqC4Fdq7XQfIhAox3ZPM1lczM6G08fUKPbFDEe+c9i7C8YRLL+69BXDuG790btugIeOQcn5lnJcFg==",
      "dependencies": {
        "tslib": "^2.3.0"
      },
      "engines": {
        "node": "^16.14.0 || >=18.10.0"
      },
      "peerDependencies": {
        "@angular/common": "16.2.11",
        "@angular/compiler": "16.2.11",
        "@angular/core": "16.2.11",
        "@angular/platform-browser": "16.2.11"
      }
    },
    "node_modules/@angular/router": {
      "version": "16.2.11",
      "resolved": "https://registry.npmjs.org/@angular/router/-/router-16.2.11.tgz",
      "integrity": "sha512-QTssqJue+xQ8M1gzmfJcIHPIpPOijVwGnXQjt7cnFggNe/CedOckLEzk2j7/6aC1b5aQKuZePPw6XMvk8ciilQ==",
      "dependencies": {
        "tslib": "^2.3.0"
      },
      "engines": {
        "node": "^16.14.0 || >=18.10.0"
      },
      "peerDependencies": {
        "@angular/common": "16.2.11",
        "@angular/core": "16.2.11",
        "@angular/platform-browser": "16.2.11",
        "rxjs": "^6.5.3 || ^7.4.0"
      }
    },
    "node_modules/@angular/service-worker": {
      "version": "16.2.11",
      "resolved": "https://registry.npmjs.org/@angular/service-worker/-/service-worker-16.2.11.tgz",
      "integrity": "sha512-fsfnQq/NbAI4sxz1eSs7o1scB0ezawjj6rwV6uaqPNMvHq8fphauGTkACiIF6SBhD3p54lRzEH5whG6aei1Ofg==",
      "dependencies": {
        "tslib": "^2.3.0"
      },
      "bin": {
        "ngsw-config": "ngsw-config.js"
      },
      "engines": {
        "node": "^16.14.0 || >=18.10.0"
      },
      "peerDependencies": {
        "@angular/common": "16.2.11",
        "@angular/core": "16.2.11"
      }
    },
    "node_modules/@assemblyscript/loader": {
      "version": "0.10.1",
      "resolved": "https://registry.npmjs.org/@assemblyscript/loader/-/loader-0.10.1.tgz",
      "integrity": "sha512-H71nDOOL8Y7kWRLqf6Sums+01Q5msqBW2KhDUTemh1tvY04eSkSXrK0uj/4mmY0Xr16/3zyZmsrxN7CKuRbNRg==",
      "dev": true
    },
    "node_modules/@babel/code-frame": {
      "version": "7.22.13",
      "resolved": "https://registry.npmjs.org/@babel/code-frame/-/code-frame-7.22.13.tgz",
      "integrity": "sha512-XktuhWlJ5g+3TJXc5upd9Ks1HutSArik6jf2eAjYFyIOf4ej3RN+184cZbzDvbPnuTJIUhPKKJE3cIsYTiAT3w==",
      "dependencies": {
        "@babel/highlight": "^7.22.13",
        "chalk": "^2.4.2"
      },
      "engines": {
        "node": ">=6.9.0"
      }
    },
    "node_modules/@babel/compat-data": {
      "version": "7.23.2",
      "resolved": "https://registry.npmjs.org/@babel/compat-data/-/compat-data-7.23.2.tgz",
      "integrity": "sha512-0S9TQMmDHlqAZ2ITT95irXKfxN9bncq8ZCoJhun3nHL/lLUxd2NKBJYoNGWH7S0hz6fRQwWlAWn/ILM0C70KZQ==",
      "engines": {
        "node": ">=6.9.0"
      }
    },
    "node_modules/@babel/core": {
      "version": "7.22.9",
      "resolved": "https://registry.npmjs.org/@babel/core/-/core-7.22.9.tgz",
      "integrity": "sha512-G2EgeufBcYw27U4hhoIwFcgc1XU7TlXJ3mv04oOv1WCuo900U/anZSPzEqNjwdjgffkk2Gs0AN0dW1CKVLcG7w==",
      "dependencies": {
        "@ampproject/remapping": "^2.2.0",
        "@babel/code-frame": "^7.22.5",
        "@babel/generator": "^7.22.9",
        "@babel/helper-compilation-targets": "^7.22.9",
        "@babel/helper-module-transforms": "^7.22.9",
        "@babel/helpers": "^7.22.6",
        "@babel/parser": "^7.22.7",
        "@babel/template": "^7.22.5",
        "@babel/traverse": "^7.22.8",
        "@babel/types": "^7.22.5",
        "convert-source-map": "^1.7.0",
        "debug": "^4.1.0",
        "gensync": "^1.0.0-beta.2",
        "json5": "^2.2.2",
        "semver": "^6.3.1"
      },
      "engines": {
        "node": ">=6.9.0"
      },
      "funding": {
        "type": "opencollective",
        "url": "https://opencollective.com/babel"
      }
    },
    "node_modules/@babel/core/node_modules/semver": {
      "version": "6.3.1",
      "resolved": "https://registry.npmjs.org/semver/-/semver-6.3.1.tgz",
      "integrity": "sha512-BR7VvDCVHO+q2xBEWskxS6DJE1qRnb7DxzUrogb71CWoSficBxYsiAGd+Kl0mmq/MprG9yArRkyrQxTO6XjMzA==",
      "bin": {
        "semver": "bin/semver.js"
      }
    },
    "node_modules/@babel/generator": {
      "version": "7.22.9",
      "resolved": "https://registry.npmjs.org/@babel/generator/-/generator-7.22.9.tgz",
      "integrity": "sha512-KtLMbmicyuK2Ak/FTCJVbDnkN1SlT8/kceFTiuDiiRUUSMnHMidxSCdG4ndkTOHHpoomWe/4xkvHkEOncwjYIw==",
      "dependencies": {
        "@babel/types": "^7.22.5",
        "@jridgewell/gen-mapping": "^0.3.2",
        "@jridgewell/trace-mapping": "^0.3.17",
        "jsesc": "^2.5.1"
      },
      "engines": {
        "node": ">=6.9.0"
      }
    },
    "node_modules/@babel/helper-annotate-as-pure": {
      "version": "7.22.5",
      "resolved": "https://registry.npmjs.org/@babel/helper-annotate-as-pure/-/helper-annotate-as-pure-7.22.5.tgz",
      "integrity": "sha512-LvBTxu8bQSQkcyKOU+a1btnNFQ1dMAd0R6PyW3arXes06F6QLWLIrd681bxRPIXlrMGR3XYnW9JyML7dP3qgxg==",
      "dev": true,
      "dependencies": {
        "@babel/types": "^7.22.5"
      },
      "engines": {
        "node": ">=6.9.0"
      }
    },
    "node_modules/@babel/helper-builder-binary-assignment-operator-visitor": {
      "version": "7.22.15",
      "resolved": "https://registry.npmjs.org/@babel/helper-builder-binary-assignment-operator-visitor/-/helper-builder-binary-assignment-operator-visitor-7.22.15.tgz",
      "integrity": "sha512-QkBXwGgaoC2GtGZRoma6kv7Szfv06khvhFav67ZExau2RaXzy8MpHSMO2PNoP2XtmQphJQRHFfg77Bq731Yizw==",
      "dev": true,
      "dependencies": {
        "@babel/types": "^7.22.15"
      },
      "engines": {
        "node": ">=6.9.0"
      }
    },
    "node_modules/@babel/helper-compilation-targets": {
      "version": "7.22.15",
      "resolved": "https://registry.npmjs.org/@babel/helper-compilation-targets/-/helper-compilation-targets-7.22.15.tgz",
      "integrity": "sha512-y6EEzULok0Qvz8yyLkCvVX+02ic+By2UdOhylwUOvOn9dvYc9mKICJuuU1n1XBI02YWsNsnrY1kc6DVbjcXbtw==",
      "dependencies": {
        "@babel/compat-data": "^7.22.9",
        "@babel/helper-validator-option": "^7.22.15",
        "browserslist": "^4.21.9",
        "lru-cache": "^5.1.1",
        "semver": "^6.3.1"
      },
      "engines": {
        "node": ">=6.9.0"
      }
    },
    "node_modules/@babel/helper-compilation-targets/node_modules/semver": {
      "version": "6.3.1",
      "resolved": "https://registry.npmjs.org/semver/-/semver-6.3.1.tgz",
      "integrity": "sha512-BR7VvDCVHO+q2xBEWskxS6DJE1qRnb7DxzUrogb71CWoSficBxYsiAGd+Kl0mmq/MprG9yArRkyrQxTO6XjMzA==",
      "bin": {
        "semver": "bin/semver.js"
      }
    },
    "node_modules/@babel/helper-create-class-features-plugin": {
      "version": "7.22.15",
      "resolved": "https://registry.npmjs.org/@babel/helper-create-class-features-plugin/-/helper-create-class-features-plugin-7.22.15.tgz",
      "integrity": "sha512-jKkwA59IXcvSaiK2UN45kKwSC9o+KuoXsBDvHvU/7BecYIp8GQ2UwrVvFgJASUT+hBnwJx6MhvMCuMzwZZ7jlg==",
      "dev": true,
      "dependencies": {
        "@babel/helper-annotate-as-pure": "^7.22.5",
        "@babel/helper-environment-visitor": "^7.22.5",
        "@babel/helper-function-name": "^7.22.5",
        "@babel/helper-member-expression-to-functions": "^7.22.15",
        "@babel/helper-optimise-call-expression": "^7.22.5",
        "@babel/helper-replace-supers": "^7.22.9",
        "@babel/helper-skip-transparent-expression-wrappers": "^7.22.5",
        "@babel/helper-split-export-declaration": "^7.22.6",
        "semver": "^6.3.1"
      },
      "engines": {
        "node": ">=6.9.0"
      },
      "peerDependencies": {
        "@babel/core": "^7.0.0"
      }
    },
    "node_modules/@babel/helper-create-class-features-plugin/node_modules/semver": {
      "version": "6.3.1",
      "resolved": "https://registry.npmjs.org/semver/-/semver-6.3.1.tgz",
      "integrity": "sha512-BR7VvDCVHO+q2xBEWskxS6DJE1qRnb7DxzUrogb71CWoSficBxYsiAGd+Kl0mmq/MprG9yArRkyrQxTO6XjMzA==",
      "dev": true,
      "bin": {
        "semver": "bin/semver.js"
      }
    },
    "node_modules/@babel/helper-create-regexp-features-plugin": {
      "version": "7.22.15",
      "resolved": "https://registry.npmjs.org/@babel/helper-create-regexp-features-plugin/-/helper-create-regexp-features-plugin-7.22.15.tgz",
      "integrity": "sha512-29FkPLFjn4TPEa3RE7GpW+qbE8tlsu3jntNYNfcGsc49LphF1PQIiD+vMZ1z1xVOKt+93khA9tc2JBs3kBjA7w==",
      "dev": true,
      "dependencies": {
        "@babel/helper-annotate-as-pure": "^7.22.5",
        "regexpu-core": "^5.3.1",
        "semver": "^6.3.1"
      },
      "engines": {
        "node": ">=6.9.0"
      },
      "peerDependencies": {
        "@babel/core": "^7.0.0"
      }
    },
    "node_modules/@babel/helper-create-regexp-features-plugin/node_modules/semver": {
      "version": "6.3.1",
      "resolved": "https://registry.npmjs.org/semver/-/semver-6.3.1.tgz",
      "integrity": "sha512-BR7VvDCVHO+q2xBEWskxS6DJE1qRnb7DxzUrogb71CWoSficBxYsiAGd+Kl0mmq/MprG9yArRkyrQxTO6XjMzA==",
      "dev": true,
      "bin": {
        "semver": "bin/semver.js"
      }
    },
    "node_modules/@babel/helper-define-polyfill-provider": {
      "version": "0.4.3",
      "resolved": "https://registry.npmjs.org/@babel/helper-define-polyfill-provider/-/helper-define-polyfill-provider-0.4.3.tgz",
      "integrity": "sha512-WBrLmuPP47n7PNwsZ57pqam6G/RGo1vw/87b0Blc53tZNGZ4x7YvZ6HgQe2vo1W/FR20OgjeZuGXzudPiXHFug==",
      "dev": true,
      "dependencies": {
        "@babel/helper-compilation-targets": "^7.22.6",
        "@babel/helper-plugin-utils": "^7.22.5",
        "debug": "^4.1.1",
        "lodash.debounce": "^4.0.8",
        "resolve": "^1.14.2"
      },
      "peerDependencies": {
        "@babel/core": "^7.4.0 || ^8.0.0-0 <8.0.0"
      }
    },
    "node_modules/@babel/helper-environment-visitor": {
      "version": "7.22.20",
      "resolved": "https://registry.npmjs.org/@babel/helper-environment-visitor/-/helper-environment-visitor-7.22.20.tgz",
      "integrity": "sha512-zfedSIzFhat/gFhWfHtgWvlec0nqB9YEIVrpuwjruLlXfUSnA8cJB0miHKwqDnQ7d32aKo2xt88/xZptwxbfhA==",
      "engines": {
        "node": ">=6.9.0"
      }
    },
    "node_modules/@babel/helper-function-name": {
      "version": "7.23.0",
      "resolved": "https://registry.npmjs.org/@babel/helper-function-name/-/helper-function-name-7.23.0.tgz",
      "integrity": "sha512-OErEqsrxjZTJciZ4Oo+eoZqeW9UIiOcuYKRJA4ZAgV9myA+pOXhhmpfNCKjEH/auVfEYVFJ6y1Tc4r0eIApqiw==",
      "dependencies": {
        "@babel/template": "^7.22.15",
        "@babel/types": "^7.23.0"
      },
      "engines": {
        "node": ">=6.9.0"
      }
    },
    "node_modules/@babel/helper-function-name/node_modules/@babel/template": {
      "version": "7.22.15",
      "resolved": "https://registry.npmjs.org/@babel/template/-/template-7.22.15.tgz",
      "integrity": "sha512-QPErUVm4uyJa60rkI73qneDacvdvzxshT3kksGqlGWYdOTIUOwJ7RDUL8sGqslY1uXWSL6xMFKEXDS3ox2uF0w==",
      "dependencies": {
        "@babel/code-frame": "^7.22.13",
        "@babel/parser": "^7.22.15",
        "@babel/types": "^7.22.15"
      },
      "engines": {
        "node": ">=6.9.0"
      }
    },
    "node_modules/@babel/helper-hoist-variables": {
      "version": "7.22.5",
      "resolved": "https://registry.npmjs.org/@babel/helper-hoist-variables/-/helper-hoist-variables-7.22.5.tgz",
      "integrity": "sha512-wGjk9QZVzvknA6yKIUURb8zY3grXCcOZt+/7Wcy8O2uctxhplmUPkOdlgoNhmdVee2c92JXbf1xpMtVNbfoxRw==",
      "dependencies": {
        "@babel/types": "^7.22.5"
      },
      "engines": {
        "node": ">=6.9.0"
      }
    },
    "node_modules/@babel/helper-member-expression-to-functions": {
      "version": "7.23.0",
      "resolved": "https://registry.npmjs.org/@babel/helper-member-expression-to-functions/-/helper-member-expression-to-functions-7.23.0.tgz",
      "integrity": "sha512-6gfrPwh7OuT6gZyJZvd6WbTfrqAo7vm4xCzAXOusKqq/vWdKXphTpj5klHKNmRUU6/QRGlBsyU9mAIPaWHlqJA==",
      "dev": true,
      "dependencies": {
        "@babel/types": "^7.23.0"
      },
      "engines": {
        "node": ">=6.9.0"
      }
    },
    "node_modules/@babel/helper-module-imports": {
      "version": "7.22.15",
      "resolved": "https://registry.npmjs.org/@babel/helper-module-imports/-/helper-module-imports-7.22.15.tgz",
      "integrity": "sha512-0pYVBnDKZO2fnSPCrgM/6WMc7eS20Fbok+0r88fp+YtWVLZrp4CkafFGIp+W0VKw4a22sgebPT99y+FDNMdP4w==",
      "dependencies": {
        "@babel/types": "^7.22.15"
      },
      "engines": {
        "node": ">=6.9.0"
      }
    },
    "node_modules/@babel/helper-module-transforms": {
      "version": "7.23.0",
      "resolved": "https://registry.npmjs.org/@babel/helper-module-transforms/-/helper-module-transforms-7.23.0.tgz",
      "integrity": "sha512-WhDWw1tdrlT0gMgUJSlX0IQvoO1eN279zrAUbVB+KpV2c3Tylz8+GnKOLllCS6Z/iZQEyVYxhZVUdPTqs2YYPw==",
      "dependencies": {
        "@babel/helper-environment-visitor": "^7.22.20",
        "@babel/helper-module-imports": "^7.22.15",
        "@babel/helper-simple-access": "^7.22.5",
        "@babel/helper-split-export-declaration": "^7.22.6",
        "@babel/helper-validator-identifier": "^7.22.20"
      },
      "engines": {
        "node": ">=6.9.0"
      },
      "peerDependencies": {
        "@babel/core": "^7.0.0"
      }
    },
    "node_modules/@babel/helper-optimise-call-expression": {
      "version": "7.22.5",
      "resolved": "https://registry.npmjs.org/@babel/helper-optimise-call-expression/-/helper-optimise-call-expression-7.22.5.tgz",
      "integrity": "sha512-HBwaojN0xFRx4yIvpwGqxiV2tUfl7401jlok564NgB9EHS1y6QT17FmKWm4ztqjeVdXLuC4fSvHc5ePpQjoTbw==",
      "dev": true,
      "dependencies": {
        "@babel/types": "^7.22.5"
      },
      "engines": {
        "node": ">=6.9.0"
      }
    },
    "node_modules/@babel/helper-plugin-utils": {
      "version": "7.22.5",
      "resolved": "https://registry.npmjs.org/@babel/helper-plugin-utils/-/helper-plugin-utils-7.22.5.tgz",
      "integrity": "sha512-uLls06UVKgFG9QD4OeFYLEGteMIAa5kpTPcFL28yuCIIzsf6ZyKZMllKVOCZFhiZ5ptnwX4mtKdWCBE/uT4amg==",
      "dev": true,
      "engines": {
        "node": ">=6.9.0"
      }
    },
    "node_modules/@babel/helper-remap-async-to-generator": {
      "version": "7.22.20",
      "resolved": "https://registry.npmjs.org/@babel/helper-remap-async-to-generator/-/helper-remap-async-to-generator-7.22.20.tgz",
      "integrity": "sha512-pBGyV4uBqOns+0UvhsTO8qgl8hO89PmiDYv+/COyp1aeMcmfrfruz+/nCMFiYyFF/Knn0yfrC85ZzNFjembFTw==",
      "dev": true,
      "dependencies": {
        "@babel/helper-annotate-as-pure": "^7.22.5",
        "@babel/helper-environment-visitor": "^7.22.20",
        "@babel/helper-wrap-function": "^7.22.20"
      },
      "engines": {
        "node": ">=6.9.0"
      },
      "peerDependencies": {
        "@babel/core": "^7.0.0"
      }
    },
    "node_modules/@babel/helper-replace-supers": {
      "version": "7.22.20",
      "resolved": "https://registry.npmjs.org/@babel/helper-replace-supers/-/helper-replace-supers-7.22.20.tgz",
      "integrity": "sha512-qsW0In3dbwQUbK8kejJ4R7IHVGwHJlV6lpG6UA7a9hSa2YEiAib+N1T2kr6PEeUT+Fl7najmSOS6SmAwCHK6Tw==",
      "dev": true,
      "dependencies": {
        "@babel/helper-environment-visitor": "^7.22.20",
        "@babel/helper-member-expression-to-functions": "^7.22.15",
        "@babel/helper-optimise-call-expression": "^7.22.5"
      },
      "engines": {
        "node": ">=6.9.0"
      },
      "peerDependencies": {
        "@babel/core": "^7.0.0"
      }
    },
    "node_modules/@babel/helper-simple-access": {
      "version": "7.22.5",
      "resolved": "https://registry.npmjs.org/@babel/helper-simple-access/-/helper-simple-access-7.22.5.tgz",
      "integrity": "sha512-n0H99E/K+Bika3++WNL17POvo4rKWZ7lZEp1Q+fStVbUi8nxPQEBOlTmCOxW/0JsS56SKKQ+ojAe2pHKJHN35w==",
      "dependencies": {
        "@babel/types": "^7.22.5"
      },
      "engines": {
        "node": ">=6.9.0"
      }
    },
    "node_modules/@babel/helper-skip-transparent-expression-wrappers": {
      "version": "7.22.5",
      "resolved": "https://registry.npmjs.org/@babel/helper-skip-transparent-expression-wrappers/-/helper-skip-transparent-expression-wrappers-7.22.5.tgz",
      "integrity": "sha512-tK14r66JZKiC43p8Ki33yLBVJKlQDFoA8GYN67lWCDCqoL6EMMSuM9b+Iff2jHaM/RRFYl7K+iiru7hbRqNx8Q==",
      "dev": true,
      "dependencies": {
        "@babel/types": "^7.22.5"
      },
      "engines": {
        "node": ">=6.9.0"
      }
    },
    "node_modules/@babel/helper-split-export-declaration": {
      "version": "7.22.6",
      "resolved": "https://registry.npmjs.org/@babel/helper-split-export-declaration/-/helper-split-export-declaration-7.22.6.tgz",
      "integrity": "sha512-AsUnxuLhRYsisFiaJwvp1QF+I3KjD5FOxut14q/GzovUe6orHLesW2C7d754kRm53h5gqrz6sFl6sxc4BVtE/g==",
      "dependencies": {
        "@babel/types": "^7.22.5"
      },
      "engines": {
        "node": ">=6.9.0"
      }
    },
    "node_modules/@babel/helper-string-parser": {
      "version": "7.22.5",
      "resolved": "https://registry.npmjs.org/@babel/helper-string-parser/-/helper-string-parser-7.22.5.tgz",
      "integrity": "sha512-mM4COjgZox8U+JcXQwPijIZLElkgEpO5rsERVDJTc2qfCDfERyob6k5WegS14SX18IIjv+XD+GrqNumY5JRCDw==",
      "engines": {
        "node": ">=6.9.0"
      }
    },
    "node_modules/@babel/helper-validator-identifier": {
      "version": "7.22.20",
      "resolved": "https://registry.npmjs.org/@babel/helper-validator-identifier/-/helper-validator-identifier-7.22.20.tgz",
      "integrity": "sha512-Y4OZ+ytlatR8AI+8KZfKuL5urKp7qey08ha31L8b3BwewJAoJamTzyvxPR/5D+KkdJCGPq/+8TukHBlY10FX9A==",
      "engines": {
        "node": ">=6.9.0"
      }
    },
    "node_modules/@babel/helper-validator-option": {
      "version": "7.22.15",
      "resolved": "https://registry.npmjs.org/@babel/helper-validator-option/-/helper-validator-option-7.22.15.tgz",
      "integrity": "sha512-bMn7RmyFjY/mdECUbgn9eoSY4vqvacUnS9i9vGAGttgFWesO6B4CYWA7XlpbWgBt71iv/hfbPlynohStqnu5hA==",
      "engines": {
        "node": ">=6.9.0"
      }
    },
    "node_modules/@babel/helper-wrap-function": {
      "version": "7.22.20",
      "resolved": "https://registry.npmjs.org/@babel/helper-wrap-function/-/helper-wrap-function-7.22.20.tgz",
      "integrity": "sha512-pms/UwkOpnQe/PDAEdV/d7dVCoBbB+R4FvYoHGZz+4VPcg7RtYy2KP7S2lbuWM6FCSgob5wshfGESbC/hzNXZw==",
      "dev": true,
      "dependencies": {
        "@babel/helper-function-name": "^7.22.5",
        "@babel/template": "^7.22.15",
        "@babel/types": "^7.22.19"
      },
      "engines": {
        "node": ">=6.9.0"
      }
    },
    "node_modules/@babel/helper-wrap-function/node_modules/@babel/template": {
      "version": "7.22.15",
      "resolved": "https://registry.npmjs.org/@babel/template/-/template-7.22.15.tgz",
      "integrity": "sha512-QPErUVm4uyJa60rkI73qneDacvdvzxshT3kksGqlGWYdOTIUOwJ7RDUL8sGqslY1uXWSL6xMFKEXDS3ox2uF0w==",
      "dev": true,
      "dependencies": {
        "@babel/code-frame": "^7.22.13",
        "@babel/parser": "^7.22.15",
        "@babel/types": "^7.22.15"
      },
      "engines": {
        "node": ">=6.9.0"
      }
    },
    "node_modules/@babel/helpers": {
      "version": "7.23.2",
      "resolved": "https://registry.npmjs.org/@babel/helpers/-/helpers-7.23.2.tgz",
      "integrity": "sha512-lzchcp8SjTSVe/fPmLwtWVBFC7+Tbn8LGHDVfDp9JGxpAY5opSaEFgt8UQvrnECWOTdji2mOWMz1rOhkHscmGQ==",
      "dependencies": {
        "@babel/template": "^7.22.15",
        "@babel/traverse": "^7.23.2",
        "@babel/types": "^7.23.0"
      },
      "engines": {
        "node": ">=6.9.0"
      }
    },
    "node_modules/@babel/helpers/node_modules/@babel/template": {
      "version": "7.22.15",
      "resolved": "https://registry.npmjs.org/@babel/template/-/template-7.22.15.tgz",
      "integrity": "sha512-QPErUVm4uyJa60rkI73qneDacvdvzxshT3kksGqlGWYdOTIUOwJ7RDUL8sGqslY1uXWSL6xMFKEXDS3ox2uF0w==",
      "dependencies": {
        "@babel/code-frame": "^7.22.13",
        "@babel/parser": "^7.22.15",
        "@babel/types": "^7.22.15"
      },
      "engines": {
        "node": ">=6.9.0"
      }
    },
    "node_modules/@babel/highlight": {
      "version": "7.22.20",
      "resolved": "https://registry.npmjs.org/@babel/highlight/-/highlight-7.22.20.tgz",
      "integrity": "sha512-dkdMCN3py0+ksCgYmGG8jKeGA/8Tk+gJwSYYlFGxG5lmhfKNoAy004YpLxpS1W2J8m/EK2Ew+yOs9pVRwO89mg==",
      "dependencies": {
        "@babel/helper-validator-identifier": "^7.22.20",
        "chalk": "^2.4.2",
        "js-tokens": "^4.0.0"
      },
      "engines": {
        "node": ">=6.9.0"
      }
    },
    "node_modules/@babel/parser": {
      "version": "7.23.0",
      "resolved": "https://registry.npmjs.org/@babel/parser/-/parser-7.23.0.tgz",
      "integrity": "sha512-vvPKKdMemU85V9WE/l5wZEmImpCtLqbnTvqDS2U1fJ96KrxoW7KrXhNsNCblQlg8Ck4b85yxdTyelsMUgFUXiw==",
      "bin": {
        "parser": "bin/babel-parser.js"
      },
      "engines": {
        "node": ">=6.0.0"
      }
    },
    "node_modules/@babel/plugin-bugfix-safari-id-destructuring-collision-in-function-expression": {
      "version": "7.22.15",
      "resolved": "https://registry.npmjs.org/@babel/plugin-bugfix-safari-id-destructuring-collision-in-function-expression/-/plugin-bugfix-safari-id-destructuring-collision-in-function-expression-7.22.15.tgz",
      "integrity": "sha512-FB9iYlz7rURmRJyXRKEnalYPPdn87H5no108cyuQQyMwlpJ2SJtpIUBI27kdTin956pz+LPypkPVPUTlxOmrsg==",
      "dev": true,
      "dependencies": {
        "@babel/helper-plugin-utils": "^7.22.5"
      },
      "engines": {
        "node": ">=6.9.0"
      },
      "peerDependencies": {
        "@babel/core": "^7.0.0"
      }
    },
    "node_modules/@babel/plugin-bugfix-v8-spread-parameters-in-optional-chaining": {
      "version": "7.22.15",
      "resolved": "https://registry.npmjs.org/@babel/plugin-bugfix-v8-spread-parameters-in-optional-chaining/-/plugin-bugfix-v8-spread-parameters-in-optional-chaining-7.22.15.tgz",
      "integrity": "sha512-Hyph9LseGvAeeXzikV88bczhsrLrIZqDPxO+sSmAunMPaGrBGhfMWzCPYTtiW9t+HzSE2wtV8e5cc5P6r1xMDQ==",
      "dev": true,
      "dependencies": {
        "@babel/helper-plugin-utils": "^7.22.5",
        "@babel/helper-skip-transparent-expression-wrappers": "^7.22.5",
        "@babel/plugin-transform-optional-chaining": "^7.22.15"
      },
      "engines": {
        "node": ">=6.9.0"
      },
      "peerDependencies": {
        "@babel/core": "^7.13.0"
      }
    },
    "node_modules/@babel/plugin-proposal-async-generator-functions": {
      "version": "7.20.7",
      "resolved": "https://registry.npmjs.org/@babel/plugin-proposal-async-generator-functions/-/plugin-proposal-async-generator-functions-7.20.7.tgz",
      "integrity": "sha512-xMbiLsn/8RK7Wq7VeVytytS2L6qE69bXPB10YCmMdDZbKF4okCqY74pI/jJQ/8U0b/F6NrT2+14b8/P9/3AMGA==",
      "deprecated": "This proposal has been merged to the ECMAScript standard and thus this plugin is no longer maintained. Please use @babel/plugin-transform-async-generator-functions instead.",
      "dev": true,
      "dependencies": {
        "@babel/helper-environment-visitor": "^7.18.9",
        "@babel/helper-plugin-utils": "^7.20.2",
        "@babel/helper-remap-async-to-generator": "^7.18.9",
        "@babel/plugin-syntax-async-generators": "^7.8.4"
      },
      "engines": {
        "node": ">=6.9.0"
      },
      "peerDependencies": {
        "@babel/core": "^7.0.0-0"
      }
    },
    "node_modules/@babel/plugin-proposal-private-property-in-object": {
      "version": "7.21.0-placeholder-for-preset-env.2",
      "resolved": "https://registry.npmjs.org/@babel/plugin-proposal-private-property-in-object/-/plugin-proposal-private-property-in-object-7.21.0-placeholder-for-preset-env.2.tgz",
      "integrity": "sha512-SOSkfJDddaM7mak6cPEpswyTRnuRltl429hMraQEglW+OkovnCzsiszTmsrlY//qLFjCpQDFRvjdm2wA5pPm9w==",
      "dev": true,
      "engines": {
        "node": ">=6.9.0"
      },
      "peerDependencies": {
        "@babel/core": "^7.0.0-0"
      }
    },
    "node_modules/@babel/plugin-proposal-unicode-property-regex": {
      "version": "7.18.6",
      "resolved": "https://registry.npmjs.org/@babel/plugin-proposal-unicode-property-regex/-/plugin-proposal-unicode-property-regex-7.18.6.tgz",
      "integrity": "sha512-2BShG/d5yoZyXZfVePH91urL5wTG6ASZU9M4o03lKK8u8UW1y08OMttBSOADTcJrnPMpvDXRG3G8fyLh4ovs8w==",
      "deprecated": "This proposal has been merged to the ECMAScript standard and thus this plugin is no longer maintained. Please use @babel/plugin-transform-unicode-property-regex instead.",
      "dev": true,
      "dependencies": {
        "@babel/helper-create-regexp-features-plugin": "^7.18.6",
        "@babel/helper-plugin-utils": "^7.18.6"
      },
      "engines": {
        "node": ">=4"
      },
      "peerDependencies": {
        "@babel/core": "^7.0.0-0"
      }
    },
    "node_modules/@babel/plugin-syntax-async-generators": {
      "version": "7.8.4",
      "resolved": "https://registry.npmjs.org/@babel/plugin-syntax-async-generators/-/plugin-syntax-async-generators-7.8.4.tgz",
      "integrity": "sha512-tycmZxkGfZaxhMRbXlPXuVFpdWlXpir2W4AMhSJgRKzk/eDlIXOhb2LHWoLpDF7TEHylV5zNhykX6KAgHJmTNw==",
      "dev": true,
      "dependencies": {
        "@babel/helper-plugin-utils": "^7.8.0"
      },
      "peerDependencies": {
        "@babel/core": "^7.0.0-0"
      }
    },
    "node_modules/@babel/plugin-syntax-class-properties": {
      "version": "7.12.13",
      "resolved": "https://registry.npmjs.org/@babel/plugin-syntax-class-properties/-/plugin-syntax-class-properties-7.12.13.tgz",
      "integrity": "sha512-fm4idjKla0YahUNgFNLCB0qySdsoPiZP3iQE3rky0mBUtMZ23yDJ9SJdg6dXTSDnulOVqiF3Hgr9nbXvXTQZYA==",
      "dev": true,
      "dependencies": {
        "@babel/helper-plugin-utils": "^7.12.13"
      },
      "peerDependencies": {
        "@babel/core": "^7.0.0-0"
      }
    },
    "node_modules/@babel/plugin-syntax-class-static-block": {
      "version": "7.14.5",
      "resolved": "https://registry.npmjs.org/@babel/plugin-syntax-class-static-block/-/plugin-syntax-class-static-block-7.14.5.tgz",
      "integrity": "sha512-b+YyPmr6ldyNnM6sqYeMWE+bgJcJpO6yS4QD7ymxgH34GBPNDM/THBh8iunyvKIZztiwLH4CJZ0RxTk9emgpjw==",
      "dev": true,
      "dependencies": {
        "@babel/helper-plugin-utils": "^7.14.5"
      },
      "engines": {
        "node": ">=6.9.0"
      },
      "peerDependencies": {
        "@babel/core": "^7.0.0-0"
      }
    },
    "node_modules/@babel/plugin-syntax-dynamic-import": {
      "version": "7.8.3",
      "resolved": "https://registry.npmjs.org/@babel/plugin-syntax-dynamic-import/-/plugin-syntax-dynamic-import-7.8.3.tgz",
      "integrity": "sha512-5gdGbFon+PszYzqs83S3E5mpi7/y/8M9eC90MRTZfduQOYW76ig6SOSPNe41IG5LoP3FGBn2N0RjVDSQiS94kQ==",
      "dev": true,
      "dependencies": {
        "@babel/helper-plugin-utils": "^7.8.0"
      },
      "peerDependencies": {
        "@babel/core": "^7.0.0-0"
      }
    },
    "node_modules/@babel/plugin-syntax-export-namespace-from": {
      "version": "7.8.3",
      "resolved": "https://registry.npmjs.org/@babel/plugin-syntax-export-namespace-from/-/plugin-syntax-export-namespace-from-7.8.3.tgz",
      "integrity": "sha512-MXf5laXo6c1IbEbegDmzGPwGNTsHZmEy6QGznu5Sh2UCWvueywb2ee+CCE4zQiZstxU9BMoQO9i6zUFSY0Kj0Q==",
      "dev": true,
      "dependencies": {
        "@babel/helper-plugin-utils": "^7.8.3"
      },
      "peerDependencies": {
        "@babel/core": "^7.0.0-0"
      }
    },
    "node_modules/@babel/plugin-syntax-import-assertions": {
      "version": "7.22.5",
      "resolved": "https://registry.npmjs.org/@babel/plugin-syntax-import-assertions/-/plugin-syntax-import-assertions-7.22.5.tgz",
      "integrity": "sha512-rdV97N7KqsRzeNGoWUOK6yUsWarLjE5Su/Snk9IYPU9CwkWHs4t+rTGOvffTR8XGkJMTAdLfO0xVnXm8wugIJg==",
      "dev": true,
      "dependencies": {
        "@babel/helper-plugin-utils": "^7.22.5"
      },
      "engines": {
        "node": ">=6.9.0"
      },
      "peerDependencies": {
        "@babel/core": "^7.0.0-0"
      }
    },
    "node_modules/@babel/plugin-syntax-import-attributes": {
      "version": "7.22.5",
      "resolved": "https://registry.npmjs.org/@babel/plugin-syntax-import-attributes/-/plugin-syntax-import-attributes-7.22.5.tgz",
      "integrity": "sha512-KwvoWDeNKPETmozyFE0P2rOLqh39EoQHNjqizrI5B8Vt0ZNS7M56s7dAiAqbYfiAYOuIzIh96z3iR2ktgu3tEg==",
      "dev": true,
      "dependencies": {
        "@babel/helper-plugin-utils": "^7.22.5"
      },
      "engines": {
        "node": ">=6.9.0"
      },
      "peerDependencies": {
        "@babel/core": "^7.0.0-0"
      }
    },
    "node_modules/@babel/plugin-syntax-import-meta": {
      "version": "7.10.4",
      "resolved": "https://registry.npmjs.org/@babel/plugin-syntax-import-meta/-/plugin-syntax-import-meta-7.10.4.tgz",
      "integrity": "sha512-Yqfm+XDx0+Prh3VSeEQCPU81yC+JWZ2pDPFSS4ZdpfZhp4MkFMaDC1UqseovEKwSUpnIL7+vK+Clp7bfh0iD7g==",
      "dev": true,
      "dependencies": {
        "@babel/helper-plugin-utils": "^7.10.4"
      },
      "peerDependencies": {
        "@babel/core": "^7.0.0-0"
      }
    },
    "node_modules/@babel/plugin-syntax-json-strings": {
      "version": "7.8.3",
      "resolved": "https://registry.npmjs.org/@babel/plugin-syntax-json-strings/-/plugin-syntax-json-strings-7.8.3.tgz",
      "integrity": "sha512-lY6kdGpWHvjoe2vk4WrAapEuBR69EMxZl+RoGRhrFGNYVK8mOPAW8VfbT/ZgrFbXlDNiiaxQnAtgVCZ6jv30EA==",
      "dev": true,
      "dependencies": {
        "@babel/helper-plugin-utils": "^7.8.0"
      },
      "peerDependencies": {
        "@babel/core": "^7.0.0-0"
      }
    },
    "node_modules/@babel/plugin-syntax-logical-assignment-operators": {
      "version": "7.10.4",
      "resolved": "https://registry.npmjs.org/@babel/plugin-syntax-logical-assignment-operators/-/plugin-syntax-logical-assignment-operators-7.10.4.tgz",
      "integrity": "sha512-d8waShlpFDinQ5MtvGU9xDAOzKH47+FFoney2baFIoMr952hKOLp1HR7VszoZvOsV/4+RRszNY7D17ba0te0ig==",
      "dev": true,
      "dependencies": {
        "@babel/helper-plugin-utils": "^7.10.4"
      },
      "peerDependencies": {
        "@babel/core": "^7.0.0-0"
      }
    },
    "node_modules/@babel/plugin-syntax-nullish-coalescing-operator": {
      "version": "7.8.3",
      "resolved": "https://registry.npmjs.org/@babel/plugin-syntax-nullish-coalescing-operator/-/plugin-syntax-nullish-coalescing-operator-7.8.3.tgz",
      "integrity": "sha512-aSff4zPII1u2QD7y+F8oDsz19ew4IGEJg9SVW+bqwpwtfFleiQDMdzA/R+UlWDzfnHFCxxleFT0PMIrR36XLNQ==",
      "dev": true,
      "dependencies": {
        "@babel/helper-plugin-utils": "^7.8.0"
      },
      "peerDependencies": {
        "@babel/core": "^7.0.0-0"
      }
    },
    "node_modules/@babel/plugin-syntax-numeric-separator": {
      "version": "7.10.4",
      "resolved": "https://registry.npmjs.org/@babel/plugin-syntax-numeric-separator/-/plugin-syntax-numeric-separator-7.10.4.tgz",
      "integrity": "sha512-9H6YdfkcK/uOnY/K7/aA2xpzaAgkQn37yzWUMRK7OaPOqOpGS1+n0H5hxT9AUw9EsSjPW8SVyMJwYRtWs3X3ug==",
      "dev": true,
      "dependencies": {
        "@babel/helper-plugin-utils": "^7.10.4"
      },
      "peerDependencies": {
        "@babel/core": "^7.0.0-0"
      }
    },
    "node_modules/@babel/plugin-syntax-object-rest-spread": {
      "version": "7.8.3",
      "resolved": "https://registry.npmjs.org/@babel/plugin-syntax-object-rest-spread/-/plugin-syntax-object-rest-spread-7.8.3.tgz",
      "integrity": "sha512-XoqMijGZb9y3y2XskN+P1wUGiVwWZ5JmoDRwx5+3GmEplNyVM2s2Dg8ILFQm8rWM48orGy5YpI5Bl8U1y7ydlA==",
      "dev": true,
      "dependencies": {
        "@babel/helper-plugin-utils": "^7.8.0"
      },
      "peerDependencies": {
        "@babel/core": "^7.0.0-0"
      }
    },
    "node_modules/@babel/plugin-syntax-optional-catch-binding": {
      "version": "7.8.3",
      "resolved": "https://registry.npmjs.org/@babel/plugin-syntax-optional-catch-binding/-/plugin-syntax-optional-catch-binding-7.8.3.tgz",
      "integrity": "sha512-6VPD0Pc1lpTqw0aKoeRTMiB+kWhAoT24PA+ksWSBrFtl5SIRVpZlwN3NNPQjehA2E/91FV3RjLWoVTglWcSV3Q==",
      "dev": true,
      "dependencies": {
        "@babel/helper-plugin-utils": "^7.8.0"
      },
      "peerDependencies": {
        "@babel/core": "^7.0.0-0"
      }
    },
    "node_modules/@babel/plugin-syntax-optional-chaining": {
      "version": "7.8.3",
      "resolved": "https://registry.npmjs.org/@babel/plugin-syntax-optional-chaining/-/plugin-syntax-optional-chaining-7.8.3.tgz",
      "integrity": "sha512-KoK9ErH1MBlCPxV0VANkXW2/dw4vlbGDrFgz8bmUsBGYkFRcbRwMh6cIJubdPrkxRwuGdtCk0v/wPTKbQgBjkg==",
      "dev": true,
      "dependencies": {
        "@babel/helper-plugin-utils": "^7.8.0"
      },
      "peerDependencies": {
        "@babel/core": "^7.0.0-0"
      }
    },
    "node_modules/@babel/plugin-syntax-private-property-in-object": {
      "version": "7.14.5",
      "resolved": "https://registry.npmjs.org/@babel/plugin-syntax-private-property-in-object/-/plugin-syntax-private-property-in-object-7.14.5.tgz",
      "integrity": "sha512-0wVnp9dxJ72ZUJDV27ZfbSj6iHLoytYZmh3rFcxNnvsJF3ktkzLDZPy/mA17HGsaQT3/DQsWYX1f1QGWkCoVUg==",
      "dev": true,
      "dependencies": {
        "@babel/helper-plugin-utils": "^7.14.5"
      },
      "engines": {
        "node": ">=6.9.0"
      },
      "peerDependencies": {
        "@babel/core": "^7.0.0-0"
      }
    },
    "node_modules/@babel/plugin-syntax-top-level-await": {
      "version": "7.14.5",
      "resolved": "https://registry.npmjs.org/@babel/plugin-syntax-top-level-await/-/plugin-syntax-top-level-await-7.14.5.tgz",
      "integrity": "sha512-hx++upLv5U1rgYfwe1xBQUhRmU41NEvpUvrp8jkrSCdvGSnM5/qdRMtylJ6PG5OFkBaHkbTAKTnd3/YyESRHFw==",
      "dev": true,
      "dependencies": {
        "@babel/helper-plugin-utils": "^7.14.5"
      },
      "engines": {
        "node": ">=6.9.0"
      },
      "peerDependencies": {
        "@babel/core": "^7.0.0-0"
      }
    },
    "node_modules/@babel/plugin-syntax-unicode-sets-regex": {
      "version": "7.18.6",
      "resolved": "https://registry.npmjs.org/@babel/plugin-syntax-unicode-sets-regex/-/plugin-syntax-unicode-sets-regex-7.18.6.tgz",
      "integrity": "sha512-727YkEAPwSIQTv5im8QHz3upqp92JTWhidIC81Tdx4VJYIte/VndKf1qKrfnnhPLiPghStWfvC/iFaMCQu7Nqg==",
      "dev": true,
      "dependencies": {
        "@babel/helper-create-regexp-features-plugin": "^7.18.6",
        "@babel/helper-plugin-utils": "^7.18.6"
      },
      "engines": {
        "node": ">=6.9.0"
      },
      "peerDependencies": {
        "@babel/core": "^7.0.0"
      }
    },
    "node_modules/@babel/plugin-transform-arrow-functions": {
      "version": "7.22.5",
      "resolved": "https://registry.npmjs.org/@babel/plugin-transform-arrow-functions/-/plugin-transform-arrow-functions-7.22.5.tgz",
      "integrity": "sha512-26lTNXoVRdAnsaDXPpvCNUq+OVWEVC6bx7Vvz9rC53F2bagUWW4u4ii2+h8Fejfh7RYqPxn+libeFBBck9muEw==",
      "dev": true,
      "dependencies": {
        "@babel/helper-plugin-utils": "^7.22.5"
      },
      "engines": {
        "node": ">=6.9.0"
      },
      "peerDependencies": {
        "@babel/core": "^7.0.0-0"
      }
    },
    "node_modules/@babel/plugin-transform-async-generator-functions": {
      "version": "7.23.2",
      "resolved": "https://registry.npmjs.org/@babel/plugin-transform-async-generator-functions/-/plugin-transform-async-generator-functions-7.23.2.tgz",
      "integrity": "sha512-BBYVGxbDVHfoeXbOwcagAkOQAm9NxoTdMGfTqghu1GrvadSaw6iW3Je6IcL5PNOw8VwjxqBECXy50/iCQSY/lQ==",
      "dev": true,
      "dependencies": {
        "@babel/helper-environment-visitor": "^7.22.20",
        "@babel/helper-plugin-utils": "^7.22.5",
        "@babel/helper-remap-async-to-generator": "^7.22.20",
        "@babel/plugin-syntax-async-generators": "^7.8.4"
      },
      "engines": {
        "node": ">=6.9.0"
      },
      "peerDependencies": {
        "@babel/core": "^7.0.0-0"
      }
    },
    "node_modules/@babel/plugin-transform-async-to-generator": {
      "version": "7.22.5",
      "resolved": "https://registry.npmjs.org/@babel/plugin-transform-async-to-generator/-/plugin-transform-async-to-generator-7.22.5.tgz",
      "integrity": "sha512-b1A8D8ZzE/VhNDoV1MSJTnpKkCG5bJo+19R4o4oy03zM7ws8yEMK755j61Dc3EyvdysbqH5BOOTquJ7ZX9C6vQ==",
      "dev": true,
      "dependencies": {
        "@babel/helper-module-imports": "^7.22.5",
        "@babel/helper-plugin-utils": "^7.22.5",
        "@babel/helper-remap-async-to-generator": "^7.22.5"
      },
      "engines": {
        "node": ">=6.9.0"
      },
      "peerDependencies": {
        "@babel/core": "^7.0.0-0"
      }
    },
    "node_modules/@babel/plugin-transform-block-scoped-functions": {
      "version": "7.22.5",
      "resolved": "https://registry.npmjs.org/@babel/plugin-transform-block-scoped-functions/-/plugin-transform-block-scoped-functions-7.22.5.tgz",
      "integrity": "sha512-tdXZ2UdknEKQWKJP1KMNmuF5Lx3MymtMN/pvA+p/VEkhK8jVcQ1fzSy8KM9qRYhAf2/lV33hoMPKI/xaI9sADA==",
      "dev": true,
      "dependencies": {
        "@babel/helper-plugin-utils": "^7.22.5"
      },
      "engines": {
        "node": ">=6.9.0"
      },
      "peerDependencies": {
        "@babel/core": "^7.0.0-0"
      }
    },
    "node_modules/@babel/plugin-transform-block-scoping": {
      "version": "7.23.0",
      "resolved": "https://registry.npmjs.org/@babel/plugin-transform-block-scoping/-/plugin-transform-block-scoping-7.23.0.tgz",
      "integrity": "sha512-cOsrbmIOXmf+5YbL99/S49Y3j46k/T16b9ml8bm9lP6N9US5iQ2yBK7gpui1pg0V/WMcXdkfKbTb7HXq9u+v4g==",
      "dev": true,
      "dependencies": {
        "@babel/helper-plugin-utils": "^7.22.5"
      },
      "engines": {
        "node": ">=6.9.0"
      },
      "peerDependencies": {
        "@babel/core": "^7.0.0-0"
      }
    },
    "node_modules/@babel/plugin-transform-class-properties": {
      "version": "7.22.5",
      "resolved": "https://registry.npmjs.org/@babel/plugin-transform-class-properties/-/plugin-transform-class-properties-7.22.5.tgz",
      "integrity": "sha512-nDkQ0NfkOhPTq8YCLiWNxp1+f9fCobEjCb0n8WdbNUBc4IB5V7P1QnX9IjpSoquKrXF5SKojHleVNs2vGeHCHQ==",
      "dev": true,
      "dependencies": {
        "@babel/helper-create-class-features-plugin": "^7.22.5",
        "@babel/helper-plugin-utils": "^7.22.5"
      },
      "engines": {
        "node": ">=6.9.0"
      },
      "peerDependencies": {
        "@babel/core": "^7.0.0-0"
      }
    },
    "node_modules/@babel/plugin-transform-class-static-block": {
      "version": "7.22.11",
      "resolved": "https://registry.npmjs.org/@babel/plugin-transform-class-static-block/-/plugin-transform-class-static-block-7.22.11.tgz",
      "integrity": "sha512-GMM8gGmqI7guS/llMFk1bJDkKfn3v3C4KHK9Yg1ey5qcHcOlKb0QvcMrgzvxo+T03/4szNh5lghY+fEC98Kq9g==",
      "dev": true,
      "dependencies": {
        "@babel/helper-create-class-features-plugin": "^7.22.11",
        "@babel/helper-plugin-utils": "^7.22.5",
        "@babel/plugin-syntax-class-static-block": "^7.14.5"
      },
      "engines": {
        "node": ">=6.9.0"
      },
      "peerDependencies": {
        "@babel/core": "^7.12.0"
      }
    },
    "node_modules/@babel/plugin-transform-classes": {
      "version": "7.22.15",
      "resolved": "https://registry.npmjs.org/@babel/plugin-transform-classes/-/plugin-transform-classes-7.22.15.tgz",
      "integrity": "sha512-VbbC3PGjBdE0wAWDdHM9G8Gm977pnYI0XpqMd6LrKISj8/DJXEsWqgRuTYaNE9Bv0JGhTZUzHDlMk18IpOuoqw==",
      "dev": true,
      "dependencies": {
        "@babel/helper-annotate-as-pure": "^7.22.5",
        "@babel/helper-compilation-targets": "^7.22.15",
        "@babel/helper-environment-visitor": "^7.22.5",
        "@babel/helper-function-name": "^7.22.5",
        "@babel/helper-optimise-call-expression": "^7.22.5",
        "@babel/helper-plugin-utils": "^7.22.5",
        "@babel/helper-replace-supers": "^7.22.9",
        "@babel/helper-split-export-declaration": "^7.22.6",
        "globals": "^11.1.0"
      },
      "engines": {
        "node": ">=6.9.0"
      },
      "peerDependencies": {
        "@babel/core": "^7.0.0-0"
      }
    },
    "node_modules/@babel/plugin-transform-computed-properties": {
      "version": "7.22.5",
      "resolved": "https://registry.npmjs.org/@babel/plugin-transform-computed-properties/-/plugin-transform-computed-properties-7.22.5.tgz",
      "integrity": "sha512-4GHWBgRf0krxPX+AaPtgBAlTgTeZmqDynokHOX7aqqAB4tHs3U2Y02zH6ETFdLZGcg9UQSD1WCmkVrE9ErHeOg==",
      "dev": true,
      "dependencies": {
        "@babel/helper-plugin-utils": "^7.22.5",
        "@babel/template": "^7.22.5"
      },
      "engines": {
        "node": ">=6.9.0"
      },
      "peerDependencies": {
        "@babel/core": "^7.0.0-0"
      }
    },
    "node_modules/@babel/plugin-transform-destructuring": {
      "version": "7.23.0",
      "resolved": "https://registry.npmjs.org/@babel/plugin-transform-destructuring/-/plugin-transform-destructuring-7.23.0.tgz",
      "integrity": "sha512-vaMdgNXFkYrB+8lbgniSYWHsgqK5gjaMNcc84bMIOMRLH0L9AqYq3hwMdvnyqj1OPqea8UtjPEuS/DCenah1wg==",
      "dev": true,
      "dependencies": {
        "@babel/helper-plugin-utils": "^7.22.5"
      },
      "engines": {
        "node": ">=6.9.0"
      },
      "peerDependencies": {
        "@babel/core": "^7.0.0-0"
      }
    },
    "node_modules/@babel/plugin-transform-dotall-regex": {
      "version": "7.22.5",
      "resolved": "https://registry.npmjs.org/@babel/plugin-transform-dotall-regex/-/plugin-transform-dotall-regex-7.22.5.tgz",
      "integrity": "sha512-5/Yk9QxCQCl+sOIB1WelKnVRxTJDSAIxtJLL2/pqL14ZVlbH0fUQUZa/T5/UnQtBNgghR7mfB8ERBKyKPCi7Vw==",
      "dev": true,
      "dependencies": {
        "@babel/helper-create-regexp-features-plugin": "^7.22.5",
        "@babel/helper-plugin-utils": "^7.22.5"
      },
      "engines": {
        "node": ">=6.9.0"
      },
      "peerDependencies": {
        "@babel/core": "^7.0.0-0"
      }
    },
    "node_modules/@babel/plugin-transform-duplicate-keys": {
      "version": "7.22.5",
      "resolved": "https://registry.npmjs.org/@babel/plugin-transform-duplicate-keys/-/plugin-transform-duplicate-keys-7.22.5.tgz",
      "integrity": "sha512-dEnYD+9BBgld5VBXHnF/DbYGp3fqGMsyxKbtD1mDyIA7AkTSpKXFhCVuj/oQVOoALfBs77DudA0BE4d5mcpmqw==",
      "dev": true,
      "dependencies": {
        "@babel/helper-plugin-utils": "^7.22.5"
      },
      "engines": {
        "node": ">=6.9.0"
      },
      "peerDependencies": {
        "@babel/core": "^7.0.0-0"
      }
    },
    "node_modules/@babel/plugin-transform-dynamic-import": {
      "version": "7.22.11",
      "resolved": "https://registry.npmjs.org/@babel/plugin-transform-dynamic-import/-/plugin-transform-dynamic-import-7.22.11.tgz",
      "integrity": "sha512-g/21plo58sfteWjaO0ZNVb+uEOkJNjAaHhbejrnBmu011l/eNDScmkbjCC3l4FKb10ViaGU4aOkFznSu2zRHgA==",
      "dev": true,
      "dependencies": {
        "@babel/helper-plugin-utils": "^7.22.5",
        "@babel/plugin-syntax-dynamic-import": "^7.8.3"
      },
      "engines": {
        "node": ">=6.9.0"
      },
      "peerDependencies": {
        "@babel/core": "^7.0.0-0"
      }
    },
    "node_modules/@babel/plugin-transform-exponentiation-operator": {
      "version": "7.22.5",
      "resolved": "https://registry.npmjs.org/@babel/plugin-transform-exponentiation-operator/-/plugin-transform-exponentiation-operator-7.22.5.tgz",
      "integrity": "sha512-vIpJFNM/FjZ4rh1myqIya9jXwrwwgFRHPjT3DkUA9ZLHuzox8jiXkOLvwm1H+PQIP3CqfC++WPKeuDi0Sjdj1g==",
      "dev": true,
      "dependencies": {
        "@babel/helper-builder-binary-assignment-operator-visitor": "^7.22.5",
        "@babel/helper-plugin-utils": "^7.22.5"
      },
      "engines": {
        "node": ">=6.9.0"
      },
      "peerDependencies": {
        "@babel/core": "^7.0.0-0"
      }
    },
    "node_modules/@babel/plugin-transform-export-namespace-from": {
      "version": "7.22.11",
      "resolved": "https://registry.npmjs.org/@babel/plugin-transform-export-namespace-from/-/plugin-transform-export-namespace-from-7.22.11.tgz",
      "integrity": "sha512-xa7aad7q7OiT8oNZ1mU7NrISjlSkVdMbNxn9IuLZyL9AJEhs1Apba3I+u5riX1dIkdptP5EKDG5XDPByWxtehw==",
      "dev": true,
      "dependencies": {
        "@babel/helper-plugin-utils": "^7.22.5",
        "@babel/plugin-syntax-export-namespace-from": "^7.8.3"
      },
      "engines": {
        "node": ">=6.9.0"
      },
      "peerDependencies": {
        "@babel/core": "^7.0.0-0"
      }
    },
    "node_modules/@babel/plugin-transform-for-of": {
      "version": "7.22.15",
      "resolved": "https://registry.npmjs.org/@babel/plugin-transform-for-of/-/plugin-transform-for-of-7.22.15.tgz",
      "integrity": "sha512-me6VGeHsx30+xh9fbDLLPi0J1HzmeIIyenoOQHuw2D4m2SAU3NrspX5XxJLBpqn5yrLzrlw2Iy3RA//Bx27iOA==",
      "dev": true,
      "dependencies": {
        "@babel/helper-plugin-utils": "^7.22.5"
      },
      "engines": {
        "node": ">=6.9.0"
      },
      "peerDependencies": {
        "@babel/core": "^7.0.0-0"
      }
    },
    "node_modules/@babel/plugin-transform-function-name": {
      "version": "7.22.5",
      "resolved": "https://registry.npmjs.org/@babel/plugin-transform-function-name/-/plugin-transform-function-name-7.22.5.tgz",
      "integrity": "sha512-UIzQNMS0p0HHiQm3oelztj+ECwFnj+ZRV4KnguvlsD2of1whUeM6o7wGNj6oLwcDoAXQ8gEqfgC24D+VdIcevg==",
      "dev": true,
      "dependencies": {
        "@babel/helper-compilation-targets": "^7.22.5",
        "@babel/helper-function-name": "^7.22.5",
        "@babel/helper-plugin-utils": "^7.22.5"
      },
      "engines": {
        "node": ">=6.9.0"
      },
      "peerDependencies": {
        "@babel/core": "^7.0.0-0"
      }
    },
    "node_modules/@babel/plugin-transform-json-strings": {
      "version": "7.22.11",
      "resolved": "https://registry.npmjs.org/@babel/plugin-transform-json-strings/-/plugin-transform-json-strings-7.22.11.tgz",
      "integrity": "sha512-CxT5tCqpA9/jXFlme9xIBCc5RPtdDq3JpkkhgHQqtDdiTnTI0jtZ0QzXhr5DILeYifDPp2wvY2ad+7+hLMW5Pw==",
      "dev": true,
      "dependencies": {
        "@babel/helper-plugin-utils": "^7.22.5",
        "@babel/plugin-syntax-json-strings": "^7.8.3"
      },
      "engines": {
        "node": ">=6.9.0"
      },
      "peerDependencies": {
        "@babel/core": "^7.0.0-0"
      }
    },
    "node_modules/@babel/plugin-transform-literals": {
      "version": "7.22.5",
      "resolved": "https://registry.npmjs.org/@babel/plugin-transform-literals/-/plugin-transform-literals-7.22.5.tgz",
      "integrity": "sha512-fTLj4D79M+mepcw3dgFBTIDYpbcB9Sm0bpm4ppXPaO+U+PKFFyV9MGRvS0gvGw62sd10kT5lRMKXAADb9pWy8g==",
      "dev": true,
      "dependencies": {
        "@babel/helper-plugin-utils": "^7.22.5"
      },
      "engines": {
        "node": ">=6.9.0"
      },
      "peerDependencies": {
        "@babel/core": "^7.0.0-0"
      }
    },
    "node_modules/@babel/plugin-transform-logical-assignment-operators": {
      "version": "7.22.11",
      "resolved": "https://registry.npmjs.org/@babel/plugin-transform-logical-assignment-operators/-/plugin-transform-logical-assignment-operators-7.22.11.tgz",
      "integrity": "sha512-qQwRTP4+6xFCDV5k7gZBF3C31K34ut0tbEcTKxlX/0KXxm9GLcO14p570aWxFvVzx6QAfPgq7gaeIHXJC8LswQ==",
      "dev": true,
      "dependencies": {
        "@babel/helper-plugin-utils": "^7.22.5",
        "@babel/plugin-syntax-logical-assignment-operators": "^7.10.4"
      },
      "engines": {
        "node": ">=6.9.0"
      },
      "peerDependencies": {
        "@babel/core": "^7.0.0-0"
      }
    },
    "node_modules/@babel/plugin-transform-member-expression-literals": {
      "version": "7.22.5",
      "resolved": "https://registry.npmjs.org/@babel/plugin-transform-member-expression-literals/-/plugin-transform-member-expression-literals-7.22.5.tgz",
      "integrity": "sha512-RZEdkNtzzYCFl9SE9ATaUMTj2hqMb4StarOJLrZRbqqU4HSBE7UlBw9WBWQiDzrJZJdUWiMTVDI6Gv/8DPvfew==",
      "dev": true,
      "dependencies": {
        "@babel/helper-plugin-utils": "^7.22.5"
      },
      "engines": {
        "node": ">=6.9.0"
      },
      "peerDependencies": {
        "@babel/core": "^7.0.0-0"
      }
    },
    "node_modules/@babel/plugin-transform-modules-amd": {
      "version": "7.23.0",
      "resolved": "https://registry.npmjs.org/@babel/plugin-transform-modules-amd/-/plugin-transform-modules-amd-7.23.0.tgz",
      "integrity": "sha512-xWT5gefv2HGSm4QHtgc1sYPbseOyf+FFDo2JbpE25GWl5BqTGO9IMwTYJRoIdjsF85GE+VegHxSCUt5EvoYTAw==",
      "dev": true,
      "dependencies": {
        "@babel/helper-module-transforms": "^7.23.0",
        "@babel/helper-plugin-utils": "^7.22.5"
      },
      "engines": {
        "node": ">=6.9.0"
      },
      "peerDependencies": {
        "@babel/core": "^7.0.0-0"
      }
    },
    "node_modules/@babel/plugin-transform-modules-commonjs": {
      "version": "7.23.0",
      "resolved": "https://registry.npmjs.org/@babel/plugin-transform-modules-commonjs/-/plugin-transform-modules-commonjs-7.23.0.tgz",
      "integrity": "sha512-32Xzss14/UVc7k9g775yMIvkVK8xwKE0DPdP5JTapr3+Z9w4tzeOuLNY6BXDQR6BdnzIlXnCGAzsk/ICHBLVWQ==",
      "dev": true,
      "dependencies": {
        "@babel/helper-module-transforms": "^7.23.0",
        "@babel/helper-plugin-utils": "^7.22.5",
        "@babel/helper-simple-access": "^7.22.5"
      },
      "engines": {
        "node": ">=6.9.0"
      },
      "peerDependencies": {
        "@babel/core": "^7.0.0-0"
      }
    },
    "node_modules/@babel/plugin-transform-modules-systemjs": {
      "version": "7.23.0",
      "resolved": "https://registry.npmjs.org/@babel/plugin-transform-modules-systemjs/-/plugin-transform-modules-systemjs-7.23.0.tgz",
      "integrity": "sha512-qBej6ctXZD2f+DhlOC9yO47yEYgUh5CZNz/aBoH4j/3NOlRfJXJbY7xDQCqQVf9KbrqGzIWER1f23doHGrIHFg==",
      "dev": true,
      "dependencies": {
        "@babel/helper-hoist-variables": "^7.22.5",
        "@babel/helper-module-transforms": "^7.23.0",
        "@babel/helper-plugin-utils": "^7.22.5",
        "@babel/helper-validator-identifier": "^7.22.20"
      },
      "engines": {
        "node": ">=6.9.0"
      },
      "peerDependencies": {
        "@babel/core": "^7.0.0-0"
      }
    },
    "node_modules/@babel/plugin-transform-modules-umd": {
      "version": "7.22.5",
      "resolved": "https://registry.npmjs.org/@babel/plugin-transform-modules-umd/-/plugin-transform-modules-umd-7.22.5.tgz",
      "integrity": "sha512-+S6kzefN/E1vkSsKx8kmQuqeQsvCKCd1fraCM7zXm4SFoggI099Tr4G8U81+5gtMdUeMQ4ipdQffbKLX0/7dBQ==",
      "dev": true,
      "dependencies": {
        "@babel/helper-module-transforms": "^7.22.5",
        "@babel/helper-plugin-utils": "^7.22.5"
      },
      "engines": {
        "node": ">=6.9.0"
      },
      "peerDependencies": {
        "@babel/core": "^7.0.0-0"
      }
    },
    "node_modules/@babel/plugin-transform-named-capturing-groups-regex": {
      "version": "7.22.5",
      "resolved": "https://registry.npmjs.org/@babel/plugin-transform-named-capturing-groups-regex/-/plugin-transform-named-capturing-groups-regex-7.22.5.tgz",
      "integrity": "sha512-YgLLKmS3aUBhHaxp5hi1WJTgOUb/NCuDHzGT9z9WTt3YG+CPRhJs6nprbStx6DnWM4dh6gt7SU3sZodbZ08adQ==",
      "dev": true,
      "dependencies": {
        "@babel/helper-create-regexp-features-plugin": "^7.22.5",
        "@babel/helper-plugin-utils": "^7.22.5"
      },
      "engines": {
        "node": ">=6.9.0"
      },
      "peerDependencies": {
        "@babel/core": "^7.0.0"
      }
    },
    "node_modules/@babel/plugin-transform-new-target": {
      "version": "7.22.5",
      "resolved": "https://registry.npmjs.org/@babel/plugin-transform-new-target/-/plugin-transform-new-target-7.22.5.tgz",
      "integrity": "sha512-AsF7K0Fx/cNKVyk3a+DW0JLo+Ua598/NxMRvxDnkpCIGFh43+h/v2xyhRUYf6oD8gE4QtL83C7zZVghMjHd+iw==",
      "dev": true,
      "dependencies": {
        "@babel/helper-plugin-utils": "^7.22.5"
      },
      "engines": {
        "node": ">=6.9.0"
      },
      "peerDependencies": {
        "@babel/core": "^7.0.0-0"
      }
    },
    "node_modules/@babel/plugin-transform-nullish-coalescing-operator": {
      "version": "7.22.11",
      "resolved": "https://registry.npmjs.org/@babel/plugin-transform-nullish-coalescing-operator/-/plugin-transform-nullish-coalescing-operator-7.22.11.tgz",
      "integrity": "sha512-YZWOw4HxXrotb5xsjMJUDlLgcDXSfO9eCmdl1bgW4+/lAGdkjaEvOnQ4p5WKKdUgSzO39dgPl0pTnfxm0OAXcg==",
      "dev": true,
      "dependencies": {
        "@babel/helper-plugin-utils": "^7.22.5",
        "@babel/plugin-syntax-nullish-coalescing-operator": "^7.8.3"
      },
      "engines": {
        "node": ">=6.9.0"
      },
      "peerDependencies": {
        "@babel/core": "^7.0.0-0"
      }
    },
    "node_modules/@babel/plugin-transform-numeric-separator": {
      "version": "7.22.11",
      "resolved": "https://registry.npmjs.org/@babel/plugin-transform-numeric-separator/-/plugin-transform-numeric-separator-7.22.11.tgz",
      "integrity": "sha512-3dzU4QGPsILdJbASKhF/V2TVP+gJya1PsueQCxIPCEcerqF21oEcrob4mzjsp2Py/1nLfF5m+xYNMDpmA8vffg==",
      "dev": true,
      "dependencies": {
        "@babel/helper-plugin-utils": "^7.22.5",
        "@babel/plugin-syntax-numeric-separator": "^7.10.4"
      },
      "engines": {
        "node": ">=6.9.0"
      },
      "peerDependencies": {
        "@babel/core": "^7.0.0-0"
      }
    },
    "node_modules/@babel/plugin-transform-object-rest-spread": {
      "version": "7.22.15",
      "resolved": "https://registry.npmjs.org/@babel/plugin-transform-object-rest-spread/-/plugin-transform-object-rest-spread-7.22.15.tgz",
      "integrity": "sha512-fEB+I1+gAmfAyxZcX1+ZUwLeAuuf8VIg67CTznZE0MqVFumWkh8xWtn58I4dxdVf080wn7gzWoF8vndOViJe9Q==",
      "dev": true,
      "dependencies": {
        "@babel/compat-data": "^7.22.9",
        "@babel/helper-compilation-targets": "^7.22.15",
        "@babel/helper-plugin-utils": "^7.22.5",
        "@babel/plugin-syntax-object-rest-spread": "^7.8.3",
        "@babel/plugin-transform-parameters": "^7.22.15"
      },
      "engines": {
        "node": ">=6.9.0"
      },
      "peerDependencies": {
        "@babel/core": "^7.0.0-0"
      }
    },
    "node_modules/@babel/plugin-transform-object-super": {
      "version": "7.22.5",
      "resolved": "https://registry.npmjs.org/@babel/plugin-transform-object-super/-/plugin-transform-object-super-7.22.5.tgz",
      "integrity": "sha512-klXqyaT9trSjIUrcsYIfETAzmOEZL3cBYqOYLJxBHfMFFggmXOv+NYSX/Jbs9mzMVESw/WycLFPRx8ba/b2Ipw==",
      "dev": true,
      "dependencies": {
        "@babel/helper-plugin-utils": "^7.22.5",
        "@babel/helper-replace-supers": "^7.22.5"
      },
      "engines": {
        "node": ">=6.9.0"
      },
      "peerDependencies": {
        "@babel/core": "^7.0.0-0"
      }
    },
    "node_modules/@babel/plugin-transform-optional-catch-binding": {
      "version": "7.22.11",
      "resolved": "https://registry.npmjs.org/@babel/plugin-transform-optional-catch-binding/-/plugin-transform-optional-catch-binding-7.22.11.tgz",
      "integrity": "sha512-rli0WxesXUeCJnMYhzAglEjLWVDF6ahb45HuprcmQuLidBJFWjNnOzssk2kuc6e33FlLaiZhG/kUIzUMWdBKaQ==",
      "dev": true,
      "dependencies": {
        "@babel/helper-plugin-utils": "^7.22.5",
        "@babel/plugin-syntax-optional-catch-binding": "^7.8.3"
      },
      "engines": {
        "node": ">=6.9.0"
      },
      "peerDependencies": {
        "@babel/core": "^7.0.0-0"
      }
    },
    "node_modules/@babel/plugin-transform-optional-chaining": {
      "version": "7.23.0",
      "resolved": "https://registry.npmjs.org/@babel/plugin-transform-optional-chaining/-/plugin-transform-optional-chaining-7.23.0.tgz",
      "integrity": "sha512-sBBGXbLJjxTzLBF5rFWaikMnOGOk/BmK6vVByIdEggZ7Vn6CvWXZyRkkLFK6WE0IF8jSliyOkUN6SScFgzCM0g==",
      "dev": true,
      "dependencies": {
        "@babel/helper-plugin-utils": "^7.22.5",
        "@babel/helper-skip-transparent-expression-wrappers": "^7.22.5",
        "@babel/plugin-syntax-optional-chaining": "^7.8.3"
      },
      "engines": {
        "node": ">=6.9.0"
      },
      "peerDependencies": {
        "@babel/core": "^7.0.0-0"
      }
    },
    "node_modules/@babel/plugin-transform-parameters": {
      "version": "7.22.15",
      "resolved": "https://registry.npmjs.org/@babel/plugin-transform-parameters/-/plugin-transform-parameters-7.22.15.tgz",
      "integrity": "sha512-hjk7qKIqhyzhhUvRT683TYQOFa/4cQKwQy7ALvTpODswN40MljzNDa0YldevS6tGbxwaEKVn502JmY0dP7qEtQ==",
      "dev": true,
      "dependencies": {
        "@babel/helper-plugin-utils": "^7.22.5"
      },
      "engines": {
        "node": ">=6.9.0"
      },
      "peerDependencies": {
        "@babel/core": "^7.0.0-0"
      }
    },
    "node_modules/@babel/plugin-transform-private-methods": {
      "version": "7.22.5",
      "resolved": "https://registry.npmjs.org/@babel/plugin-transform-private-methods/-/plugin-transform-private-methods-7.22.5.tgz",
      "integrity": "sha512-PPjh4gyrQnGe97JTalgRGMuU4icsZFnWkzicB/fUtzlKUqvsWBKEpPPfr5a2JiyirZkHxnAqkQMO5Z5B2kK3fA==",
      "dev": true,
      "dependencies": {
        "@babel/helper-create-class-features-plugin": "^7.22.5",
        "@babel/helper-plugin-utils": "^7.22.5"
      },
      "engines": {
        "node": ">=6.9.0"
      },
      "peerDependencies": {
        "@babel/core": "^7.0.0-0"
      }
    },
    "node_modules/@babel/plugin-transform-private-property-in-object": {
      "version": "7.22.11",
      "resolved": "https://registry.npmjs.org/@babel/plugin-transform-private-property-in-object/-/plugin-transform-private-property-in-object-7.22.11.tgz",
      "integrity": "sha512-sSCbqZDBKHetvjSwpyWzhuHkmW5RummxJBVbYLkGkaiTOWGxml7SXt0iWa03bzxFIx7wOj3g/ILRd0RcJKBeSQ==",
      "dev": true,
      "dependencies": {
        "@babel/helper-annotate-as-pure": "^7.22.5",
        "@babel/helper-create-class-features-plugin": "^7.22.11",
        "@babel/helper-plugin-utils": "^7.22.5",
        "@babel/plugin-syntax-private-property-in-object": "^7.14.5"
      },
      "engines": {
        "node": ">=6.9.0"
      },
      "peerDependencies": {
        "@babel/core": "^7.0.0-0"
      }
    },
    "node_modules/@babel/plugin-transform-property-literals": {
      "version": "7.22.5",
      "resolved": "https://registry.npmjs.org/@babel/plugin-transform-property-literals/-/plugin-transform-property-literals-7.22.5.tgz",
      "integrity": "sha512-TiOArgddK3mK/x1Qwf5hay2pxI6wCZnvQqrFSqbtg1GLl2JcNMitVH/YnqjP+M31pLUeTfzY1HAXFDnUBV30rQ==",
      "dev": true,
      "dependencies": {
        "@babel/helper-plugin-utils": "^7.22.5"
      },
      "engines": {
        "node": ">=6.9.0"
      },
      "peerDependencies": {
        "@babel/core": "^7.0.0-0"
      }
    },
    "node_modules/@babel/plugin-transform-regenerator": {
      "version": "7.22.10",
      "resolved": "https://registry.npmjs.org/@babel/plugin-transform-regenerator/-/plugin-transform-regenerator-7.22.10.tgz",
      "integrity": "sha512-F28b1mDt8KcT5bUyJc/U9nwzw6cV+UmTeRlXYIl2TNqMMJif0Jeey9/RQ3C4NOd2zp0/TRsDns9ttj2L523rsw==",
      "dev": true,
      "dependencies": {
        "@babel/helper-plugin-utils": "^7.22.5",
        "regenerator-transform": "^0.15.2"
      },
      "engines": {
        "node": ">=6.9.0"
      },
      "peerDependencies": {
        "@babel/core": "^7.0.0-0"
      }
    },
    "node_modules/@babel/plugin-transform-reserved-words": {
      "version": "7.22.5",
      "resolved": "https://registry.npmjs.org/@babel/plugin-transform-reserved-words/-/plugin-transform-reserved-words-7.22.5.tgz",
      "integrity": "sha512-DTtGKFRQUDm8svigJzZHzb/2xatPc6TzNvAIJ5GqOKDsGFYgAskjRulbR/vGsPKq3OPqtexnz327qYpP57RFyA==",
      "dev": true,
      "dependencies": {
        "@babel/helper-plugin-utils": "^7.22.5"
      },
      "engines": {
        "node": ">=6.9.0"
      },
      "peerDependencies": {
        "@babel/core": "^7.0.0-0"
      }
    },
    "node_modules/@babel/plugin-transform-runtime": {
      "version": "7.22.9",
      "resolved": "https://registry.npmjs.org/@babel/plugin-transform-runtime/-/plugin-transform-runtime-7.22.9.tgz",
      "integrity": "sha512-9KjBH61AGJetCPYp/IEyLEp47SyybZb0nDRpBvmtEkm+rUIwxdlKpyNHI1TmsGkeuLclJdleQHRZ8XLBnnh8CQ==",
      "dev": true,
      "dependencies": {
        "@babel/helper-module-imports": "^7.22.5",
        "@babel/helper-plugin-utils": "^7.22.5",
        "babel-plugin-polyfill-corejs2": "^0.4.4",
        "babel-plugin-polyfill-corejs3": "^0.8.2",
        "babel-plugin-polyfill-regenerator": "^0.5.1",
        "semver": "^6.3.1"
      },
      "engines": {
        "node": ">=6.9.0"
      },
      "peerDependencies": {
        "@babel/core": "^7.0.0-0"
      }
    },
    "node_modules/@babel/plugin-transform-runtime/node_modules/semver": {
      "version": "6.3.1",
      "resolved": "https://registry.npmjs.org/semver/-/semver-6.3.1.tgz",
      "integrity": "sha512-BR7VvDCVHO+q2xBEWskxS6DJE1qRnb7DxzUrogb71CWoSficBxYsiAGd+Kl0mmq/MprG9yArRkyrQxTO6XjMzA==",
      "dev": true,
      "bin": {
        "semver": "bin/semver.js"
      }
    },
    "node_modules/@babel/plugin-transform-shorthand-properties": {
      "version": "7.22.5",
      "resolved": "https://registry.npmjs.org/@babel/plugin-transform-shorthand-properties/-/plugin-transform-shorthand-properties-7.22.5.tgz",
      "integrity": "sha512-vM4fq9IXHscXVKzDv5itkO1X52SmdFBFcMIBZ2FRn2nqVYqw6dBexUgMvAjHW+KXpPPViD/Yo3GrDEBaRC0QYA==",
      "dev": true,
      "dependencies": {
        "@babel/helper-plugin-utils": "^7.22.5"
      },
      "engines": {
        "node": ">=6.9.0"
      },
      "peerDependencies": {
        "@babel/core": "^7.0.0-0"
      }
    },
    "node_modules/@babel/plugin-transform-spread": {
      "version": "7.22.5",
      "resolved": "https://registry.npmjs.org/@babel/plugin-transform-spread/-/plugin-transform-spread-7.22.5.tgz",
      "integrity": "sha512-5ZzDQIGyvN4w8+dMmpohL6MBo+l2G7tfC/O2Dg7/hjpgeWvUx8FzfeOKxGog9IimPa4YekaQ9PlDqTLOljkcxg==",
      "dev": true,
      "dependencies": {
        "@babel/helper-plugin-utils": "^7.22.5",
        "@babel/helper-skip-transparent-expression-wrappers": "^7.22.5"
      },
      "engines": {
        "node": ">=6.9.0"
      },
      "peerDependencies": {
        "@babel/core": "^7.0.0-0"
      }
    },
    "node_modules/@babel/plugin-transform-sticky-regex": {
      "version": "7.22.5",
      "resolved": "https://registry.npmjs.org/@babel/plugin-transform-sticky-regex/-/plugin-transform-sticky-regex-7.22.5.tgz",
      "integrity": "sha512-zf7LuNpHG0iEeiyCNwX4j3gDg1jgt1k3ZdXBKbZSoA3BbGQGvMiSvfbZRR3Dr3aeJe3ooWFZxOOG3IRStYp2Bw==",
      "dev": true,
      "dependencies": {
        "@babel/helper-plugin-utils": "^7.22.5"
      },
      "engines": {
        "node": ">=6.9.0"
      },
      "peerDependencies": {
        "@babel/core": "^7.0.0-0"
      }
    },
    "node_modules/@babel/plugin-transform-template-literals": {
      "version": "7.22.5",
      "resolved": "https://registry.npmjs.org/@babel/plugin-transform-template-literals/-/plugin-transform-template-literals-7.22.5.tgz",
      "integrity": "sha512-5ciOehRNf+EyUeewo8NkbQiUs4d6ZxiHo6BcBcnFlgiJfu16q0bQUw9Jvo0b0gBKFG1SMhDSjeKXSYuJLeFSMA==",
      "dev": true,
      "dependencies": {
        "@babel/helper-plugin-utils": "^7.22.5"
      },
      "engines": {
        "node": ">=6.9.0"
      },
      "peerDependencies": {
        "@babel/core": "^7.0.0-0"
      }
    },
    "node_modules/@babel/plugin-transform-typeof-symbol": {
      "version": "7.22.5",
      "resolved": "https://registry.npmjs.org/@babel/plugin-transform-typeof-symbol/-/plugin-transform-typeof-symbol-7.22.5.tgz",
      "integrity": "sha512-bYkI5lMzL4kPii4HHEEChkD0rkc+nvnlR6+o/qdqR6zrm0Sv/nodmyLhlq2DO0YKLUNd2VePmPRjJXSBh9OIdA==",
      "dev": true,
      "dependencies": {
        "@babel/helper-plugin-utils": "^7.22.5"
      },
      "engines": {
        "node": ">=6.9.0"
      },
      "peerDependencies": {
        "@babel/core": "^7.0.0-0"
      }
    },
    "node_modules/@babel/plugin-transform-unicode-escapes": {
      "version": "7.22.10",
      "resolved": "https://registry.npmjs.org/@babel/plugin-transform-unicode-escapes/-/plugin-transform-unicode-escapes-7.22.10.tgz",
      "integrity": "sha512-lRfaRKGZCBqDlRU3UIFovdp9c9mEvlylmpod0/OatICsSfuQ9YFthRo1tpTkGsklEefZdqlEFdY4A2dwTb6ohg==",
      "dev": true,
      "dependencies": {
        "@babel/helper-plugin-utils": "^7.22.5"
      },
      "engines": {
        "node": ">=6.9.0"
      },
      "peerDependencies": {
        "@babel/core": "^7.0.0-0"
      }
    },
    "node_modules/@babel/plugin-transform-unicode-property-regex": {
      "version": "7.22.5",
      "resolved": "https://registry.npmjs.org/@babel/plugin-transform-unicode-property-regex/-/plugin-transform-unicode-property-regex-7.22.5.tgz",
      "integrity": "sha512-HCCIb+CbJIAE6sXn5CjFQXMwkCClcOfPCzTlilJ8cUatfzwHlWQkbtV0zD338u9dZskwvuOYTuuaMaA8J5EI5A==",
      "dev": true,
      "dependencies": {
        "@babel/helper-create-regexp-features-plugin": "^7.22.5",
        "@babel/helper-plugin-utils": "^7.22.5"
      },
      "engines": {
        "node": ">=6.9.0"
      },
      "peerDependencies": {
        "@babel/core": "^7.0.0-0"
      }
    },
    "node_modules/@babel/plugin-transform-unicode-regex": {
      "version": "7.22.5",
      "resolved": "https://registry.npmjs.org/@babel/plugin-transform-unicode-regex/-/plugin-transform-unicode-regex-7.22.5.tgz",
      "integrity": "sha512-028laaOKptN5vHJf9/Arr/HiJekMd41hOEZYvNsrsXqJ7YPYuX2bQxh31fkZzGmq3YqHRJzYFFAVYvKfMPKqyg==",
      "dev": true,
      "dependencies": {
        "@babel/helper-create-regexp-features-plugin": "^7.22.5",
        "@babel/helper-plugin-utils": "^7.22.5"
      },
      "engines": {
        "node": ">=6.9.0"
      },
      "peerDependencies": {
        "@babel/core": "^7.0.0-0"
      }
    },
    "node_modules/@babel/plugin-transform-unicode-sets-regex": {
      "version": "7.22.5",
      "resolved": "https://registry.npmjs.org/@babel/plugin-transform-unicode-sets-regex/-/plugin-transform-unicode-sets-regex-7.22.5.tgz",
      "integrity": "sha512-lhMfi4FC15j13eKrh3DnYHjpGj6UKQHtNKTbtc1igvAhRy4+kLhV07OpLcsN0VgDEw/MjAvJO4BdMJsHwMhzCg==",
      "dev": true,
      "dependencies": {
        "@babel/helper-create-regexp-features-plugin": "^7.22.5",
        "@babel/helper-plugin-utils": "^7.22.5"
      },
      "engines": {
        "node": ">=6.9.0"
      },
      "peerDependencies": {
        "@babel/core": "^7.0.0"
      }
    },
    "node_modules/@babel/preset-env": {
      "version": "7.22.9",
      "resolved": "https://registry.npmjs.org/@babel/preset-env/-/preset-env-7.22.9.tgz",
      "integrity": "sha512-wNi5H/Emkhll/bqPjsjQorSykrlfY5OWakd6AulLvMEytpKasMVUpVy8RL4qBIBs5Ac6/5i0/Rv0b/Fg6Eag/g==",
      "dev": true,
      "dependencies": {
        "@babel/compat-data": "^7.22.9",
        "@babel/helper-compilation-targets": "^7.22.9",
        "@babel/helper-plugin-utils": "^7.22.5",
        "@babel/helper-validator-option": "^7.22.5",
        "@babel/plugin-bugfix-safari-id-destructuring-collision-in-function-expression": "^7.22.5",
        "@babel/plugin-bugfix-v8-spread-parameters-in-optional-chaining": "^7.22.5",
        "@babel/plugin-proposal-private-property-in-object": "7.21.0-placeholder-for-preset-env.2",
        "@babel/plugin-syntax-async-generators": "^7.8.4",
        "@babel/plugin-syntax-class-properties": "^7.12.13",
        "@babel/plugin-syntax-class-static-block": "^7.14.5",
        "@babel/plugin-syntax-dynamic-import": "^7.8.3",
        "@babel/plugin-syntax-export-namespace-from": "^7.8.3",
        "@babel/plugin-syntax-import-assertions": "^7.22.5",
        "@babel/plugin-syntax-import-attributes": "^7.22.5",
        "@babel/plugin-syntax-import-meta": "^7.10.4",
        "@babel/plugin-syntax-json-strings": "^7.8.3",
        "@babel/plugin-syntax-logical-assignment-operators": "^7.10.4",
        "@babel/plugin-syntax-nullish-coalescing-operator": "^7.8.3",
        "@babel/plugin-syntax-numeric-separator": "^7.10.4",
        "@babel/plugin-syntax-object-rest-spread": "^7.8.3",
        "@babel/plugin-syntax-optional-catch-binding": "^7.8.3",
        "@babel/plugin-syntax-optional-chaining": "^7.8.3",
        "@babel/plugin-syntax-private-property-in-object": "^7.14.5",
        "@babel/plugin-syntax-top-level-await": "^7.14.5",
        "@babel/plugin-syntax-unicode-sets-regex": "^7.18.6",
        "@babel/plugin-transform-arrow-functions": "^7.22.5",
        "@babel/plugin-transform-async-generator-functions": "^7.22.7",
        "@babel/plugin-transform-async-to-generator": "^7.22.5",
        "@babel/plugin-transform-block-scoped-functions": "^7.22.5",
        "@babel/plugin-transform-block-scoping": "^7.22.5",
        "@babel/plugin-transform-class-properties": "^7.22.5",
        "@babel/plugin-transform-class-static-block": "^7.22.5",
        "@babel/plugin-transform-classes": "^7.22.6",
        "@babel/plugin-transform-computed-properties": "^7.22.5",
        "@babel/plugin-transform-destructuring": "^7.22.5",
        "@babel/plugin-transform-dotall-regex": "^7.22.5",
        "@babel/plugin-transform-duplicate-keys": "^7.22.5",
        "@babel/plugin-transform-dynamic-import": "^7.22.5",
        "@babel/plugin-transform-exponentiation-operator": "^7.22.5",
        "@babel/plugin-transform-export-namespace-from": "^7.22.5",
        "@babel/plugin-transform-for-of": "^7.22.5",
        "@babel/plugin-transform-function-name": "^7.22.5",
        "@babel/plugin-transform-json-strings": "^7.22.5",
        "@babel/plugin-transform-literals": "^7.22.5",
        "@babel/plugin-transform-logical-assignment-operators": "^7.22.5",
        "@babel/plugin-transform-member-expression-literals": "^7.22.5",
        "@babel/plugin-transform-modules-amd": "^7.22.5",
        "@babel/plugin-transform-modules-commonjs": "^7.22.5",
        "@babel/plugin-transform-modules-systemjs": "^7.22.5",
        "@babel/plugin-transform-modules-umd": "^7.22.5",
        "@babel/plugin-transform-named-capturing-groups-regex": "^7.22.5",
        "@babel/plugin-transform-new-target": "^7.22.5",
        "@babel/plugin-transform-nullish-coalescing-operator": "^7.22.5",
        "@babel/plugin-transform-numeric-separator": "^7.22.5",
        "@babel/plugin-transform-object-rest-spread": "^7.22.5",
        "@babel/plugin-transform-object-super": "^7.22.5",
        "@babel/plugin-transform-optional-catch-binding": "^7.22.5",
        "@babel/plugin-transform-optional-chaining": "^7.22.6",
        "@babel/plugin-transform-parameters": "^7.22.5",
        "@babel/plugin-transform-private-methods": "^7.22.5",
        "@babel/plugin-transform-private-property-in-object": "^7.22.5",
        "@babel/plugin-transform-property-literals": "^7.22.5",
        "@babel/plugin-transform-regenerator": "^7.22.5",
        "@babel/plugin-transform-reserved-words": "^7.22.5",
        "@babel/plugin-transform-shorthand-properties": "^7.22.5",
        "@babel/plugin-transform-spread": "^7.22.5",
        "@babel/plugin-transform-sticky-regex": "^7.22.5",
        "@babel/plugin-transform-template-literals": "^7.22.5",
        "@babel/plugin-transform-typeof-symbol": "^7.22.5",
        "@babel/plugin-transform-unicode-escapes": "^7.22.5",
        "@babel/plugin-transform-unicode-property-regex": "^7.22.5",
        "@babel/plugin-transform-unicode-regex": "^7.22.5",
        "@babel/plugin-transform-unicode-sets-regex": "^7.22.5",
        "@babel/preset-modules": "^0.1.5",
        "@babel/types": "^7.22.5",
        "babel-plugin-polyfill-corejs2": "^0.4.4",
        "babel-plugin-polyfill-corejs3": "^0.8.2",
        "babel-plugin-polyfill-regenerator": "^0.5.1",
        "core-js-compat": "^3.31.0",
        "semver": "^6.3.1"
      },
      "engines": {
        "node": ">=6.9.0"
      },
      "peerDependencies": {
        "@babel/core": "^7.0.0-0"
      }
    },
    "node_modules/@babel/preset-env/node_modules/semver": {
      "version": "6.3.1",
      "resolved": "https://registry.npmjs.org/semver/-/semver-6.3.1.tgz",
      "integrity": "sha512-BR7VvDCVHO+q2xBEWskxS6DJE1qRnb7DxzUrogb71CWoSficBxYsiAGd+Kl0mmq/MprG9yArRkyrQxTO6XjMzA==",
      "dev": true,
      "bin": {
        "semver": "bin/semver.js"
      }
    },
    "node_modules/@babel/preset-modules": {
      "version": "0.1.6",
      "resolved": "https://registry.npmjs.org/@babel/preset-modules/-/preset-modules-0.1.6.tgz",
      "integrity": "sha512-ID2yj6K/4lKfhuU3+EX4UvNbIt7eACFbHmNUjzA+ep+B5971CknnA/9DEWKbRokfbbtblxxxXFJJrH47UEAMVg==",
      "dev": true,
      "dependencies": {
        "@babel/helper-plugin-utils": "^7.0.0",
        "@babel/plugin-proposal-unicode-property-regex": "^7.4.4",
        "@babel/plugin-transform-dotall-regex": "^7.4.4",
        "@babel/types": "^7.4.4",
        "esutils": "^2.0.2"
      },
      "peerDependencies": {
        "@babel/core": "^7.0.0-0 || ^8.0.0-0 <8.0.0"
      }
    },
    "node_modules/@babel/regjsgen": {
      "version": "0.8.0",
      "resolved": "https://registry.npmjs.org/@babel/regjsgen/-/regjsgen-0.8.0.tgz",
      "integrity": "sha512-x/rqGMdzj+fWZvCOYForTghzbtqPDZ5gPwaoNGHdgDfF2QA/XZbCBp4Moo5scrkAMPhB7z26XM/AaHuIJdgauA==",
      "dev": true
    },
    "node_modules/@babel/runtime": {
      "version": "7.22.6",
      "resolved": "https://registry.npmjs.org/@babel/runtime/-/runtime-7.22.6.tgz",
      "integrity": "sha512-wDb5pWm4WDdF6LFUde3Jl8WzPA+3ZbxYqkC6xAXuD3irdEHN1k0NfTRrJD8ZD378SJ61miMLCqIOXYhd8x+AJQ==",
      "dependencies": {
        "regenerator-runtime": "^0.13.11"
      },
      "engines": {
        "node": ">=6.9.0"
      }
    },
    "node_modules/@babel/template": {
      "version": "7.22.5",
      "resolved": "https://registry.npmjs.org/@babel/template/-/template-7.22.5.tgz",
      "integrity": "sha512-X7yV7eiwAxdj9k94NEylvbVHLiVG1nvzCV2EAowhxLTwODV1jl9UzZ48leOC0sH7OnuHrIkllaBgneUykIcZaw==",
      "dependencies": {
        "@babel/code-frame": "^7.22.5",
        "@babel/parser": "^7.22.5",
        "@babel/types": "^7.22.5"
      },
      "engines": {
        "node": ">=6.9.0"
      }
    },
    "node_modules/@babel/traverse": {
      "version": "7.23.2",
      "resolved": "https://registry.npmjs.org/@babel/traverse/-/traverse-7.23.2.tgz",
      "integrity": "sha512-azpe59SQ48qG6nu2CzcMLbxUudtN+dOM9kDbUqGq3HXUJRlo7i8fvPoxQUzYgLZ4cMVmuZgm8vvBpNeRhd6XSw==",
      "dependencies": {
        "@babel/code-frame": "^7.22.13",
        "@babel/generator": "^7.23.0",
        "@babel/helper-environment-visitor": "^7.22.20",
        "@babel/helper-function-name": "^7.23.0",
        "@babel/helper-hoist-variables": "^7.22.5",
        "@babel/helper-split-export-declaration": "^7.22.6",
        "@babel/parser": "^7.23.0",
        "@babel/types": "^7.23.0",
        "debug": "^4.1.0",
        "globals": "^11.1.0"
      },
      "engines": {
        "node": ">=6.9.0"
      }
    },
    "node_modules/@babel/traverse/node_modules/@babel/generator": {
      "version": "7.23.0",
      "resolved": "https://registry.npmjs.org/@babel/generator/-/generator-7.23.0.tgz",
      "integrity": "sha512-lN85QRR+5IbYrMWM6Y4pE/noaQtg4pNiqeNGX60eqOfo6gtEj6uw/JagelB8vVztSd7R6M5n1+PQkDbHbBRU4g==",
      "dependencies": {
        "@babel/types": "^7.23.0",
        "@jridgewell/gen-mapping": "^0.3.2",
        "@jridgewell/trace-mapping": "^0.3.17",
        "jsesc": "^2.5.1"
      },
      "engines": {
        "node": ">=6.9.0"
      }
    },
    "node_modules/@babel/types": {
      "version": "7.23.0",
      "resolved": "https://registry.npmjs.org/@babel/types/-/types-7.23.0.tgz",
      "integrity": "sha512-0oIyUfKoI3mSqMvsxBdclDwxXKXAUA8v/apZbc+iSyARYou1o8ZGDxbUYyLFoW2arqS2jDGqJuZvv1d/io1axg==",
      "dependencies": {
        "@babel/helper-string-parser": "^7.22.5",
        "@babel/helper-validator-identifier": "^7.22.20",
        "to-fast-properties": "^2.0.0"
      },
      "engines": {
        "node": ">=6.9.0"
      }
    },
    "node_modules/@choojs/findup": {
      "version": "0.2.1",
      "resolved": "https://registry.npmjs.org/@choojs/findup/-/findup-0.2.1.tgz",
      "integrity": "sha512-YstAqNb0MCN8PjdLCDfRsBcGVRN41f3vgLvaI0IrIcBp4AqILRSS0DeWNGkicC+f/zRIPJLc+9RURVSepwvfBw==",
      "dependencies": {
        "commander": "^2.15.1"
      },
      "bin": {
        "findup": "bin/findup.js"
      }
    },
    "node_modules/@colors/colors": {
      "version": "1.5.0",
      "resolved": "https://registry.npmjs.org/@colors/colors/-/colors-1.5.0.tgz",
      "integrity": "sha512-ooWCrlZP11i8GImSjTHYHLkvFDP48nS4+204nGb1RiX/WXYHmJA2III9/e2DWVabCESdW7hBAEzHRqUn9OUVvQ==",
      "dev": true,
      "engines": {
        "node": ">=0.1.90"
      }
    },
    "node_modules/@data-forge/serialization": {
      "version": "1.0.1",
      "resolved": "https://registry.npmjs.org/@data-forge/serialization/-/serialization-1.0.1.tgz",
      "integrity": "sha512-EP7IWimh5JcDOISVoXvNIjUAqcPN1FkNWvuvjY3uzcswErxB8j93ldlUBvgvGEszqFRwMM3fpMF0HrISg5iBSQ=="
    },
    "node_modules/@discoveryjs/json-ext": {
      "version": "0.5.7",
      "resolved": "https://registry.npmjs.org/@discoveryjs/json-ext/-/json-ext-0.5.7.tgz",
      "integrity": "sha512-dBVuXR082gk3jsFp7Rd/JI4kytwGHecnCoTtXFb7DB6CNHp4rg5k1bhg0nWdLGLnOV71lmDzGQaLMy8iPLY0pw==",
      "dev": true,
      "engines": {
        "node": ">=10.0.0"
      }
    },
    "node_modules/@esbuild/android-arm": {
      "version": "0.18.17",
      "resolved": "https://registry.npmjs.org/@esbuild/android-arm/-/android-arm-0.18.17.tgz",
      "integrity": "sha512-wHsmJG/dnL3OkpAcwbgoBTTMHVi4Uyou3F5mf58ZtmUyIKfcdA7TROav/6tCzET4A3QW2Q2FC+eFneMU+iyOxg==",
      "cpu": [
        "arm"
      ],
      "dev": true,
      "optional": true,
      "os": [
        "android"
      ],
      "engines": {
        "node": ">=12"
      }
    },
    "node_modules/@esbuild/android-arm64": {
      "version": "0.18.17",
      "resolved": "https://registry.npmjs.org/@esbuild/android-arm64/-/android-arm64-0.18.17.tgz",
      "integrity": "sha512-9np+YYdNDed5+Jgr1TdWBsozZ85U1Oa3xW0c7TWqH0y2aGghXtZsuT8nYRbzOMcl0bXZXjOGbksoTtVOlWrRZg==",
      "cpu": [
        "arm64"
      ],
      "dev": true,
      "optional": true,
      "os": [
        "android"
      ],
      "engines": {
        "node": ">=12"
      }
    },
    "node_modules/@esbuild/android-x64": {
      "version": "0.18.17",
      "resolved": "https://registry.npmjs.org/@esbuild/android-x64/-/android-x64-0.18.17.tgz",
      "integrity": "sha512-O+FeWB/+xya0aLg23hHEM2E3hbfwZzjqumKMSIqcHbNvDa+dza2D0yLuymRBQQnC34CWrsJUXyH2MG5VnLd6uw==",
      "cpu": [
        "x64"
      ],
      "dev": true,
      "optional": true,
      "os": [
        "android"
      ],
      "engines": {
        "node": ">=12"
      }
    },
    "node_modules/@esbuild/darwin-arm64": {
      "version": "0.18.17",
      "resolved": "https://registry.npmjs.org/@esbuild/darwin-arm64/-/darwin-arm64-0.18.17.tgz",
      "integrity": "sha512-M9uJ9VSB1oli2BE/dJs3zVr9kcCBBsE883prage1NWz6pBS++1oNn/7soPNS3+1DGj0FrkSvnED4Bmlu1VAE9g==",
      "cpu": [
        "arm64"
      ],
      "dev": true,
      "optional": true,
      "os": [
        "darwin"
      ],
      "engines": {
        "node": ">=12"
      }
    },
    "node_modules/@esbuild/darwin-x64": {
      "version": "0.18.17",
      "resolved": "https://registry.npmjs.org/@esbuild/darwin-x64/-/darwin-x64-0.18.17.tgz",
      "integrity": "sha512-XDre+J5YeIJDMfp3n0279DFNrGCXlxOuGsWIkRb1NThMZ0BsrWXoTg23Jer7fEXQ9Ye5QjrvXpxnhzl3bHtk0g==",
      "cpu": [
        "x64"
      ],
      "dev": true,
      "optional": true,
      "os": [
        "darwin"
      ],
      "engines": {
        "node": ">=12"
      }
    },
    "node_modules/@esbuild/freebsd-arm64": {
      "version": "0.18.17",
      "resolved": "https://registry.npmjs.org/@esbuild/freebsd-arm64/-/freebsd-arm64-0.18.17.tgz",
      "integrity": "sha512-cjTzGa3QlNfERa0+ptykyxs5A6FEUQQF0MuilYXYBGdBxD3vxJcKnzDlhDCa1VAJCmAxed6mYhA2KaJIbtiNuQ==",
      "cpu": [
        "arm64"
      ],
      "dev": true,
      "optional": true,
      "os": [
        "freebsd"
      ],
      "engines": {
        "node": ">=12"
      }
    },
    "node_modules/@esbuild/freebsd-x64": {
      "version": "0.18.17",
      "resolved": "https://registry.npmjs.org/@esbuild/freebsd-x64/-/freebsd-x64-0.18.17.tgz",
      "integrity": "sha512-sOxEvR8d7V7Kw8QqzxWc7bFfnWnGdaFBut1dRUYtu+EIRXefBc/eIsiUiShnW0hM3FmQ5Zf27suDuHsKgZ5QrA==",
      "cpu": [
        "x64"
      ],
      "dev": true,
      "optional": true,
      "os": [
        "freebsd"
      ],
      "engines": {
        "node": ">=12"
      }
    },
    "node_modules/@esbuild/linux-arm": {
      "version": "0.18.17",
      "resolved": "https://registry.npmjs.org/@esbuild/linux-arm/-/linux-arm-0.18.17.tgz",
      "integrity": "sha512-2d3Lw6wkwgSLC2fIvXKoMNGVaeY8qdN0IC3rfuVxJp89CRfA3e3VqWifGDfuakPmp90+ZirmTfye1n4ncjv2lg==",
      "cpu": [
        "arm"
      ],
      "dev": true,
      "optional": true,
      "os": [
        "linux"
      ],
      "engines": {
        "node": ">=12"
      }
    },
    "node_modules/@esbuild/linux-arm64": {
      "version": "0.18.17",
      "resolved": "https://registry.npmjs.org/@esbuild/linux-arm64/-/linux-arm64-0.18.17.tgz",
      "integrity": "sha512-c9w3tE7qA3CYWjT+M3BMbwMt+0JYOp3vCMKgVBrCl1nwjAlOMYzEo+gG7QaZ9AtqZFj5MbUc885wuBBmu6aADQ==",
      "cpu": [
        "arm64"
      ],
      "dev": true,
      "optional": true,
      "os": [
        "linux"
      ],
      "engines": {
        "node": ">=12"
      }
    },
    "node_modules/@esbuild/linux-ia32": {
      "version": "0.18.17",
      "resolved": "https://registry.npmjs.org/@esbuild/linux-ia32/-/linux-ia32-0.18.17.tgz",
      "integrity": "sha512-1DS9F966pn5pPnqXYz16dQqWIB0dmDfAQZd6jSSpiT9eX1NzKh07J6VKR3AoXXXEk6CqZMojiVDSZi1SlmKVdg==",
      "cpu": [
        "ia32"
      ],
      "dev": true,
      "optional": true,
      "os": [
        "linux"
      ],
      "engines": {
        "node": ">=12"
      }
    },
    "node_modules/@esbuild/linux-loong64": {
      "version": "0.18.17",
      "resolved": "https://registry.npmjs.org/@esbuild/linux-loong64/-/linux-loong64-0.18.17.tgz",
      "integrity": "sha512-EvLsxCk6ZF0fpCB6w6eOI2Fc8KW5N6sHlIovNe8uOFObL2O+Mr0bflPHyHwLT6rwMg9r77WOAWb2FqCQrVnwFg==",
      "cpu": [
        "loong64"
      ],
      "dev": true,
      "optional": true,
      "os": [
        "linux"
      ],
      "engines": {
        "node": ">=12"
      }
    },
    "node_modules/@esbuild/linux-mips64el": {
      "version": "0.18.17",
      "resolved": "https://registry.npmjs.org/@esbuild/linux-mips64el/-/linux-mips64el-0.18.17.tgz",
      "integrity": "sha512-e0bIdHA5p6l+lwqTE36NAW5hHtw2tNRmHlGBygZC14QObsA3bD4C6sXLJjvnDIjSKhW1/0S3eDy+QmX/uZWEYQ==",
      "cpu": [
        "mips64el"
      ],
      "dev": true,
      "optional": true,
      "os": [
        "linux"
      ],
      "engines": {
        "node": ">=12"
      }
    },
    "node_modules/@esbuild/linux-ppc64": {
      "version": "0.18.17",
      "resolved": "https://registry.npmjs.org/@esbuild/linux-ppc64/-/linux-ppc64-0.18.17.tgz",
      "integrity": "sha512-BAAilJ0M5O2uMxHYGjFKn4nJKF6fNCdP1E0o5t5fvMYYzeIqy2JdAP88Az5LHt9qBoUa4tDaRpfWt21ep5/WqQ==",
      "cpu": [
        "ppc64"
      ],
      "dev": true,
      "optional": true,
      "os": [
        "linux"
      ],
      "engines": {
        "node": ">=12"
      }
    },
    "node_modules/@esbuild/linux-riscv64": {
      "version": "0.18.17",
      "resolved": "https://registry.npmjs.org/@esbuild/linux-riscv64/-/linux-riscv64-0.18.17.tgz",
      "integrity": "sha512-Wh/HW2MPnC3b8BqRSIme/9Zhab36PPH+3zam5pqGRH4pE+4xTrVLx2+XdGp6fVS3L2x+DrsIcsbMleex8fbE6g==",
      "cpu": [
        "riscv64"
      ],
      "dev": true,
      "optional": true,
      "os": [
        "linux"
      ],
      "engines": {
        "node": ">=12"
      }
    },
    "node_modules/@esbuild/linux-s390x": {
      "version": "0.18.17",
      "resolved": "https://registry.npmjs.org/@esbuild/linux-s390x/-/linux-s390x-0.18.17.tgz",
      "integrity": "sha512-j/34jAl3ul3PNcK3pfI0NSlBANduT2UO5kZ7FCaK33XFv3chDhICLY8wJJWIhiQ+YNdQ9dxqQctRg2bvrMlYgg==",
      "cpu": [
        "s390x"
      ],
      "dev": true,
      "optional": true,
      "os": [
        "linux"
      ],
      "engines": {
        "node": ">=12"
      }
    },
    "node_modules/@esbuild/linux-x64": {
      "version": "0.18.17",
      "resolved": "https://registry.npmjs.org/@esbuild/linux-x64/-/linux-x64-0.18.17.tgz",
      "integrity": "sha512-QM50vJ/y+8I60qEmFxMoxIx4de03pGo2HwxdBeFd4nMh364X6TIBZ6VQ5UQmPbQWUVWHWws5MmJXlHAXvJEmpQ==",
      "cpu": [
        "x64"
      ],
      "dev": true,
      "optional": true,
      "os": [
        "linux"
      ],
      "engines": {
        "node": ">=12"
      }
    },
    "node_modules/@esbuild/netbsd-x64": {
      "version": "0.18.17",
      "resolved": "https://registry.npmjs.org/@esbuild/netbsd-x64/-/netbsd-x64-0.18.17.tgz",
      "integrity": "sha512-/jGlhWR7Sj9JPZHzXyyMZ1RFMkNPjC6QIAan0sDOtIo2TYk3tZn5UDrkE0XgsTQCxWTTOcMPf9p6Rh2hXtl5TQ==",
      "cpu": [
        "x64"
      ],
      "dev": true,
      "optional": true,
      "os": [
        "netbsd"
      ],
      "engines": {
        "node": ">=12"
      }
    },
    "node_modules/@esbuild/openbsd-x64": {
      "version": "0.18.17",
      "resolved": "https://registry.npmjs.org/@esbuild/openbsd-x64/-/openbsd-x64-0.18.17.tgz",
      "integrity": "sha512-rSEeYaGgyGGf4qZM2NonMhMOP/5EHp4u9ehFiBrg7stH6BYEEjlkVREuDEcQ0LfIl53OXLxNbfuIj7mr5m29TA==",
      "cpu": [
        "x64"
      ],
      "dev": true,
      "optional": true,
      "os": [
        "openbsd"
      ],
      "engines": {
        "node": ">=12"
      }
    },
    "node_modules/@esbuild/sunos-x64": {
      "version": "0.18.17",
      "resolved": "https://registry.npmjs.org/@esbuild/sunos-x64/-/sunos-x64-0.18.17.tgz",
      "integrity": "sha512-Y7ZBbkLqlSgn4+zot4KUNYst0bFoO68tRgI6mY2FIM+b7ZbyNVtNbDP5y8qlu4/knZZ73fgJDlXID+ohY5zt5g==",
      "cpu": [
        "x64"
      ],
      "dev": true,
      "optional": true,
      "os": [
        "sunos"
      ],
      "engines": {
        "node": ">=12"
      }
    },
    "node_modules/@esbuild/win32-arm64": {
      "version": "0.18.17",
      "resolved": "https://registry.npmjs.org/@esbuild/win32-arm64/-/win32-arm64-0.18.17.tgz",
      "integrity": "sha512-bwPmTJsEQcbZk26oYpc4c/8PvTY3J5/QK8jM19DVlEsAB41M39aWovWoHtNm78sd6ip6prilxeHosPADXtEJFw==",
      "cpu": [
        "arm64"
      ],
      "dev": true,
      "optional": true,
      "os": [
        "win32"
      ],
      "engines": {
        "node": ">=12"
      }
    },
    "node_modules/@esbuild/win32-ia32": {
      "version": "0.18.17",
      "resolved": "https://registry.npmjs.org/@esbuild/win32-ia32/-/win32-ia32-0.18.17.tgz",
      "integrity": "sha512-H/XaPtPKli2MhW+3CQueo6Ni3Avggi6hP/YvgkEe1aSaxw+AeO8MFjq8DlgfTd9Iz4Yih3QCZI6YLMoyccnPRg==",
      "cpu": [
        "ia32"
      ],
      "dev": true,
      "optional": true,
      "os": [
        "win32"
      ],
      "engines": {
        "node": ">=12"
      }
    },
    "node_modules/@esbuild/win32-x64": {
      "version": "0.18.17",
      "resolved": "https://registry.npmjs.org/@esbuild/win32-x64/-/win32-x64-0.18.17.tgz",
      "integrity": "sha512-fGEb8f2BSA3CW7riJVurug65ACLuQAzKq0SSqkY2b2yHHH0MzDfbLyKIGzHwOI/gkHcxM/leuSW6D5w/LMNitA==",
      "cpu": [
        "x64"
      ],
      "dev": true,
      "optional": true,
      "os": [
        "win32"
      ],
      "engines": {
        "node": ">=12"
      }
    },
    "node_modules/@eslint-community/eslint-utils": {
      "version": "4.4.0",
      "resolved": "https://registry.npmjs.org/@eslint-community/eslint-utils/-/eslint-utils-4.4.0.tgz",
      "integrity": "sha512-1/sA4dwrzBAyeUoQ6oxahHKmrZvsnLCg4RfxW3ZFGGmQkSNQPFNLV9CUEFQP1x9EYXHTo5p6xdhZM1Ne9p/AfA==",
      "dev": true,
      "dependencies": {
        "eslint-visitor-keys": "^3.3.0"
      },
      "engines": {
        "node": "^12.22.0 || ^14.17.0 || >=16.0.0"
      },
      "peerDependencies": {
        "eslint": "^6.0.0 || ^7.0.0 || >=8.0.0"
      }
    },
    "node_modules/@eslint-community/regexpp": {
      "version": "4.10.0",
      "resolved": "https://registry.npmjs.org/@eslint-community/regexpp/-/regexpp-4.10.0.tgz",
      "integrity": "sha512-Cu96Sd2By9mCNTx2iyKOmq10v22jUVQv0lQnlGNy16oE9589yE+QADPbrMGCkA51cKZSg3Pu/aTJVTGfL/qjUA==",
      "dev": true,
      "engines": {
        "node": "^12.0.0 || ^14.0.0 || >=16.0.0"
      }
    },
    "node_modules/@eslint/eslintrc": {
      "version": "2.1.2",
      "resolved": "https://registry.npmjs.org/@eslint/eslintrc/-/eslintrc-2.1.2.tgz",
      "integrity": "sha512-+wvgpDsrB1YqAMdEUCcnTlpfVBH7Vqn6A/NT3D8WVXFIaKMlErPIZT3oCIAVCOtarRpMtelZLqJeU3t7WY6X6g==",
      "dev": true,
      "dependencies": {
        "ajv": "^6.12.4",
        "debug": "^4.3.2",
        "espree": "^9.6.0",
        "globals": "^13.19.0",
        "ignore": "^5.2.0",
        "import-fresh": "^3.2.1",
        "js-yaml": "^4.1.0",
        "minimatch": "^3.1.2",
        "strip-json-comments": "^3.1.1"
      },
      "engines": {
        "node": "^12.22.0 || ^14.17.0 || >=16.0.0"
      },
      "funding": {
        "url": "https://opencollective.com/eslint"
      }
    },
    "node_modules/@eslint/eslintrc/node_modules/ajv": {
      "version": "6.12.6",
      "resolved": "https://registry.npmjs.org/ajv/-/ajv-6.12.6.tgz",
      "integrity": "sha512-j3fVLgvTo527anyYyJOGTYJbG+vnnQYvE0m5mmkc1TK+nxAppkCLMIL0aZ4dblVCNoGShhm+kzE4ZUykBoMg4g==",
      "dev": true,
      "dependencies": {
        "fast-deep-equal": "^3.1.1",
        "fast-json-stable-stringify": "^2.0.0",
        "json-schema-traverse": "^0.4.1",
        "uri-js": "^4.2.2"
      },
      "funding": {
        "type": "github",
        "url": "https://github.com/sponsors/epoberezkin"
      }
    },
    "node_modules/@eslint/eslintrc/node_modules/argparse": {
      "version": "2.0.1",
      "resolved": "https://registry.npmjs.org/argparse/-/argparse-2.0.1.tgz",
      "integrity": "sha512-8+9WqebbFzpX9OR+Wa6O29asIogeRMzcGtAINdpMHHyAg10f05aSFVBbcEqGf/PXw1EjAZ+q2/bEBg3DvurK3Q==",
      "dev": true
    },
    "node_modules/@eslint/eslintrc/node_modules/globals": {
      "version": "13.23.0",
      "resolved": "https://registry.npmjs.org/globals/-/globals-13.23.0.tgz",
      "integrity": "sha512-XAmF0RjlrjY23MA51q3HltdlGxUpXPvg0GioKiD9X6HD28iMjo2dKC8Vqwm7lne4GNr78+RHTfliktR6ZH09wA==",
      "dev": true,
      "dependencies": {
        "type-fest": "^0.20.2"
      },
      "engines": {
        "node": ">=8"
      },
      "funding": {
        "url": "https://github.com/sponsors/sindresorhus"
      }
    },
    "node_modules/@eslint/eslintrc/node_modules/js-yaml": {
      "version": "4.1.0",
      "resolved": "https://registry.npmjs.org/js-yaml/-/js-yaml-4.1.0.tgz",
      "integrity": "sha512-wpxZs9NoxZaJESJGIZTyDEaYpl0FKSA+FB9aJiyemKhMwkxQg63h4T1KJgUGHpTqPDNRcmmYLugrRjJlBtWvRA==",
      "dev": true,
      "dependencies": {
        "argparse": "^2.0.1"
      },
      "bin": {
        "js-yaml": "bin/js-yaml.js"
      }
    },
    "node_modules/@eslint/eslintrc/node_modules/json-schema-traverse": {
      "version": "0.4.1",
      "resolved": "https://registry.npmjs.org/json-schema-traverse/-/json-schema-traverse-0.4.1.tgz",
      "integrity": "sha512-xbbCH5dCYU5T8LcEhhuh7HJ88HXuW3qsI3Y0zOZFKfZEHcpWiHU/Jxzk629Brsab/mMiHQti9wMP+845RPe3Vg==",
      "dev": true
    },
    "node_modules/@eslint/eslintrc/node_modules/type-fest": {
      "version": "0.20.2",
      "resolved": "https://registry.npmjs.org/type-fest/-/type-fest-0.20.2.tgz",
      "integrity": "sha512-Ne+eE4r0/iWnpAxD852z3A+N0Bt5RN//NjJwRd2VFHEmrywxf5vsZlh4R6lixl6B+wz/8d+maTSAkN1FIkI3LQ==",
      "dev": true,
      "engines": {
        "node": ">=10"
      },
      "funding": {
        "url": "https://github.com/sponsors/sindresorhus"
      }
    },
    "node_modules/@eslint/js": {
      "version": "8.52.0",
      "resolved": "https://registry.npmjs.org/@eslint/js/-/js-8.52.0.tgz",
      "integrity": "sha512-mjZVbpaeMZludF2fsWLD0Z9gCref1Tk4i9+wddjRvpUNqqcndPkBD09N/Mapey0b3jaXbLm2kICwFv2E64QinA==",
      "dev": true,
      "engines": {
        "node": "^12.22.0 || ^14.17.0 || >=16.0.0"
      }
    },
    "node_modules/@gar/promisify": {
      "version": "1.1.3",
      "resolved": "https://registry.npmjs.org/@gar/promisify/-/promisify-1.1.3.tgz",
      "integrity": "sha512-k2Ty1JcVojjJFwrg/ThKi2ujJ7XNLYaFGNB/bWT9wGR+oSMJHMa5w+CUq6p/pVrKeNNgA7pCqEcjSnHVoqJQFw==",
      "dev": true
    },
    "node_modules/@humanwhocodes/config-array": {
      "version": "0.11.13",
      "resolved": "https://registry.npmjs.org/@humanwhocodes/config-array/-/config-array-0.11.13.tgz",
      "integrity": "sha512-JSBDMiDKSzQVngfRjOdFXgFfklaXI4K9nLF49Auh21lmBWRLIK3+xTErTWD4KU54pb6coM6ESE7Awz/FNU3zgQ==",
      "dev": true,
      "dependencies": {
        "@humanwhocodes/object-schema": "^2.0.1",
        "debug": "^4.1.1",
        "minimatch": "^3.0.5"
      },
      "engines": {
        "node": ">=10.10.0"
      }
    },
    "node_modules/@humanwhocodes/module-importer": {
      "version": "1.0.1",
      "resolved": "https://registry.npmjs.org/@humanwhocodes/module-importer/-/module-importer-1.0.1.tgz",
      "integrity": "sha512-bxveV4V8v5Yb4ncFTT3rPSgZBOpCkjfK0y4oVVVJwIuDVBRMDXrPyXRL988i5ap9m9bnyEEjWfm5WkBmtffLfA==",
      "dev": true,
      "engines": {
        "node": ">=12.22"
      },
      "funding": {
        "type": "github",
        "url": "https://github.com/sponsors/nzakas"
      }
    },
    "node_modules/@humanwhocodes/object-schema": {
      "version": "2.0.1",
      "resolved": "https://registry.npmjs.org/@humanwhocodes/object-schema/-/object-schema-2.0.1.tgz",
      "integrity": "sha512-dvuCeX5fC9dXgJn9t+X5atfmgQAzUOWqS1254Gh0m6i8wKd10ebXkfNKiRK+1GWi/yTvvLDHpoxLr0xxxeslWw==",
      "dev": true
    },
    "node_modules/@isaacs/cliui": {
      "version": "8.0.2",
      "resolved": "https://registry.npmjs.org/@isaacs/cliui/-/cliui-8.0.2.tgz",
      "integrity": "sha512-O8jcjabXaleOG9DQ0+ARXWZBTfnP4WNAqzuiJK7ll44AmxGKv/J2M4TPjxjY3znBCfvBXFzucm1twdyFybFqEA==",
      "dev": true,
      "dependencies": {
        "string-width": "^5.1.2",
        "string-width-cjs": "npm:string-width@^4.2.0",
        "strip-ansi": "^7.0.1",
        "strip-ansi-cjs": "npm:strip-ansi@^6.0.1",
        "wrap-ansi": "^8.1.0",
        "wrap-ansi-cjs": "npm:wrap-ansi@^7.0.0"
      },
      "engines": {
        "node": ">=12"
      }
    },
    "node_modules/@isaacs/cliui/node_modules/ansi-regex": {
      "version": "6.0.1",
      "resolved": "https://registry.npmjs.org/ansi-regex/-/ansi-regex-6.0.1.tgz",
      "integrity": "sha512-n5M855fKb2SsfMIiFFoVrABHJC8QtHwVx+mHWP3QcEqBHYienj5dHSgjbxtC0WEZXYt4wcD6zrQElDPhFuZgfA==",
      "dev": true,
      "engines": {
        "node": ">=12"
      },
      "funding": {
        "url": "https://github.com/chalk/ansi-regex?sponsor=1"
      }
    },
    "node_modules/@isaacs/cliui/node_modules/ansi-styles": {
      "version": "6.2.1",
      "resolved": "https://registry.npmjs.org/ansi-styles/-/ansi-styles-6.2.1.tgz",
      "integrity": "sha512-bN798gFfQX+viw3R7yrGWRqnrN2oRkEkUjjl4JNn4E8GxxbjtG3FbrEIIY3l8/hrwUwIeCZvi4QuOTP4MErVug==",
      "dev": true,
      "engines": {
        "node": ">=12"
      },
      "funding": {
        "url": "https://github.com/chalk/ansi-styles?sponsor=1"
      }
    },
    "node_modules/@isaacs/cliui/node_modules/emoji-regex": {
      "version": "9.2.2",
      "resolved": "https://registry.npmjs.org/emoji-regex/-/emoji-regex-9.2.2.tgz",
      "integrity": "sha512-L18DaJsXSUk2+42pv8mLs5jJT2hqFkFE4j21wOmgbUqsZ2hL72NsUU785g9RXgo3s0ZNgVl42TiHp3ZtOv/Vyg==",
      "dev": true
    },
    "node_modules/@isaacs/cliui/node_modules/string-width": {
      "version": "5.1.2",
      "resolved": "https://registry.npmjs.org/string-width/-/string-width-5.1.2.tgz",
      "integrity": "sha512-HnLOCR3vjcY8beoNLtcjZ5/nxn2afmME6lhrDrebokqMap+XbeW8n9TXpPDOqdGK5qcI3oT0GKTW6wC7EMiVqA==",
      "dev": true,
      "dependencies": {
        "eastasianwidth": "^0.2.0",
        "emoji-regex": "^9.2.2",
        "strip-ansi": "^7.0.1"
      },
      "engines": {
        "node": ">=12"
      },
      "funding": {
        "url": "https://github.com/sponsors/sindresorhus"
      }
    },
    "node_modules/@isaacs/cliui/node_modules/strip-ansi": {
      "version": "7.1.0",
      "resolved": "https://registry.npmjs.org/strip-ansi/-/strip-ansi-7.1.0.tgz",
      "integrity": "sha512-iq6eVVI64nQQTRYq2KtEg2d2uU7LElhTJwsH4YzIHZshxlgZms/wIc4VoDQTlG/IvVIrBKG06CrZnp0qv7hkcQ==",
      "dev": true,
      "dependencies": {
        "ansi-regex": "^6.0.1"
      },
      "engines": {
        "node": ">=12"
      },
      "funding": {
        "url": "https://github.com/chalk/strip-ansi?sponsor=1"
      }
    },
    "node_modules/@isaacs/cliui/node_modules/wrap-ansi": {
      "version": "8.1.0",
      "resolved": "https://registry.npmjs.org/wrap-ansi/-/wrap-ansi-8.1.0.tgz",
      "integrity": "sha512-si7QWI6zUMq56bESFvagtmzMdGOtoxfR+Sez11Mobfc7tm+VkUckk9bW2UeffTGVUbOksxmSw0AA2gs8g71NCQ==",
      "dev": true,
      "dependencies": {
        "ansi-styles": "^6.1.0",
        "string-width": "^5.0.1",
        "strip-ansi": "^7.0.1"
      },
      "engines": {
        "node": ">=12"
      },
      "funding": {
        "url": "https://github.com/chalk/wrap-ansi?sponsor=1"
      }
    },
    "node_modules/@istanbuljs/load-nyc-config": {
      "version": "1.1.0",
      "resolved": "https://registry.npmjs.org/@istanbuljs/load-nyc-config/-/load-nyc-config-1.1.0.tgz",
      "integrity": "sha512-VjeHSlIzpv/NyD3N0YuHfXOPDIixcA1q2ZV98wsMqcYlPmv2n3Yb2lYP9XMElnaFVXg5A7YLTeLu6V84uQDjmQ==",
      "dev": true,
      "dependencies": {
        "camelcase": "^5.3.1",
        "find-up": "^4.1.0",
        "get-package-type": "^0.1.0",
        "js-yaml": "^3.13.1",
        "resolve-from": "^5.0.0"
      },
      "engines": {
        "node": ">=8"
      }
    },
    "node_modules/@istanbuljs/schema": {
      "version": "0.1.3",
      "resolved": "https://registry.npmjs.org/@istanbuljs/schema/-/schema-0.1.3.tgz",
      "integrity": "sha512-ZXRY4jNvVgSVQ8DL3LTcakaAtXwTVUxE81hslsyD2AtoXW/wVob10HkOJ1X/pAlcI7D+2YoZKg5do8G/w6RYgA==",
      "dev": true,
      "engines": {
        "node": ">=8"
      }
    },
    "node_modules/@jridgewell/gen-mapping": {
      "version": "0.3.3",
      "resolved": "https://registry.npmjs.org/@jridgewell/gen-mapping/-/gen-mapping-0.3.3.tgz",
      "integrity": "sha512-HLhSWOLRi875zjjMG/r+Nv0oCW8umGb0BgEhyX3dDX3egwZtB8PqLnjz3yedt8R5StBrzcg4aBpnh8UA9D1BoQ==",
      "dependencies": {
        "@jridgewell/set-array": "^1.0.1",
        "@jridgewell/sourcemap-codec": "^1.4.10",
        "@jridgewell/trace-mapping": "^0.3.9"
      },
      "engines": {
        "node": ">=6.0.0"
      }
    },
    "node_modules/@jridgewell/resolve-uri": {
      "version": "3.1.1",
      "resolved": "https://registry.npmjs.org/@jridgewell/resolve-uri/-/resolve-uri-3.1.1.tgz",
      "integrity": "sha512-dSYZh7HhCDtCKm4QakX0xFpsRDqjjtZf/kjI/v3T3Nwt5r8/qz/M19F9ySyOqU94SXBmeG9ttTul+YnR4LOxFA==",
      "engines": {
        "node": ">=6.0.0"
      }
    },
    "node_modules/@jridgewell/set-array": {
      "version": "1.1.2",
      "resolved": "https://registry.npmjs.org/@jridgewell/set-array/-/set-array-1.1.2.tgz",
      "integrity": "sha512-xnkseuNADM0gt2bs+BvhO0p78Mk762YnZdsuzFV018NoG1Sj1SCQvpSqa7XUaTam5vAGasABV9qXASMKnFMwMw==",
      "engines": {
        "node": ">=6.0.0"
      }
    },
    "node_modules/@jridgewell/source-map": {
      "version": "0.3.5",
      "resolved": "https://registry.npmjs.org/@jridgewell/source-map/-/source-map-0.3.5.tgz",
      "integrity": "sha512-UTYAUj/wviwdsMfzoSJspJxbkH5o1snzwX0//0ENX1u/55kkZZkcTZP6u9bwKGkv+dkk9at4m1Cpt0uY80kcpQ==",
      "dev": true,
      "dependencies": {
        "@jridgewell/gen-mapping": "^0.3.0",
        "@jridgewell/trace-mapping": "^0.3.9"
      }
    },
    "node_modules/@jridgewell/sourcemap-codec": {
      "version": "1.4.15",
      "resolved": "https://registry.npmjs.org/@jridgewell/sourcemap-codec/-/sourcemap-codec-1.4.15.tgz",
      "integrity": "sha512-eF2rxCRulEKXHTRiDrDy6erMYWqNw4LPdQ8UQA4huuxaQsVeRPFl2oM8oDGxMFhJUWZf9McpLtJasDDZb/Bpeg=="
    },
    "node_modules/@jridgewell/trace-mapping": {
      "version": "0.3.20",
      "resolved": "https://registry.npmjs.org/@jridgewell/trace-mapping/-/trace-mapping-0.3.20.tgz",
      "integrity": "sha512-R8LcPeWZol2zR8mmH3JeKQ6QRCFb7XgUhV9ZlGhHLGyg4wpPiPZNQOOWhFZhxKw8u//yTbNGI42Bx/3paXEQ+Q==",
      "dependencies": {
        "@jridgewell/resolve-uri": "^3.1.0",
        "@jridgewell/sourcemap-codec": "^1.4.14"
      }
    },
    "node_modules/@leichtgewicht/ip-codec": {
      "version": "2.0.4",
      "resolved": "https://registry.npmjs.org/@leichtgewicht/ip-codec/-/ip-codec-2.0.4.tgz",
      "integrity": "sha512-Hcv+nVC0kZnQ3tD9GVu5xSMR4VVYOteQIr/hwFPVEvPdlXqgGEuRjiheChHgdM+JyqdgNcmzZOX/tnl0JOiI7A==",
      "dev": true
    },
    "node_modules/@mapbox/geojson-rewind": {
      "version": "0.5.2",
      "resolved": "https://registry.npmjs.org/@mapbox/geojson-rewind/-/geojson-rewind-0.5.2.tgz",
      "integrity": "sha512-tJaT+RbYGJYStt7wI3cq4Nl4SXxG8W7JDG5DMJu97V25RnbNg3QtQtf+KD+VLjNpWKYsRvXDNmNrBgEETr1ifA==",
      "dependencies": {
        "get-stream": "^6.0.1",
        "minimist": "^1.2.6"
      },
      "bin": {
        "geojson-rewind": "geojson-rewind"
      }
    },
    "node_modules/@mapbox/geojson-types": {
      "version": "1.0.2",
      "resolved": "https://registry.npmjs.org/@mapbox/geojson-types/-/geojson-types-1.0.2.tgz",
      "integrity": "sha512-e9EBqHHv3EORHrSfbR9DqecPNn+AmuAoQxV6aL8Xu30bJMJR1o8PZLZzpk1Wq7/NfCbuhmakHTPYRhoqLsXRnw=="
    },
    "node_modules/@mapbox/jsonlint-lines-primitives": {
      "version": "2.0.2",
      "resolved": "https://registry.npmjs.org/@mapbox/jsonlint-lines-primitives/-/jsonlint-lines-primitives-2.0.2.tgz",
      "integrity": "sha512-rY0o9A5ECsTQRVhv7tL/OyDpGAoUB4tTvLiW1DSzQGq4bvTPhNw1VpSNjDJc5GFZ2XuyOtSWSVN05qOtcD71qQ==",
      "engines": {
        "node": ">= 0.6"
      }
    },
    "node_modules/@mapbox/mapbox-gl-supported": {
      "version": "1.5.0",
      "resolved": "https://registry.npmjs.org/@mapbox/mapbox-gl-supported/-/mapbox-gl-supported-1.5.0.tgz",
      "integrity": "sha512-/PT1P6DNf7vjEEiPkVIRJkvibbqWtqnyGaBz3nfRdcxclNSnSdaLU5tfAgcD7I8Yt5i+L19s406YLl1koLnLbg==",
      "peerDependencies": {
        "mapbox-gl": ">=0.32.1 <2.0.0"
      }
    },
    "node_modules/@mapbox/point-geometry": {
      "version": "0.1.0",
      "resolved": "https://registry.npmjs.org/@mapbox/point-geometry/-/point-geometry-0.1.0.tgz",
      "integrity": "sha512-6j56HdLTwWGO0fJPlrZtdU/B13q8Uwmo18Ck2GnGgN9PCFyKTZ3UbXeEdRFh18i9XQ92eH2VdtpJHpBD3aripQ=="
    },
    "node_modules/@mapbox/tiny-sdf": {
      "version": "1.2.5",
      "resolved": "https://registry.npmjs.org/@mapbox/tiny-sdf/-/tiny-sdf-1.2.5.tgz",
      "integrity": "sha512-cD8A/zJlm6fdJOk6DqPUV8mcpyJkRz2x2R+/fYcWDYG3oWbG7/L7Yl/WqQ1VZCjnL9OTIMAn6c+BC5Eru4sQEw=="
    },
    "node_modules/@mapbox/unitbezier": {
      "version": "0.0.0",
      "resolved": "https://registry.npmjs.org/@mapbox/unitbezier/-/unitbezier-0.0.0.tgz",
      "integrity": "sha512-HPnRdYO0WjFjRTSwO3frz1wKaU649OBFPX3Zo/2WZvuRi6zMiRGui8SnPQiQABgqCf8YikDe5t3HViTVw1WUzA=="
    },
    "node_modules/@mapbox/vector-tile": {
      "version": "1.3.1",
      "resolved": "https://registry.npmjs.org/@mapbox/vector-tile/-/vector-tile-1.3.1.tgz",
      "integrity": "sha512-MCEddb8u44/xfQ3oD+Srl/tNcQoqTw3goGk2oLsrFxOTc3dUp+kAnby3PvAeeBYSMSjSPD1nd1AJA6W49WnoUw==",
      "dependencies": {
        "@mapbox/point-geometry": "~0.1.0"
      }
    },
    "node_modules/@mapbox/whoots-js": {
      "version": "3.1.0",
      "resolved": "https://registry.npmjs.org/@mapbox/whoots-js/-/whoots-js-3.1.0.tgz",
      "integrity": "sha512-Es6WcD0nO5l+2BOQS4uLfNPYQaNDfbot3X1XUoloz+x0mPDS3eeORZJl06HXjwBG1fOGwCRnzK88LMdxKRrd6Q==",
      "engines": {
        "node": ">=6.0.0"
      }
    },
    "node_modules/@ng-bootstrap/ng-bootstrap": {
      "version": "15.1.2",
      "resolved": "https://registry.npmjs.org/@ng-bootstrap/ng-bootstrap/-/ng-bootstrap-15.1.2.tgz",
      "integrity": "sha512-mM2yiGnt9o7KZLIFp8K1vjfmVfu7HR3d8dhH5SszfArbgn9DvvQ4P5D5TDGygzyBSzeyZe18p7I8rX8vgA6DKw==",
      "dependencies": {
        "tslib": "^2.3.0"
      },
      "peerDependencies": {
        "@angular/common": "^16.0.0",
        "@angular/core": "^16.0.0",
        "@angular/forms": "^16.0.0",
        "@angular/localize": "^16.0.0",
        "@popperjs/core": "^2.11.6",
        "rxjs": "^6.5.3 || ^7.4.0"
      }
    },
    "node_modules/@ngtools/webpack": {
      "version": "16.2.9",
      "resolved": "https://registry.npmjs.org/@ngtools/webpack/-/webpack-16.2.9.tgz",
      "integrity": "sha512-rOclD7FfT4OSwVA0nDnULbJS6TORJ0+sQiuT2ebaNFErYr3LOm6Zut05tnmzFw8q1cePrILbG+xpnbggNr9Pyw==",
      "dev": true,
      "engines": {
        "node": "^16.14.0 || >=18.10.0",
        "npm": "^6.11.0 || ^7.5.6 || >=8.0.0",
        "yarn": ">= 1.13.0"
      },
      "peerDependencies": {
        "@angular/compiler-cli": "^16.0.0",
        "typescript": ">=4.9.3 <5.2",
        "webpack": "^5.54.0"
      }
    },
    "node_modules/@nodelib/fs.scandir": {
      "version": "2.1.5",
      "resolved": "https://registry.npmjs.org/@nodelib/fs.scandir/-/fs.scandir-2.1.5.tgz",
      "integrity": "sha512-vq24Bq3ym5HEQm2NKCr3yXDwjc7vTsEThRDnkp2DK9p1uqLR+DHurm/NOTo0KG7HYHU7eppKZj3MyqYuMBf62g==",
      "dependencies": {
        "@nodelib/fs.stat": "2.0.5",
        "run-parallel": "^1.1.9"
      },
      "engines": {
        "node": ">= 8"
      }
    },
    "node_modules/@nodelib/fs.stat": {
      "version": "2.0.5",
      "resolved": "https://registry.npmjs.org/@nodelib/fs.stat/-/fs.stat-2.0.5.tgz",
      "integrity": "sha512-RkhPPp2zrqDAQA/2jNhnztcPAlv64XdhIp7a7454A5ovI7Bukxgt7MX7udwAu3zg1DcpPU0rz3VV1SeaqvY4+A==",
      "engines": {
        "node": ">= 8"
      }
    },
    "node_modules/@nodelib/fs.walk": {
      "version": "1.2.8",
      "resolved": "https://registry.npmjs.org/@nodelib/fs.walk/-/fs.walk-1.2.8.tgz",
      "integrity": "sha512-oGB+UxlgWcgQkgwo8GcEGwemoTFt3FIO9ababBmaGwXIoBKZ+GTy0pP185beGg7Llih/NSHSV2XAs1lnznocSg==",
      "dependencies": {
        "@nodelib/fs.scandir": "2.1.5",
        "fastq": "^1.6.0"
      },
      "engines": {
        "node": ">= 8"
      }
    },
    "node_modules/@npmcli/fs": {
      "version": "3.1.0",
      "resolved": "https://registry.npmjs.org/@npmcli/fs/-/fs-3.1.0.tgz",
      "integrity": "sha512-7kZUAaLscfgbwBQRbvdMYaZOWyMEcPTH/tJjnyAWJ/dvvs9Ef+CERx/qJb9GExJpl1qipaDGn7KqHnFGGixd0w==",
      "dev": true,
      "dependencies": {
        "semver": "^7.3.5"
      },
      "engines": {
        "node": "^14.17.0 || ^16.13.0 || >=18.0.0"
      }
    },
    "node_modules/@npmcli/git": {
      "version": "4.1.0",
      "resolved": "https://registry.npmjs.org/@npmcli/git/-/git-4.1.0.tgz",
      "integrity": "sha512-9hwoB3gStVfa0N31ymBmrX+GuDGdVA/QWShZVqE0HK2Af+7QGGrCTbZia/SW0ImUTjTne7SP91qxDmtXvDHRPQ==",
      "dev": true,
      "dependencies": {
        "@npmcli/promise-spawn": "^6.0.0",
        "lru-cache": "^7.4.4",
        "npm-pick-manifest": "^8.0.0",
        "proc-log": "^3.0.0",
        "promise-inflight": "^1.0.1",
        "promise-retry": "^2.0.1",
        "semver": "^7.3.5",
        "which": "^3.0.0"
      },
      "engines": {
        "node": "^14.17.0 || ^16.13.0 || >=18.0.0"
      }
    },
    "node_modules/@npmcli/git/node_modules/lru-cache": {
      "version": "7.18.3",
      "resolved": "https://registry.npmjs.org/lru-cache/-/lru-cache-7.18.3.tgz",
      "integrity": "sha512-jumlc0BIUrS3qJGgIkWZsyfAM7NCWiBcCDhnd+3NNM5KbBmLTgHVfWBcg6W+rLUsIpzpERPsvwUP7CckAQSOoA==",
      "dev": true,
      "engines": {
        "node": ">=12"
      }
    },
    "node_modules/@npmcli/git/node_modules/which": {
      "version": "3.0.1",
      "resolved": "https://registry.npmjs.org/which/-/which-3.0.1.tgz",
      "integrity": "sha512-XA1b62dzQzLfaEOSQFTCOd5KFf/1VSzZo7/7TUjnya6u0vGGKzU96UQBZTAThCb2j4/xjBAyii1OhRLJEivHvg==",
      "dev": true,
      "dependencies": {
        "isexe": "^2.0.0"
      },
      "bin": {
        "node-which": "bin/which.js"
      },
      "engines": {
        "node": "^14.17.0 || ^16.13.0 || >=18.0.0"
      }
    },
    "node_modules/@npmcli/installed-package-contents": {
      "version": "2.0.2",
      "resolved": "https://registry.npmjs.org/@npmcli/installed-package-contents/-/installed-package-contents-2.0.2.tgz",
      "integrity": "sha512-xACzLPhnfD51GKvTOOuNX2/V4G4mz9/1I2MfDoye9kBM3RYe5g2YbscsaGoTlaWqkxeiapBWyseULVKpSVHtKQ==",
      "dev": true,
      "dependencies": {
        "npm-bundled": "^3.0.0",
        "npm-normalize-package-bin": "^3.0.0"
      },
      "bin": {
        "installed-package-contents": "lib/index.js"
      },
      "engines": {
        "node": "^14.17.0 || ^16.13.0 || >=18.0.0"
      }
    },
    "node_modules/@npmcli/move-file": {
      "version": "2.0.1",
      "resolved": "https://registry.npmjs.org/@npmcli/move-file/-/move-file-2.0.1.tgz",
      "integrity": "sha512-mJd2Z5TjYWq/ttPLLGqArdtnC74J6bOzg4rMDnN+p1xTacZ2yPRCk2y0oSWQtygLR9YVQXgOcONrwtnk3JupxQ==",
      "deprecated": "This functionality has been moved to @npmcli/fs",
      "dev": true,
      "dependencies": {
        "mkdirp": "^1.0.4",
        "rimraf": "^3.0.2"
      },
      "engines": {
        "node": "^12.13.0 || ^14.15.0 || >=16.0.0"
      }
    },
    "node_modules/@npmcli/move-file/node_modules/mkdirp": {
      "version": "1.0.4",
      "resolved": "https://registry.npmjs.org/mkdirp/-/mkdirp-1.0.4.tgz",
      "integrity": "sha512-vVqVZQyf3WLx2Shd0qJ9xuvqgAyKPLAiqITEtqW0oIUjzo3PePDd6fW9iFz30ef7Ysp/oiWqbhszeGWW2T6Gzw==",
      "dev": true,
      "bin": {
        "mkdirp": "bin/cmd.js"
      },
      "engines": {
        "node": ">=10"
      }
    },
    "node_modules/@npmcli/node-gyp": {
      "version": "3.0.0",
      "resolved": "https://registry.npmjs.org/@npmcli/node-gyp/-/node-gyp-3.0.0.tgz",
      "integrity": "sha512-gp8pRXC2oOxu0DUE1/M3bYtb1b3/DbJ5aM113+XJBgfXdussRAsX0YOrOhdd8WvnAR6auDBvJomGAkLKA5ydxA==",
      "dev": true,
      "engines": {
        "node": "^14.17.0 || ^16.13.0 || >=18.0.0"
      }
    },
    "node_modules/@npmcli/promise-spawn": {
      "version": "6.0.2",
      "resolved": "https://registry.npmjs.org/@npmcli/promise-spawn/-/promise-spawn-6.0.2.tgz",
      "integrity": "sha512-gGq0NJkIGSwdbUt4yhdF8ZrmkGKVz9vAdVzpOfnom+V8PLSmSOVhZwbNvZZS1EYcJN5hzzKBxmmVVAInM6HQLg==",
      "dev": true,
      "dependencies": {
        "which": "^3.0.0"
      },
      "engines": {
        "node": "^14.17.0 || ^16.13.0 || >=18.0.0"
      }
    },
    "node_modules/@npmcli/promise-spawn/node_modules/which": {
      "version": "3.0.1",
      "resolved": "https://registry.npmjs.org/which/-/which-3.0.1.tgz",
      "integrity": "sha512-XA1b62dzQzLfaEOSQFTCOd5KFf/1VSzZo7/7TUjnya6u0vGGKzU96UQBZTAThCb2j4/xjBAyii1OhRLJEivHvg==",
      "dev": true,
      "dependencies": {
        "isexe": "^2.0.0"
      },
      "bin": {
        "node-which": "bin/which.js"
      },
      "engines": {
        "node": "^14.17.0 || ^16.13.0 || >=18.0.0"
      }
    },
    "node_modules/@npmcli/run-script": {
      "version": "6.0.2",
      "resolved": "https://registry.npmjs.org/@npmcli/run-script/-/run-script-6.0.2.tgz",
      "integrity": "sha512-NCcr1uQo1k5U+SYlnIrbAh3cxy+OQT1VtqiAbxdymSlptbzBb62AjH2xXgjNCoP073hoa1CfCAcwoZ8k96C4nA==",
      "dev": true,
      "dependencies": {
        "@npmcli/node-gyp": "^3.0.0",
        "@npmcli/promise-spawn": "^6.0.0",
        "node-gyp": "^9.0.0",
        "read-package-json-fast": "^3.0.0",
        "which": "^3.0.0"
      },
      "engines": {
        "node": "^14.17.0 || ^16.13.0 || >=18.0.0"
      }
    },
    "node_modules/@npmcli/run-script/node_modules/which": {
      "version": "3.0.1",
      "resolved": "https://registry.npmjs.org/which/-/which-3.0.1.tgz",
      "integrity": "sha512-XA1b62dzQzLfaEOSQFTCOd5KFf/1VSzZo7/7TUjnya6u0vGGKzU96UQBZTAThCb2j4/xjBAyii1OhRLJEivHvg==",
      "dev": true,
      "dependencies": {
        "isexe": "^2.0.0"
      },
      "bin": {
        "node-which": "bin/which.js"
      },
      "engines": {
        "node": "^14.17.0 || ^16.13.0 || >=18.0.0"
      }
    },
    "node_modules/@pkgjs/parseargs": {
      "version": "0.11.0",
      "resolved": "https://registry.npmjs.org/@pkgjs/parseargs/-/parseargs-0.11.0.tgz",
      "integrity": "sha512-+1VkjdD0QBLPodGrJUeqarH8VAIvQODIbwh9XpP5Syisf7YoQgsJKPNFoqqLQlu+VQ/tVSshMR6loPMn8U+dPg==",
      "dev": true,
      "optional": true,
      "engines": {
        "node": ">=14"
      }
    },
    "node_modules/@plotly/d3": {
      "version": "3.8.1",
      "resolved": "https://registry.npmjs.org/@plotly/d3/-/d3-3.8.1.tgz",
      "integrity": "sha512-x49ThEu1FRA00kTso4Jdfyf2byaCPLBGmLjAYQz5OzaPyLUhHesX3/Nfv2OHEhynhdy2UB39DLXq6thYe2L2kg=="
    },
    "node_modules/@plotly/d3-sankey": {
      "version": "0.7.2",
      "resolved": "https://registry.npmjs.org/@plotly/d3-sankey/-/d3-sankey-0.7.2.tgz",
      "integrity": "sha512-2jdVos1N3mMp3QW0k2q1ph7Gd6j5PY1YihBrwpkFnKqO+cqtZq3AdEYUeSGXMeLsBDQYiqTVcihYfk8vr5tqhw==",
      "dependencies": {
        "d3-array": "1",
        "d3-collection": "1",
        "d3-shape": "^1.2.0"
      }
    },
    "node_modules/@plotly/d3-sankey-circular": {
      "version": "0.33.1",
      "resolved": "https://registry.npmjs.org/@plotly/d3-sankey-circular/-/d3-sankey-circular-0.33.1.tgz",
      "integrity": "sha512-FgBV1HEvCr3DV7RHhDsPXyryknucxtfnLwPtCKKxdolKyTFYoLX/ibEfX39iFYIL7DYbVeRtP43dbFcrHNE+KQ==",
      "dependencies": {
        "d3-array": "^1.2.1",
        "d3-collection": "^1.0.4",
        "d3-shape": "^1.2.0",
        "elementary-circuits-directed-graph": "^1.0.4"
      }
    },
    "node_modules/@plotly/point-cluster": {
      "version": "3.1.9",
      "resolved": "https://registry.npmjs.org/@plotly/point-cluster/-/point-cluster-3.1.9.tgz",
      "integrity": "sha512-MwaI6g9scKf68Orpr1pHZ597pYx9uP8UEFXLPbsCmuw3a84obwz6pnMXGc90VhgDNeNiLEdlmuK7CPo+5PIxXw==",
      "dependencies": {
        "array-bounds": "^1.0.1",
        "binary-search-bounds": "^2.0.4",
        "clamp": "^1.0.1",
        "defined": "^1.0.0",
        "dtype": "^2.0.0",
        "flatten-vertex-data": "^1.0.2",
        "is-obj": "^1.0.1",
        "math-log2": "^1.0.1",
        "parse-rect": "^1.2.0",
        "pick-by-alias": "^1.2.0"
      }
    },
    "node_modules/@popperjs/core": {
      "version": "2.11.8",
      "resolved": "https://registry.npmjs.org/@popperjs/core/-/core-2.11.8.tgz",
      "integrity": "sha512-P1st0aksCrn9sGZhp8GMYwBnQsbvAWsZAX44oXNNvLHGqAOcoVxmjZiohstwQ7SqKnbR47akdNi+uleWD8+g6A==",
      "funding": {
        "type": "opencollective",
        "url": "https://opencollective.com/popperjs"
      }
    },
    "node_modules/@schematics/angular": {
      "version": "16.2.9",
      "resolved": "https://registry.npmjs.org/@schematics/angular/-/angular-16.2.9.tgz",
      "integrity": "sha512-uiU2YbZRVHgk1N1DDsek/5CKhfpZ8myJYNJk8eHV5LswnXOP3aqvH23VhneaAgOYwK5fISC7eMG0pLVKMvFfZQ==",
      "dev": true,
      "dependencies": {
        "@angular-devkit/core": "16.2.9",
        "@angular-devkit/schematics": "16.2.9",
        "jsonc-parser": "3.2.0"
      },
      "engines": {
        "node": "^16.14.0 || >=18.10.0",
        "npm": "^6.11.0 || ^7.5.6 || >=8.0.0",
        "yarn": ">= 1.13.0"
      }
    },
    "node_modules/@sigstore/bundle": {
      "version": "1.1.0",
      "resolved": "https://registry.npmjs.org/@sigstore/bundle/-/bundle-1.1.0.tgz",
      "integrity": "sha512-PFutXEy0SmQxYI4texPw3dd2KewuNqv7OuK1ZFtY2fM754yhvG2KdgwIhRnoEE2uHdtdGNQ8s0lb94dW9sELog==",
      "dev": true,
      "dependencies": {
        "@sigstore/protobuf-specs": "^0.2.0"
      },
      "engines": {
        "node": "^14.17.0 || ^16.13.0 || >=18.0.0"
      }
    },
    "node_modules/@sigstore/protobuf-specs": {
      "version": "0.2.1",
      "resolved": "https://registry.npmjs.org/@sigstore/protobuf-specs/-/protobuf-specs-0.2.1.tgz",
      "integrity": "sha512-XTWVxnWJu+c1oCshMLwnKvz8ZQJJDVOlciMfgpJBQbThVjKTCG8dwyhgLngBD2KN0ap9F/gOV8rFDEx8uh7R2A==",
      "dev": true,
      "engines": {
        "node": "^14.17.0 || ^16.13.0 || >=18.0.0"
      }
    },
    "node_modules/@sigstore/sign": {
      "version": "1.0.0",
      "resolved": "https://registry.npmjs.org/@sigstore/sign/-/sign-1.0.0.tgz",
      "integrity": "sha512-INxFVNQteLtcfGmcoldzV6Je0sbbfh9I16DM4yJPw3j5+TFP8X6uIiA18mvpEa9yyeycAKgPmOA3X9hVdVTPUA==",
      "dev": true,
      "dependencies": {
        "@sigstore/bundle": "^1.1.0",
        "@sigstore/protobuf-specs": "^0.2.0",
        "make-fetch-happen": "^11.0.1"
      },
      "engines": {
        "node": "^14.17.0 || ^16.13.0 || >=18.0.0"
      }
    },
    "node_modules/@sigstore/sign/node_modules/@tootallnate/once": {
      "version": "2.0.0",
      "resolved": "https://registry.npmjs.org/@tootallnate/once/-/once-2.0.0.tgz",
      "integrity": "sha512-XCuKFP5PS55gnMVu3dty8KPatLqUoy/ZYzDzAGCQ8JNFCkLXzmI7vNHCR+XpbZaMWQK/vQubr7PkYq8g470J/A==",
      "dev": true,
      "engines": {
        "node": ">= 10"
      }
    },
    "node_modules/@sigstore/sign/node_modules/http-proxy-agent": {
      "version": "5.0.0",
      "resolved": "https://registry.npmjs.org/http-proxy-agent/-/http-proxy-agent-5.0.0.tgz",
      "integrity": "sha512-n2hY8YdoRE1i7r6M0w9DIw5GgZN0G25P8zLCRQ8rjXtTU3vsNFBI/vWK/UIeE6g5MUUz6avwAPXmL6Fy9D/90w==",
      "dev": true,
      "dependencies": {
        "@tootallnate/once": "2",
        "agent-base": "6",
        "debug": "4"
      },
      "engines": {
        "node": ">= 6"
      }
    },
    "node_modules/@sigstore/sign/node_modules/lru-cache": {
      "version": "7.18.3",
      "resolved": "https://registry.npmjs.org/lru-cache/-/lru-cache-7.18.3.tgz",
      "integrity": "sha512-jumlc0BIUrS3qJGgIkWZsyfAM7NCWiBcCDhnd+3NNM5KbBmLTgHVfWBcg6W+rLUsIpzpERPsvwUP7CckAQSOoA==",
      "dev": true,
      "engines": {
        "node": ">=12"
      }
    },
    "node_modules/@sigstore/sign/node_modules/make-fetch-happen": {
      "version": "11.1.1",
      "resolved": "https://registry.npmjs.org/make-fetch-happen/-/make-fetch-happen-11.1.1.tgz",
      "integrity": "sha512-rLWS7GCSTcEujjVBs2YqG7Y4643u8ucvCJeSRqiLYhesrDuzeuFIk37xREzAsfQaqzl8b9rNCE4m6J8tvX4Q8w==",
      "dev": true,
      "dependencies": {
        "agentkeepalive": "^4.2.1",
        "cacache": "^17.0.0",
        "http-cache-semantics": "^4.1.1",
        "http-proxy-agent": "^5.0.0",
        "https-proxy-agent": "^5.0.0",
        "is-lambda": "^1.0.1",
        "lru-cache": "^7.7.1",
        "minipass": "^5.0.0",
        "minipass-fetch": "^3.0.0",
        "minipass-flush": "^1.0.5",
        "minipass-pipeline": "^1.2.4",
        "negotiator": "^0.6.3",
        "promise-retry": "^2.0.1",
        "socks-proxy-agent": "^7.0.0",
        "ssri": "^10.0.0"
      },
      "engines": {
        "node": "^14.17.0 || ^16.13.0 || >=18.0.0"
      }
    },
    "node_modules/@sigstore/sign/node_modules/minipass-fetch": {
      "version": "3.0.4",
      "resolved": "https://registry.npmjs.org/minipass-fetch/-/minipass-fetch-3.0.4.tgz",
      "integrity": "sha512-jHAqnA728uUpIaFm7NWsCnqKT6UqZz7GcI/bDpPATuwYyKwJwW0remxSCxUlKiEty+eopHGa3oc8WxgQ1FFJqg==",
      "dev": true,
      "dependencies": {
        "minipass": "^7.0.3",
        "minipass-sized": "^1.0.3",
        "minizlib": "^2.1.2"
      },
      "engines": {
        "node": "^14.17.0 || ^16.13.0 || >=18.0.0"
      },
      "optionalDependencies": {
        "encoding": "^0.1.13"
      }
    },
    "node_modules/@sigstore/sign/node_modules/minipass-fetch/node_modules/minipass": {
      "version": "7.0.4",
      "resolved": "https://registry.npmjs.org/minipass/-/minipass-7.0.4.tgz",
      "integrity": "sha512-jYofLM5Dam9279rdkWzqHozUo4ybjdZmCsDHePy5V/PbBcVMiSZR97gmAy45aqi8CK1lG2ECd356FU86avfwUQ==",
      "dev": true,
      "engines": {
        "node": ">=16 || 14 >=14.17"
      }
    },
    "node_modules/@sigstore/tuf": {
      "version": "1.0.3",
      "resolved": "https://registry.npmjs.org/@sigstore/tuf/-/tuf-1.0.3.tgz",
      "integrity": "sha512-2bRovzs0nJZFlCN3rXirE4gwxCn97JNjMmwpecqlbgV9WcxX7WRuIrgzx/X7Ib7MYRbyUTpBYE0s2x6AmZXnlg==",
      "dev": true,
      "dependencies": {
        "@sigstore/protobuf-specs": "^0.2.0",
        "tuf-js": "^1.1.7"
      },
      "engines": {
        "node": "^14.17.0 || ^16.13.0 || >=18.0.0"
      }
    },
    "node_modules/@socket.io/component-emitter": {
      "version": "3.1.0",
      "resolved": "https://registry.npmjs.org/@socket.io/component-emitter/-/component-emitter-3.1.0.tgz",
      "integrity": "sha512-+9jVqKhRSpsc591z5vX+X5Yyw+he/HCB4iQ/RYxw35CEPaY1gnsNE43nf9n9AaYjAQrTiI/mOwKUKdUs9vf7Xg==",
      "dev": true
    },
    "node_modules/@tootallnate/once": {
      "version": "1.1.2",
      "resolved": "https://registry.npmjs.org/@tootallnate/once/-/once-1.1.2.tgz",
      "integrity": "sha512-RbzJvlNzmRq5c3O09UipeuXno4tA1FE6ikOjxZK0tuxVv3412l64l5t1W5pj4+rJq9vpkm/kwiR07aZXnsKPxw==",
      "dev": true,
      "engines": {
        "node": ">= 6"
      }
    },
    "node_modules/@tufjs/canonical-json": {
      "version": "1.0.0",
      "resolved": "https://registry.npmjs.org/@tufjs/canonical-json/-/canonical-json-1.0.0.tgz",
      "integrity": "sha512-QTnf++uxunWvG2z3UFNzAoQPHxnSXOwtaI3iJ+AohhV+5vONuArPjJE7aPXPVXfXJsqrVbZBu9b81AJoSd09IQ==",
      "dev": true,
      "engines": {
        "node": "^14.17.0 || ^16.13.0 || >=18.0.0"
      }
    },
    "node_modules/@tufjs/models": {
      "version": "1.0.4",
      "resolved": "https://registry.npmjs.org/@tufjs/models/-/models-1.0.4.tgz",
      "integrity": "sha512-qaGV9ltJP0EO25YfFUPhxRVK0evXFIAGicsVXuRim4Ed9cjPxYhNnNJ49SFmbeLgtxpslIkX317IgpfcHPVj/A==",
      "dev": true,
      "dependencies": {
        "@tufjs/canonical-json": "1.0.0",
        "minimatch": "^9.0.0"
      },
      "engines": {
        "node": "^14.17.0 || ^16.13.0 || >=18.0.0"
      }
    },
    "node_modules/@tufjs/models/node_modules/brace-expansion": {
      "version": "2.0.1",
      "resolved": "https://registry.npmjs.org/brace-expansion/-/brace-expansion-2.0.1.tgz",
      "integrity": "sha512-XnAIvQ8eM+kC6aULx6wuQiwVsnzsi9d3WxzV3FpWTGA19F621kwdbsAcFKXgKUHZWsy+mY6iL1sHTxWEFCytDA==",
      "dev": true,
      "dependencies": {
        "balanced-match": "^1.0.0"
      }
    },
    "node_modules/@tufjs/models/node_modules/minimatch": {
      "version": "9.0.3",
      "resolved": "https://registry.npmjs.org/minimatch/-/minimatch-9.0.3.tgz",
      "integrity": "sha512-RHiac9mvaRw0x3AYRgDC1CxAP7HTcNrrECeA8YYJeWnpo+2Q5CegtZjaotWTWxDG3UeGA1coE05iH1mPjT/2mg==",
      "dev": true,
      "dependencies": {
        "brace-expansion": "^2.0.1"
      },
      "engines": {
        "node": ">=16 || 14 >=14.17"
      },
      "funding": {
        "url": "https://github.com/sponsors/isaacs"
      }
    },
    "node_modules/@turf/area": {
      "version": "6.5.0",
      "resolved": "https://registry.npmjs.org/@turf/area/-/area-6.5.0.tgz",
      "integrity": "sha512-xCZdiuojokLbQ+29qR6qoMD89hv+JAgWjLrwSEWL+3JV8IXKeNFl6XkEJz9HGkVpnXvQKJoRz4/liT+8ZZ5Jyg==",
      "dependencies": {
        "@turf/helpers": "^6.5.0",
        "@turf/meta": "^6.5.0"
      },
      "funding": {
        "url": "https://opencollective.com/turf"
      }
    },
    "node_modules/@turf/bbox": {
      "version": "6.5.0",
      "resolved": "https://registry.npmjs.org/@turf/bbox/-/bbox-6.5.0.tgz",
      "integrity": "sha512-RBbLaao5hXTYyyg577iuMtDB8ehxMlUqHEJiMs8jT1GHkFhr6sYre3lmLsPeYEi/ZKj5TP5tt7fkzNdJ4GIVyw==",
      "dependencies": {
        "@turf/helpers": "^6.5.0",
        "@turf/meta": "^6.5.0"
      },
      "funding": {
        "url": "https://opencollective.com/turf"
      }
    },
    "node_modules/@turf/centroid": {
      "version": "6.5.0",
      "resolved": "https://registry.npmjs.org/@turf/centroid/-/centroid-6.5.0.tgz",
      "integrity": "sha512-MwE1oq5E3isewPprEClbfU5pXljIK/GUOMbn22UM3IFPDJX0KeoyLNwghszkdmFp/qMGL/M13MMWvU+GNLXP/A==",
      "dependencies": {
        "@turf/helpers": "^6.5.0",
        "@turf/meta": "^6.5.0"
      },
      "funding": {
        "url": "https://opencollective.com/turf"
      }
    },
    "node_modules/@turf/helpers": {
      "version": "6.5.0",
      "resolved": "https://registry.npmjs.org/@turf/helpers/-/helpers-6.5.0.tgz",
      "integrity": "sha512-VbI1dV5bLFzohYYdgqwikdMVpe7pJ9X3E+dlr425wa2/sMJqYDhTO++ec38/pcPvPE6oD9WEEeU3Xu3gza+VPw==",
      "funding": {
        "url": "https://opencollective.com/turf"
      }
    },
    "node_modules/@turf/meta": {
      "version": "6.5.0",
      "resolved": "https://registry.npmjs.org/@turf/meta/-/meta-6.5.0.tgz",
      "integrity": "sha512-RrArvtsV0vdsCBegoBtOalgdSOfkBrTJ07VkpiCnq/491W67hnMWmDu7e6Ztw0C3WldRYTXkg3SumfdzZxLBHA==",
      "dependencies": {
        "@turf/helpers": "^6.5.0"
      },
      "funding": {
        "url": "https://opencollective.com/turf"
      }
    },
    "node_modules/@types/body-parser": {
      "version": "1.19.4",
      "resolved": "https://registry.npmjs.org/@types/body-parser/-/body-parser-1.19.4.tgz",
      "integrity": "sha512-N7UDG0/xiPQa2D/XrVJXjkWbpqHCd2sBaB32ggRF2l83RhPfamgKGF8gwwqyksS95qUS5ZYF9aF+lLPRlwI2UA==",
      "dev": true,
      "dependencies": {
        "@types/connect": "*",
        "@types/node": "*"
      }
    },
    "node_modules/@types/bonjour": {
      "version": "3.5.12",
      "resolved": "https://registry.npmjs.org/@types/bonjour/-/bonjour-3.5.12.tgz",
      "integrity": "sha512-ky0kWSqXVxSqgqJvPIkgFkcn4C8MnRog308Ou8xBBIVo39OmUFy+jqNe0nPwLCDFxUpmT9EvT91YzOJgkDRcFg==",
      "dev": true,
      "dependencies": {
        "@types/node": "*"
      }
    },
    "node_modules/@types/chroma-js": {
      "version": "2.4.2",
      "resolved": "https://registry.npmjs.org/@types/chroma-js/-/chroma-js-2.4.2.tgz",
      "integrity": "sha512-gbiHvCuBS9aXkE3OEDfS69bscNLTYtbbx2TQf6WyOu+4eCH1AH1gPSiDGF2UzwkRFAbqKNsC5F0mY0xcaEHCbg==",
      "dev": true
    },
    "node_modules/@types/connect": {
      "version": "3.4.37",
      "resolved": "https://registry.npmjs.org/@types/connect/-/connect-3.4.37.tgz",
      "integrity": "sha512-zBUSRqkfZ59OcwXon4HVxhx5oWCJmc0OtBTK05M+p0dYjgN6iTwIL2T/WbsQZrEsdnwaF9cWQ+azOnpPvIqY3Q==",
      "dev": true,
      "dependencies": {
        "@types/node": "*"
      }
    },
    "node_modules/@types/connect-history-api-fallback": {
      "version": "1.5.2",
      "resolved": "https://registry.npmjs.org/@types/connect-history-api-fallback/-/connect-history-api-fallback-1.5.2.tgz",
      "integrity": "sha512-gX2j9x+NzSh4zOhnRPSdPPmTepS4DfxES0AvIFv3jGv5QyeAJf6u6dY5/BAoAJU9Qq1uTvwOku8SSC2GnCRl6Q==",
      "dev": true,
      "dependencies": {
        "@types/express-serve-static-core": "*",
        "@types/node": "*"
      }
    },
    "node_modules/@types/cookie": {
      "version": "0.4.1",
      "resolved": "https://registry.npmjs.org/@types/cookie/-/cookie-0.4.1.tgz",
      "integrity": "sha512-XW/Aa8APYr6jSVVA1y/DEIZX0/GMKLEVekNG727R8cs56ahETkRAy/3DR7+fJyh7oUgGwNQaRfXCun0+KbWY7Q==",
      "dev": true
    },
    "node_modules/@types/cors": {
      "version": "2.8.15",
      "resolved": "https://registry.npmjs.org/@types/cors/-/cors-2.8.15.tgz",
      "integrity": "sha512-n91JxbNLD8eQIuXDIChAN1tCKNWCEgpceU9b7ZMbFA+P+Q4yIeh80jizFLEvolRPc1ES0VdwFlGv+kJTSirogw==",
      "dev": true,
      "dependencies": {
        "@types/node": "*"
      }
    },
    "node_modules/@types/cytoscape": {
      "version": "3.19.14",
      "resolved": "https://registry.npmjs.org/@types/cytoscape/-/cytoscape-3.19.14.tgz",
      "integrity": "sha512-IoAXEGjOBAU56BaV5eFGsqACA1iNiBZrFg6II/917l3HsW3bi6z4RBdjiQNBSU9pVrdtbwDu9HWEWSSqqLEyPg=="
    },
    "node_modules/@types/cytoscape-cxtmenu": {
      "version": "3.4.3",
      "resolved": "https://registry.npmjs.org/@types/cytoscape-cxtmenu/-/cytoscape-cxtmenu-3.4.3.tgz",
      "integrity": "sha512-fjdP0Wi4J2x3qF3B3Gk/05g8zzu9KRYuQHf2DAuioPjNLi0vThToDENx+1XS5/PDnzxXY0BBGkVE8a9q1tHjaQ==",
      "dev": true,
      "dependencies": {
        "@types/cytoscape": "*"
      }
    },
    "node_modules/@types/cytoscape-fcose": {
      "version": "2.2.3",
      "resolved": "https://registry.npmjs.org/@types/cytoscape-fcose/-/cytoscape-fcose-2.2.3.tgz",
      "integrity": "sha512-PnTKcoiOOCzsXR+a5oet07jS+qdvcbq6THcShUJxX1DS9Q2KIg66KQq9voxicwwsWvsMzNq6WHu90F7aaOp/rQ==",
      "dependencies": {
        "@types/cytoscape": "*"
      }
    },
    "node_modules/@types/debug": {
      "version": "4.1.10",
      "resolved": "https://registry.npmjs.org/@types/debug/-/debug-4.1.10.tgz",
      "integrity": "sha512-tOSCru6s732pofZ+sMv9o4o3Zc+Sa8l3bxd/tweTQudFn06vAzb13ZX46Zi6m6EJ+RUbRTHvgQJ1gBtSgkaUYA==",
      "dependencies": {
        "@types/ms": "*"
      }
    },
    "node_modules/@types/eslint": {
      "version": "8.44.6",
      "resolved": "https://registry.npmjs.org/@types/eslint/-/eslint-8.44.6.tgz",
      "integrity": "sha512-P6bY56TVmX8y9J87jHNgQh43h6VVU+6H7oN7hgvivV81K2XY8qJZ5vqPy/HdUoVIelii2kChYVzQanlswPWVFw==",
      "dev": true,
      "dependencies": {
        "@types/estree": "*",
        "@types/json-schema": "*"
      }
    },
    "node_modules/@types/eslint-scope": {
      "version": "3.7.6",
      "resolved": "https://registry.npmjs.org/@types/eslint-scope/-/eslint-scope-3.7.6.tgz",
      "integrity": "sha512-zfM4ipmxVKWdxtDaJ3MP3pBurDXOCoyjvlpE3u6Qzrmw4BPbfm4/ambIeTk/r/J0iq/+2/xp0Fmt+gFvXJY2PQ==",
      "dev": true,
      "dependencies": {
        "@types/eslint": "*",
        "@types/estree": "*"
      }
    },
    "node_modules/@types/estree": {
      "version": "1.0.4",
      "resolved": "https://registry.npmjs.org/@types/estree/-/estree-1.0.4.tgz",
      "integrity": "sha512-2JwWnHK9H+wUZNorf2Zr6ves96WHoWDJIftkcxPKsS7Djta6Zu519LarhRNljPXkpsZR2ZMwNCPeW7omW07BJw==",
      "dev": true
    },
    "node_modules/@types/express": {
      "version": "4.17.20",
      "resolved": "https://registry.npmjs.org/@types/express/-/express-4.17.20.tgz",
      "integrity": "sha512-rOaqlkgEvOW495xErXMsmyX3WKBInbhG5eqojXYi3cGUaLoRDlXa5d52fkfWZT963AZ3v2eZ4MbKE6WpDAGVsw==",
      "dev": true,
      "dependencies": {
        "@types/body-parser": "*",
        "@types/express-serve-static-core": "^4.17.33",
        "@types/qs": "*",
        "@types/serve-static": "*"
      }
    },
    "node_modules/@types/express-serve-static-core": {
      "version": "4.17.39",
      "resolved": "https://registry.npmjs.org/@types/express-serve-static-core/-/express-serve-static-core-4.17.39.tgz",
      "integrity": "sha512-BiEUfAiGCOllomsRAZOiMFP7LAnrifHpt56pc4Z7l9K6ACyN06Ns1JLMBxwkfLOjJRlSf06NwWsT7yzfpaVpyQ==",
      "dev": true,
      "dependencies": {
        "@types/node": "*",
        "@types/qs": "*",
        "@types/range-parser": "*",
        "@types/send": "*"
      }
    },
    "node_modules/@types/file-saver": {
      "version": "2.0.6",
      "resolved": "https://registry.npmjs.org/@types/file-saver/-/file-saver-2.0.6.tgz",
      "integrity": "sha512-Mw671DVqoMHbjw0w4v2iiOro01dlT/WhWp5uwecBa0Wg8c+bcZOjgF1ndBnlaxhtvFCgTRBtsGivSVhrK/vnag==",
      "dev": true
    },
    "node_modules/@types/http-errors": {
      "version": "2.0.3",
      "resolved": "https://registry.npmjs.org/@types/http-errors/-/http-errors-2.0.3.tgz",
      "integrity": "sha512-pP0P/9BnCj1OVvQR2lF41EkDG/lWWnDyA203b/4Fmi2eTyORnBtcDoKDwjWQthELrBvWkMOrvSOnZ8OVlW6tXA==",
      "dev": true
    },
    "node_modules/@types/http-proxy": {
      "version": "1.17.13",
      "resolved": "https://registry.npmjs.org/@types/http-proxy/-/http-proxy-1.17.13.tgz",
      "integrity": "sha512-GkhdWcMNiR5QSQRYnJ+/oXzu0+7JJEPC8vkWXK351BkhjraZF+1W13CUYARUvX9+NqIU2n6YHA4iwywsc/M6Sw==",
      "dev": true,
      "dependencies": {
        "@types/node": "*"
      }
    },
    "node_modules/@types/jasmine": {
      "version": "3.10.15",
      "resolved": "https://registry.npmjs.org/@types/jasmine/-/jasmine-3.10.15.tgz",
      "integrity": "sha512-NdWern4OhbU7QcdlpPnvqy7LqpEjiAQ47tHDRdUKyGcwnhdmTsGniSJCC2B9ODiYiRnP53v6HOzu8B5/bqOtUw==",
      "dev": true
    },
    "node_modules/@types/json-schema": {
      "version": "7.0.14",
      "resolved": "https://registry.npmjs.org/@types/json-schema/-/json-schema-7.0.14.tgz",
      "integrity": "sha512-U3PUjAudAdJBeC2pgN8uTIKgxrb4nlDF3SF0++EldXQvQBGkpFZMSnwQiIoDU77tv45VgNkl/L4ouD+rEomujw==",
      "dev": true
    },
    "node_modules/@types/mime": {
      "version": "1.3.4",
      "resolved": "https://registry.npmjs.org/@types/mime/-/mime-1.3.4.tgz",
      "integrity": "sha512-1Gjee59G25MrQGk8bsNvC6fxNiRgUlGn2wlhGf95a59DrprnnHk80FIMMFG9XHMdrfsuA119ht06QPDXA1Z7tw==",
      "dev": true
    },
    "node_modules/@types/ms": {
      "version": "0.7.33",
      "resolved": "https://registry.npmjs.org/@types/ms/-/ms-0.7.33.tgz",
      "integrity": "sha512-AuHIyzR5Hea7ij0P9q7vx7xu4z0C28ucwjAZC0ja7JhINyCnOw8/DnvAPQQ9TfOlCtZAmCERKQX9+o1mgQhuOQ=="
    },
    "node_modules/@types/node": {
      "version": "12.20.55",
      "resolved": "https://registry.npmjs.org/@types/node/-/node-12.20.55.tgz",
      "integrity": "sha512-J8xLz7q2OFulZ2cyGTLE1TbbZcjpno7FaN6zdJNrgAdrJ+DZzh/uFR6YrTb4C+nXakvud8Q4+rbhoIWlYQbUFQ==",
      "dev": true
    },
    "node_modules/@types/node-forge": {
      "version": "1.3.8",
      "resolved": "https://registry.npmjs.org/@types/node-forge/-/node-forge-1.3.8.tgz",
      "integrity": "sha512-vGXshY9vim9CJjrpcS5raqSjEfKlJcWy2HNdgUasR66fAnVEYarrf1ULV4nfvpC1nZq/moA9qyqBcu83x+Jlrg==",
      "dev": true,
      "dependencies": {
        "@types/node": "*"
      }
    },
    "node_modules/@types/plotly.js": {
      "version": "2.12.29",
      "resolved": "https://registry.npmjs.org/@types/plotly.js/-/plotly.js-2.12.29.tgz",
      "integrity": "sha512-eaZGh/DFrjBKE6FnWT/CU2Hx1CQ9hT01LvVpiHHB20iVOLmgM5qPV74y08JrM4VjyF7Gx7hAx91dxusqQzE+nQ=="
    },
    "node_modules/@types/plotly.js-dist-min": {
      "version": "2.3.3",
      "resolved": "https://registry.npmjs.org/@types/plotly.js-dist-min/-/plotly.js-dist-min-2.3.3.tgz",
      "integrity": "sha512-CKwzbkQsRRexzo8aLKGk8NvMeu30YRHHu82n9rNrqTHplT+fiGh2podCKFt1dsaEQhvw0dOO9bROWCRfkrwKTQ==",
      "dependencies": {
        "@types/plotly.js": "*"
      }
    },
    "node_modules/@types/pouchdb": {
      "version": "6.4.1",
      "resolved": "https://registry.npmjs.org/@types/pouchdb/-/pouchdb-6.4.1.tgz",
      "integrity": "sha512-GvTXWOup2REK9WttO6nHM81S+ICTssBzpMZ/waD+HBWvbNLGPeg89rOhsKm7YuUjSPRZwYkfldqh8epvaR9JdQ==",
      "dependencies": {
        "@types/pouchdb-adapter-cordova-sqlite": "*",
        "@types/pouchdb-adapter-fruitdown": "*",
        "@types/pouchdb-adapter-http": "*",
        "@types/pouchdb-adapter-idb": "*",
        "@types/pouchdb-adapter-leveldb": "*",
        "@types/pouchdb-adapter-localstorage": "*",
        "@types/pouchdb-adapter-memory": "*",
        "@types/pouchdb-adapter-node-websql": "*",
        "@types/pouchdb-adapter-websql": "*",
        "@types/pouchdb-browser": "*",
        "@types/pouchdb-core": "*",
        "@types/pouchdb-http": "*",
        "@types/pouchdb-mapreduce": "*",
        "@types/pouchdb-node": "*",
        "@types/pouchdb-replication": "*"
      }
    },
    "node_modules/@types/pouchdb-adapter-cordova-sqlite": {
      "version": "1.0.3",
      "resolved": "https://registry.npmjs.org/@types/pouchdb-adapter-cordova-sqlite/-/pouchdb-adapter-cordova-sqlite-1.0.3.tgz",
      "integrity": "sha512-xQTzjPW5AgtUzobByDY2VgIXeQ5QRN0BZumufvj6Y2c0lw9UZFHGgHQPe6eCVbGmZneaWhTKw+HutS4gILFzqw==",
      "dependencies": {
        "@types/pouchdb-core": "*"
      }
    },
    "node_modules/@types/pouchdb-adapter-fruitdown": {
      "version": "6.1.5",
      "resolved": "https://registry.npmjs.org/@types/pouchdb-adapter-fruitdown/-/pouchdb-adapter-fruitdown-6.1.5.tgz",
      "integrity": "sha512-p3BsBmYLbv8gVH9Ca1B45+Ua/hhX1V9o/UCdeAkcjC0Cx8aMnBz5B1oEflVhvuInpTfrwA8v1biLb/CaWBOeMw==",
      "dependencies": {
        "@types/pouchdb-core": "*"
      }
    },
    "node_modules/@types/pouchdb-adapter-http": {
      "version": "6.1.5",
      "resolved": "https://registry.npmjs.org/@types/pouchdb-adapter-http/-/pouchdb-adapter-http-6.1.5.tgz",
      "integrity": "sha512-FC84xpDBL4rcJ86CjHiEFYG99sHyca7MJOPFoyePe+JxQd48TFWJ6hWcO7QyyBpIvF2h7Divg8jnaxnyHDSQ4w==",
      "dependencies": {
        "@types/pouchdb-core": "*"
      }
    },
    "node_modules/@types/pouchdb-adapter-idb": {
      "version": "6.1.6",
      "resolved": "https://registry.npmjs.org/@types/pouchdb-adapter-idb/-/pouchdb-adapter-idb-6.1.6.tgz",
      "integrity": "sha512-hS/QtHDwMeZbOS7D2epua1Ks/dabYPIqbJPEr9UOAtHiGhTZbQss7Flb66zB+we2cBYYPPUOYOwHbXs61zRBnQ==",
      "dependencies": {
        "@types/pouchdb-core": "*"
      }
    },
    "node_modules/@types/pouchdb-adapter-leveldb": {
      "version": "6.1.5",
      "resolved": "https://registry.npmjs.org/@types/pouchdb-adapter-leveldb/-/pouchdb-adapter-leveldb-6.1.5.tgz",
      "integrity": "sha512-a0lZTPSEfojLabv9sOoksKh9zDfW8Q0N5aDAxfNGRH8BtdQ8wSHr3+V8igTdg9kT+OMhdU+G9xC543M2CY5edg==",
      "dependencies": {
        "@types/pouchdb-core": "*"
      }
    },
    "node_modules/@types/pouchdb-adapter-localstorage": {
      "version": "6.1.5",
      "resolved": "https://registry.npmjs.org/@types/pouchdb-adapter-localstorage/-/pouchdb-adapter-localstorage-6.1.5.tgz",
      "integrity": "sha512-qeXAYHm1avjgjS9tu6RgB7I9pQdNJ207kfYX6Nj0VsUGRtH2JjWPR16oIPqwvjdO6gVnNArS2MI4K+G6qzobLQ==",
      "dependencies": {
        "@types/pouchdb-core": "*"
      }
    },
    "node_modules/@types/pouchdb-adapter-memory": {
      "version": "6.1.5",
      "resolved": "https://registry.npmjs.org/@types/pouchdb-adapter-memory/-/pouchdb-adapter-memory-6.1.5.tgz",
      "integrity": "sha512-n0Ps/SoHgTJ584cwD3YZyOriQa9m0ed4Taleq8deFWp2cV9ZLvt1ehV+5Or82VMSvqYK315RGosuDgSkPsUDng==",
      "dependencies": {
        "@types/pouchdb-core": "*"
      }
    },
    "node_modules/@types/pouchdb-adapter-node-websql": {
      "version": "6.1.4",
      "resolved": "https://registry.npmjs.org/@types/pouchdb-adapter-node-websql/-/pouchdb-adapter-node-websql-6.1.4.tgz",
      "integrity": "sha512-Jpt9a0jv0RHPwPMaaAfZvSxUkuburTSmZL/ksWkm7Efx/Ui8VFPEA/bT8ulHkkWtKWjoCCI79pceeY/xEpeYqw==",
      "dependencies": {
        "@types/pouchdb-adapter-websql": "*",
        "@types/pouchdb-core": "*"
      }
    },
    "node_modules/@types/pouchdb-adapter-websql": {
      "version": "6.1.6",
      "resolved": "https://registry.npmjs.org/@types/pouchdb-adapter-websql/-/pouchdb-adapter-websql-6.1.6.tgz",
      "integrity": "sha512-Yx0Ek7LiAEc5maD5W4d9yD/tmKyr7yFK+NZNSvPsIM6PH9Lc4Xd7b+bQdiiwvyLBBfCkWyYFrhzkGcHD5m/1YA==",
      "dependencies": {
        "@types/pouchdb-core": "*"
      }
    },
    "node_modules/@types/pouchdb-browser": {
      "version": "6.1.4",
      "resolved": "https://registry.npmjs.org/@types/pouchdb-browser/-/pouchdb-browser-6.1.4.tgz",
      "integrity": "sha512-yo/igvZ5JBZTkqEZoIOYXkIwyP1+hZdFY3Ts3ot/zZWmpXyySKvbtfNnhmtLeyTDWkc6ZL/U3rP/ta2U33WWvA==",
      "dependencies": {
        "@types/pouchdb-adapter-http": "*",
        "@types/pouchdb-adapter-idb": "*",
        "@types/pouchdb-adapter-websql": "*",
        "@types/pouchdb-core": "*",
        "@types/pouchdb-mapreduce": "*",
        "@types/pouchdb-replication": "*"
      }
    },
    "node_modules/@types/pouchdb-core": {
      "version": "7.0.13",
      "resolved": "https://registry.npmjs.org/@types/pouchdb-core/-/pouchdb-core-7.0.13.tgz",
      "integrity": "sha512-DAuu60a/Y+An30+thA6BoucTyb4IdeIzqvz4qBfJRoUkKRIsFo7qMB4SUm1/wIq7ppyd9mljnjGRUIgCxjnS4w==",
      "dependencies": {
        "@types/debug": "*",
        "@types/pouchdb-find": "*"
      }
    },
    "node_modules/@types/pouchdb-find": {
      "version": "7.3.2",
      "resolved": "https://registry.npmjs.org/@types/pouchdb-find/-/pouchdb-find-7.3.2.tgz",
      "integrity": "sha512-H4D+2gpGfoJCXURDJR6dIg6bKpFN3X46CQZEmEOeYSy5xGguEXokU+oKQ3HrIlD9p2eA4aonuh5I8uSTMSLprw==",
      "dependencies": {
        "@types/pouchdb-core": "*"
      }
    },
    "node_modules/@types/pouchdb-http": {
      "version": "6.1.4",
      "resolved": "https://registry.npmjs.org/@types/pouchdb-http/-/pouchdb-http-6.1.4.tgz",
      "integrity": "sha512-Sx7qnc9HaTJr15UDZTnxsxiqxeG47LyWdCX+KUoVhjWMw3cBbY1Wv4UuEAAlsNTdVK1t/GrmgC2K1rH+nRvIxg==",
      "dependencies": {
        "@types/pouchdb-adapter-http": "*",
        "@types/pouchdb-core": "*"
      }
    },
    "node_modules/@types/pouchdb-mapreduce": {
      "version": "6.1.9",
      "resolved": "https://registry.npmjs.org/@types/pouchdb-mapreduce/-/pouchdb-mapreduce-6.1.9.tgz",
      "integrity": "sha512-dsgLocavfxj4exjUETKU5ffKYhjzdBfkTDSctVSWLUqjKsUuAqHCcot6ECxkUVuD6Tejv0Y8rGi3If5xzGb5Vw==",
      "dependencies": {
        "@types/pouchdb-core": "*"
      }
    },
    "node_modules/@types/pouchdb-node": {
      "version": "6.1.6",
      "resolved": "https://registry.npmjs.org/@types/pouchdb-node/-/pouchdb-node-6.1.6.tgz",
      "integrity": "sha512-5t3p4YsbAp3sxx4OVhBdsfwfuM3o9XNnjXOEj10up/Z6ykIqDLfFyy2kPWW5c9txj7Qxl07EQlwm9CbIWNEhBg==",
      "dependencies": {
        "@types/pouchdb-adapter-http": "*",
        "@types/pouchdb-adapter-leveldb": "*",
        "@types/pouchdb-core": "*",
        "@types/pouchdb-mapreduce": "*",
        "@types/pouchdb-replication": "*"
      }
    },
    "node_modules/@types/pouchdb-replication": {
      "version": "6.4.6",
      "resolved": "https://registry.npmjs.org/@types/pouchdb-replication/-/pouchdb-replication-6.4.6.tgz",
      "integrity": "sha512-DYsh3X5fnbmMOZ1u0CAZBD8iPkDmHQIJwxjez8S60SHQyFqLUzd4A/OV7C4nNszdcdtGNwhSwoNdfjZe4JX16Q==",
      "dependencies": {
        "@types/pouchdb-core": "*",
        "@types/pouchdb-find": "*"
      }
    },
    "node_modules/@types/qs": {
      "version": "6.9.9",
      "resolved": "https://registry.npmjs.org/@types/qs/-/qs-6.9.9.tgz",
      "integrity": "sha512-wYLxw35euwqGvTDx6zfY1vokBFnsK0HNrzc6xNHchxfO2hpuRg74GbkEW7e3sSmPvj0TjCDT1VCa6OtHXnubsg==",
      "dev": true
    },
    "node_modules/@types/quill": {
      "version": "1.3.10",
      "resolved": "https://registry.npmjs.org/@types/quill/-/quill-1.3.10.tgz",
      "integrity": "sha512-IhW3fPW+bkt9MLNlycw8u8fWb7oO7W5URC9MfZYHBlA24rex9rs23D5DETChu1zvgVdc5ka64ICjJOgQMr6Shw==",
      "dev": true,
      "dependencies": {
        "parchment": "^1.1.2"
      }
    },
    "node_modules/@types/range-parser": {
      "version": "1.2.6",
      "resolved": "https://registry.npmjs.org/@types/range-parser/-/range-parser-1.2.6.tgz",
      "integrity": "sha512-+0autS93xyXizIYiyL02FCY8N+KkKPhILhcUSA276HxzreZ16kl+cmwvV2qAM/PuCCwPXzOXOWhiPcw20uSFcA==",
      "dev": true
    },
    "node_modules/@types/retry": {
      "version": "0.12.0",
      "resolved": "https://registry.npmjs.org/@types/retry/-/retry-0.12.0.tgz",
      "integrity": "sha512-wWKOClTTiizcZhXnPY4wikVAwmdYHp8q6DmC+EJUzAMsycb7HB32Kh9RN4+0gExjmPmZSAQjgURXIGATPegAvA==",
      "dev": true
    },
    "node_modules/@types/send": {
      "version": "0.17.3",
      "resolved": "https://registry.npmjs.org/@types/send/-/send-0.17.3.tgz",
      "integrity": "sha512-/7fKxvKUoETxjFUsuFlPB9YndePpxxRAOfGC/yJdc9kTjTeP5kRCTzfnE8kPUKCeyiyIZu0YQ76s50hCedI1ug==",
      "dev": true,
      "dependencies": {
        "@types/mime": "^1",
        "@types/node": "*"
      }
    },
    "node_modules/@types/serve-index": {
      "version": "1.9.3",
      "resolved": "https://registry.npmjs.org/@types/serve-index/-/serve-index-1.9.3.tgz",
      "integrity": "sha512-4KG+yMEuvDPRrYq5fyVm/I2uqAJSAwZK9VSa+Zf+zUq9/oxSSvy3kkIqyL+jjStv6UCVi8/Aho0NHtB1Fwosrg==",
      "dev": true,
      "dependencies": {
        "@types/express": "*"
      }
    },
    "node_modules/@types/serve-static": {
      "version": "1.15.4",
      "resolved": "https://registry.npmjs.org/@types/serve-static/-/serve-static-1.15.4.tgz",
      "integrity": "sha512-aqqNfs1XTF0HDrFdlY//+SGUxmdSUbjeRXb5iaZc3x0/vMbYmdw9qvOgHWOyyLFxSSRnUuP5+724zBgfw8/WAw==",
      "dev": true,
      "dependencies": {
        "@types/http-errors": "*",
        "@types/mime": "*",
        "@types/node": "*"
      }
    },
    "node_modules/@types/sockjs": {
      "version": "0.3.35",
      "resolved": "https://registry.npmjs.org/@types/sockjs/-/sockjs-0.3.35.tgz",
      "integrity": "sha512-tIF57KB+ZvOBpAQwSaACfEu7htponHXaFzP7RfKYgsOS0NoYnn+9+jzp7bbq4fWerizI3dTB4NfAZoyeQKWJLw==",
      "dev": true,
      "dependencies": {
        "@types/node": "*"
      }
    },
    "node_modules/@types/uuid-readable": {
      "version": "0.0.1",
      "resolved": "https://registry.npmjs.org/@types/uuid-readable/-/uuid-readable-0.0.1.tgz",
      "integrity": "sha512-fIVSz0/JWUhRgkMfh94IBf6CiQiFsMd4GIC8zLnkmpdUh/yneAN1sYfAxdQaNLWGoIcw7nVNMUaoz2SzGDq35Q==",
      "dev": true
    },
    "node_modules/@types/ws": {
      "version": "8.5.8",
      "resolved": "https://registry.npmjs.org/@types/ws/-/ws-8.5.8.tgz",
      "integrity": "sha512-flUksGIQCnJd6sZ1l5dqCEG/ksaoAg/eUwiLAGTJQcfgvZJKF++Ta4bJA6A5aPSJmsr+xlseHn4KLgVlNnvPTg==",
      "dev": true,
      "dependencies": {
        "@types/node": "*"
      }
    },
    "node_modules/@ungap/structured-clone": {
      "version": "1.2.0",
      "resolved": "https://registry.npmjs.org/@ungap/structured-clone/-/structured-clone-1.2.0.tgz",
      "integrity": "sha512-zuVdFrMJiuCDQUMCzQaD6KL28MjnqqN8XnAqiEq9PNm/hCPTSGfrXCOfwj1ow4LFb/tNymJPwsNbVePc1xFqrQ==",
      "dev": true
    },
    "node_modules/@webassemblyjs/ast": {
      "version": "1.11.6",
      "resolved": "https://registry.npmjs.org/@webassemblyjs/ast/-/ast-1.11.6.tgz",
      "integrity": "sha512-IN1xI7PwOvLPgjcf180gC1bqn3q/QaOCwYUahIOhbYUu8KA/3tw2RT/T0Gidi1l7Hhj5D/INhJxiICObqpMu4Q==",
      "dev": true,
      "dependencies": {
        "@webassemblyjs/helper-numbers": "1.11.6",
        "@webassemblyjs/helper-wasm-bytecode": "1.11.6"
      }
    },
    "node_modules/@webassemblyjs/floating-point-hex-parser": {
      "version": "1.11.6",
      "resolved": "https://registry.npmjs.org/@webassemblyjs/floating-point-hex-parser/-/floating-point-hex-parser-1.11.6.tgz",
      "integrity": "sha512-ejAj9hfRJ2XMsNHk/v6Fu2dGS+i4UaXBXGemOfQ/JfQ6mdQg/WXtwleQRLLS4OvfDhv8rYnVwH27YJLMyYsxhw==",
      "dev": true
    },
    "node_modules/@webassemblyjs/helper-api-error": {
      "version": "1.11.6",
      "resolved": "https://registry.npmjs.org/@webassemblyjs/helper-api-error/-/helper-api-error-1.11.6.tgz",
      "integrity": "sha512-o0YkoP4pVu4rN8aTJgAyj9hC2Sv5UlkzCHhxqWj8butaLvnpdc2jOwh4ewE6CX0txSfLn/UYaV/pheS2Txg//Q==",
      "dev": true
    },
    "node_modules/@webassemblyjs/helper-buffer": {
      "version": "1.11.6",
      "resolved": "https://registry.npmjs.org/@webassemblyjs/helper-buffer/-/helper-buffer-1.11.6.tgz",
      "integrity": "sha512-z3nFzdcp1mb8nEOFFk8DrYLpHvhKC3grJD2ardfKOzmbmJvEf/tPIqCY+sNcwZIY8ZD7IkB2l7/pqhUhqm7hLA==",
      "dev": true
    },
    "node_modules/@webassemblyjs/helper-numbers": {
      "version": "1.11.6",
      "resolved": "https://registry.npmjs.org/@webassemblyjs/helper-numbers/-/helper-numbers-1.11.6.tgz",
      "integrity": "sha512-vUIhZ8LZoIWHBohiEObxVm6hwP034jwmc9kuq5GdHZH0wiLVLIPcMCdpJzG4C11cHoQ25TFIQj9kaVADVX7N3g==",
      "dev": true,
      "dependencies": {
        "@webassemblyjs/floating-point-hex-parser": "1.11.6",
        "@webassemblyjs/helper-api-error": "1.11.6",
        "@xtuc/long": "4.2.2"
      }
    },
    "node_modules/@webassemblyjs/helper-wasm-bytecode": {
      "version": "1.11.6",
      "resolved": "https://registry.npmjs.org/@webassemblyjs/helper-wasm-bytecode/-/helper-wasm-bytecode-1.11.6.tgz",
      "integrity": "sha512-sFFHKwcmBprO9e7Icf0+gddyWYDViL8bpPjJJl0WHxCdETktXdmtWLGVzoHbqUcY4Be1LkNfwTmXOJUFZYSJdA==",
      "dev": true
    },
    "node_modules/@webassemblyjs/helper-wasm-section": {
      "version": "1.11.6",
      "resolved": "https://registry.npmjs.org/@webassemblyjs/helper-wasm-section/-/helper-wasm-section-1.11.6.tgz",
      "integrity": "sha512-LPpZbSOwTpEC2cgn4hTydySy1Ke+XEu+ETXuoyvuyezHO3Kjdu90KK95Sh9xTbmjrCsUwvWwCOQQNta37VrS9g==",
      "dev": true,
      "dependencies": {
        "@webassemblyjs/ast": "1.11.6",
        "@webassemblyjs/helper-buffer": "1.11.6",
        "@webassemblyjs/helper-wasm-bytecode": "1.11.6",
        "@webassemblyjs/wasm-gen": "1.11.6"
      }
    },
    "node_modules/@webassemblyjs/ieee754": {
      "version": "1.11.6",
      "resolved": "https://registry.npmjs.org/@webassemblyjs/ieee754/-/ieee754-1.11.6.tgz",
      "integrity": "sha512-LM4p2csPNvbij6U1f19v6WR56QZ8JcHg3QIJTlSwzFcmx6WSORicYj6I63f9yU1kEUtrpG+kjkiIAkevHpDXrg==",
      "dev": true,
      "dependencies": {
        "@xtuc/ieee754": "^1.2.0"
      }
    },
    "node_modules/@webassemblyjs/leb128": {
      "version": "1.11.6",
      "resolved": "https://registry.npmjs.org/@webassemblyjs/leb128/-/leb128-1.11.6.tgz",
      "integrity": "sha512-m7a0FhE67DQXgouf1tbN5XQcdWoNgaAuoULHIfGFIEVKA6tu/edls6XnIlkmS6FrXAquJRPni3ZZKjw6FSPjPQ==",
      "dev": true,
      "dependencies": {
        "@xtuc/long": "4.2.2"
      }
    },
    "node_modules/@webassemblyjs/utf8": {
      "version": "1.11.6",
      "resolved": "https://registry.npmjs.org/@webassemblyjs/utf8/-/utf8-1.11.6.tgz",
      "integrity": "sha512-vtXf2wTQ3+up9Zsg8sa2yWiQpzSsMyXj0qViVP6xKGCUT8p8YJ6HqI7l5eCnWx1T/FYdsv07HQs2wTFbbof/RA==",
      "dev": true
    },
    "node_modules/@webassemblyjs/wasm-edit": {
      "version": "1.11.6",
      "resolved": "https://registry.npmjs.org/@webassemblyjs/wasm-edit/-/wasm-edit-1.11.6.tgz",
      "integrity": "sha512-Ybn2I6fnfIGuCR+Faaz7YcvtBKxvoLV3Lebn1tM4o/IAJzmi9AWYIPWpyBfU8cC+JxAO57bk4+zdsTjJR+VTOw==",
      "dev": true,
      "dependencies": {
        "@webassemblyjs/ast": "1.11.6",
        "@webassemblyjs/helper-buffer": "1.11.6",
        "@webassemblyjs/helper-wasm-bytecode": "1.11.6",
        "@webassemblyjs/helper-wasm-section": "1.11.6",
        "@webassemblyjs/wasm-gen": "1.11.6",
        "@webassemblyjs/wasm-opt": "1.11.6",
        "@webassemblyjs/wasm-parser": "1.11.6",
        "@webassemblyjs/wast-printer": "1.11.6"
      }
    },
    "node_modules/@webassemblyjs/wasm-gen": {
      "version": "1.11.6",
      "resolved": "https://registry.npmjs.org/@webassemblyjs/wasm-gen/-/wasm-gen-1.11.6.tgz",
      "integrity": "sha512-3XOqkZP/y6B4F0PBAXvI1/bky7GryoogUtfwExeP/v7Nzwo1QLcq5oQmpKlftZLbT+ERUOAZVQjuNVak6UXjPA==",
      "dev": true,
      "dependencies": {
        "@webassemblyjs/ast": "1.11.6",
        "@webassemblyjs/helper-wasm-bytecode": "1.11.6",
        "@webassemblyjs/ieee754": "1.11.6",
        "@webassemblyjs/leb128": "1.11.6",
        "@webassemblyjs/utf8": "1.11.6"
      }
    },
    "node_modules/@webassemblyjs/wasm-opt": {
      "version": "1.11.6",
      "resolved": "https://registry.npmjs.org/@webassemblyjs/wasm-opt/-/wasm-opt-1.11.6.tgz",
      "integrity": "sha512-cOrKuLRE7PCe6AsOVl7WasYf3wbSo4CeOk6PkrjS7g57MFfVUF9u6ysQBBODX0LdgSvQqRiGz3CXvIDKcPNy4g==",
      "dev": true,
      "dependencies": {
        "@webassemblyjs/ast": "1.11.6",
        "@webassemblyjs/helper-buffer": "1.11.6",
        "@webassemblyjs/wasm-gen": "1.11.6",
        "@webassemblyjs/wasm-parser": "1.11.6"
      }
    },
    "node_modules/@webassemblyjs/wasm-parser": {
      "version": "1.11.6",
      "resolved": "https://registry.npmjs.org/@webassemblyjs/wasm-parser/-/wasm-parser-1.11.6.tgz",
      "integrity": "sha512-6ZwPeGzMJM3Dqp3hCsLgESxBGtT/OeCvCZ4TA1JUPYgmhAx38tTPR9JaKy0S5H3evQpO/h2uWs2j6Yc/fjkpTQ==",
      "dev": true,
      "dependencies": {
        "@webassemblyjs/ast": "1.11.6",
        "@webassemblyjs/helper-api-error": "1.11.6",
        "@webassemblyjs/helper-wasm-bytecode": "1.11.6",
        "@webassemblyjs/ieee754": "1.11.6",
        "@webassemblyjs/leb128": "1.11.6",
        "@webassemblyjs/utf8": "1.11.6"
      }
    },
    "node_modules/@webassemblyjs/wast-printer": {
      "version": "1.11.6",
      "resolved": "https://registry.npmjs.org/@webassemblyjs/wast-printer/-/wast-printer-1.11.6.tgz",
      "integrity": "sha512-JM7AhRcE+yW2GWYaKeHL5vt4xqee5N2WcezptmgyhNS+ScggqcT1OtXykhAb13Sn5Yas0j2uv9tHgrjwvzAP4A==",
      "dev": true,
      "dependencies": {
        "@webassemblyjs/ast": "1.11.6",
        "@xtuc/long": "4.2.2"
      }
    },
    "node_modules/@wessberg/ts-evaluator": {
      "version": "0.0.27",
      "resolved": "https://registry.npmjs.org/@wessberg/ts-evaluator/-/ts-evaluator-0.0.27.tgz",
      "integrity": "sha512-7gOpVm3yYojUp/Yn7F4ZybJRxyqfMNf0LXK5KJiawbPfL0XTsJV+0mgrEDjOIR6Bi0OYk2Cyg4tjFu1r8MCZaA==",
      "deprecated": "this package has been renamed to ts-evaluator. Please install ts-evaluator instead",
      "dev": true,
      "dependencies": {
        "chalk": "^4.1.0",
        "jsdom": "^16.4.0",
        "object-path": "^0.11.5",
        "tslib": "^2.0.3"
      },
      "engines": {
        "node": ">=10.1.0"
      },
      "funding": {
        "type": "github",
        "url": "https://github.com/wessberg/ts-evaluator?sponsor=1"
      },
      "peerDependencies": {
        "typescript": ">=3.2.x || >= 4.x"
      }
    },
    "node_modules/@wessberg/ts-evaluator/node_modules/ansi-styles": {
      "version": "4.3.0",
      "resolved": "https://registry.npmjs.org/ansi-styles/-/ansi-styles-4.3.0.tgz",
      "integrity": "sha512-zbB9rCJAT1rbjiVDb2hqKFHNYLxgtk8NURxZ3IZwD3F6NtxbXZQCnnSi1Lkx+IDohdPlFp222wVALIheZJQSEg==",
      "dev": true,
      "dependencies": {
        "color-convert": "^2.0.1"
      },
      "engines": {
        "node": ">=8"
      },
      "funding": {
        "url": "https://github.com/chalk/ansi-styles?sponsor=1"
      }
    },
    "node_modules/@wessberg/ts-evaluator/node_modules/chalk": {
      "version": "4.1.2",
      "resolved": "https://registry.npmjs.org/chalk/-/chalk-4.1.2.tgz",
      "integrity": "sha512-oKnbhFyRIXpUuez8iBMmyEa4nbj4IOQyuhc/wy9kY7/WVPcwIO9VA668Pu8RkO7+0G76SLROeyw9CpQ061i4mA==",
      "dev": true,
      "dependencies": {
        "ansi-styles": "^4.1.0",
        "supports-color": "^7.1.0"
      },
      "engines": {
        "node": ">=10"
      },
      "funding": {
        "url": "https://github.com/chalk/chalk?sponsor=1"
      }
    },
    "node_modules/@wessberg/ts-evaluator/node_modules/color-convert": {
      "version": "2.0.1",
      "resolved": "https://registry.npmjs.org/color-convert/-/color-convert-2.0.1.tgz",
      "integrity": "sha512-RRECPsj7iu/xb5oKYcsFHSppFNnsj/52OVTRKb4zP5onXwVF3zVmmToNcOfGC+CRDpfK/U584fMg38ZHCaElKQ==",
      "dev": true,
      "dependencies": {
        "color-name": "~1.1.4"
      },
      "engines": {
        "node": ">=7.0.0"
      }
    },
    "node_modules/@wessberg/ts-evaluator/node_modules/color-name": {
      "version": "1.1.4",
      "resolved": "https://registry.npmjs.org/color-name/-/color-name-1.1.4.tgz",
      "integrity": "sha512-dOy+3AuW3a2wNbZHIuMZpTcgjGuLU/uBL/ubcZF9OXbDo8ff4O8yVp5Bf0efS8uEoYo5q4Fx7dY9OgQGXgAsQA==",
      "dev": true
    },
    "node_modules/@wessberg/ts-evaluator/node_modules/has-flag": {
      "version": "4.0.0",
      "resolved": "https://registry.npmjs.org/has-flag/-/has-flag-4.0.0.tgz",
      "integrity": "sha512-EykJT/Q1KjTWctppgIAgfSO0tKVuZUjhgMr17kqTumMl6Afv3EISleU7qZUzoXDFTAHTDC4NOoG/ZxU3EvlMPQ==",
      "dev": true,
      "engines": {
        "node": ">=8"
      }
    },
    "node_modules/@wessberg/ts-evaluator/node_modules/supports-color": {
      "version": "7.2.0",
      "resolved": "https://registry.npmjs.org/supports-color/-/supports-color-7.2.0.tgz",
      "integrity": "sha512-qpCAvRl9stuOHveKsn7HncJRvv501qIacKzQlO/+Lwxc9+0q2wLyv4Dfvt80/DPn2pqOBsJdDiogXGR9+OvwRw==",
      "dev": true,
      "dependencies": {
        "has-flag": "^4.0.0"
      },
      "engines": {
        "node": ">=8"
      }
    },
    "node_modules/@xtuc/ieee754": {
      "version": "1.2.0",
      "resolved": "https://registry.npmjs.org/@xtuc/ieee754/-/ieee754-1.2.0.tgz",
      "integrity": "sha512-DX8nKgqcGwsc0eJSqYt5lwP4DH5FlHnmuWWBRy7X0NcaGR0ZtuyeESgMwTYVEtxmsNGY+qit4QYT/MIYTOTPeA==",
      "dev": true
    },
    "node_modules/@xtuc/long": {
      "version": "4.2.2",
      "resolved": "https://registry.npmjs.org/@xtuc/long/-/long-4.2.2.tgz",
      "integrity": "sha512-NuHqBY1PB/D8xU6s/thBgOAiAP7HOYDQ32+BFZILJ8ivkUkAHQnWfn6WhL79Owj1qmUnoN/YPhktdIoucipkAQ==",
      "dev": true
    },
    "node_modules/@yarnpkg/lockfile": {
      "version": "1.1.0",
      "resolved": "https://registry.npmjs.org/@yarnpkg/lockfile/-/lockfile-1.1.0.tgz",
      "integrity": "sha512-GpSwvyXOcOOlV70vbnzjj4fW5xW/FdUF6nQEt1ENy7m4ZCczi1+/buVUPAqmGfqznsORNFzUMjctTIp8a9tuCQ==",
      "dev": true
    },
    "node_modules/abab": {
      "version": "2.0.6",
      "resolved": "https://registry.npmjs.org/abab/-/abab-2.0.6.tgz",
      "integrity": "sha512-j2afSsaIENvHZN2B8GOpF566vZ5WVk5opAiMTvWgaQT8DkbOqsTfvNAvHoRGU2zzP8cPoqys+xHTRDWW8L+/BA==",
      "dev": true
    },
    "node_modules/abbrev": {
      "version": "1.1.1",
      "resolved": "https://registry.npmjs.org/abbrev/-/abbrev-1.1.1.tgz",
      "integrity": "sha512-nne9/IiQ/hzIhY6pdDnbBtz7DjPTKrY00P/zvPSm5pOFkl6xuGrGnXn/VtTNNfNtAfZ9/1RtehkszU9qcTii0Q==",
      "dev": true
    },
    "node_modules/abort-controller": {
      "version": "3.0.0",
      "resolved": "https://registry.npmjs.org/abort-controller/-/abort-controller-3.0.0.tgz",
      "integrity": "sha512-h8lQ8tacZYnR3vNQTgibj+tODHI5/+l06Au2Pcriv/Gmet0eaj4TwWH41sO9wnHDiQsEj19q0drzdWdeAHtweg==",
      "dependencies": {
        "event-target-shim": "^5.0.0"
      },
      "engines": {
        "node": ">=6.5"
      }
    },
    "node_modules/abs-svg-path": {
      "version": "0.1.1",
      "resolved": "https://registry.npmjs.org/abs-svg-path/-/abs-svg-path-0.1.1.tgz",
      "integrity": "sha512-d8XPSGjfyzlXC3Xx891DJRyZfqk5JU0BJrDQcsWomFIV1/BIzPW5HDH5iDdWpqWaav0YVIEzT1RHTwWr0FFshA=="
    },
    "node_modules/abstract-leveldown": {
      "version": "6.2.3",
      "resolved": "https://registry.npmjs.org/abstract-leveldown/-/abstract-leveldown-6.2.3.tgz",
      "integrity": "sha512-BsLm5vFMRUrrLeCcRc+G0t2qOaTzpoJQLOubq2XM72eNpjF5UdU5o/5NvlNhx95XHcAvcl8OMXr4mlg/fRgUXQ==",
      "dependencies": {
        "buffer": "^5.5.0",
        "immediate": "^3.2.3",
        "level-concat-iterator": "~2.0.0",
        "level-supports": "~1.0.0",
        "xtend": "~4.0.0"
      },
      "engines": {
        "node": ">=6"
      }
    },
    "node_modules/accepts": {
      "version": "1.3.8",
      "resolved": "https://registry.npmjs.org/accepts/-/accepts-1.3.8.tgz",
      "integrity": "sha512-PYAthTa2m2VKxuvSD3DPC/Gy+U+sOA1LAuT8mkmRuvw+NACSaeXEQ+NHcVF7rONl6qcaxV3Uuemwawk+7+SJLw==",
      "dev": true,
      "dependencies": {
        "mime-types": "~2.1.34",
        "negotiator": "0.6.3"
      },
      "engines": {
        "node": ">= 0.6"
      }
    },
    "node_modules/acorn": {
      "version": "8.11.2",
      "resolved": "https://registry.npmjs.org/acorn/-/acorn-8.11.2.tgz",
      "integrity": "sha512-nc0Axzp/0FILLEVsm4fNwLCwMttvhEI263QtVPQcbpfZZ3ts0hLsZGOpE6czNlid7CJ9MlyH8reXkpsf3YUY4w==",
      "dev": true,
      "bin": {
        "acorn": "bin/acorn"
      },
      "engines": {
        "node": ">=0.4.0"
      }
    },
    "node_modules/acorn-globals": {
      "version": "6.0.0",
      "resolved": "https://registry.npmjs.org/acorn-globals/-/acorn-globals-6.0.0.tgz",
      "integrity": "sha512-ZQl7LOWaF5ePqqcX4hLuv/bLXYQNfNWw2c0/yX/TsPRKamzHcTGQnlCjHT3TsmkOUVEPS3crCxiPfdzE/Trlhg==",
      "dev": true,
      "dependencies": {
        "acorn": "^7.1.1",
        "acorn-walk": "^7.1.1"
      }
    },
    "node_modules/acorn-globals/node_modules/acorn": {
      "version": "7.4.1",
      "resolved": "https://registry.npmjs.org/acorn/-/acorn-7.4.1.tgz",
      "integrity": "sha512-nQyp0o1/mNdbTO1PO6kHkwSrmgZ0MT/jCCpNiwbUjGoRN4dlBhqJtoQuCnEOKzgTVwg0ZWiCoQy6SxMebQVh8A==",
      "dev": true,
      "bin": {
        "acorn": "bin/acorn"
      },
      "engines": {
        "node": ">=0.4.0"
      }
    },
    "node_modules/acorn-import-assertions": {
      "version": "1.9.0",
      "resolved": "https://registry.npmjs.org/acorn-import-assertions/-/acorn-import-assertions-1.9.0.tgz",
      "integrity": "sha512-cmMwop9x+8KFhxvKrKfPYmN6/pKTYYHBqLa0DfvVZcKMJWNyWLnaqND7dx/qn66R7ewM1UX5XMaDVP5wlVTaVA==",
      "dev": true,
      "peerDependencies": {
        "acorn": "^8"
      }
    },
    "node_modules/acorn-jsx": {
      "version": "5.3.2",
      "resolved": "https://registry.npmjs.org/acorn-jsx/-/acorn-jsx-5.3.2.tgz",
      "integrity": "sha512-rq9s+JNhf0IChjtDXxllJ7g41oZk5SlXtp0LHwyA5cejwn7vKmKp4pPri6YEePv2PU65sAsegbXtIinmDFDXgQ==",
      "dev": true,
      "peerDependencies": {
        "acorn": "^6.0.0 || ^7.0.0 || ^8.0.0"
      }
    },
    "node_modules/acorn-walk": {
      "version": "7.2.0",
      "resolved": "https://registry.npmjs.org/acorn-walk/-/acorn-walk-7.2.0.tgz",
      "integrity": "sha512-OPdCF6GsMIP+Az+aWfAAOEt2/+iVDKE7oy6lJ098aoe59oAmK76qV6Gw60SbZ8jHuG2wH058GF4pLFbYamYrVA==",
      "dev": true,
      "engines": {
        "node": ">=0.4.0"
      }
    },
    "node_modules/adjust-sourcemap-loader": {
      "version": "4.0.0",
      "resolved": "https://registry.npmjs.org/adjust-sourcemap-loader/-/adjust-sourcemap-loader-4.0.0.tgz",
      "integrity": "sha512-OXwN5b9pCUXNQHJpwwD2qP40byEmSgzj8B4ydSN0uMNYWiFmJ6x6KwUllMmfk8Rwu/HJDFR7U8ubsWBoN0Xp0A==",
      "dev": true,
      "dependencies": {
        "loader-utils": "^2.0.0",
        "regex-parser": "^2.2.11"
      },
      "engines": {
        "node": ">=8.9"
      }
    },
    "node_modules/adjust-sourcemap-loader/node_modules/loader-utils": {
      "version": "2.0.4",
      "resolved": "https://registry.npmjs.org/loader-utils/-/loader-utils-2.0.4.tgz",
      "integrity": "sha512-xXqpXoINfFhgua9xiqD8fPFHgkoq1mmmpE92WlDbm9rNRd/EbRb+Gqf908T2DMfuHjjJlksiK2RbHVOdD/MqSw==",
      "dev": true,
      "dependencies": {
        "big.js": "^5.2.2",
        "emojis-list": "^3.0.0",
        "json5": "^2.1.2"
      },
      "engines": {
        "node": ">=8.9.0"
      }
    },
    "node_modules/agent-base": {
      "version": "6.0.2",
      "resolved": "https://registry.npmjs.org/agent-base/-/agent-base-6.0.2.tgz",
      "integrity": "sha512-RZNwNclF7+MS/8bDg70amg32dyeZGZxiDuQmZxKLAlQjr3jGyLx+4Kkk58UO7D2QdgFIQCovuSuZESne6RG6XQ==",
      "dev": true,
      "dependencies": {
        "debug": "4"
      },
      "engines": {
        "node": ">= 6.0.0"
      }
    },
    "node_modules/agentkeepalive": {
      "version": "4.5.0",
      "resolved": "https://registry.npmjs.org/agentkeepalive/-/agentkeepalive-4.5.0.tgz",
      "integrity": "sha512-5GG/5IbQQpC9FpkRGsSvZI5QYeSCzlJHdpBQntCsuTOxhKD8lqKhrleg2Yi7yvMIf82Ycmmqln9U8V9qwEiJew==",
      "dev": true,
      "dependencies": {
        "humanize-ms": "^1.2.1"
      },
      "engines": {
        "node": ">= 8.0.0"
      }
    },
    "node_modules/aggregate-error": {
      "version": "3.1.0",
      "resolved": "https://registry.npmjs.org/aggregate-error/-/aggregate-error-3.1.0.tgz",
      "integrity": "sha512-4I7Td01quW/RpocfNayFdFVk1qSuoh0E7JrbRJ16nH01HhKFQ88INq9Sd+nd72zqRySlr9BmDA8xlEJ6vJMrYA==",
      "dev": true,
      "dependencies": {
        "clean-stack": "^2.0.0",
        "indent-string": "^4.0.0"
      },
      "engines": {
        "node": ">=8"
      }
    },
    "node_modules/ajv": {
      "version": "8.12.0",
      "resolved": "https://registry.npmjs.org/ajv/-/ajv-8.12.0.tgz",
      "integrity": "sha512-sRu1kpcO9yLtYxBKvqfTeh9KzZEwO3STyX1HT+4CaDzC6HpTGYhIhPIzj9XuKU7KYDwnaeh5hcOwjy1QuJzBPA==",
      "dev": true,
      "dependencies": {
        "fast-deep-equal": "^3.1.1",
        "json-schema-traverse": "^1.0.0",
        "require-from-string": "^2.0.2",
        "uri-js": "^4.2.2"
      },
      "funding": {
        "type": "github",
        "url": "https://github.com/sponsors/epoberezkin"
      }
    },
    "node_modules/ajv-formats": {
      "version": "2.1.1",
      "resolved": "https://registry.npmjs.org/ajv-formats/-/ajv-formats-2.1.1.tgz",
      "integrity": "sha512-Wx0Kx52hxE7C18hkMEggYlEifqWZtYaRgouJor+WMdPnQyEK13vgEWyVNup7SoeeoLMsr4kf5h6dOW11I15MUA==",
      "dev": true,
      "dependencies": {
        "ajv": "^8.0.0"
      },
      "peerDependencies": {
        "ajv": "^8.0.0"
      },
      "peerDependenciesMeta": {
        "ajv": {
          "optional": true
        }
      }
    },
    "node_modules/ajv-keywords": {
      "version": "5.1.0",
      "resolved": "https://registry.npmjs.org/ajv-keywords/-/ajv-keywords-5.1.0.tgz",
      "integrity": "sha512-YCS/JNFAUyr5vAuhk1DWm1CBxRHW9LbJ2ozWeemrIqpbsqKjHVxYPyi5GC0rjZIT5JxJ3virVTS8wk4i/Z+krw==",
      "dev": true,
      "dependencies": {
        "fast-deep-equal": "^3.1.3"
      },
      "peerDependencies": {
        "ajv": "^8.8.2"
      }
    },
    "node_modules/almost-equal": {
      "version": "1.1.0",
      "resolved": "https://registry.npmjs.org/almost-equal/-/almost-equal-1.1.0.tgz",
      "integrity": "sha512-0V/PkoculFl5+0Lp47JoxUcO0xSxhIBvm+BxHdD/OgXNmdRpRHCFnKVuUoWyS9EzQP+otSGv0m9Lb4yVkQBn2A=="
    },
    "node_modules/angular-plotly.js": {
      "version": "5.2.2",
      "resolved": "https://registry.npmjs.org/angular-plotly.js/-/angular-plotly.js-5.2.2.tgz",
      "integrity": "sha512-DDVQ28Y5lHtRq9C5xuQ99pxOB3M6kwOiuF8yF6n13atccwZwGD2RaNjKGxOcP1/d73rERZz1tmkfSzplD1jjOg==",
      "dependencies": {
        "tslib": "^2.3.1"
      },
      "peerDependencies": {
        "@angular/common": ">=15.0.0",
        "@angular/core": ">=15.0.0"
      }
    },
    "node_modules/anova": {
      "version": "1.0.2",
      "resolved": "https://registry.npmjs.org/anova/-/anova-1.0.2.tgz",
      "integrity": "sha512-bm+JdQ1SPQ2ixPLJ6Ih540y2+ScpsbaOvtKY+NbCu/UVEeAj8La0ExW2Yefg0WMnUnQDKANxPU7oyiPzyBrmOQ==",
      "dependencies": {
        "statistical-methods": "^1.0.2"
      }
    },
    "node_modules/ansi-colors": {
      "version": "4.1.3",
      "resolved": "https://registry.npmjs.org/ansi-colors/-/ansi-colors-4.1.3.tgz",
      "integrity": "sha512-/6w/C21Pm1A7aZitlI5Ni/2J6FFQN8i1Cvz3kHABAAbw93v/NlvKdVOqz7CCWz/3iv/JplRSEEZ83XION15ovw==",
      "dev": true,
      "engines": {
        "node": ">=6"
      }
    },
    "node_modules/ansi-escapes": {
      "version": "4.3.2",
      "resolved": "https://registry.npmjs.org/ansi-escapes/-/ansi-escapes-4.3.2.tgz",
      "integrity": "sha512-gKXj5ALrKWQLsYG9jlTRmR/xKluxHV+Z9QEwNIgCfM1/uwPMCuzVVnh5mwTd+OuBZcwSIMbqssNWRm1lE51QaQ==",
      "dev": true,
      "dependencies": {
        "type-fest": "^0.21.3"
      },
      "engines": {
        "node": ">=8"
      },
      "funding": {
        "url": "https://github.com/sponsors/sindresorhus"
      }
    },
    "node_modules/ansi-html-community": {
      "version": "0.0.8",
      "resolved": "https://registry.npmjs.org/ansi-html-community/-/ansi-html-community-0.0.8.tgz",
      "integrity": "sha512-1APHAyr3+PCamwNw3bXCPp4HFLONZt/yIH0sZp0/469KWNTEy+qN5jQ3GVX6DMZ1UXAi34yVwtTeaG/HpBuuzw==",
      "dev": true,
      "engines": [
        "node >= 0.8.0"
      ],
      "bin": {
        "ansi-html": "bin/ansi-html"
      }
    },
    "node_modules/ansi-regex": {
      "version": "5.0.1",
      "resolved": "https://registry.npmjs.org/ansi-regex/-/ansi-regex-5.0.1.tgz",
      "integrity": "sha512-quJQXlTSUGL2LH9SUXo8VwsY4soanhgo6LNSm84E1LBcE8s3O0wpdiRzyR9z/ZZJMlMWv37qOOb9pdJlMUEKFQ==",
      "engines": {
        "node": ">=8"
      }
    },
    "node_modules/ansi-styles": {
      "version": "3.2.1",
      "resolved": "https://registry.npmjs.org/ansi-styles/-/ansi-styles-3.2.1.tgz",
      "integrity": "sha512-VT0ZI6kZRdTh8YyJw3SMbYm/u+NqfsAxEpWO0Pf9sq8/e94WxxOpPKx9FR1FlyCtOVDNOQ+8ntlqFxiRc+r5qA==",
      "dependencies": {
        "color-convert": "^1.9.0"
      },
      "engines": {
        "node": ">=4"
      }
    },
    "node_modules/anymatch": {
      "version": "3.1.3",
      "resolved": "https://registry.npmjs.org/anymatch/-/anymatch-3.1.3.tgz",
      "integrity": "sha512-KMReFUr0B4t+D+OBkjR3KYqvocp2XaSzO55UcB6mgQMd3KbcE+mWTyvVV7D/zsdEbNnV6acZUutkiHQXvTr1Rw==",
      "dependencies": {
        "normalize-path": "^3.0.0",
        "picomatch": "^2.0.4"
      },
      "engines": {
        "node": ">= 8"
      }
    },
    "node_modules/aproba": {
      "version": "2.0.0",
      "resolved": "https://registry.npmjs.org/aproba/-/aproba-2.0.0.tgz",
      "integrity": "sha512-lYe4Gx7QT+MKGbDsA+Z+he/Wtef0BiwDOlK/XkBrdfsh9J/jPPXbX0tE9x9cl27Tmu5gg3QUbUrQYa/y+KOHPQ==",
      "dev": true
    },
    "node_modules/are-we-there-yet": {
      "version": "3.0.1",
      "resolved": "https://registry.npmjs.org/are-we-there-yet/-/are-we-there-yet-3.0.1.tgz",
      "integrity": "sha512-QZW4EDmGwlYur0Yyf/b2uGucHQMa8aFUP7eu9ddR73vvhFyt4V0Vl3QHPcTNJ8l6qYOBdxgXdnBXQrHilfRQBg==",
      "dev": true,
      "dependencies": {
        "delegates": "^1.0.0",
        "readable-stream": "^3.6.0"
      },
      "engines": {
        "node": "^12.13.0 || ^14.15.0 || >=16.0.0"
      }
    },
    "node_modules/argparse": {
      "version": "1.0.10",
      "resolved": "https://registry.npmjs.org/argparse/-/argparse-1.0.10.tgz",
      "integrity": "sha512-o5Roy6tNG4SL/FOkCAN6RzjiakZS25RLYFrcMttJqbdd8BWrnA+fGz57iN5Pb06pvBGvl5gQ0B48dJlslXvoTg==",
      "dev": true,
      "dependencies": {
        "sprintf-js": "~1.0.2"
      }
    },
    "node_modules/array-bounds": {
      "version": "1.0.1",
      "resolved": "https://registry.npmjs.org/array-bounds/-/array-bounds-1.0.1.tgz",
      "integrity": "sha512-8wdW3ZGk6UjMPJx/glyEt0sLzzwAE1bhToPsO1W2pbpR2gULyxe3BjSiuJFheP50T/GgODVPz2fuMUmIywt8cQ=="
    },
    "node_modules/array-find-index": {
      "version": "1.0.2",
      "resolved": "https://registry.npmjs.org/array-find-index/-/array-find-index-1.0.2.tgz",
      "integrity": "sha512-M1HQyIXcBGtVywBt8WVdim+lrNaK7VHp99Qt5pSNziXznKHViIBbXWtfRTpEFpF/c4FdfxNAsCCwPp5phBYJtw==",
      "engines": {
        "node": ">=0.10.0"
      }
    },
    "node_modules/array-flatten": {
      "version": "2.1.2",
      "resolved": "https://registry.npmjs.org/array-flatten/-/array-flatten-2.1.2.tgz",
      "integrity": "sha512-hNfzcOV8W4NdualtqBFPyVO+54DSJuZGY9qT4pRroB6S9e3iiido2ISIC5h9R2sPJ8H3FHCIiEnsv1lPXO3KtQ==",
      "dev": true
    },
    "node_modules/array-normalize": {
      "version": "1.1.4",
      "resolved": "https://registry.npmjs.org/array-normalize/-/array-normalize-1.1.4.tgz",
      "integrity": "sha512-fCp0wKFLjvSPmCn4F5Tiw4M3lpMZoHlCjfcs7nNzuj3vqQQ1/a8cgB9DXcpDSn18c+coLnaW7rqfcYCvKbyJXg==",
      "dependencies": {
        "array-bounds": "^1.0.0"
      }
    },
    "node_modules/array-range": {
      "version": "1.0.1",
      "resolved": "https://registry.npmjs.org/array-range/-/array-range-1.0.1.tgz",
      "integrity": "sha512-shdaI1zT3CVNL2hnx9c0JMc0ZogGaxDs5e85akgHWKYa0yVbIyp06Ind3dVkTj/uuFrzaHBOyqFzo+VV6aXgtA=="
    },
    "node_modules/array-rearrange": {
      "version": "2.2.2",
      "resolved": "https://registry.npmjs.org/array-rearrange/-/array-rearrange-2.2.2.tgz",
      "integrity": "sha512-UfobP5N12Qm4Qu4fwLDIi2v6+wZsSf6snYSxAMeKhrh37YGnNWZPRmVEKc/2wfms53TLQnzfpG8wCx2Y/6NG1w=="
    },
    "node_modules/asynckit": {
      "version": "0.4.0",
      "resolved": "https://registry.npmjs.org/asynckit/-/asynckit-0.4.0.tgz",
      "integrity": "sha512-Oei9OH4tRh0YqU3GxhX79dM/mwVgvbZJaSNaRk+bshkj0S5cfHcgYakreBjrHwatXKbz+IoIdYLxrKim2MjW0Q=="
    },
    "node_modules/autoprefixer": {
      "version": "10.4.14",
      "resolved": "https://registry.npmjs.org/autoprefixer/-/autoprefixer-10.4.14.tgz",
      "integrity": "sha512-FQzyfOsTlwVzjHxKEqRIAdJx9niO6VCBCoEwax/VLSoQF29ggECcPuBqUMZ+u8jCZOPSy8b8/8KnuFbp0SaFZQ==",
      "dev": true,
      "funding": [
        {
          "type": "opencollective",
          "url": "https://opencollective.com/postcss/"
        },
        {
          "type": "tidelift",
          "url": "https://tidelift.com/funding/github/npm/autoprefixer"
        }
      ],
      "dependencies": {
        "browserslist": "^4.21.5",
        "caniuse-lite": "^1.0.30001464",
        "fraction.js": "^4.2.0",
        "normalize-range": "^0.1.2",
        "picocolors": "^1.0.0",
        "postcss-value-parser": "^4.2.0"
      },
      "bin": {
        "autoprefixer": "bin/autoprefixer"
      },
      "engines": {
        "node": "^10 || ^12 || >=14"
      },
      "peerDependencies": {
        "postcss": "^8.1.0"
      }
    },
    "node_modules/axios": {
      "version": "1.6.0",
      "resolved": "https://registry.npmjs.org/axios/-/axios-1.6.0.tgz",
      "integrity": "sha512-EZ1DYihju9pwVB+jg67ogm+Tmqc6JmhamRN6I4Zt8DfZu5lbcQGw3ozH9lFejSJgs/ibaef3A9PMXPLeefFGJg==",
      "dependencies": {
        "follow-redirects": "^1.15.0",
        "form-data": "^4.0.0",
        "proxy-from-env": "^1.1.0"
      }
    },
    "node_modules/axios-retry": {
      "version": "3.8.1",
      "resolved": "https://registry.npmjs.org/axios-retry/-/axios-retry-3.8.1.tgz",
      "integrity": "sha512-4XseuArB4CEbfLRtMpUods2q8MLBvD4r8ifKgK4SP2FRgzQIPUDpzZ+cjQ/19eu3w2UpKgkJA+myEh2BYDSjqQ==",
      "dependencies": {
        "@babel/runtime": "^7.15.4",
        "is-retry-allowed": "^2.2.0"
      }
    },
    "node_modules/babel-loader": {
      "version": "9.1.3",
      "resolved": "https://registry.npmjs.org/babel-loader/-/babel-loader-9.1.3.tgz",
      "integrity": "sha512-xG3ST4DglodGf8qSwv0MdeWLhrDsw/32QMdTO5T1ZIp9gQur0HkCyFs7Awskr10JKXFXwpAhiCuYX5oGXnRGbw==",
      "dev": true,
      "dependencies": {
        "find-cache-dir": "^4.0.0",
        "schema-utils": "^4.0.0"
      },
      "engines": {
        "node": ">= 14.15.0"
      },
      "peerDependencies": {
        "@babel/core": "^7.12.0",
        "webpack": ">=5"
      }
    },
    "node_modules/babel-plugin-istanbul": {
      "version": "6.1.1",
      "resolved": "https://registry.npmjs.org/babel-plugin-istanbul/-/babel-plugin-istanbul-6.1.1.tgz",
      "integrity": "sha512-Y1IQok9821cC9onCx5otgFfRm7Lm+I+wwxOx738M/WLPZ9Q42m4IG5W0FNX8WLL2gYMZo3JkuXIH2DOpWM+qwA==",
      "dev": true,
      "dependencies": {
        "@babel/helper-plugin-utils": "^7.0.0",
        "@istanbuljs/load-nyc-config": "^1.0.0",
        "@istanbuljs/schema": "^0.1.2",
        "istanbul-lib-instrument": "^5.0.4",
        "test-exclude": "^6.0.0"
      },
      "engines": {
        "node": ">=8"
      }
    },
    "node_modules/babel-plugin-polyfill-corejs2": {
      "version": "0.4.6",
      "resolved": "https://registry.npmjs.org/babel-plugin-polyfill-corejs2/-/babel-plugin-polyfill-corejs2-0.4.6.tgz",
      "integrity": "sha512-jhHiWVZIlnPbEUKSSNb9YoWcQGdlTLq7z1GHL4AjFxaoOUMuuEVJ+Y4pAaQUGOGk93YsVCKPbqbfw3m0SM6H8Q==",
      "dev": true,
      "dependencies": {
        "@babel/compat-data": "^7.22.6",
        "@babel/helper-define-polyfill-provider": "^0.4.3",
        "semver": "^6.3.1"
      },
      "peerDependencies": {
        "@babel/core": "^7.4.0 || ^8.0.0-0 <8.0.0"
      }
    },
    "node_modules/babel-plugin-polyfill-corejs2/node_modules/semver": {
      "version": "6.3.1",
      "resolved": "https://registry.npmjs.org/semver/-/semver-6.3.1.tgz",
      "integrity": "sha512-BR7VvDCVHO+q2xBEWskxS6DJE1qRnb7DxzUrogb71CWoSficBxYsiAGd+Kl0mmq/MprG9yArRkyrQxTO6XjMzA==",
      "dev": true,
      "bin": {
        "semver": "bin/semver.js"
      }
    },
    "node_modules/babel-plugin-polyfill-corejs3": {
      "version": "0.8.6",
      "resolved": "https://registry.npmjs.org/babel-plugin-polyfill-corejs3/-/babel-plugin-polyfill-corejs3-0.8.6.tgz",
      "integrity": "sha512-leDIc4l4tUgU7str5BWLS2h8q2N4Nf6lGZP6UrNDxdtfF2g69eJ5L0H7S8A5Ln/arfFAfHor5InAdZuIOwZdgQ==",
      "dev": true,
      "dependencies": {
        "@babel/helper-define-polyfill-provider": "^0.4.3",
        "core-js-compat": "^3.33.1"
      },
      "peerDependencies": {
        "@babel/core": "^7.4.0 || ^8.0.0-0 <8.0.0"
      }
    },
    "node_modules/babel-plugin-polyfill-regenerator": {
      "version": "0.5.3",
      "resolved": "https://registry.npmjs.org/babel-plugin-polyfill-regenerator/-/babel-plugin-polyfill-regenerator-0.5.3.tgz",
      "integrity": "sha512-8sHeDOmXC8csczMrYEOf0UTNa4yE2SxV5JGeT/LP1n0OYVDUUFPxG9vdk2AlDlIit4t+Kf0xCtpgXPBwnn/9pw==",
      "dev": true,
      "dependencies": {
        "@babel/helper-define-polyfill-provider": "^0.4.3"
      },
      "peerDependencies": {
        "@babel/core": "^7.4.0 || ^8.0.0-0 <8.0.0"
      }
    },
    "node_modules/balanced-match": {
      "version": "1.0.2",
      "resolved": "https://registry.npmjs.org/balanced-match/-/balanced-match-1.0.2.tgz",
      "integrity": "sha512-3oSeUO0TMV67hN1AmbXsK4yaqU7tjiHlbxRDZOpH0KW9+CeX4bRAaX0Anxt0tx2MrpRpWwQaPwIlISEJhYU5Pw==",
      "dev": true
    },
    "node_modules/base64-js": {
      "version": "1.5.1",
      "resolved": "https://registry.npmjs.org/base64-js/-/base64-js-1.5.1.tgz",
      "integrity": "sha512-AKpaYlHn8t4SVbOHCy+b5+KKgvR4vrsD8vbvrbiQJps7fKDTkjkDry6ji0rUJjC0kzbNePLwzxq8iypo41qeWA==",
      "funding": [
        {
          "type": "github",
          "url": "https://github.com/sponsors/feross"
        },
        {
          "type": "patreon",
          "url": "https://www.patreon.com/feross"
        },
        {
          "type": "consulting",
          "url": "https://feross.org/support"
        }
      ]
    },
    "node_modules/base64id": {
      "version": "2.0.0",
      "resolved": "https://registry.npmjs.org/base64id/-/base64id-2.0.0.tgz",
      "integrity": "sha512-lGe34o6EHj9y3Kts9R4ZYs/Gr+6N7MCaMlIFA3F1R2O5/m7K06AxfSeO5530PEERE6/WyEg3lsuyw4GHlPZHog==",
      "dev": true,
      "engines": {
        "node": "^4.5.0 || >= 5.9"
      }
    },
    "node_modules/batch": {
      "version": "0.6.1",
      "resolved": "https://registry.npmjs.org/batch/-/batch-0.6.1.tgz",
      "integrity": "sha512-x+VAiMRL6UPkx+kudNvxTl6hB2XNNCG2r+7wixVfIYwu/2HKRXimwQyaumLjMveWvT2Hkd/cAJw+QBMfJ/EKVw==",
      "dev": true
    },
    "node_modules/big.js": {
      "version": "5.2.2",
      "resolved": "https://registry.npmjs.org/big.js/-/big.js-5.2.2.tgz",
      "integrity": "sha512-vyL2OymJxmarO8gxMr0mhChsO9QGwhynfuu4+MHTAW6czfq9humCB7rKpUjDd9YUiDPU4mzpyupFSvOClAwbmQ==",
      "dev": true,
      "engines": {
        "node": "*"
      }
    },
    "node_modules/binary-extensions": {
      "version": "2.2.0",
      "resolved": "https://registry.npmjs.org/binary-extensions/-/binary-extensions-2.2.0.tgz",
      "integrity": "sha512-jDctJ/IVQbZoJykoeHbhXpOlNBqGNcwXJKJog42E5HDPUwQTSdjCHdihjj0DlnheQ7blbT6dHOafNAiS8ooQKA==",
      "engines": {
        "node": ">=8"
      }
    },
    "node_modules/binary-search-bounds": {
      "version": "2.0.5",
      "resolved": "https://registry.npmjs.org/binary-search-bounds/-/binary-search-bounds-2.0.5.tgz",
      "integrity": "sha512-H0ea4Fd3lS1+sTEB2TgcLoK21lLhwEJzlQv3IN47pJS976Gx4zoWe0ak3q+uYh60ppQxg9F16Ri4tS1sfD4+jA=="
    },
    "node_modules/bit-twiddle": {
      "version": "1.0.2",
      "resolved": "https://registry.npmjs.org/bit-twiddle/-/bit-twiddle-1.0.2.tgz",
      "integrity": "sha512-B9UhK0DKFZhoTFcfvAzhqsjStvGJp9vYWf3+6SNTtdSQnvIgfkHbgHrg/e4+TH71N2GDu8tpmCVoyfrL1d7ntA=="
    },
    "node_modules/bitmap-sdf": {
      "version": "1.0.4",
      "resolved": "https://registry.npmjs.org/bitmap-sdf/-/bitmap-sdf-1.0.4.tgz",
      "integrity": "sha512-1G3U4n5JE6RAiALMxu0p1XmeZkTeCwGKykzsLTCqVzfSDaN6S7fKnkIkfejogz+iwqBWc0UYAIKnKHNN7pSfDg=="
    },
    "node_modules/bl": {
      "version": "4.1.0",
      "resolved": "https://registry.npmjs.org/bl/-/bl-4.1.0.tgz",
      "integrity": "sha512-1W07cM9gS6DcLperZfFSj+bWLtaPGSOHWhPiGzXmvVJbRLdG82sH/Kn8EtW1VqWVA54AKf2h5k5BbnIbwF3h6w==",
      "dev": true,
      "dependencies": {
        "buffer": "^5.5.0",
        "inherits": "^2.0.4",
        "readable-stream": "^3.4.0"
      }
    },
    "node_modules/body-parser": {
      "version": "1.20.2",
      "resolved": "https://registry.npmjs.org/body-parser/-/body-parser-1.20.2.tgz",
      "integrity": "sha512-ml9pReCu3M61kGlqoTm2umSXTlRTuGTx0bfYj+uIUKKYycG5NtSbeetV3faSU6R7ajOPw0g/J1PvK4qNy7s5bA==",
      "dev": true,
      "dependencies": {
        "bytes": "3.1.2",
        "content-type": "~1.0.5",
        "debug": "2.6.9",
        "depd": "2.0.0",
        "destroy": "1.2.0",
        "http-errors": "2.0.0",
        "iconv-lite": "0.4.24",
        "on-finished": "2.4.1",
        "qs": "6.11.0",
        "raw-body": "2.5.2",
        "type-is": "~1.6.18",
        "unpipe": "1.0.0"
      },
      "engines": {
        "node": ">= 0.8",
        "npm": "1.2.8000 || >= 1.4.16"
      }
    },
    "node_modules/body-parser/node_modules/debug": {
      "version": "2.6.9",
      "resolved": "https://registry.npmjs.org/debug/-/debug-2.6.9.tgz",
      "integrity": "sha512-bC7ElrdJaJnPbAP+1EotYvqZsb3ecl5wi6Bfi6BJTUcNowp6cvspg0jXznRTKDjm/E7AdgFBVeAPVMNcKGsHMA==",
      "dev": true,
      "dependencies": {
        "ms": "2.0.0"
      }
    },
    "node_modules/body-parser/node_modules/ms": {
      "version": "2.0.0",
      "resolved": "https://registry.npmjs.org/ms/-/ms-2.0.0.tgz",
      "integrity": "sha512-Tpp60P6IUJDTuOq/5Z8cdskzJujfwqfOTkrwIwj7IRISpnkJnT6SyJ4PCPnGMoFjC9ddhal5KVIYtAt97ix05A==",
      "dev": true
    },
    "node_modules/bonjour-service": {
      "version": "1.1.1",
      "resolved": "https://registry.npmjs.org/bonjour-service/-/bonjour-service-1.1.1.tgz",
      "integrity": "sha512-Z/5lQRMOG9k7W+FkeGTNjh7htqn/2LMnfOvBZ8pynNZCM9MwkQkI3zeI4oz09uWdcgmgHugVvBqxGg4VQJ5PCg==",
      "dev": true,
      "dependencies": {
        "array-flatten": "^2.1.2",
        "dns-equal": "^1.0.0",
        "fast-deep-equal": "^3.1.3",
        "multicast-dns": "^7.2.5"
      }
    },
    "node_modules/boolbase": {
      "version": "1.0.0",
      "resolved": "https://registry.npmjs.org/boolbase/-/boolbase-1.0.0.tgz",
      "integrity": "sha512-JZOSA7Mo9sNGB8+UjSgzdLtokWAky1zbztM3WRLCbZ70/3cTANmQmOdR7y2g+J0e2WXywy1yS468tY+IruqEww==",
      "dev": true
    },
    "node_modules/bootstrap": {
      "version": "5.3.2",
      "resolved": "https://registry.npmjs.org/bootstrap/-/bootstrap-5.3.2.tgz",
      "integrity": "sha512-D32nmNWiQHo94BKHLmOrdjlL05q1c8oxbtBphQFb9Z5to6eGRDCm0QgeaZ4zFBHzfg2++rqa2JkqCcxDy0sH0g==",
      "funding": [
        {
          "type": "github",
          "url": "https://github.com/sponsors/twbs"
        },
        {
          "type": "opencollective",
          "url": "https://opencollective.com/bootstrap"
        }
      ],
      "peerDependencies": {
        "@popperjs/core": "^2.11.8"
      }
    },
    "node_modules/bootstrap-icons": {
      "version": "1.11.1",
      "resolved": "https://registry.npmjs.org/bootstrap-icons/-/bootstrap-icons-1.11.1.tgz",
      "integrity": "sha512-F0DDp7nKUX+x/QtpfRZ+XHFya60ng9nfdpdS59vDDfs4Uhuxp7zym/QavMsu/xx51txkoM9eVmpE7D08N35blw==",
      "funding": [
        {
          "type": "github",
          "url": "https://github.com/sponsors/twbs"
        },
        {
          "type": "opencollective",
          "url": "https://opencollective.com/bootstrap"
        }
      ]
    },
    "node_modules/brace-expansion": {
      "version": "1.1.11",
      "resolved": "https://registry.npmjs.org/brace-expansion/-/brace-expansion-1.1.11.tgz",
      "integrity": "sha512-iCuPHDFgrHX7H2vEI/5xpz07zSHB00TpugqhmYtVmMO6518mCuRMoOYFldEBl0g187ufozdaHgWKcYFb61qGiA==",
      "dev": true,
      "dependencies": {
        "balanced-match": "^1.0.0",
        "concat-map": "0.0.1"
      }
    },
    "node_modules/braces": {
      "version": "3.0.2",
      "resolved": "https://registry.npmjs.org/braces/-/braces-3.0.2.tgz",
      "integrity": "sha512-b8um+L1RzM3WDSzvhm6gIz1yfTbBt6YTlcEKAvsmqCZZFw46z626lVj9j1yEPW33H5H+lBQpZMP1k8l+78Ha0A==",
      "dependencies": {
        "fill-range": "^7.0.1"
      },
      "engines": {
        "node": ">=8"
      }
    },
    "node_modules/browser-process-hrtime": {
      "version": "1.0.0",
      "resolved": "https://registry.npmjs.org/browser-process-hrtime/-/browser-process-hrtime-1.0.0.tgz",
      "integrity": "sha512-9o5UecI3GhkpM6DrXr69PblIuWxPKk9Y0jHBRhdocZ2y7YECBFCsHm79Pr3OyR2AvjhDkabFJaDJMYRazHgsow==",
      "dev": true
    },
    "node_modules/browserslist": {
      "version": "4.22.1",
      "resolved": "https://registry.npmjs.org/browserslist/-/browserslist-4.22.1.tgz",
      "integrity": "sha512-FEVc202+2iuClEhZhrWy6ZiAcRLvNMyYcxZ8raemul1DYVOVdFsbqckWLdsixQZCpJlwe77Z3UTalE7jsjnKfQ==",
      "funding": [
        {
          "type": "opencollective",
          "url": "https://opencollective.com/browserslist"
        },
        {
          "type": "tidelift",
          "url": "https://tidelift.com/funding/github/npm/browserslist"
        },
        {
          "type": "github",
          "url": "https://github.com/sponsors/ai"
        }
      ],
      "dependencies": {
        "caniuse-lite": "^1.0.30001541",
        "electron-to-chromium": "^1.4.535",
        "node-releases": "^2.0.13",
        "update-browserslist-db": "^1.0.13"
      },
      "bin": {
        "browserslist": "cli.js"
      },
      "engines": {
        "node": "^6 || ^7 || ^8 || ^9 || ^10 || ^11 || ^12 || >=13.7"
      }
    },
    "node_modules/buffer": {
      "version": "5.7.1",
      "resolved": "https://registry.npmjs.org/buffer/-/buffer-5.7.1.tgz",
      "integrity": "sha512-EHcyIPBQ4BSGlvjB16k5KgAJ27CIsHY/2JBmCRReo48y9rQ3MaUzWX3KVlBa4U7MyX02HdVj0K7C3WaB3ju7FQ==",
      "funding": [
        {
          "type": "github",
          "url": "https://github.com/sponsors/feross"
        },
        {
          "type": "patreon",
          "url": "https://www.patreon.com/feross"
        },
        {
          "type": "consulting",
          "url": "https://feross.org/support"
        }
      ],
      "dependencies": {
        "base64-js": "^1.3.1",
        "ieee754": "^1.1.13"
      }
    },
    "node_modules/buffer-from": {
      "version": "1.1.2",
      "resolved": "https://registry.npmjs.org/buffer-from/-/buffer-from-1.1.2.tgz",
      "integrity": "sha512-E+XQCRwSbaaiChtv6k6Dwgc+bx+Bs6vuKJHHl5kox/BaKbhiXzqQOwK4cO22yElGp2OCmjwVhT3HmxgyPGnJfQ=="
    },
    "node_modules/builtins": {
      "version": "5.0.1",
      "resolved": "https://registry.npmjs.org/builtins/-/builtins-5.0.1.tgz",
      "integrity": "sha512-qwVpFEHNfhYJIzNRBvd2C1kyo6jz3ZSMPyyuR47OPdiKWlbYnZNyDWuyR175qDnAJLiCo5fBBqPb3RiXgWlkOQ==",
      "dev": true,
      "dependencies": {
        "semver": "^7.0.0"
      }
    },
    "node_modules/bytes": {
      "version": "3.1.2",
      "resolved": "https://registry.npmjs.org/bytes/-/bytes-3.1.2.tgz",
      "integrity": "sha512-/Nf7TyzTx6S3yRJObOAV7956r8cr2+Oj8AC5dt8wSP3BQAoeX58NoHyCU8P8zGkNXStjTSi6fzO6F0pBdcYbEg==",
      "dev": true,
      "engines": {
        "node": ">= 0.8"
      }
    },
    "node_modules/cacache": {
      "version": "17.1.4",
      "resolved": "https://registry.npmjs.org/cacache/-/cacache-17.1.4.tgz",
      "integrity": "sha512-/aJwG2l3ZMJ1xNAnqbMpA40of9dj/pIH3QfiuQSqjfPJF747VR0J/bHn+/KdNnHKc6XQcWt/AfRSBft82W1d2A==",
      "dev": true,
      "dependencies": {
        "@npmcli/fs": "^3.1.0",
        "fs-minipass": "^3.0.0",
        "glob": "^10.2.2",
        "lru-cache": "^7.7.1",
        "minipass": "^7.0.3",
        "minipass-collect": "^1.0.2",
        "minipass-flush": "^1.0.5",
        "minipass-pipeline": "^1.2.4",
        "p-map": "^4.0.0",
        "ssri": "^10.0.0",
        "tar": "^6.1.11",
        "unique-filename": "^3.0.0"
      },
      "engines": {
        "node": "^14.17.0 || ^16.13.0 || >=18.0.0"
      }
    },
    "node_modules/cacache/node_modules/brace-expansion": {
      "version": "2.0.1",
      "resolved": "https://registry.npmjs.org/brace-expansion/-/brace-expansion-2.0.1.tgz",
      "integrity": "sha512-XnAIvQ8eM+kC6aULx6wuQiwVsnzsi9d3WxzV3FpWTGA19F621kwdbsAcFKXgKUHZWsy+mY6iL1sHTxWEFCytDA==",
      "dev": true,
      "dependencies": {
        "balanced-match": "^1.0.0"
      }
    },
    "node_modules/cacache/node_modules/glob": {
      "version": "10.3.10",
      "resolved": "https://registry.npmjs.org/glob/-/glob-10.3.10.tgz",
      "integrity": "sha512-fa46+tv1Ak0UPK1TOy/pZrIybNNt4HCv7SDzwyfiOZkvZLEbjsZkJBPtDHVshZjbecAoAGSC20MjLDG/qr679g==",
      "dev": true,
      "dependencies": {
        "foreground-child": "^3.1.0",
        "jackspeak": "^2.3.5",
        "minimatch": "^9.0.1",
        "minipass": "^5.0.0 || ^6.0.2 || ^7.0.0",
        "path-scurry": "^1.10.1"
      },
      "bin": {
        "glob": "dist/esm/bin.mjs"
      },
      "engines": {
        "node": ">=16 || 14 >=14.17"
      },
      "funding": {
        "url": "https://github.com/sponsors/isaacs"
      }
    },
    "node_modules/cacache/node_modules/lru-cache": {
      "version": "7.18.3",
      "resolved": "https://registry.npmjs.org/lru-cache/-/lru-cache-7.18.3.tgz",
      "integrity": "sha512-jumlc0BIUrS3qJGgIkWZsyfAM7NCWiBcCDhnd+3NNM5KbBmLTgHVfWBcg6W+rLUsIpzpERPsvwUP7CckAQSOoA==",
      "dev": true,
      "engines": {
        "node": ">=12"
      }
    },
    "node_modules/cacache/node_modules/minimatch": {
      "version": "9.0.3",
      "resolved": "https://registry.npmjs.org/minimatch/-/minimatch-9.0.3.tgz",
      "integrity": "sha512-RHiac9mvaRw0x3AYRgDC1CxAP7HTcNrrECeA8YYJeWnpo+2Q5CegtZjaotWTWxDG3UeGA1coE05iH1mPjT/2mg==",
      "dev": true,
      "dependencies": {
        "brace-expansion": "^2.0.1"
      },
      "engines": {
        "node": ">=16 || 14 >=14.17"
      },
      "funding": {
        "url": "https://github.com/sponsors/isaacs"
      }
    },
    "node_modules/cacache/node_modules/minipass": {
      "version": "7.0.4",
      "resolved": "https://registry.npmjs.org/minipass/-/minipass-7.0.4.tgz",
      "integrity": "sha512-jYofLM5Dam9279rdkWzqHozUo4ybjdZmCsDHePy5V/PbBcVMiSZR97gmAy45aqi8CK1lG2ECd356FU86avfwUQ==",
      "dev": true,
      "engines": {
        "node": ">=16 || 14 >=14.17"
      }
    },
    "node_modules/call-bind": {
      "version": "1.0.5",
      "resolved": "https://registry.npmjs.org/call-bind/-/call-bind-1.0.5.tgz",
      "integrity": "sha512-C3nQxfFZxFRVoJoGKKI8y3MOEo129NQ+FgQ08iye+Mk4zNZZGdjfs06bVTr+DBSlA66Q2VEcMki/cUCP4SercQ==",
      "dependencies": {
        "function-bind": "^1.1.2",
        "get-intrinsic": "^1.2.1",
        "set-function-length": "^1.1.1"
      },
      "funding": {
        "url": "https://github.com/sponsors/ljharb"
      }
    },
    "node_modules/callsites": {
      "version": "3.1.0",
      "resolved": "https://registry.npmjs.org/callsites/-/callsites-3.1.0.tgz",
      "integrity": "sha512-P8BjAsXvZS+VIDUI11hHCQEv74YT67YUi5JJFNWIqL235sBmjX4+qx9Muvls5ivyNENctx46xQLQ3aTuE7ssaQ==",
      "dev": true,
      "engines": {
        "node": ">=6"
      }
    },
    "node_modules/camelcase": {
      "version": "5.3.1",
      "resolved": "https://registry.npmjs.org/camelcase/-/camelcase-5.3.1.tgz",
      "integrity": "sha512-L28STB170nwWS63UjtlEOE3dldQApaJXZkOI1uMFfzf3rRuPegHaHesyee+YxQ+W6SvRDQV6UrdOdRiR153wJg==",
      "dev": true,
      "engines": {
        "node": ">=6"
      }
    },
    "node_modules/caniuse-lite": {
      "version": "1.0.30001559",
      "resolved": "https://registry.npmjs.org/caniuse-lite/-/caniuse-lite-1.0.30001559.tgz",
      "integrity": "sha512-cPiMKZgqgkg5LY3/ntGeLFUpi6tzddBNS58A4tnTgQw1zON7u2sZMU7SzOeVH4tj20++9ggL+V6FDOFMTaFFYA==",
      "funding": [
        {
          "type": "opencollective",
          "url": "https://opencollective.com/browserslist"
        },
        {
          "type": "tidelift",
          "url": "https://tidelift.com/funding/github/npm/caniuse-lite"
        },
        {
          "type": "github",
          "url": "https://github.com/sponsors/ai"
        }
      ]
    },
    "node_modules/canvas-fit": {
      "version": "1.5.0",
      "resolved": "https://registry.npmjs.org/canvas-fit/-/canvas-fit-1.5.0.tgz",
      "integrity": "sha512-onIcjRpz69/Hx5bB5HGbYKUF2uC6QT6Gp+pfpGm3A7mPfcluSLV5v4Zu+oflDUwLdUw0rLIBhUbi0v8hM4FJQQ==",
      "dependencies": {
        "element-size": "^1.1.1"
      }
    },
    "node_modules/chalk": {
      "version": "2.4.2",
      "resolved": "https://registry.npmjs.org/chalk/-/chalk-2.4.2.tgz",
      "integrity": "sha512-Mti+f9lpJNcwF4tWV8/OrTTtF1gZi+f8FqlyAdouralcFWFQWF2+NgCHShjkCb+IFBLq9buZwE1xckQU4peSuQ==",
      "dependencies": {
        "ansi-styles": "^3.2.1",
        "escape-string-regexp": "^1.0.5",
        "supports-color": "^5.3.0"
      },
      "engines": {
        "node": ">=4"
      }
    },
    "node_modules/chardet": {
      "version": "0.7.0",
      "resolved": "https://registry.npmjs.org/chardet/-/chardet-0.7.0.tgz",
      "integrity": "sha512-mT8iDcrh03qDGRRmoA2hmBJnxpllMR+0/0qlzjqZES6NdiWDcZkCNAk4rPFZ9Q85r27unkiNNg8ZOiwZXBHwcA==",
      "dev": true
    },
    "node_modules/chokidar": {
      "version": "3.5.3",
      "resolved": "https://registry.npmjs.org/chokidar/-/chokidar-3.5.3.tgz",
      "integrity": "sha512-Dr3sfKRP6oTcjf2JmUmFJfeVMvXBdegxB0iVQ5eb2V10uFJUCAS8OByZdVAyVb8xXNz3GjjTgj9kLWsZTqE6kw==",
      "funding": [
        {
          "type": "individual",
          "url": "https://paulmillr.com/funding/"
        }
      ],
      "dependencies": {
        "anymatch": "~3.1.2",
        "braces": "~3.0.2",
        "glob-parent": "~5.1.2",
        "is-binary-path": "~2.1.0",
        "is-glob": "~4.0.1",
        "normalize-path": "~3.0.0",
        "readdirp": "~3.6.0"
      },
      "engines": {
        "node": ">= 8.10.0"
      },
      "optionalDependencies": {
        "fsevents": "~2.3.2"
      }
    },
    "node_modules/chownr": {
      "version": "2.0.0",
      "resolved": "https://registry.npmjs.org/chownr/-/chownr-2.0.0.tgz",
      "integrity": "sha512-bIomtDF5KGpdogkLd9VspvFzk9KfpyyGlS8YFVZl7TGPBHL5snIOnxeshwVgPteQ9b4Eydl+pVbIyE1DcvCWgQ==",
      "dev": true,
      "engines": {
        "node": ">=10"
      }
    },
    "node_modules/chroma-js": {
      "version": "2.4.2",
      "resolved": "https://registry.npmjs.org/chroma-js/-/chroma-js-2.4.2.tgz",
      "integrity": "sha512-U9eDw6+wt7V8z5NncY2jJfZa+hUH8XEj8FQHgFJTrUFnJfXYf4Ml4adI2vXZOjqRDpFWtYVWypDfZwnJ+HIR4A=="
    },
    "node_modules/chrome-trace-event": {
      "version": "1.0.3",
      "resolved": "https://registry.npmjs.org/chrome-trace-event/-/chrome-trace-event-1.0.3.tgz",
      "integrity": "sha512-p3KULyQg4S7NIHixdwbGX+nFHkoBiA4YQmyWtjb8XngSKV124nJmRysgAeujbUVb15vh+RvFUfCPqU7rXk+hZg==",
      "dev": true,
      "engines": {
        "node": ">=6.0"
      }
    },
    "node_modules/clamp": {
      "version": "1.0.1",
      "resolved": "https://registry.npmjs.org/clamp/-/clamp-1.0.1.tgz",
      "integrity": "sha512-kgMuFyE78OC6Dyu3Dy7vcx4uy97EIbVxJB/B0eJ3bUNAkwdNcxYzgKltnyADiYwsR7SEqkkUPsEUT//OVS6XMA=="
    },
    "node_modules/clean-stack": {
      "version": "2.2.0",
      "resolved": "https://registry.npmjs.org/clean-stack/-/clean-stack-2.2.0.tgz",
      "integrity": "sha512-4diC9HaTE+KRAMWhDhrGOECgWZxoevMc5TlkObMqNSsVU62PYzXZ/SMTjzyGAFF1YusgxGcSWTEXBhp0CPwQ1A==",
      "dev": true,
      "engines": {
        "node": ">=6"
      }
    },
    "node_modules/cli-cursor": {
      "version": "3.1.0",
      "resolved": "https://registry.npmjs.org/cli-cursor/-/cli-cursor-3.1.0.tgz",
      "integrity": "sha512-I/zHAwsKf9FqGoXM4WWRACob9+SNukZTd94DWF57E4toouRulbCxcUh6RKUEOQlYTHJnzkPMySvPNaaSLNfLZw==",
      "dev": true,
      "dependencies": {
        "restore-cursor": "^3.1.0"
      },
      "engines": {
        "node": ">=8"
      }
    },
    "node_modules/cli-spinners": {
      "version": "2.9.1",
      "resolved": "https://registry.npmjs.org/cli-spinners/-/cli-spinners-2.9.1.tgz",
      "integrity": "sha512-jHgecW0pxkonBJdrKsqxgRX9AcG+u/5k0Q7WPDfi8AogLAdwxEkyYYNWwZ5GvVFoFx2uiY1eNcSK00fh+1+FyQ==",
      "dev": true,
      "engines": {
        "node": ">=6"
      },
      "funding": {
        "url": "https://github.com/sponsors/sindresorhus"
      }
    },
    "node_modules/cli-width": {
      "version": "3.0.0",
      "resolved": "https://registry.npmjs.org/cli-width/-/cli-width-3.0.0.tgz",
      "integrity": "sha512-FxqpkPPwu1HjuN93Omfm4h8uIanXofW0RxVEW3k5RKx+mJJYSthzNhp32Kzxxy3YAEZ/Dc/EWN1vZRY0+kOhbw==",
      "dev": true,
      "engines": {
        "node": ">= 10"
      }
    },
    "node_modules/cliui": {
      "version": "8.0.1",
      "resolved": "https://registry.npmjs.org/cliui/-/cliui-8.0.1.tgz",
      "integrity": "sha512-BSeNnyus75C4//NQ9gQt1/csTXyo/8Sb+afLAkzAptFuMsod9HFokGNudZpi/oQV73hnVK+sR+5PVRMd+Dr7YQ==",
      "dependencies": {
        "string-width": "^4.2.0",
        "strip-ansi": "^6.0.1",
        "wrap-ansi": "^7.0.0"
      },
      "engines": {
        "node": ">=12"
      }
    },
    "node_modules/clone": {
      "version": "2.1.2",
      "resolved": "https://registry.npmjs.org/clone/-/clone-2.1.2.tgz",
      "integrity": "sha512-3Pe/CF1Nn94hyhIYpjtiLhdCoEoz0DqQ+988E9gmeEdQZlojxnOb74wctFyuwWQHzqyf9X7C7MG8juUpqBJT8w==",
      "engines": {
        "node": ">=0.8"
      }
    },
    "node_modules/clone-buffer": {
      "version": "1.0.0",
      "resolved": "https://registry.npmjs.org/clone-buffer/-/clone-buffer-1.0.0.tgz",
      "integrity": "sha512-KLLTJWrvwIP+OPfMn0x2PheDEP20RPUcGXj/ERegTgdmPEZylALQldygiqrPPu8P45uNuPs7ckmReLY6v/iA5g==",
      "engines": {
        "node": ">= 0.10"
      }
    },
    "node_modules/clone-deep": {
      "version": "4.0.1",
      "resolved": "https://registry.npmjs.org/clone-deep/-/clone-deep-4.0.1.tgz",
      "integrity": "sha512-neHB9xuzh/wk0dIHweyAXv2aPGZIVk3pLMe+/RNzINf17fe0OG96QroktYAUm7SM1PBnzTabaLboqqxDyMU+SQ==",
      "dev": true,
      "dependencies": {
        "is-plain-object": "^2.0.4",
        "kind-of": "^6.0.2",
        "shallow-clone": "^3.0.0"
      },
      "engines": {
        "node": ">=6"
      }
    },
    "node_modules/color-alpha": {
      "version": "1.0.4",
      "resolved": "https://registry.npmjs.org/color-alpha/-/color-alpha-1.0.4.tgz",
      "integrity": "sha512-lr8/t5NPozTSqli+duAN+x+no/2WaKTeWvxhHGN+aXT6AJ8vPlzLa7UriyjWak0pSC2jHol9JgjBYnnHsGha9A==",
      "dependencies": {
        "color-parse": "^1.3.8"
      }
    },
    "node_modules/color-convert": {
      "version": "1.9.3",
      "resolved": "https://registry.npmjs.org/color-convert/-/color-convert-1.9.3.tgz",
      "integrity": "sha512-QfAUtd+vFdAtFQcC8CCyYt1fYWxSqAiK2cSD6zDB8N3cpsEBAvRxp9zOGg6G/SHHJYAT88/az/IuDGALsNVbGg==",
      "dependencies": {
        "color-name": "1.1.3"
      }
    },
    "node_modules/color-id": {
      "version": "1.1.0",
      "resolved": "https://registry.npmjs.org/color-id/-/color-id-1.1.0.tgz",
      "integrity": "sha512-2iRtAn6dC/6/G7bBIo0uupVrIne1NsQJvJxZOBCzQOfk7jRq97feaDZ3RdzuHakRXXnHGNwglto3pqtRx1sX0g==",
      "dependencies": {
        "clamp": "^1.0.1"
      }
    },
    "node_modules/color-name": {
      "version": "1.1.3",
      "resolved": "https://registry.npmjs.org/color-name/-/color-name-1.1.3.tgz",
      "integrity": "sha512-72fSenhMw2HZMTVHeCA9KCmpEIbzWiQsjN+BHcBbS9vr1mtt+vJjPdksIBNUmKAW8TFUDPJK5SUU3QhE9NEXDw=="
    },
    "node_modules/color-normalize": {
      "version": "1.5.0",
      "resolved": "https://registry.npmjs.org/color-normalize/-/color-normalize-1.5.0.tgz",
      "integrity": "sha512-rUT/HDXMr6RFffrR53oX3HGWkDOP9goSAQGBkUaAYKjOE2JxozccdGyufageWDlInRAjm/jYPrf/Y38oa+7obw==",
      "dependencies": {
        "clamp": "^1.0.1",
        "color-rgba": "^2.1.1",
        "dtype": "^2.0.0"
      }
    },
    "node_modules/color-parse": {
      "version": "1.3.8",
      "resolved": "https://registry.npmjs.org/color-parse/-/color-parse-1.3.8.tgz",
      "integrity": "sha512-1Y79qFv0n1xair3lNMTNeoFvmc3nirMVBij24zbs1f13+7fPpQClMg5b4AuKXLt3szj7BRlHMCXHplkce6XlmA==",
      "dependencies": {
        "color-name": "^1.0.0",
        "defined": "^1.0.0",
        "is-plain-obj": "^1.1.0"
      }
    },
    "node_modules/color-rgba": {
      "version": "2.1.1",
      "resolved": "https://registry.npmjs.org/color-rgba/-/color-rgba-2.1.1.tgz",
      "integrity": "sha512-VaX97wsqrMwLSOR6H7rU1Doa2zyVdmShabKrPEIFywLlHoibgD3QW9Dw6fSqM4+H/LfjprDNAUUW31qEQcGzNw==",
      "dependencies": {
        "clamp": "^1.0.1",
        "color-parse": "^1.3.8",
        "color-space": "^1.14.6"
      }
    },
    "node_modules/color-space": {
      "version": "1.16.0",
      "resolved": "https://registry.npmjs.org/color-space/-/color-space-1.16.0.tgz",
      "integrity": "sha512-A6WMiFzunQ8KEPFmj02OnnoUnqhmSaHaZ/0LVFcPTdlvm8+3aMJ5x1HRHy3bDHPkovkf4sS0f4wsVvwk71fKkg==",
      "dependencies": {
        "hsluv": "^0.0.3",
        "mumath": "^3.3.4"
      }
    },
    "node_modules/color-support": {
      "version": "1.1.3",
      "resolved": "https://registry.npmjs.org/color-support/-/color-support-1.1.3.tgz",
      "integrity": "sha512-qiBjkpbMLO/HL68y+lh4q0/O1MZFj2RX6X/KmMa3+gJD3z+WwI1ZzDHysvqHGS3mP6mznPckpXmw1nI9cJjyRg==",
      "dev": true,
      "bin": {
        "color-support": "bin.js"
      }
    },
    "node_modules/colorette": {
      "version": "2.0.20",
      "resolved": "https://registry.npmjs.org/colorette/-/colorette-2.0.20.tgz",
      "integrity": "sha512-IfEDxwoWIjkeXL1eXcDiow4UbKjhLdq6/EuSVR9GMN7KVH3r9gQ83e73hsz1Nd1T3ijd5xv1wcWRYO+D6kCI2w==",
      "dev": true
    },
    "node_modules/combined-stream": {
      "version": "1.0.8",
      "resolved": "https://registry.npmjs.org/combined-stream/-/combined-stream-1.0.8.tgz",
      "integrity": "sha512-FQN4MRfuJeHf7cBbBMJFXhKSDq+2kAArBlmRBvcvFE5BB1HZKXtSFASDhdlz9zOYwxh8lDdnvmMOe/+5cdoEdg==",
      "dependencies": {
        "delayed-stream": "~1.0.0"
      },
      "engines": {
        "node": ">= 0.8"
      }
    },
    "node_modules/commander": {
      "version": "2.20.3",
      "resolved": "https://registry.npmjs.org/commander/-/commander-2.20.3.tgz",
      "integrity": "sha512-GpVkmM8vF2vQUkj2LvZmD35JxeJOLCwJ9cUkugyk2nuhbv3+mJvpLYYt+0+USMxE+oj+ey/lJEnhZw75x/OMcQ=="
    },
    "node_modules/common-path-prefix": {
      "version": "3.0.0",
      "resolved": "https://registry.npmjs.org/common-path-prefix/-/common-path-prefix-3.0.0.tgz",
      "integrity": "sha512-QE33hToZseCH3jS0qN96O/bSh3kaw/h+Tq7ngyY9eWDUnTlTNUyqfqvCXioLe5Na5jFsL78ra/wuBU4iuEgd4w==",
      "dev": true
    },
    "node_modules/compressible": {
      "version": "2.0.18",
      "resolved": "https://registry.npmjs.org/compressible/-/compressible-2.0.18.tgz",
      "integrity": "sha512-AF3r7P5dWxL8MxyITRMlORQNaOA2IkAFaTr4k7BUumjPtRpGDTZpl0Pb1XCO6JeDCBdp126Cgs9sMxqSjgYyRg==",
      "dev": true,
      "dependencies": {
        "mime-db": ">= 1.43.0 < 2"
      },
      "engines": {
        "node": ">= 0.6"
      }
    },
    "node_modules/compression": {
      "version": "1.7.4",
      "resolved": "https://registry.npmjs.org/compression/-/compression-1.7.4.tgz",
      "integrity": "sha512-jaSIDzP9pZVS4ZfQ+TzvtiWhdpFhE2RDHz8QJkpX9SIpLq88VueF5jJw6t+6CUQcAoA6t+x89MLrWAqpfDE8iQ==",
      "dev": true,
      "dependencies": {
        "accepts": "~1.3.5",
        "bytes": "3.0.0",
        "compressible": "~2.0.16",
        "debug": "2.6.9",
        "on-headers": "~1.0.2",
        "safe-buffer": "5.1.2",
        "vary": "~1.1.2"
      },
      "engines": {
        "node": ">= 0.8.0"
      }
    },
    "node_modules/compression/node_modules/bytes": {
      "version": "3.0.0",
      "resolved": "https://registry.npmjs.org/bytes/-/bytes-3.0.0.tgz",
      "integrity": "sha512-pMhOfFDPiv9t5jjIXkHosWmkSyQbvsgEVNkz0ERHbuLh2T/7j4Mqqpz523Fe8MVY89KC6Sh/QfS2sM+SjgFDcw==",
      "dev": true,
      "engines": {
        "node": ">= 0.8"
      }
    },
    "node_modules/compression/node_modules/debug": {
      "version": "2.6.9",
      "resolved": "https://registry.npmjs.org/debug/-/debug-2.6.9.tgz",
      "integrity": "sha512-bC7ElrdJaJnPbAP+1EotYvqZsb3ecl5wi6Bfi6BJTUcNowp6cvspg0jXznRTKDjm/E7AdgFBVeAPVMNcKGsHMA==",
      "dev": true,
      "dependencies": {
        "ms": "2.0.0"
      }
    },
    "node_modules/compression/node_modules/ms": {
      "version": "2.0.0",
      "resolved": "https://registry.npmjs.org/ms/-/ms-2.0.0.tgz",
      "integrity": "sha512-Tpp60P6IUJDTuOq/5Z8cdskzJujfwqfOTkrwIwj7IRISpnkJnT6SyJ4PCPnGMoFjC9ddhal5KVIYtAt97ix05A==",
      "dev": true
    },
    "node_modules/compression/node_modules/safe-buffer": {
      "version": "5.1.2",
      "resolved": "https://registry.npmjs.org/safe-buffer/-/safe-buffer-5.1.2.tgz",
      "integrity": "sha512-Gd2UZBJDkXlY7GbJxfsE8/nvKkUEU1G38c1siN6QP6a9PT9MmHB8GnpscSmMJSoF8LOIrt8ud/wPtojys4G6+g==",
      "dev": true
    },
    "node_modules/concat-map": {
      "version": "0.0.1",
      "resolved": "https://registry.npmjs.org/concat-map/-/concat-map-0.0.1.tgz",
      "integrity": "sha512-/Srv4dswyQNBfohGpz9o6Yb3Gz3SrUDqBH5rTuhGR7ahtlbYKnVxw2bCFMRljaA7EXHaXZ8wsHdodFvbkhKmqg==",
      "dev": true
    },
    "node_modules/concat-stream": {
      "version": "1.6.2",
      "resolved": "https://registry.npmjs.org/concat-stream/-/concat-stream-1.6.2.tgz",
      "integrity": "sha512-27HBghJxjiZtIk3Ycvn/4kbJk/1uZuJFfuPEns6LaEvpvG1f0hTea8lilrouyo9mVc2GWdcEZ8OLoGmSADlrCw==",
      "engines": [
        "node >= 0.8"
      ],
      "dependencies": {
        "buffer-from": "^1.0.0",
        "inherits": "^2.0.3",
        "readable-stream": "^2.2.2",
        "typedarray": "^0.0.6"
      }
    },
    "node_modules/concat-stream/node_modules/isarray": {
      "version": "1.0.0",
      "resolved": "https://registry.npmjs.org/isarray/-/isarray-1.0.0.tgz",
      "integrity": "sha512-VLghIWNM6ELQzo7zwmcg0NmTVyWKYjvIeM83yjp0wRDTmUnrM678fQbcKBo6n2CJEF0szoG//ytg+TKla89ALQ=="
    },
    "node_modules/concat-stream/node_modules/readable-stream": {
      "version": "2.3.8",
      "resolved": "https://registry.npmjs.org/readable-stream/-/readable-stream-2.3.8.tgz",
      "integrity": "sha512-8p0AUk4XODgIewSi0l8Epjs+EVnWiK7NoDIEGU0HhE7+ZyY8D1IMY7odu5lRrFXGg71L15KG8QrPmum45RTtdA==",
      "dependencies": {
        "core-util-is": "~1.0.0",
        "inherits": "~2.0.3",
        "isarray": "~1.0.0",
        "process-nextick-args": "~2.0.0",
        "safe-buffer": "~5.1.1",
        "string_decoder": "~1.1.1",
        "util-deprecate": "~1.0.1"
      }
    },
    "node_modules/concat-stream/node_modules/safe-buffer": {
      "version": "5.1.2",
      "resolved": "https://registry.npmjs.org/safe-buffer/-/safe-buffer-5.1.2.tgz",
      "integrity": "sha512-Gd2UZBJDkXlY7GbJxfsE8/nvKkUEU1G38c1siN6QP6a9PT9MmHB8GnpscSmMJSoF8LOIrt8ud/wPtojys4G6+g=="
    },
    "node_modules/concat-stream/node_modules/string_decoder": {
      "version": "1.1.1",
      "resolved": "https://registry.npmjs.org/string_decoder/-/string_decoder-1.1.1.tgz",
      "integrity": "sha512-n/ShnvDi6FHbbVfviro+WojiFzv+s8MPMHBczVePfUpDJLwoLT0ht1l4YwBCbi8pJAveEEdnkHyPyTP/mzRfwg==",
      "dependencies": {
        "safe-buffer": "~5.1.0"
      }
    },
    "node_modules/connect": {
      "version": "3.7.0",
      "resolved": "https://registry.npmjs.org/connect/-/connect-3.7.0.tgz",
      "integrity": "sha512-ZqRXc+tZukToSNmh5C2iWMSoV3X1YUcPbqEM4DkEG5tNQXrQUZCNVGGv3IuicnkMtPfGf3Xtp8WCXs295iQ1pQ==",
      "dev": true,
      "dependencies": {
        "debug": "2.6.9",
        "finalhandler": "1.1.2",
        "parseurl": "~1.3.3",
        "utils-merge": "1.0.1"
      },
      "engines": {
        "node": ">= 0.10.0"
      }
    },
    "node_modules/connect-history-api-fallback": {
      "version": "2.0.0",
      "resolved": "https://registry.npmjs.org/connect-history-api-fallback/-/connect-history-api-fallback-2.0.0.tgz",
      "integrity": "sha512-U73+6lQFmfiNPrYbXqr6kZ1i1wiRqXnp2nhMsINseWXO8lDau0LGEffJ8kQi4EjLZympVgRdvqjAgiZ1tgzDDA==",
      "dev": true,
      "engines": {
        "node": ">=0.8"
      }
    },
    "node_modules/connect/node_modules/debug": {
      "version": "2.6.9",
      "resolved": "https://registry.npmjs.org/debug/-/debug-2.6.9.tgz",
      "integrity": "sha512-bC7ElrdJaJnPbAP+1EotYvqZsb3ecl5wi6Bfi6BJTUcNowp6cvspg0jXznRTKDjm/E7AdgFBVeAPVMNcKGsHMA==",
      "dev": true,
      "dependencies": {
        "ms": "2.0.0"
      }
    },
    "node_modules/connect/node_modules/ms": {
      "version": "2.0.0",
      "resolved": "https://registry.npmjs.org/ms/-/ms-2.0.0.tgz",
      "integrity": "sha512-Tpp60P6IUJDTuOq/5Z8cdskzJujfwqfOTkrwIwj7IRISpnkJnT6SyJ4PCPnGMoFjC9ddhal5KVIYtAt97ix05A==",
      "dev": true
    },
    "node_modules/console-control-strings": {
      "version": "1.1.0",
      "resolved": "https://registry.npmjs.org/console-control-strings/-/console-control-strings-1.1.0.tgz",
      "integrity": "sha512-ty/fTekppD2fIwRvnZAVdeOiGd1c7YXEixbgJTNzqcxJWKQnjJ/V1bNEEE6hygpM3WjwHFUVK6HTjWSzV4a8sQ==",
      "dev": true
    },
    "node_modules/content-disposition": {
      "version": "0.5.4",
      "resolved": "https://registry.npmjs.org/content-disposition/-/content-disposition-0.5.4.tgz",
      "integrity": "sha512-FveZTNuGw04cxlAiWbzi6zTAL/lhehaWbTtgluJh4/E95DqMwTmha3KZN1aAWA8cFIhHzMZUvLevkw5Rqk+tSQ==",
      "dev": true,
      "dependencies": {
        "safe-buffer": "5.2.1"
      },
      "engines": {
        "node": ">= 0.6"
      }
    },
    "node_modules/content-type": {
      "version": "1.0.5",
      "resolved": "https://registry.npmjs.org/content-type/-/content-type-1.0.5.tgz",
      "integrity": "sha512-nTjqfcBFEipKdXCv4YDQWCfmcLZKm81ldF0pAopTvyrFGVbcR6P/VAAd5G7N+0tTr8QqiU0tFadD6FK4NtJwOA==",
      "dev": true,
      "engines": {
        "node": ">= 0.6"
      }
    },
    "node_modules/convert-source-map": {
      "version": "1.9.0",
      "resolved": "https://registry.npmjs.org/convert-source-map/-/convert-source-map-1.9.0.tgz",
      "integrity": "sha512-ASFBup0Mz1uyiIjANan1jzLQami9z1PoYSZCiiYW2FczPbenXc45FZdBZLzOT+r6+iciuEModtmCti+hjaAk0A=="
    },
    "node_modules/cookie": {
      "version": "0.4.2",
      "resolved": "https://registry.npmjs.org/cookie/-/cookie-0.4.2.tgz",
      "integrity": "sha512-aSWTXFzaKWkvHO1Ny/s+ePFpvKsPnjc551iI41v3ny/ow6tBG5Vd+FuqGNhh1LxOmVzOlGUriIlOaokOvhaStA==",
      "dev": true,
      "engines": {
        "node": ">= 0.6"
      }
    },
    "node_modules/cookie-signature": {
      "version": "1.0.6",
      "resolved": "https://registry.npmjs.org/cookie-signature/-/cookie-signature-1.0.6.tgz",
      "integrity": "sha512-QADzlaHc8icV8I7vbaJXJwod9HWYp8uCqf1xa4OfNu1T7JVxQIrUgOWtHdNDtPiywmFbiS12VjotIXLrKM3orQ==",
      "dev": true
    },
    "node_modules/copy-anything": {
      "version": "2.0.6",
      "resolved": "https://registry.npmjs.org/copy-anything/-/copy-anything-2.0.6.tgz",
      "integrity": "sha512-1j20GZTsvKNkc4BY3NpMOM8tt///wY3FpIzozTOFO2ffuZcV61nojHXVKIy3WM+7ADCy5FVhdZYHYDdgTU0yJw==",
      "dev": true,
      "dependencies": {
        "is-what": "^3.14.1"
      },
      "funding": {
        "url": "https://github.com/sponsors/mesqueeb"
      }
    },
    "node_modules/copy-webpack-plugin": {
      "version": "11.0.0",
      "resolved": "https://registry.npmjs.org/copy-webpack-plugin/-/copy-webpack-plugin-11.0.0.tgz",
      "integrity": "sha512-fX2MWpamkW0hZxMEg0+mYnA40LTosOSa5TqZ9GYIBzyJa9C3QUaMPSE2xAi/buNr8u89SfD9wHSQVBzrRa/SOQ==",
      "dev": true,
      "dependencies": {
        "fast-glob": "^3.2.11",
        "glob-parent": "^6.0.1",
        "globby": "^13.1.1",
        "normalize-path": "^3.0.0",
        "schema-utils": "^4.0.0",
        "serialize-javascript": "^6.0.0"
      },
      "engines": {
        "node": ">= 14.15.0"
      },
      "funding": {
        "type": "opencollective",
        "url": "https://opencollective.com/webpack"
      },
      "peerDependencies": {
        "webpack": "^5.1.0"
      }
    },
    "node_modules/copy-webpack-plugin/node_modules/glob-parent": {
      "version": "6.0.2",
      "resolved": "https://registry.npmjs.org/glob-parent/-/glob-parent-6.0.2.tgz",
      "integrity": "sha512-XxwI8EOhVQgWp6iDL+3b0r86f4d6AX6zSU55HfB4ydCEuXLXc5FcYeOu+nnGftS4TEju/11rt4KJPTMgbfmv4A==",
      "dev": true,
      "dependencies": {
        "is-glob": "^4.0.3"
      },
      "engines": {
        "node": ">=10.13.0"
      }
    },
    "node_modules/core-js-compat": {
      "version": "3.33.2",
      "resolved": "https://registry.npmjs.org/core-js-compat/-/core-js-compat-3.33.2.tgz",
      "integrity": "sha512-axfo+wxFVxnqf8RvxTzoAlzW4gRoacrHeoFlc9n0x50+7BEyZL/Rt3hicaED1/CEd7I6tPCPVUYcJwCMO5XUYw==",
      "dev": true,
      "dependencies": {
        "browserslist": "^4.22.1"
      },
      "funding": {
        "type": "opencollective",
        "url": "https://opencollective.com/core-js"
      }
    },
    "node_modules/core-util-is": {
      "version": "1.0.3",
      "resolved": "https://registry.npmjs.org/core-util-is/-/core-util-is-1.0.3.tgz",
      "integrity": "sha512-ZQBvi1DcpJ4GDqanjucZ2Hj3wEO5pZDS89BWbkcrvdxksJorwUDDZamX9ldFkp9aw2lmBDLgkObEA4DWNJ9FYQ=="
    },
    "node_modules/cors": {
      "version": "2.8.5",
      "resolved": "https://registry.npmjs.org/cors/-/cors-2.8.5.tgz",
      "integrity": "sha512-KIHbLJqu73RGr/hnbrO9uBeixNGuvSQjul/jdFvS/KFSIH1hWVd1ng7zOHx+YrEfInLG7q4n6GHQ9cDtxv/P6g==",
      "dev": true,
      "dependencies": {
        "object-assign": "^4",
        "vary": "^1"
      },
      "engines": {
        "node": ">= 0.10"
      }
    },
    "node_modules/cose-base": {
      "version": "2.2.0",
      "resolved": "https://registry.npmjs.org/cose-base/-/cose-base-2.2.0.tgz",
      "integrity": "sha512-AzlgcsCbUMymkADOJtQm3wO9S3ltPfYOFD5033keQn9NJzIbtnZj+UdBJe7DYml/8TdbtHJW3j58SOnKhWY/5g==",
      "dependencies": {
        "layout-base": "^2.0.0"
      }
    },
    "node_modules/cosmiconfig": {
      "version": "8.3.6",
      "resolved": "https://registry.npmjs.org/cosmiconfig/-/cosmiconfig-8.3.6.tgz",
      "integrity": "sha512-kcZ6+W5QzcJ3P1Mt+83OUv/oHFqZHIx8DuxG6eZ5RGMERoLqp4BuGjhHLYGK+Kf5XVkQvqBSmAy/nGWN3qDgEA==",
      "dev": true,
      "dependencies": {
        "import-fresh": "^3.3.0",
        "js-yaml": "^4.1.0",
        "parse-json": "^5.2.0",
        "path-type": "^4.0.0"
      },
      "engines": {
        "node": ">=14"
      },
      "funding": {
        "url": "https://github.com/sponsors/d-fischer"
      },
      "peerDependencies": {
        "typescript": ">=4.9.5"
      },
      "peerDependenciesMeta": {
        "typescript": {
          "optional": true
        }
      }
    },
    "node_modules/cosmiconfig/node_modules/argparse": {
      "version": "2.0.1",
      "resolved": "https://registry.npmjs.org/argparse/-/argparse-2.0.1.tgz",
      "integrity": "sha512-8+9WqebbFzpX9OR+Wa6O29asIogeRMzcGtAINdpMHHyAg10f05aSFVBbcEqGf/PXw1EjAZ+q2/bEBg3DvurK3Q==",
      "dev": true
    },
    "node_modules/cosmiconfig/node_modules/js-yaml": {
      "version": "4.1.0",
      "resolved": "https://registry.npmjs.org/js-yaml/-/js-yaml-4.1.0.tgz",
      "integrity": "sha512-wpxZs9NoxZaJESJGIZTyDEaYpl0FKSA+FB9aJiyemKhMwkxQg63h4T1KJgUGHpTqPDNRcmmYLugrRjJlBtWvRA==",
      "dev": true,
      "dependencies": {
        "argparse": "^2.0.1"
      },
      "bin": {
        "js-yaml": "bin/js-yaml.js"
      }
    },
    "node_modules/country-regex": {
      "version": "1.1.0",
      "resolved": "https://registry.npmjs.org/country-regex/-/country-regex-1.1.0.tgz",
      "integrity": "sha512-iSPlClZP8vX7MC3/u6s3lrDuoQyhQukh5LyABJ3hvfzbQ3Yyayd4fp04zjLnfi267B/B2FkumcWWgrbban7sSA=="
    },
    "node_modules/critters": {
      "version": "0.0.20",
      "resolved": "https://registry.npmjs.org/critters/-/critters-0.0.20.tgz",
      "integrity": "sha512-CImNRorKOl5d8TWcnAz5n5izQ6HFsvz29k327/ELy6UFcmbiZNOsinaKvzv16WZR0P6etfSWYzE47C4/56B3Uw==",
      "dev": true,
      "dependencies": {
        "chalk": "^4.1.0",
        "css-select": "^5.1.0",
        "dom-serializer": "^2.0.0",
        "domhandler": "^5.0.2",
        "htmlparser2": "^8.0.2",
        "postcss": "^8.4.23",
        "pretty-bytes": "^5.3.0"
      }
    },
    "node_modules/critters/node_modules/ansi-styles": {
      "version": "4.3.0",
      "resolved": "https://registry.npmjs.org/ansi-styles/-/ansi-styles-4.3.0.tgz",
      "integrity": "sha512-zbB9rCJAT1rbjiVDb2hqKFHNYLxgtk8NURxZ3IZwD3F6NtxbXZQCnnSi1Lkx+IDohdPlFp222wVALIheZJQSEg==",
      "dev": true,
      "dependencies": {
        "color-convert": "^2.0.1"
      },
      "engines": {
        "node": ">=8"
      },
      "funding": {
        "url": "https://github.com/chalk/ansi-styles?sponsor=1"
      }
    },
    "node_modules/critters/node_modules/chalk": {
      "version": "4.1.2",
      "resolved": "https://registry.npmjs.org/chalk/-/chalk-4.1.2.tgz",
      "integrity": "sha512-oKnbhFyRIXpUuez8iBMmyEa4nbj4IOQyuhc/wy9kY7/WVPcwIO9VA668Pu8RkO7+0G76SLROeyw9CpQ061i4mA==",
      "dev": true,
      "dependencies": {
        "ansi-styles": "^4.1.0",
        "supports-color": "^7.1.0"
      },
      "engines": {
        "node": ">=10"
      },
      "funding": {
        "url": "https://github.com/chalk/chalk?sponsor=1"
      }
    },
    "node_modules/critters/node_modules/color-convert": {
      "version": "2.0.1",
      "resolved": "https://registry.npmjs.org/color-convert/-/color-convert-2.0.1.tgz",
      "integrity": "sha512-RRECPsj7iu/xb5oKYcsFHSppFNnsj/52OVTRKb4zP5onXwVF3zVmmToNcOfGC+CRDpfK/U584fMg38ZHCaElKQ==",
      "dev": true,
      "dependencies": {
        "color-name": "~1.1.4"
      },
      "engines": {
        "node": ">=7.0.0"
      }
    },
    "node_modules/critters/node_modules/color-name": {
      "version": "1.1.4",
      "resolved": "https://registry.npmjs.org/color-name/-/color-name-1.1.4.tgz",
      "integrity": "sha512-dOy+3AuW3a2wNbZHIuMZpTcgjGuLU/uBL/ubcZF9OXbDo8ff4O8yVp5Bf0efS8uEoYo5q4Fx7dY9OgQGXgAsQA==",
      "dev": true
    },
    "node_modules/critters/node_modules/has-flag": {
      "version": "4.0.0",
      "resolved": "https://registry.npmjs.org/has-flag/-/has-flag-4.0.0.tgz",
      "integrity": "sha512-EykJT/Q1KjTWctppgIAgfSO0tKVuZUjhgMr17kqTumMl6Afv3EISleU7qZUzoXDFTAHTDC4NOoG/ZxU3EvlMPQ==",
      "dev": true,
      "engines": {
        "node": ">=8"
      }
    },
    "node_modules/critters/node_modules/supports-color": {
      "version": "7.2.0",
      "resolved": "https://registry.npmjs.org/supports-color/-/supports-color-7.2.0.tgz",
      "integrity": "sha512-qpCAvRl9stuOHveKsn7HncJRvv501qIacKzQlO/+Lwxc9+0q2wLyv4Dfvt80/DPn2pqOBsJdDiogXGR9+OvwRw==",
      "dev": true,
      "dependencies": {
        "has-flag": "^4.0.0"
      },
      "engines": {
        "node": ">=8"
      }
    },
    "node_modules/cross-fetch": {
      "version": "3.1.8",
      "resolved": "https://registry.npmjs.org/cross-fetch/-/cross-fetch-3.1.8.tgz",
      "integrity": "sha512-cvA+JwZoU0Xq+h6WkMvAUqPEYy92Obet6UdKLfW60qn99ftItKjB5T+BkyWOFWe2pUyfQ+IJHmpOTznqk1M6Kg==",
      "dependencies": {
        "node-fetch": "^2.6.12"
      }
    },
    "node_modules/cross-fetch/node_modules/node-fetch": {
      "version": "2.7.0",
      "resolved": "https://registry.npmjs.org/node-fetch/-/node-fetch-2.7.0.tgz",
      "integrity": "sha512-c4FRfUm/dbcWZ7U+1Wq0AwCyFL+3nt2bEw05wfxSz+DWpWsitgmSgYmy2dQdWyKC1694ELPqMs/YzUSNozLt8A==",
      "dependencies": {
        "whatwg-url": "^5.0.0"
      },
      "engines": {
        "node": "4.x || >=6.0.0"
      },
      "peerDependencies": {
        "encoding": "^0.1.0"
      },
      "peerDependenciesMeta": {
        "encoding": {
          "optional": true
        }
      }
    },
    "node_modules/cross-fetch/node_modules/tr46": {
      "version": "0.0.3",
      "resolved": "https://registry.npmjs.org/tr46/-/tr46-0.0.3.tgz",
      "integrity": "sha512-N3WMsuqV66lT30CrXNbEjx4GEwlow3v6rr4mCcv6prnfwhS01rkgyFdjPNBYd9br7LpXV1+Emh01fHnq2Gdgrw=="
    },
    "node_modules/cross-fetch/node_modules/webidl-conversions": {
      "version": "3.0.1",
      "resolved": "https://registry.npmjs.org/webidl-conversions/-/webidl-conversions-3.0.1.tgz",
      "integrity": "sha512-2JAn3z8AR6rjK8Sm8orRC0h/bcl/DqL7tRPdGZ4I1CjdF+EaMLmYxBHyXuKL849eucPFhvBoxMsflfOb8kxaeQ=="
    },
    "node_modules/cross-fetch/node_modules/whatwg-url": {
      "version": "5.0.0",
      "resolved": "https://registry.npmjs.org/whatwg-url/-/whatwg-url-5.0.0.tgz",
      "integrity": "sha512-saE57nupxk6v3HY35+jzBwYa0rKSy0XR8JSxZPwgLr7ys0IBzhGviA1/TUGJLmSVqs8pb9AnvICXEuOHLprYTw==",
      "dependencies": {
        "tr46": "~0.0.3",
        "webidl-conversions": "^3.0.0"
      }
    },
    "node_modules/cross-spawn": {
      "version": "7.0.3",
      "resolved": "https://registry.npmjs.org/cross-spawn/-/cross-spawn-7.0.3.tgz",
      "integrity": "sha512-iRDPJKUPVEND7dHPO8rkbOnPpyDygcDFtWjpeWNCgy8WP2rXcxXL8TskReQl6OrB2G7+UJrags1q15Fudc7G6w==",
      "dev": true,
      "dependencies": {
        "path-key": "^3.1.0",
        "shebang-command": "^2.0.0",
        "which": "^2.0.1"
      },
      "engines": {
        "node": ">= 8"
      }
    },
    "node_modules/css-font": {
      "version": "1.2.0",
      "resolved": "https://registry.npmjs.org/css-font/-/css-font-1.2.0.tgz",
      "integrity": "sha512-V4U4Wps4dPDACJ4WpgofJ2RT5Yqwe1lEH6wlOOaIxMi0gTjdIijsc5FmxQlZ7ZZyKQkkutqqvULOp07l9c7ssA==",
      "dependencies": {
        "css-font-size-keywords": "^1.0.0",
        "css-font-stretch-keywords": "^1.0.1",
        "css-font-style-keywords": "^1.0.1",
        "css-font-weight-keywords": "^1.0.0",
        "css-global-keywords": "^1.0.1",
        "css-system-font-keywords": "^1.0.0",
        "pick-by-alias": "^1.2.0",
        "string-split-by": "^1.0.0",
        "unquote": "^1.1.0"
      }
    },
    "node_modules/css-font-size-keywords": {
      "version": "1.0.0",
      "resolved": "https://registry.npmjs.org/css-font-size-keywords/-/css-font-size-keywords-1.0.0.tgz",
      "integrity": "sha512-Q+svMDbMlelgCfH/RVDKtTDaf5021O486ZThQPIpahnIjUkMUslC+WuOQSWTgGSrNCH08Y7tYNEmmy0hkfMI8Q=="
    },
    "node_modules/css-font-stretch-keywords": {
      "version": "1.0.1",
      "resolved": "https://registry.npmjs.org/css-font-stretch-keywords/-/css-font-stretch-keywords-1.0.1.tgz",
      "integrity": "sha512-KmugPO2BNqoyp9zmBIUGwt58UQSfyk1X5DbOlkb2pckDXFSAfjsD5wenb88fNrD6fvS+vu90a/tsPpb9vb0SLg=="
    },
    "node_modules/css-font-style-keywords": {
      "version": "1.0.1",
      "resolved": "https://registry.npmjs.org/css-font-style-keywords/-/css-font-style-keywords-1.0.1.tgz",
      "integrity": "sha512-0Fn0aTpcDktnR1RzaBYorIxQily85M2KXRpzmxQPgh8pxUN9Fcn00I8u9I3grNr1QXVgCl9T5Imx0ZwKU973Vg=="
    },
    "node_modules/css-font-weight-keywords": {
      "version": "1.0.0",
      "resolved": "https://registry.npmjs.org/css-font-weight-keywords/-/css-font-weight-keywords-1.0.0.tgz",
      "integrity": "sha512-5So8/NH+oDD+EzsnF4iaG4ZFHQ3vaViePkL1ZbZ5iC/KrsCY+WHq/lvOgrtmuOQ9pBBZ1ADGpaf+A4lj1Z9eYA=="
    },
    "node_modules/css-global-keywords": {
      "version": "1.0.1",
      "resolved": "https://registry.npmjs.org/css-global-keywords/-/css-global-keywords-1.0.1.tgz",
      "integrity": "sha512-X1xgQhkZ9n94WDwntqst5D/FKkmiU0GlJSFZSV3kLvyJ1WC5VeyoXDOuleUD+SIuH9C7W05is++0Woh0CGfKjQ=="
    },
    "node_modules/css-loader": {
      "version": "6.8.1",
      "resolved": "https://registry.npmjs.org/css-loader/-/css-loader-6.8.1.tgz",
      "integrity": "sha512-xDAXtEVGlD0gJ07iclwWVkLoZOpEvAWaSyf6W18S2pOC//K8+qUDIx8IIT3D+HjnmkJPQeesOPv5aiUaJsCM2g==",
      "dev": true,
      "dependencies": {
        "icss-utils": "^5.1.0",
        "postcss": "^8.4.21",
        "postcss-modules-extract-imports": "^3.0.0",
        "postcss-modules-local-by-default": "^4.0.3",
        "postcss-modules-scope": "^3.0.0",
        "postcss-modules-values": "^4.0.0",
        "postcss-value-parser": "^4.2.0",
        "semver": "^7.3.8"
      },
      "engines": {
        "node": ">= 12.13.0"
      },
      "funding": {
        "type": "opencollective",
        "url": "https://opencollective.com/webpack"
      },
      "peerDependencies": {
        "webpack": "^5.0.0"
      }
    },
    "node_modules/css-select": {
      "version": "5.1.0",
      "resolved": "https://registry.npmjs.org/css-select/-/css-select-5.1.0.tgz",
      "integrity": "sha512-nwoRF1rvRRnnCqqY7updORDsuqKzqYJ28+oSMaJMMgOauh3fvwHqMS7EZpIPqK8GL+g9mKxF1vP/ZjSeNjEVHg==",
      "dev": true,
      "dependencies": {
        "boolbase": "^1.0.0",
        "css-what": "^6.1.0",
        "domhandler": "^5.0.2",
        "domutils": "^3.0.1",
        "nth-check": "^2.0.1"
      },
      "funding": {
        "url": "https://github.com/sponsors/fb55"
      }
    },
    "node_modules/css-system-font-keywords": {
      "version": "1.0.0",
      "resolved": "https://registry.npmjs.org/css-system-font-keywords/-/css-system-font-keywords-1.0.0.tgz",
      "integrity": "sha512-1umTtVd/fXS25ftfjB71eASCrYhilmEsvDEI6wG/QplnmlfmVM5HkZ/ZX46DT5K3eblFPgLUHt5BRCb0YXkSFA=="
    },
    "node_modules/css-what": {
      "version": "6.1.0",
      "resolved": "https://registry.npmjs.org/css-what/-/css-what-6.1.0.tgz",
      "integrity": "sha512-HTUrgRJ7r4dsZKU6GjmpfRK1O76h97Z8MfS1G0FozR+oF2kG6Vfe8JE6zwrkbxigziPHinCJ+gCPjA9EaBDtRw==",
      "dev": true,
      "engines": {
        "node": ">= 6"
      },
      "funding": {
        "url": "https://github.com/sponsors/fb55"
      }
    },
    "node_modules/csscolorparser": {
      "version": "1.0.3",
      "resolved": "https://registry.npmjs.org/csscolorparser/-/csscolorparser-1.0.3.tgz",
      "integrity": "sha512-umPSgYwZkdFoUrH5hIq5kf0wPSXiro51nPw0j2K/c83KflkPSTBGMz6NJvMB+07VlL0y7VPo6QJcDjcgKTTm3w=="
    },
    "node_modules/cssesc": {
      "version": "3.0.0",
      "resolved": "https://registry.npmjs.org/cssesc/-/cssesc-3.0.0.tgz",
      "integrity": "sha512-/Tb/JcjK111nNScGob5MNtsntNM1aCNUDipB/TkwZFhyDrrE47SOx/18wF2bbjgc3ZzCSKW1T5nt5EbFoAz/Vg==",
      "dev": true,
      "bin": {
        "cssesc": "bin/cssesc"
      },
      "engines": {
        "node": ">=4"
      }
    },
    "node_modules/cssom": {
      "version": "0.4.4",
      "resolved": "https://registry.npmjs.org/cssom/-/cssom-0.4.4.tgz",
      "integrity": "sha512-p3pvU7r1MyyqbTk+WbNJIgJjG2VmTIaB10rI93LzVPrmDJKkzKYMtxxyAvQXR/NS6otuzveI7+7BBq3SjBS2mw==",
      "dev": true
    },
    "node_modules/cssstyle": {
      "version": "2.3.0",
      "resolved": "https://registry.npmjs.org/cssstyle/-/cssstyle-2.3.0.tgz",
      "integrity": "sha512-AZL67abkUzIuvcHqk7c09cezpGNcxUxU4Ioi/05xHk4DQeTkWmGYftIE6ctU6AEt+Gn4n1lDStOtj7FKycP71A==",
      "dev": true,
      "dependencies": {
        "cssom": "~0.3.6"
      },
      "engines": {
        "node": ">=8"
      }
    },
    "node_modules/cssstyle/node_modules/cssom": {
      "version": "0.3.8",
      "resolved": "https://registry.npmjs.org/cssom/-/cssom-0.3.8.tgz",
      "integrity": "sha512-b0tGHbfegbhPJpxpiBPU2sCkigAqtM9O121le6bbOlgyV+NyGyCmVfJ6QW9eRjz8CpNfWEOYBIMIGRYkLwsIYg==",
      "dev": true
    },
    "node_modules/curtain-web-api": {
      "version": "1.0.34",
      "resolved": "https://registry.npmjs.org/curtain-web-api/-/curtain-web-api-1.0.34.tgz",
      "integrity": "sha512-dUM3TwGjE+hGja7gm1BnrNu1XtuGNaqiaXM+8/x+7qp/3yW6+4rZBgEypxb17OzatiY3VpwdVKxyR/XRBlyarQ==",
      "dependencies": {
        "axios": "^1.3.5",
        "pouchdb": "^8.0.1"
      }
    },
    "node_modules/custom-event": {
      "version": "1.0.1",
      "resolved": "https://registry.npmjs.org/custom-event/-/custom-event-1.0.1.tgz",
      "integrity": "sha512-GAj5FOq0Hd+RsCGVJxZuKaIDXDf3h6GQoNEjFgbLLI/trgtavwUbSnZ5pVfg27DVCaWjIohryS0JFwIJyT2cMg==",
      "dev": true
    },
    "node_modules/cytoscape": {
      "version": "3.27.0",
      "resolved": "https://registry.npmjs.org/cytoscape/-/cytoscape-3.27.0.tgz",
      "integrity": "sha512-pPZJilfX9BxESwujODz5pydeGi+FBrXq1rcaB1mfhFXXFJ9GjE6CNndAk+8jPzoXGD+16LtSS4xlYEIUiW4Abg==",
      "dependencies": {
        "heap": "^0.2.6",
        "lodash": "^4.17.21"
      },
      "engines": {
        "node": ">=0.10"
      }
    },
    "node_modules/cytoscape-cxtmenu": {
      "version": "3.5.0",
      "resolved": "https://registry.npmjs.org/cytoscape-cxtmenu/-/cytoscape-cxtmenu-3.5.0.tgz",
      "integrity": "sha512-CoqgKAxvQhmHO5fEgJdBqqR2VjwK1dNkxehc2i0MUMqY0araA13z3oP/9KkprHp9Td++KlVBz6JnncNAD76T0Q==",
      "peerDependencies": {
        "cytoscape": "^3.2.0"
      }
    },
    "node_modules/cytoscape-fcose": {
      "version": "2.2.0",
      "resolved": "https://registry.npmjs.org/cytoscape-fcose/-/cytoscape-fcose-2.2.0.tgz",
      "integrity": "sha512-ki1/VuRIHFCzxWNrsshHYPs6L7TvLu3DL+TyIGEsRcvVERmxokbf5Gdk7mFxZnTdiGtnA4cfSmjZJMviqSuZrQ==",
      "dependencies": {
        "cose-base": "^2.2.0"
      },
      "peerDependencies": {
        "cytoscape": "^3.2.0"
      }
    },
    "node_modules/cytoscape-panzoom": {
      "version": "2.5.3",
      "resolved": "https://registry.npmjs.org/cytoscape-panzoom/-/cytoscape-panzoom-2.5.3.tgz",
      "integrity": "sha512-//qLOqbbFUCGddarNKHDZArItOJHgnkQ1TvxI9nV2/8aOOl/5wuEOHmra3fL/aWSjB4AYpYTG4LX7w96uWfRTQ==",
      "dependencies": {
        "jquery": "^1.4 || ^2.0 || ^3.0"
      },
      "peerDependencies": {
        "cytoscape": "^2.0.0 || ^3.0.0"
      }
    },
    "node_modules/d": {
      "version": "1.0.1",
      "resolved": "https://registry.npmjs.org/d/-/d-1.0.1.tgz",
      "integrity": "sha512-m62ShEObQ39CfralilEQRjH6oAMtNCV1xJyEx5LpRYUVN+EviphDgUc/F3hnYbADmkiNs67Y+3ylmlG7Lnu+FA==",
      "dependencies": {
        "es5-ext": "^0.10.50",
        "type": "^1.0.1"
      }
    },
    "node_modules/d3-array": {
      "version": "1.2.4",
      "resolved": "https://registry.npmjs.org/d3-array/-/d3-array-1.2.4.tgz",
      "integrity": "sha512-KHW6M86R+FUPYGb3R5XiYjXPq7VzwxZ22buHhAEVG5ztoEcZZMLov530mmccaqA1GghZArjQV46fuc8kUqhhHw=="
    },
    "node_modules/d3-collection": {
      "version": "1.0.7",
      "resolved": "https://registry.npmjs.org/d3-collection/-/d3-collection-1.0.7.tgz",
      "integrity": "sha512-ii0/r5f4sjKNTfh84Di+DpztYwqKhEyUlKoPrzUFfeSkWxjW49xU2QzO9qrPrNkpdI0XJkfzvmTu8V2Zylln6A=="
    },
    "node_modules/d3-color": {
      "version": "3.1.0",
      "resolved": "https://registry.npmjs.org/d3-color/-/d3-color-3.1.0.tgz",
      "integrity": "sha512-zg/chbXyeBtMQ1LbD/WSoW2DpC3I0mpmPdW+ynRTj/x2DAWYrIY7qeZIHidozwV24m4iavr15lNwIwLxRmOxhA==",
      "engines": {
        "node": ">=12"
      }
    },
    "node_modules/d3-dispatch": {
      "version": "1.0.6",
      "resolved": "https://registry.npmjs.org/d3-dispatch/-/d3-dispatch-1.0.6.tgz",
      "integrity": "sha512-fVjoElzjhCEy+Hbn8KygnmMS7Or0a9sI2UzGwoB7cCtvI1XpVN9GpoYlnb3xt2YV66oXYb1fLJ8GMvP4hdU1RA=="
    },
    "node_modules/d3-force": {
      "version": "1.2.1",
      "resolved": "https://registry.npmjs.org/d3-force/-/d3-force-1.2.1.tgz",
      "integrity": "sha512-HHvehyaiUlVo5CxBJ0yF/xny4xoaxFxDnBXNvNcfW9adORGZfyNF1dj6DGLKyk4Yh3brP/1h3rnDzdIAwL08zg==",
      "dependencies": {
        "d3-collection": "1",
        "d3-dispatch": "1",
        "d3-quadtree": "1",
        "d3-timer": "1"
      }
    },
    "node_modules/d3-format": {
      "version": "1.4.5",
      "resolved": "https://registry.npmjs.org/d3-format/-/d3-format-1.4.5.tgz",
      "integrity": "sha512-J0piedu6Z8iB6TbIGfZgDzfXxUFN3qQRMofy2oPdXzQibYGqPB/9iMcxr/TGalU+2RsyDO+U4f33id8tbnSRMQ=="
    },
    "node_modules/d3-geo": {
      "version": "1.12.1",
      "resolved": "https://registry.npmjs.org/d3-geo/-/d3-geo-1.12.1.tgz",
      "integrity": "sha512-XG4d1c/UJSEX9NfU02KwBL6BYPj8YKHxgBEw5om2ZnTRSbIcego6dhHwcxuSR3clxh0EpE38os1DVPOmnYtTPg==",
      "dependencies": {
        "d3-array": "1"
      }
    },
    "node_modules/d3-geo-projection": {
      "version": "2.9.0",
      "resolved": "https://registry.npmjs.org/d3-geo-projection/-/d3-geo-projection-2.9.0.tgz",
      "integrity": "sha512-ZULvK/zBn87of5rWAfFMc9mJOipeSo57O+BBitsKIXmU4rTVAnX1kSsJkE0R+TxY8pGNoM1nbyRRE7GYHhdOEQ==",
      "dependencies": {
        "commander": "2",
        "d3-array": "1",
        "d3-geo": "^1.12.0",
        "resolve": "^1.1.10"
      },
      "bin": {
        "geo2svg": "bin/geo2svg",
        "geograticule": "bin/geograticule",
        "geoproject": "bin/geoproject",
        "geoquantize": "bin/geoquantize",
        "geostitch": "bin/geostitch"
      }
    },
    "node_modules/d3-hierarchy": {
      "version": "1.1.9",
      "resolved": "https://registry.npmjs.org/d3-hierarchy/-/d3-hierarchy-1.1.9.tgz",
      "integrity": "sha512-j8tPxlqh1srJHAtxfvOUwKNYJkQuBFdM1+JAUfq6xqH5eAqf93L7oG1NVqDa4CpFZNvnNKtCYEUC8KY9yEn9lQ=="
    },
    "node_modules/d3-interpolate": {
      "version": "3.0.1",
      "resolved": "https://registry.npmjs.org/d3-interpolate/-/d3-interpolate-3.0.1.tgz",
      "integrity": "sha512-3bYs1rOD33uo8aqJfKP3JWPAibgw8Zm2+L9vBKEHJ2Rg+viTR7o5Mmv5mZcieN+FRYaAOWX5SJATX6k1PWz72g==",
      "dependencies": {
        "d3-color": "1 - 3"
      },
      "engines": {
        "node": ">=12"
      }
    },
    "node_modules/d3-path": {
      "version": "1.0.9",
      "resolved": "https://registry.npmjs.org/d3-path/-/d3-path-1.0.9.tgz",
      "integrity": "sha512-VLaYcn81dtHVTjEHd8B+pbe9yHWpXKZUC87PzoFmsFrJqgFwDe/qxfp5MlfsfM1V5E/iVt0MmEbWQ7FVIXh/bg=="
    },
    "node_modules/d3-quadtree": {
      "version": "1.0.7",
      "resolved": "https://registry.npmjs.org/d3-quadtree/-/d3-quadtree-1.0.7.tgz",
      "integrity": "sha512-RKPAeXnkC59IDGD0Wu5mANy0Q2V28L+fNe65pOCXVdVuTJS3WPKaJlFHer32Rbh9gIo9qMuJXio8ra4+YmIymA=="
    },
    "node_modules/d3-shape": {
      "version": "1.3.7",
      "resolved": "https://registry.npmjs.org/d3-shape/-/d3-shape-1.3.7.tgz",
      "integrity": "sha512-EUkvKjqPFUAZyOlhY5gzCxCeI0Aep04LwIRpsZ/mLFelJiUfnK56jo5JMDSE7yyP2kLSb6LtF+S5chMk7uqPqw==",
      "dependencies": {
        "d3-path": "1"
      }
    },
    "node_modules/d3-time": {
      "version": "1.1.0",
      "resolved": "https://registry.npmjs.org/d3-time/-/d3-time-1.1.0.tgz",
      "integrity": "sha512-Xh0isrZ5rPYYdqhAVk8VLnMEidhz5aP7htAADH6MfzgmmicPkTo8LhkLxci61/lCB7n7UmE3bN0leRt+qvkLxA=="
    },
    "node_modules/d3-time-format": {
      "version": "2.3.0",
      "resolved": "https://registry.npmjs.org/d3-time-format/-/d3-time-format-2.3.0.tgz",
      "integrity": "sha512-guv6b2H37s2Uq/GefleCDtbe0XZAuy7Wa49VGkPVPMfLL9qObgBST3lEHJBMUp8S7NdLQAGIvr2KXk8Hc98iKQ==",
      "dependencies": {
        "d3-time": "1"
      }
    },
    "node_modules/d3-timer": {
      "version": "1.0.10",
      "resolved": "https://registry.npmjs.org/d3-timer/-/d3-timer-1.0.10.tgz",
      "integrity": "sha512-B1JDm0XDaQC+uvo4DT79H0XmBskgS3l6Ve+1SBCfxgmtIb1AVrPIoqd+nPSv+loMX8szQ0sVUhGngL7D5QPiXw=="
    },
    "node_modules/data-forge": {
      "version": "1.10.1",
      "resolved": "https://registry.npmjs.org/data-forge/-/data-forge-1.10.1.tgz",
      "integrity": "sha512-nPLGo5NGPSmMPV65V5mne4TADrPL3i+jf1TWTjJr5OaPsvozst9vlXkkpj/7zGPS9NUBN1A5cL2hyO84s0o8lA==",
      "hasInstallScript": true,
      "dependencies": {
        "@data-forge/serialization": "^1.0.0",
        "dayjs": "^1.8.12",
        "easy-table": "1.1.0",
        "json5": "^2.1.0",
        "numeral": "^2.0.6",
        "papaparse": "5.2.0",
        "typy": "^3.0.1"
      }
    },
    "node_modules/data-urls": {
      "version": "2.0.0",
      "resolved": "https://registry.npmjs.org/data-urls/-/data-urls-2.0.0.tgz",
      "integrity": "sha512-X5eWTSXO/BJmpdIKCRuKUgSCgAN0OwliVK3yPKbwIWU1Tdw5BRajxlzMidvh+gwko9AfQ9zIj52pzF91Q3YAvQ==",
      "dev": true,
      "dependencies": {
        "abab": "^2.0.3",
        "whatwg-mimetype": "^2.3.0",
        "whatwg-url": "^8.0.0"
      },
      "engines": {
        "node": ">=10"
      }
    },
    "node_modules/date-format": {
      "version": "4.0.14",
      "resolved": "https://registry.npmjs.org/date-format/-/date-format-4.0.14.tgz",
      "integrity": "sha512-39BOQLs9ZjKh0/patS9nrT8wc3ioX3/eA/zgbKNopnF2wCqJEoxywwwElATYvRsXdnOxA/OQeQoFZ3rFjVajhg==",
      "dev": true,
      "engines": {
        "node": ">=4.0"
      }
    },
    "node_modules/dayjs": {
      "version": "1.11.10",
      "resolved": "https://registry.npmjs.org/dayjs/-/dayjs-1.11.10.tgz",
      "integrity": "sha512-vjAczensTgRcqDERK0SR2XMwsF/tSvnvlv6VcF2GIhg6Sx4yOIt/irsr1RDJsKiIyBzJDpCoXiWWq28MqH2cnQ=="
    },
    "node_modules/debug": {
      "version": "4.3.4",
      "resolved": "https://registry.npmjs.org/debug/-/debug-4.3.4.tgz",
      "integrity": "sha512-PRWFHuSU3eDtQJPvnNY7Jcket1j0t5OuOsFzPPzsekD52Zl8qUfFIPEiswXqIvHWGVHOgX+7G/vCNNhehwxfkQ==",
      "dependencies": {
        "ms": "2.1.2"
      },
      "engines": {
        "node": ">=6.0"
      },
      "peerDependenciesMeta": {
        "supports-color": {
          "optional": true
        }
      }
    },
    "node_modules/decimal.js": {
      "version": "10.4.3",
      "resolved": "https://registry.npmjs.org/decimal.js/-/decimal.js-10.4.3.tgz",
      "integrity": "sha512-VBBaLc1MgL5XpzgIP7ny5Z6Nx3UrRkIViUkPUdtl9aya5amy3De1gsUUSB1g3+3sExYNjCAsAznmukyxCb1GRA==",
      "dev": true
    },
    "node_modules/deep-equal": {
      "version": "1.1.1",
      "resolved": "https://registry.npmjs.org/deep-equal/-/deep-equal-1.1.1.tgz",
      "integrity": "sha512-yd9c5AdiqVcR+JjcwUQb9DkhJc8ngNr0MahEBGvDiJw8puWab2yZlh+nkasOnZP+EGTAP6rRp2JzJhJZzvNF8g==",
      "dependencies": {
        "is-arguments": "^1.0.4",
        "is-date-object": "^1.0.1",
        "is-regex": "^1.0.4",
        "object-is": "^1.0.1",
        "object-keys": "^1.1.1",
        "regexp.prototype.flags": "^1.2.0"
      },
      "funding": {
        "url": "https://github.com/sponsors/ljharb"
      }
    },
    "node_modules/deep-is": {
      "version": "0.1.4",
      "resolved": "https://registry.npmjs.org/deep-is/-/deep-is-0.1.4.tgz",
      "integrity": "sha512-oIPzksmTg4/MriiaYGO+okXDT7ztn/w3Eptv/+gSIdMdKsJo0u4CfYNFJPy+4SKMuCqGw2wxnA+URMg3t8a/bQ=="
    },
    "node_modules/default-gateway": {
      "version": "6.0.3",
      "resolved": "https://registry.npmjs.org/default-gateway/-/default-gateway-6.0.3.tgz",
      "integrity": "sha512-fwSOJsbbNzZ/CUFpqFBqYfYNLj1NbMPm8MMCIzHjC83iSJRBEGmDUxU+WP661BaBQImeC2yHwXtz+P/O9o+XEg==",
      "dev": true,
      "dependencies": {
        "execa": "^5.0.0"
      },
      "engines": {
        "node": ">= 10"
      }
    },
    "node_modules/defaults": {
      "version": "1.0.4",
      "resolved": "https://registry.npmjs.org/defaults/-/defaults-1.0.4.tgz",
      "integrity": "sha512-eFuaLoy/Rxalv2kr+lqMlUnrDWV+3j4pljOIJgLIhI058IQfWJ7vXhyEIHu+HtC738klGALYxOKDO0bQP3tg8A==",
      "devOptional": true,
      "dependencies": {
        "clone": "^1.0.2"
      },
      "funding": {
        "url": "https://github.com/sponsors/sindresorhus"
      }
    },
    "node_modules/defaults/node_modules/clone": {
      "version": "1.0.4",
      "resolved": "https://registry.npmjs.org/clone/-/clone-1.0.4.tgz",
      "integrity": "sha512-JQHZ2QMW6l3aH/j6xCqQThY/9OH4D/9ls34cgkUBiEeocRTU04tHfKPBsUK1PqZCUQM7GiA0IIXJSuXHI64Kbg==",
      "devOptional": true,
      "engines": {
        "node": ">=0.8"
      }
    },
    "node_modules/deferred-leveldown": {
      "version": "5.3.0",
      "resolved": "https://registry.npmjs.org/deferred-leveldown/-/deferred-leveldown-5.3.0.tgz",
      "integrity": "sha512-a59VOT+oDy7vtAbLRCZwWgxu2BaCfd5Hk7wxJd48ei7I+nsg8Orlb9CLG0PMZienk9BSUKgeAqkO2+Lw+1+Ukw==",
      "dependencies": {
        "abstract-leveldown": "~6.2.1",
        "inherits": "^2.0.3"
      },
      "engines": {
        "node": ">=6"
      }
    },
    "node_modules/define-data-property": {
      "version": "1.1.1",
      "resolved": "https://registry.npmjs.org/define-data-property/-/define-data-property-1.1.1.tgz",
      "integrity": "sha512-E7uGkTzkk1d0ByLeSc6ZsFS79Axg+m1P/VsgYsxHgiuc3tFSj+MjMIwe90FC4lOAZzNBdY7kkO2P2wKdsQ1vgQ==",
      "dependencies": {
        "get-intrinsic": "^1.2.1",
        "gopd": "^1.0.1",
        "has-property-descriptors": "^1.0.0"
      },
      "engines": {
        "node": ">= 0.4"
      }
    },
    "node_modules/define-lazy-prop": {
      "version": "2.0.0",
      "resolved": "https://registry.npmjs.org/define-lazy-prop/-/define-lazy-prop-2.0.0.tgz",
      "integrity": "sha512-Ds09qNh8yw3khSjiJjiUInaGX9xlqZDY7JVryGxdxV7NPeuqQfplOpQ66yJFZut3jLa5zOwkXw1g9EI2uKh4Og==",
      "dev": true,
      "engines": {
        "node": ">=8"
      }
    },
    "node_modules/define-properties": {
      "version": "1.2.1",
      "resolved": "https://registry.npmjs.org/define-properties/-/define-properties-1.2.1.tgz",
      "integrity": "sha512-8QmQKqEASLd5nx0U1B1okLElbUuuttJ/AnYmRXbbbGDWh6uS208EjD4Xqq/I9wK7u0v6O08XhTWnt5XtEbR6Dg==",
      "dependencies": {
        "define-data-property": "^1.0.1",
        "has-property-descriptors": "^1.0.0",
        "object-keys": "^1.1.1"
      },
      "engines": {
        "node": ">= 0.4"
      },
      "funding": {
        "url": "https://github.com/sponsors/ljharb"
      }
    },
    "node_modules/defined": {
      "version": "1.0.1",
      "resolved": "https://registry.npmjs.org/defined/-/defined-1.0.1.tgz",
      "integrity": "sha512-hsBd2qSVCRE+5PmNdHt1uzyrFu5d3RwmFDKzyNZMFq/EwDNJF7Ee5+D5oEKF0hU6LhtoUF1macFvOe4AskQC1Q==",
      "funding": {
        "url": "https://github.com/sponsors/ljharb"
      }
    },
    "node_modules/delayed-stream": {
      "version": "1.0.0",
      "resolved": "https://registry.npmjs.org/delayed-stream/-/delayed-stream-1.0.0.tgz",
      "integrity": "sha512-ZySD7Nf91aLB0RxL4KGrKHBXl7Eds1DAmEdcoVawXnLD7SDhpNgtuII2aAkg7a7QS41jxPSZ17p4VdGnMHk3MQ==",
      "engines": {
        "node": ">=0.4.0"
      }
    },
    "node_modules/delegates": {
      "version": "1.0.0",
      "resolved": "https://registry.npmjs.org/delegates/-/delegates-1.0.0.tgz",
      "integrity": "sha512-bd2L678uiWATM6m5Z1VzNCErI3jiGzt6HGY8OVICs40JQq/HALfbyNJmp0UDakEY4pMMaN0Ly5om/B1VI/+xfQ==",
      "dev": true
    },
    "node_modules/depd": {
      "version": "2.0.0",
      "resolved": "https://registry.npmjs.org/depd/-/depd-2.0.0.tgz",
      "integrity": "sha512-g7nH6P6dyDioJogAAGprGpCtVImJhpPk/roCzdb3fIh61/s/nPsfR6onyMwkCAR/OlC3yBC0lESvUoQEAssIrw==",
      "dev": true,
      "engines": {
        "node": ">= 0.8"
      }
    },
    "node_modules/destroy": {
      "version": "1.2.0",
      "resolved": "https://registry.npmjs.org/destroy/-/destroy-1.2.0.tgz",
      "integrity": "sha512-2sJGJTaXIIaR1w4iJSNoN0hnMY7Gpc/n8D4qSCJw8QqFWXf7cuAgnEHxBpweaVcPevC2l3KpjYCx3NypQQgaJg==",
      "dev": true,
      "engines": {
        "node": ">= 0.8",
        "npm": "1.2.8000 || >= 1.4.16"
      }
    },
    "node_modules/detect-kerning": {
      "version": "2.1.2",
      "resolved": "https://registry.npmjs.org/detect-kerning/-/detect-kerning-2.1.2.tgz",
      "integrity": "sha512-I3JIbrnKPAntNLl1I6TpSQQdQ4AutYzv/sKMFKbepawV/hlH0GmYKhUoOEMd4xqaUHT+Bm0f4127lh5qs1m1tw=="
    },
    "node_modules/detect-node": {
      "version": "2.1.0",
      "resolved": "https://registry.npmjs.org/detect-node/-/detect-node-2.1.0.tgz",
      "integrity": "sha512-T0NIuQpnTvFDATNuHN5roPwSBG83rFsuO+MXXH9/3N1eFbn4wcPjttvjMLEPWJ0RGUYgQE7cGgS3tNxbqCGM7g==",
      "dev": true
    },
    "node_modules/di": {
      "version": "0.0.1",
      "resolved": "https://registry.npmjs.org/di/-/di-0.0.1.tgz",
      "integrity": "sha512-uJaamHkagcZtHPqCIHZxnFrXlunQXgBOsZSUOWwFw31QJCAbyTBoHMW75YOTur5ZNx8pIeAKgf6GWIgaqqiLhA==",
      "dev": true
    },
    "node_modules/dir-glob": {
      "version": "3.0.1",
      "resolved": "https://registry.npmjs.org/dir-glob/-/dir-glob-3.0.1.tgz",
      "integrity": "sha512-WkrWp9GR4KXfKGYzOLmTuGVi1UWFfws377n9cc55/tb6DuqyF6pcQ5AbiHEshaDpY9v6oaSr2XCDidGmMwdzIA==",
      "dev": true,
      "dependencies": {
        "path-type": "^4.0.0"
      },
      "engines": {
        "node": ">=8"
      }
    },
    "node_modules/dns-equal": {
      "version": "1.0.0",
      "resolved": "https://registry.npmjs.org/dns-equal/-/dns-equal-1.0.0.tgz",
      "integrity": "sha512-z+paD6YUQsk+AbGCEM4PrOXSss5gd66QfcVBFTKR/HpFL9jCqikS94HYwKww6fQyO7IxrIIyUu+g0Ka9tUS2Cg==",
      "dev": true
    },
    "node_modules/dns-packet": {
      "version": "5.6.1",
      "resolved": "https://registry.npmjs.org/dns-packet/-/dns-packet-5.6.1.tgz",
      "integrity": "sha512-l4gcSouhcgIKRvyy99RNVOgxXiicE+2jZoNmaNmZ6JXiGajBOJAesk1OBlJuM5k2c+eudGdLxDqXuPCKIj6kpw==",
      "dev": true,
      "dependencies": {
        "@leichtgewicht/ip-codec": "^2.0.1"
      },
      "engines": {
        "node": ">=6"
      }
    },
    "node_modules/doctrine": {
      "version": "3.0.0",
      "resolved": "https://registry.npmjs.org/doctrine/-/doctrine-3.0.0.tgz",
      "integrity": "sha512-yS+Q5i3hBf7GBkd4KG8a7eBNNWNGLTaEwwYWUijIYM7zrlYDM0BFXHjjPWlWZ1Rg7UaddZeIDmi9jF3HmqiQ2w==",
      "dev": true,
      "dependencies": {
        "esutils": "^2.0.2"
      },
      "engines": {
        "node": ">=6.0.0"
      }
    },
    "node_modules/dom-serialize": {
      "version": "2.2.1",
      "resolved": "https://registry.npmjs.org/dom-serialize/-/dom-serialize-2.2.1.tgz",
      "integrity": "sha512-Yra4DbvoW7/Z6LBN560ZwXMjoNOSAN2wRsKFGc4iBeso+mpIA6qj1vfdf9HpMaKAqG6wXTy+1SYEzmNpKXOSsQ==",
      "dev": true,
      "dependencies": {
        "custom-event": "~1.0.0",
        "ent": "~2.2.0",
        "extend": "^3.0.0",
        "void-elements": "^2.0.0"
      }
    },
    "node_modules/dom-serializer": {
      "version": "2.0.0",
      "resolved": "https://registry.npmjs.org/dom-serializer/-/dom-serializer-2.0.0.tgz",
      "integrity": "sha512-wIkAryiqt/nV5EQKqQpo3SToSOV9J0DnbJqwK7Wv/Trc92zIAYZ4FlMu+JPFW1DfGFt81ZTCGgDEabffXeLyJg==",
      "dev": true,
      "dependencies": {
        "domelementtype": "^2.3.0",
        "domhandler": "^5.0.2",
        "entities": "^4.2.0"
      },
      "funding": {
        "url": "https://github.com/cheeriojs/dom-serializer?sponsor=1"
      }
    },
    "node_modules/domelementtype": {
      "version": "2.3.0",
      "resolved": "https://registry.npmjs.org/domelementtype/-/domelementtype-2.3.0.tgz",
      "integrity": "sha512-OLETBj6w0OsagBwdXnPdN0cnMfF9opN69co+7ZrbfPGrdpPVNBUj02spi6B1N7wChLQiPn4CSH/zJvXw56gmHw==",
      "dev": true,
      "funding": [
        {
          "type": "github",
          "url": "https://github.com/sponsors/fb55"
        }
      ]
    },
    "node_modules/domexception": {
      "version": "2.0.1",
      "resolved": "https://registry.npmjs.org/domexception/-/domexception-2.0.1.tgz",
      "integrity": "sha512-yxJ2mFy/sibVQlu5qHjOkf9J3K6zgmCxgJ94u2EdvDOV09H+32LtRswEcUsmUWN72pVLOEnTSRaIVVzVQgS0dg==",
      "dev": true,
      "dependencies": {
        "webidl-conversions": "^5.0.0"
      },
      "engines": {
        "node": ">=8"
      }
    },
    "node_modules/domexception/node_modules/webidl-conversions": {
      "version": "5.0.0",
      "resolved": "https://registry.npmjs.org/webidl-conversions/-/webidl-conversions-5.0.0.tgz",
      "integrity": "sha512-VlZwKPCkYKxQgeSbH5EyngOmRp7Ww7I9rQLERETtf5ofd9pGeswWiOtogpEO850jziPRarreGxn5QIiTqpb2wA==",
      "dev": true,
      "engines": {
        "node": ">=8"
      }
    },
    "node_modules/domhandler": {
      "version": "5.0.3",
      "resolved": "https://registry.npmjs.org/domhandler/-/domhandler-5.0.3.tgz",
      "integrity": "sha512-cgwlv/1iFQiFnU96XXgROh8xTeetsnJiDsTc7TYCLFd9+/WNkIqPTxiM/8pSd8VIrhXGTf1Ny1q1hquVqDJB5w==",
      "dev": true,
      "dependencies": {
        "domelementtype": "^2.3.0"
      },
      "engines": {
        "node": ">= 4"
      },
      "funding": {
        "url": "https://github.com/fb55/domhandler?sponsor=1"
      }
    },
    "node_modules/domutils": {
      "version": "3.1.0",
      "resolved": "https://registry.npmjs.org/domutils/-/domutils-3.1.0.tgz",
      "integrity": "sha512-H78uMmQtI2AhgDJjWeQmHwJJ2bLPD3GMmO7Zja/ZZh84wkm+4ut+IUnUdRa8uCGX88DiVx1j6FRe1XfxEgjEZA==",
      "dev": true,
      "dependencies": {
        "dom-serializer": "^2.0.0",
        "domelementtype": "^2.3.0",
        "domhandler": "^5.0.3"
      },
      "funding": {
        "url": "https://github.com/fb55/domutils?sponsor=1"
      }
    },
    "node_modules/double-ended-queue": {
      "version": "2.1.0-0",
      "resolved": "https://registry.npmjs.org/double-ended-queue/-/double-ended-queue-2.1.0-0.tgz",
      "integrity": "sha512-+BNfZ+deCo8hMNpDqDnvT+c0XpJ5cUa6mqYq89bho2Ifze4URTqRkcwR399hWoTrTkbZ/XJYDgP6rc7pRgffEQ=="
    },
    "node_modules/draw-svg-path": {
      "version": "1.0.0",
      "resolved": "https://registry.npmjs.org/draw-svg-path/-/draw-svg-path-1.0.0.tgz",
      "integrity": "sha512-P8j3IHxcgRMcY6sDzr0QvJDLzBnJJqpTG33UZ2Pvp8rw0apCHhJCWqYprqrXjrgHnJ6tuhP1iTJSAodPDHxwkg==",
      "dependencies": {
        "abs-svg-path": "~0.1.1",
        "normalize-svg-path": "~0.1.0"
      }
    },
    "node_modules/dtype": {
      "version": "2.0.0",
      "resolved": "https://registry.npmjs.org/dtype/-/dtype-2.0.0.tgz",
      "integrity": "sha512-s2YVcLKdFGS0hpFqJaTwscsyt0E8nNFdmo73Ocd81xNPj4URI4rj6D60A+vFMIw7BXWlb4yRkEwfBqcZzPGiZg==",
      "engines": {
        "node": ">= 0.8.0"
      }
    },
    "node_modules/dup": {
      "version": "1.0.0",
      "resolved": "https://registry.npmjs.org/dup/-/dup-1.0.0.tgz",
      "integrity": "sha512-Bz5jxMMC0wgp23Zm15ip1x8IhYRqJvF3nFC0UInJUDkN1z4uNPk9jTnfCUJXbOGiQ1JbXLQsiV41Fb+HXcj5BA=="
    },
    "node_modules/duplexify": {
      "version": "3.7.1",
      "resolved": "https://registry.npmjs.org/duplexify/-/duplexify-3.7.1.tgz",
      "integrity": "sha512-07z8uv2wMyS51kKhD1KsdXJg5WQ6t93RneqRxUHnskXVtlYYkLqM0gqStQZ3pj073g687jPCHrqNfCzawLYh5g==",
      "dependencies": {
        "end-of-stream": "^1.0.0",
        "inherits": "^2.0.1",
        "readable-stream": "^2.0.0",
        "stream-shift": "^1.0.0"
      }
    },
    "node_modules/duplexify/node_modules/isarray": {
      "version": "1.0.0",
      "resolved": "https://registry.npmjs.org/isarray/-/isarray-1.0.0.tgz",
      "integrity": "sha512-VLghIWNM6ELQzo7zwmcg0NmTVyWKYjvIeM83yjp0wRDTmUnrM678fQbcKBo6n2CJEF0szoG//ytg+TKla89ALQ=="
    },
    "node_modules/duplexify/node_modules/readable-stream": {
      "version": "2.3.8",
      "resolved": "https://registry.npmjs.org/readable-stream/-/readable-stream-2.3.8.tgz",
      "integrity": "sha512-8p0AUk4XODgIewSi0l8Epjs+EVnWiK7NoDIEGU0HhE7+ZyY8D1IMY7odu5lRrFXGg71L15KG8QrPmum45RTtdA==",
      "dependencies": {
        "core-util-is": "~1.0.0",
        "inherits": "~2.0.3",
        "isarray": "~1.0.0",
        "process-nextick-args": "~2.0.0",
        "safe-buffer": "~5.1.1",
        "string_decoder": "~1.1.1",
        "util-deprecate": "~1.0.1"
      }
    },
    "node_modules/duplexify/node_modules/safe-buffer": {
      "version": "5.1.2",
      "resolved": "https://registry.npmjs.org/safe-buffer/-/safe-buffer-5.1.2.tgz",
      "integrity": "sha512-Gd2UZBJDkXlY7GbJxfsE8/nvKkUEU1G38c1siN6QP6a9PT9MmHB8GnpscSmMJSoF8LOIrt8ud/wPtojys4G6+g=="
    },
    "node_modules/duplexify/node_modules/string_decoder": {
      "version": "1.1.1",
      "resolved": "https://registry.npmjs.org/string_decoder/-/string_decoder-1.1.1.tgz",
      "integrity": "sha512-n/ShnvDi6FHbbVfviro+WojiFzv+s8MPMHBczVePfUpDJLwoLT0ht1l4YwBCbi8pJAveEEdnkHyPyTP/mzRfwg==",
      "dependencies": {
        "safe-buffer": "~5.1.0"
      }
    },
    "node_modules/earcut": {
      "version": "2.2.4",
      "resolved": "https://registry.npmjs.org/earcut/-/earcut-2.2.4.tgz",
      "integrity": "sha512-/pjZsA1b4RPHbeWZQn66SWS8nZZWLQQ23oE3Eam7aroEFGEvwKAsJfZ9ytiEMycfzXWpca4FA9QIOehf7PocBQ=="
    },
    "node_modules/eastasianwidth": {
      "version": "0.2.0",
      "resolved": "https://registry.npmjs.org/eastasianwidth/-/eastasianwidth-0.2.0.tgz",
      "integrity": "sha512-I88TYZWc9XiYHRQ4/3c5rjjfgkjhLyW2luGIheGERbNQ6OY7yTybanSpDXZa8y7VUP9YmDcYa+eyq4ca7iLqWA==",
      "dev": true
    },
    "node_modules/easy-table": {
      "version": "1.1.0",
      "resolved": "https://registry.npmjs.org/easy-table/-/easy-table-1.1.0.tgz",
      "integrity": "sha512-oq33hWOSSnl2Hoh00tZWaIPi1ievrD9aFG82/IgjlycAnW9hHx5PkJiXpxPsgEE+H7BsbVQXFVFST8TEXS6/pA==",
      "optionalDependencies": {
        "wcwidth": ">=1.0.1"
      }
    },
    "node_modules/ee-first": {
      "version": "1.1.1",
      "resolved": "https://registry.npmjs.org/ee-first/-/ee-first-1.1.1.tgz",
      "integrity": "sha512-WMwm9LhRUo+WUaRN+vRuETqG89IgZphVSNkdFgeb6sS/E4OrDIN7t48CAewSHXc6C8lefD8KKfr5vY61brQlow==",
      "dev": true
    },
    "node_modules/electron-to-chromium": {
      "version": "1.4.574",
      "resolved": "https://registry.npmjs.org/electron-to-chromium/-/electron-to-chromium-1.4.574.tgz",
      "integrity": "sha512-bg1m8L0n02xRzx4LsTTMbBPiUd9yIR+74iPtS/Ao65CuXvhVZHP0ym1kSdDG3yHFDXqHQQBKujlN1AQ8qZnyFg=="
    },
    "node_modules/element-size": {
      "version": "1.1.1",
      "resolved": "https://registry.npmjs.org/element-size/-/element-size-1.1.1.tgz",
      "integrity": "sha512-eaN+GMOq/Q+BIWy0ybsgpcYImjGIdNLyjLFJU4XsLHXYQao5jCNb36GyN6C2qwmDDYSfIBmKpPpr4VnBdLCsPQ=="
    },
    "node_modules/elementary-circuits-directed-graph": {
      "version": "1.3.1",
      "resolved": "https://registry.npmjs.org/elementary-circuits-directed-graph/-/elementary-circuits-directed-graph-1.3.1.tgz",
      "integrity": "sha512-ZEiB5qkn2adYmpXGnJKkxT8uJHlW/mxmBpmeqawEHzPxh9HkLD4/1mFYX5l0On+f6rcPIt8/EWlRU2Vo3fX6dQ==",
      "dependencies": {
        "strongly-connected-components": "^1.0.1"
      }
    },
    "node_modules/emoji-regex": {
      "version": "8.0.0",
      "resolved": "https://registry.npmjs.org/emoji-regex/-/emoji-regex-8.0.0.tgz",
      "integrity": "sha512-MSjYzcWNOA0ewAHpz0MxpYFvwg6yjy1NG3xteoqz644VCo/RPgnr1/GGt+ic3iJTzQ8Eu3TdM14SawnVUmGE6A=="
    },
    "node_modules/emojis-list": {
      "version": "3.0.0",
      "resolved": "https://registry.npmjs.org/emojis-list/-/emojis-list-3.0.0.tgz",
      "integrity": "sha512-/kyM18EfinwXZbno9FyUGeFh87KC8HRQBQGildHZbEuRyWFOmv1U10o9BBp8XVZDVNNuQKyIGIu5ZYAAXJ0V2Q==",
      "dev": true,
      "engines": {
        "node": ">= 4"
      }
    },
    "node_modules/encodeurl": {
      "version": "1.0.2",
      "resolved": "https://registry.npmjs.org/encodeurl/-/encodeurl-1.0.2.tgz",
      "integrity": "sha512-TPJXq8JqFaVYm2CWmPvnP2Iyo4ZSM7/QKcSmuMLDObfpH5fi7RUGmd/rTDf+rut/saiDiQEeVTNgAmJEdAOx0w==",
      "dev": true,
      "engines": {
        "node": ">= 0.8"
      }
    },
    "node_modules/encoding": {
      "version": "0.1.13",
      "resolved": "https://registry.npmjs.org/encoding/-/encoding-0.1.13.tgz",
      "integrity": "sha512-ETBauow1T35Y/WZMkio9jiM0Z5xjHHmJ4XmjZOq1l/dXz3lr2sRn87nJy20RupqSh1F2m3HHPSp8ShIPQJrJ3A==",
      "optional": true,
      "dependencies": {
        "iconv-lite": "^0.6.2"
      }
    },
    "node_modules/encoding-down": {
      "version": "6.3.0",
      "resolved": "https://registry.npmjs.org/encoding-down/-/encoding-down-6.3.0.tgz",
      "integrity": "sha512-QKrV0iKR6MZVJV08QY0wp1e7vF6QbhnbQhb07bwpEyuz4uZiZgPlEGdkCROuFkUwdxlFaiPIhjyarH1ee/3vhw==",
      "dependencies": {
        "abstract-leveldown": "^6.2.1",
        "inherits": "^2.0.3",
        "level-codec": "^9.0.0",
        "level-errors": "^2.0.0"
      },
      "engines": {
        "node": ">=6"
      }
    },
    "node_modules/encoding/node_modules/iconv-lite": {
      "version": "0.6.3",
      "resolved": "https://registry.npmjs.org/iconv-lite/-/iconv-lite-0.6.3.tgz",
      "integrity": "sha512-4fCk79wshMdzMp2rH06qWrJE4iolqLhCUH+OiuIgU++RB0+94NlDL81atO7GX55uUKueo0txHNtvEyI6D7WdMw==",
      "optional": true,
      "dependencies": {
        "safer-buffer": ">= 2.1.2 < 3.0.0"
      },
      "engines": {
        "node": ">=0.10.0"
      }
    },
    "node_modules/end-of-stream": {
      "version": "1.4.4",
      "resolved": "https://registry.npmjs.org/end-of-stream/-/end-of-stream-1.4.4.tgz",
      "integrity": "sha512-+uw1inIHVPQoaVuHzRyXd21icM+cnt4CzD5rW+NC1wjOUSTOs+Te7FOv7AhN7vS9x/oIyhLP5PR1H+phQAHu5Q==",
      "dependencies": {
        "once": "^1.4.0"
      }
    },
    "node_modules/end-stream": {
      "version": "0.1.0",
      "resolved": "https://registry.npmjs.org/end-stream/-/end-stream-0.1.0.tgz",
      "integrity": "sha512-Brl10T8kYnc75IepKizW6Y9liyW8ikz1B7n/xoHrJxoVSSjoqPn30sb7XVFfQERK4QfUMYRGs9dhWwtt2eu6uA==",
      "dependencies": {
        "write-stream": "~0.4.3"
      }
    },
    "node_modules/engine.io": {
      "version": "6.5.3",
      "resolved": "https://registry.npmjs.org/engine.io/-/engine.io-6.5.3.tgz",
      "integrity": "sha512-IML/R4eG/pUS5w7OfcDE0jKrljWS9nwnEfsxWCIJF5eO6AHo6+Hlv+lQbdlAYsiJPHzUthLm1RUjnBzWOs45cw==",
      "dev": true,
      "dependencies": {
        "@types/cookie": "^0.4.1",
        "@types/cors": "^2.8.12",
        "@types/node": ">=10.0.0",
        "accepts": "~1.3.4",
        "base64id": "2.0.0",
        "cookie": "~0.4.1",
        "cors": "~2.8.5",
        "debug": "~4.3.1",
        "engine.io-parser": "~5.2.1",
        "ws": "~8.11.0"
      },
      "engines": {
        "node": ">=10.2.0"
      }
    },
    "node_modules/engine.io-parser": {
      "version": "5.2.1",
      "resolved": "https://registry.npmjs.org/engine.io-parser/-/engine.io-parser-5.2.1.tgz",
      "integrity": "sha512-9JktcM3u18nU9N2Lz3bWeBgxVgOKpw7yhRaoxQA3FUDZzzw+9WlA6p4G4u0RixNkg14fH7EfEc/RhpurtiROTQ==",
      "dev": true,
      "engines": {
        "node": ">=10.0.0"
      }
    },
    "node_modules/engine.io/node_modules/ws": {
      "version": "8.11.0",
      "resolved": "https://registry.npmjs.org/ws/-/ws-8.11.0.tgz",
      "integrity": "sha512-HPG3wQd9sNQoT9xHyNCXoDUa+Xw/VevmY9FoHyQ+g+rrMn4j6FB4np7Z0OhdTgjx6MgQLK7jwSy1YecU1+4Asg==",
      "dev": true,
      "engines": {
        "node": ">=10.0.0"
      },
      "peerDependencies": {
        "bufferutil": "^4.0.1",
        "utf-8-validate": "^5.0.2"
      },
      "peerDependenciesMeta": {
        "bufferutil": {
          "optional": true
        },
        "utf-8-validate": {
          "optional": true
        }
      }
    },
    "node_modules/enhanced-resolve": {
      "version": "5.15.0",
      "resolved": "https://registry.npmjs.org/enhanced-resolve/-/enhanced-resolve-5.15.0.tgz",
      "integrity": "sha512-LXYT42KJ7lpIKECr2mAXIaMldcNCh/7E0KBKOu4KSfkHmP+mZmSs+8V5gBAqisWBy0OO4W5Oyys0GO1Y8KtdKg==",
      "dev": true,
      "dependencies": {
        "graceful-fs": "^4.2.4",
        "tapable": "^2.2.0"
      },
      "engines": {
        "node": ">=10.13.0"
      }
    },
    "node_modules/enrichrjs": {
      "version": "1.0.2",
      "resolved": "https://registry.npmjs.org/enrichrjs/-/enrichrjs-1.0.2.tgz",
      "integrity": "sha512-0V6G9KI8c0j/sNf/Xoy3BFep0mt+Q1oKE0WquhNz599fd1BRFCudhMKcPr17KCpxBX5cJbz7U2NmXzf/LdqvUg==",
      "dependencies": {
        "axios": "^1.3.5"
      }
    },
    "node_modules/ent": {
      "version": "2.2.0",
      "resolved": "https://registry.npmjs.org/ent/-/ent-2.2.0.tgz",
      "integrity": "sha512-GHrMyVZQWvTIdDtpiEXdHZnFQKzeO09apj8Cbl4pKWy4i0Oprcq17usfDt5aO63swf0JOeMWjWQE/LzgSRuWpA==",
      "dev": true
    },
    "node_modules/entities": {
      "version": "4.5.0",
      "resolved": "https://registry.npmjs.org/entities/-/entities-4.5.0.tgz",
      "integrity": "sha512-V0hjH4dGPh9Ao5p0MoRY6BVqtwCjhz6vI5LT8AJ55H+4g9/4vbHx1I54fS0XuclLhDHArPQCiMjDxjaL8fPxhw==",
      "dev": true,
      "engines": {
        "node": ">=0.12"
      },
      "funding": {
        "url": "https://github.com/fb55/entities?sponsor=1"
      }
    },
    "node_modules/env-paths": {
      "version": "2.2.1",
      "resolved": "https://registry.npmjs.org/env-paths/-/env-paths-2.2.1.tgz",
      "integrity": "sha512-+h1lkLKhZMTYjog1VEpJNG7NZJWcuc2DDk/qsqSTRRCOXiLjeQ1d1/udrUGhqMxUgAlwKNZ0cf2uqan5GLuS2A==",
      "dev": true,
      "engines": {
        "node": ">=6"
      }
    },
    "node_modules/err-code": {
      "version": "2.0.3",
      "resolved": "https://registry.npmjs.org/err-code/-/err-code-2.0.3.tgz",
      "integrity": "sha512-2bmlRpNKBxT/CRmPOlyISQpNj+qSeYvcym/uT0Jx2bMOlKLtSy1ZmLuVxSEKKyor/N5yhvp/ZiG1oE3DEYMSFA==",
      "dev": true
    },
    "node_modules/errno": {
      "version": "0.1.8",
      "resolved": "https://registry.npmjs.org/errno/-/errno-0.1.8.tgz",
      "integrity": "sha512-dJ6oBr5SQ1VSd9qkk7ByRgb/1SH4JZjCHSW/mr63/QcXO9zLVxvJ6Oy13nio03rxpSnVDDjFor75SjVeZWPW/A==",
      "dependencies": {
        "prr": "~1.0.1"
      },
      "bin": {
        "errno": "cli.js"
      }
    },
    "node_modules/error-ex": {
      "version": "1.3.2",
      "resolved": "https://registry.npmjs.org/error-ex/-/error-ex-1.3.2.tgz",
      "integrity": "sha512-7dFHNmqeFSEt2ZBsCriorKnn3Z2pj+fd9kmI6QoWw4//DL+icEBfc0U7qJCisqrTsKTjw4fNFy2pW9OqStD84g==",
      "dev": true,
      "dependencies": {
        "is-arrayish": "^0.2.1"
      }
    },
    "node_modules/es-module-lexer": {
      "version": "1.3.1",
      "resolved": "https://registry.npmjs.org/es-module-lexer/-/es-module-lexer-1.3.1.tgz",
      "integrity": "sha512-JUFAyicQV9mXc3YRxPnDlrfBKpqt6hUYzz9/boprUJHs4e4KVr3XwOF70doO6gwXUor6EWZJAyWAfKki84t20Q==",
      "dev": true
    },
    "node_modules/es5-ext": {
      "version": "0.10.62",
      "resolved": "https://registry.npmjs.org/es5-ext/-/es5-ext-0.10.62.tgz",
      "integrity": "sha512-BHLqn0klhEpnOKSrzn/Xsz2UIW8j+cGmo9JLzr8BiUapV8hPL9+FliFqjwr9ngW7jWdnxv6eO+/LqyhJVqgrjA==",
      "hasInstallScript": true,
      "dependencies": {
        "es6-iterator": "^2.0.3",
        "es6-symbol": "^3.1.3",
        "next-tick": "^1.1.0"
      },
      "engines": {
        "node": ">=0.10"
      }
    },
    "node_modules/es6-iterator": {
      "version": "2.0.3",
      "resolved": "https://registry.npmjs.org/es6-iterator/-/es6-iterator-2.0.3.tgz",
      "integrity": "sha512-zw4SRzoUkd+cl+ZoE15A9o1oQd920Bb0iOJMQkQhl3jNc03YqVjAhG7scf9C5KWRU/R13Orf588uCC6525o02g==",
      "dependencies": {
        "d": "1",
        "es5-ext": "^0.10.35",
        "es6-symbol": "^3.1.1"
      }
    },
    "node_modules/es6-symbol": {
      "version": "3.1.3",
      "resolved": "https://registry.npmjs.org/es6-symbol/-/es6-symbol-3.1.3.tgz",
      "integrity": "sha512-NJ6Yn3FuDinBaBRWl/q5X/s4koRHBrgKAu+yGI6JCBeiu3qrcbJhwT2GeR/EXVfylRk8dpQVJoLEFhK+Mu31NA==",
      "dependencies": {
        "d": "^1.0.1",
        "ext": "^1.1.2"
      }
    },
    "node_modules/es6-weak-map": {
      "version": "2.0.3",
      "resolved": "https://registry.npmjs.org/es6-weak-map/-/es6-weak-map-2.0.3.tgz",
      "integrity": "sha512-p5um32HOTO1kP+w7PRnB+5lQ43Z6muuMuIMffvDN8ZB4GcnjLBV6zGStpbASIMk4DCAvEaamhe2zhyCb/QXXsA==",
      "dependencies": {
        "d": "1",
        "es5-ext": "^0.10.46",
        "es6-iterator": "^2.0.3",
        "es6-symbol": "^3.1.1"
      }
    },
    "node_modules/esbuild": {
      "version": "0.18.17",
      "resolved": "https://registry.npmjs.org/esbuild/-/esbuild-0.18.17.tgz",
      "integrity": "sha512-1GJtYnUxsJreHYA0Y+iQz2UEykonY66HNWOb0yXYZi9/kNrORUEHVg87eQsCtqh59PEJ5YVZJO98JHznMJSWjg==",
      "dev": true,
      "hasInstallScript": true,
      "bin": {
        "esbuild": "bin/esbuild"
      },
      "engines": {
        "node": ">=12"
      },
      "optionalDependencies": {
        "@esbuild/android-arm": "0.18.17",
        "@esbuild/android-arm64": "0.18.17",
        "@esbuild/android-x64": "0.18.17",
        "@esbuild/darwin-arm64": "0.18.17",
        "@esbuild/darwin-x64": "0.18.17",
        "@esbuild/freebsd-arm64": "0.18.17",
        "@esbuild/freebsd-x64": "0.18.17",
        "@esbuild/linux-arm": "0.18.17",
        "@esbuild/linux-arm64": "0.18.17",
        "@esbuild/linux-ia32": "0.18.17",
        "@esbuild/linux-loong64": "0.18.17",
        "@esbuild/linux-mips64el": "0.18.17",
        "@esbuild/linux-ppc64": "0.18.17",
        "@esbuild/linux-riscv64": "0.18.17",
        "@esbuild/linux-s390x": "0.18.17",
        "@esbuild/linux-x64": "0.18.17",
        "@esbuild/netbsd-x64": "0.18.17",
        "@esbuild/openbsd-x64": "0.18.17",
        "@esbuild/sunos-x64": "0.18.17",
        "@esbuild/win32-arm64": "0.18.17",
        "@esbuild/win32-ia32": "0.18.17",
        "@esbuild/win32-x64": "0.18.17"
      }
    },
    "node_modules/esbuild-wasm": {
      "version": "0.18.17",
      "resolved": "https://registry.npmjs.org/esbuild-wasm/-/esbuild-wasm-0.18.17.tgz",
      "integrity": "sha512-9OHGcuRzy+I8ziF9FzjfKLWAPbvi0e/metACVg9k6bK+SI4FFxeV6PcZsz8RIVaMD4YNehw+qj6UMR3+qj/EuQ==",
      "dev": true,
      "bin": {
        "esbuild": "bin/esbuild"
      },
      "engines": {
        "node": ">=12"
      }
    },
    "node_modules/escalade": {
      "version": "3.1.1",
      "resolved": "https://registry.npmjs.org/escalade/-/escalade-3.1.1.tgz",
      "integrity": "sha512-k0er2gUkLf8O0zKJiAhmkTnJlTvINGv7ygDNPbeIsX/TJjGJZHuh9B2UxbsaEkmlEo9MfhrSzmhIlhRlI2GXnw==",
      "engines": {
        "node": ">=6"
      }
    },
    "node_modules/escape-html": {
      "version": "1.0.3",
      "resolved": "https://registry.npmjs.org/escape-html/-/escape-html-1.0.3.tgz",
      "integrity": "sha512-NiSupZ4OeuGwr68lGIeym/ksIZMJodUGOSCZ/FSnTxcrekbvqrgdUxlJOMpijaKZVjAJrWrGs/6Jy8OMuyj9ow==",
      "dev": true
    },
    "node_modules/escape-string-regexp": {
      "version": "1.0.5",
      "resolved": "https://registry.npmjs.org/escape-string-regexp/-/escape-string-regexp-1.0.5.tgz",
      "integrity": "sha512-vbRorB5FUQWvla16U8R/qgaFIya2qGzwDrNmCZuYKrbdSUMG6I1ZCGQRefkRVhuOkIGVne7BQ35DSfo1qvJqFg==",
      "engines": {
        "node": ">=0.8.0"
      }
    },
    "node_modules/escodegen": {
      "version": "2.1.0",
      "resolved": "https://registry.npmjs.org/escodegen/-/escodegen-2.1.0.tgz",
      "integrity": "sha512-2NlIDTwUWJN0mRPQOdtQBzbUHvdGY2P1VXSyU83Q3xKxM7WHX2Ql8dKq782Q9TgQUNOLEzEYu9bzLNj1q88I5w==",
      "dev": true,
      "dependencies": {
        "esprima": "^4.0.1",
        "estraverse": "^5.2.0",
        "esutils": "^2.0.2"
      },
      "bin": {
        "escodegen": "bin/escodegen.js",
        "esgenerate": "bin/esgenerate.js"
      },
      "engines": {
        "node": ">=6.0"
      },
      "optionalDependencies": {
        "source-map": "~0.6.1"
      }
    },
    "node_modules/escodegen/node_modules/source-map": {
      "version": "0.6.1",
      "resolved": "https://registry.npmjs.org/source-map/-/source-map-0.6.1.tgz",
      "integrity": "sha512-UjgapumWlbMhkBgzT7Ykc5YXUT46F0iKu8SGXq0bcwP5dz/h0Plj6enJqjz1Zbq2l5WaqYnrVbwWOWMyF3F47g==",
      "dev": true,
      "optional": true,
      "engines": {
        "node": ">=0.10.0"
      }
    },
    "node_modules/eslint": {
      "version": "8.52.0",
      "resolved": "https://registry.npmjs.org/eslint/-/eslint-8.52.0.tgz",
      "integrity": "sha512-zh/JHnaixqHZsolRB/w9/02akBk9EPrOs9JwcTP2ek7yL5bVvXuRariiaAjjoJ5DvuwQ1WAE/HsMz+w17YgBCg==",
      "dev": true,
      "dependencies": {
        "@eslint-community/eslint-utils": "^4.2.0",
        "@eslint-community/regexpp": "^4.6.1",
        "@eslint/eslintrc": "^2.1.2",
        "@eslint/js": "8.52.0",
        "@humanwhocodes/config-array": "^0.11.13",
        "@humanwhocodes/module-importer": "^1.0.1",
        "@nodelib/fs.walk": "^1.2.8",
        "@ungap/structured-clone": "^1.2.0",
        "ajv": "^6.12.4",
        "chalk": "^4.0.0",
        "cross-spawn": "^7.0.2",
        "debug": "^4.3.2",
        "doctrine": "^3.0.0",
        "escape-string-regexp": "^4.0.0",
        "eslint-scope": "^7.2.2",
        "eslint-visitor-keys": "^3.4.3",
        "espree": "^9.6.1",
        "esquery": "^1.4.2",
        "esutils": "^2.0.2",
        "fast-deep-equal": "^3.1.3",
        "file-entry-cache": "^6.0.1",
        "find-up": "^5.0.0",
        "glob-parent": "^6.0.2",
        "globals": "^13.19.0",
        "graphemer": "^1.4.0",
        "ignore": "^5.2.0",
        "imurmurhash": "^0.1.4",
        "is-glob": "^4.0.0",
        "is-path-inside": "^3.0.3",
        "js-yaml": "^4.1.0",
        "json-stable-stringify-without-jsonify": "^1.0.1",
        "levn": "^0.4.1",
        "lodash.merge": "^4.6.2",
        "minimatch": "^3.1.2",
        "natural-compare": "^1.4.0",
        "optionator": "^0.9.3",
        "strip-ansi": "^6.0.1",
        "text-table": "^0.2.0"
      },
      "bin": {
        "eslint": "bin/eslint.js"
      },
      "engines": {
        "node": "^12.22.0 || ^14.17.0 || >=16.0.0"
      },
      "funding": {
        "url": "https://opencollective.com/eslint"
      }
    },
    "node_modules/eslint-scope": {
      "version": "7.2.2",
      "resolved": "https://registry.npmjs.org/eslint-scope/-/eslint-scope-7.2.2.tgz",
      "integrity": "sha512-dOt21O7lTMhDM+X9mB4GX+DZrZtCUJPL/wlcTqxyrx5IvO0IYtILdtrQGQp+8n5S0gwSVmOf9NQrjMOgfQZlIg==",
      "dev": true,
      "dependencies": {
        "esrecurse": "^4.3.0",
        "estraverse": "^5.2.0"
      },
      "engines": {
        "node": "^12.22.0 || ^14.17.0 || >=16.0.0"
      },
      "funding": {
        "url": "https://opencollective.com/eslint"
      }
    },
    "node_modules/eslint-visitor-keys": {
      "version": "3.4.3",
      "resolved": "https://registry.npmjs.org/eslint-visitor-keys/-/eslint-visitor-keys-3.4.3.tgz",
      "integrity": "sha512-wpc+LXeiyiisxPlEkUzU6svyS1frIO3Mgxj1fdy7Pm8Ygzguax2N3Fa/D/ag1WqbOprdI+uY6wMUl8/a2G+iag==",
      "dev": true,
      "engines": {
        "node": "^12.22.0 || ^14.17.0 || >=16.0.0"
      },
      "funding": {
        "url": "https://opencollective.com/eslint"
      }
    },
    "node_modules/eslint/node_modules/ajv": {
      "version": "6.12.6",
      "resolved": "https://registry.npmjs.org/ajv/-/ajv-6.12.6.tgz",
      "integrity": "sha512-j3fVLgvTo527anyYyJOGTYJbG+vnnQYvE0m5mmkc1TK+nxAppkCLMIL0aZ4dblVCNoGShhm+kzE4ZUykBoMg4g==",
      "dev": true,
      "dependencies": {
        "fast-deep-equal": "^3.1.1",
        "fast-json-stable-stringify": "^2.0.0",
        "json-schema-traverse": "^0.4.1",
        "uri-js": "^4.2.2"
      },
      "funding": {
        "type": "github",
        "url": "https://github.com/sponsors/epoberezkin"
      }
    },
    "node_modules/eslint/node_modules/ansi-styles": {
      "version": "4.3.0",
      "resolved": "https://registry.npmjs.org/ansi-styles/-/ansi-styles-4.3.0.tgz",
      "integrity": "sha512-zbB9rCJAT1rbjiVDb2hqKFHNYLxgtk8NURxZ3IZwD3F6NtxbXZQCnnSi1Lkx+IDohdPlFp222wVALIheZJQSEg==",
      "dev": true,
      "dependencies": {
        "color-convert": "^2.0.1"
      },
      "engines": {
        "node": ">=8"
      },
      "funding": {
        "url": "https://github.com/chalk/ansi-styles?sponsor=1"
      }
    },
    "node_modules/eslint/node_modules/argparse": {
      "version": "2.0.1",
      "resolved": "https://registry.npmjs.org/argparse/-/argparse-2.0.1.tgz",
      "integrity": "sha512-8+9WqebbFzpX9OR+Wa6O29asIogeRMzcGtAINdpMHHyAg10f05aSFVBbcEqGf/PXw1EjAZ+q2/bEBg3DvurK3Q==",
      "dev": true
    },
    "node_modules/eslint/node_modules/chalk": {
      "version": "4.1.2",
      "resolved": "https://registry.npmjs.org/chalk/-/chalk-4.1.2.tgz",
      "integrity": "sha512-oKnbhFyRIXpUuez8iBMmyEa4nbj4IOQyuhc/wy9kY7/WVPcwIO9VA668Pu8RkO7+0G76SLROeyw9CpQ061i4mA==",
      "dev": true,
      "dependencies": {
        "ansi-styles": "^4.1.0",
        "supports-color": "^7.1.0"
      },
      "engines": {
        "node": ">=10"
      },
      "funding": {
        "url": "https://github.com/chalk/chalk?sponsor=1"
      }
    },
    "node_modules/eslint/node_modules/color-convert": {
      "version": "2.0.1",
      "resolved": "https://registry.npmjs.org/color-convert/-/color-convert-2.0.1.tgz",
      "integrity": "sha512-RRECPsj7iu/xb5oKYcsFHSppFNnsj/52OVTRKb4zP5onXwVF3zVmmToNcOfGC+CRDpfK/U584fMg38ZHCaElKQ==",
      "dev": true,
      "dependencies": {
        "color-name": "~1.1.4"
      },
      "engines": {
        "node": ">=7.0.0"
      }
    },
    "node_modules/eslint/node_modules/color-name": {
      "version": "1.1.4",
      "resolved": "https://registry.npmjs.org/color-name/-/color-name-1.1.4.tgz",
      "integrity": "sha512-dOy+3AuW3a2wNbZHIuMZpTcgjGuLU/uBL/ubcZF9OXbDo8ff4O8yVp5Bf0efS8uEoYo5q4Fx7dY9OgQGXgAsQA==",
      "dev": true
    },
    "node_modules/eslint/node_modules/escape-string-regexp": {
      "version": "4.0.0",
      "resolved": "https://registry.npmjs.org/escape-string-regexp/-/escape-string-regexp-4.0.0.tgz",
      "integrity": "sha512-TtpcNJ3XAzx3Gq8sWRzJaVajRs0uVxA2YAkdb1jm2YkPz4G6egUFAyA3n5vtEIZefPk5Wa4UXbKuS5fKkJWdgA==",
      "dev": true,
      "engines": {
        "node": ">=10"
      },
      "funding": {
        "url": "https://github.com/sponsors/sindresorhus"
      }
    },
    "node_modules/eslint/node_modules/find-up": {
      "version": "5.0.0",
      "resolved": "https://registry.npmjs.org/find-up/-/find-up-5.0.0.tgz",
      "integrity": "sha512-78/PXT1wlLLDgTzDs7sjq9hzz0vXD+zn+7wypEe4fXQxCmdmqfGsEPQxmiCSQI3ajFV91bVSsvNtrJRiW6nGng==",
      "dev": true,
      "dependencies": {
        "locate-path": "^6.0.0",
        "path-exists": "^4.0.0"
      },
      "engines": {
        "node": ">=10"
      },
      "funding": {
        "url": "https://github.com/sponsors/sindresorhus"
      }
    },
    "node_modules/eslint/node_modules/glob-parent": {
      "version": "6.0.2",
      "resolved": "https://registry.npmjs.org/glob-parent/-/glob-parent-6.0.2.tgz",
      "integrity": "sha512-XxwI8EOhVQgWp6iDL+3b0r86f4d6AX6zSU55HfB4ydCEuXLXc5FcYeOu+nnGftS4TEju/11rt4KJPTMgbfmv4A==",
      "dev": true,
      "dependencies": {
        "is-glob": "^4.0.3"
      },
      "engines": {
        "node": ">=10.13.0"
      }
    },
    "node_modules/eslint/node_modules/globals": {
      "version": "13.23.0",
      "resolved": "https://registry.npmjs.org/globals/-/globals-13.23.0.tgz",
      "integrity": "sha512-XAmF0RjlrjY23MA51q3HltdlGxUpXPvg0GioKiD9X6HD28iMjo2dKC8Vqwm7lne4GNr78+RHTfliktR6ZH09wA==",
      "dev": true,
      "dependencies": {
        "type-fest": "^0.20.2"
      },
      "engines": {
        "node": ">=8"
      },
      "funding": {
        "url": "https://github.com/sponsors/sindresorhus"
      }
    },
    "node_modules/eslint/node_modules/has-flag": {
      "version": "4.0.0",
      "resolved": "https://registry.npmjs.org/has-flag/-/has-flag-4.0.0.tgz",
      "integrity": "sha512-EykJT/Q1KjTWctppgIAgfSO0tKVuZUjhgMr17kqTumMl6Afv3EISleU7qZUzoXDFTAHTDC4NOoG/ZxU3EvlMPQ==",
      "dev": true,
      "engines": {
        "node": ">=8"
      }
    },
    "node_modules/eslint/node_modules/js-yaml": {
      "version": "4.1.0",
      "resolved": "https://registry.npmjs.org/js-yaml/-/js-yaml-4.1.0.tgz",
      "integrity": "sha512-wpxZs9NoxZaJESJGIZTyDEaYpl0FKSA+FB9aJiyemKhMwkxQg63h4T1KJgUGHpTqPDNRcmmYLugrRjJlBtWvRA==",
      "dev": true,
      "dependencies": {
        "argparse": "^2.0.1"
      },
      "bin": {
        "js-yaml": "bin/js-yaml.js"
      }
    },
    "node_modules/eslint/node_modules/json-schema-traverse": {
      "version": "0.4.1",
      "resolved": "https://registry.npmjs.org/json-schema-traverse/-/json-schema-traverse-0.4.1.tgz",
      "integrity": "sha512-xbbCH5dCYU5T8LcEhhuh7HJ88HXuW3qsI3Y0zOZFKfZEHcpWiHU/Jxzk629Brsab/mMiHQti9wMP+845RPe3Vg==",
      "dev": true
    },
    "node_modules/eslint/node_modules/locate-path": {
      "version": "6.0.0",
      "resolved": "https://registry.npmjs.org/locate-path/-/locate-path-6.0.0.tgz",
      "integrity": "sha512-iPZK6eYjbxRu3uB4/WZ3EsEIMJFMqAoopl3R+zuq0UjcAm/MO6KCweDgPfP3elTztoKP3KtnVHxTn2NHBSDVUw==",
      "dev": true,
      "dependencies": {
        "p-locate": "^5.0.0"
      },
      "engines": {
        "node": ">=10"
      },
      "funding": {
        "url": "https://github.com/sponsors/sindresorhus"
      }
    },
    "node_modules/eslint/node_modules/p-limit": {
      "version": "3.1.0",
      "resolved": "https://registry.npmjs.org/p-limit/-/p-limit-3.1.0.tgz",
      "integrity": "sha512-TYOanM3wGwNGsZN2cVTYPArw454xnXj5qmWF1bEoAc4+cU/ol7GVh7odevjp1FNHduHc3KZMcFduxU5Xc6uJRQ==",
      "dev": true,
      "dependencies": {
        "yocto-queue": "^0.1.0"
      },
      "engines": {
        "node": ">=10"
      },
      "funding": {
        "url": "https://github.com/sponsors/sindresorhus"
      }
    },
    "node_modules/eslint/node_modules/p-locate": {
      "version": "5.0.0",
      "resolved": "https://registry.npmjs.org/p-locate/-/p-locate-5.0.0.tgz",
      "integrity": "sha512-LaNjtRWUBY++zB5nE/NwcaoMylSPk+S+ZHNB1TzdbMJMny6dynpAGt7X/tl/QYq3TIeE6nxHppbo2LGymrG5Pw==",
      "dev": true,
      "dependencies": {
        "p-limit": "^3.0.2"
      },
      "engines": {
        "node": ">=10"
      },
      "funding": {
        "url": "https://github.com/sponsors/sindresorhus"
      }
    },
    "node_modules/eslint/node_modules/supports-color": {
      "version": "7.2.0",
      "resolved": "https://registry.npmjs.org/supports-color/-/supports-color-7.2.0.tgz",
      "integrity": "sha512-qpCAvRl9stuOHveKsn7HncJRvv501qIacKzQlO/+Lwxc9+0q2wLyv4Dfvt80/DPn2pqOBsJdDiogXGR9+OvwRw==",
      "dev": true,
      "dependencies": {
        "has-flag": "^4.0.0"
      },
      "engines": {
        "node": ">=8"
      }
    },
    "node_modules/eslint/node_modules/type-fest": {
      "version": "0.20.2",
      "resolved": "https://registry.npmjs.org/type-fest/-/type-fest-0.20.2.tgz",
      "integrity": "sha512-Ne+eE4r0/iWnpAxD852z3A+N0Bt5RN//NjJwRd2VFHEmrywxf5vsZlh4R6lixl6B+wz/8d+maTSAkN1FIkI3LQ==",
      "dev": true,
      "engines": {
        "node": ">=10"
      },
      "funding": {
        "url": "https://github.com/sponsors/sindresorhus"
      }
    },
    "node_modules/espree": {
      "version": "9.6.1",
      "resolved": "https://registry.npmjs.org/espree/-/espree-9.6.1.tgz",
      "integrity": "sha512-oruZaFkjorTpF32kDSI5/75ViwGeZginGGy2NoOSg3Q9bnwlnmDm4HLnkl0RE3n+njDXR037aY1+x58Z/zFdwQ==",
      "dev": true,
      "dependencies": {
        "acorn": "^8.9.0",
        "acorn-jsx": "^5.3.2",
        "eslint-visitor-keys": "^3.4.1"
      },
      "engines": {
        "node": "^12.22.0 || ^14.17.0 || >=16.0.0"
      },
      "funding": {
        "url": "https://opencollective.com/eslint"
      }
    },
    "node_modules/esprima": {
      "version": "4.0.1",
      "resolved": "https://registry.npmjs.org/esprima/-/esprima-4.0.1.tgz",
      "integrity": "sha512-eGuFFw7Upda+g4p+QHvnW0RyTX/SVeJBDM/gCtMARO0cLuT2HcEKnTPvhjV6aGeqrCB/sbNop0Kszm0jsaWU4A==",
      "bin": {
        "esparse": "bin/esparse.js",
        "esvalidate": "bin/esvalidate.js"
      },
      "engines": {
        "node": ">=4"
      }
    },
    "node_modules/esquery": {
      "version": "1.5.0",
      "resolved": "https://registry.npmjs.org/esquery/-/esquery-1.5.0.tgz",
      "integrity": "sha512-YQLXUplAwJgCydQ78IMJywZCceoqk1oH01OERdSAJc/7U2AylwjhSCLDEtqwg811idIS/9fIU5GjG73IgjKMVg==",
      "dev": true,
      "dependencies": {
        "estraverse": "^5.1.0"
      },
      "engines": {
        "node": ">=0.10"
      }
    },
    "node_modules/esrecurse": {
      "version": "4.3.0",
      "resolved": "https://registry.npmjs.org/esrecurse/-/esrecurse-4.3.0.tgz",
      "integrity": "sha512-KmfKL3b6G+RXvP8N1vr3Tq1kL/oCFgn2NYXEtqP8/L3pKapUA4G8cFVaoF3SU323CD4XypR/ffioHmkti6/Tag==",
      "dev": true,
      "dependencies": {
        "estraverse": "^5.2.0"
      },
      "engines": {
        "node": ">=4.0"
      }
    },
    "node_modules/estraverse": {
      "version": "5.3.0",
      "resolved": "https://registry.npmjs.org/estraverse/-/estraverse-5.3.0.tgz",
      "integrity": "sha512-MMdARuVEQziNTeJD8DgMqmhwR11BRQ/cBP+pLtYdSTnf3MIO8fFeiINEbX36ZdNlfU/7A9f3gUw49B3oQsvwBA==",
      "dev": true,
      "engines": {
        "node": ">=4.0"
      }
    },
    "node_modules/esutils": {
      "version": "2.0.3",
      "resolved": "https://registry.npmjs.org/esutils/-/esutils-2.0.3.tgz",
      "integrity": "sha512-kVscqXk4OCp68SZ0dkgEKVi6/8ij300KBWTJq32P/dYeWTSwK41WyTxalN1eRmA5Z9UU/LX9D7FWSmV9SAYx6g==",
      "engines": {
        "node": ">=0.10.0"
      }
    },
    "node_modules/etag": {
      "version": "1.8.1",
      "resolved": "https://registry.npmjs.org/etag/-/etag-1.8.1.tgz",
      "integrity": "sha512-aIL5Fx7mawVa300al2BnEE4iNvo1qETxLrPI/o05L7z6go7fCw1J6EQmbK4FmJ2AS7kgVF/KEZWufBfdClMcPg==",
      "dev": true,
      "engines": {
        "node": ">= 0.6"
      }
    },
    "node_modules/event-target-shim": {
      "version": "5.0.1",
      "resolved": "https://registry.npmjs.org/event-target-shim/-/event-target-shim-5.0.1.tgz",
      "integrity": "sha512-i/2XbnSz/uxRCU6+NdVJgKWDTM427+MqYbkQzD321DuCQJUqOuJKIA0IM2+W2xtYHdKOmZ4dR6fExsd4SXL+WQ==",
      "engines": {
        "node": ">=6"
      }
    },
    "node_modules/eventemitter-asyncresource": {
      "version": "1.0.0",
      "resolved": "https://registry.npmjs.org/eventemitter-asyncresource/-/eventemitter-asyncresource-1.0.0.tgz",
      "integrity": "sha512-39F7TBIV0G7gTelxwbEqnwhp90eqCPON1k0NwNfwhgKn4Co4ybUbj2pECcXT0B3ztRKZ7Pw1JujUUgmQJHcVAQ==",
      "dev": true
    },
    "node_modules/eventemitter3": {
      "version": "4.0.7",
      "resolved": "https://registry.npmjs.org/eventemitter3/-/eventemitter3-4.0.7.tgz",
      "integrity": "sha512-8guHBZCwKnFhYdHr2ysuRWErTwhoN2X8XELRlrRwpmfeY2jjuUN4taQMsULKUVo1K4DvZl+0pgfyoysHxvmvEw==",
      "dev": true
    },
    "node_modules/events": {
      "version": "3.3.0",
      "resolved": "https://registry.npmjs.org/events/-/events-3.3.0.tgz",
      "integrity": "sha512-mQw+2fkQbALzQ7V0MY0IqdnXNOeTtP4r0lN9z7AAawCXgqea7bDii20AYrIBrFd/Hx0M2Ocz6S111CaFkUcb0Q==",
      "engines": {
        "node": ">=0.8.x"
      }
    },
    "node_modules/execa": {
      "version": "5.1.1",
      "resolved": "https://registry.npmjs.org/execa/-/execa-5.1.1.tgz",
      "integrity": "sha512-8uSpZZocAZRBAPIEINJj3Lo9HyGitllczc27Eh5YYojjMFMn8yHMDMaUHE2Jqfq05D/wucwI4JGURyXt1vchyg==",
      "dev": true,
      "dependencies": {
        "cross-spawn": "^7.0.3",
        "get-stream": "^6.0.0",
        "human-signals": "^2.1.0",
        "is-stream": "^2.0.0",
        "merge-stream": "^2.0.0",
        "npm-run-path": "^4.0.1",
        "onetime": "^5.1.2",
        "signal-exit": "^3.0.3",
        "strip-final-newline": "^2.0.0"
      },
      "engines": {
        "node": ">=10"
      },
      "funding": {
        "url": "https://github.com/sindresorhus/execa?sponsor=1"
      }
    },
    "node_modules/exponential-backoff": {
      "version": "3.1.1",
      "resolved": "https://registry.npmjs.org/exponential-backoff/-/exponential-backoff-3.1.1.tgz",
      "integrity": "sha512-dX7e/LHVJ6W3DE1MHWi9S1EYzDESENfLrYohG2G++ovZrYOkm4Knwa0mc1cn84xJOR4KEU0WSchhLbd0UklbHw==",
      "dev": true
    },
    "node_modules/express": {
      "version": "4.18.2",
      "resolved": "https://registry.npmjs.org/express/-/express-4.18.2.tgz",
      "integrity": "sha512-5/PsL6iGPdfQ/lKM1UuielYgv3BUoJfz1aUwU9vHZ+J7gyvwdQXFEBIEIaxeGf0GIcreATNyBExtalisDbuMqQ==",
      "dev": true,
      "dependencies": {
        "accepts": "~1.3.8",
        "array-flatten": "1.1.1",
        "body-parser": "1.20.1",
        "content-disposition": "0.5.4",
        "content-type": "~1.0.4",
        "cookie": "0.5.0",
        "cookie-signature": "1.0.6",
        "debug": "2.6.9",
        "depd": "2.0.0",
        "encodeurl": "~1.0.2",
        "escape-html": "~1.0.3",
        "etag": "~1.8.1",
        "finalhandler": "1.2.0",
        "fresh": "0.5.2",
        "http-errors": "2.0.0",
        "merge-descriptors": "1.0.1",
        "methods": "~1.1.2",
        "on-finished": "2.4.1",
        "parseurl": "~1.3.3",
        "path-to-regexp": "0.1.7",
        "proxy-addr": "~2.0.7",
        "qs": "6.11.0",
        "range-parser": "~1.2.1",
        "safe-buffer": "5.2.1",
        "send": "0.18.0",
        "serve-static": "1.15.0",
        "setprototypeof": "1.2.0",
        "statuses": "2.0.1",
        "type-is": "~1.6.18",
        "utils-merge": "1.0.1",
        "vary": "~1.1.2"
      },
      "engines": {
        "node": ">= 0.10.0"
      }
    },
    "node_modules/express/node_modules/array-flatten": {
      "version": "1.1.1",
      "resolved": "https://registry.npmjs.org/array-flatten/-/array-flatten-1.1.1.tgz",
      "integrity": "sha512-PCVAQswWemu6UdxsDFFX/+gVeYqKAod3D3UVm91jHwynguOwAvYPhx8nNlM++NqRcK6CxxpUafjmhIdKiHibqg==",
      "dev": true
    },
    "node_modules/express/node_modules/body-parser": {
      "version": "1.20.1",
      "resolved": "https://registry.npmjs.org/body-parser/-/body-parser-1.20.1.tgz",
      "integrity": "sha512-jWi7abTbYwajOytWCQc37VulmWiRae5RyTpaCyDcS5/lMdtwSz5lOpDE67srw/HYe35f1z3fDQw+3txg7gNtWw==",
      "dev": true,
      "dependencies": {
        "bytes": "3.1.2",
        "content-type": "~1.0.4",
        "debug": "2.6.9",
        "depd": "2.0.0",
        "destroy": "1.2.0",
        "http-errors": "2.0.0",
        "iconv-lite": "0.4.24",
        "on-finished": "2.4.1",
        "qs": "6.11.0",
        "raw-body": "2.5.1",
        "type-is": "~1.6.18",
        "unpipe": "1.0.0"
      },
      "engines": {
        "node": ">= 0.8",
        "npm": "1.2.8000 || >= 1.4.16"
      }
    },
    "node_modules/express/node_modules/cookie": {
      "version": "0.5.0",
      "resolved": "https://registry.npmjs.org/cookie/-/cookie-0.5.0.tgz",
      "integrity": "sha512-YZ3GUyn/o8gfKJlnlX7g7xq4gyO6OSuhGPKaaGssGB2qgDUS0gPgtTvoyZLTt9Ab6dC4hfc9dV5arkvc/OCmrw==",
      "dev": true,
      "engines": {
        "node": ">= 0.6"
      }
    },
    "node_modules/express/node_modules/debug": {
      "version": "2.6.9",
      "resolved": "https://registry.npmjs.org/debug/-/debug-2.6.9.tgz",
      "integrity": "sha512-bC7ElrdJaJnPbAP+1EotYvqZsb3ecl5wi6Bfi6BJTUcNowp6cvspg0jXznRTKDjm/E7AdgFBVeAPVMNcKGsHMA==",
      "dev": true,
      "dependencies": {
        "ms": "2.0.0"
      }
    },
    "node_modules/express/node_modules/finalhandler": {
      "version": "1.2.0",
      "resolved": "https://registry.npmjs.org/finalhandler/-/finalhandler-1.2.0.tgz",
      "integrity": "sha512-5uXcUVftlQMFnWC9qu/svkWv3GTd2PfUhK/3PLkYNAe7FbqJMt3515HaxE6eRL74GdsriiwujiawdaB1BpEISg==",
      "dev": true,
      "dependencies": {
        "debug": "2.6.9",
        "encodeurl": "~1.0.2",
        "escape-html": "~1.0.3",
        "on-finished": "2.4.1",
        "parseurl": "~1.3.3",
        "statuses": "2.0.1",
        "unpipe": "~1.0.0"
      },
      "engines": {
        "node": ">= 0.8"
      }
    },
    "node_modules/express/node_modules/ms": {
      "version": "2.0.0",
      "resolved": "https://registry.npmjs.org/ms/-/ms-2.0.0.tgz",
      "integrity": "sha512-Tpp60P6IUJDTuOq/5Z8cdskzJujfwqfOTkrwIwj7IRISpnkJnT6SyJ4PCPnGMoFjC9ddhal5KVIYtAt97ix05A==",
      "dev": true
    },
    "node_modules/express/node_modules/raw-body": {
      "version": "2.5.1",
      "resolved": "https://registry.npmjs.org/raw-body/-/raw-body-2.5.1.tgz",
      "integrity": "sha512-qqJBtEyVgS0ZmPGdCFPWJ3FreoqvG4MVQln/kCgF7Olq95IbOp0/BWyMwbdtn4VTvkM8Y7khCQ2Xgk/tcrCXig==",
      "dev": true,
      "dependencies": {
        "bytes": "3.1.2",
        "http-errors": "2.0.0",
        "iconv-lite": "0.4.24",
        "unpipe": "1.0.0"
      },
      "engines": {
        "node": ">= 0.8"
      }
    },
    "node_modules/express/node_modules/statuses": {
      "version": "2.0.1",
      "resolved": "https://registry.npmjs.org/statuses/-/statuses-2.0.1.tgz",
      "integrity": "sha512-RwNA9Z/7PrK06rYLIzFMlaF+l73iwpzsqRIFgbMLbTcLD6cOao82TaWefPXQvB2fOC4AjuYSEndS7N/mTCbkdQ==",
      "dev": true,
      "engines": {
        "node": ">= 0.8"
      }
    },
    "node_modules/ext": {
      "version": "1.7.0",
      "resolved": "https://registry.npmjs.org/ext/-/ext-1.7.0.tgz",
      "integrity": "sha512-6hxeJYaL110a9b5TEJSj0gojyHQAmA2ch5Os+ySCiA1QGdS697XWY1pzsrSjqA9LDEEgdB/KypIlR59RcLuHYw==",
      "dependencies": {
        "type": "^2.7.2"
      }
    },
    "node_modules/ext/node_modules/type": {
      "version": "2.7.2",
      "resolved": "https://registry.npmjs.org/type/-/type-2.7.2.tgz",
      "integrity": "sha512-dzlvlNlt6AXU7EBSfpAscydQ7gXB+pPGsPnfJnZpiNJBDj7IaJzQlBZYGdEi4R9HmPdBv2XmWJ6YUtoTa7lmCw=="
    },
    "node_modules/extend": {
      "version": "3.0.2",
      "resolved": "https://registry.npmjs.org/extend/-/extend-3.0.2.tgz",
      "integrity": "sha512-fjquC59cD7CyW6urNXK0FBufkZcoiGG80wTuPujX590cB5Ttln20E2UB4S/WARVqhXffZl2LNgS+gQdPIIim/g=="
    },
    "node_modules/external-editor": {
      "version": "3.1.0",
      "resolved": "https://registry.npmjs.org/external-editor/-/external-editor-3.1.0.tgz",
      "integrity": "sha512-hMQ4CX1p1izmuLYyZqLMO/qGNw10wSv9QDCPfzXfyFrOaCSSoRfqE1Kf1s5an66J5JZC62NewG+mK49jOCtQew==",
      "dev": true,
      "dependencies": {
        "chardet": "^0.7.0",
        "iconv-lite": "^0.4.24",
        "tmp": "^0.0.33"
      },
      "engines": {
        "node": ">=4"
      }
    },
    "node_modules/falafel": {
      "version": "2.2.5",
      "resolved": "https://registry.npmjs.org/falafel/-/falafel-2.2.5.tgz",
      "integrity": "sha512-HuC1qF9iTnHDnML9YZAdCDQwT0yKl/U55K4XSUXqGAA2GLoafFgWRqdAbhWJxXaYD4pyoVxAJ8wH670jMpI9DQ==",
      "dependencies": {
        "acorn": "^7.1.1",
        "isarray": "^2.0.1"
      },
      "engines": {
        "node": ">=0.4.0"
      }
    },
    "node_modules/falafel/node_modules/acorn": {
      "version": "7.4.1",
      "resolved": "https://registry.npmjs.org/acorn/-/acorn-7.4.1.tgz",
      "integrity": "sha512-nQyp0o1/mNdbTO1PO6kHkwSrmgZ0MT/jCCpNiwbUjGoRN4dlBhqJtoQuCnEOKzgTVwg0ZWiCoQy6SxMebQVh8A==",
      "bin": {
        "acorn": "bin/acorn"
      },
      "engines": {
        "node": ">=0.4.0"
      }
    },
    "node_modules/fast-deep-equal": {
      "version": "3.1.3",
      "resolved": "https://registry.npmjs.org/fast-deep-equal/-/fast-deep-equal-3.1.3.tgz",
      "integrity": "sha512-f3qQ9oQy9j2AhBe/H9VC91wLmKBCCU/gDOnKNAYG5hswO7BLKj09Hc5HYNz9cGI++xlpDCIgDaitVs03ATR84Q==",
      "dev": true
    },
    "node_modules/fast-diff": {
      "version": "1.1.2",
      "resolved": "https://registry.npmjs.org/fast-diff/-/fast-diff-1.1.2.tgz",
      "integrity": "sha512-KaJUt+M9t1qaIteSvjc6P3RbMdXsNhK61GRftR6SNxqmhthcd9MGIi4T+o0jD8LUSpSnSKXE20nLtJ3fOHxQig=="
    },
    "node_modules/fast-glob": {
      "version": "3.3.1",
      "resolved": "https://registry.npmjs.org/fast-glob/-/fast-glob-3.3.1.tgz",
      "integrity": "sha512-kNFPyjhh5cKjrUltxs+wFx+ZkbRaxxmZ+X0ZU31SOsxCEtP9VPgtq2teZw1DebupL5GmDaNQ6yKMMVcM41iqDg==",
      "dev": true,
      "dependencies": {
        "@nodelib/fs.stat": "^2.0.2",
        "@nodelib/fs.walk": "^1.2.3",
        "glob-parent": "^5.1.2",
        "merge2": "^1.3.0",
        "micromatch": "^4.0.4"
      },
      "engines": {
        "node": ">=8.6.0"
      }
    },
    "node_modules/fast-isnumeric": {
      "version": "1.1.4",
      "resolved": "https://registry.npmjs.org/fast-isnumeric/-/fast-isnumeric-1.1.4.tgz",
      "integrity": "sha512-1mM8qOr2LYz8zGaUdmiqRDiuue00Dxjgcb1NQR7TnhLVh6sQyngP9xvLo7Sl7LZpP/sk5eb+bcyWXw530NTBZw==",
      "dependencies": {
        "is-string-blank": "^1.0.1"
      }
    },
    "node_modules/fast-json-stable-stringify": {
      "version": "2.1.0",
      "resolved": "https://registry.npmjs.org/fast-json-stable-stringify/-/fast-json-stable-stringify-2.1.0.tgz",
      "integrity": "sha512-lhd/wF+Lk98HZoTCtlVraHtfh5XYijIjalXck7saUtuanSDyLMxnHhSXEDJqHxD7msR8D0uCmqlkwjCV8xvwHw==",
      "dev": true
    },
    "node_modules/fast-levenshtein": {
      "version": "2.0.6",
      "resolved": "https://registry.npmjs.org/fast-levenshtein/-/fast-levenshtein-2.0.6.tgz",
      "integrity": "sha512-DCXu6Ifhqcks7TZKY3Hxp3y6qphY5SJZmrWMDrKcERSOXWQdMhU9Ig/PYrzyw/ul9jOIyh0N4M0tbC5hodg8dw=="
    },
    "node_modules/fastq": {
      "version": "1.15.0",
      "resolved": "https://registry.npmjs.org/fastq/-/fastq-1.15.0.tgz",
      "integrity": "sha512-wBrocU2LCXXa+lWBt8RoIRD89Fi8OdABODa/kEnyeyjS5aZO5/GNvI5sEINADqP/h8M29UHTHUb53sUu5Ihqdw==",
      "dependencies": {
        "reusify": "^1.0.4"
      }
    },
    "node_modules/faye-websocket": {
      "version": "0.11.4",
      "resolved": "https://registry.npmjs.org/faye-websocket/-/faye-websocket-0.11.4.tgz",
      "integrity": "sha512-CzbClwlXAuiRQAlUyfqPgvPoNKTckTPGfwZV4ZdAhVcP2lh9KUxJg2b5GkE7XbjKQ3YJnQ9z6D9ntLAlB+tP8g==",
      "dev": true,
      "dependencies": {
        "websocket-driver": ">=0.5.1"
      },
      "engines": {
        "node": ">=0.8.0"
      }
    },
    "node_modules/fetch-cookie": {
      "version": "0.11.0",
      "resolved": "https://registry.npmjs.org/fetch-cookie/-/fetch-cookie-0.11.0.tgz",
      "integrity": "sha512-BQm7iZLFhMWFy5CZ/162sAGjBfdNWb7a8LEqqnzsHFhxT/X/SVj/z2t2nu3aJvjlbQkrAlTUApplPRjWyH4mhA==",
      "dependencies": {
        "tough-cookie": "^2.3.3 || ^3.0.1 || ^4.0.0"
      },
      "engines": {
        "node": ">=8"
      }
    },
    "node_modules/figures": {
      "version": "3.2.0",
      "resolved": "https://registry.npmjs.org/figures/-/figures-3.2.0.tgz",
      "integrity": "sha512-yaduQFRKLXYOGgEn6AZau90j3ggSOyiqXU0F9JZfeXYhNa+Jk4X+s45A2zg5jns87GAFa34BBm2kXw4XpNcbdg==",
      "dev": true,
      "dependencies": {
        "escape-string-regexp": "^1.0.5"
      },
      "engines": {
        "node": ">=8"
      },
      "funding": {
        "url": "https://github.com/sponsors/sindresorhus"
      }
    },
    "node_modules/file-entry-cache": {
      "version": "6.0.1",
      "resolved": "https://registry.npmjs.org/file-entry-cache/-/file-entry-cache-6.0.1.tgz",
      "integrity": "sha512-7Gps/XWymbLk2QLYK4NzpMOrYjMhdIxXuIvy2QBsLE6ljuodKvdkWs/cpyJJ3CVIVpH0Oi1Hvg1ovbMzLdFBBg==",
      "dev": true,
      "dependencies": {
        "flat-cache": "^3.0.4"
      },
      "engines": {
        "node": "^10.12.0 || >=12.0.0"
      }
    },
    "node_modules/fill-range": {
      "version": "7.0.1",
      "resolved": "https://registry.npmjs.org/fill-range/-/fill-range-7.0.1.tgz",
      "integrity": "sha512-qOo9F+dMUmC2Lcb4BbVvnKJxTPjCm+RRpe4gDuGrzkL7mEVl/djYSu2OdQ2Pa302N4oqkSg9ir6jaLWJ2USVpQ==",
      "dependencies": {
        "to-regex-range": "^5.0.1"
      },
      "engines": {
        "node": ">=8"
      }
    },
    "node_modules/finalhandler": {
      "version": "1.1.2",
      "resolved": "https://registry.npmjs.org/finalhandler/-/finalhandler-1.1.2.tgz",
      "integrity": "sha512-aAWcW57uxVNrQZqFXjITpW3sIUQmHGG3qSb9mUah9MgMC4NeWhNOlNjXEYq3HjRAvL6arUviZGGJsBg6z0zsWA==",
      "dev": true,
      "dependencies": {
        "debug": "2.6.9",
        "encodeurl": "~1.0.2",
        "escape-html": "~1.0.3",
        "on-finished": "~2.3.0",
        "parseurl": "~1.3.3",
        "statuses": "~1.5.0",
        "unpipe": "~1.0.0"
      },
      "engines": {
        "node": ">= 0.8"
      }
    },
    "node_modules/finalhandler/node_modules/debug": {
      "version": "2.6.9",
      "resolved": "https://registry.npmjs.org/debug/-/debug-2.6.9.tgz",
      "integrity": "sha512-bC7ElrdJaJnPbAP+1EotYvqZsb3ecl5wi6Bfi6BJTUcNowp6cvspg0jXznRTKDjm/E7AdgFBVeAPVMNcKGsHMA==",
      "dev": true,
      "dependencies": {
        "ms": "2.0.0"
      }
    },
    "node_modules/finalhandler/node_modules/ms": {
      "version": "2.0.0",
      "resolved": "https://registry.npmjs.org/ms/-/ms-2.0.0.tgz",
      "integrity": "sha512-Tpp60P6IUJDTuOq/5Z8cdskzJujfwqfOTkrwIwj7IRISpnkJnT6SyJ4PCPnGMoFjC9ddhal5KVIYtAt97ix05A==",
      "dev": true
    },
    "node_modules/finalhandler/node_modules/on-finished": {
      "version": "2.3.0",
      "resolved": "https://registry.npmjs.org/on-finished/-/on-finished-2.3.0.tgz",
      "integrity": "sha512-ikqdkGAAyf/X/gPhXGvfgAytDZtDbr+bkNUJ0N9h5MI/dmdgCs3l6hoHrcUv41sRKew3jIwrp4qQDXiK99Utww==",
      "dev": true,
      "dependencies": {
        "ee-first": "1.1.1"
      },
      "engines": {
        "node": ">= 0.8"
      }
    },
    "node_modules/find-cache-dir": {
      "version": "4.0.0",
      "resolved": "https://registry.npmjs.org/find-cache-dir/-/find-cache-dir-4.0.0.tgz",
      "integrity": "sha512-9ZonPT4ZAK4a+1pUPVPZJapbi7O5qbbJPdYw/NOQWZZbVLdDTYM3A4R9z/DpAM08IDaFGsvPgiGZ82WEwUDWjg==",
      "dev": true,
      "dependencies": {
        "common-path-prefix": "^3.0.0",
        "pkg-dir": "^7.0.0"
      },
      "engines": {
        "node": ">=14.16"
      },
      "funding": {
        "url": "https://github.com/sponsors/sindresorhus"
      }
    },
    "node_modules/find-up": {
      "version": "4.1.0",
      "resolved": "https://registry.npmjs.org/find-up/-/find-up-4.1.0.tgz",
      "integrity": "sha512-PpOwAdQ/YlXQ2vj8a3h8IipDuYRi3wceVQQGYWxNINccq40Anw7BlsEXCMbt1Zt+OLA6Fq9suIpIWD0OsnISlw==",
      "dev": true,
      "dependencies": {
        "locate-path": "^5.0.0",
        "path-exists": "^4.0.0"
      },
      "engines": {
        "node": ">=8"
      }
    },
    "node_modules/flat-cache": {
      "version": "3.1.1",
      "resolved": "https://registry.npmjs.org/flat-cache/-/flat-cache-3.1.1.tgz",
      "integrity": "sha512-/qM2b3LUIaIgviBQovTLvijfyOQXPtSRnRK26ksj2J7rzPIecePUIpJsZ4T02Qg+xiAEKIs5K8dsHEd+VaKa/Q==",
      "dev": true,
      "dependencies": {
        "flatted": "^3.2.9",
        "keyv": "^4.5.3",
        "rimraf": "^3.0.2"
      },
      "engines": {
        "node": ">=12.0.0"
      }
    },
    "node_modules/flatted": {
      "version": "3.2.9",
      "resolved": "https://registry.npmjs.org/flatted/-/flatted-3.2.9.tgz",
      "integrity": "sha512-36yxDn5H7OFZQla0/jFJmbIKTdZAQHngCedGxiMmpNfEZM0sdEeT+WczLQrjK6D7o2aiyLYDnkw0R3JK0Qv1RQ==",
      "dev": true
    },
    "node_modules/flatten-vertex-data": {
      "version": "1.0.2",
      "resolved": "https://registry.npmjs.org/flatten-vertex-data/-/flatten-vertex-data-1.0.2.tgz",
      "integrity": "sha512-BvCBFK2NZqerFTdMDgqfHBwxYWnxeCkwONsw6PvBMcUXqo8U/KDWwmXhqx1x2kLIg7DqIsJfOaJFOmlua3Lxuw==",
      "dependencies": {
        "dtype": "^2.0.0"
      }
    },
    "node_modules/follow-redirects": {
      "version": "1.15.3",
      "resolved": "https://registry.npmjs.org/follow-redirects/-/follow-redirects-1.15.3.tgz",
      "integrity": "sha512-1VzOtuEM8pC9SFU1E+8KfTjZyMztRsgEfwQl44z8A25uy13jSzTj6dyK2Df52iV0vgHCfBwLhDWevLn95w5v6Q==",
      "funding": [
        {
          "type": "individual",
          "url": "https://github.com/sponsors/RubenVerborgh"
        }
      ],
      "engines": {
        "node": ">=4.0"
      },
      "peerDependenciesMeta": {
        "debug": {
          "optional": true
        }
      }
    },
    "node_modules/font-atlas": {
      "version": "2.1.0",
      "resolved": "https://registry.npmjs.org/font-atlas/-/font-atlas-2.1.0.tgz",
      "integrity": "sha512-kP3AmvX+HJpW4w3d+PiPR2X6E1yvsBXt2yhuCw+yReO9F1WYhvZwx3c95DGZGwg9xYzDGrgJYa885xmVA+28Cg==",
      "dependencies": {
        "css-font": "^1.0.0"
      }
    },
    "node_modules/font-measure": {
      "version": "1.2.2",
      "resolved": "https://registry.npmjs.org/font-measure/-/font-measure-1.2.2.tgz",
      "integrity": "sha512-mRLEpdrWzKe9hbfaF3Qpr06TAjquuBVP5cHy4b3hyeNdjc9i0PO6HniGsX5vjL5OWv7+Bd++NiooNpT/s8BvIA==",
      "dependencies": {
        "css-font": "^1.2.0"
      }
    },
    "node_modules/foreground-child": {
      "version": "3.1.1",
      "resolved": "https://registry.npmjs.org/foreground-child/-/foreground-child-3.1.1.tgz",
      "integrity": "sha512-TMKDUnIte6bfb5nWv7V/caI169OHgvwjb7V4WkeUvbQQdjr5rWKqHFiKWb/fcOwB+CzBT+qbWjvj+DVwRskpIg==",
      "dev": true,
      "dependencies": {
        "cross-spawn": "^7.0.0",
        "signal-exit": "^4.0.1"
      },
      "engines": {
        "node": ">=14"
      },
      "funding": {
        "url": "https://github.com/sponsors/isaacs"
      }
    },
    "node_modules/foreground-child/node_modules/signal-exit": {
      "version": "4.1.0",
      "resolved": "https://registry.npmjs.org/signal-exit/-/signal-exit-4.1.0.tgz",
      "integrity": "sha512-bzyZ1e88w9O1iNJbKnOlvYTrWPDl46O1bG0D3XInv+9tkPrxrN8jUUTiFlDkkmKWgn1M6CfIA13SuGqOa9Korw==",
      "dev": true,
      "engines": {
        "node": ">=14"
      },
      "funding": {
        "url": "https://github.com/sponsors/isaacs"
      }
    },
    "node_modules/form-data": {
      "version": "4.0.0",
      "resolved": "https://registry.npmjs.org/form-data/-/form-data-4.0.0.tgz",
      "integrity": "sha512-ETEklSGi5t0QMZuiXoA/Q6vcnxcLQP5vdugSpuAyi6SVGi2clPPp+xgEhuMaHC+zGgn31Kd235W35f7Hykkaww==",
      "dependencies": {
        "asynckit": "^0.4.0",
        "combined-stream": "^1.0.8",
        "mime-types": "^2.1.12"
      },
      "engines": {
        "node": ">= 6"
      }
    },
    "node_modules/forwarded": {
      "version": "0.2.0",
      "resolved": "https://registry.npmjs.org/forwarded/-/forwarded-0.2.0.tgz",
      "integrity": "sha512-buRG0fpBtRHSTCOASe6hD258tEubFoRLb4ZNA6NxMVHNw2gOcwHo9wyablzMzOA5z9xA9L1KNjk/Nt6MT9aYow==",
      "dev": true,
      "engines": {
        "node": ">= 0.6"
      }
    },
    "node_modules/fraction.js": {
      "version": "4.3.7",
      "resolved": "https://registry.npmjs.org/fraction.js/-/fraction.js-4.3.7.tgz",
      "integrity": "sha512-ZsDfxO51wGAXREY55a7la9LScWpwv9RxIrYABrlvOFBlH/ShPnrtsXeuUIfXKKOVicNxQ+o8JTbJvjS4M89yew==",
      "dev": true,
      "engines": {
        "node": "*"
      },
      "funding": {
        "type": "patreon",
        "url": "https://github.com/sponsors/rawify"
      }
    },
    "node_modules/fresh": {
      "version": "0.5.2",
      "resolved": "https://registry.npmjs.org/fresh/-/fresh-0.5.2.tgz",
      "integrity": "sha512-zJ2mQYM18rEFOudeV4GShTGIQ7RbzA7ozbU9I/XBpm7kqgMywgmylMwXHxZJmkVoYkna9d2pVXVXPdYTP9ej8Q==",
      "dev": true,
      "engines": {
        "node": ">= 0.6"
      }
    },
    "node_modules/from2": {
      "version": "2.3.0",
      "resolved": "https://registry.npmjs.org/from2/-/from2-2.3.0.tgz",
      "integrity": "sha512-OMcX/4IC/uqEPVgGeyfN22LJk6AZrMkRZHxcHBMBvHScDGgwTm2GT2Wkgtocyd3JfZffjj2kYUDXXII0Fk9W0g==",
      "dependencies": {
        "inherits": "^2.0.1",
        "readable-stream": "^2.0.0"
      }
    },
    "node_modules/from2/node_modules/isarray": {
      "version": "1.0.0",
      "resolved": "https://registry.npmjs.org/isarray/-/isarray-1.0.0.tgz",
      "integrity": "sha512-VLghIWNM6ELQzo7zwmcg0NmTVyWKYjvIeM83yjp0wRDTmUnrM678fQbcKBo6n2CJEF0szoG//ytg+TKla89ALQ=="
    },
    "node_modules/from2/node_modules/readable-stream": {
      "version": "2.3.8",
      "resolved": "https://registry.npmjs.org/readable-stream/-/readable-stream-2.3.8.tgz",
      "integrity": "sha512-8p0AUk4XODgIewSi0l8Epjs+EVnWiK7NoDIEGU0HhE7+ZyY8D1IMY7odu5lRrFXGg71L15KG8QrPmum45RTtdA==",
      "dependencies": {
        "core-util-is": "~1.0.0",
        "inherits": "~2.0.3",
        "isarray": "~1.0.0",
        "process-nextick-args": "~2.0.0",
        "safe-buffer": "~5.1.1",
        "string_decoder": "~1.1.1",
        "util-deprecate": "~1.0.1"
      }
    },
    "node_modules/from2/node_modules/safe-buffer": {
      "version": "5.1.2",
      "resolved": "https://registry.npmjs.org/safe-buffer/-/safe-buffer-5.1.2.tgz",
      "integrity": "sha512-Gd2UZBJDkXlY7GbJxfsE8/nvKkUEU1G38c1siN6QP6a9PT9MmHB8GnpscSmMJSoF8LOIrt8ud/wPtojys4G6+g=="
    },
    "node_modules/from2/node_modules/string_decoder": {
      "version": "1.1.1",
      "resolved": "https://registry.npmjs.org/string_decoder/-/string_decoder-1.1.1.tgz",
      "integrity": "sha512-n/ShnvDi6FHbbVfviro+WojiFzv+s8MPMHBczVePfUpDJLwoLT0ht1l4YwBCbi8pJAveEEdnkHyPyTP/mzRfwg==",
      "dependencies": {
        "safe-buffer": "~5.1.0"
      }
    },
    "node_modules/fs-extra": {
      "version": "8.1.0",
      "resolved": "https://registry.npmjs.org/fs-extra/-/fs-extra-8.1.0.tgz",
      "integrity": "sha512-yhlQgA6mnOJUKOsRUFsgJdQCvkKhcz8tlZG5HBQfReYZy46OwLcY+Zia0mtdHsOo9y/hP+CxMN0TU9QxoOtG4g==",
      "dev": true,
      "dependencies": {
        "graceful-fs": "^4.2.0",
        "jsonfile": "^4.0.0",
        "universalify": "^0.1.0"
      },
      "engines": {
        "node": ">=6 <7 || >=8"
      }
    },
    "node_modules/fs-minipass": {
      "version": "3.0.3",
      "resolved": "https://registry.npmjs.org/fs-minipass/-/fs-minipass-3.0.3.tgz",
      "integrity": "sha512-XUBA9XClHbnJWSfBzjkm6RvPsyg3sryZt06BEQoXcF7EK/xpGaQYJgQKDJSUH5SGZ76Y7pFx1QBnXz09rU5Fbw==",
      "dev": true,
      "dependencies": {
        "minipass": "^7.0.3"
      },
      "engines": {
        "node": "^14.17.0 || ^16.13.0 || >=18.0.0"
      }
    },
    "node_modules/fs-minipass/node_modules/minipass": {
      "version": "7.0.4",
      "resolved": "https://registry.npmjs.org/minipass/-/minipass-7.0.4.tgz",
      "integrity": "sha512-jYofLM5Dam9279rdkWzqHozUo4ybjdZmCsDHePy5V/PbBcVMiSZR97gmAy45aqi8CK1lG2ECd356FU86avfwUQ==",
      "dev": true,
      "engines": {
        "node": ">=16 || 14 >=14.17"
      }
    },
    "node_modules/fs-monkey": {
      "version": "1.0.5",
      "resolved": "https://registry.npmjs.org/fs-monkey/-/fs-monkey-1.0.5.tgz",
      "integrity": "sha512-8uMbBjrhzW76TYgEV27Y5E//W2f/lTFmx78P2w19FZSxarhI/798APGQyuGCwmkNxgwGRhrLfvWyLBvNtuOmew==",
      "dev": true
    },
    "node_modules/fs.realpath": {
      "version": "1.0.0",
      "resolved": "https://registry.npmjs.org/fs.realpath/-/fs.realpath-1.0.0.tgz",
      "integrity": "sha512-OO0pH2lK6a0hZnAdau5ItzHPI6pUlvI7jMVnxUQRtw4owF2wk8lOSabtGDCTP4Ggrg2MbGnWO9X8K1t4+fGMDw==",
      "dev": true
    },
    "node_modules/fsevents": {
      "version": "2.3.3",
      "resolved": "https://registry.npmjs.org/fsevents/-/fsevents-2.3.3.tgz",
      "integrity": "sha512-5xoDfX+fL7faATnagmWPpbFtwh/R77WmMMqqHGS65C3vvB0YHrgF+B1YmZ3441tMj5n63k0212XNoJwzlhffQw==",
      "hasInstallScript": true,
      "optional": true,
      "os": [
        "darwin"
      ],
      "engines": {
        "node": "^8.16.0 || ^10.6.0 || >=11.0.0"
      }
    },
    "node_modules/function-bind": {
      "version": "1.1.2",
      "resolved": "https://registry.npmjs.org/function-bind/-/function-bind-1.1.2.tgz",
      "integrity": "sha512-7XHNxH7qX9xG5mIwxkhumTox/MIRNcOgDrxWsMt2pAr23WHp6MrRlN7FBSFpCpr+oVO0F744iUgR82nJMfG2SA==",
      "funding": {
        "url": "https://github.com/sponsors/ljharb"
      }
    },
    "node_modules/functions-have-names": {
      "version": "1.2.3",
      "resolved": "https://registry.npmjs.org/functions-have-names/-/functions-have-names-1.2.3.tgz",
      "integrity": "sha512-xckBUXyTIqT97tq2x2AMb+g163b5JFysYk0x4qxNFwbfQkmNZoiRHb6sPzI9/QV33WeuvVYBUIiD4NzNIyqaRQ==",
      "funding": {
        "url": "https://github.com/sponsors/ljharb"
      }
    },
    "node_modules/gauge": {
      "version": "4.0.4",
      "resolved": "https://registry.npmjs.org/gauge/-/gauge-4.0.4.tgz",
      "integrity": "sha512-f9m+BEN5jkg6a0fZjleidjN51VE1X+mPFQ2DJ0uv1V39oCLCbsGe6yjbBnp7eK7z/+GAon99a3nHuqbuuthyPg==",
      "dev": true,
      "dependencies": {
        "aproba": "^1.0.3 || ^2.0.0",
        "color-support": "^1.1.3",
        "console-control-strings": "^1.1.0",
        "has-unicode": "^2.0.1",
        "signal-exit": "^3.0.7",
        "string-width": "^4.2.3",
        "strip-ansi": "^6.0.1",
        "wide-align": "^1.1.5"
      },
      "engines": {
        "node": "^12.13.0 || ^14.15.0 || >=16.0.0"
      }
    },
    "node_modules/gensync": {
      "version": "1.0.0-beta.2",
      "resolved": "https://registry.npmjs.org/gensync/-/gensync-1.0.0-beta.2.tgz",
      "integrity": "sha512-3hN7NaskYvMDLQY55gnW3NQ+mesEAepTqlg+VEbj7zzqEMBVNhzcGYYeqFo/TlYz6eQiFcp1HcsCZO+nGgS8zg==",
      "engines": {
        "node": ">=6.9.0"
      }
    },
    "node_modules/geojson-vt": {
      "version": "3.2.1",
      "resolved": "https://registry.npmjs.org/geojson-vt/-/geojson-vt-3.2.1.tgz",
      "integrity": "sha512-EvGQQi/zPrDA6zr6BnJD/YhwAkBP8nnJ9emh3EnHQKVMfg/MRVtPbMYdgVy/IaEmn4UfagD2a6fafPDL5hbtwg=="
    },
    "node_modules/get-caller-file": {
      "version": "2.0.5",
      "resolved": "https://registry.npmjs.org/get-caller-file/-/get-caller-file-2.0.5.tgz",
      "integrity": "sha512-DyFP3BM/3YHTQOCUL/w0OZHR0lpKeGrxotcHWcqNEdnltqFwXVfhEBQ94eIo34AfQpo0rGki4cyIiftY06h2Fg==",
      "engines": {
        "node": "6.* || 8.* || >= 10.*"
      }
    },
    "node_modules/get-canvas-context": {
      "version": "1.0.2",
      "resolved": "https://registry.npmjs.org/get-canvas-context/-/get-canvas-context-1.0.2.tgz",
      "integrity": "sha512-LnpfLf/TNzr9zVOGiIY6aKCz8EKuXmlYNV7CM2pUjBa/B+c2I15tS7KLySep75+FuerJdmArvJLcsAXWEy2H0A=="
    },
    "node_modules/get-intrinsic": {
      "version": "1.2.2",
      "resolved": "https://registry.npmjs.org/get-intrinsic/-/get-intrinsic-1.2.2.tgz",
      "integrity": "sha512-0gSo4ml/0j98Y3lngkFEot/zhiCeWsbYIlZ+uZOVgzLyLaUw7wxUL+nCTP0XJvJg1AXulJRI3UJi8GsbDuxdGA==",
      "dependencies": {
        "function-bind": "^1.1.2",
        "has-proto": "^1.0.1",
        "has-symbols": "^1.0.3",
        "hasown": "^2.0.0"
      },
      "funding": {
        "url": "https://github.com/sponsors/ljharb"
      }
    },
    "node_modules/get-package-type": {
      "version": "0.1.0",
      "resolved": "https://registry.npmjs.org/get-package-type/-/get-package-type-0.1.0.tgz",
      "integrity": "sha512-pjzuKtY64GYfWizNAJ0fr9VqttZkNiK2iS430LtIHzjBEr6bX8Am2zm4sW4Ro5wjWW5cAlRL1qAMTcXbjNAO2Q==",
      "dev": true,
      "engines": {
        "node": ">=8.0.0"
      }
    },
    "node_modules/get-stream": {
      "version": "6.0.1",
      "resolved": "https://registry.npmjs.org/get-stream/-/get-stream-6.0.1.tgz",
      "integrity": "sha512-ts6Wi+2j3jQjqi70w5AlN8DFnkSwC+MqmxEzdEALB2qXZYV3X/b1CTfgPLGJNMeAWxdPfU8FO1ms3NUfaHCPYg==",
      "engines": {
        "node": ">=10"
      },
      "funding": {
        "url": "https://github.com/sponsors/sindresorhus"
      }
    },
    "node_modules/gl-mat4": {
      "version": "1.2.0",
      "resolved": "https://registry.npmjs.org/gl-mat4/-/gl-mat4-1.2.0.tgz",
      "integrity": "sha512-sT5C0pwB1/e9G9AvAoLsoaJtbMGjfd/jfxo8jMCKqYYEnjZuFvqV5rehqar0538EmssjdDeiEWnKyBSTw7quoA=="
    },
    "node_modules/gl-matrix": {
      "version": "3.4.3",
      "resolved": "https://registry.npmjs.org/gl-matrix/-/gl-matrix-3.4.3.tgz",
      "integrity": "sha512-wcCp8vu8FT22BnvKVPjXa/ICBWRq/zjFfdofZy1WSpQZpphblv12/bOQLBC1rMM7SGOFS9ltVmKOHil5+Ml7gA=="
    },
    "node_modules/gl-text": {
      "version": "1.3.1",
      "resolved": "https://registry.npmjs.org/gl-text/-/gl-text-1.3.1.tgz",
      "integrity": "sha512-/f5gcEMiZd+UTBJLTl3D+CkCB/0UFGTx3nflH8ZmyWcLkZhsZ1+Xx5YYkw2rgWAzgPeE35xCqBuHSoMKQVsR+w==",
      "dependencies": {
        "bit-twiddle": "^1.0.2",
        "color-normalize": "^1.5.0",
        "css-font": "^1.2.0",
        "detect-kerning": "^2.1.2",
        "es6-weak-map": "^2.0.3",
        "flatten-vertex-data": "^1.0.2",
        "font-atlas": "^2.1.0",
        "font-measure": "^1.2.2",
        "gl-util": "^3.1.2",
        "is-plain-obj": "^1.1.0",
        "object-assign": "^4.1.1",
        "parse-rect": "^1.2.0",
        "parse-unit": "^1.0.1",
        "pick-by-alias": "^1.2.0",
        "regl": "^2.0.0",
        "to-px": "^1.0.1",
        "typedarray-pool": "^1.1.0"
      }
    },
    "node_modules/gl-util": {
      "version": "3.1.3",
      "resolved": "https://registry.npmjs.org/gl-util/-/gl-util-3.1.3.tgz",
      "integrity": "sha512-dvRTggw5MSkJnCbh74jZzSoTOGnVYK+Bt+Ckqm39CVcl6+zSsxqWk4lr5NKhkqXHL6qvZAU9h17ZF8mIskY9mA==",
      "dependencies": {
        "is-browser": "^2.0.1",
        "is-firefox": "^1.0.3",
        "is-plain-obj": "^1.1.0",
        "number-is-integer": "^1.0.1",
        "object-assign": "^4.1.0",
        "pick-by-alias": "^1.2.0",
        "weak-map": "^1.0.5"
      }
    },
    "node_modules/glob": {
      "version": "7.2.3",
      "resolved": "https://registry.npmjs.org/glob/-/glob-7.2.3.tgz",
      "integrity": "sha512-nFR0zLpU2YCaRxwoCJvL6UvCH2JFyFVIvwTLsIf21AuHlMskA1hhTdk+LlYJtOlYt9v6dvszD2BGRqBL+iQK9Q==",
      "dev": true,
      "dependencies": {
        "fs.realpath": "^1.0.0",
        "inflight": "^1.0.4",
        "inherits": "2",
        "minimatch": "^3.1.1",
        "once": "^1.3.0",
        "path-is-absolute": "^1.0.0"
      },
      "engines": {
        "node": "*"
      },
      "funding": {
        "url": "https://github.com/sponsors/isaacs"
      }
    },
    "node_modules/glob-parent": {
      "version": "5.1.2",
      "resolved": "https://registry.npmjs.org/glob-parent/-/glob-parent-5.1.2.tgz",
      "integrity": "sha512-AOIgSQCepiJYwP3ARnGx+5VnTu2HBYdzbGP45eLw1vr3zB3vZLeyed1sC9hnbcOc9/SrMyM5RPQrkGz4aS9Zow==",
      "dependencies": {
        "is-glob": "^4.0.1"
      },
      "engines": {
        "node": ">= 6"
      }
    },
    "node_modules/glob-to-regexp": {
      "version": "0.4.1",
      "resolved": "https://registry.npmjs.org/glob-to-regexp/-/glob-to-regexp-0.4.1.tgz",
      "integrity": "sha512-lkX1HJXwyMcprw/5YUZc2s7DrpAiHB21/V+E1rHUrVNokkvB6bqMzT0VfV6/86ZNabt1k14YOIaT7nDvOX3Iiw==",
      "dev": true
    },
    "node_modules/globals": {
      "version": "11.12.0",
      "resolved": "https://registry.npmjs.org/globals/-/globals-11.12.0.tgz",
      "integrity": "sha512-WOBp/EEGUiIsJSp7wcv/y6MO+lV9UoncWqxuFfm8eBwzWNgyfBd6Gz+IeKQ9jCmyhoH99g15M3T+QaVHFjizVA==",
      "engines": {
        "node": ">=4"
      }
    },
    "node_modules/globby": {
      "version": "13.2.2",
      "resolved": "https://registry.npmjs.org/globby/-/globby-13.2.2.tgz",
      "integrity": "sha512-Y1zNGV+pzQdh7H39l9zgB4PJqjRNqydvdYCDG4HFXM4XuvSaQQlEc91IU1yALL8gUTDomgBAfz3XJdmUS+oo0w==",
      "dev": true,
      "dependencies": {
        "dir-glob": "^3.0.1",
        "fast-glob": "^3.3.0",
        "ignore": "^5.2.4",
        "merge2": "^1.4.1",
        "slash": "^4.0.0"
      },
      "engines": {
        "node": "^12.20.0 || ^14.13.1 || >=16.0.0"
      },
      "funding": {
        "url": "https://github.com/sponsors/sindresorhus"
      }
    },
    "node_modules/glsl-inject-defines": {
      "version": "1.0.3",
      "resolved": "https://registry.npmjs.org/glsl-inject-defines/-/glsl-inject-defines-1.0.3.tgz",
      "integrity": "sha512-W49jIhuDtF6w+7wCMcClk27a2hq8znvHtlGnrYkSWEr8tHe9eA2dcnohlcAmxLYBSpSSdzOkRdyPTrx9fw49+A==",
      "dependencies": {
        "glsl-token-inject-block": "^1.0.0",
        "glsl-token-string": "^1.0.1",
        "glsl-tokenizer": "^2.0.2"
      }
    },
    "node_modules/glsl-resolve": {
      "version": "0.0.1",
      "resolved": "https://registry.npmjs.org/glsl-resolve/-/glsl-resolve-0.0.1.tgz",
      "integrity": "sha512-xxFNsfnhZTK9NBhzJjSBGX6IOqYpvBHxxmo+4vapiljyGNCY0Bekzn0firQkQrazK59c1hYxMDxYS8MDlhw4gA==",
      "dependencies": {
        "resolve": "^0.6.1",
        "xtend": "^2.1.2"
      }
    },
    "node_modules/glsl-resolve/node_modules/resolve": {
      "version": "0.6.3",
      "resolved": "https://registry.npmjs.org/resolve/-/resolve-0.6.3.tgz",
      "integrity": "sha512-UHBY3viPlJKf85YijDUcikKX6tmF4SokIDp518ZDVT92JNDcG5uKIthaT/owt3Sar0lwtOafsQuwrg22/v2Dwg=="
    },
    "node_modules/glsl-resolve/node_modules/xtend": {
      "version": "2.2.0",
      "resolved": "https://registry.npmjs.org/xtend/-/xtend-2.2.0.tgz",
      "integrity": "sha512-SLt5uylT+4aoXxXuwtQp5ZnMMzhDb1Xkg4pEqc00WUJCQifPfV9Ub1VrNhp9kXkrjZD2I2Hl8WnjP37jzZLPZw==",
      "engines": {
        "node": ">=0.4"
      }
    },
    "node_modules/glsl-token-assignments": {
      "version": "2.0.2",
      "resolved": "https://registry.npmjs.org/glsl-token-assignments/-/glsl-token-assignments-2.0.2.tgz",
      "integrity": "sha512-OwXrxixCyHzzA0U2g4btSNAyB2Dx8XrztY5aVUCjRSh4/D0WoJn8Qdps7Xub3sz6zE73W3szLrmWtQ7QMpeHEQ=="
    },
    "node_modules/glsl-token-defines": {
      "version": "1.0.0",
      "resolved": "https://registry.npmjs.org/glsl-token-defines/-/glsl-token-defines-1.0.0.tgz",
      "integrity": "sha512-Vb5QMVeLjmOwvvOJuPNg3vnRlffscq2/qvIuTpMzuO/7s5kT+63iL6Dfo2FYLWbzuiycWpbC0/KV0biqFwHxaQ==",
      "dependencies": {
        "glsl-tokenizer": "^2.0.0"
      }
    },
    "node_modules/glsl-token-depth": {
      "version": "1.1.2",
      "resolved": "https://registry.npmjs.org/glsl-token-depth/-/glsl-token-depth-1.1.2.tgz",
      "integrity": "sha512-eQnIBLc7vFf8axF9aoi/xW37LSWd2hCQr/3sZui8aBJnksq9C7zMeUYHVJWMhFzXrBU7fgIqni4EhXVW4/krpg=="
    },
    "node_modules/glsl-token-descope": {
      "version": "1.0.2",
      "resolved": "https://registry.npmjs.org/glsl-token-descope/-/glsl-token-descope-1.0.2.tgz",
      "integrity": "sha512-kS2PTWkvi/YOeicVjXGgX5j7+8N7e56srNDEHDTVZ1dcESmbmpmgrnpjPcjxJjMxh56mSXYoFdZqb90gXkGjQw==",
      "dependencies": {
        "glsl-token-assignments": "^2.0.0",
        "glsl-token-depth": "^1.1.0",
        "glsl-token-properties": "^1.0.0",
        "glsl-token-scope": "^1.1.0"
      }
    },
    "node_modules/glsl-token-inject-block": {
      "version": "1.1.0",
      "resolved": "https://registry.npmjs.org/glsl-token-inject-block/-/glsl-token-inject-block-1.1.0.tgz",
      "integrity": "sha512-q/m+ukdUBuHCOtLhSr0uFb/qYQr4/oKrPSdIK2C4TD+qLaJvqM9wfXIF/OOBjuSA3pUoYHurVRNao6LTVVUPWA=="
    },
    "node_modules/glsl-token-properties": {
      "version": "1.0.1",
      "resolved": "https://registry.npmjs.org/glsl-token-properties/-/glsl-token-properties-1.0.1.tgz",
      "integrity": "sha512-dSeW1cOIzbuUoYH0y+nxzwK9S9O3wsjttkq5ij9ZGw0OS41BirKJzzH48VLm8qLg+au6b0sINxGC0IrGwtQUcA=="
    },
    "node_modules/glsl-token-scope": {
      "version": "1.1.2",
      "resolved": "https://registry.npmjs.org/glsl-token-scope/-/glsl-token-scope-1.1.2.tgz",
      "integrity": "sha512-YKyOMk1B/tz9BwYUdfDoHvMIYTGtVv2vbDSLh94PT4+f87z21FVdou1KNKgF+nECBTo0fJ20dpm0B1vZB1Q03A=="
    },
    "node_modules/glsl-token-string": {
      "version": "1.0.1",
      "resolved": "https://registry.npmjs.org/glsl-token-string/-/glsl-token-string-1.0.1.tgz",
      "integrity": "sha512-1mtQ47Uxd47wrovl+T6RshKGkRRCYWhnELmkEcUAPALWGTFe2XZpH3r45XAwL2B6v+l0KNsCnoaZCSnhzKEksg=="
    },
    "node_modules/glsl-token-whitespace-trim": {
      "version": "1.0.0",
      "resolved": "https://registry.npmjs.org/glsl-token-whitespace-trim/-/glsl-token-whitespace-trim-1.0.0.tgz",
      "integrity": "sha512-ZJtsPut/aDaUdLUNtmBYhaCmhIjpKNg7IgZSfX5wFReMc2vnj8zok+gB/3Quqs0TsBSX/fGnqUUYZDqyuc2xLQ=="
    },
    "node_modules/glsl-tokenizer": {
      "version": "2.1.5",
      "resolved": "https://registry.npmjs.org/glsl-tokenizer/-/glsl-tokenizer-2.1.5.tgz",
      "integrity": "sha512-XSZEJ/i4dmz3Pmbnpsy3cKh7cotvFlBiZnDOwnj/05EwNp2XrhQ4XKJxT7/pDt4kp4YcpRSKz8eTV7S+mwV6MA==",
      "dependencies": {
        "through2": "^0.6.3"
      }
    },
    "node_modules/glsl-tokenizer/node_modules/isarray": {
      "version": "0.0.1",
      "resolved": "https://registry.npmjs.org/isarray/-/isarray-0.0.1.tgz",
      "integrity": "sha512-D2S+3GLxWH+uhrNEcoh/fnmYeP8E8/zHl644d/jdA0g2uyXvy3sb0qxotE+ne0LtccHknQzWwZEzhak7oJ0COQ=="
    },
    "node_modules/glsl-tokenizer/node_modules/readable-stream": {
      "version": "1.0.34",
      "resolved": "https://registry.npmjs.org/readable-stream/-/readable-stream-1.0.34.tgz",
      "integrity": "sha512-ok1qVCJuRkNmvebYikljxJA/UEsKwLl2nI1OmaqAu4/UE+h0wKCHok4XkL/gvi39OacXvw59RJUOFUkDib2rHg==",
      "dependencies": {
        "core-util-is": "~1.0.0",
        "inherits": "~2.0.1",
        "isarray": "0.0.1",
        "string_decoder": "~0.10.x"
      }
    },
    "node_modules/glsl-tokenizer/node_modules/string_decoder": {
      "version": "0.10.31",
      "resolved": "https://registry.npmjs.org/string_decoder/-/string_decoder-0.10.31.tgz",
      "integrity": "sha512-ev2QzSzWPYmy9GuqfIVildA4OdcGLeFZQrq5ys6RtiuF+RQQiZWr8TZNyAcuVXyQRYfEO+MsoB/1BuQVhOJuoQ=="
    },
    "node_modules/glsl-tokenizer/node_modules/through2": {
      "version": "0.6.5",
      "resolved": "https://registry.npmjs.org/through2/-/through2-0.6.5.tgz",
      "integrity": "sha512-RkK/CCESdTKQZHdmKICijdKKsCRVHs5KsLZ6pACAmF/1GPUQhonHSXWNERctxEp7RmvjdNbZTL5z9V7nSCXKcg==",
      "dependencies": {
        "readable-stream": ">=1.0.33-1 <1.1.0-0",
        "xtend": ">=4.0.0 <4.1.0-0"
      }
    },
    "node_modules/glslify": {
      "version": "7.1.1",
      "resolved": "https://registry.npmjs.org/glslify/-/glslify-7.1.1.tgz",
      "integrity": "sha512-bud98CJ6kGZcP9Yxcsi7Iz647wuDz3oN+IZsjCRi5X1PI7t/xPKeL0mOwXJjo+CRZMqvq0CkSJiywCcY7kVYog==",
      "dependencies": {
        "bl": "^2.2.1",
        "concat-stream": "^1.5.2",
        "duplexify": "^3.4.5",
        "falafel": "^2.1.0",
        "from2": "^2.3.0",
        "glsl-resolve": "0.0.1",
        "glsl-token-whitespace-trim": "^1.0.0",
        "glslify-bundle": "^5.0.0",
        "glslify-deps": "^1.2.5",
        "minimist": "^1.2.5",
        "resolve": "^1.1.5",
        "stack-trace": "0.0.9",
        "static-eval": "^2.0.5",
        "through2": "^2.0.1",
        "xtend": "^4.0.0"
      },
      "bin": {
        "glslify": "bin.js"
      }
    },
    "node_modules/glslify-bundle": {
      "version": "5.1.1",
      "resolved": "https://registry.npmjs.org/glslify-bundle/-/glslify-bundle-5.1.1.tgz",
      "integrity": "sha512-plaAOQPv62M1r3OsWf2UbjN0hUYAB7Aph5bfH58VxJZJhloRNbxOL9tl/7H71K7OLJoSJ2ZqWOKk3ttQ6wy24A==",
      "dependencies": {
        "glsl-inject-defines": "^1.0.1",
        "glsl-token-defines": "^1.0.0",
        "glsl-token-depth": "^1.1.1",
        "glsl-token-descope": "^1.0.2",
        "glsl-token-scope": "^1.1.1",
        "glsl-token-string": "^1.0.1",
        "glsl-token-whitespace-trim": "^1.0.0",
        "glsl-tokenizer": "^2.0.2",
        "murmurhash-js": "^1.0.0",
        "shallow-copy": "0.0.1"
      }
    },
    "node_modules/glslify-deps": {
      "version": "1.3.2",
      "resolved": "https://registry.npmjs.org/glslify-deps/-/glslify-deps-1.3.2.tgz",
      "integrity": "sha512-7S7IkHWygJRjcawveXQjRXLO2FTjijPDYC7QfZyAQanY+yGLCFHYnPtsGT9bdyHiwPTw/5a1m1M9hamT2aBpag==",
      "dependencies": {
        "@choojs/findup": "^0.2.0",
        "events": "^3.2.0",
        "glsl-resolve": "0.0.1",
        "glsl-tokenizer": "^2.0.0",
        "graceful-fs": "^4.1.2",
        "inherits": "^2.0.1",
        "map-limit": "0.0.1",
        "resolve": "^1.0.0"
      }
    },
    "node_modules/glslify/node_modules/bl": {
      "version": "2.2.1",
      "resolved": "https://registry.npmjs.org/bl/-/bl-2.2.1.tgz",
      "integrity": "sha512-6Pesp1w0DEX1N550i/uGV/TqucVL4AM/pgThFSN/Qq9si1/DF9aIHs1BxD8V/QU0HoeHO6cQRTAuYnLPKq1e4g==",
      "dependencies": {
        "readable-stream": "^2.3.5",
        "safe-buffer": "^5.1.1"
      }
    },
    "node_modules/glslify/node_modules/isarray": {
      "version": "1.0.0",
      "resolved": "https://registry.npmjs.org/isarray/-/isarray-1.0.0.tgz",
      "integrity": "sha512-VLghIWNM6ELQzo7zwmcg0NmTVyWKYjvIeM83yjp0wRDTmUnrM678fQbcKBo6n2CJEF0szoG//ytg+TKla89ALQ=="
    },
    "node_modules/glslify/node_modules/readable-stream": {
      "version": "2.3.8",
      "resolved": "https://registry.npmjs.org/readable-stream/-/readable-stream-2.3.8.tgz",
      "integrity": "sha512-8p0AUk4XODgIewSi0l8Epjs+EVnWiK7NoDIEGU0HhE7+ZyY8D1IMY7odu5lRrFXGg71L15KG8QrPmum45RTtdA==",
      "dependencies": {
        "core-util-is": "~1.0.0",
        "inherits": "~2.0.3",
        "isarray": "~1.0.0",
        "process-nextick-args": "~2.0.0",
        "safe-buffer": "~5.1.1",
        "string_decoder": "~1.1.1",
        "util-deprecate": "~1.0.1"
      }
    },
    "node_modules/glslify/node_modules/safe-buffer": {
      "version": "5.1.2",
      "resolved": "https://registry.npmjs.org/safe-buffer/-/safe-buffer-5.1.2.tgz",
      "integrity": "sha512-Gd2UZBJDkXlY7GbJxfsE8/nvKkUEU1G38c1siN6QP6a9PT9MmHB8GnpscSmMJSoF8LOIrt8ud/wPtojys4G6+g=="
    },
    "node_modules/glslify/node_modules/string_decoder": {
      "version": "1.1.1",
      "resolved": "https://registry.npmjs.org/string_decoder/-/string_decoder-1.1.1.tgz",
      "integrity": "sha512-n/ShnvDi6FHbbVfviro+WojiFzv+s8MPMHBczVePfUpDJLwoLT0ht1l4YwBCbi8pJAveEEdnkHyPyTP/mzRfwg==",
      "dependencies": {
        "safe-buffer": "~5.1.0"
      }
    },
    "node_modules/gopd": {
      "version": "1.0.1",
      "resolved": "https://registry.npmjs.org/gopd/-/gopd-1.0.1.tgz",
      "integrity": "sha512-d65bNlIadxvpb/A2abVdlqKqV563juRnZ1Wtk6s1sIR8uNsXR70xqIzVqxVf1eTqDunwT2MkczEeaezCKTZhwA==",
      "dependencies": {
        "get-intrinsic": "^1.1.3"
      },
      "funding": {
        "url": "https://github.com/sponsors/ljharb"
      }
    },
    "node_modules/graceful-fs": {
      "version": "4.2.11",
      "resolved": "https://registry.npmjs.org/graceful-fs/-/graceful-fs-4.2.11.tgz",
      "integrity": "sha512-RbJ5/jmFcNNCcDV5o9eTnBLJ/HszWV0P73bc+Ff4nS/rJj+YaS6IGyiOL0VoBYX+l1Wrl3k63h/KrH+nhJ0XvQ=="
    },
    "node_modules/graphemer": {
      "version": "1.4.0",
      "resolved": "https://registry.npmjs.org/graphemer/-/graphemer-1.4.0.tgz",
      "integrity": "sha512-EtKwoO6kxCL9WO5xipiHTZlSzBm7WLT627TqC/uVRd0HKmq8NXyebnNYxDoBi7wt8eTWrUrKXCOVaFq9x1kgag==",
      "dev": true
    },
    "node_modules/grid-index": {
      "version": "1.1.0",
      "resolved": "https://registry.npmjs.org/grid-index/-/grid-index-1.1.0.tgz",
      "integrity": "sha512-HZRwumpOGUrHyxO5bqKZL0B0GlUpwtCAzZ42sgxUPniu33R1LSFH5yrIcBCHjkctCAh3mtWKcKd9J4vDDdeVHA=="
    },
    "node_modules/guess-parser": {
      "version": "0.4.22",
      "resolved": "https://registry.npmjs.org/guess-parser/-/guess-parser-0.4.22.tgz",
      "integrity": "sha512-KcUWZ5ACGaBM69SbqwVIuWGoSAgD+9iJnchR9j/IarVI1jHVeXv+bUXBIMeqVMSKt3zrn0Dgf9UpcOEpPBLbSg==",
      "dev": true,
      "dependencies": {
        "@wessberg/ts-evaluator": "0.0.27"
      },
      "peerDependencies": {
        "typescript": ">=3.7.5"
      }
    },
    "node_modules/handle-thing": {
      "version": "2.0.1",
      "resolved": "https://registry.npmjs.org/handle-thing/-/handle-thing-2.0.1.tgz",
      "integrity": "sha512-9Qn4yBxelxoh2Ow62nP+Ka/kMnOXRi8BXnRaUwezLNhqelnN49xKz4F/dPP8OYLxLxq6JDtZb2i9XznUQbNPTg==",
      "dev": true
    },
    "node_modules/has-flag": {
      "version": "3.0.0",
      "resolved": "https://registry.npmjs.org/has-flag/-/has-flag-3.0.0.tgz",
      "integrity": "sha512-sKJf1+ceQBr4SMkvQnBDNDtf4TXpVhVGateu0t918bl30FnbE2m4vNLX+VWe/dpjlb+HugGYzW7uQXH98HPEYw==",
      "engines": {
        "node": ">=4"
      }
    },
    "node_modules/has-hover": {
      "version": "1.0.1",
      "resolved": "https://registry.npmjs.org/has-hover/-/has-hover-1.0.1.tgz",
      "integrity": "sha512-0G6w7LnlcpyDzpeGUTuT0CEw05+QlMuGVk1IHNAlHrGJITGodjZu3x8BNDUMfKJSZXNB2ZAclqc1bvrd+uUpfg==",
      "dependencies": {
        "is-browser": "^2.0.1"
      }
    },
    "node_modules/has-passive-events": {
      "version": "1.0.0",
      "resolved": "https://registry.npmjs.org/has-passive-events/-/has-passive-events-1.0.0.tgz",
      "integrity": "sha512-2vSj6IeIsgvsRMyeQ0JaCX5Q3lX4zMn5HpoVc7MEhQ6pv8Iq9rsXjsp+E5ZwaT7T0xhMT0KmU8gtt1EFVdbJiw==",
      "dependencies": {
        "is-browser": "^2.0.1"
      }
    },
    "node_modules/has-property-descriptors": {
      "version": "1.0.1",
      "resolved": "https://registry.npmjs.org/has-property-descriptors/-/has-property-descriptors-1.0.1.tgz",
      "integrity": "sha512-VsX8eaIewvas0xnvinAe9bw4WfIeODpGYikiWYLH+dma0Jw6KHYqWiWfhQlgOVK8D6PvjubK5Uc4P0iIhIcNVg==",
      "dependencies": {
        "get-intrinsic": "^1.2.2"
      },
      "funding": {
        "url": "https://github.com/sponsors/ljharb"
      }
    },
    "node_modules/has-proto": {
      "version": "1.0.1",
      "resolved": "https://registry.npmjs.org/has-proto/-/has-proto-1.0.1.tgz",
      "integrity": "sha512-7qE+iP+O+bgF9clE5+UoBFzE65mlBiVj3tKCrlNQ0Ogwm0BjpT/gK4SlLYDMybDh5I3TCTKnPPa0oMG7JDYrhg==",
      "engines": {
        "node": ">= 0.4"
      },
      "funding": {
        "url": "https://github.com/sponsors/ljharb"
      }
    },
    "node_modules/has-symbols": {
      "version": "1.0.3",
      "resolved": "https://registry.npmjs.org/has-symbols/-/has-symbols-1.0.3.tgz",
      "integrity": "sha512-l3LCuF6MgDNwTDKkdYGEihYjt5pRPbEg46rtlmnSPlUbgmB8LOIrKJbYYFBSbnPaJexMKtiPO8hmeRjRz2Td+A==",
      "engines": {
        "node": ">= 0.4"
      },
      "funding": {
        "url": "https://github.com/sponsors/ljharb"
      }
    },
    "node_modules/has-tostringtag": {
      "version": "1.0.0",
      "resolved": "https://registry.npmjs.org/has-tostringtag/-/has-tostringtag-1.0.0.tgz",
      "integrity": "sha512-kFjcSNhnlGV1kyoGk7OXKSawH5JOb/LzUc5w9B02hOTO0dfFRjbHQKvg1d6cf3HbeUmtU9VbbV3qzZ2Teh97WQ==",
      "dependencies": {
        "has-symbols": "^1.0.2"
      },
      "engines": {
        "node": ">= 0.4"
      },
      "funding": {
        "url": "https://github.com/sponsors/ljharb"
      }
    },
    "node_modules/has-unicode": {
      "version": "2.0.1",
      "resolved": "https://registry.npmjs.org/has-unicode/-/has-unicode-2.0.1.tgz",
      "integrity": "sha512-8Rf9Y83NBReMnx0gFzA8JImQACstCYWUplepDa9xprwwtmgEZUF0h/i5xSA625zB/I37EtrswSST6OXxwaaIJQ==",
      "dev": true
    },
    "node_modules/hasown": {
      "version": "2.0.0",
      "resolved": "https://registry.npmjs.org/hasown/-/hasown-2.0.0.tgz",
      "integrity": "sha512-vUptKVTpIJhcczKBbgnS+RtcuYMB8+oNzPK2/Hp3hanz8JmpATdmmgLgSaadVREkDm+e2giHwY3ZRkyjSIDDFA==",
      "dependencies": {
        "function-bind": "^1.1.2"
      },
      "engines": {
        "node": ">= 0.4"
      }
    },
    "node_modules/hdr-histogram-js": {
      "version": "2.0.3",
      "resolved": "https://registry.npmjs.org/hdr-histogram-js/-/hdr-histogram-js-2.0.3.tgz",
      "integrity": "sha512-Hkn78wwzWHNCp2uarhzQ2SGFLU3JY8SBDDd3TAABK4fc30wm+MuPOrg5QVFVfkKOQd6Bfz3ukJEI+q9sXEkK1g==",
      "dev": true,
      "dependencies": {
        "@assemblyscript/loader": "^0.10.1",
        "base64-js": "^1.2.0",
        "pako": "^1.0.3"
      }
    },
    "node_modules/hdr-histogram-percentiles-obj": {
      "version": "3.0.0",
      "resolved": "https://registry.npmjs.org/hdr-histogram-percentiles-obj/-/hdr-histogram-percentiles-obj-3.0.0.tgz",
      "integrity": "sha512-7kIufnBqdsBGcSZLPJwqHT3yhk1QTsSlFsVD3kx5ixH/AlgBs9yM1q6DPhXZ8f8gtdqgh7N7/5btRLpQsS2gHw==",
      "dev": true
    },
    "node_modules/heap": {
      "version": "0.2.7",
      "resolved": "https://registry.npmjs.org/heap/-/heap-0.2.7.tgz",
      "integrity": "sha512-2bsegYkkHO+h/9MGbn6KWcE45cHZgPANo5LXF7EvWdT0yT2EguSVO1nDgU5c8+ZOPwp2vMNa7YFsJhVcDR9Sdg=="
    },
    "node_modules/hosted-git-info": {
      "version": "6.1.1",
      "resolved": "https://registry.npmjs.org/hosted-git-info/-/hosted-git-info-6.1.1.tgz",
      "integrity": "sha512-r0EI+HBMcXadMrugk0GCQ+6BQV39PiWAZVfq7oIckeGiN7sjRGyQxPdft3nQekFTCQbYxLBH+/axZMeH8UX6+w==",
      "dev": true,
      "dependencies": {
        "lru-cache": "^7.5.1"
      },
      "engines": {
        "node": "^14.17.0 || ^16.13.0 || >=18.0.0"
      }
    },
    "node_modules/hosted-git-info/node_modules/lru-cache": {
      "version": "7.18.3",
      "resolved": "https://registry.npmjs.org/lru-cache/-/lru-cache-7.18.3.tgz",
      "integrity": "sha512-jumlc0BIUrS3qJGgIkWZsyfAM7NCWiBcCDhnd+3NNM5KbBmLTgHVfWBcg6W+rLUsIpzpERPsvwUP7CckAQSOoA==",
      "dev": true,
      "engines": {
        "node": ">=12"
      }
    },
    "node_modules/hpack.js": {
      "version": "2.1.6",
      "resolved": "https://registry.npmjs.org/hpack.js/-/hpack.js-2.1.6.tgz",
      "integrity": "sha512-zJxVehUdMGIKsRaNt7apO2Gqp0BdqW5yaiGHXXmbpvxgBYVZnAql+BJb4RO5ad2MgpbZKn5G6nMnegrH1FcNYQ==",
      "dev": true,
      "dependencies": {
        "inherits": "^2.0.1",
        "obuf": "^1.0.0",
        "readable-stream": "^2.0.1",
        "wbuf": "^1.1.0"
      }
    },
    "node_modules/hpack.js/node_modules/isarray": {
      "version": "1.0.0",
      "resolved": "https://registry.npmjs.org/isarray/-/isarray-1.0.0.tgz",
      "integrity": "sha512-VLghIWNM6ELQzo7zwmcg0NmTVyWKYjvIeM83yjp0wRDTmUnrM678fQbcKBo6n2CJEF0szoG//ytg+TKla89ALQ==",
      "dev": true
    },
    "node_modules/hpack.js/node_modules/readable-stream": {
      "version": "2.3.8",
      "resolved": "https://registry.npmjs.org/readable-stream/-/readable-stream-2.3.8.tgz",
      "integrity": "sha512-8p0AUk4XODgIewSi0l8Epjs+EVnWiK7NoDIEGU0HhE7+ZyY8D1IMY7odu5lRrFXGg71L15KG8QrPmum45RTtdA==",
      "dev": true,
      "dependencies": {
        "core-util-is": "~1.0.0",
        "inherits": "~2.0.3",
        "isarray": "~1.0.0",
        "process-nextick-args": "~2.0.0",
        "safe-buffer": "~5.1.1",
        "string_decoder": "~1.1.1",
        "util-deprecate": "~1.0.1"
      }
    },
    "node_modules/hpack.js/node_modules/safe-buffer": {
      "version": "5.1.2",
      "resolved": "https://registry.npmjs.org/safe-buffer/-/safe-buffer-5.1.2.tgz",
      "integrity": "sha512-Gd2UZBJDkXlY7GbJxfsE8/nvKkUEU1G38c1siN6QP6a9PT9MmHB8GnpscSmMJSoF8LOIrt8ud/wPtojys4G6+g==",
      "dev": true
    },
    "node_modules/hpack.js/node_modules/string_decoder": {
      "version": "1.1.1",
      "resolved": "https://registry.npmjs.org/string_decoder/-/string_decoder-1.1.1.tgz",
      "integrity": "sha512-n/ShnvDi6FHbbVfviro+WojiFzv+s8MPMHBczVePfUpDJLwoLT0ht1l4YwBCbi8pJAveEEdnkHyPyTP/mzRfwg==",
      "dev": true,
      "dependencies": {
        "safe-buffer": "~5.1.0"
      }
    },
    "node_modules/hsluv": {
      "version": "0.0.3",
      "resolved": "https://registry.npmjs.org/hsluv/-/hsluv-0.0.3.tgz",
      "integrity": "sha512-08iL2VyCRbkQKBySkSh6m8zMUa3sADAxGVWs3Z1aPcUkTJeK0ETG4Fc27tEmQBGUAXZjIsXOZqBvacuVNSC/fQ=="
    },
    "node_modules/html-encoding-sniffer": {
      "version": "2.0.1",
      "resolved": "https://registry.npmjs.org/html-encoding-sniffer/-/html-encoding-sniffer-2.0.1.tgz",
      "integrity": "sha512-D5JbOMBIR/TVZkubHT+OyT2705QvogUW4IBn6nHd756OwieSF9aDYFj4dv6HHEVGYbHaLETa3WggZYWWMyy3ZQ==",
      "dev": true,
      "dependencies": {
        "whatwg-encoding": "^1.0.5"
      },
      "engines": {
        "node": ">=10"
      }
    },
    "node_modules/html-entities": {
      "version": "2.4.0",
      "resolved": "https://registry.npmjs.org/html-entities/-/html-entities-2.4.0.tgz",
      "integrity": "sha512-igBTJcNNNhvZFRtm8uA6xMY6xYleeDwn3PeBCkDz7tHttv4F2hsDI2aPgNERWzvRcNYHNT3ymRaQzllmXj4YsQ==",
      "dev": true,
      "funding": [
        {
          "type": "github",
          "url": "https://github.com/sponsors/mdevils"
        },
        {
          "type": "patreon",
          "url": "https://patreon.com/mdevils"
        }
      ]
    },
    "node_modules/html-escaper": {
      "version": "2.0.2",
      "resolved": "https://registry.npmjs.org/html-escaper/-/html-escaper-2.0.2.tgz",
      "integrity": "sha512-H2iMtd0I4Mt5eYiapRdIDjp+XzelXQ0tFE4JS7YFwFevXXMmOp9myNrUvCg0D6ws8iqkRPBfKHgbwig1SmlLfg==",
      "dev": true
    },
    "node_modules/htmlparser2": {
      "version": "8.0.2",
      "resolved": "https://registry.npmjs.org/htmlparser2/-/htmlparser2-8.0.2.tgz",
      "integrity": "sha512-GYdjWKDkbRLkZ5geuHs5NY1puJ+PXwP7+fHPRz06Eirsb9ugf6d8kkXav6ADhcODhFFPMIXyxkxSuMf3D6NCFA==",
      "dev": true,
      "funding": [
        "https://github.com/fb55/htmlparser2?sponsor=1",
        {
          "type": "github",
          "url": "https://github.com/sponsors/fb55"
        }
      ],
      "dependencies": {
        "domelementtype": "^2.3.0",
        "domhandler": "^5.0.3",
        "domutils": "^3.0.1",
        "entities": "^4.4.0"
      }
    },
    "node_modules/http-cache-semantics": {
      "version": "4.1.1",
      "resolved": "https://registry.npmjs.org/http-cache-semantics/-/http-cache-semantics-4.1.1.tgz",
      "integrity": "sha512-er295DKPVsV82j5kw1Gjt+ADA/XYHsajl82cGNQG2eyoPkvgUhX+nDIyelzhIWbbsXP39EHcI6l5tYs2FYqYXQ==",
      "dev": true
    },
    "node_modules/http-deceiver": {
      "version": "1.2.7",
      "resolved": "https://registry.npmjs.org/http-deceiver/-/http-deceiver-1.2.7.tgz",
      "integrity": "sha512-LmpOGxTfbpgtGVxJrj5k7asXHCgNZp5nLfp+hWc8QQRqtb7fUy6kRY3BO1h9ddF6yIPYUARgxGOwB42DnxIaNw==",
      "dev": true
    },
    "node_modules/http-errors": {
      "version": "2.0.0",
      "resolved": "https://registry.npmjs.org/http-errors/-/http-errors-2.0.0.tgz",
      "integrity": "sha512-FtwrG/euBzaEjYeRqOgly7G0qviiXoJWnvEH2Z1plBdXgbyjv34pHTSb9zoeHMyDy33+DWy5Wt9Wo+TURtOYSQ==",
      "dev": true,
      "dependencies": {
        "depd": "2.0.0",
        "inherits": "2.0.4",
        "setprototypeof": "1.2.0",
        "statuses": "2.0.1",
        "toidentifier": "1.0.1"
      },
      "engines": {
        "node": ">= 0.8"
      }
    },
    "node_modules/http-errors/node_modules/statuses": {
      "version": "2.0.1",
      "resolved": "https://registry.npmjs.org/statuses/-/statuses-2.0.1.tgz",
      "integrity": "sha512-RwNA9Z/7PrK06rYLIzFMlaF+l73iwpzsqRIFgbMLbTcLD6cOao82TaWefPXQvB2fOC4AjuYSEndS7N/mTCbkdQ==",
      "dev": true,
      "engines": {
        "node": ">= 0.8"
      }
    },
    "node_modules/http-parser-js": {
      "version": "0.5.8",
      "resolved": "https://registry.npmjs.org/http-parser-js/-/http-parser-js-0.5.8.tgz",
      "integrity": "sha512-SGeBX54F94Wgu5RH3X5jsDtf4eHyRogWX1XGT3b4HuW3tQPM4AaBzoUji/4AAJNXCEOWZ5O0DgZmJw1947gD5Q==",
      "dev": true
    },
    "node_modules/http-proxy": {
      "version": "1.18.1",
      "resolved": "https://registry.npmjs.org/http-proxy/-/http-proxy-1.18.1.tgz",
      "integrity": "sha512-7mz/721AbnJwIVbnaSv1Cz3Am0ZLT/UBwkC92VlxhXv/k/BBQfM2fXElQNC27BVGr0uwUpplYPQM9LnaBMR5NQ==",
      "dev": true,
      "dependencies": {
        "eventemitter3": "^4.0.0",
        "follow-redirects": "^1.0.0",
        "requires-port": "^1.0.0"
      },
      "engines": {
        "node": ">=8.0.0"
      }
    },
    "node_modules/http-proxy-agent": {
      "version": "4.0.1",
      "resolved": "https://registry.npmjs.org/http-proxy-agent/-/http-proxy-agent-4.0.1.tgz",
      "integrity": "sha512-k0zdNgqWTGA6aeIRVpvfVob4fL52dTfaehylg0Y4UvSySvOq/Y+BOyPrgpUrA7HylqvU8vIZGsRuXmspskV0Tg==",
      "dev": true,
      "dependencies": {
        "@tootallnate/once": "1",
        "agent-base": "6",
        "debug": "4"
      },
      "engines": {
        "node": ">= 6"
      }
    },
    "node_modules/http-proxy-middleware": {
      "version": "2.0.6",
      "resolved": "https://registry.npmjs.org/http-proxy-middleware/-/http-proxy-middleware-2.0.6.tgz",
      "integrity": "sha512-ya/UeJ6HVBYxrgYotAZo1KvPWlgB48kUJLDePFeneHsVujFaW5WNj2NgWCAE//B1Dl02BIfYlpNgBy8Kf8Rjmw==",
      "dev": true,
      "dependencies": {
        "@types/http-proxy": "^1.17.8",
        "http-proxy": "^1.18.1",
        "is-glob": "^4.0.1",
        "is-plain-obj": "^3.0.0",
        "micromatch": "^4.0.2"
      },
      "engines": {
        "node": ">=12.0.0"
      },
      "peerDependencies": {
        "@types/express": "^4.17.13"
      },
      "peerDependenciesMeta": {
        "@types/express": {
          "optional": true
        }
      }
    },
    "node_modules/http-proxy-middleware/node_modules/is-plain-obj": {
      "version": "3.0.0",
      "resolved": "https://registry.npmjs.org/is-plain-obj/-/is-plain-obj-3.0.0.tgz",
      "integrity": "sha512-gwsOE28k+23GP1B6vFl1oVh/WOzmawBrKwo5Ev6wMKzPkaXaCDIQKzLnvsA42DRlbVTWorkgTKIviAKCWkfUwA==",
      "dev": true,
      "engines": {
        "node": ">=10"
      },
      "funding": {
        "url": "https://github.com/sponsors/sindresorhus"
      }
    },
    "node_modules/https-proxy-agent": {
      "version": "5.0.1",
      "resolved": "https://registry.npmjs.org/https-proxy-agent/-/https-proxy-agent-5.0.1.tgz",
      "integrity": "sha512-dFcAjpTQFgoLMzC2VwU+C/CbS7uRL0lWmxDITmqm7C+7F0Odmj6s9l6alZc6AELXhrnggM2CeWSXHGOdX2YtwA==",
      "dev": true,
      "dependencies": {
        "agent-base": "6",
        "debug": "4"
      },
      "engines": {
        "node": ">= 6"
      }
    },
    "node_modules/human-signals": {
      "version": "2.1.0",
      "resolved": "https://registry.npmjs.org/human-signals/-/human-signals-2.1.0.tgz",
      "integrity": "sha512-B4FFZ6q/T2jhhksgkbEW3HBvWIfDW85snkQgawt07S7J5QXTk6BkNV+0yAeZrM5QpMAdYlocGoljn0sJ/WQkFw==",
      "dev": true,
      "engines": {
        "node": ">=10.17.0"
      }
    },
    "node_modules/humanize-ms": {
      "version": "1.2.1",
      "resolved": "https://registry.npmjs.org/humanize-ms/-/humanize-ms-1.2.1.tgz",
      "integrity": "sha512-Fl70vYtsAFb/C06PTS9dZBo7ihau+Tu/DNCk/OyHhea07S+aeMWpFFkUaXRa8fI+ScZbEI8dfSxwY7gxZ9SAVQ==",
      "dev": true,
      "dependencies": {
        "ms": "^2.0.0"
      }
    },
    "node_modules/iconv-lite": {
      "version": "0.4.24",
      "resolved": "https://registry.npmjs.org/iconv-lite/-/iconv-lite-0.4.24.tgz",
      "integrity": "sha512-v3MXnZAcvnywkTUEZomIActle7RXXeedOR31wwl7VlyoXO4Qi9arvSenNQWne1TcRwhCL1HwLI21bEqdpj8/rA==",
      "dependencies": {
        "safer-buffer": ">= 2.1.2 < 3"
      },
      "engines": {
        "node": ">=0.10.0"
      }
    },
    "node_modules/icss-utils": {
      "version": "5.1.0",
      "resolved": "https://registry.npmjs.org/icss-utils/-/icss-utils-5.1.0.tgz",
      "integrity": "sha512-soFhflCVWLfRNOPU3iv5Z9VUdT44xFRbzjLsEzSr5AQmgqPMTHdU3PMT1Cf1ssx8fLNJDA1juftYl+PUcv3MqA==",
      "dev": true,
      "engines": {
        "node": "^10 || ^12 || >= 14"
      },
      "peerDependencies": {
        "postcss": "^8.1.0"
      }
    },
    "node_modules/ieee754": {
      "version": "1.2.1",
      "resolved": "https://registry.npmjs.org/ieee754/-/ieee754-1.2.1.tgz",
      "integrity": "sha512-dcyqhDvX1C46lXZcVqCpK+FtMRQVdIMN6/Df5js2zouUsqG7I6sFxitIC+7KYK29KdXOLHdu9zL4sFnoVQnqaA==",
      "funding": [
        {
          "type": "github",
          "url": "https://github.com/sponsors/feross"
        },
        {
          "type": "patreon",
          "url": "https://www.patreon.com/feross"
        },
        {
          "type": "consulting",
          "url": "https://feross.org/support"
        }
      ]
    },
    "node_modules/ignore": {
      "version": "5.2.4",
      "resolved": "https://registry.npmjs.org/ignore/-/ignore-5.2.4.tgz",
      "integrity": "sha512-MAb38BcSbH0eHNBxn7ql2NH/kX33OkB3lZ1BNdh7ENeRChHTYsTvWrMubiIAMNS2llXEEgZ1MUOBtXChP3kaFQ==",
      "dev": true,
      "engines": {
        "node": ">= 4"
      }
    },
    "node_modules/ignore-walk": {
      "version": "6.0.3",
      "resolved": "https://registry.npmjs.org/ignore-walk/-/ignore-walk-6.0.3.tgz",
      "integrity": "sha512-C7FfFoTA+bI10qfeydT8aZbvr91vAEU+2W5BZUlzPec47oNb07SsOfwYrtxuvOYdUApPP/Qlh4DtAO51Ekk2QA==",
      "dev": true,
      "dependencies": {
        "minimatch": "^9.0.0"
      },
      "engines": {
        "node": "^14.17.0 || ^16.13.0 || >=18.0.0"
      }
    },
    "node_modules/ignore-walk/node_modules/brace-expansion": {
      "version": "2.0.1",
      "resolved": "https://registry.npmjs.org/brace-expansion/-/brace-expansion-2.0.1.tgz",
      "integrity": "sha512-XnAIvQ8eM+kC6aULx6wuQiwVsnzsi9d3WxzV3FpWTGA19F621kwdbsAcFKXgKUHZWsy+mY6iL1sHTxWEFCytDA==",
      "dev": true,
      "dependencies": {
        "balanced-match": "^1.0.0"
      }
    },
    "node_modules/ignore-walk/node_modules/minimatch": {
      "version": "9.0.3",
      "resolved": "https://registry.npmjs.org/minimatch/-/minimatch-9.0.3.tgz",
      "integrity": "sha512-RHiac9mvaRw0x3AYRgDC1CxAP7HTcNrrECeA8YYJeWnpo+2Q5CegtZjaotWTWxDG3UeGA1coE05iH1mPjT/2mg==",
      "dev": true,
      "dependencies": {
        "brace-expansion": "^2.0.1"
      },
      "engines": {
        "node": ">=16 || 14 >=14.17"
      },
      "funding": {
        "url": "https://github.com/sponsors/isaacs"
      }
    },
    "node_modules/image-size": {
      "version": "0.5.5",
      "resolved": "https://registry.npmjs.org/image-size/-/image-size-0.5.5.tgz",
      "integrity": "sha512-6TDAlDPZxUFCv+fuOkIoXT/V/f3Qbq8e37p+YOiYrUv3v9cc3/6x78VdfPgFVaB9dZYeLUfKgHRebpkm/oP2VQ==",
      "dev": true,
      "optional": true,
      "bin": {
        "image-size": "bin/image-size.js"
      },
      "engines": {
        "node": ">=0.10.0"
      }
    },
    "node_modules/immediate": {
      "version": "3.3.0",
      "resolved": "https://registry.npmjs.org/immediate/-/immediate-3.3.0.tgz",
      "integrity": "sha512-HR7EVodfFUdQCTIeySw+WDRFJlPcLOJbXfwwZ7Oom6tjsvZ3bOkCDJHehQC3nxJrv7+f9XecwazynjU8e4Vw3Q=="
    },
    "node_modules/immutable": {
      "version": "4.3.4",
      "resolved": "https://registry.npmjs.org/immutable/-/immutable-4.3.4.tgz",
      "integrity": "sha512-fsXeu4J4i6WNWSikpI88v/PcVflZz+6kMhUfIwc5SY+poQRPnaf5V7qds6SUyUN3cVxEzuCab7QIoLOQ+DQ1wA==",
      "dev": true
    },
    "node_modules/import-fresh": {
      "version": "3.3.0",
      "resolved": "https://registry.npmjs.org/import-fresh/-/import-fresh-3.3.0.tgz",
      "integrity": "sha512-veYYhQa+D1QBKznvhUHxb8faxlrwUnxseDAbAp457E0wLNio2bOSKnjYDhMj+YiAq61xrMGhQk9iXVk5FzgQMw==",
      "dev": true,
      "dependencies": {
        "parent-module": "^1.0.0",
        "resolve-from": "^4.0.0"
      },
      "engines": {
        "node": ">=6"
      },
      "funding": {
        "url": "https://github.com/sponsors/sindresorhus"
      }
    },
    "node_modules/import-fresh/node_modules/resolve-from": {
      "version": "4.0.0",
      "resolved": "https://registry.npmjs.org/resolve-from/-/resolve-from-4.0.0.tgz",
      "integrity": "sha512-pb/MYmXstAkysRFx8piNI1tGFNQIFA3vkE3Gq4EuA1dF6gHp/+vgZqsCGJapvy8N3Q+4o7FwvquPJcnZ7RYy4g==",
      "dev": true,
      "engines": {
        "node": ">=4"
      }
    },
    "node_modules/imurmurhash": {
      "version": "0.1.4",
      "resolved": "https://registry.npmjs.org/imurmurhash/-/imurmurhash-0.1.4.tgz",
      "integrity": "sha512-JmXMZ6wuvDmLiHEml9ykzqO6lwFbof0GG4IkcGaENdCRDDmMVnny7s5HsIgHCbaq0w2MyPhDqkhTUgS2LU2PHA==",
      "dev": true,
      "engines": {
        "node": ">=0.8.19"
      }
    },
    "node_modules/indent-string": {
      "version": "4.0.0",
      "resolved": "https://registry.npmjs.org/indent-string/-/indent-string-4.0.0.tgz",
      "integrity": "sha512-EdDDZu4A2OyIK7Lr/2zG+w5jmbuk1DVBnEwREQvBzspBJkCEbRa8GxU1lghYcaGJCnRWibjDXlq779X1/y5xwg==",
      "dev": true,
      "engines": {
        "node": ">=8"
      }
    },
    "node_modules/infer-owner": {
      "version": "1.0.4",
      "resolved": "https://registry.npmjs.org/infer-owner/-/infer-owner-1.0.4.tgz",
      "integrity": "sha512-IClj+Xz94+d7irH5qRyfJonOdfTzuDaifE6ZPWfx0N0+/ATZCbuTPq2prFl526urkQd90WyUKIh1DfBQ2hMz9A==",
      "dev": true
    },
    "node_modules/inflight": {
      "version": "1.0.6",
      "resolved": "https://registry.npmjs.org/inflight/-/inflight-1.0.6.tgz",
      "integrity": "sha512-k92I/b08q4wvFscXCLvqfsHCrjrF7yiXsQuIVvVE7N82W3+aqpzuUdBbfhWcy/FZR3/4IgflMgKLOsvPDrGCJA==",
      "dev": true,
      "dependencies": {
        "once": "^1.3.0",
        "wrappy": "1"
      }
    },
    "node_modules/inherits": {
      "version": "2.0.4",
      "resolved": "https://registry.npmjs.org/inherits/-/inherits-2.0.4.tgz",
      "integrity": "sha512-k/vGaX4/Yla3WzyMCvTQOXYeIHvqOKtnqBduzTHpzpQZzAskKMhZ2K+EnBiSM9zGSoIFeMpXKxa4dYeZIQqewQ=="
    },
    "node_modules/ini": {
      "version": "4.1.1",
      "resolved": "https://registry.npmjs.org/ini/-/ini-4.1.1.tgz",
      "integrity": "sha512-QQnnxNyfvmHFIsj7gkPcYymR8Jdw/o7mp5ZFihxn6h8Ci6fh3Dx4E1gPjpQEpIuPo9XVNY/ZUwh4BPMjGyL01g==",
      "dev": true,
      "engines": {
        "node": "^14.17.0 || ^16.13.0 || >=18.0.0"
      }
    },
    "node_modules/inquirer": {
      "version": "8.2.4",
      "resolved": "https://registry.npmjs.org/inquirer/-/inquirer-8.2.4.tgz",
      "integrity": "sha512-nn4F01dxU8VeKfq192IjLsxu0/OmMZ4Lg3xKAns148rCaXP6ntAoEkVYZThWjwON8AlzdZZi6oqnhNbxUG9hVg==",
      "dev": true,
      "dependencies": {
        "ansi-escapes": "^4.2.1",
        "chalk": "^4.1.1",
        "cli-cursor": "^3.1.0",
        "cli-width": "^3.0.0",
        "external-editor": "^3.0.3",
        "figures": "^3.0.0",
        "lodash": "^4.17.21",
        "mute-stream": "0.0.8",
        "ora": "^5.4.1",
        "run-async": "^2.4.0",
        "rxjs": "^7.5.5",
        "string-width": "^4.1.0",
        "strip-ansi": "^6.0.0",
        "through": "^2.3.6",
        "wrap-ansi": "^7.0.0"
      },
      "engines": {
        "node": ">=12.0.0"
      }
    },
    "node_modules/inquirer/node_modules/ansi-styles": {
      "version": "4.3.0",
      "resolved": "https://registry.npmjs.org/ansi-styles/-/ansi-styles-4.3.0.tgz",
      "integrity": "sha512-zbB9rCJAT1rbjiVDb2hqKFHNYLxgtk8NURxZ3IZwD3F6NtxbXZQCnnSi1Lkx+IDohdPlFp222wVALIheZJQSEg==",
      "dev": true,
      "dependencies": {
        "color-convert": "^2.0.1"
      },
      "engines": {
        "node": ">=8"
      },
      "funding": {
        "url": "https://github.com/chalk/ansi-styles?sponsor=1"
      }
    },
    "node_modules/inquirer/node_modules/chalk": {
      "version": "4.1.2",
      "resolved": "https://registry.npmjs.org/chalk/-/chalk-4.1.2.tgz",
      "integrity": "sha512-oKnbhFyRIXpUuez8iBMmyEa4nbj4IOQyuhc/wy9kY7/WVPcwIO9VA668Pu8RkO7+0G76SLROeyw9CpQ061i4mA==",
      "dev": true,
      "dependencies": {
        "ansi-styles": "^4.1.0",
        "supports-color": "^7.1.0"
      },
      "engines": {
        "node": ">=10"
      },
      "funding": {
        "url": "https://github.com/chalk/chalk?sponsor=1"
      }
    },
    "node_modules/inquirer/node_modules/color-convert": {
      "version": "2.0.1",
      "resolved": "https://registry.npmjs.org/color-convert/-/color-convert-2.0.1.tgz",
      "integrity": "sha512-RRECPsj7iu/xb5oKYcsFHSppFNnsj/52OVTRKb4zP5onXwVF3zVmmToNcOfGC+CRDpfK/U584fMg38ZHCaElKQ==",
      "dev": true,
      "dependencies": {
        "color-name": "~1.1.4"
      },
      "engines": {
        "node": ">=7.0.0"
      }
    },
    "node_modules/inquirer/node_modules/color-name": {
      "version": "1.1.4",
      "resolved": "https://registry.npmjs.org/color-name/-/color-name-1.1.4.tgz",
      "integrity": "sha512-dOy+3AuW3a2wNbZHIuMZpTcgjGuLU/uBL/ubcZF9OXbDo8ff4O8yVp5Bf0efS8uEoYo5q4Fx7dY9OgQGXgAsQA==",
      "dev": true
    },
    "node_modules/inquirer/node_modules/has-flag": {
      "version": "4.0.0",
      "resolved": "https://registry.npmjs.org/has-flag/-/has-flag-4.0.0.tgz",
      "integrity": "sha512-EykJT/Q1KjTWctppgIAgfSO0tKVuZUjhgMr17kqTumMl6Afv3EISleU7qZUzoXDFTAHTDC4NOoG/ZxU3EvlMPQ==",
      "dev": true,
      "engines": {
        "node": ">=8"
      }
    },
    "node_modules/inquirer/node_modules/supports-color": {
      "version": "7.2.0",
      "resolved": "https://registry.npmjs.org/supports-color/-/supports-color-7.2.0.tgz",
      "integrity": "sha512-qpCAvRl9stuOHveKsn7HncJRvv501qIacKzQlO/+Lwxc9+0q2wLyv4Dfvt80/DPn2pqOBsJdDiogXGR9+OvwRw==",
      "dev": true,
      "dependencies": {
        "has-flag": "^4.0.0"
      },
      "engines": {
        "node": ">=8"
      }
    },
    "node_modules/ip": {
      "version": "2.0.0",
      "resolved": "https://registry.npmjs.org/ip/-/ip-2.0.0.tgz",
      "integrity": "sha512-WKa+XuLG1A1R0UWhl2+1XQSi+fZWMsYKffMZTTYsiZaUD8k2yDAj5atimTUD2TZkyCkNEeYE5NhFZmupOGtjYQ==",
      "dev": true
    },
    "node_modules/ipaddr.js": {
      "version": "2.1.0",
      "resolved": "https://registry.npmjs.org/ipaddr.js/-/ipaddr.js-2.1.0.tgz",
      "integrity": "sha512-LlbxQ7xKzfBusov6UMi4MFpEg0m+mAm9xyNGEduwXMEDuf4WfzB/RZwMVYEd7IKGvh4IUkEXYxtAVu9T3OelJQ==",
      "dev": true,
      "engines": {
        "node": ">= 10"
      }
    },
    "node_modules/is-arguments": {
      "version": "1.1.1",
      "resolved": "https://registry.npmjs.org/is-arguments/-/is-arguments-1.1.1.tgz",
      "integrity": "sha512-8Q7EARjzEnKpt/PCD7e1cgUS0a6X8u5tdSiMqXhojOdoV9TsMsiO+9VLC5vAmO8N7/GmXn7yjR8qnA6bVAEzfA==",
      "dependencies": {
        "call-bind": "^1.0.2",
        "has-tostringtag": "^1.0.0"
      },
      "engines": {
        "node": ">= 0.4"
      },
      "funding": {
        "url": "https://github.com/sponsors/ljharb"
      }
    },
    "node_modules/is-arrayish": {
      "version": "0.2.1",
      "resolved": "https://registry.npmjs.org/is-arrayish/-/is-arrayish-0.2.1.tgz",
      "integrity": "sha512-zz06S8t0ozoDXMG+ube26zeCTNXcKIPJZJi8hBrF4idCLms4CG9QtK7qBl1boi5ODzFpjswb5JPmHCbMpjaYzg==",
      "dev": true
    },
    "node_modules/is-binary-path": {
      "version": "2.1.0",
      "resolved": "https://registry.npmjs.org/is-binary-path/-/is-binary-path-2.1.0.tgz",
      "integrity": "sha512-ZMERYes6pDydyuGidse7OsHxtbI7WVeUEozgR/g7rd0xUimYNlvZRE/K2MgZTjWy725IfelLeVcEM97mmtRGXw==",
      "dependencies": {
        "binary-extensions": "^2.0.0"
      },
      "engines": {
        "node": ">=8"
      }
    },
    "node_modules/is-browser": {
      "version": "2.1.0",
      "resolved": "https://registry.npmjs.org/is-browser/-/is-browser-2.1.0.tgz",
      "integrity": "sha512-F5rTJxDQ2sW81fcfOR1GnCXT6sVJC104fCyfj+mjpwNEwaPYSn5fte5jiHmBg3DHsIoL/l8Kvw5VN5SsTRcRFQ=="
    },
    "node_modules/is-core-module": {
      "version": "2.13.1",
      "resolved": "https://registry.npmjs.org/is-core-module/-/is-core-module-2.13.1.tgz",
      "integrity": "sha512-hHrIjvZsftOsvKSn2TRYl63zvxsgE0K+0mYMoH6gD4omR5IWB2KynivBQczo3+wF1cCkjzvptnI9Q0sPU66ilw==",
      "dependencies": {
        "hasown": "^2.0.0"
      },
      "funding": {
        "url": "https://github.com/sponsors/ljharb"
      }
    },
    "node_modules/is-date-object": {
      "version": "1.0.5",
      "resolved": "https://registry.npmjs.org/is-date-object/-/is-date-object-1.0.5.tgz",
      "integrity": "sha512-9YQaSxsAiSwcvS33MBk3wTCVnWK+HhF8VZR2jRxehM16QcVOdHqPn4VPHmRK4lSr38n9JriurInLcP90xsYNfQ==",
      "dependencies": {
        "has-tostringtag": "^1.0.0"
      },
      "engines": {
        "node": ">= 0.4"
      },
      "funding": {
        "url": "https://github.com/sponsors/ljharb"
      }
    },
    "node_modules/is-docker": {
      "version": "2.2.1",
      "resolved": "https://registry.npmjs.org/is-docker/-/is-docker-2.2.1.tgz",
      "integrity": "sha512-F+i2BKsFrH66iaUFc0woD8sLy8getkwTwtOBjvs56Cx4CgJDeKQeqfz8wAYiSb8JOprWhHH5p77PbmYCvvUuXQ==",
      "dev": true,
      "bin": {
        "is-docker": "cli.js"
      },
      "engines": {
        "node": ">=8"
      },
      "funding": {
        "url": "https://github.com/sponsors/sindresorhus"
      }
    },
    "node_modules/is-extglob": {
      "version": "2.1.1",
      "resolved": "https://registry.npmjs.org/is-extglob/-/is-extglob-2.1.1.tgz",
      "integrity": "sha512-SbKbANkN603Vi4jEZv49LeVJMn4yGwsbzZworEoyEiutsN3nJYdbO36zfhGJ6QEDpOZIFkDtnq5JRxmvl3jsoQ==",
      "engines": {
        "node": ">=0.10.0"
      }
    },
    "node_modules/is-finite": {
      "version": "1.1.0",
      "resolved": "https://registry.npmjs.org/is-finite/-/is-finite-1.1.0.tgz",
      "integrity": "sha512-cdyMtqX/BOqqNBBiKlIVkytNHm49MtMlYyn1zxzvJKWmFMlGzm+ry5BBfYyeY9YmNKbRSo/o7OX9w9ale0wg3w==",
      "engines": {
        "node": ">=0.10.0"
      },
      "funding": {
        "url": "https://github.com/sponsors/sindresorhus"
      }
    },
    "node_modules/is-firefox": {
      "version": "1.0.3",
      "resolved": "https://registry.npmjs.org/is-firefox/-/is-firefox-1.0.3.tgz",
      "integrity": "sha512-6Q9ITjvWIm0Xdqv+5U12wgOKEM2KoBw4Y926m0OFkvlCxnbG94HKAsVz8w3fWcfAS5YA2fJORXX1dLrkprCCxA==",
      "engines": {
        "node": ">=0.10.0"
      }
    },
    "node_modules/is-fullwidth-code-point": {
      "version": "3.0.0",
      "resolved": "https://registry.npmjs.org/is-fullwidth-code-point/-/is-fullwidth-code-point-3.0.0.tgz",
      "integrity": "sha512-zymm5+u+sCsSWyD9qNaejV3DFvhCKclKdizYaJUuHA83RLjb7nSuGnddCHGv0hk+KY7BMAlsWeK4Ueg6EV6XQg==",
      "engines": {
        "node": ">=8"
      }
    },
    "node_modules/is-glob": {
      "version": "4.0.3",
      "resolved": "https://registry.npmjs.org/is-glob/-/is-glob-4.0.3.tgz",
      "integrity": "sha512-xelSayHH36ZgE7ZWhli7pW34hNbNl8Ojv5KVmkJD4hBdD3th8Tfk9vYasLM+mXWOZhFkgZfxhLSnrwRr4elSSg==",
      "dependencies": {
        "is-extglob": "^2.1.1"
      },
      "engines": {
        "node": ">=0.10.0"
      }
    },
    "node_modules/is-iexplorer": {
      "version": "1.0.0",
      "resolved": "https://registry.npmjs.org/is-iexplorer/-/is-iexplorer-1.0.0.tgz",
      "integrity": "sha512-YeLzceuwg3K6O0MLM3UyUUjKAlyULetwryFp1mHy1I5PfArK0AEqlfa+MR4gkJjcbuJXoDJCvXbyqZVf5CR2Sg==",
      "engines": {
        "node": ">=0.10.0"
      }
    },
    "node_modules/is-interactive": {
      "version": "1.0.0",
      "resolved": "https://registry.npmjs.org/is-interactive/-/is-interactive-1.0.0.tgz",
      "integrity": "sha512-2HvIEKRoqS62guEC+qBjpvRubdX910WCMuJTZ+I9yvqKU2/12eSL549HMwtabb4oupdj2sMP50k+XJfB/8JE6w==",
      "dev": true,
      "engines": {
        "node": ">=8"
      }
    },
    "node_modules/is-lambda": {
      "version": "1.0.1",
      "resolved": "https://registry.npmjs.org/is-lambda/-/is-lambda-1.0.1.tgz",
      "integrity": "sha512-z7CMFGNrENq5iFB9Bqo64Xk6Y9sg+epq1myIcdHaGnbMTYOxvzsEtdYqQUylB7LxfkvgrrjP32T6Ywciio9UIQ==",
      "dev": true
    },
    "node_modules/is-mobile": {
      "version": "4.0.0",
      "resolved": "https://registry.npmjs.org/is-mobile/-/is-mobile-4.0.0.tgz",
      "integrity": "sha512-mlcHZA84t1qLSuWkt2v0I2l61PYdyQDt4aG1mLIXF5FDMm4+haBCxCPYSr/uwqQNRk1MiTizn0ypEuRAOLRAew=="
    },
    "node_modules/is-number": {
      "version": "7.0.0",
      "resolved": "https://registry.npmjs.org/is-number/-/is-number-7.0.0.tgz",
      "integrity": "sha512-41Cifkg6e8TylSpdtTpeLVMqvSBEVzTttHvERD741+pnZ8ANv0004MRL43QKPDlK9cGvNp6NZWZUBlbGXYxxng==",
      "engines": {
        "node": ">=0.12.0"
      }
    },
    "node_modules/is-obj": {
      "version": "1.0.1",
      "resolved": "https://registry.npmjs.org/is-obj/-/is-obj-1.0.1.tgz",
      "integrity": "sha512-l4RyHgRqGN4Y3+9JHVrNqO+tN0rV5My76uW5/nuO4K1b6vw5G8d/cmFjP9tRfEsdhZNt0IFdZuK/c2Vr4Nb+Qg==",
      "engines": {
        "node": ">=0.10.0"
      }
    },
    "node_modules/is-path-inside": {
      "version": "3.0.3",
      "resolved": "https://registry.npmjs.org/is-path-inside/-/is-path-inside-3.0.3.tgz",
      "integrity": "sha512-Fd4gABb+ycGAmKou8eMftCupSir5lRxqf4aD/vd0cD2qc4HL07OjCeuHMr8Ro4CoMaeCKDB0/ECBOVWjTwUvPQ==",
      "dev": true,
      "engines": {
        "node": ">=8"
      }
    },
    "node_modules/is-plain-obj": {
      "version": "1.1.0",
      "resolved": "https://registry.npmjs.org/is-plain-obj/-/is-plain-obj-1.1.0.tgz",
      "integrity": "sha512-yvkRyxmFKEOQ4pNXCmJG5AEQNlXJS5LaONXo5/cLdTZdWvsZ1ioJEonLGAosKlMWE8lwUy/bJzMjcw8az73+Fg==",
      "engines": {
        "node": ">=0.10.0"
      }
    },
    "node_modules/is-plain-object": {
      "version": "2.0.4",
      "resolved": "https://registry.npmjs.org/is-plain-object/-/is-plain-object-2.0.4.tgz",
      "integrity": "sha512-h5PpgXkWitc38BBMYawTYMWJHFZJVnBquFE57xFpjB8pJFiF6gZ+bU+WyI/yqXiFR5mdLsgYNaPe8uao6Uv9Og==",
      "dev": true,
      "dependencies": {
        "isobject": "^3.0.1"
      },
      "engines": {
        "node": ">=0.10.0"
      }
    },
    "node_modules/is-potential-custom-element-name": {
      "version": "1.0.1",
      "resolved": "https://registry.npmjs.org/is-potential-custom-element-name/-/is-potential-custom-element-name-1.0.1.tgz",
      "integrity": "sha512-bCYeRA2rVibKZd+s2625gGnGF/t7DSqDs4dP7CrLA1m7jKWz6pps0LpYLJN8Q64HtmPKJ1hrN3nzPNKFEKOUiQ==",
      "dev": true
    },
    "node_modules/is-regex": {
      "version": "1.1.4",
      "resolved": "https://registry.npmjs.org/is-regex/-/is-regex-1.1.4.tgz",
      "integrity": "sha512-kvRdxDsxZjhzUX07ZnLydzS1TU/TJlTUHHY4YLL87e37oUA49DfkLqgy+VjFocowy29cKvcSiu+kIv728jTTVg==",
      "dependencies": {
        "call-bind": "^1.0.2",
        "has-tostringtag": "^1.0.0"
      },
      "engines": {
        "node": ">= 0.4"
      },
      "funding": {
        "url": "https://github.com/sponsors/ljharb"
      }
    },
    "node_modules/is-retry-allowed": {
      "version": "2.2.0",
      "resolved": "https://registry.npmjs.org/is-retry-allowed/-/is-retry-allowed-2.2.0.tgz",
      "integrity": "sha512-XVm7LOeLpTW4jV19QSH38vkswxoLud8sQ57YwJVTPWdiaI9I8keEhGFpBlslyVsgdQy4Opg8QOLb8YRgsyZiQg==",
      "engines": {
        "node": ">=10"
      },
      "funding": {
        "url": "https://github.com/sponsors/sindresorhus"
      }
    },
    "node_modules/is-stream": {
      "version": "2.0.1",
      "resolved": "https://registry.npmjs.org/is-stream/-/is-stream-2.0.1.tgz",
      "integrity": "sha512-hFoiJiTl63nn+kstHGBtewWSKnQLpyb155KHheA1l39uvtO9nWIop1p3udqPcUd/xbF1VLMO4n7OI6p7RbngDg==",
      "dev": true,
      "engines": {
        "node": ">=8"
      },
      "funding": {
        "url": "https://github.com/sponsors/sindresorhus"
      }
    },
    "node_modules/is-string-blank": {
      "version": "1.0.1",
      "resolved": "https://registry.npmjs.org/is-string-blank/-/is-string-blank-1.0.1.tgz",
      "integrity": "sha512-9H+ZBCVs3L9OYqv8nuUAzpcT9OTgMD1yAWrG7ihlnibdkbtB850heAmYWxHuXc4CHy4lKeK69tN+ny1K7gBIrw=="
    },
    "node_modules/is-svg-path": {
      "version": "1.0.2",
      "resolved": "https://registry.npmjs.org/is-svg-path/-/is-svg-path-1.0.2.tgz",
      "integrity": "sha512-Lj4vePmqpPR1ZnRctHv8ltSh1OrSxHkhUkd7wi+VQdcdP15/KvQFyk7LhNuM7ZW0EVbJz8kZLVmL9quLrfq4Kg=="
    },
    "node_modules/is-unicode-supported": {
      "version": "0.1.0",
      "resolved": "https://registry.npmjs.org/is-unicode-supported/-/is-unicode-supported-0.1.0.tgz",
      "integrity": "sha512-knxG2q4UC3u8stRGyAVJCOdxFmv5DZiRcdlIaAQXAbSfJya+OhopNotLQrstBhququ4ZpuKbDc/8S6mgXgPFPw==",
      "dev": true,
      "engines": {
        "node": ">=10"
      },
      "funding": {
        "url": "https://github.com/sponsors/sindresorhus"
      }
    },
    "node_modules/is-what": {
      "version": "3.14.1",
      "resolved": "https://registry.npmjs.org/is-what/-/is-what-3.14.1.tgz",
      "integrity": "sha512-sNxgpk9793nzSs7bA6JQJGeIuRBQhAaNGG77kzYQgMkrID+lS6SlK07K5LaptscDlSaIgH+GPFzf+d75FVxozA==",
      "dev": true
    },
    "node_modules/is-wsl": {
      "version": "2.2.0",
      "resolved": "https://registry.npmjs.org/is-wsl/-/is-wsl-2.2.0.tgz",
      "integrity": "sha512-fKzAra0rGJUUBwGBgNkHZuToZcn+TtXHpeCgmkMJMMYx1sQDYaCSyjJBSCa2nH1DGm7s3n1oBnohoVTBaN7Lww==",
      "dev": true,
      "dependencies": {
        "is-docker": "^2.0.0"
      },
      "engines": {
        "node": ">=8"
      }
    },
    "node_modules/isarray": {
      "version": "2.0.5",
      "resolved": "https://registry.npmjs.org/isarray/-/isarray-2.0.5.tgz",
      "integrity": "sha512-xHjhDr3cNBK0BzdUJSPXZntQUx/mwMS5Rw4A7lPJ90XGAO6ISP/ePDNuo0vhqOZU+UD5JoodwCAAoZQd3FeAKw=="
    },
    "node_modules/isbinaryfile": {
      "version": "4.0.10",
      "resolved": "https://registry.npmjs.org/isbinaryfile/-/isbinaryfile-4.0.10.tgz",
      "integrity": "sha512-iHrqe5shvBUcFbmZq9zOQHBoeOhZJu6RQGrDpBgenUm/Am+F3JM2MgQj+rK3Z601fzrL5gLZWtAPH2OBaSVcyw==",
      "dev": true,
      "engines": {
        "node": ">= 8.0.0"
      },
      "funding": {
        "url": "https://github.com/sponsors/gjtorikian/"
      }
    },
    "node_modules/isexe": {
      "version": "2.0.0",
      "resolved": "https://registry.npmjs.org/isexe/-/isexe-2.0.0.tgz",
      "integrity": "sha512-RHxMLp9lnKHGHRng9QFhRCMbYAcVpn69smSGcq3f36xjgVVWThj4qqLbTLlq7Ssj8B+fIQ1EuCEGI2lKsyQeIw==",
      "dev": true
    },
    "node_modules/isobject": {
      "version": "3.0.1",
      "resolved": "https://registry.npmjs.org/isobject/-/isobject-3.0.1.tgz",
      "integrity": "sha512-WhB9zCku7EGTj/HQQRz5aUQEUeoQZH2bWcltRErOpymJ4boYE6wL9Tbr23krRPSZ+C5zqNSrSw+Cc7sZZ4b7vg==",
      "dev": true,
      "engines": {
        "node": ">=0.10.0"
      }
    },
    "node_modules/istanbul-lib-coverage": {
      "version": "3.2.0",
      "resolved": "https://registry.npmjs.org/istanbul-lib-coverage/-/istanbul-lib-coverage-3.2.0.tgz",
      "integrity": "sha512-eOeJ5BHCmHYvQK7xt9GkdHuzuCGS1Y6g9Gvnx3Ym33fz/HpLRYxiS0wHNr+m/MBC8B647Xt608vCDEvhl9c6Mw==",
      "dev": true,
      "engines": {
        "node": ">=8"
      }
    },
    "node_modules/istanbul-lib-instrument": {
      "version": "5.2.1",
      "resolved": "https://registry.npmjs.org/istanbul-lib-instrument/-/istanbul-lib-instrument-5.2.1.tgz",
      "integrity": "sha512-pzqtp31nLv/XFOzXGuvhCb8qhjmTVo5vjVk19XE4CRlSWz0KoeJ3bw9XsA7nOp9YBf4qHjwBxkDzKcME/J29Yg==",
      "dev": true,
      "dependencies": {
        "@babel/core": "^7.12.3",
        "@babel/parser": "^7.14.7",
        "@istanbuljs/schema": "^0.1.2",
        "istanbul-lib-coverage": "^3.2.0",
        "semver": "^6.3.0"
      },
      "engines": {
        "node": ">=8"
      }
    },
    "node_modules/istanbul-lib-instrument/node_modules/semver": {
      "version": "6.3.1",
      "resolved": "https://registry.npmjs.org/semver/-/semver-6.3.1.tgz",
      "integrity": "sha512-BR7VvDCVHO+q2xBEWskxS6DJE1qRnb7DxzUrogb71CWoSficBxYsiAGd+Kl0mmq/MprG9yArRkyrQxTO6XjMzA==",
      "dev": true,
      "bin": {
        "semver": "bin/semver.js"
      }
    },
    "node_modules/istanbul-lib-report": {
      "version": "3.0.1",
      "resolved": "https://registry.npmjs.org/istanbul-lib-report/-/istanbul-lib-report-3.0.1.tgz",
      "integrity": "sha512-GCfE1mtsHGOELCU8e/Z7YWzpmybrx/+dSTfLrvY8qRmaY6zXTKWn6WQIjaAFw069icm6GVMNkgu0NzI4iPZUNw==",
      "dev": true,
      "dependencies": {
        "istanbul-lib-coverage": "^3.0.0",
        "make-dir": "^4.0.0",
        "supports-color": "^7.1.0"
      },
      "engines": {
        "node": ">=10"
      }
    },
    "node_modules/istanbul-lib-report/node_modules/has-flag": {
      "version": "4.0.0",
      "resolved": "https://registry.npmjs.org/has-flag/-/has-flag-4.0.0.tgz",
      "integrity": "sha512-EykJT/Q1KjTWctppgIAgfSO0tKVuZUjhgMr17kqTumMl6Afv3EISleU7qZUzoXDFTAHTDC4NOoG/ZxU3EvlMPQ==",
      "dev": true,
      "engines": {
        "node": ">=8"
      }
    },
    "node_modules/istanbul-lib-report/node_modules/supports-color": {
      "version": "7.2.0",
      "resolved": "https://registry.npmjs.org/supports-color/-/supports-color-7.2.0.tgz",
      "integrity": "sha512-qpCAvRl9stuOHveKsn7HncJRvv501qIacKzQlO/+Lwxc9+0q2wLyv4Dfvt80/DPn2pqOBsJdDiogXGR9+OvwRw==",
      "dev": true,
      "dependencies": {
        "has-flag": "^4.0.0"
      },
      "engines": {
        "node": ">=8"
      }
    },
    "node_modules/istanbul-lib-source-maps": {
      "version": "4.0.1",
      "resolved": "https://registry.npmjs.org/istanbul-lib-source-maps/-/istanbul-lib-source-maps-4.0.1.tgz",
      "integrity": "sha512-n3s8EwkdFIJCG3BPKBYvskgXGoy88ARzvegkitk60NxRdwltLOTaH7CUiMRXvwYorl0Q712iEjcWB+fK/MrWVw==",
      "dev": true,
      "dependencies": {
        "debug": "^4.1.1",
        "istanbul-lib-coverage": "^3.0.0",
        "source-map": "^0.6.1"
      },
      "engines": {
        "node": ">=10"
      }
    },
    "node_modules/istanbul-lib-source-maps/node_modules/source-map": {
      "version": "0.6.1",
      "resolved": "https://registry.npmjs.org/source-map/-/source-map-0.6.1.tgz",
      "integrity": "sha512-UjgapumWlbMhkBgzT7Ykc5YXUT46F0iKu8SGXq0bcwP5dz/h0Plj6enJqjz1Zbq2l5WaqYnrVbwWOWMyF3F47g==",
      "dev": true,
      "engines": {
        "node": ">=0.10.0"
      }
    },
    "node_modules/istanbul-reports": {
      "version": "3.1.6",
      "resolved": "https://registry.npmjs.org/istanbul-reports/-/istanbul-reports-3.1.6.tgz",
      "integrity": "sha512-TLgnMkKg3iTDsQ9PbPTdpfAK2DzjF9mqUG7RMgcQl8oFjad8ob4laGxv5XV5U9MAfx8D6tSJiUyuAwzLicaxlg==",
      "dev": true,
      "dependencies": {
        "html-escaper": "^2.0.0",
        "istanbul-lib-report": "^3.0.0"
      },
      "engines": {
        "node": ">=8"
      }
    },
    "node_modules/jackspeak": {
      "version": "2.3.6",
      "resolved": "https://registry.npmjs.org/jackspeak/-/jackspeak-2.3.6.tgz",
      "integrity": "sha512-N3yCS/NegsOBokc8GAdM8UcmfsKiSS8cipheD/nivzr700H+nsMOxJjQnvwOcRYVuFkdH0wGUvW2WbXGmrZGbQ==",
      "dev": true,
      "dependencies": {
        "@isaacs/cliui": "^8.0.2"
      },
      "engines": {
        "node": ">=14"
      },
      "funding": {
        "url": "https://github.com/sponsors/isaacs"
      },
      "optionalDependencies": {
        "@pkgjs/parseargs": "^0.11.0"
      }
    },
    "node_modules/jasmine-core": {
      "version": "4.0.1",
      "resolved": "https://registry.npmjs.org/jasmine-core/-/jasmine-core-4.0.1.tgz",
      "integrity": "sha512-w+JDABxQCkxbGGxg+a2hUVZyqUS2JKngvIyLGu/xiw2ZwgsoSB0iiecLQsQORSeaKQ6iGrCyWG86RfNDuoA7Lg==",
      "dev": true
    },
    "node_modules/jeezy": {
      "version": "1.13.1",
      "resolved": "https://registry.npmjs.org/jeezy/-/jeezy-1.13.1.tgz",
      "integrity": "sha512-y0x3fmBoXQOlE9yEyN9JU4Ed1sQAK9a2ce1DybyqUvn77eEGgHqo+HrelAIQy4tNjrrK1woGPeQznM1o4Nyj0w==",
      "engines": {
        "node": ">=4.2.4"
      }
    },
    "node_modules/jest-worker": {
      "version": "27.5.1",
      "resolved": "https://registry.npmjs.org/jest-worker/-/jest-worker-27.5.1.tgz",
      "integrity": "sha512-7vuh85V5cdDofPyxn58nrPjBktZo0u9x1g8WtjQol+jZDaE+fhN+cIvTj11GndBnMnyfrUOG1sZQxCdjKh+DKg==",
      "dev": true,
      "dependencies": {
        "@types/node": "*",
        "merge-stream": "^2.0.0",
        "supports-color": "^8.0.0"
      },
      "engines": {
        "node": ">= 10.13.0"
      }
    },
    "node_modules/jest-worker/node_modules/has-flag": {
      "version": "4.0.0",
      "resolved": "https://registry.npmjs.org/has-flag/-/has-flag-4.0.0.tgz",
      "integrity": "sha512-EykJT/Q1KjTWctppgIAgfSO0tKVuZUjhgMr17kqTumMl6Afv3EISleU7qZUzoXDFTAHTDC4NOoG/ZxU3EvlMPQ==",
      "dev": true,
      "engines": {
        "node": ">=8"
      }
    },
    "node_modules/jest-worker/node_modules/supports-color": {
      "version": "8.1.1",
      "resolved": "https://registry.npmjs.org/supports-color/-/supports-color-8.1.1.tgz",
      "integrity": "sha512-MpUEN2OodtUzxvKQl72cUF7RQ5EiHsGvSsVG0ia9c5RbWGL2CI4C7EpPS8UTBIplnlzZiNuV56w+FuNxy3ty2Q==",
      "dev": true,
      "dependencies": {
        "has-flag": "^4.0.0"
      },
      "engines": {
        "node": ">=10"
      },
      "funding": {
        "url": "https://github.com/chalk/supports-color?sponsor=1"
      }
    },
    "node_modules/jiti": {
      "version": "1.21.0",
      "resolved": "https://registry.npmjs.org/jiti/-/jiti-1.21.0.tgz",
      "integrity": "sha512-gFqAIbuKyyso/3G2qhiO2OM6shY6EPP/R0+mkDbyspxKazh8BXDC5FiFsUjlczgdNz/vfra0da2y+aHrusLG/Q==",
      "dev": true,
      "bin": {
        "jiti": "bin/jiti.js"
      }
    },
    "node_modules/jquery": {
      "version": "3.7.1",
      "resolved": "https://registry.npmjs.org/jquery/-/jquery-3.7.1.tgz",
      "integrity": "sha512-m4avr8yL8kmFN8psrbFFFmB/If14iN5o9nw/NgnnM+kybDJpRsAynV2BsfpTYrTRysYUdADVD7CkUUizgkpLfg=="
    },
    "node_modules/js-tokens": {
      "version": "4.0.0",
      "resolved": "https://registry.npmjs.org/js-tokens/-/js-tokens-4.0.0.tgz",
      "integrity": "sha512-RdJUflcE3cUzKiMqQgsCu06FPu9UdIJO0beYbPhHN4k6apgJtifcoCtT9bcxOpYBtpD2kCM6Sbzg4CausW/PKQ=="
    },
    "node_modules/js-yaml": {
      "version": "3.14.1",
      "resolved": "https://registry.npmjs.org/js-yaml/-/js-yaml-3.14.1.tgz",
      "integrity": "sha512-okMH7OXXJ7YrN9Ok3/SXrnu4iX9yOk+25nqX4imS2npuvTYDmo/QEZoqwZkYaIDk3jVvBOTOIEgEhaLOynBS9g==",
      "dev": true,
      "dependencies": {
        "argparse": "^1.0.7",
        "esprima": "^4.0.0"
      },
      "bin": {
        "js-yaml": "bin/js-yaml.js"
      }
    },
    "node_modules/jsdom": {
      "version": "16.7.0",
      "resolved": "https://registry.npmjs.org/jsdom/-/jsdom-16.7.0.tgz",
      "integrity": "sha512-u9Smc2G1USStM+s/x1ru5Sxrl6mPYCbByG1U/hUmqaVsm4tbNyS7CicOSRyuGQYZhTu0h84qkZZQ/I+dzizSVw==",
      "dev": true,
      "dependencies": {
        "abab": "^2.0.5",
        "acorn": "^8.2.4",
        "acorn-globals": "^6.0.0",
        "cssom": "^0.4.4",
        "cssstyle": "^2.3.0",
        "data-urls": "^2.0.0",
        "decimal.js": "^10.2.1",
        "domexception": "^2.0.1",
        "escodegen": "^2.0.0",
        "form-data": "^3.0.0",
        "html-encoding-sniffer": "^2.0.1",
        "http-proxy-agent": "^4.0.1",
        "https-proxy-agent": "^5.0.0",
        "is-potential-custom-element-name": "^1.0.1",
        "nwsapi": "^2.2.0",
        "parse5": "6.0.1",
        "saxes": "^5.0.1",
        "symbol-tree": "^3.2.4",
        "tough-cookie": "^4.0.0",
        "w3c-hr-time": "^1.0.2",
        "w3c-xmlserializer": "^2.0.0",
        "webidl-conversions": "^6.1.0",
        "whatwg-encoding": "^1.0.5",
        "whatwg-mimetype": "^2.3.0",
        "whatwg-url": "^8.5.0",
        "ws": "^7.4.6",
        "xml-name-validator": "^3.0.0"
      },
      "engines": {
        "node": ">=10"
      },
      "peerDependencies": {
        "canvas": "^2.5.0"
      },
      "peerDependenciesMeta": {
        "canvas": {
          "optional": true
        }
      }
    },
    "node_modules/jsdom/node_modules/form-data": {
      "version": "3.0.1",
      "resolved": "https://registry.npmjs.org/form-data/-/form-data-3.0.1.tgz",
      "integrity": "sha512-RHkBKtLWUVwd7SqRIvCZMEvAMoGUp0XU+seQiZejj0COz3RI3hWP4sCv3gZWWLjJTd7rGwcsF5eKZGii0r/hbg==",
      "dev": true,
      "dependencies": {
        "asynckit": "^0.4.0",
        "combined-stream": "^1.0.8",
        "mime-types": "^2.1.12"
      },
      "engines": {
        "node": ">= 6"
      }
    },
    "node_modules/jsesc": {
      "version": "2.5.2",
      "resolved": "https://registry.npmjs.org/jsesc/-/jsesc-2.5.2.tgz",
      "integrity": "sha512-OYu7XEzjkCQ3C5Ps3QIZsQfNpqoJyZZA99wd9aWd05NCtC5pWOkShK2mkL6HXQR6/Cy2lbNdPlZBpuQHXE63gA==",
      "bin": {
        "jsesc": "bin/jsesc"
      },
      "engines": {
        "node": ">=4"
      }
    },
    "node_modules/json-buffer": {
      "version": "3.0.1",
      "resolved": "https://registry.npmjs.org/json-buffer/-/json-buffer-3.0.1.tgz",
      "integrity": "sha512-4bV5BfR2mqfQTJm+V5tPPdf+ZpuhiIvTuAB5g8kcrXOZpTT/QwwVRWBywX1ozr6lEuPdbHxwaJlm9G6mI2sfSQ==",
      "dev": true
    },
    "node_modules/json-parse-even-better-errors": {
      "version": "2.3.1",
      "resolved": "https://registry.npmjs.org/json-parse-even-better-errors/-/json-parse-even-better-errors-2.3.1.tgz",
      "integrity": "sha512-xyFwyhro/JEof6Ghe2iz2NcXoj2sloNsWr/XsERDK/oiPCfaNhl5ONfp+jQdAZRQQ0IJWNzH9zIZF7li91kh2w==",
      "dev": true
    },
    "node_modules/json-schema-traverse": {
      "version": "1.0.0",
      "resolved": "https://registry.npmjs.org/json-schema-traverse/-/json-schema-traverse-1.0.0.tgz",
      "integrity": "sha512-NM8/P9n3XjXhIZn1lLhkFaACTOURQXjWhV4BA/RnOv8xvgqtqpAX9IO4mRQxSx1Rlo4tqzeqb0sOlruaOy3dug==",
      "dev": true
    },
    "node_modules/json-stable-stringify-without-jsonify": {
      "version": "1.0.1",
[truncated: 242,498 more chars]
