# Supplementary material for: CURTAIN—A unique web-based tool for exploration and sharing of MS-based proteomics data
Source: Proc Natl Acad Sci U S A. 2024 Feb 7;121(7):e2312676121. doi: 10.1073/pnas.2312676121 (PMC10873628; doi:10.1073/pnas.2312676121)
Supplement: Supplementary file 9 — Code S01 (ZIP) [file pnas.2312676121.sd08.zip › Alessi-Lab-curtain-353715d/src/app/accounts/accounts.module.ts]

import { NgModule } from '@angular/core';
import { CommonModule } from '@angular/common';
import {AccountsComponent} from "./accounts/accounts.component";
import {LoginModalComponent} from "./login-modal/login-modal.component";
import {FormsModule, ReactiveFormsModule} from "@angular/forms";
import {environment} from "../../environments/environment";
import {NgbDropdownModule, NgbNavModule, NgbPaginationModule} from "@ng-bootstrap/ng-bootstrap";


@NgModule({
    declarations: [
        AccountsComponent,
        LoginModalComponent
    ],
    imports: [
        CommonModule,
        ReactiveFormsModule,
        NgbPaginationModule,
        NgbNavModule,
        FormsModule,
        NgbDropdownModule,
    ],
    exports: [
        LoginModalComponent
    ],
    providers: []
})
export class AccountsModule { }
