# Supplementary material for: CURTAIN—A unique web-based tool for exploration and sharing of MS-based proteomics data
Source: Proc Natl Acad Sci U S A. 2024 Feb 7;121(7):e2312676121. doi: 10.1073/pnas.2312676121 (PMC10873628; doi:10.1073/pnas.2312676121)
Supplement: Supplementary file 9 — Code S01 (ZIP) [file pnas.2312676121.sd08.zip › Alessi-Lab-curtain-353715d/src/app/app.module.ts]

import { NgModule, isDevMode } from '@angular/core';
import { BrowserModule } from '@angular/platform-browser';
import * as PlotlyJS from 'plotly.js-dist-min';
import { PlotlyModule } from 'angular-plotly.js';
import { AppRoutingModule } from './app-routing.module';
import { AppComponent } from './app.component';
import { NgbModule } from '@ng-bootstrap/ng-bootstrap';
import { HomeComponent } from './components/home/home.component';
import { FileInputWidgetComponent } from './components/file-input-widget/file-input-widget.component';
import { FileFormComponent } from './components/file-form/file-form.component';
import {FormsModule, ReactiveFormsModule} from "@angular/forms";
import {HttpClient, HttpClientModule} from "@angular/common/http";
import { VolcanoPlotComponent } from './components/volcano-plot/volcano-plot.component';
import { VolcanoAndCytoComponent } from './components/volcano-and-cyto/volcano-and-cyto.component';
import { CytoplotComponent } from './components/cytoplot/cytoplot.component';
import { ProteinSelectionsComponent } from './components/protein-selections/protein-selections.component';
import { BatchSearchComponent } from './components/batch-search/batch-search.component';
import { NetworkInteractionsComponent } from './components/network-interactions/network-interactions.component';
import { RawDataViewerComponent } from './components/raw-data-viewer/raw-data-viewer.component';
import { RawDataBlockComponent } from './components/raw-data-block/raw-data-block.component';
import { BarChartComponent } from './components/bar-chart/bar-chart.component';
import { ProteinDomainPlotComponent } from './components/protein-domain-plot/protein-domain-plot.component';
import { ProteinInformationComponent } from './components/protein-information/protein-information.component';
import { ProteomicsDbComponent } from './components/proteomics-db/proteomics-db.component';
import { StringDbComponent } from './components/string-db/string-db.component';
import { InteractomeAtlasComponent } from './components/interactome-atlas/interactome-atlas.component';
import { PdbViewerComponent } from './components/pdb-viewer/pdb-viewer.component';
import { FdrCurveComponent } from './components/fdr-curve/fdr-curve.component';
import { VolcanoColorsComponent } from './components/volcano-colors/volcano-colors.component';
import {ColorPickerModule} from "ngx-color-picker";
import { QuickNavigationComponent } from './components/quick-navigation/quick-navigation.component';
import { ProfilePlotComponent } from './components/profile-plot/profile-plot.component';
import { ProfileCompareComponent } from './components/profile-compare/profile-compare.component';
import { CorrelationMatrixComponent } from './components/correlation-matrix/correlation-matrix.component';
import { ToastContainerComponent } from './components/toast-container/toast-container.component';
import { CitationComponent } from './components/citation/citation.component';
import { SampleAnnotationComponent } from './components/sample-annotation/sample-annotation.component';
import { PrideComponent } from './components/pride/pride.component';
import {QuillModule} from "ngx-quill";
import {NgxPrintModule} from "ngx-print";
import { SampleOrderAndHideComponent } from './components/sample-order-and-hide/sample-order-and-hide.component';
import { ComparisonSelectionsComponent } from './components/comparison-selections/comparison-selections.component';
import { RankPlotComponent } from './components/rank-plot/rank-plot.component';
import { VolcanoPlotTextAnnotationComponent } from './components/volcano-plot-text-annotation/volcano-plot-text-annotation.component';

import { LoginModalComponent } from './accounts/login-modal/login-modal.component';
import { SessionSettingsComponent } from './components/session-settings/session-settings.component';
import { AccountsComponent } from './accounts/accounts/accounts.component';
import {AccountsModule} from "./accounts/accounts.module";
import { DefaultColorPaletteComponent } from './components/default-color-palette/default-color-palette.component';
import { DataSelectionManagementComponent } from './components/data-selection-management/data-selection-management.component';
import { SessionExpiredModalComponent } from './components/session-expired-modal/session-expired-modal.component';
import { QrcodeModalComponent } from './components/qrcode-modal/qrcode-modal.component';
//import {NgxQRCodeModule} from "@techiediaries/ngx-qrcode";

import { NgxQrcodeStylingModule } from 'ngx-qrcode-styling';

import { CollaborateModalComponent } from './components/collaborate-modal/collaborate-modal.component';
import { SideFloatControlComponent } from './components/side-float-control/side-float-control.component';
import { DraggableElementComponent } from './components/draggable-element/draggable-element.component';
import { RankPlotTextAnnotationComponent } from './components/rank-plot-text-annotation/rank-plot-text-annotation.component';
import { SelectedDataDistributionPlotComponent } from './components/selected-data-distribution-plot/selected-data-distribution-plot.component';
import { LocalSessionStateModalComponent } from './components/local-session-state-modal/local-session-state-modal.component';
import { RankAbundanceModalComponent } from './components/rank-abundance-modal/rank-abundance-modal.component';
import { EnrichrModalComponent } from './components/enrichr-modal/enrichr-modal.component';
import { SampleConditionAssignmentModalComponent } from './components/sample-condition-assignment-modal/sample-condition-assignment-modal.component';
import { ServiceWorkerModule } from '@angular/service-worker';
import { ComparisonAgainstOtherPromptComponent } from './components/comparison-against-other-prompt/comparison-against-other-prompt.component';
import { SessionComparisonResultViewerModalComponent } from './components/session-comparison-result-viewer-modal/session-comparison-result-viewer-modal.component';
import { CurtainStatsSummaryComponent } from './components/curtain-stats-summary/curtain-stats-summary.component';
PlotlyModule.plotlyjs = PlotlyJS;
@NgModule({
  declarations: [
    AppComponent,
    HomeComponent,
    FileInputWidgetComponent,
    FileFormComponent,
    VolcanoPlotComponent,
    VolcanoAndCytoComponent,
    CytoplotComponent,
    ProteinSelectionsComponent,
    BatchSearchComponent,
    NetworkInteractionsComponent,
    RawDataViewerComponent,
    RawDataBlockComponent,
    BarChartComponent,
    ProteinDomainPlotComponent,
    ProteinInformationComponent,
    ProteomicsDbComponent,
    StringDbComponent,
    InteractomeAtlasComponent,
    PdbViewerComponent,
    FdrCurveComponent,
    VolcanoColorsComponent,
    QuickNavigationComponent,
    ProfilePlotComponent,
    ProfileCompareComponent,
    CorrelationMatrixComponent,
    ToastContainerComponent,
    CitationComponent,
    SampleAnnotationComponent,
    PrideComponent,
    SampleOrderAndHideComponent,
    ComparisonSelectionsComponent,
    RankPlotComponent,
    VolcanoPlotTextAnnotationComponent,
    SessionSettingsComponent,
    DefaultColorPaletteComponent,
    DataSelectionManagementComponent,
    SessionExpiredModalComponent,
    QrcodeModalComponent,
    CollaborateModalComponent,
    SideFloatControlComponent,
    DraggableElementComponent,
    RankPlotTextAnnotationComponent,
    SelectedDataDistributionPlotComponent,
    LocalSessionStateModalComponent,
    RankAbundanceModalComponent,
    EnrichrModalComponent,
    SampleConditionAssignmentModalComponent,
    ComparisonAgainstOtherPromptComponent,
    SessionComparisonResultViewerModalComponent,
    CurtainStatsSummaryComponent,
  ],
  imports: [
    BrowserModule,
    AppRoutingModule,
    NgbModule,
    FormsModule,
    HttpClientModule,
    PlotlyModule,
    ReactiveFormsModule,
    ColorPickerModule,
    QuillModule.forRoot(),
    AccountsModule,
    NgxPrintModule,
    NgxQrcodeStylingModule,
    ServiceWorkerModule.register('ngsw-worker.js', {
      enabled: !isDevMode(),
      // Register the ServiceWorker as soon as the application is stable
      // or after 30 seconds (whichever comes first).
      registrationStrategy: 'registerWhenStable:30000'
    })
  ],
  providers: [HttpClient,
  ],
  bootstrap: [AppComponent]
})
export class AppModule { }
