# Supplementary material for: CURTAIN—A unique web-based tool for exploration and sharing of MS-based proteomics data
Source: Proc Natl Acad Sci U S A. 2024 Feb 7;121(7):e2312676121. doi: 10.1073/pnas.2312676121 (PMC10873628; doi:10.1073/pnas.2312676121)
Supplement: Supplementary file 9 — Code S01 (ZIP) [file pnas.2312676121.sd08.zip › Alessi-Lab-curtain-353715d/src/app/classes/curtain-link.ts]

import {environment} from "../../environments/environment";

export class CurtainLink {
  proxyURL: string = environment.apiURL
  stringURL: string = "http://string-db.org/"
  uniprotBASE: string = "https://legacy.uniprot.org/uploadlists/?"
  ebiAlphaFoldURL: string = "https://alphafold.ebi.ac.uk/"
  interactomeAtlas: string = "http://www.interactome-atlas.org/app.php/"
}
