# Supplementary material for: CURTAIN—A unique web-based tool for exploration and sharing of MS-based proteomics data
Source: Proc Natl Acad Sci U S A. 2024 Feb 7;121(7):e2312676121. doi: 10.1073/pnas.2312676121 (PMC10873628; doi:10.1073/pnas.2312676121)
Supplement: Supplementary file 9 — Code S01 (ZIP) [file pnas.2312676121.sd08.zip › Alessi-Lab-curtain-353715d/src/app/classes/input-file.ts]

import {DataFrame, IDataFrame} from "data-forge";

export class InputFile {
  df: IDataFrame = new DataFrame();
  filename: string = "";
  other: any = {};
  originalFile: string = "";
  constructor(df?: IDataFrame, filename?: string, originalFile?: string, other?: any) {
    if (df) {
      this.df = df;
    }
    if (filename) {
      this.filename = filename;
    }
    if (originalFile) {
      this.originalFile = originalFile;
    }
    this.other = other;

  }
}
