# Supplementary material for: CURTAIN—A unique web-based tool for exploration and sharing of MS-based proteomics data
Source: Proc Natl Acad Sci U S A. 2024 Feb 7;121(7):e2312676121. doi: 10.1073/pnas.2312676121 (PMC10873628; doi:10.1073/pnas.2312676121)
Supplement: Supplementary file 9 — Code S01 (ZIP) [file pnas.2312676121.sd08.zip › Alessi-Lab-curtain-353715d/src/app/classes/project.ts]

import {FactoryTarget} from "@angular/compiler";

export class Project {
  title: string = ""
  projectDescription: string = ""
  organisms: any[] = [
    {name: ""}
  ]
  organismParts: any[] = [
    {name: ""}
  ]
  cellTypes: any[] = [
    {name: ""}
  ]
  diseases: any[] = [
    {name: ""}
  ]

  sampleProcessingProtocol: string = ""
  dataProcessingProtocol: string = ""
  identifiedPTMStrings: any[] = [{
    name: ""
  }]

  instruments: any[] = [
    {cvLabel: "MS", name: ""}
  ]

  msMethods: any[] = [
    {name: ""}
  ]

  projectTags: any[] = [
    {name: ""}
  ]

  quantificationMethods: any[] = [
    {name: ""}
  ]

  species: any[] = [
    {name: ""}
  ]

  sampleAnnotations: any = {}
  _links: any = {datasetFtpUrl: {href: ""}, files: {href: ""}, self: {href: ""}}
  affiliations: any[] = [{
    name: ""
  }]
  hasLink: boolean = false
  authors: any[] = []
  accession: string = ""
  softwares: any[] = [
    {name: ""}
  ]
}
