# Supplementary material for: CURTAIN—A unique web-based tool for exploration and sharing of MS-based proteomics data
Source: Proc Natl Acad Sci U S A. 2024 Feb 7;121(7):e2312676121. doi: 10.1073/pnas.2312676121 (PMC10873628; doi:10.1073/pnas.2312676121)
Supplement: Supplementary file 9 — Code S01 (ZIP) [file pnas.2312676121.sd08.zip › Alessi-Lab-curtain-353715d/src/app/components/comparison-selections/comparison-selections.component.ts]

import {Component, EventEmitter, OnInit, Output} from '@angular/core';
import {DataService} from "../../data.service";

@Component({
  selector: 'app-comparison-selections',
  templateUrl: './comparison-selections.component.html',
  styleUrls: ['./comparison-selections.component.scss']
})
export class ComparisonSelectionsComponent implements OnInit {
  selected: string = ""

  @Output() selection: EventEmitter<string> = new EventEmitter<string>()

  constructor(public data: DataService) {
    this.selected = this.data.differentialForm.comparisonSelect[0].slice()
  }

  ngOnInit(): void {
  }

  updateValue() {
    this.selection.emit(this.selected)
  }

}
