# Supplementary material for: CURTAIN—A unique web-based tool for exploration and sharing of MS-based proteomics data
Source: Proc Natl Acad Sci U S A. 2024 Feb 7;121(7):e2312676121. doi: 10.1073/pnas.2312676121 (PMC10873628; doi:10.1073/pnas.2312676121)
Supplement: Supplementary file 9 — Code S01 (ZIP) [file pnas.2312676121.sd08.zip › Alessi-Lab-curtain-353715d/src/app/components/correlation-matrix/correlation-matrix.component.ts]

import { Component, OnInit } from '@angular/core';
import {DataService} from "../../data.service";
import {JeezyService} from "../../jeezy.service";
import {NgbActiveModal} from "@ng-bootstrap/ng-bootstrap";
import {ToastService} from "../../toast.service";
import {WebService} from "../../web.service";
import {SettingsService} from "../../settings.service";

@Component({
  selector: 'app-correlation-matrix',
  templateUrl: './correlation-matrix.component.html',
  styleUrls: ['./correlation-matrix.component.scss']
})
export class CorrelationMatrixComponent implements OnInit {
  graphData: any[] = []
  graphLayout: any = {
    title: "Correlation Matrix",
    xaxis: {
      tickvals: [],
      ticktext: []
    },
    yaxis: {
      tickvals: [],
      ticktext: []
    },
    height: 1100, width: 1100,
    margin: {r: 50, l: 200, b: 200, t: 200},
    font: {
      family: this.settings.settings.plotFontFamily + ", serif",
    }
  }
  cols: string[] = []
  zmin = 0
  config: any = {
    //modeBarButtonsToRemove: ["toImage"]
    toImageButtonOptions: {
      format: 'svg',
      filename: 'correlation-matrix',
      height: this.graphLayout.height,
      width: this.graphLayout.width,
      scale: 1
    }
  }
  constructor(private web: WebService, private settings: SettingsService, private toast: ToastService, public modal: NgbActiveModal, private data: DataService, private jz: JeezyService) {
    this.cols = Object.keys(this.settings.settings.sampleMap)

    this.graphData.push({
      z: this.calculateCorrelation(),
      x: this.cols,
      y: this.cols,
      zmax: 1,
      zmin: this.zmin,
      type: 'heatmap',
      colorscale: [
        [0, "rgb(255,138,174)"],
        [0.33, "rgb(255,178,166)"],
        [0.66, "rgb(255,248,154)"],
        [1, "rgb(154,220,255)"]
      ]
    })
    console.log(this.zmin)

    this.graphLayout.xaxis.tickvals = this.cols
    this.graphLayout.xaxis.ticktext = this.cols
    this.graphLayout.yaxis.tickvals = this.cols
    this.graphLayout.yaxis.ticktext = this.cols
  }

  ngOnInit(): void {
  }

  calculateCorrelation() {
    this.toast.show("Correlation Matrix", "Calculating Pearson Correlation").then()
    const da: any[] = []
    let currentRow = 0
    let currentMin = 0
    for (const r of this.data.raw.df) {
      const row: any = {index:currentRow}
      for (const col of this.cols) {
        if (isNaN(r[col])) {
          row[col] = 0
        } else {
          row[col] = r[col]

        }
      }

      currentRow ++
      da.push(row)
    }

    const res = this.jz.calculateCorrMaxtrix(da, this.cols)
    const result: any = {}
    for (const r of res) {
      if (!result[r.column_x]) {
        result[r.column_x] = {}
      }
      result[r.column_x][r.column_y] = r.correlation
    }
    this.toast.show("Correlation Matrix", "Reformatting Correlation for Heatmap").then()

    const data: number[][] = []
    for (const c of this.cols) {
      const d: number[] = []
      if (result[c]) {
        for (const c2 of this.cols) {
          d.push(result[c][c2])
          if (currentMin === 0) {
            currentMin = result[c][c2]
          } else {
            if (currentMin > result[c][c2]) {
              currentMin = result[c][c2]
            }
          }
        }
      }
      data.push(d)
    }
    if (currentMin - 0.1 > 0) {
      this.zmin = currentMin - 0.1
    } else {
      this.zmin = 0
    }
    return data
  }

  downloadPlot() {
    this.web.downloadPlotlyImage('svg', 'correlation-matrix', 'correlationMatrix')
  }
}
