# Supplementary material for: CURTAIN—A unique web-based tool for exploration and sharing of MS-based proteomics data
Source: Proc Natl Acad Sci U S A. 2024 Feb 7;121(7):e2312676121. doi: 10.1073/pnas.2312676121 (PMC10873628; doi:10.1073/pnas.2312676121)
Supplement: Supplementary file 9 — Code S01 (ZIP) [file pnas.2312676121.sd08.zip › Alessi-Lab-curtain-353715d/src/app/components/curtain-stats-summary/curtain-stats-summary.component.spec.ts]

import { ComponentFixture, TestBed } from '@angular/core/testing';

import { CurtainStatsSummaryComponent } from './curtain-stats-summary.component';

describe('CurtainStatsSummaryComponent', () => {
  let component: CurtainStatsSummaryComponent;
  let fixture: ComponentFixture<CurtainStatsSummaryComponent>;

  beforeEach(async () => {
    await TestBed.configureTestingModule({
      declarations: [ CurtainStatsSummaryComponent ]
    })
    .compileComponents();

    fixture = TestBed.createComponent(CurtainStatsSummaryComponent);
    component = fixture.componentInstance;
    fixture.detectChanges();
  });

  it('should create', () => {
    expect(component).toBeTruthy();
  });
});
