# Supplementary material for: CURTAIN—A unique web-based tool for exploration and sharing of MS-based proteomics data
Source: Proc Natl Acad Sci U S A. 2024 Feb 7;121(7):e2312676121. doi: 10.1073/pnas.2312676121 (PMC10873628; doi:10.1073/pnas.2312676121)
Supplement: Supplementary file 9 — Code S01 (ZIP) [file pnas.2312676121.sd08.zip › Alessi-Lab-curtain-353715d/src/app/components/home/home.component.scss]

.text-gradient-pastel {
  background: -webkit-linear-gradient(45deg, #ff9a9e, #fad0c4, #fad0c4);
  -webkit-background-clip: text;
  -webkit-text-fill-color: transparent;
  -webkit-text-stroke-width: 1px;
  -webkit-text-stroke-color: black;
  font-size: 30px;
  font-family: "Helvetica Neue", Helvetica, Arial, sans-serif;
}
