# Supplementary material for: CURTAIN—A unique web-based tool for exploration and sharing of MS-based proteomics data
Source: Proc Natl Acad Sci U S A. 2024 Feb 7;121(7):e2312676121. doi: 10.1073/pnas.2312676121 (PMC10873628; doi:10.1073/pnas.2312676121)
Supplement: Supplementary file 9 — Code S01 (ZIP) [file pnas.2312676121.sd08.zip › Alessi-Lab-curtain-353715d/src/app/components/profile-compare/profile-compare.component.ts]

import {Component, Input, OnInit} from '@angular/core';
import {DataFrame, IDataFrame} from "data-forge";
import {NgbActiveModal} from "@ng-bootstrap/ng-bootstrap";

@Component({
  selector: 'app-profile-compare',
  templateUrl: './profile-compare.component.html',
  styleUrls: ['./profile-compare.component.scss']
})
export class ProfileCompareComponent implements OnInit {
  @Input() data: IDataFrame = new DataFrame()
  @Input() selected: string[] = []
  constructor(public modal: NgbActiveModal) { }

  ngOnInit(): void {
  }

}
