# Supplementary material for: CURTAIN—A unique web-based tool for exploration and sharing of MS-based proteomics data
Source: Proc Natl Acad Sci U S A. 2024 Feb 7;121(7):e2312676121. doi: 10.1073/pnas.2312676121 (PMC10873628; doi:10.1073/pnas.2312676121)
Supplement: Supplementary file 10 — Code S02 (ZIP) [file pnas.2312676121.sd09.zip]

Archive with 446 entries (384 files):
- Alessi-Lab-curtainPTM-4e27155/
- Alessi-Lab-curtainPTM-4e27155/.browserslistrc
- Alessi-Lab-curtainPTM-4e27155/.dockerignore
- Alessi-Lab-curtainPTM-4e27155/.editorconfig
- Alessi-Lab-curtainPTM-4e27155/.gitignore
- Alessi-Lab-curtainPTM-4e27155/.vscode/
- Alessi-Lab-curtainPTM-4e27155/.vscode/extensions.json
- Alessi-Lab-curtainPTM-4e27155/.vscode/launch.json
- Alessi-Lab-curtainPTM-4e27155/.vscode/tasks.json
- Alessi-Lab-curtainPTM-4e27155/Dockerfile
- Alessi-Lab-curtainPTM-4e27155/Dockerfile2
- Alessi-Lab-curtainPTM-4e27155/LICENSE.md
- Alessi-Lab-curtainPTM-4e27155/README.md
- Alessi-Lab-curtainPTM-4e27155/angular.json
- Alessi-Lab-curtainPTM-4e27155/ape.docker
- Alessi-Lab-curtainPTM-4e27155/docker-compose.yml
- Alessi-Lab-curtainPTM-4e27155/dockerfiles/
- Alessi-Lab-curtainPTM-4e27155/dockerfiles/Dockerfile-cactus
- Alessi-Lab-curtainPTM-4e27155/dockerfiles/Dockerfile-curtainptm
- Alessi-Lab-curtainPTM-4e27155/docs/
- Alessi-Lab-curtainPTM-4e27155/docs/3rdpartylicenses.txt
- Alessi-Lab-curtainPTM-4e27155/docs/817.198835ea44f065e0.js
- Alessi-Lab-curtainPTM-4e27155/docs/817.f515e72db2d2c7db.js
- Alessi-Lab-curtainPTM-4e27155/docs/971.7de2c210c7420883.js
- Alessi-Lab-curtainPTM-4e27155/docs/971.a64438aee844b03e.js
- Alessi-Lab-curtainPTM-4e27155/docs/CNAME
- Alessi-Lab-curtainPTM-4e27155/docs/assets/
- Alessi-Lab-curtainPTM-4e27155/docs/assets/Acetylation_PLMD.tsv
- Alessi-Lab-curtainPTM-4e27155/docs/assets/Acetylation_PSP.tsv
- Alessi-Lab-curtainPTM-4e27155/docs/assets/Kinase_Substrate_PSP.tsv
- Alessi-Lab-curtainPTM-4e27155/docs/assets/Methylation_PLMD.tsv
- Alessi-Lab-curtainPTM-4e27155/docs/assets/Methylation_PSP.tsv
- Alessi-Lab-curtainPTM-4e27155/docs/assets/Phosphorylation_site_dataset.tsv
- Alessi-Lab-curtainPTM-4e27155/docs/assets/Sumoylation_PSP.tsv
- Alessi-Lab-curtainPTM-4e27155/docs/assets/Ubiquitination_PLMD.tsv
- Alessi-Lab-curtainPTM-4e27155/docs/assets/Ubiquitination_PSP.tsv
- Alessi-Lab-curtainPTM-4e27155/docs/assets/carbonyldb.tsv
- Alessi-Lab-curtainPTM-4e27155/docs/assets/databases/
- Alessi-Lab-curtainPTM-4e27155/docs/assets/databases/Acetylation_PLMD.tsv
- Alessi-Lab-curtainPTM-4e27155/docs/assets/databases/Acetylation_PSP.tsv
- Alessi-Lab-curtainPTM-4e27155/docs/assets/databases/Kinase_Substrate_PSP.tsv
- Alessi-Lab-curtainPTM-4e27155/docs/assets/databases/Methylation_PLMD.tsv
- Alessi-Lab-curtainPTM-4e27155/docs/assets/databases/Methylation_PSP.tsv
- Alessi-Lab-curtainPTM-4e27155/docs/assets/databases/Phosphorylation_site_dataset.tsv
- Alessi-Lab-curtainPTM-4e27155/docs/assets/databases/Sumoylation_PSP.tsv
- Alessi-Lab-curtainPTM-4e27155/docs/assets/databases/Ubiquitination_PLMD.tsv
- Alessi-Lab-curtainPTM-4e27155/docs/assets/databases/Ubiquitination_PSP.tsv
- Alessi-Lab-curtainPTM-4e27155/docs/assets/databases/carbonyldb.tsv
- Alessi-Lab-curtainPTM-4e27155/docs/assets/favicon.png
- Alessi-Lab-curtainPTM-4e27155/docs/assets/logo/
- Alessi-Lab-curtainPTM-4e27155/docs/assets/logo/ASAP_FullColor.png
- Alessi-Lab-curtainPTM-4e27155/docs/assets/logo/UKRI_MRC_ PPU_Dundee.png
- Alessi-Lab-curtainPTM-4e27155/docs/assets/logo/logo-mrc-ppu_0.png
- Alessi-Lab-curtainPTM-4e27155/docs/assets/proteinLists/
- Alessi-Lab-curtainPTM-4e27155/docs/assets/proteinLists/AD.txt
- Alessi-Lab-curtainPTM-4e27155/docs/assets/proteinLists/DMSO_IN57.txt
- Alessi-Lab-curtainPTM-4e27155/docs/assets/proteinLists/Golgi.txt
- Alessi-Lab-curtainPTM-4e27155/docs/assets/proteinLists/Lysosome.txt
- Alessi-Lab-curtainPTM-4e27155/docs/assets/proteinLists/Mito.txt
- Alessi-Lab-curtainPTM-4e27155/docs/assets/proteinLists/cathepsins.txt
- Alessi-Lab-curtainPTM-4e27155/docs/assets/proteinLists/cilia.core.txt
- Alessi-Lab-curtainPTM-4e27155/docs/assets/proteinLists/cilia.expanded.txt
- Alessi-Lab-curtainPTM-4e27155/docs/assets/proteinLists/dubs.txt
- Alessi-Lab-curtainPTM-4e27155/docs/assets/proteinLists/e3ligase.txt
- Alessi-Lab-curtainPTM-4e27155/docs/assets/proteinLists/glyco.txt
- Alessi-Lab-curtainPTM-4e27155/docs/assets/proteinLists/kinases.txt
- Alessi-Lab-curtainPTM-4e27155/docs/assets/proteinLists/limma.divided.txt
- Alessi-Lab-curtainPTM-4e27155/docs/assets/proteinLists/lrrk2.txt
- Alessi-Lab-curtainPTM-4e27155/docs/assets/proteinLists/macrophages.lrrk2.inhibition.txt
- Alessi-Lab-curtainPTM-4e27155/docs/assets/proteinLists/metabolism.txt
- Alessi-Lab-curtainPTM-4e27155/docs/assets/proteinLists/mtor.txt
- Alessi-Lab-curtainPTM-4e27155/docs/assets/proteinLists/pd.gwas.txt
- Alessi-Lab-curtainPTM-4e27155/docs/assets/proteinLists/pd.txt
- Alessi-Lab-curtainPTM-4e27155/docs/assets/proteinLists/phosphatases.txt
- Alessi-Lab-curtainPTM-4e27155/docs/assets/proteinLists/pink1.txt
- Alessi-Lab-curtainPTM-4e27155/docs/bootstrap-icons.02685dabe0850e40.woff2
- Alessi-Lab-curtainPTM-4e27155/docs/bootstrap-icons.8463cb1e163733b5.woff
- Alessi-Lab-curtainPTM-4e27155/docs/favicon.ico
- Alessi-Lab-curtainPTM-4e27155/docs/index.html
- Alessi-Lab-curtainPTM-4e27155/docs/main.255408aeef7e163f.js
- Alessi-Lab-curtainPTM-4e27155/docs/main.3b9709e03ef7f2f3.js
- Alessi-Lab-curtainPTM-4e27155/docs/main.9d5ba365c87deb5f.js
- Alessi-Lab-curtainPTM-4e27155/docs/polyfills.60507daeef38ea19.js
- Alessi-Lab-curtainPTM-4e27155/docs/polyfills.9d865686a87428c9.js
- Alessi-Lab-curtainPTM-4e27155/docs/runtime.bf852e0de3531ae4.js
- Alessi-Lab-curtainPTM-4e27155/docs/runtime.c55c5d689f67a840.js
- Alessi-Lab-curtainPTM-4e27155/docs/runtime.fdd105afb8a4059e.js
- Alessi-Lab-curtainPTM-4e27155/docs/scripts.2ad223b27a664ac2.js
- Alessi-Lab-curtainPTM-4e27155/docs/styles.3dce61122bf8d3dd.css
- Alessi-Lab-curtainPTM-4e27155/docs/styles.c45a95adc1acfbae.css
- Alessi-Lab-curtainPTM-4e27155/karma.conf.js
- Alessi-Lab-curtainPTM-4e27155/nginx.conf
- Alessi-Lab-curtainPTM-4e27155/ngsw-config.json
- Alessi-Lab-curtainPTM-4e27155/package-lock.json
- Alessi-Lab-curtainPTM-4e27155/package.json
- Alessi-Lab-curtainPTM-4e27155/src/
- Alessi-Lab-curtainPTM-4e27155/src/app/
- Alessi-Lab-curtainPTM-4e27155/src/app/accounts/
- Alessi-Lab-curtainPTM-4e27155/src/app/accounts/accounts.module.ts
- Alessi-Lab-curtainPTM-4e27155/src/app/accounts/accounts.service.spec.ts
- Alessi-Lab-curtainPTM-4e27155/src/app/accounts/accounts.service.ts
- Alessi-Lab-curtainPTM-4e27155/src/app/accounts/accounts/
- Alessi-Lab-curtainPTM-4e27155/src/app/accounts/accounts/accounts.component.html
- Alessi-Lab-curtainPTM-4e27155/src/app/accounts/accounts/accounts.component.scss
- Alessi-Lab-curtainPTM-4e27155/src/app/accounts/accounts/accounts.component.spec.ts
- Alessi-Lab-curtainPTM-4e27155/src/app/accounts/accounts/accounts.component.ts
- Alessi-Lab-curtainPTM-4e27155/src/app/accounts/login-modal/
- Alessi-Lab-curtainPTM-4e27155/src/app/accounts/login-modal/login-modal.component.html
- Alessi-Lab-curtainPTM-4e27155/src/app/accounts/login-modal/login-modal.component.scss
- Alessi-Lab-curtainPTM-4e27155/src/app/accounts/login-modal/login-modal.component.spec.ts
- Alessi-Lab-curtainPTM-4e27155/src/app/accounts/login-modal/login-modal.component.ts
- Alessi-Lab-curtainPTM-4e27155/src/app/app-routing.module.ts
- Alessi-Lab-curtainPTM-4e27155/src/app/app.component.html
- Alessi-Lab-curtainPTM-4e27155/src/app/app.component.scss
- Alessi-Lab-curtainPTM-4e27155/src/app/app.component.spec.ts
- Alessi-Lab-curtainPTM-4e27155/src/app/app.component.ts
- Alessi-Lab-curtainPTM-4e27155/src/app/app.module.ts
- Alessi-Lab-curtainPTM-4e27155/src/app/biomsa.service.spec.ts
- Alessi-Lab-curtainPTM-4e27155/src/app/biomsa.service.ts
- Alessi-Lab-curtainPTM-4e27155/src/app/carbonyldb.service.spec.ts
- Alessi-Lab-curtainPTM-4e27155/src/app/carbonyldb.service.ts
- Alessi-Lab-curtainPTM-4e27155/src/app/classes/
- Alessi-Lab-curtainPTM-4e27155/src/app/classes/curtain-link.spec.ts
- Alessi-Lab-curtainPTM-4e27155/src/app/classes/curtain-link.ts
- Alessi-Lab-curtainPTM-4e27155/src/app/classes/differential.spec.ts
- Alessi-Lab-curtainPTM-4e27155/src/app/classes/differential.ts
- Alessi-Lab-curtainPTM-4e27155/src/app/classes/input-file.spec.ts
- Alessi-Lab-curtainPTM-4e27155/src/app/classes/input-file.ts
- Alessi-Lab-curtainPTM-4e27155/src/app/classes/project.spec.ts
- Alessi-Lab-curtainPTM-4e27155/src/app/classes/project.ts
- Alessi-Lab-curtainPTM-4e27155/src/app/classes/raw.spec.ts
- Alessi-Lab-curtainPTM-4e27155/src/app/classes/raw.ts
- Alessi-Lab-curtainPTM-4e27155/src/app/classes/settings.spec.ts
- Alessi-Lab-curtainPTM-4e27155/src/app/classes/settings.ts
- Alessi-Lab-curtainPTM-4e27155/src/app/classes/uniprot-db.spec.ts
- Alessi-Lab-curtainPTM-4e27155/src/app/classes/uniprot-db.ts
- Alessi-Lab-curtainPTM-4e27155/src/app/classes/uniprot-parser.spec.ts
- Alessi-Lab-curtainPTM-4e27155/src/app/classes/uniprot-parser.ts
- Alessi-Lab-curtainPTM-4e27155/src/app/components/
- Alessi-Lab-curtainPTM-4e27155/src/app/components/bar-chart/
- Alessi-Lab-curtainPTM-4e27155/src/app/components/bar-chart/bar-chart.component.html
- Alessi-Lab-curtainPTM-4e27155/src/app/components/bar-chart/bar-chart.component.scss
- Alessi-Lab-curtainPTM-4e27155/src/app/components/bar-chart/bar-chart.component.spec.ts
- Alessi-Lab-curtainPTM-4e27155/src/app/components/bar-chart/bar-chart.component.ts
- Alessi-Lab-curtainPTM-4e27155/src/app/components/batch-search/
- Alessi-Lab-curtainPTM-4e27155/src/app/components/batch-search/batch-search.component.html
- Alessi-Lab-curtainPTM-4e27155/src/app/components/batch-search/batch-search.component.scss
- Alessi-Lab-curtainPTM-4e27155/src/app/components/batch-search/batch-search.component.spec.ts
- Alessi-Lab-curtainPTM-4e27155/src/app/components/batch-search/batch-search.component.ts
- Alessi-Lab-curtainPTM-4e27155/src/app/components/collaborate-modal/
- Alessi-Lab-curtainPTM-4e27155/src/app/components/collaborate-modal/collaborate-modal.component.html
- Alessi-Lab-curtainPTM-4e27155/src/app/components/collaborate-modal/collaborate-modal.component.scss
- Alessi-Lab-curtainPTM-4e27155/src/app/components/collaborate-modal/collaborate-modal.component.spec.ts
- Alessi-Lab-curtainPTM-4e27155/src/app/components/collaborate-modal/collaborate-modal.component.ts
- Alessi-Lab-curtainPTM-4e27155/src/app/components/cytoplot/
- Alessi-Lab-curtainPTM-4e27155/src/app/components/cytoplot/cytoplot.component.html
- Alessi-Lab-curtainPTM-4e27155/src/app/components/cytoplot/cytoplot.component.scss
- Alessi-Lab-curtainPTM-4e27155/src/app/components/cytoplot/cytoplot.component.spec.ts
- Alessi-Lab-curtainPTM-4e27155/src/app/components/cytoplot/cytoplot.component.ts
- Alessi-Lab-curtainPTM-4e27155/src/app/components/data-block/
- Alessi-Lab-curtainPTM-4e27155/src/app/components/data-block/data-block.component.html
- Alessi-Lab-curtainPTM-4e27155/src/app/components/data-block/data-block.component.scss
- Alessi-Lab-curtainPTM-4e27155/src/app/components/data-block/data-block.component.spec.ts
- Alessi-Lab-curtainPTM-4e27155/src/app/components/data-block/data-block.component.ts
- Alessi-Lab-curtainPTM-4e27155/src/app/components/data-selection-management/
- Alessi-Lab-curtainPTM-4e27155/src/app/components/data-selection-management/data-selection-management.component.html
- Alessi-Lab-curtainPTM-4e27155/src/app/components/data-selection-management/data-selection-management.component.scss
- Alessi-Lab-curtainPTM-4e27155/src/app/components/data-selection-management/data-selection-management.component.spec.ts
- Alessi-Lab-curtainPTM-4e27155/src/app/components/data-selection-management/data-selection-management.component.ts
- Alessi-Lab-curtainPTM-4e27155/src/app/components/data-viewer/
- Alessi-Lab-curtainPTM-4e27155/src/app/components/data-viewer/data-viewer.component.html
- Alessi-Lab-curtainPTM-4e27155/src/app/components/data-viewer/data-viewer.component.scss
- Alessi-Lab-curtainPTM-4e27155/src/app/components/data-viewer/data-viewer.component.spec.ts
- Alessi-Lab-curtainPTM-4e27155/src/app/components/data-viewer/data-viewer.component.ts
- Alessi-Lab-curtainPTM-4e27155/src/app/components/default-color-palette/
- Alessi-Lab-curtainPTM-4e27155/src/app/components/default-color-palette/default-color-palette.component.html
- Alessi-Lab-curtainPTM-4e27155/src/app/components/default-color-palette/default-color-palette.component.scss
- Alessi-Lab-curtainPTM-4e27155/src/app/components/default-color-palette/default-color-palette.component.spec.ts
- Alessi-Lab-curtainPTM-4e27155/src/app/components/default-color-palette/default-color-palette.component.ts
- Alessi-Lab-curtainPTM-4e27155/src/app/components/draggable-element/
- Alessi-Lab-curtainPTM-4e27155/src/app/components/draggable-element/draggable-element.component.html
- Alessi-Lab-curtainPTM-4e27155/src/app/components/draggable-element/draggable-element.component.scss
- Alessi-Lab-curtainPTM-4e27155/src/app/components/draggable-element/draggable-element.component.spec.ts
- Alessi-Lab-curtainPTM-4e27155/src/app/components/draggable-element/draggable-element.component.ts
- Alessi-Lab-curtainPTM-4e27155/src/app/components/fdr-curve/
- Alessi-Lab-curtainPTM-4e27155/src/app/components/fdr-curve/fdr-curve.component.html
- Alessi-Lab-curtainPTM-4e27155/src/app/components/fdr-curve/fdr-curve.component.scss
- Alessi-Lab-curtainPTM-4e27155/src/app/components/fdr-curve/fdr-curve.component.spec.ts
- Alessi-Lab-curtainPTM-4e27155/src/app/components/fdr-curve/fdr-curve.component.ts
- Alessi-Lab-curtainPTM-4e27155/src/app/components/file-form/
- Alessi-Lab-curtainPTM-4e27155/src/app/components/file-form/data.worker.ts
- Alessi-Lab-curtainPTM-4e27155/src/app/components/file-form/file-form.component.html
- Alessi-Lab-curtainPTM-4e27155/src/app/components/file-form/file-form.component.scss
- Alessi-Lab-curtainPTM-4e27155/src/app/components/file-form/file-form.component.spec.ts
- Alessi-Lab-curtainPTM-4e27155/src/app/components/file-form/file-form.component.ts
- Alessi-Lab-curtainPTM-4e27155/src/app/components/file-input-widget/
- Alessi-Lab-curtainPTM-4e27155/src/app/components/file-input-widget/file-input-widget.component.html
- Alessi-Lab-curtainPTM-4e27155/src/app/components/file-input-widget/file-input-widget.component.scss
- Alessi-Lab-curtainPTM-4e27155/src/app/components/file-input-widget/file-input-widget.component.spec.ts
- Alessi-Lab-curtainPTM-4e27155/src/app/components/file-input-widget/file-input-widget.component.ts
- Alessi-Lab-curtainPTM-4e27155/src/app/components/home/
- Alessi-Lab-curtainPTM-4e27155/src/app/components/home/home.component.html
- Alessi-Lab-curtainPTM-4e27155/src/app/components/home/home.component.scss
- Alessi-Lab-curtainPTM-4e27155/src/app/components/home/home.component.spec.ts
- Alessi-Lab-curtainPTM-4e27155/src/app/components/home/home.component.ts
- Alessi-Lab-curtainPTM-4e27155/src/app/components/kinase-info/
- Alessi-Lab-curtainPTM-4e27155/src/app/components/kinase-info/kinase-info.component.html
- Alessi-Lab-curtainPTM-4e27155/src/app/components/kinase-info/kinase-info.component.scss
- Alessi-Lab-curtainPTM-4e27155/src/app/components/kinase-info/kinase-info.component.spec.ts
- Alessi-Lab-curtainPTM-4e27155/src/app/components/kinase-info/kinase-info.component.ts
- Alessi-Lab-curtainPTM-4e27155/src/app/components/kinase-library-modal/
- Alessi-Lab-curtainPTM-4e27155/src/app/components/kinase-library-modal/kinase-library-modal.component.html
- Alessi-Lab-curtainPTM-4e27155/src/app/components/kinase-library-modal/kinase-library-modal.component.scss
- Alessi-Lab-curtainPTM-4e27155/src/app/components/kinase-library-modal/kinase-library-modal.component.spec.ts
- Alessi-Lab-curtainPTM-4e27155/src/app/components/kinase-library-modal/kinase-library-modal.component.ts
- Alessi-Lab-curtainPTM-4e27155/src/app/components/local-session-state-modal/
- Alessi-Lab-curtainPTM-4e27155/src/app/components/local-session-state-modal/local-session-state-modal.component.html
- Alessi-Lab-curtainPTM-4e27155/src/app/components/local-session-state-modal/local-session-state-modal.component.scss
- Alessi-Lab-curtainPTM-4e27155/src/app/components/local-session-state-modal/local-session-state-modal.component.spec.ts
- Alessi-Lab-curtainPTM-4e27155/src/app/components/local-session-state-modal/local-session-state-modal.component.ts
- Alessi-Lab-curtainPTM-4e27155/src/app/components/navbar/
- Alessi-Lab-curtainPTM-4e27155/src/app/components/navbar/navbar.component.html
- Alessi-Lab-curtainPTM-4e27155/src/app/components/navbar/navbar.component.scss
- Alessi-Lab-curtainPTM-4e27155/src/app/components/navbar/navbar.component.spec.ts
- Alessi-Lab-curtainPTM-4e27155/src/app/components/navbar/navbar.component.ts
- Alessi-Lab-curtainPTM-4e27155/src/app/components/netphos-kinases/
- Alessi-Lab-curtainPTM-4e27155/src/app/components/netphos-kinases/netphos-kinases.component.css
- Alessi-Lab-curtainPTM-4e27155/src/app/components/netphos-kinases/netphos-kinases.component.html
- Alessi-Lab-curtainPTM-4e27155/src/app/components/netphos-kinases/netphos-kinases.component.spec.ts
- Alessi-Lab-curtainPTM-4e27155/src/app/components/netphos-kinases/netphos-kinases.component.ts
- Alessi-Lab-curtainPTM-4e27155/src/app/components/network-interactions/
- Alessi-Lab-curtainPTM-4e27155/src/app/components/network-interactions/network-interactions.component.html
- Alessi-Lab-curtainPTM-4e27155/src/app/components/network-interactions/network-interactions.component.scss
- Alessi-Lab-curtainPTM-4e27155/src/app/components/network-interactions/network-interactions.component.spec.ts
- Alessi-Lab-curtainPTM-4e27155/src/app/components/network-interactions/network-interactions.component.ts
- Alessi-Lab-curtainPTM-4e27155/src/app/components/pride/
- Alessi-Lab-curtainPTM-4e27155/src/app/components/pride/pride.component.html
- Alessi-Lab-curtainPTM-4e27155/src/app/components/pride/pride.component.scss
- Alessi-Lab-curtainPTM-4e27155/src/app/components/pride/pride.component.spec.ts
- Alessi-Lab-curtainPTM-4e27155/src/app/components/pride/pride.component.ts
- Alessi-Lab-curtainPTM-4e27155/src/app/components/profile-plot/
- Alessi-Lab-curtainPTM-4e27155/src/app/components/profile-plot/profile-plot.component.html
- Alessi-Lab-curtainPTM-4e27155/src/app/components/profile-plot/profile-plot.component.scss
- Alessi-Lab-curtainPTM-4e27155/src/app/components/profile-plot/profile-plot.component.spec.ts
- Alessi-Lab-curtainPTM-4e27155/src/app/components/profile-plot/profile-plot.component.ts
- Alessi-Lab-curtainPTM-4e27155/src/app/components/protein-domain-plot/
- Alessi-Lab-curtainPTM-4e27155/src/app/components/protein-domain-plot/protein-domain-plot.component.html
- Alessi-Lab-curtainPTM-4e27155/src/app/components/protein-domain-plot/protein-domain-plot.component.scss
- Alessi-Lab-curtainPTM-4e27155/src/app/components/protein-domain-plot/protein-domain-plot.component.spec.ts
- Alessi-Lab-curtainPTM-4e27155/src/app/components/protein-domain-plot/protein-domain-plot.component.ts
- Alessi-Lab-curtainPTM-4e27155/src/app/components/protein-information/
- Alessi-Lab-curtainPTM-4e27155/src/app/components/protein-information/protein-information.component.html
- Alessi-Lab-curtainPTM-4e27155/src/app/components/protein-information/protein-information.component.scss
- Alessi-Lab-curtainPTM-4e27155/src/app/components/protein-information/protein-information.component.spec.ts
- Alessi-Lab-curtainPTM-4e27155/src/app/components/protein-information/protein-information.component.ts
- Alessi-Lab-curtainPTM-4e27155/src/app/components/protein-selections/
- Alessi-Lab-curtainPTM-4e27155/src/app/components/protein-selections/protein-selections.component.html
- Alessi-Lab-curtainPTM-4e27155/src/app/components/protein-selections/protein-selections.component.scss
- Alessi-Lab-curtainPTM-4e27155/src/app/components/protein-selections/protein-selections.component.spec.ts
- Alessi-Lab-curtainPTM-4e27155/src/app/components/protein-selections/protein-selections.component.ts
- Alessi-Lab-curtainPTM-4e27155/src/app/components/ptm-position-viewer/
- Alessi-Lab-curtainPTM-4e27155/src/app/components/ptm-position-viewer/ptm-position-viewer.component.html
- Alessi-Lab-curtainPTM-4e27155/src/app/components/ptm-position-viewer/ptm-position-viewer.component.scss
- Alessi-Lab-curtainPTM-4e27155/src/app/components/ptm-position-viewer/ptm-position-viewer.component.spec.ts
- Alessi-Lab-curtainPTM-4e27155/src/app/components/ptm-position-viewer/ptm-position-viewer.component.ts
- Alessi-Lab-curtainPTM-4e27155/src/app/components/qrcode-modal/
- Alessi-Lab-curtainPTM-4e27155/src/app/components/qrcode-modal/qrcode-modal.component.html
- Alessi-Lab-curtainPTM-4e27155/src/app/components/qrcode-modal/qrcode-modal.component.scss
- Alessi-Lab-curtainPTM-4e27155/src/app/components/qrcode-modal/qrcode-modal.component.spec.ts
- Alessi-Lab-curtainPTM-4e27155/src/app/components/qrcode-modal/qrcode-modal.component.ts
- Alessi-Lab-curtainPTM-4e27155/src/app/components/raw-data/
- Alessi-Lab-curtainPTM-4e27155/src/app/components/raw-data/raw-data.component.html
- Alessi-Lab-curtainPTM-4e27155/src/app/components/raw-data/raw-data.component.scss
- Alessi-Lab-curtainPTM-4e27155/src/app/components/raw-data/raw-data.component.spec.ts
- Alessi-Lab-curtainPTM-4e27155/src/app/components/raw-data/raw-data.component.ts
- Alessi-Lab-curtainPTM-4e27155/src/app/components/sample-annotation/
- Alessi-Lab-curtainPTM-4e27155/src/app/components/sample-annotation/sample-annotation.component.html
- Alessi-Lab-curtainPTM-4e27155/src/app/components/sample-annotation/sample-annotation.component.scss
- Alessi-Lab-curtainPTM-4e27155/src/app/components/sample-annotation/sample-annotation.component.spec.ts
- Alessi-Lab-curtainPTM-4e27155/src/app/components/sample-annotation/sample-annotation.component.ts
- Alessi-Lab-curtainPTM-4e27155/src/app/components/sample-condition-assignment-modal/
- Alessi-Lab-curtainPTM-4e27155/src/app/components/sample-condition-assignment-modal/sample-condition-assignment-modal.component.html
- Alessi-Lab-curtainPTM-4e27155/src/app/components/sample-condition-assignment-modal/sample-condition-assignment-modal.component.scss
- Alessi-Lab-curtainPTM-4e27155/src/app/components/sample-condition-assignment-modal/sample-condition-assignment-modal.component.spec.ts
- Alessi-Lab-curtainPTM-4e27155/src/app/components/sample-condition-assignment-modal/sample-condition-assignment-modal.component.ts
- Alessi-Lab-curtainPTM-4e27155/src/app/components/sample-order-and-hide/
- Alessi-Lab-curtainPTM-4e27155/src/app/components/sample-order-and-hide/sample-order-and-hide.component.html
- Alessi-Lab-curtainPTM-4e27155/src/app/components/sample-order-and-hide/sample-order-and-hide.component.scss
- Alessi-Lab-curtainPTM-4e27155/src/app/components/sample-order-and-hide/sample-order-and-hide.component.spec.ts
- Alessi-Lab-curtainPTM-4e27155/src/app/components/sample-order-and-hide/sample-order-and-hide.component.ts
- Alessi-Lab-curtainPTM-4e27155/src/app/components/session-expired-modal/
- Alessi-Lab-curtainPTM-4e27155/src/app/components/session-expired-modal/session-expired-modal.component.html
- Alessi-Lab-curtainPTM-4e27155/src/app/components/session-expired-modal/session-expired-modal.component.scss
- Alessi-Lab-curtainPTM-4e27155/src/app/components/session-expired-modal/session-expired-modal.component.spec.ts
- Alessi-Lab-curtainPTM-4e27155/src/app/components/session-expired-modal/session-expired-modal.component.ts
- Alessi-Lab-curtainPTM-4e27155/src/app/components/session-settings/
- Alessi-Lab-curtainPTM-4e27155/src/app/components/session-settings/session-settings.component.html
- Alessi-Lab-curtainPTM-4e27155/src/app/components/session-settings/session-settings.component.scss
- Alessi-Lab-curtainPTM-4e27155/src/app/components/session-settings/session-settings.component.spec.ts
- Alessi-Lab-curtainPTM-4e27155/src/app/components/session-settings/session-settings.component.ts
[truncated: 146 more entries]
