# Supplementary material for: CURTAIN—A unique web-based tool for exploration and sharing of MS-based proteomics data
Source: Proc Natl Acad Sci U S A. 2024 Feb 7;121(7):e2312676121. doi: 10.1073/pnas.2312676121 (PMC10873628; doi:10.1073/pnas.2312676121)
Supplement: Supplementary file 10 — Code S02 (ZIP) [file pnas.2312676121.sd09.zip › Alessi-Lab-curtainPTM-4e27155/Dockerfile2]

FROM gcc:4.9
LABEL maintainer="tphung001@dundee.ac.uk"

ARG BUILD_DATE
LABEL build-date=$BUILD_DATE

WORKDIR /app
RUN apt-get -y install git
RUN apt-get -y install wget

RUN git clone https://github.com/noatgnu/ConSurf.git
RUN apt-get install autoconf g++ libexpat-dev libtool perl -y
RUN echo| cpan force install Bio::Perl Config::IniFiles List::Util

WORKDIR "/app/ConSurf/3rd party software"
RUN ./rate4site_build.sh
RUN ./cd-hit_build.sh
RUN wget ftp://ftp.uniprot.org/pub/databases/uniprot/current_release/knowledgebase/complete/uniprot_sprot.fasta.gz
RUN gunzip uniprot_sprot.fasta.gz
RUN wget ftp://ftp.uniprot.org/pub/databases/uniprot/current_release/knowledgebase/complete/uniprot_trembl.fasta.gz
RUN gunzip uniprot_trembl.fasta.gz
WORKDIR "/app/ConSurf"
RUN aclocal
RUN automake --force-missing --add-missing
RUN autoconf
RUN ./configure
RUN make
RUN make install

CMD ["bash"]
