# Supplementary material for: CURTAIN—A unique web-based tool for exploration and sharing of MS-based proteomics data
Source: Proc Natl Acad Sci U S A. 2024 Feb 7;121(7):e2312676121. doi: 10.1073/pnas.2312676121 (PMC10873628; doi:10.1073/pnas.2312676121)
Supplement: Supplementary file 10 — Code S02 (ZIP) [file pnas.2312676121.sd09.zip › Alessi-Lab-curtainPTM-4e27155/README.md]

# CurtainPTM2

This project was generated with [Angular CLI](https://github.com/angular/angular-cli) version 13.3.3.

## Development server

Run `ng serve` for a dev server. Navigate to `http://localhost:4200/`. The application will automatically reload if you change any of the source files.

## Code scaffolding

Run `ng generate component component-name` to generate a new component. You can also use `ng generate directive|pipe|service|class|guard|interface|enum|module`.

## Build

Run `ng build` to build the project. The build artifacts will be stored in the `dist/` directory.

## Running unit tests

Run `ng test` to execute the unit tests via [Karma](https://karma-runner.github.io).

## Running end-to-end tests

Run `ng e2e` to execute the end-to-end tests via a platform of your choice. To use this command, you need to first add a package that implements end-to-end testing capabilities.

## Further help

To get more help on the Angular CLI use `ng help` or go check out the [Angular CLI Overview and Command Reference](https://angular.io/cli) page.
