# Supplementary material for: CURTAIN—A unique web-based tool for exploration and sharing of MS-based proteomics data
Source: Proc Natl Acad Sci U S A. 2024 Feb 7;121(7):e2312676121. doi: 10.1073/pnas.2312676121 (PMC10873628; doi:10.1073/pnas.2312676121)
Supplement: Supplementary file 10 — Code S02 (ZIP) [file pnas.2312676121.sd09.zip › Alessi-Lab-curtainPTM-4e27155/ape.docker]

#! /bin/tcsh -f

# ape 1.0
# 
# APE - All Prediction Engine at CBS
#
# VERSIONS	20 Oct 2004	1.0a	packaging (IRIX and Linux), K. Rapacki
# 		 5 Apr 2005	1.0b	paste replaced by own script;
# 					different FScore calculations enabled;
#		 6 Jun 2005	1.0c	choice of location of temporary files
# 					enabled
# 		12 Aug 2005	1.0d	use of 'nnhowplayer' enabled
# 		19 Sep 2005	1.0e	use of $UNIX.$ARCH introduced
# 

###############################################################################
#       GENERAL SETTINGS, CUSTOMIZE TO YOUR SITE
###############################################################################

# full path to APE directory
setenv	APE	/app/netphos/ape-1.0

# determine platform (do not change this unless you don't have 'uname'!)
setenv	UNIX	`uname -s`
setenv	ARCH	i686

# determine where to store temporary files
setenv	TMP	/app/netphos/ape-1.0/tmp

# available cpu:s (multiprocessor systems only) ### not used yet ###
setenv	MAXCPU	5

# configure auxiliary software (see installation instructions)
if (( `uname` == "IRIX" ) || ( `uname` == "IRIX64" )) then

   setenv ECHO	/sbin/echo
   setenv AWK	/usr/freeware/bin/gawk
   setenv PERL	/usr/bin/perl
   setenv PYTHON /usr/local/python/bin/python

   setenv GNUPLOT /usr/freeware/bin/gnuplot
   setenv PPM2GIF /usr/freeware/bin/ppmtogif

else if ( `uname` == "Linux" ) then

   setenv ECHO	"/bin/echo -e"
   setenv AWK	/usr/bin/gawk
   setenv PERL	/usr/bin/perl
   setenv PYTHON /usr/local/python/bin/python

   setenv GNUPLOT /usr/bin/gnuplot
   setenv PPM2GIF /usr/bin/ppmtogif

else if ( `uname` == "SunOS" ) then

   setenv ECHO	/bin/echo
   setenv AWK	/opt/sfw/bin/gawk
   setenv PERL	/bin/perl
   setenv PYTHON /opt/sfw/bin/python

   setenv GNUPLOT /opt/sfw/bin/gnuplot
   setenv PPM2GIF /opt/sfw/bin/ppmtogif

endif

###############################################################################
#       OTHER SETTINGS: NOTHING SHOULD NEED CHANGING BELOW THIS LINE!
###############################################################################

# validate custom settings
if ( ! $?APE ) then					# mandatory: APE
   echo ape: APE must be set
   exit 1
else if ( ! -d $APE) then
   echo ape: cannot find APE in $APE
   exit 1
endif

if ( ! $?MAXCPU ) then					# mandatory: MAXCPU
   setenv MAXCPU 1
else if ( `echo $MAXCPU | tr -d '[0-9]' | wc -c` > 1 ) then
   echo ape: MAXCPU must be a positive integer
   exit 1
else if ( $MAXCPU == 0 ) then
   echo ape: MAXCPU must be a positive integer
   exit 1
endif

if ( ! $?ECHO ) then                                    # mandatory: ECHO
   echo ape: ECHO must be set
   exit 1
else if ( "$ECHO" != "echo" ) then
   if ( ! -x `echo $ECHO | sed 's/ .*//'` ) then
      echo ape: cannot execute \"$ECHO\" as ECHO
      exit 1
endif

if ( ! $?AWK ) then                                     # mandatory: AWK
   $ECHO ape: AWK must be set
   exit 1
else if ( ! -x $AWK ) then
   $ECHO ape: cannot execute \"$AWK\" as AWK
   exit 1
endif

# NOTE: PERL and PYTHON are not mandatory

if ( ! -w $TMP ) then
   $ECHO ape: cannot write to \"$TMP\"
   exit 2
endif

# custom settings OK

# local settings
setenv	APEBIN	$APE/bin
setenv	APECLP	$APE/clp
setenv	APEDISP	$APE/disp
setenv	APEETC	$APE/etc
setenv	APEPRED	$APE/pred
setenv	APETMP	$TMP/$0:t-$$			# if called under another name

setenv	HERE	$cwd
setenv	LANG	C				# else AWK will not work ...

setenv	VER	1.0e
setenv	VERDATE	"Sep 2005"

#setenv	DEBUG

set	minl	= 1				# shortest seq. length allowed
set	maxl	= 6000				# longest
set	maxn	= 2000				# max number of seqs

set	d_opt	= $HERE				# default: cwd
set	i_opt					# default: no masking
set	n_opt	= "ape"				# default: APE's own name
set	o_opt					# default: no options
set	p_opt	= '{*}'				# default: all predictions

set	I_opt	= "how";			# default: input to networks

###############################################################################
##	translate command line and call again                                ##
###############################################################################
if ( -e $APECLP/$0:t.awk ) then
   set cl = (`$ECHO $argv | $AWK -f $APECLP/$0:t.awk`)
   if ( $?DEBUG ) $ECHO "$cl"
   /bin/tcsh -c "$APE/ape $cl"		# recursive call with new command line
   exit
endif

###############################################################################
##	parse command line                                                   ##
###############################################################################
set infile = ()
while ( $#argv )
   switch ($1)
   case '-b'				# -b	bottom: shortest seq. allowed
      shift
      set minl = $1
   breaksw
   case '-d'				# -d	destination dir for graphics
      shift
      set d_opt = $1
   breaksw
   case '-g'				# -g	graphics
      set g_opt
      set o_opt = ("$o_opt" "-v S=1 -v G=1")
   breaksw
   case '-h'				# -h	help
      set h_opt
   breaksw
   case '-i'				# -i	ignore (mask out)
      shift
      set i_opt = $1
   breaksw
   case '-k'				# -k	keep tmp directory
      set k_opt
   breaksw
   case '-l'				# -l	list available predictions
      set l_opt
   breaksw
   case '-m'				# -m	method to run
      shift
      set m_opt = $1
      set p_opt = "$1_*"
   breaksw
   case '-n'				# -n	active name
      shift
      set n_opt = $1
   breaksw
   case '-o'				# -o	options to disp script
      shift
      set o_opt = ("$o_opt" "$1")
   breaksw
   case '-p'				# -p	predictions to run
      shift
      set p_opt = '{'"$1"'}'
   breaksw
   case '-r'				# -r	raw prediction output
      set r_opt
   breaksw
   case '-t'				# -t	top: longest seq. allowed
      shift
      set maxl = $1
   breaksw
   case '-v'				# -v	report progress
      set v_opt
      set o_opt = ("$o_opt" "-v V=1")
   breaksw
   case '-I'				# -I	input format to networks
      shift
      set I_opt = $1
   breaksw
   case '-P'				# -P	paste network output
      set P_opt
   breaksw
   case '-V'				# -V	report version and release date
      set V_opt
   breaksw
   default:
      set infile = ($infile $1)
   breaksw
   endsw
   shift
end

###############################################################################
##	version info                                                         ##
###############################################################################
if ( $?V_opt ) then
   if ( -e $APECLP/$n_opt.awk ) then
      $ECHO __VERSION__ | $AWK -f $APECLP/$n_opt.awk
   else
      $ECHO ape $VER, $VERDATE
   endif
   exit
endif

###############################################################################
##	help: command line summary                                           ##
###############################################################################
if ( $?h_opt ) then
   if ( -e $APECLP/$n_opt.awk ) then
      $ECHO __HELP__ | $AWK -f $APECLP/$n_opt.awk
      exit
   endif

   $ECHO "\nape $VER, $VERDATE\n"

   $ECHO "Options:\n"
   $ECHO "\t-d dir\tdestination dir for graphics files"
   $ECHO "\t-g\tgenerate GIF graphics"
   $ECHO "\t-h\tprints this message"
   $ECHO "\t-i str\tignore (mask out) symbols in str"
   $ECHO "\t-k\tkeep tmp directory (for debugging)"
   $ECHO "\t-l\tlist available predictions"
   $ECHO "\t-m str\trun method str e.g. netphos"
   $ECHO "\t-o str\tpass str to display script as options"
   $ECHO "\t-p str\trun predictions in str, ',' separated"
   $ECHO "\t-r\tshow raw output, bypassing display script"
   $ECHO "\t-V\tprint version and release date"
   $ECHO "\n\t<file>\tdata file to run, FASTA, HOW or TAB"

   exit
endif

###############################################################################
##	list available predictions                                           ##
###############################################################################
if ( $?l_opt) then
   $ECHO "\nape $VER, $VERDATE\n"

   $ECHO The following predictions are currently available:
   ls -1 $APEPRED \
      | $AWK -v D=$APEDISP '{ 					\
		m = substr($1,1,index($1,"_")-1);		\
		if (m!=prev) {					\
		   printf(("\n\t" $1 "\t\tscript: "));		\
		   disp="";					\
		   ("ls " D "|grep ^" m) | getline disp;	\
		   if (disp=="") print "none"; else print disp;	\
		}						\
		else						\
		   print "\t" $1;				\
		prev = m; }'
   exit

endif

###############################################################################
##	-g flag given, check settings                                        ##
###############################################################################
if ( $?g_opt ) then
   if ( ! $?GNUPLOT ) then		# mandatory for graphics: GNUPLOT
      $ECHO ape: GNUPLOT must be set
      exit 3
   else if ( ! -x $GNUPLOT ) then
      $ECHO ape: cannot execute \"$GNUPLOT\" as GNUPLOT
      exit 3
   endif

   if ( ! $?PPM2GIF ) then		# mandatory for graphics: PPM2GIF
      $ECHO ape: PPM2GIF must be set
      exit 3
   else if ( ! -x $PPM2GIF ) then
      $ECHO ape: cannot execute \"$PPM2GIF\" as PPM2GIF
      exit 3
   endif
endif

###############################################################################
##	scan input sequences                                                 ##
###############################################################################
foreach f ($infile)
   if ( ! -e $f ) then
      $ECHO ape: cannot open \"$f\"
      exit -1
   endif
end

mkdir $APETMP			### Ol Korrekt ... ###

# take in the sequence input
$AWK -v OUTDIR=/dev/stdout -v OUTPUTFORMAT=$I_opt -v MAXNAMELEN=20 \
     -v M=$i_opt -v P=X -v V=1 -v X=0 \
     -v B=$minl -v T=$maxl -f $APEBIN/seq2seq.awk $infile \
   >$APETMP/in.$I_opt

cd $APETMP

# count approved sequences; get names and seqs
#$SEQ2SEQ -f tab in.$I_opt >in.tab
$AWK -v OUTDIR=/dev/stdout -v OUTPUTFORMAT=tab \
     -f $APEBIN/seq2seq.awk in.$I_opt >in.tab
set ec = `cat in.tab | wc -l`

# no sequences or too many?
if ( ! $ec ) then
   $ECHO ape: no valid sequences found in \"$infile\"
   cd /; rm -rf $APETMP
   exit -2
else if ( $ec > $maxn ) then
   $ECHO ape: $ec sequences found, only $maxn allowed
   cd /; rm -rf $APETMP
   exit -3
endif

###############################################################################
##	run predictions                                                      ##
###############################################################################
foreach p ($APE/pred/$p_opt)

   if ( ! -d $p ) continue

   if ( $?r_opt ) $ECHO '\n# predicting' $p:t

   # prepare tmp dir
   cd $APETMP; mkdir $p:t; cd $p:t; ln -s $p/* .
   ln -s ../in.* .

   # set default environment
   setenv APE_PRED	"Unspecified prediction"	# prediction
   setenv APE_ID 	-				# prediction ID
   setenv APE_AA	A-Z				# amino acids
   setenv APE_FLANK	4				# sequence flank
   setenv APE_NN	how				# NN simulator
   setenv APE_FS	average				# final scoring
   setenv APE_TRUNC	0				# sequence truncation

   # load custom environment
   if ( -e environ ) then
      eval `$AWK -f $APEBIN/loadenv.awk ./environ`
   else
      $ECHO ape: cannot find \"environ\" file in \"$p:t\"
      continue
   endif

   # check for NN simulator
   if ( ! -x $APEBIN/${APE_NN}_$UNIX.$ARCH ) then
      $ECHO ape: cannot find \"$APEBIN/${APE_NN}_$UNIX.$ARCH\" \
         needed by \"$APE_PRED\"
      continue
   endif

   # if truncation pending note the sequence lengths
   if ( $APE_TRUNC ) then
      if ( ! -e ../in.len ) then
         $AWK '{print $1,length($2);}' ../in.tab >../in.len
      endif
   endif

   #######   nnhowplayer   #######
   if ( `$ECHO $APE_NN | grep nnhowplayer | wc -l` ) then

      # convert to act format
      $AWK -v OUTDIR=/dev/stdout -v OUTPUTFORMAT=act -v M=^$APE_AA \
           -v TRUNC=$APE_TRUNC -f $APEBIN/seq2seq.awk in.tab >in.act

      # run the networks
      if ( $?r_opt ) then
         $APEBIN/${APE_NN}_$UNIX.$ARCH -slist -a in.act syn.lst \
	    | $AWK -v P=$APE_ID '/^[^#]/{print $0 "\t" P;}'
      else
         $APEBIN/${APE_NN}_$UNIX.$ARCH -slist -a in.act syn.lst \
            | $AWK -v P=$APE_ID '/^[^#]/{print $0 "\t" P;}' \
	    >../$p:t.out
      endif

      continue

   endif

   #######   HOW clones    #######

   # check .dat.file (use generic if not found)
   if ( ! -e ${APE_NN}.dat ) ln -s $APEETC/${APE_NN}.dat .

   # check synapse files
   set syncnt = `ls -1 *syn | wc -l`
   if ( ! $syncnt ) then
      $ECHO ape: no synapse files found in \"$APE_PRED\"
      continue
   endif

   # check pp script (use generic if not found)
   if ( ! -e pp.awk ) ln -s $APEBIN/pp.awk .
   set pp = ($AWK -v N=$syncnt -v ID=$APE_ID -v AA=$APE_AA -v FL=$APE_FLANK \
             -v FSC=$APE_FS -f pp.awk)

   # pre-processing
   if ( -e prep.awk ) then
      $AWK -f prep.awk in.how >in.how.tmp
      rm in.how
      mv in.how.tmp in.how
   endif

   # masking ('in.how' needs to be modified)
   if (( $?APE_MASK_AA ) || ( $?APE_MASK_RANGE )) then
      if ( ! $?APE_MASK_AA ) setenv APE_MASK_AA
      if ( ! $?APE_MASK_RANGE ) setenv APE_MASK_RANGE
      $AWK -v OUTDIR=/dev/stdout -v OUTPUTFORMAT=how \
           -v M="$APE_MASK_AA,$APE_MASK_RANGE" -f $APEBIN/seq2seq.awk in.how \
         >in.how.tmp
      rm in.how
      mv in.how.tmp in.how
   endif

   # run the networks
   foreach syn (*.syn)

      # read # hidden units, window size and output alphabet from synapse file
      set hl = `$AWK '/LAYER:   2$/{print $1;}' $syn`
      set ws = `$AWK '/:NWSIZE/{print $3;}' $syn`
      set oa = `$AWK '/OUT:/{print $NF;}' $syn`

      # correct for networks with 0 hidden units
      if ( `$AWK '/LAYER:   3$/{print $1;}' $syn` == "" ) then
         set hl = 0
	 set nl = 2
      else
         set nl = 3
      endif

      sed 's/__EC__/'$ec'/;s/__SYN__/'$syn'/; \
           s/__HL__/'$hl'/;s/__NL__/'$nl'/; \
	   s/__WS__/'$ws'/;s/__OA__/'$oa'/' ${APE_NN}.dat \
         | $APEBIN/${APE_NN}_$UNIX.$ARCH \
	 | $AWK '/^ SINGLE WINDOW/{act++;}act{print;}' >$syn:r.out
   end

   # postprocess
   if ( $?r_opt ) then
      $AWK -f $APEBIN/paste.awk *.out | $pp
   else
      $AWK -f $APEBIN/paste.awk *.out | $pp >../$p:t.out
   endif
   
end

###############################################################################
##	display results                                                      ##
###############################################################################
if ( ! $?r_opt ) then					# not raw output
   cd $APETMP						# main level tmp
   if ( $?m_opt ) then					# method specified
      (ls -1 $APEDISP/$m_opt* >disp_scr) >&/dev/null	# list scripts
      set disp_scr = (`cat disp_scr`)

      if ( $#disp_scr ) then	# at least one display script exists

         # construct the display script command line
         if ( $disp_scr[1]:e == "awk" ) then		# awk
	    set disp = ( $AWK $o_opt -f $disp_scr[1] )
	 else if ( $disp_scr[1]:e == "pl" ) then	# perl
	    set disp = ( $PERL $o_opt $disp_scr[1] )
	 else if ( $disp_scr[1]:e == "py" ) then	# python
	    set disp = ( $PYTHON $o_opt $disp_scr[1] )
	 else						# other e.g. tcsh
	    set disp = ( $disp_scr[1] $o_opt )
	 endif

	 # run display script
	 if ( $?P_opt ) then
	    $AWK -f $APEBIN/paste.awk $APETMP/$p_opt.out | $disp
	 else if ( `egrep '^APE_NN.*nnhowplayer' $p_opt/environ | wc -l` ) then
	    sort -k3,3 -k4,4n -k5,5r $APETMP/$p_opt.out | $disp
	 else
            sort -k1,1 -k2,2n -k5,5r $APETMP/$p_opt.out | $disp
	 endif

         # move graphics files to destination
	 if ( $?g_opt ) then
	    mv *.gif $d_opt
	 endif
      else			# no display script
         cat $APETMP/$p_opt.out    
      endif
   else				# no method specified
      cat $APETMP/$p_opt.out
   endif
endif

###############################################################################
##	cleanup                                                              ##
###############################################################################
cd /
if ( ! $?k_opt ) rm -rf $APETMP


# end of script ===============================================================
