# Supplementary material for: CURTAIN—A unique web-based tool for exploration and sharing of MS-based proteomics data
Source: Proc Natl Acad Sci U S A. 2024 Feb 7;121(7):e2312676121. doi: 10.1073/pnas.2312676121 (PMC10873628; doi:10.1073/pnas.2312676121)
Supplement: Supplementary file 10 — Code S02 (ZIP) [file pnas.2312676121.sd09.zip › Alessi-Lab-curtainPTM-4e27155/docker-compose.yml]

version: "3.8"
services:
  curtainptm:
    tty: true
    stdin_open: true
    build:
      context: ./dockerfiles
      dockerfile: Dockerfile-curtainptm
    container_name: production_curtainptm
    ports:
      - "80:80"
    networks:
      - curtainptm-net
  cactus:
    build:
      context: ./dockerfiles
      dockerfile: Dockerfile-cactus
      args:
        NETPHOS: 1
    container_name: production_cactus
    networks:
      - curtainptm-net
    volumes:
      - type: bind
        source: ./files
        target: /app/cactus/files
        volume:
          nocopy: false
      - type: bind
        source: ./db
        target: /app/cactus/db
        volume:
          nocopy: false
networks:
  curtainptm-net:
