# Supplementary material for: CURTAIN—A unique web-based tool for exploration and sharing of MS-based proteomics data
Source: Proc Natl Acad Sci U S A. 2024 Feb 7;121(7):e2312676121. doi: 10.1073/pnas.2312676121 (PMC10873628; doi:10.1073/pnas.2312676121)
Supplement: Supplementary file 10 — Code S02 (ZIP) [file pnas.2312676121.sd09.zip › Alessi-Lab-curtainPTM-4e27155/docs/3rdpartylicenses.txt]

@angular/common
MIT

@angular/compiler
MIT

@angular/core
MIT

@angular/forms
MIT

@angular/localize
MIT

@angular/platform-browser
MIT

@angular/router
MIT

@babel/runtime
MIT
MIT License

Copyright (c) 2014-present Sebastian McKenzie and other contributors

Permission is hereby granted, free of charge, to any person obtaining
a copy of this software and associated documentation files (the
"Software"), to deal in the Software without restriction, including
without limitation the rights to use, copy, modify, merge, publish,
distribute, sublicense, and/or sell copies of the Software, and to
permit persons to whom the Software is furnished to do so, subject to
the following conditions:

The above copyright notice and this permission notice shall be
included in all copies or substantial portions of the Software.

THE SOFTWARE IS PROVIDED "AS IS", WITHOUT WARRANTY OF ANY KIND,
EXPRESS OR IMPLIED, INCLUDING BUT NOT LIMITED TO THE WARRANTIES OF
MERCHANTABILITY, FITNESS FOR A PARTICULAR PURPOSE AND
NONINFRINGEMENT. IN NO EVENT SHALL THE AUTHORS OR COPYRIGHT HOLDERS BE
LIABLE FOR ANY CLAIM, DAMAGES OR OTHER LIABILITY, WHETHER IN AN ACTION
OF CONTRACT, TORT OR OTHERWISE, ARISING FROM, OUT OF OR IN CONNECTION
WITH THE SOFTWARE OR THE USE OR OTHER DEALINGS IN THE SOFTWARE.


@ng-bootstrap/ng-bootstrap
MIT
The MIT License (MIT)

Copyright (c) 2015-2018 Angular ng-bootstrap team

Permission is hereby granted, free of charge, to any person obtaining a copy
of this software and associated documentation files (the "Software"), to deal
in the Software without restriction, including without limitation the rights
to use, copy, modify, merge, publish, distribute, sublicense, and/or sell
copies of the Software, and to permit persons to whom the Software is
furnished to do so, subject to the following conditions:

The above copyright notice and this permission notice shall be included in
all copies or substantial portions of the Software.

THE SOFTWARE IS PROVIDED "AS IS", WITHOUT WARRANTY OF ANY KIND, EXPRESS OR
IMPLIED, INCLUDING BUT NOT LIMITED TO THE WARRANTIES OF MERCHANTABILITY,
FITNESS FOR A PARTICULAR PURPOSE AND NONINFRINGEMENT. IN NO EVENT SHALL THE
AUTHORS OR COPYRIGHT HOLDERS BE LIABLE FOR ANY CLAIM, DAMAGES OR OTHER
LIABILITY, WHETHER IN AN ACTION OF CONTRACT, TORT OR OTHERWISE, ARISING FROM,
OUT OF OR IN CONNECTION WITH THE SOFTWARE OR THE USE OR OTHER DEALINGS IN
THE SOFTWARE.


@popperjs/core
MIT
The MIT License (MIT)

Copyright (c) 2019 Federico Zivolo

Permission is hereby granted, free of charge, to any person obtaining a copy of
this software and associated documentation files (the "Software"), to deal in
the Software without restriction, including without limitation the rights to
use, copy, modify, merge, publish, distribute, sublicense, and/or sell copies of
the Software, and to permit persons to whom the Software is furnished to do so,
subject to the following conditions:

The above copyright notice and this permission notice shall be included in all
copies or substantial portions of the Software.

THE SOFTWARE IS PROVIDED "AS IS", WITHOUT WARRANTY OF ANY KIND, EXPRESS OR
IMPLIED, INCLUDING BUT NOT LIMITED TO THE WARRANTIES OF MERCHANTABILITY, FITNESS
FOR A PARTICULAR PURPOSE AND NONINFRINGEMENT. IN NO EVENT SHALL THE AUTHORS OR
COPYRIGHT HOLDERS BE LIABLE FOR ANY CLAIM, DAMAGES OR OTHER LIABILITY, WHETHER
IN AN ACTION OF CONTRACT, TORT OR OTHERWISE, ARISING FROM, OUT OF OR IN
CONNECTION WITH THE SOFTWARE OR THE USE OR OTHER DEALINGS IN THE SOFTWARE.


@techiediaries/ngx-qrcode
MIT

angular-plotly.js
MIT

axios
MIT
# Copyright (c) 2014-present Matt Zabriskie & Collaborators

Permission is hereby granted, free of charge, to any person obtaining a copy of this software and associated documentation files (the "Software"), to deal in the Software without restriction, including without limitation the rights to use, copy, modify, merge, publish, distribute, sublicense, and/or sell copies of the Software, and to permit persons to whom the Software is furnished to do so, subject to the following conditions:

The above copyright notice and this permission notice shall be included in all copies or substantial portions of the Software.

THE SOFTWARE IS PROVIDED "AS IS", WITHOUT WARRANTY OF ANY KIND, EXPRESS OR IMPLIED, INCLUDING BUT NOT LIMITED TO THE WARRANTIES OF MERCHANTABILITY, FITNESS FOR A PARTICULAR PURPOSE AND NONINFRINGEMENT. IN NO EVENT SHALL THE AUTHORS OR COPYRIGHT HOLDERS BE LIABLE FOR ANY CLAIM, DAMAGES OR OTHER LIABILITY, WHETHER IN AN ACTION OF CONTRACT, TORT OR OTHERWISE, ARISING FROM, OUT OF OR IN CONNECTION WITH THE SOFTWARE OR THE USE OR OTHER DEALINGS IN THE SOFTWARE.


axios-retry
Apache-2.0
Copyright 2019 Softonic International S.A.

Licensed under the Apache License, Version 2.0 (the "License");
you may not use this file except in compliance with the License.
You may obtain a copy of the License at

    http://www.apache.org/licenses/LICENSE-2.0

Unless required by applicable law or agreed to in writing, software
distributed under the License is distributed on an "AS IS" BASIS,
WITHOUT WARRANTIES OR CONDITIONS OF ANY KIND, either express or implied.
See the License for the specific language governing permissions and
limitations under the License.

biomsa
MIT
The MIT License

Copyright (c) 2021, PAUL PILLOT

Permission is hereby granted, free of charge, to any person obtaining a copy
of this software and associated documentation files (the "Software"), to deal
in the Software without restriction, including without limitation the rights
to use, copy, modify, merge, publish, distribute, sublicense, and/or sell
copies of the Software, and to permit persons to whom the Software is
furnished to do so, subject to the following conditions:

The above copyright notice and this permission notice shall be included in
all copies or substantial portions of the Software.

THE SOFTWARE IS PROVIDED "AS IS", WITHOUT WARRANTY OF ANY KIND, EXPRESS OR
IMPLIED, INCLUDING BUT NOT LIMITED TO THE WARRANTIES OF MERCHANTABILITY,
FITNESS FOR A PARTICULAR PURPOSE AND NONINFRINGEMENT. IN NO EVENT SHALL THE
AUTHORS OR COPYRIGHT HOLDERS BE LIABLE FOR ANY CLAIM, DAMAGES OR OTHER
LIABILITY, WHETHER IN AN ACTION OF CONTRACT, TORT OR OTHERWISE, ARISING FROM,
OUT OF OR IN CONNECTION WITH THE SOFTWARE OR THE USE OR OTHER DEALINGS IN
THE SOFTWARE.

bootstrap-icons
MIT
The MIT License (MIT)

Copyright (c) 2019-2023 The Bootstrap Authors

Permission is hereby granted, free of charge, to any person obtaining a copy
of this software and associated documentation files (the "Software"), to deal
in the Software without restriction, including without limitation the rights
to use, copy, modify, merge, publish, distribute, sublicense, and/or sell
copies of the Software, and to permit persons to whom the Software is
furnished to do so, subject to the following conditions:

The above copyright notice and this permission notice shall be included in
all copies or substantial portions of the Software.

THE SOFTWARE IS PROVIDED "AS IS", WITHOUT WARRANTY OF ANY KIND, EXPRESS OR
IMPLIED, INCLUDING BUT NOT LIMITED TO THE WARRANTIES OF MERCHANTABILITY,
FITNESS FOR A PARTICULAR PURPOSE AND NONINFRINGEMENT. IN NO EVENT SHALL THE
AUTHORS OR COPYRIGHT HOLDERS BE LIABLE FOR ANY CLAIM, DAMAGES OR OTHER
LIABILITY, WHETHER IN AN ACTION OF CONTRACT, TORT OR OTHERWISE, ARISING FROM,
OUT OF OR IN CONNECTION WITH THE SOFTWARE OR THE USE OR OTHER DEALINGS IN
THE SOFTWARE.


clone
MIT
Copyright © 2011-2015 Paul Vorbach <paul@vorba.ch>

Permission is hereby granted, free of charge, to any person obtaining a copy of
this software and associated documentation files (the “Software”), to deal in
the Software without restriction, including without limitation the rights to
use, copy, modify, merge, publish, distribute, sublicense, and/or sell copies of
the Software, and to permit persons to whom the Software is furnished to do so,
subject to the following conditions:

The above copyright notice and this permission notice shall be included in all
copies or substantial portions of the Software.

THE SOFTWARE IS PROVIDED “AS IS”, WITHOUT WARRANTY OF ANY KIND, EXPRESS OR
IMPLIED, INCLUDING BUT NOT LIMITED TO THE WARRANTIES OF MERCHANTABILITY, FITNESS
FOR A PARTICULAR PURPOSE AND NONINFRINGEMENT. IN NO EVENT SHALL THE AUTHORS OR
COPYRIGHT HOLDERS BE LIABLE FOR ANY CLAIM, DAMAGES OR OTHER LIABILITY, WHETHER
IN AN ACTION OF CONTRACT, TORT OR OTHERWISE, OUT OF OR IN CONNECTION WITH THE
SOFTWARE OR THE USE OR OTHER DEALINGS IN THE SOFTWARE.


cose-base
MIT
MIT License

Copyright (c) 2019 - present, iVis@Bilkent.

Permission is hereby granted, free of charge, to any person obtaining a copy
of this software and associated documentation files (the "Software"), to deal
in the Software without restriction, including without limitation the rights
to use, copy, modify, merge, publish, distribute, sublicense, and/or sell
copies of the Software, and to permit persons to whom the Software is
furnished to do so, subject to the following conditions:

The above copyright notice and this permission notice shall be included in all
copies or substantial portions of the Software.

THE SOFTWARE IS PROVIDED "AS IS", WITHOUT WARRANTY OF ANY KIND, EXPRESS OR
IMPLIED, INCLUDING BUT NOT LIMITED TO THE WARRANTIES OF MERCHANTABILITY,
FITNESS FOR A PARTICULAR PURPOSE AND NONINFRINGEMENT. IN NO EVENT SHALL THE
AUTHORS OR COPYRIGHT HOLDERS BE LIABLE FOR ANY CLAIM, DAMAGES OR OTHER
LIABILITY, WHETHER IN AN ACTION OF CONTRACT, TORT OR OTHERWISE, ARISING FROM,
OUT OF OR IN CONNECTION WITH THE SOFTWARE OR THE USE OR OTHER DEALINGS IN THE
SOFTWARE.


cross-fetch
MIT
The MIT License (MIT)

Copyright (c) 2017 Leonardo Quixadá

Permission is hereby granted, free of charge, to any person obtaining a copy
of this software and associated documentation files (the "Software"), to deal
in the Software without restriction, including without limitation the rights
to use, copy, modify, merge, publish, distribute, sublicense, and/or sell
copies of the Software, and to permit persons to whom the Software is
furnished to do so, subject to the following conditions:

The above copyright notice and this permission notice shall be included in all
copies or substantial portions of the Software.

THE SOFTWARE IS PROVIDED "AS IS", WITHOUT WARRANTY OF ANY KIND, EXPRESS OR
IMPLIED, INCLUDING BUT NOT LIMITED TO THE WARRANTIES OF MERCHANTABILITY,
FITNESS FOR A PARTICULAR PURPOSE AND NONINFRINGEMENT. IN NO EVENT SHALL THE
AUTHORS OR COPYRIGHT HOLDERS BE LIABLE FOR ANY CLAIM, DAMAGES OR OTHER
LIABILITY, WHETHER IN AN ACTION OF CONTRACT, TORT OR OTHERWISE, ARISING FROM,
OUT OF OR IN CONNECTION WITH THE SOFTWARE OR THE USE OR OTHER DEALINGS IN THE
SOFTWARE.


curtain-web-api
MIT

cytoscape
MIT
Copyright (c) 2016-2022, The Cytoscape Consortium.

Permission is hereby granted, free of charge, to any person obtaining a copy of
this software and associated documentation files (the “Software”), to deal in
the Software without restriction, including without limitation the rights to
use, copy, modify, merge, publish, distribute, sublicense, and/or sell copies
of the Software, and to permit persons to whom the Software is furnished to do
so, subject to the following conditions:

The above copyright notice and this permission notice shall be included in all
copies or substantial portions of the Software.

THE SOFTWARE IS PROVIDED “AS IS”, WITHOUT WARRANTY OF ANY KIND, EXPRESS OR
IMPLIED, INCLUDING BUT NOT LIMITED TO THE WARRANTIES OF MERCHANTABILITY,
FITNESS FOR A PARTICULAR PURPOSE AND NONINFRINGEMENT. IN NO EVENT SHALL THE
AUTHORS OR COPYRIGHT HOLDERS BE LIABLE FOR ANY CLAIM, DAMAGES OR OTHER
LIABILITY, WHETHER IN AN ACTION OF CONTRACT, TORT OR OTHERWISE, ARISING FROM,
OUT OF OR IN CONNECTION WITH THE SOFTWARE OR THE USE OR OTHER DEALINGS IN THE
SOFTWARE.

cytoscape-fcose
MIT
Copyright (c) 2018 - present, iVis-at-Bilkent.

Permission is hereby granted, free of charge, to any person obtaining a copy of
this software and associated documentation files (the “Software”), to deal in
the Software without restriction, including without limitation the rights to
use, copy, modify, merge, publish, distribute, sublicense, and/or sell copies
of the Software, and to permit persons to whom the Software is furnished to do
so, subject to the following conditions:

The above copyright notice and this permission notice shall be included in all
copies or substantial portions of the Software.

THE SOFTWARE IS PROVIDED “AS IS”, WITHOUT WARRANTY OF ANY KIND, EXPRESS OR
IMPLIED, INCLUDING BUT NOT LIMITED TO THE WARRANTIES OF MERCHANTABILITY,
FITNESS FOR A PARTICULAR PURPOSE AND NONINFRINGEMENT. IN NO EVENT SHALL THE
AUTHORS OR COPYRIGHT HOLDERS BE LIABLE FOR ANY CLAIM, DAMAGES OR OTHER
LIABILITY, WHETHER IN AN ACTION OF CONTRACT, TORT OR OTHERWISE, ARISING FROM,
OUT OF OR IN CONNECTION WITH THE SOFTWARE OR THE USE OR OTHER DEALINGS IN THE
SOFTWARE.


data-forge
MIT
MIT License

Copyright (c) 2020 Ashley Davis

Permission is hereby granted, free of charge, to any person obtaining a copy
of this software and associated documentation files (the "Software"), to deal
in the Software without restriction, including without limitation the rights
to use, copy, modify, merge, publish, distribute, sublicense, and/or sell
copies of the Software, and to permit persons to whom the Software is
furnished to do so, subject to the following conditions:

The above copyright notice and this permission notice shall be included in all
copies or substantial portions of the Software.

THE SOFTWARE IS PROVIDED "AS IS", WITHOUT WARRANTY OF ANY KIND, EXPRESS OR
IMPLIED, INCLUDING BUT NOT LIMITED TO THE WARRANTIES OF MERCHANTABILITY,
FITNESS FOR A PARTICULAR PURPOSE AND NONINFRINGEMENT. IN NO EVENT SHALL THE
AUTHORS OR COPYRIGHT HOLDERS BE LIABLE FOR ANY CLAIM, DAMAGES OR OTHER
LIABILITY, WHETHER IN AN ACTION OF CONTRACT, TORT OR OTHERWISE, ARISING FROM,
OUT OF OR IN CONNECTION WITH THE SOFTWARE OR THE USE OR OTHER DEALINGS IN THE
SOFTWARE.


dayjs
MIT
MIT License

Copyright (c) 2018-present, iamkun

Permission is hereby granted, free of charge, to any person obtaining a copy
of this software and associated documentation files (the "Software"), to deal
in the Software without restriction, including without limitation the rights
to use, copy, modify, merge, publish, distribute, sublicense, and/or sell
copies of the Software, and to permit persons to whom the Software is
furnished to do so, subject to the following conditions:

The above copyright notice and this permission notice shall be included in all
copies or substantial portions of the Software.

THE SOFTWARE IS PROVIDED "AS IS", WITHOUT WARRANTY OF ANY KIND, EXPRESS OR
IMPLIED, INCLUDING BUT NOT LIMITED TO THE WARRANTIES OF MERCHANTABILITY,
FITNESS FOR A PARTICULAR PURPOSE AND NONINFRINGEMENT. IN NO EVENT SHALL THE
AUTHORS OR COPYRIGHT HOLDERS BE LIABLE FOR ANY CLAIM, DAMAGES OR OTHER
LIABILITY, WHETHER IN AN ACTION OF CONTRACT, TORT OR OTHERWISE, ARISING FROM,
OUT OF OR IN CONNECTION WITH THE SOFTWARE OR THE USE OR OTHER DEALINGS IN THE
SOFTWARE.


defaults
MIT
The MIT License (MIT)

Copyright (c) 2015 Elijah Insua

Permission is hereby granted, free of charge, to any person obtaining a copy
of this software and associated documentation files (the "Software"), to deal
in the Software without restriction, including without limitation the rights
to use, copy, modify, merge, publish, distribute, sublicense, and/or sell
copies of the Software, and to permit persons to whom the Software is
furnished to do so, subject to the following conditions:

The above copyright notice and this permission notice shall be included in
all copies or substantial portions of the Software.

THE SOFTWARE IS PROVIDED "AS IS", WITHOUT WARRANTY OF ANY KIND, EXPRESS OR
IMPLIED, INCLUDING BUT NOT LIMITED TO THE WARRANTIES OF MERCHANTABILITY,
FITNESS FOR A PARTICULAR PURPOSE AND NONINFRINGEMENT. IN NO EVENT SHALL THE
AUTHORS OR COPYRIGHT HOLDERS BE LIABLE FOR ANY CLAIM, DAMAGES OR OTHER
LIABILITY, WHETHER IN AN ACTION OF CONTRACT, TORT OR OTHERWISE, ARISING FROM,
OUT OF OR IN CONNECTION WITH THE SOFTWARE OR THE USE OR OTHER DEALINGS IN
THE SOFTWARE.


dijkstrajs
MIT
```
Dijkstra path-finding functions. Adapted from the Dijkstar Python project.

Copyright (C) 2008
  Wyatt Baldwin <self@wyattbaldwin.com>
  All rights reserved

Licensed under the MIT license.

  http://www.opensource.org/licenses/mit-license.php

THE SOFTWARE IS PROVIDED "AS IS", WITHOUT WARRANTY OF ANY KIND, EXPRESS OR
IMPLIED, INCLUDING BUT NOT LIMITED TO THE WARRANTIES OF MERCHANTABILITY,
FITNESS FOR A PARTICULAR PURPOSE AND NONINFRINGEMENT. IN NO EVENT SHALL THE
AUTHORS OR COPYRIGHT HOLDERS BE LIABLE FOR ANY CLAIM, DAMAGES OR OTHER
LIABILITY, WHETHER IN AN ACTION OF CONTRACT, TORT OR OTHERWISE, ARISING FROM,
OUT OF OR IN CONNECTION WITH THE SOFTWARE OR THE USE OR OTHER DEALINGS IN
THE SOFTWARE.
```


easy-table
MIT

encode-utf8
MIT

events
MIT
MIT

Copyright Joyent, Inc. and other Node contributors.

Permission is hereby granted, free of charge, to any person obtaining a
copy of this software and associated documentation files (the
"Software"), to deal in the Software without restriction, including
without limitation the rights to use, copy, modify, merge, publish,
distribute, sublicense, and/or sell copies of the Software, and to permit
persons to whom the Software is furnished to do so, subject to the
following conditions:

The above copyright notice and this permission notice shall be included
in all copies or substantial portions of the Software.

THE SOFTWARE IS PROVIDED "AS IS", WITHOUT WARRANTY OF ANY KIND, EXPRESS
OR IMPLIED, INCLUDING BUT NOT LIMITED TO THE WARRANTIES OF
MERCHANTABILITY, FITNESS FOR A PARTICULAR PURPOSE AND NONINFRINGEMENT. IN
NO EVENT SHALL THE AUTHORS OR COPYRIGHT HOLDERS BE LIABLE FOR ANY CLAIM,
DAMAGES OR OTHER LIABILITY, WHETHER IN AN ACTION OF CONTRACT, TORT OR
OTHERWISE, ARISING FROM, OUT OF OR IN CONNECTION WITH THE SOFTWARE OR THE
USE OR OTHER DEALINGS IN THE SOFTWARE.


heap
MIT
The MIT License

Permission is hereby granted, free of charge, to any person obtaining a copy
of this software and associated documentation files (the "Software"), to deal
in the Software without restriction, including without limitation the rights
to use, copy, modify, merge, publish, distribute, sublicense, and/or sell
copies of the Software, and to permit persons to whom the Software is
furnished to do so, subject to the following conditions:

The above copyright notice and this permission notice shall be included in
all copies or substantial portions of the Software.

THE SOFTWARE IS PROVIDED "AS IS", WITHOUT WARRANTY OF ANY KIND, EXPRESS OR
IMPLIED, INCLUDING BUT NOT LIMITED TO THE WARRANTIES OF MERCHANTABILITY,
FITNESS FOR A PARTICULAR PURPOSE AND NONINFRINGEMENT. IN NO EVENT SHALL THE
AUTHORS OR COPYRIGHT HOLDERS BE LIABLE FOR ANY CLAIM, DAMAGES OR OTHER
LIABILITY, WHETHER IN AN ACTION OF CONTRACT, TORT OR OTHERWISE, ARISING FROM,
OUT OF OR IN CONNECTION WITH THE SOFTWARE OR THE USE OR OTHER DEALINGS IN
THE SOFTWARE.


immediate
MIT
Copyright (c) 2012 Barnesandnoble.com, llc, Donavon West, Domenic Denicola, Brian Cavalier

Permission is hereby granted, free of charge, to any person obtaining
a copy of this software and associated documentation files (the
"Software"), to deal in the Software without restriction, including
without limitation the rights to use, copy, modify, merge, publish,
distribute, sublicense, and/or sell copies of the Software, and to
permit persons to whom the Software is furnished to do so, subject to
the following conditions:

The above copyright notice and this permission notice shall be
included in all copies or substantial portions of the Software.

THE SOFTWARE IS PROVIDED "AS IS", WITHOUT WARRANTY OF ANY KIND,
EXPRESS OR IMPLIED, INCLUDING BUT NOT LIMITED TO THE WARRANTIES OF
MERCHANTABILITY, FITNESS FOR A PARTICULAR PURPOSE AND
NONINFRINGEMENT. IN NO EVENT SHALL THE AUTHORS OR COPYRIGHT HOLDERS BE
LIABLE FOR ANY CLAIM, DAMAGES OR OTHER LIABILITY, WHETHER IN AN ACTION
OF CONTRACT, TORT OR OTHERWISE, ARISING FROM, OUT OF OR IN CONNECTION
WITH THE SOFTWARE OR THE USE OR OTHER DEALINGS IN THE SOFTWARE.


is-retry-allowed
MIT
MIT License

Copyright (c) Vsevolod Strukchinsky <floatdrop@gmail.com> (github.com/floatdrop)
Copyright (c) Sindre Sorhus <sindresorhus@gmail.com> (https://sindresorhus.com)

Permission is hereby granted, free of charge, to any person obtaining a copy of this software and associated documentation files (the "Software"), to deal in the Software without restriction, including without limitation the rights to use, copy, modify, merge, publish, distribute, sublicense, and/or sell copies of the Software, and to permit persons to whom the Software is furnished to do so, subject to the following conditions:

The above copyright notice and this permission notice shall be included in all copies or substantial portions of the Software.

THE SOFTWARE IS PROVIDED "AS IS", WITHOUT WARRANTY OF ANY KIND, EXPRESS OR IMPLIED, INCLUDING BUT NOT LIMITED TO THE WARRANTIES OF MERCHANTABILITY, FITNESS FOR A PARTICULAR PURPOSE AND NONINFRINGEMENT. IN NO EVENT SHALL THE AUTHORS OR COPYRIGHT HOLDERS BE LIABLE FOR ANY CLAIM, DAMAGES OR OTHER LIABILITY, WHETHER IN AN ACTION OF CONTRACT, TORT OR OTHERWISE, ARISING FROM, OUT OF OR IN CONNECTION WITH THE SOFTWARE OR THE USE OR OTHER DEALINGS IN THE SOFTWARE.


json5
MIT
MIT License

Copyright (c) 2012-2018 Aseem Kishore, and [others].

Permission is hereby granted, free of charge, to any person obtaining a copy
of this software and associated documentation files (the "Software"), to deal
in the Software without restriction, including without limitation the rights
to use, copy, modify, merge, publish, distribute, sublicense, and/or sell
copies of the Software, and to permit persons to whom the Software is
furnished to do so, subject to the following conditions:

The above copyright notice and this permission notice shall be included in all
copies or substantial portions of the Software.

THE SOFTWARE IS PROVIDED "AS IS", WITHOUT WARRANTY OF ANY KIND, EXPRESS OR
IMPLIED, INCLUDING BUT NOT LIMITED TO THE WARRANTIES OF MERCHANTABILITY,
FITNESS FOR A PARTICULAR PURPOSE AND NONINFRINGEMENT. IN NO EVENT SHALL THE
AUTHORS OR COPYRIGHT HOLDERS BE LIABLE FOR ANY CLAIM, DAMAGES OR OTHER
LIABILITY, WHETHER IN AN ACTION OF CONTRACT, TORT OR OTHERWISE, ARISING FROM,
OUT OF OR IN CONNECTION WITH THE SOFTWARE OR THE USE OR OTHER DEALINGS IN THE
SOFTWARE.

[others]: https://github.com/json5/json5/contributors


jstat
MIT
Copyright (c) 2013 jStat

Permission is hereby granted, free of charge, to any person obtaining a copy
of this software and associated documentation files (the "Software"), to deal
in the Software without restriction, including without limitation the rights
to use, copy, modify, merge, publish, distribute, sublicense, and/or sell
copies of the Software, and to permit persons to whom the Software is
furnished to do so, subject to the following conditions:

The above copyright notice and this permission notice shall be included in
all copies or substantial portions of the Software.

THE SOFTWARE IS PROVIDED "AS IS", WITHOUT WARRANTY OF ANY KIND, EXPRESS OR
IMPLIED, INCLUDING BUT NOT LIMITED TO THE WARRANTIES OF MERCHANTABILITY,
FITNESS FOR A PARTICULAR PURPOSE AND NONINFRINGEMENT. IN NO EVENT SHALL THE
AUTHORS OR COPYRIGHT HOLDERS BE LIABLE FOR ANY CLAIM, DAMAGES OR OTHER
LIABILITY, WHETHER IN AN ACTION OF CONTRACT, TORT OR OTHERWISE, ARISING FROM,
OUT OF OR IN CONNECTION WITH THE SOFTWARE OR THE USE OR OTHER DEALINGS IN
THE SOFTWARE.


layout-base
MIT
MIT License

Copyright (c) 2019 iVis@Bilkent

Permission is hereby granted, free of charge, to any person obtaining a copy
of this software and associated documentation files (the "Software"), to deal
in the Software without restriction, including without limitation the rights
to use, copy, modify, merge, publish, distribute, sublicense, and/or sell
copies of the Software, and to permit persons to whom the Software is
furnished to do so, subject to the following conditions:

The above copyright notice and this permission notice shall be included in all
copies or substantial portions of the Software.

THE SOFTWARE IS PROVIDED "AS IS", WITHOUT WARRANTY OF ANY KIND, EXPRESS OR
IMPLIED, INCLUDING BUT NOT LIMITED TO THE WARRANTIES OF MERCHANTABILITY,
FITNESS FOR A PARTICULAR PURPOSE AND NONINFRINGEMENT. IN NO EVENT SHALL THE
AUTHORS OR COPYRIGHT HOLDERS BE LIABLE FOR ANY CLAIM, DAMAGES OR OTHER
LIABILITY, WHETHER IN AN ACTION OF CONTRACT, TORT OR OTHERWISE, ARISING FROM,
OUT OF OR IN CONNECTION WITH THE SOFTWARE OR THE USE OR OTHER DEALINGS IN THE
SOFTWARE.


lodash
MIT
Copyright OpenJS Foundation and other contributors <https://openjsf.org/>

Based on Underscore.js, copyright Jeremy Ashkenas,
DocumentCloud and Investigative Reporters & Editors <http://underscorejs.org/>

This software consists of voluntary contributions made by many
individuals. For exact contribution history, see the revision history
available at https://github.com/lodash/lodash

The following license applies to all parts of this software except as
documented below:

====

Permission is hereby granted, free of charge, to any person obtaining
a copy of this software and associated documentation files (the
"Software"), to deal in the Software without restriction, including
without limitation the rights to use, copy, modify, merge, publish,
distribute, sublicense, and/or sell copies of the Software, and to
permit persons to whom the Software is furnished to do so, subject to
the following conditions:

The above copyright notice and this permission notice shall be
included in all copies or substantial portions of the Software.

THE SOFTWARE IS PROVIDED "AS IS", WITHOUT WARRANTY OF ANY KIND,
EXPRESS OR IMPLIED, INCLUDING BUT NOT LIMITED TO THE WARRANTIES OF
MERCHANTABILITY, FITNESS FOR A PARTICULAR PURPOSE AND
NONINFRINGEMENT. IN NO EVENT SHALL THE AUTHORS OR COPYRIGHT HOLDERS BE
LIABLE FOR ANY CLAIM, DAMAGES OR OTHER LIABILITY, WHETHER IN AN ACTION
OF CONTRACT, TORT OR OTHERWISE, ARISING FROM, OUT OF OR IN CONNECTION
WITH THE SOFTWARE OR THE USE OR OTHER DEALINGS IN THE SOFTWARE.

====

Copyright and related rights for sample code are waived via CC0. Sample
code is defined as all source code displayed within the prose of the
documentation.

CC0: http://creativecommons.org/publicdomain/zero/1.0/

====

Files located in the node_modules and vendor directories are externally
maintained libraries used by this software which have their own
licenses; we recommend you read them, as their terms may differ from the
terms above.


ngx-color-picker
MIT

ngx-print
MIT
MIT License

Copyright (c) 2018 salem mnassri

Permission is hereby granted, free of charge, to any person obtaining a copy
of this software and associated documentation files (the "Software"), to deal
in the Software without restriction, including without limitation the rights
to use, copy, modify, merge, publish, distribute, sublicense, and/or sell
copies of the Software, and to permit persons to whom the Software is
furnished to do so, subject to the following conditions:

The above copyright notice and this permission notice shall be included in all
copies or substantial portions of the Software.

THE SOFTWARE IS PROVIDED "AS IS", WITHOUT WARRANTY OF ANY KIND, EXPRESS OR
IMPLIED, INCLUDING BUT NOT LIMITED TO THE WARRANTIES OF MERCHANTABILITY,
FITNESS FOR A PARTICULAR PURPOSE AND NONINFRINGEMENT. IN NO EVENT SHALL THE
AUTHORS OR COPYRIGHT HOLDERS BE LIABLE FOR ANY CLAIM, DAMAGES OR OTHER
LIABILITY, WHETHER IN AN ACTION OF CONTRACT, TORT OR OTHERWISE, ARISING FROM,
OUT OF OR IN CONNECTION WITH THE SOFTWARE OR THE USE OR OTHER DEALINGS IN THE
SOFTWARE.


ngx-quill
MIT

numeral
MIT
Copyright (c) 2016 Adam Draper

Permission is hereby granted, free of charge, to any person
obtaining a copy of this software and associated documentation
files (the "Software"), to deal in the Software without
restriction, including without limitation the rights to use,
copy, modify, merge, publish, distribute, sublicense, and/or sell
copies of the Software, and to permit persons to whom the
Software is furnished to do so, subject to the following
conditions:

The above copyright notice and this permission notice shall be
included in all copies or substantial portions of the Software.

THE SOFTWARE IS PROVIDED "AS IS", WITHOUT WARRANTY OF ANY KIND,
EXPRESS OR IMPLIED, INCLUDING BUT NOT LIMITED TO THE WARRANTIES
OF MERCHANTABILITY, FITNESS FOR A PARTICULAR PURPOSE AND
NONINFRINGEMENT. IN NO EVENT SHALL THE AUTHORS OR COPYRIGHT
HOLDERS BE LIABLE FOR ANY CLAIM, DAMAGES OR OTHER LIABILITY,
WHETHER IN AN ACTION OF CONTRACT, TORT OR OTHERWISE, ARISING
FROM, OUT OF OR IN CONNECTION WITH THE SOFTWARE OR THE USE OR
OTHER DEALINGS IN THE SOFTWARE.


papaparse
MIT
The MIT License (MIT)

Copyright (c) 2015 Matthew Holt

Permission is hereby granted, free of charge, to any person obtaining a copy of
this software and associated documentation files (the "Software"), to deal in
the Software without restriction, including without limitation the rights to
use, copy, modify, merge, publish, distribute, sublicense, and/or sell copies of
the Software, and to permit persons to whom the Software is furnished to do so,
subject to the following conditions:

The above copyright notice and this permission notice shall be included in all
copies or substantial portions of the Software.

THE SOFTWARE IS PROVIDED "AS IS", WITHOUT WARRANTY OF ANY KIND, EXPRESS OR
IMPLIED, INCLUDING BUT NOT LIMITED TO THE WARRANTIES OF MERCHANTABILITY, FITNESS
FOR A PARTICULAR PURPOSE AND NONINFRINGEMENT. IN NO EVENT SHALL THE AUTHORS OR
COPYRIGHT HOLDERS BE LIABLE FOR ANY CLAIM, DAMAGES OR OTHER LIABILITY, WHETHER
IN AN ACTION OF CONTRACT, TORT OR OTHERWISE, ARISING FROM, OUT OF OR IN
CONNECTION WITH THE SOFTWARE OR THE USE OR OTHER DEALINGS IN THE SOFTWARE.


plotly.js-dist-min
MIT
The MIT License (MIT)

Copyright (c) 2021 Plotly, Inc

Permission is hereby granted, free of charge, to any person obtaining a copy
of this software and associated documentation files (the "Software"), to deal
in the Software without restriction, including without limitation the rights
to use, copy, modify, merge, publish, distribute, sublicense, and/or sell
copies of the Software, and to permit persons to whom the Software is
furnished to do so, subject to the following conditions:

The above copyright notice and this permission notice shall be included in
all copies or substantial portions of the Software.

THE SOFTWARE IS PROVIDED "AS IS", WITHOUT WARRANTY OF ANY KIND, EXPRESS OR
IMPLIED, INCLUDING BUT NOT LIMITED TO THE WARRANTIES OF MERCHANTABILITY,
FITNESS FOR A PARTICULAR PURPOSE AND NONINFRINGEMENT. IN NO EVENT SHALL THE
AUTHORS OR COPYRIGHT HOLDERS BE LIABLE FOR ANY CLAIM, DAMAGES OR OTHER
LIABILITY, WHETHER IN AN ACTION OF CONTRACT, TORT OR OTHERWISE, ARISING FROM,
OUT OF OR IN CONNECTION WITH THE SOFTWARE OR THE USE OR OTHER DEALINGS IN
THE SOFTWARE.


pouchdb
Apache-2.0

                                Apache License
                          Version 2.0, January 2004
                       http://www.apache.org/licenses/

  TERMS AND CONDITIONS FOR USE, REPRODUCTION, AND DISTRIBUTION

  1. Definitions.

     "License" shall mean the terms and conditions for use, reproduction,
     and distribution as defined by Sections 1 through 9 of this document.

     "Licensor" shall mean the copyright owner or entity authorized by
     the copyright owner that is granting the License.

     "Legal Entity" shall mean the union of the acting entity and all
     other entities that control, are controlled by, or are under common
     control with that entity. For the purposes of this definition,
     "control" means (i) the power, direct or indirect, to cause the
     direction or management of such entity, whether by contract or
     otherwise, or (ii) ownership of fifty percent (50%) or more of the
     outstanding shares, or (iii) beneficial ownership of such entity.

     "You" (or "Your") shall mean an individual or Legal Entity
     exercising permissions granted by this License.

     "Source" form shall mean the preferred form for making modifications,
     including but not limited to software source code, documentation
     source, and configuration files.

     "Object" form shall mean any form resulting from mechanical
     transformation or translation of a Source form, including but
     not limited to compiled object code, generated documentation,
     and conversions to other media types.

     "Work" shall mean the work of authorship, whether in Source or
     Object form, made available under the License, as indicated by a
     copyright notice that is included in or attached to the work
     (an example is provided in the Appendix below).

     "Derivative Works" shall mean any work, whether in Source or Object
     form, that is based on (or derived from) the Work and for which the
     editorial revisions, annotations, elaborations, or other modifications
     represent, as a whole, an original work of authorship. For the purposes
     of this License, Derivative Works shall not include works that remain
     separable from, or merely link (or bind by name) to the interfaces of,
     the Work and Derivative Works thereof.

     "Contribution" shall mean any work of authorship, including
     the original version of the Work and any modifications or additions
     to that Work or Derivative Works thereof, that is intentionally
     submitted to Licensor for inclusion in the Work by the copyright owner
     or by an individual or Legal Entity authorized to submit on behalf of
     the copyright owner. For the purposes of this definition, "submitted"
     means any form of electronic, verbal, or written communication sent
     to the Licensor or its representatives, including but not limited to
     communication on electronic mailing lists, source code control systems,
     and issue tracking systems that are managed by, or on behalf of, the
     Licensor for the purpose of discussing and improving the Work, but
     excluding communication that is conspicuously marked or otherwise
     designated in writing by the copyright owner as "Not a Contribution."

     "Contributor" shall mean Licensor and any individual or Legal Entity
     on behalf of whom a Contribution has been received by Licensor and
     subsequently incorporated within the Work.

  2. Grant of Copyright License. Subject to the terms and conditions of
     this License, each Contributor hereby grants to You a perpetual,
     worldwide, non-exclusive, no-charge, royalty-free, irrevocable
     copyright license to reproduce, prepare Derivative Works of,
     publicly display, publicly perform, sublicense, and distribute the
     Work and such Derivative Works in Source or Object form.

  3. Grant of Patent License. Subject to the terms and conditions of
     this License, each Contributor hereby grants to You a perpetual,
     worldwide, non-exclusive, no-charge, royalty-free, irrevocable
     (except as stated in this section) patent license to make, have made,
     use, offer to sell, sell, import, and otherwise transfer the Work,
     where such license applies only to those patent claims licensable
     by such Contributor that are necessarily infringed by their
     Contribution(s) alone or by combination of their Contribution(s)
     with the Work to which such Contribution(s) was submitted. If You
     institute patent litigation against any entity (including a
     cross-claim or counterclaim in a lawsuit) alleging that the Work
     or a Contribution incorporated within the Work constitutes direct
     or contributory patent infringement, then any patent licenses
     granted to You under this License for that Work shall terminate
     as of the date such litigation is filed.

  4. Redistribution. You may reproduce and distribute copies of the
     Work or Derivative Works thereof in any medium, with or without
     modifications, and in Source or Object form, provided that You
     meet the following conditions:

     (a) You must give any other recipients of the Work or
         Derivative Works a copy of this License; and

     (b) You must cause any modified files to carry prominent notices
         stating that You changed the files; and

     (c) You must retain, in the Source form of any Derivative Works
         that You distribute, all copyright, patent, trademark, and
         attribution notices from the Source form of the Work,
         excluding those notices that do not pertain to any part of
         the Derivative Works; and

     (d) If the Work includes a "NOTICE" text file as part of its
         distribution, then any Derivative Works that You distribute must
         include a readable copy of the attribution notices contained
         within such NOTICE file, excluding those notices that do not
         pertain to any part of the Derivative Works, in at least one
         of the following places: within a NOTICE text file distributed
         as part of the Derivative Works; within the Source form or
         documentation, if provided along with the Derivative Works; or,
         within a display generated by the Derivative Works, if and
         wherever such third-party notices normally appear. The contents
         of the NOTICE file are for informational purposes only and
         do not modify the License. You may add Your own attribution
         notices within Derivative Works that You distribute, alongside
         or as an addendum to the NOTICE text from the Work, provided
         that such additional attribution notices cannot be construed
         as modifying the License.

     You may add Your own copyright statement to Your modifications and
     may provide additional or different license terms and conditions
     for use, reproduction, or distribution of Your modifications, or
     for any such Derivative Works as a whole, provided Your use,
     reproduction, and distribution of the Work otherwise complies with
     the conditions stated in this License.

  5. Submission of Contributions. Unless You explicitly state otherwise,
     any Contribution intentionally submitted for inclusion in the Work
     by You to the Licensor shall be under the terms and conditions of
     this License, without any additional terms or conditions.
     Notwithstanding the above, nothing herein shall supersede or modify
     the terms of any separate license agreement you may have executed
     with Licensor regarding such Contributions.

  6. Trademarks. This License does not grant permission to use the trade
     names, trademarks, service marks, or product names of the Licensor,
     except as required for reasonable and customary use in describing the
     origin of the Work and reproducing the content of the NOTICE file.

  7. Disclaimer of Warranty. Unless required by applicable law or
     agreed to in writing, Licensor provides the Work (and each
     Contributor provides its Contributions) on an "AS IS" BASIS,
     WITHOUT WARRANTIES OR CONDITIONS OF ANY KIND, either express or
     implied, including, without limitation, any warranties or conditions
     of TITLE, NON-INFRINGEMENT, MERCHANTABILITY, or FITNESS FOR A
     PARTICULAR PURPOSE. You are solely responsible for determining the
     appropriateness of using or redistributing the Work and assume any
     risks associated with Your exercise of permissions under this License.

  8. Limitation of Liability. In no event and under no legal theory,
     whether in tort (including negligence), contract, or otherwise,
     unless required by applicable law (such as deliberate and grossly
     negligent acts) or agreed to in writing, shall any Contributor be
     liable to You for damages, including any direct, indirect, special,
     incidental, or consequential damages of any character arising as a
     result of this License or out of the use or inability to use the
     Work (including but not limited to damages for loss of goodwill,
     work stoppage, computer failure or malfunction, or any and all
     other commercial damages or losses), even if such Contributor
     has been advised of the possibility of such damages.

  9. Accepting Warranty or Additional Liability. While redistributing
     the Work or Derivative Works thereof, You may choose to offer,
     and charge a fee for, acceptance of support, warranty, indemnity,
     or other liability obligations and/or rights consistent with this
     License. However, in accepting such obligations, You may act only
     on Your own behalf and on Your sole responsibility, not on behalf
     of any other Contributor, and only if You agree to indemnify,
     defend, and hold each Contributor harmless for any liability
     incurred by, or claims asserted against, such Contributor by reason
     of your accepting any such warranty or additional liability.

  END OF TERMS AND CONDITIONS

  APPENDIX: How to apply the Apache License to your work.

     To apply the Apache License to your work, attach the following
     boilerplate notice, with the fields enclosed by brackets "[]"
     replaced with your own identifying information. (Don't include
     the brackets!)  The text should be enclosed in the appropriate
     comment syntax for the file format. We also recommend that a
     file or class name and description of purpose be included on the
     same "printed page" as the copyright notice for easier
     identification within third-party archives.

  Copyright [yyyy] [name of copyright owner]

  Licensed under the Apache License, Version 2.0 (the "License");
  you may not use this file except in compliance with the License.
  You may obtain a copy of the License at

      http://www.apache.org/licenses/LICENSE-2.0

  Unless required by applicable law or agreed to in writing, software
  distributed under the License is distributed on an "AS IS" BASIS,
  WITHOUT WARRANTIES OR CONDITIONS OF ANY KIND, either express or implied.
  See the License for the specific language governing permissions and
  limitations under the License.


qrcode
MIT
The MIT License (MIT)

Copyright (c) 2012 Ryan Day

Permission is hereby granted, free of charge, to any person obtaining a copy of this software and associated documentation files (the "Software"), to deal in the Software without restriction, including without limitation the rights to use, copy, modify, merge, publish, distribute, sublicense, and/or sell copies of the Software, and to permit persons to whom the Software is furnished to do so, subject to the following conditions:

The above copyright notice and this permission notice shall be included in all copies or substantial portions of the Software.

THE SOFTWARE IS PROVIDED "AS IS", WITHOUT WARRANTY OF ANY KIND, EXPRESS OR IMPLIED, INCLUDING BUT NOT LIMITED TO THE WARRANTIES OF MERCHANTABILITY, FITNESS FOR A PARTICULAR PURPOSE AND NONINFRINGEMENT. IN NO EVENT SHALL THE AUTHORS OR COPYRIGHT HOLDERS BE LIABLE FOR ANY CLAIM, DAMAGES OR OTHER LIABILITY, WHETHER IN AN ACTION OF CONTRACT, TORT OR OTHERWISE, ARISING FROM, OUT OF OR IN CONNECTION WITH THE SOFTWARE OR THE USE OR OTHER DEALINGS IN THE SOFTWARE.


quill
BSD-3-Clause
Copyright (c) 2014, Jason Chen
Copyright (c) 2013, salesforce.com
All rights reserved.

Redistribution and use in source and binary forms, with or without
modification, are permitted provided that the following conditions
are met:

1. Redistributions of source code must retain the above copyright
notice, this list of conditions and the following disclaimer.

2. Redistributions in binary form must reproduce the above copyright
notice, this list of conditions and the following disclaimer in the
documentation and/or other materials provided with the distribution.

3. Neither the name of the copyright holder nor the names of its
contributors may be used to endorse or promote products derived from
this software without specific prior written permission.

THIS SOFTWARE IS PROVIDED BY THE COPYRIGHT HOLDERS AND CONTRIBUTORS "AS
IS" AND ANY EXPRESS OR IMPLIED WARRANTIES, INCLUDING, BUT NOT LIMITED
TO, THE IMPLIED WARRANTIES OF MERCHANTABILITY AND FITNESS FOR A
PARTICULAR PURPOSE ARE DISCLAIMED. IN NO EVENT SHALL THE COPYRIGHT
HOLDER OR CONTRIBUTORS BE LIABLE FOR ANY DIRECT, INDIRECT, INCIDENTAL,
SPECIAL, EXEMPLARY, OR CONSEQUENTIAL DAMAGES (INCLUDING, BUT NOT
LIMITED TO, PROCUREMENT OF SUBSTITUTE GOODS OR SERVICES; LOSS OF USE,
DATA, OR PROFITS; OR BUSINESS INTERRUPTION) HOWEVER CAUSED AND ON ANY
THEORY OF LIABILITY, WHETHER IN CONTRACT, STRICT LIABILITY, OR TORT
(INCLUDING NEGLIGENCE OR OTHERWISE) ARISING IN ANY WAY OUT OF THE USE
OF THIS SOFTWARE, EVEN IF ADVISED OF THE POSSIBILITY OF SUCH DAMAGE.


rxjs
Apache-2.0
                               Apache License
                         Version 2.0, January 2004
                      http://www.apache.org/licenses/

 TERMS AND CONDITIONS FOR USE, REPRODUCTION, AND DISTRIBUTION

 1. Definitions.

    "License" shall mean the terms and conditions for use, reproduction,
    and distribution as defined by Sections 1 through 9 of this document.

    "Licensor" shall mean the copyright owner or entity authorized by
    the copyright owner that is granting the License.

    "Legal Entity" shall mean the union of the acting entity and all
    other entities that control, are controlled by, or are under common
    control with that entity. For the purposes of this definition,
    "control" means (i) the power, direct or indirect, to cause the
    direction or management of such entity, whether by contract or
    otherwise, or (ii) ownership of fifty percent (50%) or more of the
    outstanding shares, or (iii) beneficial ownership of such entity.

    "You" (or "Your") shall mean an individual or Legal Entity
    exercising permissions granted by this License.

    "Source" form shall mean the preferred form for making modifications,
    including but not limited to software source code, documentation
    source, and configuration files.

    "Object" form shall mean any form resulting from mechanical
    transformation or translation of a Source form, including but
    not limited to compiled object code, generated documentation,
    and conversions to other media types.

    "Work" shall mean the work of authorship, whether in Source or
    Object form, made available under the License, as indicated by a
    copyright notice that is included in or attached to the work
    (an example is provided in the Appendix below).

    "Derivative Works" shall mean any work, whether in Source or Object
    form, that is based on (or derived from) the Work and for which the
    editorial revisions, annotations, elaborations, or other modifications
    represent, as a whole, an original work of authorship. For the purposes
    of this License, Derivative Works shall not include works that remain
    separable from, or merely link (or bind by name) to the interfaces of,
    the Work and Derivative Works thereof.

    "Contribution" shall mean any work of authorship, including
    the original version of the Work and any modifications or additions
    to that Work or Derivative Works thereof, that is intentionally
    submitted to Licensor for inclusion in the Work by the copyright owner
    or by an individual or Legal Entity authorized to submit on behalf of
    the copyright owner. For the purposes of this definition, "submitted"
    means any form of electronic, verbal, or written communication sent
    to the Licensor or its representatives, including but not limited to
    communication on electronic mailing lists, source code control systems,
    and issue tracking systems that are managed by, or on behalf of, the
    Licensor for the purpose of discussing and improving the Work, but
    excluding communication that is conspicuously marked or otherwise
    designated in writing by the copyright owner as "Not a Contribution."

    "Contributor" shall mean Licensor and any individual or Legal Entity
    on behalf of whom a Contribution has been received by Licensor and
    subsequently incorporated within the Work.

 2. Grant of Copyright License. Subject to the terms and conditions of
    this License, each Contributor hereby grants to You a perpetual,
    worldwide, non-exclusive, no-charge, royalty-free, irrevocable
    copyright license to reproduce, prepare Derivative Works of,
    publicly display, publicly perform, sublicense, and distribute the
    Work and such Derivative Works in Source or Object form.

 3. Grant of Patent License. Subject to the terms and conditions of
    this License, each Contributor hereby grants to You a perpetual,
    worldwide, non-exclusive, no-charge, royalty-free, irrevocable
    (except as stated in this section) patent license to make, have made,
    use, offer to sell, sell, import, and otherwise transfer the Work,
    where such license applies only to those patent claims licensable
    by such Contributor that are necessarily infringed by their
    Contribution(s) alone or by combination of their Contribution(s)
    with the Work to which such Contribution(s) was submitted. If You
    institute patent litigation against any entity (including a
    cross-claim or counterclaim in a lawsuit) alleging that the Work
    or a Contribution incorporated within the Work constitutes direct
    or contributory patent infringement, then any patent licenses
    granted to You under this License for that Work shall terminate
    as of the date such litigation is filed.

 4. Redistribution. You may reproduce and distribute copies of the
    Work or Derivative Works thereof in any medium, with or without
    modifications, and in Source or Object form, provided that You
    meet the following conditions:

    (a) You must give any other recipients of the Work or
        Derivative Works a copy of this License; and

    (b) You must cause any modified files to carry prominent notices
        stating that You changed the files; and

    (c) You must retain, in the Source form of any Derivative Works
        that You distribute, all copyright, patent, trademark, and
        attribution notices from the Source form of the Work,
        excluding those notices that do not pertain to any part of
        the Derivative Works; and

    (d) If the Work includes a "NOTICE" text file as part of its
        distribution, then any Derivative Works that You distribute must
        include a readable copy of the attribution notices contained
        within such NOTICE file, excluding those notices that do not
        pertain to any part of the Derivative Works, in at least one
        of the following places: within a NOTICE text file distributed
        as part of the Derivative Works; within the Source form or
        documentation, if provided along with the Derivative Works; or,
        within a display generated by the Derivative Works, if and
        wherever such third-party notices normally appear. The contents
        of the NOTICE file are for informational purposes only and
        do not modify the License. You may add Your own attribution
        notices within Derivative Works that You distribute, alongside
        or as an addendum to the NOTICE text from the Work, provided
        that such additional attribution notices cannot be construed
        as modifying the License.

    You may add Your own copyright statement to Your modifications and
    may provide additional or different license terms and conditions
    for use, reproduction, or distribution of Your modifications, or
    for any such Derivative Works as a whole, provided Your use,
    reproduction, and distribution of the Work otherwise complies with
    the conditions stated in this License.

 5. Submission of Contributions. Unless You explicitly state otherwise,
    any Contribution intentionally submitted for inclusion in the Work
    by You to the Licensor shall be under the terms and conditions of
    this License, without any additional terms or conditions.
    Notwithstanding the above, nothing herein shall supersede or modify
    the terms of any separate license agreement you may have executed
    with Licensor regarding such Contributions.

 6. Trademarks. This License does not grant permission to use the trade
    names, trademarks, service marks, or product names of the Licensor,
    except as required for reasonable and customary use in describing the
    origin of the Work and reproducing the content of the NOTICE file.

 7. Disclaimer of Warranty. Unless required by applicable law or
    agreed to in writing, Licensor provides the Work (and each
    Contributor provides its Contributions) on an "AS IS" BASIS,
    WITHOUT WARRANTIES OR CONDITIONS OF ANY KIND, either express or
    implied, including, without limitation, any warranties or conditions
    of TITLE, NON-INFRINGEMENT, MERCHANTABILITY, or FITNESS FOR A
    PARTICULAR PURPOSE. You are solely responsible for determining the
    appropriateness of using or redistributing the Work and assume any
    risks associated with Your exercise of permissions under this License.

 8. Limitation of Liability. In no event and under no legal theory,
    whether in tort (including negligence), contract, or otherwise,
    unless required by applicable law (such as deliberate and grossly
    negligent acts) or agreed to in writing, shall any Contributor be
    liable to You for damages, including any direct, indirect, special,
    incidental, or consequential damages of any character arising as a
    result of this License or out of the use or inability to use the
    Work (including but not limited to damages for loss of goodwill,
    work stoppage, computer failure or malfunction, or any and all
    other commercial damages or losses), even if such Contributor
    has been advised of the possibility of such damages.

 9. Accepting Warranty or Additional Liability. While redistributing
    the Work or Derivative Works thereof, You may choose to offer,
    and charge a fee for, acceptance of support, warranty, indemnity,
    or other liability obligations and/or rights consistent with this
    License. However, in accepting such obligations, You may act only
    on Your own behalf and on Your sole responsibility, not on behalf
    of any other Contributor, and only if You agree to indemnify,
    defend, and hold each Contributor harmless for any liability
    incurred by, or claims asserted against, such Contributor by reason
    of your accepting any such warranty or additional liability.

 END OF TERMS AND CONDITIONS

 APPENDIX: How to apply the Apache License to your work.

    To apply the Apache License to your work, attach the following
    boilerplate notice, with the fields enclosed by brackets "[]"
    replaced with your own identifying information. (Don't include
    the brackets!)  The text should be enclosed in the appropriate
    comment syntax for the file format. We also recommend that a
    file or class name and description of purpose be included on the
    same "printed page" as the copyright notice for easier
    identification within third-party archives.

 Copyright (c) 2015-2018 Google, Inc., Netflix, Inc., Microsoft Corp. and contributors

 Licensed under the Apache License, Version 2.0 (the "License");
 you may not use this file except in compliance with the License.
 You may obtain a copy of the License at

     http://www.apache.org/licenses/LICENSE-2.0

 Unless required by applicable law or agreed to in writing, software
 distributed under the License is distributed on an "AS IS" BASIS,
 WITHOUT WARRANTIES OR CONDITIONS OF ANY KIND, either express or implied.
 See the License for the specific language governing permissions and
 limitations under the License.
 


spark-md5
(WTFPL OR MIT)
            DO WHAT THE FUCK YOU WANT TO PUBLIC LICENSE
                    Version 2, December 2004

 Copyright (C) 2015 André Cruz <amdfcruz@gmail.com>

 Everyone is permitted to copy and distribute verbatim or modified
 copies of this license document, and changing it is allowed as long
 as the name is changed.

            DO WHAT THE FUCK YOU WANT TO PUBLIC LICENSE
   TERMS AND CONDITIONS FOR COPYING, DISTRIBUTION AND MODIFICATION

  0. You just DO WHAT THE FUCK YOU WANT TO.


tslib
0BSD
Copyright (c) Microsoft Corporation.

Permission to use, copy, modify, and/or distribute this software for any
purpose with or without fee is hereby granted.

THE SOFTWARE IS PROVIDED "AS IS" AND THE AUTHOR DISCLAIMS ALL WARRANTIES WITH
REGARD TO THIS SOFTWARE INCLUDING ALL IMPLIED WARRANTIES OF MERCHANTABILITY
AND FITNESS. IN NO EVENT SHALL THE AUTHOR BE LIABLE FOR ANY SPECIAL, DIRECT,
INDIRECT, OR CONSEQUENTIAL DAMAGES OR ANY DAMAGES WHATSOEVER RESULTING FROM
LOSS OF USE, DATA OR PROFITS, WHETHER IN AN ACTION OF CONTRACT, NEGLIGENCE OR
OTHER TORTIOUS ACTION, ARISING OUT OF OR IN CONNECTION WITH THE USE OR
PERFORMANCE OF THIS SOFTWARE.

typy
MIT
The MIT License (MIT)

Copyright (c) 2018 Dinesh Pandiyan <flexdinesh@gmail.com>

Permission is hereby granted, free of charge, to any person obtaining a copy
of this software and associated documentation files (the "Software"), to deal
in the Software without restriction, including without limitation the rights
to use, copy, modify, merge, publish, distribute, sublicense, and/or sell
copies of the Software, and to permit persons to whom the Software is
furnished to do so, subject to the following conditions:

The above copyright notice and this permission notice shall be included in all
copies or substantial portions of the Software.

THE SOFTWARE IS PROVIDED "AS IS", WITHOUT WARRANTY OF ANY KIND, EXPRESS OR
IMPLIED, INCLUDING BUT NOT LIMITED TO THE WARRANTIES OF MERCHANTABILITY,
FITNESS FOR A PARTICULAR PURPOSE AND NONINFRINGEMENT. IN NO EVENT SHALL THE
AUTHORS OR COPYRIGHT HOLDERS BE LIABLE FOR ANY CLAIM, DAMAGES OR OTHER
LIABILITY, WHETHER IN AN ACTION OF CONTRACT, TORT OR OTHERWISE, ARISING FROM,
OUT OF OR IN CONNECTION WITH THE SOFTWARE OR THE USE OR OTHER DEALINGS IN THE
SOFTWARE.


uniprotparserjs
MIT
MIT License

Copyright (c) 2023 Toan Phung

Permission is hereby granted, free of charge, to any person obtaining a copy
of this software and associated documentation files (the "Software"), to deal
in the Software without restriction, including without limitation the rights
to use, copy, modify, merge, publish, distribute, sublicense, and/or sell
copies of the Software, and to permit persons to whom the Software is
furnished to do so, subject to the following conditions:

The above copyright notice and this permission notice shall be included in all
copies or substantial portions of the Software.

THE SOFTWARE IS PROVIDED "AS IS", WITHOUT WARRANTY OF ANY KIND, EXPRESS OR
IMPLIED, INCLUDING BUT NOT LIMITED TO THE WARRANTIES OF MERCHANTABILITY,
FITNESS FOR A PARTICULAR PURPOSE AND NONINFRINGEMENT. IN NO EVENT SHALL THE
AUTHORS OR COPYRIGHT HOLDERS BE LIABLE FOR ANY CLAIM, DAMAGES OR OTHER
LIABILITY, WHETHER IN AN ACTION OF CONTRACT, TORT OR OTHERWISE, ARISING FROM,
OUT OF OR IN CONNECTION WITH THE SOFTWARE OR THE USE OR OTHER DEALINGS IN THE
SOFTWARE.


uuid
MIT
The MIT License (MIT)

Copyright (c) 2010-2020 Robert Kieffer and other contributors

Permission is hereby granted, free of charge, to any person obtaining a copy of this software and associated documentation files (the "Software"), to deal in the Software without restriction, including without limitation the rights to use, copy, modify, merge, publish, distribute, sublicense, and/or sell copies of the Software, and to permit persons to whom the Software is furnished to do so, subject to the following conditions:

The above copyright notice and this permission notice shall be included in all copies or substantial portions of the Software.

THE SOFTWARE IS PROVIDED "AS IS", WITHOUT WARRANTY OF ANY KIND, EXPRESS OR IMPLIED, INCLUDING BUT NOT LIMITED TO THE WARRANTIES OF MERCHANTABILITY, FITNESS FOR A PARTICULAR PURPOSE AND NONINFRINGEMENT. IN NO EVENT SHALL THE AUTHORS OR COPYRIGHT HOLDERS BE LIABLE FOR ANY CLAIM, DAMAGES OR OTHER LIABILITY, WHETHER IN AN ACTION OF CONTRACT, TORT OR OTHERWISE, ARISING FROM, OUT OF OR IN CONNECTION WITH THE SOFTWARE OR THE USE OR OTHER DEALINGS IN THE SOFTWARE.


uuid-readable
MIT

vuvuzela
Apache-2.0

                                Apache License
                          Version 2.0, January 2004
                       http://www.apache.org/licenses/

  TERMS AND CONDITIONS FOR USE, REPRODUCTION, AND DISTRIBUTION

  1. Definitions.

     "License" shall mean the terms and conditions for use, reproduction,
     and distribution as defined by Sections 1 through 9 of this document.

     "Licensor" shall mean the copyright owner or entity authorized by
     the copyright owner that is granting the License.

     "Legal Entity" shall mean the union of the acting entity and all
     other entities that control, are controlled by, or are under common
     control with that entity. For the purposes of this definition,
     "control" means (i) the power, direct or indirect, to cause the
     direction or management of such entity, whether by contract or
     otherwise, or (ii) ownership of fifty percent (50%) or more of the
     outstanding shares, or (iii) beneficial ownership of such entity.

     "You" (or "Your") shall mean an individual or Legal Entity
     exercising permissions granted by this License.

     "Source" form shall mean the preferred form for making modifications,
     including but not limited to software source code, documentation
     source, and configuration files.

     "Object" form shall mean any form resulting from mechanical
     transformation or translation of a Source form, including but
     not limited to compiled object code, generated documentation,
     and conversions to other media types.

     "Work" shall mean the work of authorship, whether in Source or
     Object form, made available under the License, as indicated by a
     copyright notice that is included in or attached to the work
     (an example is provided in the Appendix below).

     "Derivative Works" shall mean any work, whether in Source or Object
     form, that is based on (or derived from) the Work and for which the
     editorial revisions, annotations, elaborations, or other modifications
     represent, as a whole, an original work of authorship. For the purposes
     of this License, Derivative Works shall not include works that remain
     separable from, or merely link (or bind by name) to the interfaces of,
     the Work and Derivative Works thereof.

     "Contribution" shall mean any work of authorship, including
     the original version of the Work and any modifications or additions
     to that Work or Derivative Works thereof, that is intentionally
     submitted to Licensor for inclusion in the Work by the copyright owner
     or by an individual or Legal Entity authorized to submit on behalf of
     the copyright owner. For the purposes of this definition, "submitted"
     means any form of electronic, verbal, or written communication sent
     to the Licensor or its representatives, including but not limited to
     communication on electronic mailing lists, source code control systems,
     and issue tracking systems that are managed by, or on behalf of, the
     Licensor for the purpose of discussing and improving the Work, but
     excluding communication that is conspicuously marked or otherwise
     designated in writing by the copyright owner as "Not a Contribution."

     "Contributor" shall mean Licensor and any individual or Legal Entity
     on behalf of whom a Contribution has been received by Licensor and
     subsequently incorporated within the Work.

  2. Grant of Copyright License. Subject to the terms and conditions of
     this License, each Contributor hereby grants to You a perpetual,
     worldwide, non-exclusive, no-charge, royalty-free, irrevocable
     copyright license to reproduce, prepare Derivative Works of,
     publicly display, publicly perform, sublicense, and distribute the
     Work and such Derivative Works in Source or Object form.

  3. Grant of Patent License. Subject to the terms and conditions of
     this License, each Contributor hereby grants to You a perpetual,
     worldwide, non-exclusive, no-charge, royalty-free, irrevocable
     (except as stated in this section) patent license to make, have made,
     use, offer to sell, sell, import, and otherwise transfer the Work,
     where such license applies only to those patent claims licensable
     by such Contributor that are necessarily infringed by their
     Contribution(s) alone or by combination of their Contribution(s)
     with the Work to which such Contribution(s) was submitted. If You
     institute patent litigation against any entity (including a
     cross-claim or counterclaim in a lawsuit) alleging that the Work
     or a Contribution incorporated within the Work constitutes direct
     or contributory patent infringement, then any patent licenses
     granted to You under this License for that Work shall terminate
     as of the date such litigation is filed.

  4. Redistribution. You may reproduce and distribute copies of the
     Work or Derivative Works thereof in any medium, with or without
     modifications, and in Source or Object form, provided that You
     meet the following conditions:

     (a) You must give any other recipients of the Work or
         Derivative Works a copy of this License; and

     (b) You must cause any modified files to carry prominent notices
         stating that You changed the files; and

     (c) You must retain, in the Source form of any Derivative Works
         that You distribute, all copyright, patent, trademark, and
         attribution notices from the Source form of the Work,
         excluding those notices that do not pertain to any part of
         the Derivative Works; and

     (d) If the Work includes a "NOTICE" text file as part of its
         distribution, then any Derivative Works that You distribute must
         include a readable copy of the attribution notices contained
         within such NOTICE file, excluding those notices that do not
         pertain to any part of the Derivative Works, in at least one
         of the following places: within a NOTICE text file distributed
         as part of the Derivative Works; within the Source form or
         documentation, if provided along with the Derivative Works; or,
         within a display generated by the Derivative Works, if and
         wherever such third-party notices normally appear. The contents
         of the NOTICE file are for informational purposes only and
         do not modify the License. You may add Your own attribution
         notices within Derivative Works that You distribute, alongside
         or as an addendum to the NOTICE text from the Work, provided
         that such additional attribution notices cannot be construed
         as modifying the License.

     You may add Your own copyright statement to Your modifications and
     may provide additional or different license terms and conditions
     for use, reproduction, or distribution of Your modifications, or
     for any such Derivative Works as a whole, provided Your use,
     reproduction, and distribution of the Work otherwise complies with
     the conditions stated in this License.

  5. Submission of Contributions. Unless You explicitly state otherwise,
     any Contribution intentionally submitted for inclusion in the Work
     by You to the Licensor shall be under the terms and conditions of
     this License, without any additional terms or conditions.
     Notwithstanding the above, nothing herein shall supersede or modify
     the terms of any separate license agreement you may have executed
     with Licensor regarding such Contributions.

  6. Trademarks. This License does not grant permission to use the trade
     names, trademarks, service marks, or product names of the Licensor,
     except as required for reasonable and customary use in describing the
     origin of the Work and reproducing the content of the NOTICE file.

  7. Disclaimer of Warranty. Unless required by applicable law or
     agreed to in writing, Licensor provides the Work (and each
     Contributor provides its Contributions) on an "AS IS" BASIS,
     WITHOUT WARRANTIES OR CONDITIONS OF ANY KIND, either express or
     implied, including, without limitation, any warranties or conditions
     of TITLE, NON-INFRINGEMENT, MERCHANTABILITY, or FITNESS FOR A
     PARTICULAR PURPOSE. You are solely responsible for determining the
     appropriateness of using or redistributing the Work and assume any
     risks associated with Your exercise of permissions under this License.

  8. Limitation of Liability. In no event and under no legal theory,
     whether in tort (including negligence), contract, or otherwise,
     unless required by applicable law (such as deliberate and grossly
     negligent acts) or agreed to in writing, shall any Contributor be
     liable to You for damages, including any direct, indirect, special,
     incidental, or consequential damages of any character arising as a
     result of this License or out of the use or inability to use the
     Work (including but not limited to damages for loss of goodwill,
     work stoppage, computer failure or malfunction, or any and all
     other commercial damages or losses), even if such Contributor
     has been advised of the possibility of such damages.

  9. Accepting Warranty or Additional Liability. While redistributing
     the Work or Derivative Works thereof, You may choose to offer,
     and charge a fee for, acceptance of support, warranty, indemnity,
     or other liability obligations and/or rights consistent with this
     License. However, in accepting such obligations, You may act only
     on Your own behalf and on Your sole responsibility, not on behalf
     of any other Contributor, and only if You agree to indemnify,
     defend, and hold each Contributor harmless for any liability
     incurred by, or claims asserted against, such Contributor by reason
     of your accepting any such warranty or additional liability.

  END OF TERMS AND CONDITIONS

  APPENDIX: How to apply the Apache License to your work.

     To apply the Apache License to your work, attach the following
     boilerplate notice, with the fields enclosed by brackets "[]"
     replaced with your own identifying information. (Don't include
     the brackets!)  The text should be enclosed in the appropriate
     comment syntax for the file format. We also recommend that a
     file or class name and description of purpose be included on the
     same "printed page" as the copyright notice for easier
     identification within third-party archives.

  Copyright [yyyy] [name of copyright owner]

  Licensed under the Apache License, Version 2.0 (the "License");
  you may not use this file except in compliance with the License.
  You may obtain a copy of the License at

      http://www.apache.org/licenses/LICENSE-2.0

  Unless required by applicable law or agreed to in writing, software
  distributed under the License is distributed on an "AS IS" BASIS,
  WITHOUT WARRANTIES OR CONDITIONS OF ANY KIND, either express or implied.
  See the License for the specific language governing permissions and
  limitations under the License.


wcwidth
MIT
wcwidth.js: JavaScript Portng of Markus Kuhn's wcwidth() Implementation
=======================================================================

Copyright (C) 2012 by Jun Woong.

This package is a JavaScript porting of `wcwidth()` implementation
[by Markus Kuhn](http://www.cl.cam.ac.uk/~mgk25/ucs/wcwidth.c).

Permission is hereby granted, free of charge, to any person obtaining a copy of
this software and associated documentation files (the "Software"), to deal in
the Software without restriction, including without limitation the rights to
use, copy, modify, merge, publish, distribute, sublicense, and/or sell copies
of the Software, and to permit persons to whom the Software is furnished to do
so, subject to the following conditions:

The above copyright notice and this permission notice shall be included in all
copies or substantial portions of the Software.


THIS SOFTWARE IS PROVIDED ``AS IS'' AND ANY EXPRESS OR IMPLIED WARRANTIES,
INCLUDING, BUT NOT LIMITED TO, THE IMPLIED WARRANTIES OF MERCHANTABILITY AND
FITNESS FOR A PARTICULAR PURPOSE ARE DISCLAIMED. IN NO EVENT SHALL THE AUTHOR
OR CONTRIBUTORS BE LIABLE FOR ANY DIRECT, INDIRECT, INCIDENTAL, SPECIAL,
EXEMPLARY, OR CONSEQUENTIAL DAMAGES (INCLUDING, BUT NOT LIMITED TO,
PROCUREMENT OF SUBSTITUTE GOODS OR SERVICES; LOSS OF USE, DATA, OR PROFITS; OR
BUSINESS INTERRUPTION) HOWEVER CAUSED AND ON ANY THEORY OF LIABILITY, WHETHER
IN CONTRACT, STRICT LIABILITY, OR TORT (INCLUDING NEGLIGENCE OR OTHERWISE)
ARISING IN ANY WAY OUT OF THE USE OF THIS SOFTWARE, EVEN IF ADVISED OF THE
POSSIBILITY OF SUCH DAMAGE.


zone.js
MIT
The MIT License

Copyright (c) 2010-2022 Google LLC. https://angular.io/license

Permission is hereby granted, free of charge, to any person obtaining a copy
of this software and associated documentation files (the "Software"), to deal
in the Software without restriction, including without limitation the rights
to use, copy, modify, merge, publish, distribute, sublicense, and/or sell
copies of the Software, and to permit persons to whom the Software is
furnished to do so, subject to the following conditions:

The above copyright notice and this permission notice shall be included in
all copies or substantial portions of the Software.

THE SOFTWARE IS PROVIDED "AS IS", WITHOUT WARRANTY OF ANY KIND, EXPRESS OR
IMPLIED, INCLUDING BUT NOT LIMITED TO THE WARRANTIES OF MERCHANTABILITY,
FITNESS FOR A PARTICULAR PURPOSE AND NONINFRINGEMENT. IN NO EVENT SHALL THE
AUTHORS OR COPYRIGHT HOLDERS BE LIABLE FOR ANY CLAIM, DAMAGES OR OTHER
LIABILITY, WHETHER IN AN ACTION OF CONTRACT, TORT OR OTHERWISE, ARISING FROM,
OUT OF OR IN CONNECTION WITH THE SOFTWARE OR THE USE OR OTHER DEALINGS IN
THE SOFTWARE.
