# Supplementary material for: CURTAIN—A unique web-based tool for exploration and sharing of MS-based proteomics data
Source: Proc Natl Acad Sci U S A. 2024 Feb 7;121(7):e2312676121. doi: 10.1073/pnas.2312676121 (PMC10873628; doi:10.1073/pnas.2312676121)
Supplement: Supplementary file 10 — Code S02 (ZIP) [file pnas.2312676121.sd09.zip › Alessi-Lab-curtainPTM-4e27155/docs/817.198835ea44f065e0.js]

(()=>{var Or={296:(Ae,Ee,ue)=>{var fe=ue(5407);Ae.exports=function(X,k){return X=X||{},Object.keys(k).forEach(function($){typeof X[$]>"u"&&(X[$]=fe(k[$]))}),X}},5407:Ae=>{var Ee=function(){"use strict";function ue(_,m,J,M){"object"==typeof m&&(J=m.depth,M=m.prototype,m=m.circular);var f=[],l=[],C=typeof Buffer<"u";return typeof m>"u"&&(m=!0),typeof J>"u"&&(J=1/0),function A(v,I){if(null===v)return null;if(0==I)return v;var j,N;if("object"!=typeof v)return v;if(ue.__isArray(v))j=[];else if(ue.__isRegExp(v))j=new RegExp(v.source,he(v)),v.lastIndex&&(j.lastIndex=v.lastIndex);else if(ue.__isDate(v))j=new Date(v.getTime());else{if(C&&Buffer.isBuffer(v))return j=Buffer.allocUnsafe?Buffer.allocUnsafe(v.length):new Buffer(v.length),v.copy(j),j;typeof M>"u"?(N=Object.getPrototypeOf(v),j=Object.create(N)):(j=Object.create(M),N=M)}if(m){var ke=f.indexOf(v);if(-1!=ke)return l[ke];f.push(v),l.push(j)}for(var Fe in v){var ut;N&&(ut=Object.getOwnPropertyDescriptor(N,Fe)),(!ut||null!=ut.set)&&(j[Fe]=A(v[Fe],I-1))}return j}(_,J)}function fe(_){return Object.prototype.toString.call(_)}function he(_){var m="";return _.global&&(m+="g"),_.ignoreCase&&(m+="i"),_.multiline&&(m+="m"),m}return ue.clonePrototype=function(m){if(null===m)return null;var J=function(){};return J.prototype=m,new J},ue.__objToStr=fe,ue.__isDate=function X(_){return"object"==typeof _&&"[object Date]"===fe(_)},ue.__isArray=function k(_){return"object"==typeof _&&"[object Array]"===fe(_)},ue.__isRegExp=function $(_){return"object"==typeof _&&"[object RegExp]"===fe(_)},ue.__getRegExpFlags=he,ue}();Ae.exports&&(Ae.exports=Ee)},2714:(Ae,Ee,ue)=>{var fe;try{fe=ue(8768)}catch{}function X(){this.rows=[],this.row={__printers:{}}}function k(f){return void 0===f?"":""+f}function $(f){var l=f.replace(/\u001b\[\d+m/g,"");return null==fe?l.length:fe(l)}function he(f){return function(l,C){var A=k(l),v=$(A);return(C>v?Array(C-v+1).join(f):"")+A}}Ae.exports=X,X.prototype.newRow=function(){return this.rows.push(this.row),this.row={__printers:{}},this},X.prototype.cell=function(f,l,C){return this.row[f]=l,this.row.__printers[f]=C||k,this},X.prototype.separator="  ",X.string=k,X.leftPadder=he;var _=X.padLeft=he(" ");function m(f){return function(C,A){var v=k(C),I=$(v);return v+(A>I?Array(A-I+1).join(f):"")}}X.rightPadder=m;var J=m(" ");function M(f,l){for(var C in f)"__printers"!=C&&l(C,f[C])}function xe(f,l){return f===l?0:void 0===f?1:void 0===l?-1:null===f?1:null===l?-1:f>l?1:f<l?-1:xe(String(f),String(l))}X.number=function(f){return function(l,C){if(null==l)return"";if("number"!=typeof l)throw new Error(l+" is not a number");var A=null==f?l+"":l.toFixed(f);return _(A,C)}},X.prototype.columns=function(){for(var f={},l=0;l<2;l++)this.rows.forEach(function(C){var A=0;M(C,function(v){A=Math.max(A,f[v]||0),f[v]=A,A++})});return Object.keys(f).sort(function(C,A){return f[C]-f[A]})},X.prototype.print=function(){var f=this.columns(),l=this.separator,C={},A="";return this.rows.forEach(function(v){M(v,function(I,j){var N=v.__printers[I].call(v,j);C[I]=Math.max($(N),C[I]||0)})}),this.rows.forEach(function(v){var I="";f.forEach(function(j){var N=C[j],ke=v.hasOwnProperty(j)?""+v.__printers[j].call(v,v[j],N):"";I+=J(ke,N)+l}),I=I.slice(0,-l.length),A+=I+"\n"}),A},X.prototype.toString=function(){var f=this.columns(),l=new X;return l.separator=this.separator,f.forEach(function(C){l.cell(C,C)}),l.newRow(),l.pushDelimeter(f),l.rows=l.rows.concat(this.rows),this.totals&&this.rows.length&&(l.pushDelimeter(f),this.forEachTotal(l.cell.bind(l)),l.newRow()),l.print()},X.prototype.pushDelimeter=function(f){return(f=f||this.columns()).forEach(function(l){this.cell(l,void 0,he("-"))},this),this.newRow()},X.prototype.forEachTotal=function(f){for(var l in this.totals){var C=this.totals[l],A=C.init,v=this.rows.length;this.rows.forEach(function(I,j){A=C.reduce.call(I,A,I[l],j,v)}),f(l,A,C.printer)}},X.prototype.printTransposed=function(f){f=f||{};var l=new X;return l.separator=f.separator||this.separator,this.columns().forEach(function(C){l.cell(0,C,f.namePrinter),this.rows.forEach(function(A,v){l.cell(v+1,A[C],A.__printers[C])}),l.newRow()},this),l.print()},X.prototype.sort=function(f){if("function"==typeof f)return this.rows.sort(f),this;var C=(Array.isArray(f)?f:this.columns()).map(function(A){var v="asc",I=/(.*)\|\s*(asc|des)\s*$/.exec(A);return I&&(A=I[1],v=I[2]),function(j,N){return"asc"==v?xe(j[A],N[A]):xe(N[A],j[A])}});return this.sort(function(A,v){for(var I=0;I<C.length;I++){var j=C[I](A,v);if(0!=j)return j}return 0})},X.prototype.total=function(f,l){return l=l||{},this.totals=this.totals||{},this.totals[f]={reduce:l.reduce||X.aggr.sum,printer:l.printer||_,init:l.init??0},this},(X.aggr={}).printer=function(f,l){return l=l||k,function(C,A){return _(f+l(C),A)}},X.aggr.sum=function(f,l){return f+l},X.aggr.avg=function(f,l,C,A){return f+=l,C+1==A?f/A:f},X.print=function(f,l,C){var A=l||{};l="function"==typeof l?l:function(j,N){for(var ke in j)if(j.hasOwnProperty(ke)){var Fe=A[ke]||{};N(Fe.name||ke,j[ke],Fe.printer)}};var v=new X,I=v.cell.bind(v);return Array.isArray(f)?(C=C||function(j){return j.toString()},f.forEach(function(j){l(j,I),v.newRow()})):(C=C||function(j){return j.printTransposed({separator:" : "})},l(f,I),v.newRow()),C(v)},X.log=function(f,l,C){console.log(X.print(f,l,C))},X.prototype.log=function(){console.log(this.toString())}},6942:function(Ae){Ae.exports=function(){"use strict";function Ee(p,S){return p(S={exports:{}},S.exports),S.exports}var ue=Ee(function(p){var S=p.exports=typeof window<"u"&&window.Math==Math?window:typeof self<"u"&&self.Math==Math?self:Function("return this")();"number"==typeof __g&&(__g=S)}),fe=Ee(function(p){var S=p.exports={version:"2.6.5"};"number"==typeof __e&&(__e=S)}),k=function(p){return"object"==typeof p?null!==p:"function"==typeof p},$=function(p){if(!k(p))throw TypeError(p+" is not an object!");return p},he=function(p){try{return!!p()}catch{return!0}},_=!he(function(){return 7!=Object.defineProperty({},"a",{get:function(){return 7}}).a}),m=ue.document,J=k(m)&&k(m.createElement),xe=!_&&!he(function(){return 7!=Object.defineProperty(function(p){return J?m.createElement(p):{}}("div"),"a",{get:function(){return 7}}).a}),l=Object.defineProperty,A={f:_?Object.defineProperty:function(S,Y,H){if($(S),Y=function(p,S){if(!k(p))return p;var Y,H;if(S&&"function"==typeof(Y=p.toString)&&!k(H=Y.call(p))||"function"==typeof(Y=p.valueOf)&&!k(H=Y.call(p))||!S&&"function"==typeof(Y=p.toString)&&!k(H=Y.call(p)))return H;throw TypeError("Can't convert object to primitive value")}(Y,!0),$(H),xe)try{return l(S,Y,H)}catch{}if("get"in H||"set"in H)throw TypeError("Accessors not supported!");return"value"in H&&(S[Y]=H.value),S}},I=_?function(p,S,Y){return A.f(p,S,function(p,S){return{enumerable:!(1&p),configurable:!(2&p),writable:!(4&p),value:S}}(1,Y))}:function(p,S,Y){return p[S]=Y,p},j={}.hasOwnProperty,N=function(p,S){return j.call(p,S)},ke=0,Fe=Math.random(),ge=Ee(function(p){var S="__core-js_shared__",Y=ue[S]||(ue[S]={});(p.exports=function(H,re){return Y[H]||(Y[H]=void 0!==re?re:{})})("versions",[]).push({version:fe.version,mode:"global",copyright:"\xa9 2019 Denis Pushkarev (zloirock.ru)"})})("native-function-to-string",Function.toString),x=Ee(function(p){var S=function(p){return"Symbol(".concat(void 0===p?"":p,")_",(++ke+Fe).toString(36))}("src"),Y="toString",H=(""+ge).split(Y);fe.inspectSource=function(re){return ge.call(re)},(p.exports=function(re,Ce,we,Bt){var at="function"==typeof we;at&&(N(we,"name")||I(we,"name",Ce)),re[Ce]!==we&&(at&&(N(we,S)||I(we,S,re[Ce]?""+re[Ce]:H.join(String(Ce)))),re===ue?re[Ce]=we:Bt?re[Ce]?re[Ce]=we:I(re,Ce,we):(delete re[Ce],I(re,Ce,we)))})(Function.prototype,Y,function(){return"function"==typeof this&&this[S]||ge.call(this)})}),L=function(p,S,Y){if(function(p){if("function"!=typeof p)throw TypeError(p+" is not a function!")}(p),void 0===S)return p;switch(Y){case 1:return function(H){return p.call(S,H)};case 2:return function(H,re){return p.call(S,H,re)};case 3:return function(H,re,Ce){return p.call(S,H,re,Ce)}}return function(){return p.apply(S,arguments)}},K="prototype",V=function(p,S,Y){var Pt,It,kt,Jt,H=p&V.F,re=p&V.G,we=p&V.P,Bt=p&V.B,at=re?ue:p&V.S?ue[S]||(ue[S]={}):(ue[S]||{})[K],Ht=re?fe:fe[S]||(fe[S]={}),Qt=Ht[K]||(Ht[K]={});for(Pt in re&&(Y=S),Y)kt=((It=!H&&at&&void 0!==at[Pt])?at:Y)[Pt],Jt=Bt&&It?L(kt,ue):we&&"function"==typeof kt?L(Function.call,kt):kt,at&&x(at,Pt,kt,p&V.U),Ht[Pt]!=kt&&I(Ht,Pt,Jt),we&&Qt[Pt]!=kt&&(Qt[Pt]=kt)};ue.core=fe,V.F=1,V.G=2,V.S=4,V.P=8,V.B=16,V.W=32,V.U=64,V.R=128;var Z=V,oe=Math.ceil,$e=Math.floor,Te=function(p){return isNaN(p=+p)?0:(p>0?$e:oe)(p)},se=(!1,function(S,Y){var we,Bt,H=String(function(p){if(null==p)throw TypeError("Can't call method on  "+p);return p}(S)),re=Te(Y),Ce=H.length;return re<0||re>=Ce?void 0:(we=H.charCodeAt(re))<55296||we>56319||re+1===Ce||(Bt=H.charCodeAt(re+1))<56320||Bt>57343?we:Bt-56320+(we-55296<<10)+65536});Z(Z.P,"String",{codePointAt:function(S){return se(this,S)}});var pt=Math.max,Q=Math.min,Re=function(p,S){return(p=Te(p))<0?pt(p+S,0):Q(p,S)},Me=String.fromCharCode,Ke=String.fromCodePoint;Z(Z.S+Z.F*(!!Ke&&1!=Ke.length),"String",{fromCodePoint:function(S){for(var we,Y=arguments,H=[],re=arguments.length,Ce=0;re>Ce;){if(we=+Y[Ce++],Re(we,1114111)!==we)throw RangeError(we+" is not a valid code point");H.push(we<65536?Me(we):Me(55296+((we-=65536)>>10),we%1024+56320))}return H.join("")}});var Ue,le,de,qe,ne,Le,me,bt,gt,pe,te,Ye,Dt,ee,Pe={Space_Separator:/[\u1680\u2000-\u200A\u202F\u205F\u3000]/,ID_Start:/[\xAA\xB5\xBA\xC0-\xD6\xD8-\xF6\xF8-\u02C1\u02C6-\u02D1\u02E0-\u02E4\u02EC\u02EE\u0370-\u0374\u0376\u0377\u037A-\u037D\u037F\u0386\u0388-\u038A\u038C\u038E-\u03A1\u03A3-\u03F5\u03F7-\u0481\u048A-\u052F\u0531-\u0556\u0559\u0561-\u0587\u05D0-\u05EA\u05F0-\u05F2\u0620-\u064A\u066E\u066F\u0671-\u06D3\u06D5\u06E5\u06E6\u06EE\u06EF\u06FA-\u06FC\u06FF\u0710\u0712-\u072F\u074D-\u07A5\u07B1\u07CA-\u07EA\u07F4\u07F5\u07FA\u0800-\u0815\u081A\u0824\u0828\u0840-\u0858\u0860-\u086A\u08A0-\u08B4\u08B6-\u08BD\u0904-\u0939\u093D\u0950\u0958-\u0961\u0971-\u0980\u0985-\u098C\u098F\u0990\u0993-\u09A8\u09AA-\u09B0\u09B2\u09B6-\u09B9\u09BD\u09CE\u09DC\u09DD\u09DF-\u09E1\u09F0\u09F1\u09FC\u0A05-\u0A0A\u0A0F\u0A10\u0A13-\u0A28\u0A2A-\u0A30\u0A32\u0A33\u0A35\u0A36\u0A38\u0A39\u0A59-\u0A5C\u0A5E\u0A72-\u0A74\u0A85-\u0A8D\u0A8F-\u0A91\u0A93-\u0AA8\u0AAA-\u0AB0\u0AB2\u0AB3\u0AB5-\u0AB9\u0ABD\u0AD0\u0AE0\u0AE1\u0AF9\u0B05-\u0B0C\u0B0F\u0B10\u0B13-\u0B28\u0B2A-\u0B30\u0B32\u0B33\u0B35-\u0B39\u0B3D\u0B5C\u0B5D\u0B5F-\u0B61\u0B71\u0B83\u0B85-\u0B8A\u0B8E-\u0B90\u0B92-\u0B95\u0B99\u0B9A\u0B9C\u0B9E\u0B9F\u0BA3\u0BA4\u0BA8-\u0BAA\u0BAE-\u0BB9\u0BD0\u0C05-\u0C0C\u0C0E-\u0C10\u0C12-\u0C28\u0C2A-\u0C39\u0C3D\u0C58-\u0C5A\u0C60\u0C61\u0C80\u0C85-\u0C8C\u0C8E-\u0C90\u0C92-\u0CA8\u0CAA-\u0CB3\u0CB5-\u0CB9\u0CBD\u0CDE\u0CE0\u0CE1\u0CF1\u0CF2\u0D05-\u0D0C\u0D0E-\u0D10\u0D12-\u0D3A\u0D3D\u0D4E\u0D54-\u0D56\u0D5F-\u0D61\u0D7A-\u0D7F\u0D85-\u0D96\u0D9A-\u0DB1\u0DB3-\u0DBB\u0DBD\u0DC0-\u0DC6\u0E01-\u0E30\u0E32\u0E33\u0E40-\u0E46\u0E81\u0E82\u0E84\u0E87\u0E88\u0E8A\u0E8D\u0E94-\u0E97\u0E99-\u0E9F\u0EA1-\u0EA3\u0EA5\u0EA7\u0EAA\u0EAB\u0EAD-\u0EB0\u0EB2\u0EB3\u0EBD\u0EC0-\u0EC4\u0EC6\u0EDC-\u0EDF\u0F00\u0F40-\u0F47\u0F49-\u0F6C\u0F88-\u0F8C\u1000-\u102A\u103F\u1050-\u1055\u105A-\u105D\u1061\u1065\u1066\u106E-\u1070\u1075-\u1081\u108E\u10A0-\u10C5\u10C7\u10CD\u10D0-\u10FA\u10FC-\u1248\u124A-\u124D\u1250-\u1256\u1258\u125A-\u125D\u1260-\u1288\u128A-\u128D\u1290-\u12B0\u12B2-\u12B5\u12B8-\u12BE\u12C0\u12C2-\u12C5\u12C8-\u12D6\u12D8-\u1310\u1312-\u1315\u1318-\u135A\u1380-\u138F\u13A0-\u13F5\u13F8-\u13FD\u1401-\u166C\u166F-\u167F\u1681-\u169A\u16A0-\u16EA\u16EE-\u16F8\u1700-\u170C\u170E-\u1711\u1720-\u1731\u1740-\u1751\u1760-\u176C\u176E-\u1770\u1780-\u17B3\u17D7\u17DC\u1820-\u1877\u1880-\u1884\u1887-\u18A8\u18AA\u18B0-\u18F5\u1900-\u191E\u1950-\u196D\u1970-\u1974\u1980-\u19AB\u19B0-\u19C9\u1A00-\u1A16\u1A20-\u1A54\u1AA7\u1B05-\u1B33\u1B45-\u1B4B\u1B83-\u1BA0\u1BAE\u1BAF\u1BBA-\u1BE5\u1C00-\u1C23\u1C4D-\u1C4F\u1C5A-\u1C7D\u1C80-\u1C88\u1CE9-\u1CEC\u1CEE-\u1CF1\u1CF5\u1CF6\u1D00-\u1DBF\u1E00-\u1F15\u1F18-\u1F1D\u1F20-\u1F45\u1F48-\u1F4D\u1F50-\u1F57\u1F59\u1F5B\u1F5D\u1F5F-\u1F7D\u1F80-\u1FB4\u1FB6-\u1FBC\u1FBE\u1FC2-\u1FC4\u1FC6-\u1FCC\u1FD0-\u1FD3\u1FD6-\u1FDB\u1FE0-\u1FEC\u1FF2-\u1FF4\u1FF6-\u1FFC\u2071\u207F\u2090-\u209C\u2102\u2107\u210A-\u2113\u2115\u2119-\u211D\u2124\u2126\u2128\u212A-\u212D\u212F-\u2139\u213C-\u213F\u2145-\u2149\u214E\u2160-\u2188\u2C00-\u2C2E\u2C30-\u2C5E\u2C60-\u2CE4\u2CEB-\u2CEE\u2CF2\u2CF3\u2D00-\u2D25\u2D27\u2D2D\u2D30-\u2D67\u2D6F\u2D80-\u2D96\u2DA0-\u2DA6\u2DA8-\u2DAE\u2DB0-\u2DB6\u2DB8-\u2DBE\u2DC0-\u2DC6\u2DC8-\u2DCE\u2DD0-\u2DD6\u2DD8-\u2DDE\u2E2F\u3005-\u3007\u3021-\u3029\u3031-\u3035\u3038-\u303C\u3041-\u3096\u309D-\u309F\u30A1-\u30FA\u30FC-\u30FF\u3105-\u312E\u3131-\u318E\u31A0-\u31BA\u31F0-\u31FF\u3400-\u4DB5\u4E00-\u9FEA\uA000-\uA48C\uA4D0-\uA4FD\uA500-\uA60C\uA610-\uA61F\uA62A\uA62B\uA640-\uA66E\uA67F-\uA69D\uA6A0-\uA6EF\uA717-\uA71F\uA722-\uA788\uA78B-\uA7AE\uA7B0-\uA7B7\uA7F7-\uA801\uA803-\uA805\uA807-\uA80A\uA80C-\uA822\uA840-\uA873\uA882-\uA8B3\uA8F2-\uA8F7\uA8FB\uA8FD\uA90A-\uA925\uA930-\uA946\uA960-\uA97C\uA984-\uA9B2\uA9CF\uA9E0-\uA9E4\uA9E6-\uA9EF\uA9FA-\uA9FE\uAA00-\uAA28\uAA40-\uAA42\uAA44-\uAA4B\uAA60-\uAA76\uAA7A\uAA7E-\uAAAF\uAAB1\uAAB5\uAAB6\uAAB9-\uAABD\uAAC0\uAAC2\uAADB-\uAADD\uAAE0-\uAAEA\uAAF2-\uAAF4\uAB01-\uAB06\uAB09-\uAB0E\uAB11-\uAB16\uAB20-\uAB26\uAB28-\uAB2E\uAB30-\uAB5A\uAB5C-\uAB65\uAB70-\uABE2\uAC00-\uD7A3\uD7B0-\uD7C6\uD7CB-\uD7FB\uF900-\uFA6D\uFA70-\uFAD9\uFB00-\uFB06\uFB13-\uFB17\uFB1D\uFB1F-\uFB28\uFB2A-\uFB36\uFB38-\uFB3C\uFB3E\uFB40\uFB41\uFB43\uFB44\uFB46-\uFBB1\uFBD3-\uFD3D\uFD50-\uFD8F\uFD92-\uFDC7\uFDF0-\uFDFB\uFE70-\uFE74\uFE76-\uFEFC\uFF21-\uFF3A\uFF41-\uFF5A\uFF66-\uFFBE\uFFC2-\uFFC7\uFFCA-\uFFCF\uFFD2-\uFFD7\uFFDA-\uFFDC]|\uD800[\uDC00-\uDC0B\uDC0D-\uDC26\uDC28-\uDC3A\uDC3C\uDC3D\uDC3F-\uDC4D\uDC50-\uDC5D\uDC80-\uDCFA\uDD40-\uDD74\uDE80-\uDE9C\uDEA0-\uDED0\uDF00-\uDF1F\uDF2D-\uDF4A\uDF50-\uDF75\uDF80-\uDF9D\uDFA0-\uDFC3\uDFC8-\uDFCF\uDFD1-\uDFD5]|\uD801[\uDC00-\uDC9D\uDCB0-\uDCD3\uDCD8-\uDCFB\uDD00-\uDD27\uDD30-\uDD63\uDE00-\uDF36\uDF40-\uDF55\uDF60-\uDF67]|\uD802[\uDC00-\uDC05\uDC08\uDC0A-\uDC35\uDC37\uDC38\uDC3C\uDC3F-\uDC55\uDC60-\uDC76\uDC80-\uDC9E\uDCE0-\uDCF2\uDCF4\uDCF5\uDD00-\uDD15\uDD20-\uDD39\uDD80-\uDDB7\uDDBE\uDDBF\uDE00\uDE10-\uDE13\uDE15-\uDE17\uDE19-\uDE33\uDE60-\uDE7C\uDE80-\uDE9C\uDEC0-\uDEC7\uDEC9-\uDEE4\uDF00-\uDF35\uDF40-\uDF55\uDF60-\uDF72\uDF80-\uDF91]|\uD803[\uDC00-\uDC48\uDC80-\uDCB2\uDCC0-\uDCF2]|\uD804[\uDC03-\uDC37\uDC83-\uDCAF\uDCD0-\uDCE8\uDD03-\uDD26\uDD50-\uDD72\uDD76\uDD83-\uDDB2\uDDC1-\uDDC4\uDDDA\uDDDC\uDE00-\uDE11\uDE13-\uDE2B\uDE80-\uDE86\uDE88\uDE8A-\uDE8D\uDE8F-\uDE9D\uDE9F-\uDEA8\uDEB0-\uDEDE\uDF05-\uDF0C\uDF0F\uDF10\uDF13-\uDF28\uDF2A-\uDF30\uDF32\uDF33\uDF35-\uDF39\uDF3D\uDF50\uDF5D-\uDF61]|\uD805[\uDC00-\uDC34\uDC47-\uDC4A\uDC80-\uDCAF\uDCC4\uDCC5\uDCC7\uDD80-\uDDAE\uDDD8-\uDDDB\uDE00-\uDE2F\uDE44\uDE80-\uDEAA\uDF00-\uDF19]|\uD806[\uDCA0-\uDCDF\uDCFF\uDE00\uDE0B-\uDE32\uDE3A\uDE50\uDE5C-\uDE83\uDE86-\uDE89\uDEC0-\uDEF8]|\uD807[\uDC00-\uDC08\uDC0A-\uDC2E\uDC40\uDC72-\uDC8F\uDD00-\uDD06\uDD08\uDD09\uDD0B-\uDD30\uDD46]|\uD808[\uDC00-\uDF99]|\uD809[\uDC00-\uDC6E\uDC80-\uDD43]|[\uD80C\uD81C-\uD820\uD840-\uD868\uD86A-\uD86C\uD86F-\uD872\uD874-\uD879][\uDC00-\uDFFF]|\uD80D[\uDC00-\uDC2E]|\uD811[\uDC00-\uDE46]|\uD81A[\uDC00-\uDE38\uDE40-\uDE5E\uDED0-\uDEED\uDF00-\uDF2F\uDF40-\uDF43\uDF63-\uDF77\uDF7D-\uDF8F]|\uD81B[\uDF00-\uDF44\uDF50\uDF93-\uDF9F\uDFE0\uDFE1]|\uD821[\uDC00-\uDFEC]|\uD822[\uDC00-\uDEF2]|\uD82C[\uDC00-\uDD1E\uDD70-\uDEFB]|\uD82F[\uDC00-\uDC6A\uDC70-\uDC7C\uDC80-\uDC88\uDC90-\uDC99]|\uD835[\uDC00-\uDC54\uDC56-\uDC9C\uDC9E\uDC9F\uDCA2\uDCA5\uDCA6\uDCA9-\uDCAC\uDCAE-\uDCB9\uDCBB\uDCBD-\uDCC3\uDCC5-\uDD05\uDD07-\uDD0A\uDD0D-\uDD14\uDD16-\uDD1C\uDD1E-\uDD39\uDD3B-\uDD3E\uDD40-\uDD44\uDD46\uDD4A-\uDD50\uDD52-\uDEA5\uDEA8-\uDEC0\uDEC2-\uDEDA\uDEDC-\uDEFA\uDEFC-\uDF14\uDF16-\uDF34\uDF36-\uDF4E\uDF50-\uDF6E\uDF70-\uDF88\uDF8A-\uDFA8\uDFAA-\uDFC2\uDFC4-\uDFCB]|\uD83A[\uDC00-\uDCC4\uDD00-\uDD43]|\uD83B[\uDE00-\uDE03\uDE05-\uDE1F\uDE21\uDE22\uDE24\uDE27\uDE29-\uDE32\uDE34-\uDE37\uDE39\uDE3B\uDE42\uDE47\uDE49\uDE4B\uDE4D-\uDE4F\uDE51\uDE52\uDE54\uDE57\uDE59\uDE5B\uDE5D\uDE5F\uDE61\uDE62\uDE64\uDE67-\uDE6A\uDE6C-\uDE72\uDE74-\uDE77\uDE79-\uDE7C\uDE7E\uDE80-\uDE89\uDE8B-\uDE9B\uDEA1-\uDEA3\uDEA5-\uDEA9\uDEAB-\uDEBB]|\uD869[\uDC00-\uDED6\uDF00-\uDFFF]|\uD86D[\uDC00-\uDF34\uDF40-\uDFFF]|\uD86E[\uDC00-\uDC1D\uDC20-\uDFFF]|\uD873[\uDC00-\uDEA1\uDEB0-\uDFFF]|\uD87A[\uDC00-\uDFE0]|\uD87E[\uDC00-\uDE1D]/,ID_Continue:/[\xAA\xB5\xBA\xC0-\xD6\xD8-\xF6\xF8-\u02C1\u02C6-\u02D1\u02E0-\u02E4\u02EC\u02EE\u0300-\u0374\u0376\u0377\u037A-\u037D\u037F\u0386\u0388-\u038A\u038C\u038E-\u03A1\u03A3-\u03F5\u03F7-\u0481\u0483-\u0487\u048A-\u052F\u0531-\u0556\u0559\u0561-\u0587\u0591-\u05BD\u05BF\u05C1\u05C2\u05C4\u05C5\u05C7\u05D0-\u05EA\u05F0-\u05F2\u0610-\u061A\u0620-\u0669\u066E-\u06D3\u06D5-\u06DC\u06DF-\u06E8\u06EA-\u06FC\u06FF\u0710-\u074A\u074D-\u07B1\u07C0-\u07F5\u07FA\u0800-\u082D\u0840-\u085B\u0860-\u086A\u08A0-\u08B4\u08B6-\u08BD\u08D4-\u08E1\u08E3-\u0963\u0966-\u096F\u0971-\u0983\u0985-\u098C\u098F\u0990\u0993-\u09A8\u09AA-\u09B0\u09B2\u09B6-\u09B9\u09BC-\u09C4\u09C7\u09C8\u09CB-\u09CE\u09D7\u09DC\u09DD\u09DF-\u09E3\u09E6-\u09F1\u09FC\u0A01-\u0A03\u0A05-\u0A0A\u0A0F\u0A10\u0A13-\u0A28\u0A2A-\u0A30\u0A32\u0A33\u0A35\u0A36\u0A38\u0A39\u0A3C\u0A3E-\u0A42\u0A47\u0A48\u0A4B-\u0A4D\u0A51\u0A59-\u0A5C\u0A5E\u0A66-\u0A75\u0A81-\u0A83\u0A85-\u0A8D\u0A8F-\u0A91\u0A93-\u0AA8\u0AAA-\u0AB0\u0AB2\u0AB3\u0AB5-\u0AB9\u0ABC-\u0AC5\u0AC7-\u0AC9\u0ACB-\u0ACD\u0AD0\u0AE0-\u0AE3\u0AE6-\u0AEF\u0AF9-\u0AFF\u0B01-\u0B03\u0B05-\u0B0C\u0B0F\u0B10\u0B13-\u0B28\u0B2A-\u0B30\u0B32\u0B33\u0B35-\u0B39\u0B3C-\u0B44\u0B47\u0B48\u0B4B-\u0B4D\u0B56\u0B57\u0B5C\u0B5D\u0B5F-\u0B63\u0B66-\u0B6F\u0B71\u0B82\u0B83\u0B85-\u0B8A\u0B8E-\u0B90\u0B92-\u0B95\u0B99\u0B9A\u0B9C\u0B9E\u0B9F\u0BA3\u0BA4\u0BA8-\u0BAA\u0BAE-\u0BB9\u0BBE-\u0BC2\u0BC6-\u0BC8\u0BCA-\u0BCD\u0BD0\u0BD7\u0BE6-\u0BEF\u0C00-\u0C03\u0C05-\u0C0C\u0C0E-\u0C10\u0C12-\u0C28\u0C2A-\u0C39\u0C3D-\u0C44\u0C46-\u0C48\u0C4A-\u0C4D\u0C55\u0C56\u0C58-\u0C5A\u0C60-\u0C63\u0C66-\u0C6F\u0C80-\u0C83\u0C85-\u0C8C\u0C8E-\u0C90\u0C92-\u0CA8\u0CAA-\u0CB3\u0CB5-\u0CB9\u0CBC-\u0CC4\u0CC6-\u0CC8\u0CCA-\u0CCD\u0CD5\u0CD6\u0CDE\u0CE0-\u0CE3\u0CE6-\u0CEF\u0CF1\u0CF2\u0D00-\u0D03\u0D05-\u0D0C\u0D0E-\u0D10\u0D12-\u0D44\u0D46-\u0D48\u0D4A-\u0D4E\u0D54-\u0D57\u0D5F-\u0D63\u0D66-\u0D6F\u0D7A-\u0D7F\u0D82\u0D83\u0D85-\u0D96\u0D9A-\u0DB1\u0DB3-\u0DBB\u0DBD\u0DC0-\u0DC6\u0DCA\u0DCF-\u0DD4\u0DD6\u0DD8-\u0DDF\u0DE6-\u0DEF\u0DF2\u0DF3\u0E01-\u0E3A\u0E40-\u0E4E\u0E50-\u0E59\u0E81\u0E82\u0E84\u0E87\u0E88\u0E8A\u0E8D\u0E94-\u0E97\u0E99-\u0E9F\u0EA1-\u0EA3\u0EA5\u0EA7\u0EAA\u0EAB\u0EAD-\u0EB9\u0EBB-\u0EBD\u0EC0-\u0EC4\u0EC6\u0EC8-\u0ECD\u0ED0-\u0ED9\u0EDC-\u0EDF\u0F00\u0F18\u0F19\u0F20-\u0F29\u0F35\u0F37\u0F39\u0F3E-\u0F47\u0F49-\u0F6C\u0F71-\u0F84\u0F86-\u0F97\u0F99-\u0FBC\u0FC6\u1000-\u1049\u1050-\u109D\u10A0-\u10C5\u10C7\u10CD\u10D0-\u10FA\u10FC-\u1248\u124A-\u124D\u1250-\u1256\u1258\u125A-\u125D\u1260-\u1288\u128A-\u128D\u1290-\u12B0\u12B2-\u12B5\u12B8-\u12BE\u12C0\u12C2-\u12C5\u12C8-\u12D6\u12D8-\u1310\u1312-\u1315\u1318-\u135A\u135D-\u135F\u1380-\u138F\u13A0-\u13F5\u13F8-\u13FD\u1401-\u166C\u166F-\u167F\u1681-\u169A\u16A0-\u16EA\u16EE-\u16F8\u1700-\u170C\u170E-\u1714\u1720-\u1734\u1740-\u1753\u1760-\u176C\u176E-\u1770\u1772\u1773\u1780-\u17D3\u17D7\u17DC\u17DD\u17E0-\u17E9\u180B-\u180D\u1810-\u1819\u1820-\u1877\u1880-\u18AA\u18B0-\u18F5\u1900-\u191E\u1920-\u192B\u1930-\u193B\u1946-\u196D\u1970-\u1974\u1980-\u19AB\u19B0-\u19C9\u19D0-\u19D9\u1A00-\u1A1B\u1A20-\u1A5E\u1A60-\u1A7C\u1A7F-\u1A89\u1A90-\u1A99\u1AA7\u1AB0-\u1ABD\u1B00-\u1B4B\u1B50-\u1B59\u1B6B-\u1B73\u1B80-\u1BF3\u1C00-\u1C37\u1C40-\u1C49\u1C4D-\u1C7D\u1C80-\u1C88\u1CD0-\u1CD2\u1CD4-\u1CF9\u1D00-\u1DF9\u1DFB-\u1F15\u1F18-\u1F1D\u1F20-\u1F45\u1F48-\u1F4D\u1F50-\u1F57\u1F59\u1F5B\u1F5D\u1F5F-\u1F7D\u1F80-\u1FB4\u1FB6-\u1FBC\u1FBE\u1FC2-\u1FC4\u1FC6-\u1FCC\u1FD0-\u1FD3\u1FD6-\u1FDB\u1FE0-\u1FEC\u1FF2-\u1FF4\u1FF6-\u1FFC\u203F\u2040\u2054\u2071\u207F\u2090-\u209C\u20D0-\u20DC\u20E1\u20E5-\u20F0\u2102\u2107\u210A-\u2113\u2115\u2119-\u211D\u2124\u2126\u2128\u212A-\u212D\u212F-\u2139\u213C-\u213F\u2145-\u2149\u214E\u2160-\u2188\u2C00-\u2C2E\u2C30-\u2C5E\u2C60-\u2CE4\u2CEB-\u2CF3\u2D00-\u2D25\u2D27\u2D2D\u2D30-\u2D67\u2D6F\u2D7F-\u2D96\u2DA0-\u2DA6\u2DA8-\u2DAE\u2DB0-\u2DB6\u2DB8-\u2DBE\u2DC0-\u2DC6\u2DC8-\u2DCE\u2DD0-\u2DD6\u2DD8-\u2DDE\u2DE0-\u2DFF\u2E2F\u3005-\u3007\u3021-\u302F\u3031-\u3035\u3038-\u303C\u3041-\u3096\u3099\u309A\u309D-\u309F\u30A1-\u30FA\u30FC-\u30FF\u3105-\u312E\u3131-\u318E\u31A0-\u31BA\u31F0-\u31FF\u3400-\u4DB5\u4E00-\u9FEA\uA000-\uA48C\uA4D0-\uA4FD\uA500-\uA60C\uA610-\uA62B\uA640-\uA66F\uA674-\uA67D\uA67F-\uA6F1\uA717-\uA71F\uA722-\uA788\uA78B-\uA7AE\uA7B0-\uA7B7\uA7F7-\uA827\uA840-\uA873\uA880-\uA8C5\uA8D0-\uA8D9\uA8E0-\uA8F7\uA8FB\uA8FD\uA900-\uA92D\uA930-\uA953\uA960-\uA97C\uA980-\uA9C0\uA9CF-\uA9D9\uA9E0-\uA9FE\uAA00-\uAA36\uAA40-\uAA4D\uAA50-\uAA59\uAA60-\uAA76\uAA7A-\uAAC2\uAADB-\uAADD\uAAE0-\uAAEF\uAAF2-\uAAF6\uAB01-\uAB06\uAB09-\uAB0E\uAB11-\uAB16\uAB20-\uAB26\uAB28-\uAB2E\uAB30-\uAB5A\uAB5C-\uAB65\uAB70-\uABEA\uABEC\uABED\uABF0-\uABF9\uAC00-\uD7A3\uD7B0-\uD7C6\uD7CB-\uD7FB\uF900-\uFA6D\uFA70-\uFAD9\uFB00-\uFB06\uFB13-\uFB17\uFB1D-\uFB28\uFB2A-\uFB36\uFB38-\uFB3C\uFB3E\uFB40\uFB41\uFB43\uFB44\uFB46-\uFBB1\uFBD3-\uFD3D\uFD50-\uFD8F\uFD92-\uFDC7\uFDF0-\uFDFB\uFE00-\uFE0F\uFE20-\uFE2F\uFE33\uFE34\uFE4D-\uFE4F\uFE70-\uFE74\uFE76-\uFEFC\uFF10-\uFF19\uFF21-\uFF3A\uFF3F\uFF41-\uFF5A\uFF66-\uFFBE\uFFC2-\uFFC7\uFFCA-\uFFCF\uFFD2-\uFFD7\uFFDA-\uFFDC]|\uD800[\uDC00-\uDC0B\uDC0D-\uDC26\uDC28-\uDC3A\uDC3C\uDC3D\uDC3F-\uDC4D\uDC50-\uDC5D\uDC80-\uDCFA\uDD40-\uDD74\uDDFD\uDE80-\uDE9C\uDEA0-\uDED0\uDEE0\uDF00-\uDF1F\uDF2D-\uDF4A\uDF50-\uDF7A\uDF80-\uDF9D\uDFA0-\uDFC3\uDFC8-\uDFCF\uDFD1-\uDFD5]|\uD801[\uDC00-\uDC9D\uDCA0-\uDCA9\uDCB0-\uDCD3\uDCD8-\uDCFB\uDD00-\uDD27\uDD30-\uDD63\uDE00-\uDF36\uDF40-\uDF55\uDF60-\uDF67]|\uD802[\uDC00-\uDC05\uDC08\uDC0A-\uDC35\uDC37\uDC38\uDC3C\uDC3F-\uDC55\uDC60-\uDC76\uDC80-\uDC9E\uDCE0-\uDCF2\uDCF4\uDCF5\uDD00-\uDD15\uDD20-\uDD39\uDD80-\uDDB7\uDDBE\uDDBF\uDE00-\uDE03\uDE05\uDE06\uDE0C-\uDE13\uDE15-\uDE17\uDE19-\uDE33\uDE38-\uDE3A\uDE3F\uDE60-\uDE7C\uDE80-\uDE9C\uDEC0-\uDEC7\uDEC9-\uDEE6\uDF00-\uDF35\uDF40-\uDF55\uDF60-\uDF72\uDF80-\uDF91]|\uD803[\uDC00-\uDC48\uDC80-\uDCB2\uDCC0-\uDCF2]|\uD804[\uDC00-\uDC46\uDC66-\uDC6F\uDC7F-\uDCBA\uDCD0-\uDCE8\uDCF0-\uDCF9\uDD00-\uDD34\uDD36-\uDD3F\uDD50-\uDD73\uDD76\uDD80-\uDDC4\uDDCA-\uDDCC\uDDD0-\uDDDA\uDDDC\uDE00-\uDE11\uDE13-\uDE37\uDE3E\uDE80-\uDE86\uDE88\uDE8A-\uDE8D\uDE8F-\uDE9D\uDE9F-\uDEA8\uDEB0-\uDEEA\uDEF0-\uDEF9\uDF00-\uDF03\uDF05-\uDF0C\uDF0F\uDF10\uDF13-\uDF28\uDF2A-\uDF30\uDF32\uDF33\uDF35-\uDF39\uDF3C-\uDF44\uDF47\uDF48\uDF4B-\uDF4D\uDF50\uDF57\uDF5D-\uDF63\uDF66-\uDF6C\uDF70-\uDF74]|\uD805[\uDC00-\uDC4A\uDC50-\uDC59\uDC80-\uDCC5\uDCC7\uDCD0-\uDCD9\uDD80-\uDDB5\uDDB8-\uDDC0\uDDD8-\uDDDD\uDE00-\uDE40\uDE44\uDE50-\uDE59\uDE80-\uDEB7\uDEC0-\uDEC9\uDF00-\uDF19\uDF1D-\uDF2B\uDF30-\uDF39]|\uD806[\uDCA0-\uDCE9\uDCFF\uDE00-\uDE3E\uDE47\uDE50-\uDE83\uDE86-\uDE99\uDEC0-\uDEF8]|\uD807[\uDC00-\uDC08\uDC0A-\uDC36\uDC38-\uDC40\uDC50-\uDC59\uDC72-\uDC8F\uDC92-\uDCA7\uDCA9-\uDCB6\uDD00-\uDD06\uDD08\uDD09\uDD0B-\uDD36\uDD3A\uDD3C\uDD3D\uDD3F-\uDD47\uDD50-\uDD59]|\uD808[\uDC00-\uDF99]|\uD809[\uDC00-\uDC6E\uDC80-\uDD43]|[\uD80C\uD81C-\uD820\uD840-\uD868\uD86A-\uD86C\uD86F-\uD872\uD874-\uD879][\uDC00-\uDFFF]|\uD80D[\uDC00-\uDC2E]|\uD811[\uDC00-\uDE46]|\uD81A[\uDC00-\uDE38\uDE40-\uDE5E\uDE60-\uDE69\uDED0-\uDEED\uDEF0-\uDEF4\uDF00-\uDF36\uDF40-\uDF43\uDF50-\uDF59\uDF63-\uDF77\uDF7D-\uDF8F]|\uD81B[\uDF00-\uDF44\uDF50-\uDF7E\uDF8F-\uDF9F\uDFE0\uDFE1]|\uD821[\uDC00-\uDFEC]|\uD822[\uDC00-\uDEF2]|\uD82C[\uDC00-\uDD1E\uDD70-\uDEFB]|\uD82F[\uDC00-\uDC6A\uDC70-\uDC7C\uDC80-\uDC88\uDC90-\uDC99\uDC9D\uDC9E]|\uD834[\uDD65-\uDD69\uDD6D-\uDD72\uDD7B-\uDD82\uDD85-\uDD8B\uDDAA-\uDDAD\uDE42-\uDE44]|\uD835[\uDC00-\uDC54\uDC56-\uDC9C\uDC9E\uDC9F\uDCA2\uDCA5\uDCA6\uDCA9-\uDCAC\uDCAE-\uDCB9\uDCBB\uDCBD-\uDCC3\uDCC5-\uDD05\uDD07-\uDD0A\uDD0D-\uDD14\uDD16-\uDD1C\uDD1E-\uDD39\uDD3B-\uDD3E\uDD40-\uDD44\uDD46\uDD4A-\uDD50\uDD52-\uDEA5\uDEA8-\uDEC0\uDEC2-\uDEDA\uDEDC-\uDEFA\uDEFC-\uDF14\uDF16-\uDF34\uDF36-\uDF4E\uDF50-\uDF6E\uDF70-\uDF88\uDF8A-\uDFA8\uDFAA-\uDFC2\uDFC4-\uDFCB\uDFCE-\uDFFF]|\uD836[\uDE00-\uDE36\uDE3B-\uDE6C\uDE75\uDE84\uDE9B-\uDE9F\uDEA1-\uDEAF]|\uD838[\uDC00-\uDC06\uDC08-\uDC18\uDC1B-\uDC21\uDC23\uDC24\uDC26-\uDC2A]|\uD83A[\uDC00-\uDCC4\uDCD0-\uDCD6\uDD00-\uDD4A\uDD50-\uDD59]|\uD83B[\uDE00-\uDE03\uDE05-\uDE1F\uDE21\uDE22\uDE24\uDE27\uDE29-\uDE32\uDE34-\uDE37\uDE39\uDE3B\uDE42\uDE47\uDE49\uDE4B\uDE4D-\uDE4F\uDE51\uDE52\uDE54\uDE57\uDE59\uDE5B\uDE5D\uDE5F\uDE61\uDE62\uDE64\uDE67-\uDE6A\uDE6C-\uDE72\uDE74-\uDE77\uDE79-\uDE7C\uDE7E\uDE80-\uDE89\uDE8B-\uDE9B\uDEA1-\uDEA3\uDEA5-\uDEA9\uDEAB-\uDEBB]|\uD869[\uDC00-\uDED6\uDF00-\uDFFF]|\uD86D[\uDC00-\uDF34\uDF40-\uDFFF]|\uD86E[\uDC00-\uDC1D\uDC20-\uDFFF]|\uD873[\uDC00-\uDEA1\uDEB0-\uDFFF]|\uD87A[\uDC00-\uDFE0]|\uD87E[\uDC00-\uDE1D]|\uDB40[\uDD00-\uDDEF]/},ve_isSpaceSeparator=function(S){return"string"==typeof S&&Pe.Space_Separator.test(S)},ve_isIdStartChar=function(S){return"string"==typeof S&&(S>="a"&&S<="z"||S>="A"&&S<="Z"||"$"===S||"_"===S||Pe.ID_Start.test(S))},ve_isIdContinueChar=function(S){return"string"==typeof S&&(S>="a"&&S<="z"||S>="A"&&S<="Z"||S>="0"&&S<="9"||"$"===S||"_"===S||"\u200c"===S||"\u200d"===S||Pe.ID_Continue.test(S))},ve_isDigit=function(S){return"string"==typeof S&&/[0-9]/.test(S)},ve_isHexDigit=function(S){return"string"==typeof S&&/[0-9A-Fa-f]/.test(S)};function Xe(p,S,Y){var H=p[S];if(null!=H&&"object"==typeof H)if(Array.isArray(H))for(var re=0;re<H.length;re++){var Ce=String(re),we=Xe(H,Ce,Y);void 0===we?delete H[Ce]:Object.defineProperty(H,Ce,{value:we,writable:!0,enumerable:!0,configurable:!0})}else for(var Bt in H){var at=Xe(H,Bt,Y);void 0===at?delete H[Bt]:Object.defineProperty(H,Bt,{value:at,writable:!0,enumerable:!0,configurable:!0})}return Y.call(p,S,H)}function Lt(){for(pe="default",te="",Ye=!1,Dt=1;;){ee=et();var p=mt[pe]();if(p)return p}}function et(){if(Ue[qe])return String.fromCodePoint(Ue.codePointAt(qe))}function B(){var p=et();return"\n"===p?(ne++,Le=0):p?Le+=p.length:Le++,p&&(qe+=p.length),p}var mt={default:function(){switch(ee){case"\t":case"\v":case"\f":case" ":case"\xa0":case"\ufeff":case"\n":case"\r":case"\u2028":case"\u2029":return void B();case"/":return B(),void(pe="comment");case void 0:return B(),ze("eof")}if(!ve_isSpaceSeparator(ee))return mt[le]();B()},comment:function(){switch(ee){case"*":return B(),void(pe="multiLineComment");case"/":return B(),void(pe="singleLineComment")}throw He(B())},multiLineComment:function(){switch(ee){case"*":return B(),void(pe="multiLineCommentAsterisk");case void 0:throw He(B())}B()},multiLineCommentAsterisk:function(){switch(ee){case"*":return void B();case"/":return B(),void(pe="default");case void 0:throw He(B())}B(),pe="multiLineComment"},singleLineComment:function(){switch(ee){case"\n":case"\r":case"\u2028":case"\u2029":return B(),void(pe="default");case void 0:return B(),ze("eof")}B()},value:function(){switch(ee){case"{":case"[":return ze("punctuator",B());case"n":return B(),qt("ull"),ze("null",null);case"t":return B(),qt("rue"),ze("boolean",!0);case"f":return B(),qt("alse"),ze("boolean",!1);case"-":case"+":return"-"===B()&&(Dt=-1),void(pe="sign");case".":return te=B(),void(pe="decimalPointLeading");case"0":return te=B(),void(pe="zero");case"1":case"2":case"3":case"4":case"5":case"6":case"7":case"8":case"9":return te=B(),void(pe="decimalInteger");case"I":return B(),qt("nfinity"),ze("numeric",1/0);case"N":return B(),qt("aN"),ze("numeric",NaN);case'"':case"'":return Ye='"'===B(),te="",void(pe="string")}throw He(B())},identifierNameStartEscape:function(){if("u"!==ee)throw He(B());B();var S=Xt();switch(S){case"$":case"_":break;default:if(!ve_isIdStartChar(S))throw sr()}te+=S,pe="identifierName"},identifierName:function(){switch(ee){case"$":case"_":case"\u200c":case"\u200d":return void(te+=B());case"\\":return B(),void(pe="identifierNameEscape")}if(!ve_isIdContinueChar(ee))return ze("identifier",te);te+=B()},identifierNameEscape:function(){if("u"!==ee)throw He(B());B();var S=Xt();switch(S){case"$":case"_":case"\u200c":case"\u200d":break;default:if(!ve_isIdContinueChar(S))throw sr()}te+=S,pe="identifierName"},sign:function(){switch(ee){case".":return te=B(),void(pe="decimalPointLeading");case"0":return te=B(),void(pe="zero");case"1":case"2":case"3":case"4":case"5":case"6":case"7":case"8":case"9":return te=B(),void(pe="decimalInteger");case"I":return B(),qt("nfinity"),ze("numeric",Dt*(1/0));case"N":return B(),qt("aN"),ze("numeric",NaN)}throw He(B())},zero:function(){switch(ee){case".":return te+=B(),void(pe="decimalPoint");case"e":case"E":return te+=B(),void(pe="decimalExponent");case"x":case"X":return te+=B(),void(pe="hexadecimal")}return ze("numeric",0*Dt)},decimalInteger:function(){switch(ee){case".":return te+=B(),void(pe="decimalPoint");case"e":case"E":return te+=B(),void(pe="decimalExponent")}if(!ve_isDigit(ee))return ze("numeric",Dt*Number(te));te+=B()},decimalPointLeading:function(){if(ve_isDigit(ee))return te+=B(),void(pe="decimalFraction");throw He(B())},decimalPoint:function(){switch(ee){case"e":case"E":return te+=B(),void(pe="decimalExponent")}return ve_isDigit(ee)?(te+=B(),void(pe="decimalFraction")):ze("numeric",Dt*Number(te))},decimalFraction:function(){switch(ee){case"e":case"E":return te+=B(),void(pe="decimalExponent")}if(!ve_isDigit(ee))return ze("numeric",Dt*Number(te));te+=B()},decimalExponent:function(){switch(ee){case"+":case"-":return te+=B(),void(pe="decimalExponentSign")}if(ve_isDigit(ee))return te+=B(),void(pe="decimalExponentInteger");throw He(B())},decimalExponentSign:function(){if(ve_isDigit(ee))return te+=B(),void(pe="decimalExponentInteger");throw He(B())},decimalExponentInteger:function(){if(!ve_isDigit(ee))return ze("numeric",Dt*Number(te));te+=B()},hexadecimal:function(){if(ve_isHexDigit(ee))return te+=B(),void(pe="hexadecimalInteger");throw He(B())},hexadecimalInteger:function(){if(!ve_isHexDigit(ee))return ze("numeric",Dt*Number(te));te+=B()},string:function(){switch(ee){case"\\":return B(),void(te+=function cr(){switch(et()){case"b":return B(),"\b";case"f":return B(),"\f";case"n":return B(),"\n";case"r":return B(),"\r";case"t":return B(),"\t";case"v":return B(),"\v";case"0":if(B(),ve_isDigit(et()))throw He(B());return"\0";case"x":return B(),function lr(){var p="",S=et();if(!ve_isHexDigit(S)||(p+=B(),S=et(),!ve_isHexDigit(S)))throw He(B());return p+=B(),String.fromCodePoint(parseInt(p,16))}();case"u":return B(),Xt();case"\n":case"\u2028":case"\u2029":return B(),"";case"\r":return B(),"\n"===et()&&B(),"";case"1":case"2":case"3":case"4":case"5":case"6":case"7":case"8":case"9":case void 0:throw He(B())}return B()}());case'"':return Ye?(B(),ze("string",te)):void(te+=B());case"'":return Ye?void(te+=B()):(B(),ze("string",te));case"\n":case"\r":throw He(B());case"\u2028":case"\u2029":!function hr(p){console.warn("JSON5: '"+rr(p)+"' in strings is not valid ECMAScript; consider escaping")}(ee);break;case void 0:throw He(B())}te+=B()},start:function(){switch(ee){case"{":case"[":return ze("punctuator",B())}pe="value"},beforePropertyName:function(){switch(ee){case"$":case"_":return te=B(),void(pe="identifierName");case"\\":return B(),void(pe="identifierNameStartEscape");case"}":return ze("punctuator",B());case'"':case"'":return Ye='"'===B(),void(pe="string")}if(ve_isIdStartChar(ee))return te+=B(),void(pe="identifierName");throw He(B())},afterPropertyName:function(){if(":"===ee)return ze("punctuator",B());throw He(B())},beforePropertyValue:function(){pe="value"},afterPropertyValue:function(){switch(ee){case",":case"}":return ze("punctuator",B())}throw He(B())},beforeArrayValue:function(){if("]"===ee)return ze("punctuator",B());pe="value"},afterArrayValue:function(){switch(ee){case",":case"]":return ze("punctuator",B())}throw He(B())},end:function(){throw He(B())}};function ze(p,S){return{type:p,value:S,line:ne,column:Le}}function qt(p){for(var S=0,Y=p;S<Y.length;S+=1){var H=Y[S];if(et()!==H)throw He(B());B()}}function Xt(){for(var p="",S=4;S-- >0;){var Y=et();if(!ve_isHexDigit(Y))throw He(B());p+=B()}return String.fromCodePoint(parseInt(p,16))}var or={start:function(){if("eof"===me.type)throw Yt();b()},beforePropertyName:function(){switch(me.type){case"identifier":case"string":return bt=me.value,void(le="afterPropertyName");case"punctuator":return void _t();case"eof":throw Yt()}},afterPropertyName:function(){if("eof"===me.type)throw Yt();le="beforePropertyValue"},beforePropertyValue:function(){if("eof"===me.type)throw Yt();b()},beforeArrayValue:function(){if("eof"===me.type)throw Yt();"punctuator"!==me.type||"]"!==me.value?b():_t()},afterPropertyValue:function(){if("eof"===me.type)throw Yt();switch(me.value){case",":return void(le="beforePropertyName");case"}":_t()}},afterArrayValue:function(){if("eof"===me.type)throw Yt();switch(me.value){case",":return void(le="beforeArrayValue");case"]":_t()}},end:function(){}};function b(){var p;switch(me.type){case"punctuator":switch(me.value){case"{":p={};break;case"[":p=[]}break;case"null":case"boolean":case"numeric":case"string":p=me.value}if(void 0===gt)gt=p;else{var S=de[de.length-1];Array.isArray(S)?S.push(p):Object.defineProperty(S,bt,{value:p,writable:!0,enumerable:!0,configurable:!0})}if(null!==p&&"object"==typeof p)de.push(p),le=Array.isArray(p)?"beforeArrayValue":"beforePropertyName";else{var Y=de[de.length-1];le=null==Y?"end":Array.isArray(Y)?"afterArrayValue":"afterPropertyValue"}}function _t(){de.pop();var p=de[de.length-1];le=null==p?"end":Array.isArray(p)?"afterArrayValue":"afterPropertyValue"}function He(p){return nr(void 0===p?"JSON5: invalid end of input at "+ne+":"+Le:"JSON5: invalid character '"+rr(p)+"' at "+ne+":"+Le)}function Yt(){return nr("JSON5: invalid end of input at "+ne+":"+Le)}function sr(){return nr("JSON5: invalid identifier character at "+ne+":"+(Le-=5))}function rr(p){var S={"'":"\\'",'"':'\\"',"\\":"\\\\","\b":"\\b","\f":"\\f","\n":"\\n","\r":"\\r","\t":"\\t","\v":"\\v","\0":"\\0","\u2028":"\\u2028","\u2029":"\\u2029"};if(S[p])return S[p];if(p<" "){var Y=p.charCodeAt(0).toString(16);return"\\x"+("00"+Y).substring(Y.length)}return p}function nr(p){var S=new SyntaxError(p);return S.lineNumber=ne,S.columnNumber=Le,S}return{parse:function(S,Y){Ue=String(S),le="start",de=[],qe=0,ne=1,Le=0,me=void 0,bt=void 0,gt=void 0;do{me=Lt(),or[le]()}while("eof"!==me.type);return"function"==typeof Y?Xe({"":gt},"",Y):gt},stringify:function(S,Y,H){var we,Bt,Ht,re=[],Ce="",at="";if(null!=Y&&"object"==typeof Y&&!Array.isArray(Y)&&(H=Y.space,Ht=Y.quote,Y=Y.replacer),"function"==typeof Y)Bt=Y;else if(Array.isArray(Y)){we=[];for(var Qt=0,Pt=Y;Qt<Pt.length;Qt+=1){var It=Pt[Qt],kt=void 0;"string"==typeof It?kt=It:("number"==typeof It||It instanceof String||It instanceof Number)&&(kt=String(It)),void 0!==kt&&we.indexOf(kt)<0&&we.push(kt)}}return H instanceof Number?H=Number(H):H instanceof String&&(H=String(H)),"number"==typeof H?H>0&&(H=Math.min(10,Math.floor(H)),at="          ".substr(0,H)):"string"==typeof H&&(at=H.substr(0,10)),Jt("",{"":S});function Jt(_e,Ct){var ae=Ct[_e];switch(null!=ae&&("function"==typeof ae.toJSON5?ae=ae.toJSON5(_e):"function"==typeof ae.toJSON&&(ae=ae.toJSON(_e))),Bt&&(ae=Bt.call(Ct,_e,ae)),ae instanceof Number?ae=Number(ae):ae instanceof String?ae=String(ae):ae instanceof Boolean&&(ae=ae.valueOf()),ae){case null:return"null";case!0:return"true";case!1:return"false"}return"string"==typeof ae?ir(ae):"number"==typeof ae?String(ae):"object"==typeof ae?Array.isArray(ae)?function Dr(_e){if(re.indexOf(_e)>=0)throw TypeError("Converting circular structure to JSON5");re.push(_e);var At,Ct=Ce;Ce+=at;for(var ae=[],wt=0;wt<_e.length;wt++){var Tt=Jt(String(wt),_e);ae.push(void 0!==Tt?Tt:"null")}if(0===ae.length)At="[]";else if(""===at)At="["+ae.join(",")+"]";else{var $t=ae.join(",\n"+Ce);At="[\n"+Ce+$t+",\n"+Ct+"]"}return re.pop(),Ce=Ct,At}(ae):function ur(_e){if(re.indexOf(_e)>=0)throw TypeError("Converting circular structure to JSON5");re.push(_e);var Zt,Mt,Ct=Ce;Ce+=at;for(var wt=[],Tt=0,At=we||Object.keys(_e);Tt<At.length;Tt+=1){var Wt=At[Tt],Ut=Jt(Wt,_e);if(void 0!==Ut){var $t=vr(Wt)+":";""!==at&&($t+=" "),wt.push($t+=Ut)}}return 0===wt.length?Zt="{}":""===at?Zt="{"+(Mt=wt.join(","))+"}":(Mt=wt.join(",\n"+Ce),Zt="{\n"+Ce+Mt+",\n"+Ct+"}"),re.pop(),Ce=Ct,Zt}(ae):void 0}function ir(_e){for(var Ct={"'":.1,'"':.2},ae={"'":"\\'",'"':'\\"',"\\":"\\\\","\b":"\\b","\f":"\\f","\n":"\\n","\r":"\\r","\t":"\\t","\v":"\\v","\0":"\\0","\u2028":"\\u2028","\u2029":"\\u2029"},wt="",Tt=0;Tt<_e.length;Tt++){var At=_e[Tt];switch(At){case"'":case'"':Ct[At]++,wt+=At;continue;case"\0":if(ve_isDigit(_e[Tt+1])){wt+="\\x00";continue}}if(ae[At])wt+=ae[At];else if(At<" "){var Wt=At.charCodeAt(0).toString(16);wt+="\\x"+("00"+Wt).substring(Wt.length)}else wt+=At}var Ut=Ht||Object.keys(Ct).reduce(function($t,Zt){return Ct[$t]<Ct[Zt]?$t:Zt});return Ut+(wt=wt.replace(new RegExp(Ut,"g"),ae[Ut]))+Ut}function vr(_e){if(0===_e.length)return ir(_e);var Ct=String.fromCodePoint(_e.codePointAt(0));if(!ve_isIdStartChar(Ct))return ir(_e);for(var ae=Ct.length;ae<_e.length;ae++)if(!ve_isIdContinueChar(String.fromCodePoint(_e.codePointAt(ae))))return ir(_e);return _e}}}}()},3990:function(Ae,Ee,ue){var fe,X;fe=function(){var k,$,f,l,A,_={},m={},J={currentLocale:"en",zeroFormat:null,nullFormat:null,defaultFormat:"0,0",scalePercentBy100:!0},M={currentLocale:J.currentLocale,zeroFormat:J.zeroFormat,nullFormat:J.nullFormat,defaultFormat:J.defaultFormat,scalePercentBy100:J.scalePercentBy100};function xe(f,l){this._input=f,this._value=l}return(k=function(f){var l,C,A,v;if(k.isNumeral(f))l=f.value();else if(0===f||typeof f>"u")l=0;else if(null===f||$.isNaN(f))l=null;else if("string"==typeof f)if(M.zeroFormat&&f===M.zeroFormat)l=0;else if(M.nullFormat&&f===M.nullFormat||!f.replace(/[^0-9]+/g,"").length)l=null;else{for(C in _)if((v="function"==typeof _[C].regexps.unformat?_[C].regexps.unformat():_[C].regexps.unformat)&&f.match(v)){A=_[C].unformat;break}l=(A=A||k._.stringToNumber)(f)}else l=Number(f)||null;return new xe(f,l)}).version="2.0.6",k.isNumeral=function(f){return f instanceof xe},k._=$={numberToFormat:function(f,l,C){var x,w,Z,oe,$e,Te,U,j,A=m[k.options.currentLocale],v=!1,I=!1,N="",ke=1e12,Fe=1e9,ut=1e6,Qe="",ge=!1;if(f=f||0,w=Math.abs(f),k._.includes(l,"(")?(v=!0,l=l.replace(/[\(|\)]/g,"")):(k._.includes(l,"+")||k._.includes(l,"-"))&&($e=k._.includes(l,"+")?l.indexOf("+"):f<0?l.indexOf("-"):-1,l=l.replace(/[\+|\-]/g,"")),k._.includes(l,"a")&&(x=!!(x=l.match(/a(k|m|b|t)?/))&&x[1],k._.includes(l," a")&&(N=" "),l=l.replace(new RegExp(N+"a[kmbt]?"),""),w>=ke&&!x||"t"===x?(N+=A.abbreviations.trillion,f/=ke):w<ke&&w>=Fe&&!x||"b"===x?(N+=A.abbreviations.billion,f/=Fe):w<Fe&&w>=ut&&!x||"m"===x?(N+=A.abbreviations.million,f/=ut):(w<ut&&w>=1e3&&!x||"k"===x)&&(N+=A.abbreviations.thousand,f/=1e3)),k._.includes(l,"[.]")&&(I=!0,l=l.replace("[.]",".")),Z=f.toString().split(".")[0],oe=l.split(".")[1],Te=l.indexOf(","),j=(l.split(".")[0].split(",")[0].match(/0/g)||[]).length,oe?(k._.includes(oe,"[")?(oe=(oe=oe.replace("]","")).split("["),Qe=k._.toFixed(f,oe[0].length+oe[1].length,C,oe[1].length)):Qe=k._.toFixed(f,oe.length,C),Z=Qe.split(".")[0],Qe=k._.includes(Qe,".")?A.delimiters.decimal+Qe.split(".")[1]:"",I&&0===Number(Qe.slice(1))&&(Qe="")):Z=k._.toFixed(f,0,C),N&&!x&&Number(Z)>=1e3&&N!==A.abbreviations.trillion)switch(Z=String(Number(Z)/1e3),N){case A.abbreviations.thousand:N=A.abbreviations.million;break;case A.abbreviations.million:N=A.abbreviations.billion;break;case A.abbreviations.billion:N=A.abbreviations.trillion}if(k._.includes(Z,"-")&&(Z=Z.slice(1),ge=!0),Z.length<j)for(var ye=j-Z.length;ye>0;ye--)Z="0"+Z;return Te>-1&&(Z=Z.toString().replace(/(\d)(?=(\d{3})+(?!\d))/g,"$1"+A.delimiters.thousands)),0===l.indexOf(".")&&(Z=""),U=Z+Qe+(N||""),v?U=(v&&ge?"(":"")+U+(v&&ge?")":""):$e>=0?U=0===$e?(ge?"-":"+")+U:U+(ge?"-":"+"):ge&&(U="-"+U),U},stringToNumber:function(f){var v,I,N,l=m[M.currentLocale],C=f,A={thousand:3,million:6,billion:9,trillion:12};if(M.zeroFormat&&f===M.zeroFormat)I=0;else if(M.nullFormat&&f===M.nullFormat||!f.replace(/[^0-9]+/g,"").length)I=null;else{for(v in I=1,"."!==l.delimiters.decimal&&(f=f.replace(/\./g,"").replace(l.delimiters.decimal,".")),A)if(N=new RegExp("[^a-zA-Z]"+l.abbreviations[v]+"(?:\\)|(\\"+l.currency.symbol+")?(?:\\))?)?$"),C.match(N)){I*=Math.pow(10,A[v]);break}I*=(f.split("-").length+Math.min(f.split("(").length-1,f.split(")").length-1))%2?1:-1,f=f.replace(/[^0-9\.]+/g,""),I*=Number(f)}return I},isNaN:function(f){return"number"==typeof f&&isNaN(f)},includes:function(f,l){return-1!==f.indexOf(l)},insert:function(f,l,C){return f.slice(0,C)+l+f.slice(C)},reduce:function(f,l){if(null===this)throw new TypeError("Array.prototype.reduce called on null or undefined");if("function"!=typeof l)throw new TypeError(l+" is not a function");var I,C=Object(f),A=C.length>>>0,v=0;if(3===arguments.length)I=arguments[2];else{for(;v<A&&!(v in C);)v++;if(v>=A)throw new TypeError("Reduce of empty array with no initial value");I=C[v++]}for(;v<A;v++)v in C&&(I=l(I,C[v],v,C));return I},multiplier:function(f){var l=f.toString().split(".");return l.length<2?1:Math.pow(10,l[1].length)},correctionFactor:function(){return Array.prototype.slice.call(arguments).reduce(function(l,C){var A=$.multiplier(C);return l>A?l:A},1)},toFixed:function(f,l,C,A){var j,N,ke,Fe,v=f.toString().split("."),I=l-(A||0);return j=2===v.length?Math.min(Math.max(v[1].length,I),l):I,ke=Math.pow(10,j),Fe=(C(f+"e+"+j)/ke).toFixed(j),A>l-j&&(N=new RegExp("\\.?0{1,"+(A-(l-j))+"}$"),Fe=Fe.replace(N,"")),Fe}},k.options=M,k.formats=_,k.locales=m,k.locale=function(f){return f&&(M.currentLocale=f.toLowerCase()),M.currentLocale},k.localeData=function(f){if(!f)return m[M.currentLocale];if(f=f.toLowerCase(),!m[f])throw new Error("Unknown locale : "+f);return m[f]},k.reset=function(){for(var f in J)M[f]=J[f]},k.zeroFormat=function(f){M.zeroFormat="string"==typeof f?f:null},k.nullFormat=function(f){M.nullFormat="string"==typeof f?f:null},k.defaultFormat=function(f){M.defaultFormat="string"==typeof f?f:"0.0"},k.register=function(f,l,C){if(l=l.toLowerCase(),this[f+"s"][l])throw new TypeError(l+" "+f+" already registered.");return this[f+"s"][l]=C,C},k.validate=function(f,l){var C,A,v,I,j,N,ke,Fe;if("string"!=typeof f&&(f+="",console.warn&&console.warn("Numeral.js: Value is not string. It has been co-erced to: ",f)),(f=f.trim()).match(/^\d+$/))return!0;if(""===f)return!1;try{ke=k.localeData(l)}catch{ke=k.localeData(k.locale())}return v=ke.currency.symbol,j=ke.abbreviations,C=ke.delimiters.decimal,A="."===ke.delimiters.thousands?"\\.":ke.delimiters.thousands,!(null!==(Fe=f.match(/^[^\d]+/))&&(f=f.substr(1),Fe[0]!==v)||null!==(Fe=f.match(/[^\d]+$/))&&(f=f.slice(0,-1),Fe[0]!==j.thousand&&Fe[0]!==j.million&&Fe[0]!==j.billion&&Fe[0]!==j.trillion)||(N=new RegExp(A+"{2}"),f.match(/[^\d.,]/g)||(I=f.split(C)).length>2||(I.length<2?!I[0].match(/^\d+.*\d$/)||I[0].match(N):1===I[0].length?!I[0].match(/^\d+$/)||I[0].match(N)||!I[1].match(/^\d+$/):!I[0].match(/^\d+.*\d$/)||I[0].match(N)||!I[1].match(/^\d+$/))))},k.fn=xe.prototype={clone:function(){return k(this)},format:function(f,l){var v,I,j,C=this._value,A=f||M.defaultFormat;if(l=l||Math.round,0===C&&null!==M.zeroFormat)I=M.zeroFormat;else if(null===C&&null!==M.nullFormat)I=M.nullFormat;else{for(v in _)if(A.match(_[v].regexps.format)){j=_[v].format;break}I=(j=j||k._.numberToFormat)(C,A,l)}return I},value:function(){return this._value},input:function(){return this._input},set:function(f){return this._value=Number(f),this},add:function(f){var l=$.correctionFactor.call(null,this._value,f);return this._value=$.reduce([this._value,f],function C(A,v,I,j){return A+Math.round(l*v)},0)/l,this},subtract:function(f){var l=$.correctionFactor.call(null,this._value,f);return this._value=$.reduce([f],function C(A,v,I,j){return A-Math.round(l*v)},Math.round(this._value*l))/l,this},multiply:function(f){return this._value=$.reduce([this._value,f],function l(C,A,v,I){var j=$.correctionFactor(C,A);return Math.round(C*j)*Math.round(A*j)/Math.round(j*j)},1),this},divide:function(f){return this._value=$.reduce([this._value,f],function l(C,A,v,I){var j=$.correctionFactor(C,A);return Math.round(C*j)/Math.round(A*j)}),this},difference:function(f){return Math.abs(k(this._value).subtract(f).value())}},k.register("locale","en",{delimiters:{thousands:",",decimal:"."},abbreviations:{thousand:"k",million:"m",billion:"b",trillion:"t"},ordinal:function(f){var l=f%10;return 1==~~(f%100/10)?"th":1===l?"st":2===l?"nd":3===l?"rd":"th"},currency:{symbol:"$"}}),k.register("format","bps",{regexps:{format:/(BPS)/,unformat:/(BPS)/},format:function(f,l,C){var v,A=k._.includes(l," BPS")?" ":"";return f*=1e4,l=l.replace(/\s?BPS/,""),v=k._.numberToFormat(f,l,C),k._.includes(v,")")?((v=v.split("")).splice(-1,0,A+"BPS"),v=v.join("")):v=v+A+"BPS",v},unformat:function(f){return+(1e-4*k._.stringToNumber(f)).toFixed(15)}}),A="("+(A=(f={base:1e3,suffixes:["B","KB","MB","GB","TB","PB","EB","ZB","YB"]}).suffixes.concat((l={base:1024,suffixes:["B","KiB","MiB","GiB","TiB","PiB","EiB","ZiB","YiB"]}).suffixes.filter(function(v){return f.suffixes.indexOf(v)<0})).join("|")).replace("B","B(?!PS)")+")",k.register("format","bytes",{regexps:{format:/([0\s]i?b)/,unformat:new RegExp(A)},format:function(v,I,j){var ut,Rt,Qe,ke=k._.includes(I,"ib")?l:f,Fe=k._.includes(I," b")||k._.includes(I," ib")?" ":"";for(I=I.replace(/\s?i?b/,""),ut=0;ut<=ke.suffixes.length;ut++)if(Rt=Math.pow(ke.base,ut),Qe=Math.pow(ke.base,ut+1),null===v||0===v||v>=Rt&&v<Qe){Fe+=ke.suffixes[ut],Rt>0&&(v/=Rt);break}return k._.numberToFormat(v,I,j)+Fe},unformat:function(v){var j,N,I=k._.stringToNumber(v);if(I){for(j=f.suffixes.length-1;j>=0;j--){if(k._.includes(v,f.suffixes[j])){N=Math.pow(f.base,j);break}if(k._.includes(v,l.suffixes[j])){N=Math.pow(l.base,j);break}}I*=N||1}return I}}),k.register("format","currency",{regexps:{format:/(\$)/},format:function(f,l,C){var I,j,N,A=k.locales[k.options.currentLocale],v={before:l.match(/^([\+|\-|\(|\s|\$]*)/)[0],after:l.match(/([\+|\-|\)|\s|\$]*)$/)[0]};for(l=l.replace(/\s?\$\s?/,""),I=k._.numberToFormat(f,l,C),f>=0?(v.before=v.before.replace(/[\-\(]/,""),v.after=v.after.replace(/[\-\)]/,"")):f<0&&!k._.includes(v.before,"-")&&!k._.includes(v.before,"(")&&(v.before="-"+v.before),N=0;N<v.before.length;N++)switch(j=v.before[N],j){case"$":I=k._.insert(I,A.currency.symbol,N);break;case" ":I=k._.insert(I," ",N+A.currency.symbol.length-1)}for(N=v.after.length-1;N>=0;N--)switch(j=v.after[N],j){case"$":I=N===v.after.length-1?I+A.currency.symbol:k._.insert(I,A.currency.symbol,-(v.after.length-(1+N)));break;case" ":I=N===v.after.length-1?I+" ":k._.insert(I," ",-(v.after.length-(1+N)+A.currency.symbol.length-1))}return I}}),k.register("format","exponential",{regexps:{format:/(e\+|e-)/,unformat:/(e\+|e-)/},format:function(f,l,C){var I=("number"!=typeof f||k._.isNaN(f)?"0e+0":f.toExponential()).split("e");return l=l.replace(/e[\+|\-]{1}0/,""),k._.numberToFormat(Number(I[0]),l,C)+"e"+I[1]},unformat:function(f){var l=k._.includes(f,"e+")?f.split("e+"):f.split("e-"),C=Number(l[0]),A=Number(l[1]);return A=k._.includes(f,"e-")?A*=-1:A,k._.reduce([C,Math.pow(10,A)],function v(I,j,N,ke){var Fe=k._.correctionFactor(I,j);return I*Fe*(j*Fe)/(Fe*Fe)},1)}}),k.register("format","ordinal",{regexps:{format:/(o)/},format:function(f,l,C){var A=k.locales[k.options.currentLocale],I=k._.includes(l," o")?" ":"";return l=l.replace(/\s?o/,""),I+=A.ordinal(f),k._.numberToFormat(f,l,C)+I}}),k.register("format","percentage",{regexps:{format:/(%)/,unformat:/(%)/},format:function(f,l,C){var v,A=k._.includes(l," %")?" ":"";return k.options.scalePercentBy100&&(f*=100),l=l.replace(/\s?\%/,""),v=k._.numberToFormat(f,l,C),k._.includes(v,")")?((v=v.split("")).splice(-1,0,A+"%"),v=v.join("")):v=v+A+"%",v},unformat:function(f){var l=k._.stringToNumber(f);return k.options.scalePercentBy100?.01*l:l}}),k.register("format","time",{regexps:{format:/(:)/,unformat:/(:)/},format:function(f,l,C){var A=Math.floor(f/60/60),v=Math.floor((f-60*A*60)/60),I=Math.round(f-60*A*60-60*v);return A+":"+(v<10?"0"+v:v)+":"+(I<10?"0"+I:I)},unformat:function(f){var l=f.split(":"),C=0;return 3===l.length?(C+=60*Number(l[0])*60,C+=60*Number(l[1]),C+=Number(l[2])):2===l.length&&(C+=60*Number(l[0]),C+=Number(l[1])),Number(C)}}),k},void 0!==(X=fe.call(Ee,ue,Ee,Ae))&&(Ae.exports=X)},3028:function(Ae,Ee){var ue,X;ue=function k(){"use strict";var $=typeof self<"u"?self:typeof window<"u"?window:void 0!==$?$:{},he=!$.document&&!!$.postMessage,_=he&&/blob:/i.test(($.location||{}).protocol),m={},J=0,M={parse:function(x,w){var L=(w=w||{}).dynamicTyping||!1;if(ge(L)&&(w.dynamicTypingFunction=L,L={}),w.dynamicTyping=L,w.transform=!!ge(w.transform)&&w.transform,w.worker&&M.WORKERS_SUPPORTED){var K=function(){if(!M.WORKERS_SUPPORTED)return!1;var $e,Te,Z=($e=$.URL||$.webkitURL||null,Te=k.toString(),M.BLOB_URL||(M.BLOB_URL=$e.createObjectURL(new Blob(["(",Te,")();"],{type:"text/javascript"})))),oe=new $.Worker(Z);return oe.onmessage=ke,oe.id=J++,m[oe.id]=oe}();return K.userStep=w.step,K.userChunk=w.chunk,K.userComplete=w.complete,K.userError=w.error,w.step=ge(w.step),w.chunk=ge(w.chunk),w.complete=ge(w.complete),w.error=ge(w.error),delete w.worker,void K.postMessage({input:x,config:w,workerId:K.id})}var V=null;return"string"==typeof x?V=w.download?new l(w):new A(w):!0===x.readable&&ge(x.read)&&ge(x.on)?V=new v(w):($.File&&x instanceof File||x instanceof Object)&&(V=new C(w)),V.stream(x)},unparse:function(x,w){var L=!1,K=!0,V=",",Z="\r\n",oe='"',$e=oe+oe,Te=!1,U=null;!function(){if("object"==typeof w){if("string"!=typeof w.delimiter||M.BAD_DELIMITERS.filter(function(Q){return-1!==w.delimiter.indexOf(Q)}).length||(V=w.delimiter),("boolean"==typeof w.quotes||"function"==typeof w.quotes||Array.isArray(w.quotes))&&(L=w.quotes),"boolean"!=typeof w.skipEmptyLines&&"string"!=typeof w.skipEmptyLines||(Te=w.skipEmptyLines),"string"==typeof w.newline&&(Z=w.newline),"string"==typeof w.quoteChar&&(oe=w.quoteChar),"boolean"==typeof w.header&&(K=w.header),Array.isArray(w.columns)){if(0===w.columns.length)throw new Error("Option columns is empty");U=w.columns}void 0!==w.escapeChar&&($e=w.escapeChar+oe)}}();var ye=new RegExp(j(oe),"g");if("string"==typeof x&&(x=JSON.parse(x)),Array.isArray(x)){if(!x.length||Array.isArray(x[0]))return be(null,x,Te);if("object"==typeof x[0])return be(U||se(x[0]),x,Te)}else if("object"==typeof x)return"string"==typeof x.data&&(x.data=JSON.parse(x.data)),Array.isArray(x.data)&&(x.fields||(x.fields=x.meta&&x.meta.fields),x.fields||(x.fields=Array.isArray(x.data[0])?x.fields:se(x.data[0])),Array.isArray(x.data[0])||"object"==typeof x.data[0]||(x.data=[x.data])),be(x.fields||[],x.data||[],Te);throw new Error("Unable to serialize unrecognized input");function se(Q){if("object"!=typeof Q)return[];var Re=[];for(var Me in Q)Re.push(Me);return Re}function be(Q,Re,Me){var Ke="";"string"==typeof Q&&(Q=JSON.parse(Q)),"string"==typeof Re&&(Re=JSON.parse(Re));var dt=Array.isArray(Q)&&0<Q.length,st=!Array.isArray(Re[0]);if(dt&&K){for(var ft=0;ft<Q.length;ft++)0<ft&&(Ke+=V),Ke+=pt(Q[ft],ft);0<Re.length&&(Ke+=Z)}for(var ce=0;ce<Re.length;ce++){var Pe=dt?Q.length:Re[ce].length,ve=!1,Ue=dt?0===Object.keys(Re[ce]).length:0===Re[ce].length;if(Me&&!dt&&(ve="greedy"===Me?""===Re[ce].join("").trim():1===Re[ce].length&&0===Re[ce][0].length),"greedy"===Me&&dt){for(var le=[],de=0;de<Pe;de++)le.push(Re[ce][st?Q[de]:de]);ve=""===le.join("").trim()}if(!ve){for(var ne=0;ne<Pe;ne++)0<ne&&!Ue&&(Ke+=V),Ke+=pt(Re[ce][dt&&st?Q[ne]:ne],ne);ce<Re.length-1&&(!Me||0<Pe&&!Ue)&&(Ke+=Z)}}return Ke}function pt(Q,Re){if(null==Q)return"";if(Q.constructor===Date)return JSON.stringify(Q).slice(1,25);var Me=Q.toString().replace(ye,$e);return"boolean"==typeof L&&L||"function"==typeof L&&L(Q,Re)||Array.isArray(L)&&L[Re]||function(dt,st){for(var ft=0;ft<st.length;ft++)if(-1<dt.indexOf(st[ft]))return!0;return!1}(Me,M.BAD_DELIMITERS)||-1<Me.indexOf(V)||" "===Me.charAt(0)||" "===Me.charAt(Me.length-1)?oe+Me+oe:Me}}};if(M.RECORD_SEP=String.fromCharCode(30),M.UNIT_SEP=String.fromCharCode(31),M.BYTE_ORDER_MARK="\ufeff",M.BAD_DELIMITERS=["\r","\n",'"',M.BYTE_ORDER_MARK],M.WORKERS_SUPPORTED=!he&&!!$.Worker,M.NODE_STREAM_INPUT=1,M.LocalChunkSize=10485760,M.RemoteChunkSize=5242880,M.DefaultDelimiter=",",M.Parser=N,M.ParserHandle=I,M.NetworkStreamer=l,M.FileStreamer=C,M.StringStreamer=A,M.ReadableStreamStreamer=v,$.jQuery){var xe=$.jQuery;xe.fn.parse=function(x){var w=x.config||{},L=[];return this.each(function(Z){if("INPUT"!==xe(this).prop("tagName").toUpperCase()||"file"!==xe(this).attr("type").toLowerCase()||!$.FileReader||!this.files||0===this.files.length)return!0;for(var oe=0;oe<this.files.length;oe++)L.push({file:this.files[oe],inputElem:this,instanceConfig:xe.extend({},w)})}),K(),this;function K(){if(0!==L.length){var oe,$e,Te,U=L[0];if(ge(x.before)){var ye=x.before(U.file,U.inputElem);if("object"==typeof ye){if("abort"===ye.action)return"AbortError",oe=U.file,$e=U.inputElem,Te=ye.reason,void(ge(x.error)&&x.error({name:"AbortError"},oe,$e,Te));if("skip"===ye.action)return void V();"object"==typeof ye.config&&(U.instanceConfig=xe.extend(U.instanceConfig,ye.config))}else if("skip"===ye)return void V()}var se=U.instanceConfig.complete;U.instanceConfig.complete=function(be){ge(se)&&se(be,U.file,U.inputElem),V()},M.parse(U.file,U.instanceConfig)}else ge(x.complete)&&x.complete()}function V(){L.splice(0,1),K()}}}function f(x){this._handle=null,this._finished=!1,this._completed=!1,this._halted=!1,this._input=null,this._baseIndex=0,this._partialLine="",this._rowCount=0,this._start=0,this._nextChunk=null,this.isFirstChunk=!0,this._completeResults={data:[],errors:[],meta:{}},function(w){var L=Rt(w);L.chunkSize=parseInt(L.chunkSize),w.step||w.chunk||(L.chunkSize=null),this._handle=new I(L),(this._handle.streamer=this)._config=L}.call(this,x),this.parseChunk=function(w,L){if(this.isFirstChunk&&ge(this._config.beforeFirstChunk)){var K=this._config.beforeFirstChunk(w);void 0!==K&&(w=K)}this.isFirstChunk=!1,this._halted=!1;var V=this._partialLine+w;this._partialLine="";var Z=this._handle.parse(V,this._baseIndex,!this._finished);if(!this._handle.paused()&&!this._handle.aborted()){var oe=Z.meta.cursor;this._finished||(this._partialLine=V.substring(oe-this._baseIndex),this._baseIndex=oe),Z&&Z.data&&(this._rowCount+=Z.data.length);var $e=this._finished||this._config.preview&&this._rowCount>=this._config.preview;if(_)$.postMessage({results:Z,workerId:M.WORKER_ID,finished:$e});else if(ge(this._config.chunk)&&!L){if(this._config.chunk(Z,this._handle),this._handle.paused()||this._handle.aborted())return void(this._halted=!0);Z=void 0,this._completeResults=void 0}return this._config.step||this._config.chunk||(this._completeResults.data=this._completeResults.data.concat(Z.data),this._completeResults.errors=this._completeResults.errors.concat(Z.errors),this._completeResults.meta=Z.meta),this._completed||!$e||!ge(this._config.complete)||Z&&Z.meta.aborted||(this._config.complete(this._completeResults,this._input),this._completed=!0),$e||Z&&Z.meta.paused||this._nextChunk(),Z}this._halted=!0},this._sendError=function(w){ge(this._config.error)?this._config.error(w):_&&this._config.error&&$.postMessage({workerId:M.WORKER_ID,error:w,finished:!1})}}function l(x){var w;(x=x||{}).chunkSize||(x.chunkSize=M.RemoteChunkSize),f.call(this,x),this._nextChunk=he?function(){this._readChunk(),this._chunkLoaded()}:function(){this._readChunk()},this.stream=function(L){this._input=L,this._nextChunk()},this._readChunk=function(){if(this._finished)this._chunkLoaded();else{if(w=new XMLHttpRequest,this._config.withCredentials&&(w.withCredentials=this._config.withCredentials),he||(w.onload=Qe(this._chunkLoaded,this),w.onerror=Qe(this._chunkError,this)),w.open(this._config.downloadRequestBody?"POST":"GET",this._input,!he),this._config.downloadRequestHeaders){var L=this._config.downloadRequestHeaders;for(var K in L)w.setRequestHeader(K,L[K])}this._config.chunkSize&&w.setRequestHeader("Range","bytes="+this._start+"-"+(this._start+this._config.chunkSize-1));try{w.send(this._config.downloadRequestBody)}catch(Z){this._chunkError(Z.message)}he&&0===w.status&&this._chunkError()}},this._chunkLoaded=function(){var K;4===w.readyState&&(w.status<200||400<=w.status?this._chunkError():(this._start+=this._config.chunkSize?this._config.chunkSize:w.responseText.length,this._finished=!this._config.chunkSize||this._start>=(null===(K=w.getResponseHeader("Content-Range"))?-1:parseInt(K.substring(K.lastIndexOf("/")+1))),this.parseChunk(w.responseText)))},this._chunkError=function(L){this._sendError(new Error(w.statusText||L))}}function C(x){var w,L;(x=x||{}).chunkSize||(x.chunkSize=M.LocalChunkSize),f.call(this,x);var K=typeof FileReader<"u";this.stream=function(V){this._input=V,L=V.slice||V.webkitSlice||V.mozSlice,K?((w=new FileReader).onload=Qe(this._chunkLoaded,this),w.onerror=Qe(this._chunkError,this)):w=new FileReaderSync,this._nextChunk()},this._nextChunk=function(){this._finished||this._config.preview&&!(this._rowCount<this._config.preview)||this._readChunk()},this._readChunk=function(){var V=this._input;if(this._config.chunkSize){var Z=Math.min(this._start+this._config.chunkSize,this._input.size);V=L.call(V,this._start,Z)}var oe=w.readAsText(V,this._config.encoding);K||this._chunkLoaded({target:{result:oe}})},this._chunkLoaded=function(V){this._start+=this._config.chunkSize,this._finished=!this._config.chunkSize||this._start>=this._input.size,this.parseChunk(V.target.result)},this._chunkError=function(){this._sendError(w.error)}}function A(x){var w;f.call(this,x=x||{}),this.stream=function(L){return w=L,this._nextChunk()},this._nextChunk=function(){if(!this._finished){var L,K=this._config.chunkSize;return K?(L=w.substring(0,K),w=w.substring(K)):(L=w,w=""),this._finished=!w,this.parseChunk(L)}}}function v(x){f.call(this,x=x||{});var w=[],L=!0,K=!1;this.pause=function(){f.prototype.pause.apply(this,arguments),this._input.pause()},this.resume=function(){f.prototype.resume.apply(this,arguments),this._input.resume()},this.stream=function(V){this._input=V,this._input.on("data",this._streamData),this._input.on("end",this._streamEnd),this._input.on("error",this._streamError)},this._checkIsFinished=function(){K&&1===w.length&&(this._finished=!0)},this._nextChunk=function(){this._checkIsFinished(),w.length?this.parseChunk(w.shift()):L=!0},this._streamData=Qe(function(V){try{w.push("string"==typeof V?V:V.toString(this._config.encoding)),L&&(L=!1,this._checkIsFinished(),this.parseChunk(w.shift()))}catch(Z){this._streamError(Z)}},this),this._streamError=Qe(function(V){this._streamCleanUp(),this._sendError(V)},this),this._streamEnd=Qe(function(){this._streamCleanUp(),K=!0,this._streamData("")},this),this._streamCleanUp=Qe(function(){this._input.removeListener("data",this._streamData),this._input.removeListener("end",this._streamEnd),this._input.removeListener("error",this._streamError)},this)}function I(x){var w,L,K,V=Math.pow(2,53),Z=-V,oe=/^\s*-?(\d+\.?|\.\d+|\d+\.\d+)(e[-+]?\d+)?\s*$/,$e=/(\d{4}-[01]\d-[0-3]\dT[0-2]\d:[0-5]\d:[0-5]\d\.\d+([+-][0-2]\d:[0-5]\d|Z))|(\d{4}-[01]\d-[0-3]\dT[0-2]\d:[0-5]\d:[0-5]\d([+-][0-2]\d:[0-5]\d|Z))|(\d{4}-[01]\d-[0-3]\dT[0-2]\d:[0-5]\d([+-][0-2]\d:[0-5]\d|Z))/,Te=this,U=0,ye=0,se=!1,be=!1,pt=[],Q={data:[],errors:[],meta:{}};if(ge(x.step)){var Re=x.step;x.step=function(ce){if(Q=ce,dt())Ke();else{if(Ke(),0===Q.data.length)return;U+=ce.data.length,x.preview&&U>x.preview?L.abort():(Q.data=Q.data[0],Re(Q,Te))}}}function Me(ce){return"greedy"===x.skipEmptyLines?""===ce.join("").trim():1===ce.length&&0===ce[0].length}function Ke(){if(Q&&K&&(ft("Delimiter","UndetectableDelimiter","Unable to auto-detect delimiting character; defaulted to '"+M.DefaultDelimiter+"'"),K=!1),x.skipEmptyLines)for(var ce=0;ce<Q.data.length;ce++)Me(Q.data[ce])&&Q.data.splice(ce--,1);return dt()&&function(){if(Q)if(Array.isArray(Q.data[0])){for(var ve=0;dt()&&ve<Q.data.length;ve++)Q.data[ve].forEach(Pe);Q.data.splice(0,1)}else Q.data.forEach(Pe);function Pe(Ue){ge(x.transformHeader)&&(Ue=x.transformHeader(Ue)),pt.push(Ue)}}(),function(){if(!Q||!x.header&&!x.dynamicTyping&&!x.transform)return Q;function Pe(Ue,le){var de,qe=x.header?{}:[];for(de=0;de<Ue.length;de++){var ne=de,Le=Ue[de];x.header&&(ne=de>=pt.length?"__parsed_extra":pt[de]),x.transform&&(Le=x.transform(Le,ne)),Le=st(ne,Le),"__parsed_extra"===ne?(qe[ne]=qe[ne]||[],qe[ne].push(Le)):qe[ne]=Le}return x.header&&(de>pt.length?ft("FieldMismatch","TooManyFields","Too many fields: expected "+pt.length+" fields but parsed "+de,ye+le):de<pt.length&&ft("FieldMismatch","TooFewFields","Too few fields: expected "+pt.length+" fields but parsed "+de,ye+le)),qe}var ve=1;return!Q.data.length||Array.isArray(Q.data[0])?(Q.data=Q.data.map(Pe),ve=Q.data.length):Q.data=Pe(Q.data,0),x.header&&Q.meta&&(Q.meta.fields=pt),ye+=ve,Q}()}function dt(){return x.header&&0===pt.length}function st(ce,Pe){return ve=ce,x.dynamicTypingFunction&&void 0===x.dynamicTyping[ve]&&(x.dynamicTyping[ve]=x.dynamicTypingFunction(ve)),!0===(x.dynamicTyping[ve]||x.dynamicTyping)?"true"===Pe||"TRUE"===Pe||"false"!==Pe&&"FALSE"!==Pe&&(function(Ue){if(oe.test(Ue)){var le=parseFloat(Ue);if(Z<le&&le<V)return!0}return!1}(Pe)?parseFloat(Pe):$e.test(Pe)?new Date(Pe):""===Pe?null:Pe):Pe;var ve}function ft(ce,Pe,ve,Ue){var le={type:ce,code:Pe,message:ve};void 0!==Ue&&(le.row=Ue),Q.errors.push(le)}this.parse=function(ce,Pe,ve){if(x.newline||(x.newline=function(qe,ne){qe=qe.substring(0,1048576);var Le=new RegExp(j(ne)+"([^]*?)"+j(ne),"gm"),me=(qe=qe.replace(Le,"")).split("\r"),bt=qe.split("\n");if(1===me.length||1<bt.length&&bt[0].length<me[0].length)return"\n";for(var St=0,Xe=0;Xe<me.length;Xe++)"\n"===me[Xe][0]&&St++;return St>=me.length/2?"\r\n":"\r"}(ce,x.quoteChar||'"')),K=!1,x.delimiter)ge(x.delimiter)&&(x.delimiter=x.delimiter(ce),Q.meta.delimiter=x.delimiter);else{var le=function(qe,ne,Le,me,bt){var gt,St,Xe,pe;bt=bt||[",","\t","|",";",M.RECORD_SEP,M.UNIT_SEP];for(var te=0;te<bt.length;te++){var Ye=bt[te],Dt=0,ee=0,Lt=0;Xe=void 0;for(var et=new N({comments:me,delimiter:Ye,newline:ne,preview:10}).parse(qe),B=0;B<et.data.length;B++)if(Le&&Me(et.data[B]))Lt++;else{var mt=et.data[B].length;ee+=mt,void 0!==Xe?0<mt&&(Dt+=Math.abs(mt-Xe),Xe=mt):Xe=mt}0<et.data.length&&(ee/=et.data.length-Lt),(void 0===St||Dt<=St)&&(void 0===pe||pe<ee)&&1.99<ee&&(St=Dt,gt=Ye,pe=ee)}return{successful:!!(x.delimiter=gt),bestDelimiter:gt}}(ce,x.newline,x.skipEmptyLines,x.comments,x.delimitersToGuess);le.successful?x.delimiter=le.bestDelimiter:(K=!0,x.delimiter=M.DefaultDelimiter),Q.meta.delimiter=x.delimiter}var de=Rt(x);return x.preview&&x.header&&de.preview++,w=ce,L=new N(de),Q=L.parse(w,Pe,ve),Ke(),se?{meta:{paused:!0}}:Q||{meta:{paused:!1}}},this.paused=function(){return se},this.pause=function(){se=!0,L.abort(),w=ge(x.chunk)?"":w.substring(L.getCharIndex())},this.resume=function(){Te.streamer._halted?(se=!1,Te.streamer.parseChunk(w,!0)):setTimeout(Te.resume,3)},this.aborted=function(){return be},this.abort=function(){be=!0,L.abort(),Q.meta.aborted=!0,ge(x.complete)&&x.complete(Q),w=""}}function j(x){return x.replace(/[.*+?^${}()|[\]\\]/g,"\\$&")}function N(x){var w,L=(x=x||{}).delimiter,K=x.newline,V=x.comments,Z=x.step,oe=x.preview,$e=x.fastMode,Te=w=void 0===x.quoteChar?'"':x.quoteChar;if(void 0!==x.escapeChar&&(Te=x.escapeChar),("string"!=typeof L||-1<M.BAD_DELIMITERS.indexOf(L))&&(L=","),V===L)throw new Error("Comment character same as delimiter");!0===V?V="#":("string"!=typeof V||-1<M.BAD_DELIMITERS.indexOf(V))&&(V=!1),"\n"!==K&&"\r"!==K&&"\r\n"!==K&&(K="\n");var U=0,ye=!1;this.parse=function(se,be,pt){if("string"!=typeof se)throw new Error("Input must be a string");var Q=se.length,Re=L.length,Me=K.length,Ke=V.length,dt=ge(Z),st=[],ft=[],ce=[],Pe=U=0;if(!se)return te();if($e||!1!==$e&&-1===se.indexOf(w)){for(var ve=se.split(K),Ue=0;Ue<ve.length;Ue++){if(U+=(ce=ve[Ue]).length,Ue!==ve.length-1)U+=K.length;else if(pt)return te();if(!V||ce.substring(0,Ke)!==V){if(dt){if(st=[],gt(ce.split(L)),Ye(),ye)return te()}else gt(ce.split(L));if(oe&&oe<=Ue)return st=st.slice(0,oe),te(!0)}}return te()}for(var le=se.indexOf(L,U),de=se.indexOf(K,U),qe=new RegExp(j(Te)+j(w),"g"),ne=se.indexOf(w,U);;)if(se[U]!==w)if(V&&0===ce.length&&se.substring(U,U+Ke)===V){if(-1===de)return te();de=se.indexOf(K,U=de+Me),le=se.indexOf(L,U)}else{if(-1!==le&&(le<de||-1===de)){if(!(le<ne)){ce.push(se.substring(U,le)),le=se.indexOf(L,U=le+Re);continue}var Le=Dt(le,ne,de);if(Le&&void 0!==Le.nextDelim){ne=Le.quoteSearch,ce.push(se.substring(U,le=Le.nextDelim)),le=se.indexOf(L,U=le+Re);continue}}if(-1===de)break;if(ce.push(se.substring(U,de)),pe(de+Me),dt&&(Ye(),ye))return te();if(oe&&st.length>=oe)return te(!0)}else for(ne=U,U++;;){if(-1===(ne=se.indexOf(w,ne+1)))return pt||ft.push({type:"Quotes",code:"MissingQuotes",message:"Quoted field unterminated",row:st.length,index:U}),Xe();if(ne===Q-1)return Xe(se.substring(U,ne).replace(qe,w));if(w!==Te||se[ne+1]!==Te){if(w===Te||0===ne||se[ne-1]!==Te){-1!==le&&le<ne+1&&(le=se.indexOf(L,ne+1)),-1!==de&&de<ne+1&&(de=se.indexOf(K,ne+1));var me=St(-1===de?le:Math.min(le,de));if(se[ne+1+me]===L){ce.push(se.substring(U,ne).replace(qe,w)),se[U=ne+1+me+Re]!==w&&(ne=se.indexOf(w,U)),le=se.indexOf(L,U),de=se.indexOf(K,U);break}var bt=St(de);if(se.substring(ne+1+bt,ne+1+bt+Me)===K){if(ce.push(se.substring(U,ne).replace(qe,w)),pe(ne+1+bt+Me),le=se.indexOf(L,U),ne=se.indexOf(w,U),dt&&(Ye(),ye))return te();if(oe&&st.length>=oe)return te(!0);break}ft.push({type:"Quotes",code:"InvalidQuotes",message:"Trailing quote on quoted field is malformed",row:st.length,index:U}),ne++}}else ne++}return Xe();function gt(ee){st.push(ee),Pe=U}function St(ee){var Lt=0;if(-1!==ee){var et=se.substring(ne+1,ee);et&&""===et.trim()&&(Lt=et.length)}return Lt}function Xe(ee){return pt||(void 0===ee&&(ee=se.substring(U)),ce.push(ee),U=Q,gt(ce),dt&&Ye()),te()}function pe(ee){U=ee,gt(ce),ce=[],de=se.indexOf(K,U)}function te(ee){return{data:st,errors:ft,meta:{delimiter:L,linebreak:K,aborted:ye,truncated:!!ee,cursor:Pe+(be||0)}}}function Ye(){Z(te()),st=[],ft=[]}function Dt(ee,Lt,et){var B={nextDelim:void 0,quoteSearch:void 0},mt=se.indexOf(w,Lt+1);if(Lt<ee&&ee<mt&&(mt<et||-1===et)){var ze=se.indexOf(L,mt);if(-1===ze)return B;mt<ze&&(mt=se.indexOf(w,mt+1)),B=Dt(ze,mt,et)}else B={nextDelim:ee,quoteSearch:Lt};return B}},this.abort=function(){ye=!0},this.getCharIndex=function(){return U}}function ke(x){var w=x.data,L=m[w.workerId],K=!1;if(w.error)L.userError(w.error,w.file);else if(w.results&&w.results.data){var V={abort:function(){K=!0,Fe(w.workerId,{data:[],errors:[],meta:{aborted:!0}})},pause:ut,resume:ut};if(ge(L.userStep)){for(var Z=0;Z<w.results.data.length&&(L.userStep({data:w.results.data[Z],errors:w.results.errors,meta:w.results.meta},V),!K);Z++);delete w.results}else ge(L.userChunk)&&(L.userChunk(w.results,V,w.file),delete w.results)}w.finished&&!K&&Fe(w.workerId,w.results)}function Fe(x,w){var L=m[x];ge(L.userComplete)&&L.userComplete(w),L.terminate(),delete m[x]}function ut(){throw new Error("Not implemented.")}function Rt(x){if("object"!=typeof x||null===x)return x;var w=Array.isArray(x)?[]:{};for(var L in x)w[L]=Rt(x[L]);return w}function Qe(x,w){return function(){x.apply(w,arguments)}}function ge(x){return"function"==typeof x}return _&&($.onmessage=function(x){var w=x.data;if(void 0===M.WORKER_ID&&w&&(M.WORKER_ID=w.workerId),"string"==typeof w.input)$.postMessage({workerId:M.WORKER_ID,results:M.parse(w.input,w.config),finished:!0});else if($.File&&w.input instanceof File||w.input instanceof Object){var L=M.parse(w.input,w.config);L&&$.postMessage({workerId:M.WORKER_ID,results:L,finished:!0})}}),(l.prototype=Object.create(f.prototype)).constructor=l,(C.prototype=Object.create(f.prototype)).constructor=C,(A.prototype=Object.create(A.prototype)).constructor=A,(v.prototype=Object.create(f.prototype)).constructor=v,M},void 0!==(X=ue.apply(Ee,[]))&&(Ae.exports=X)},2738:(Ae,Ee,ue)=>{"use strict";var k=function $(J){return J&&J.__esModule?J:{default:J}}(ue(6579));Ee.ZP=function(J,M){return(new k.default).t(J,M)}},6579:(Ae,Ee,ue)=>{"use strict";Object.defineProperty(Ee,"__esModule",{value:!0});var fe="function"==typeof Symbol&&"symbol"==typeof Symbol.iterator?function(_){return typeof _}:function(_){return _&&"function"==typeof Symbol&&_.constructor===Symbol&&_!==Symbol.prototype?"symbol":typeof _},X=function(){function _(m,J){for(var M,xe=0;xe<J.length;xe++)(M=J[xe]).enumerable=M.enumerable||!1,M.configurable=!0,"value"in M&&(M.writable=!0),Object.defineProperty(m,M.key,M)}return function(m,J,M){return J&&_(m.prototype,J),M&&_(m,M),m}}(),k=ue(8077),he=function(){function _(){var m=this;(function $(_,m){if(!(_ instanceof m))throw new TypeError("Cannot call a class as a function")})(this,_),this.t=function(J,M){if(m.input=J,m.schemaCheck=null,M)if("string"==typeof M)m.input=(0,k.getNestedObject)(m.input,M);else{var xe=(0,k.convertSchemaAndGetMatch)(m.input,M);-1===xe?(m.schemaCheck=!1,m.input=J):(m.schemaCheck=!0,m.input=xe)}return m}}return X(_,[{key:"isValid",get:function(){return null!==this.schemaCheck&&!0===this.schemaCheck&&null!=this.input}},{key:"isDefined",get:function(){return typeof this.input<"u"}},{key:"isUndefined",get:function(){return typeof this.input>"u"}},{key:"isNull",get:function(){return null===this.input&&"object"===fe(this.input)}},{key:"isNullOrUndefined",get:function(){return!(!this.isNull&&!this.isUndefined)}},{key:"isBoolean",get:function(){return fe(this.input)===fe(!0)}},{key:"isTrue",get:function(){return!0===this.input}},{key:"isFalse",get:function(){return!1===this.input}},{key:"isTruthy",get:function(){return!!this.input}},{key:"isFalsy",get:function(){return!this.input}},{key:"isObject",get:function(){return"object"===fe(this.input)&&this.input===Object(this.input)&&"[object Array]"!==Object.prototype.toString.call(this.input)&&"[object Date]"!==Object.prototype.toString.call(this.input)}},{key:"isEmptyObject",get:function(){return!(!this.isObject||0!==Object.keys(this.input).length)}},{key:"isString",get:function(){return"string"==typeof this.input}},{key:"isEmptyString",get:function(){return!(!this.isString||0!==this.input.length)}},{key:"isNumber",get:function(){return!!Number.isFinite(this.input)}},{key:"isArray",get:function(){return!!Array.isArray(this.input)}},{key:"isEmptyArray",get:function(){return!(!this.isArray||0!==this.input.length)}},{key:"isFunction",get:function(){return"function"==typeof this.input}},{key:"isDate",get:function(){return this.input instanceof Date||"[object Date]"===Object.prototype.toString.call(this.input)}},{key:"isSymbol",get:function(){return"symbol"===fe(this.input)||"object"===fe(this.input)&&"[object Symbol]"===Object.prototype.toString.call(this.input)}},{key:"safeObject",get:function(){return this.input}},{key:"safeObjectOrEmpty",get:function(){return this.input?this.input:{}}},{key:"safeString",get:function(){return this.isString?this.input:""}},{key:"safeNumber",get:function(){return this.isNumber?this.input:0}},{key:"safeBoolean",get:function(){return!!this.isBoolean&&this.input}},{key:"safeFunction",get:function(){return this.isFunction?this.input:function(){}}},{key:"safeArray",get:function(){return this.isArray?this.input:this.isNullOrUndefined?[]:[this.input]}}]),_}();he.Schema={Number:1,String:"typy",Boolean:!0,Null:null,Undefined:void 0,Array:[],Function:function(){},Date:new Date,Symbol:Symbol("")},Ee.default=he,Ae.exports=Ee.default},8077:Ae=>{"use strict";var Ee="function"==typeof Symbol&&"symbol"==typeof Symbol.iterator?function($){return typeof $}:function($){return $&&"function"==typeof Symbol&&$.constructor===Symbol&&$!==Symbol.prototype?"symbol":typeof $},fe=function($){if("[object Array]"===Object.prototype.toString.call($))$.forEach(function(he){return fe(he)});else{if("[object Object]"!==Object.prototype.toString.call($))return typeof $>"u"?"undefined":Ee($);Object.keys($).forEach(function(he){return fe($[he])})}return $},X=function($,he){var _=!1;if("[object Array]"===Object.prototype.toString.call($)){if(!he.length)return!0;for(var m=0;m<$.length;m+=1){if(!X($[m],he[m])){_=!1;break}_=!0}}else{if("[object Object]"!==Object.prototype.toString.call($))return(typeof he>"u"?"undefined":Ee(he))===(typeof $>"u"?"undefined":Ee($));for(var J in $){if(!X($[J],he[J])){_=!1;break}_=!0}}return _};Ae.exports={getNestedObject:function($,he){if(void 0===he||"string"==typeof he)return typeof $<"u"&&"string"==typeof he&&($=he.split(/[.\[\]'"]/g).filter(function(J){return""!==J}).reduce(function(J,M){return J&&"undefined"!==J[M]?J[M]:void 0},$)),$},buildSchema:fe,getSchemaMatch:X,convertSchemaAndGetMatch:function($,he){var _=fe(he);return X($,_)?$:-1}}},5071:Ae=>{Ae.exports=[[768,879],[1155,1158],[1160,1161],[1425,1469],[1471,1471],[1473,1474],[1476,1477],[1479,1479],[1536,1539],[1552,1557],[1611,1630],[1648,1648],[1750,1764],[1767,1768],[1770,1773],[1807,1807],[1809,1809],[1840,1866],[1958,1968],[2027,2035],[2305,2306],[2364,2364],[2369,2376],[2381,2381],[2385,2388],[2402,2403],[2433,2433],[2492,2492],[2497,2500],[2509,2509],[2530,2531],[2561,2562],[2620,2620],[2625,2626],[2631,2632],[2635,2637],[2672,2673],[2689,2690],[2748,2748],[2753,2757],[2759,2760],[2765,2765],[2786,2787],[2817,2817],[2876,2876],[2879,2879],[2881,2883],[2893,2893],[2902,2902],[2946,2946],[3008,3008],[3021,3021],[3134,3136],[3142,3144],[3146,3149],[3157,3158],[3260,3260],[3263,3263],[3270,3270],[3276,3277],[3298,3299],[3393,3395],[3405,3405],[3530,3530],[3538,3540],[3542,3542],[3633,3633],[3636,3642],[3655,3662],[3761,3761],[3764,3769],[3771,3772],[3784,3789],[3864,3865],[3893,3893],[3895,3895],[3897,3897],[3953,3966],[3968,3972],[3974,3975],[3984,3991],[3993,4028],[4038,4038],[4141,4144],[4146,4146],[4150,4151],[4153,4153],[4184,4185],[4448,4607],[4959,4959],[5906,5908],[5938,5940],[5970,5971],[6002,6003],[6068,6069],[6071,6077],[6086,6086],[6089,6099],[6109,6109],[6155,6157],[6313,6313],[6432,6434],[6439,6440],[6450,6450],[6457,6459],[6679,6680],[6912,6915],[6964,6964],[6966,6970],[6972,6972],[6978,6978],[7019,7027],[7616,7626],[7678,7679],[8203,8207],[8234,8238],[8288,8291],[8298,8303],[8400,8431],[12330,12335],[12441,12442],[43014,43014],[43019,43019],[43045,43046],[64286,64286],[65024,65039],[65056,65059],[65279,65279],[65529,65531],[68097,68099],[68101,68102],[68108,68111],[68152,68154],[68159,68159],[119143,119145],[119155,119170],[119173,119179],[119210,119213],[119362,119364],[917505,917505],[917536,917631],[917760,917999]]},8768:(Ae,Ee,ue)=>{"use strict";var fe=ue(296),X=ue(5071),k={nul:0,control:0};function $(m,J){if("string"!=typeof m)return he(m,J);for(var M=0,xe=0;xe<m.length;xe++){var f=he(m.charCodeAt(xe),J);if(f<0)return-1;M+=f}return M}function he(m,J){return 0===m?J.nul:m<32||m>=127&&m<160?J.control:function _(m){var xe,J=0,M=X.length-1;if(m<X[0][0]||m>X[M][1])return!1;for(;M>=J;)if(xe=Math.floor((J+M)/2),m>X[xe][1])J=xe+1;else{if(!(m<X[xe][0]))return!0;M=xe-1}return!1}(m)?0:1+(m>=4352&&(m<=4447||9001==m||9002==m||m>=11904&&m<=42191&&12351!=m||m>=44032&&m<=55203||m>=63744&&m<=64255||m>=65040&&m<=65049||m>=65072&&m<=65135||m>=65280&&m<=65376||m>=65504&&m<=65510||m>=131072&&m<=196605||m>=196608&&m<=262141))}Ae.exports=function(J){return $(J,k)},Ae.exports.config=function(m){return m=fe(m||{},k),function(M){return $(M,m)}}}},Cr={};function jt(Ae){var Ee=Cr[Ae];if(void 0!==Ee)return Ee.exports;var ue=Cr[Ae]={exports:{}};return Or[Ae].call(ue.exports,ue,ue.exports,jt),ue.exports}jt.n=Ae=>{var Ee=Ae&&Ae.__esModule?()=>Ae.default:()=>Ae;return jt.d(Ee,{a:Ee}),Ee},jt.d=(Ae,Ee)=>{for(var ue in Ee)jt.o(Ee,ue)&&!jt.o(Ae,ue)&&Object.defineProperty(Ae,ue,{enumerable:!0,get:Ee[ue]})},jt.o=(Ae,Ee)=>Object.prototype.hasOwnProperty.call(Ae,Ee),(()=>{"use strict";var Ae=jt(2714),Ee=jt.n(Ae),$=1e3,_=3600*$,M="millisecond",xe="second",f="minute",l="hour",C="day",A="week",v="month",I="quarter",j="year",N="date",Fe="Invalid Date",ut=/^(\d{4})[-/]?(\d{1,2})?[-/]?(\d{0,2})[Tt\s]*(\d{1,2})?:?(\d{1,2})?:?(\d{1,2})?[.:]?(\d+)?$/,Rt=/\[([^\]]+)]|Y{1,4}|M{1,4}|D{1,2}|d{1,4}|H{1,2}|h{1,2}|a|A|m{1,2}|s{1,2}|Z{1,2}|SSS/g;const Qe={name:"en",weekdays:"Sunday_Monday_Tuesday_Wednesday_Thursday_Friday_Saturday".split("_"),months:"January_February_March_April_May_June_July_August_September_October_November_December".split("_")};var ge=function(e,t,r){var i=String(e);return!i||i.length>=t?e:""+Array(t+1-i.length).join(r)+e};const Z={s:ge,z:function(e){var t=-e.utcOffset(),r=Math.abs(t),i=Math.floor(r/60),u=r%60;return(t<=0?"+":"-")+ge(i,2,"0")+":"+ge(u,2,"0")},m:function n(e,t){if(e.date()<t.date())return-n(t,e);var r=12*(t.year()-e.year())+(t.month()-e.month()),i=e.clone().add(r,v),u=t-i<0,a=e.clone().add(r+(u?-1:1),v);return+(-(r+(t-i)/(u?i-a:a-i))||0)},a:function(e){return e<0?Math.ceil(e)||0:Math.floor(e)},p:function(e){return{M:v,y:j,w:A,d:C,D:N,h:l,m:f,s:xe,ms:M,Q:I}[e]||String(e||"").toLowerCase().replace(/s$/,"")},u:function(e){return void 0===e}};var oe="en",$e={};$e[oe]=Qe;var Te=function(e){return e instanceof Q},U=function n(e,t,r){var i;if(!e)return oe;if("string"==typeof e){var u=e.toLowerCase();$e[u]&&(i=u),t&&($e[u]=t,i=u);var a=e.split("-");if(!i&&a.length>1)return n(a[0])}else{var o=e.name;$e[o]=e,i=o}return!r&&i&&(oe=i),i||!r&&oe},ye=function(e,t){if(Te(e))return e.clone();var r="object"==typeof t?t:{};return r.date=e,r.args=arguments,new Q(r)},be=Z;be.l=U,be.i=Te,be.w=function(e,t){return ye(e,{locale:t.$L,utc:t.$u,x:t.$x,$offset:t.$offset})};var Q=function(){function n(t){this.$L=U(t.locale,null,!0),this.parse(t)}var e=n.prototype;return e.parse=function(r){this.$d=function(e){var t=e.date,r=e.utc;if(null===t)return new Date(NaN);if(be.u(t))return new Date;if(t instanceof Date)return new Date(t);if("string"==typeof t&&!/Z$/i.test(t)){var i=t.match(ut);if(i){var u=i[2]-1||0,a=(i[7]||"0").substring(0,3);return r?new Date(Date.UTC(i[1],u,i[3]||1,i[4]||0,i[5]||0,i[6]||0,a)):new Date(i[1],u,i[3]||1,i[4]||0,i[5]||0,i[6]||0,a)}}return new Date(t)}(r),this.$x=r.x||{},this.init()},e.init=function(){var r=this.$d;this.$y=r.getFullYear(),this.$M=r.getMonth(),this.$D=r.getDate(),this.$W=r.getDay(),this.$H=r.getHours(),this.$m=r.getMinutes(),this.$s=r.getSeconds(),this.$ms=r.getMilliseconds()},e.$utils=function(){return be},e.isValid=function(){return this.$d.toString()!==Fe},e.isSame=function(r,i){var u=ye(r);return this.startOf(i)<=u&&u<=this.endOf(i)},e.isAfter=function(r,i){return ye(r)<this.startOf(i)},e.isBefore=function(r,i){return this.endOf(i)<ye(r)},e.$g=function(r,i,u){return be.u(r)?this[i]:this.set(u,r)},e.unix=function(){return Math.floor(this.valueOf()/1e3)},e.valueOf=function(){return this.$d.getTime()},e.startOf=function(r,i){var u=this,a=!!be.u(i)||i,o=be.p(r),s=function(O,z){var q=be.w(u.$u?Date.UTC(u.$y,z,O):new Date(u.$y,z,O),u);return a?q:q.endOf(C)},c=function(O,z){return be.w(u.toDate()[O].apply(u.toDate("s"),(a?[0,0,0,0]:[23,59,59,999]).slice(z)),u)},h=this.$W,d=this.$M,y=this.$D,E="set"+(this.$u?"UTC":"");switch(o){case j:return a?s(1,0):s(31,11);case v:return a?s(1,d):s(0,d+1);case A:var D=this.$locale().weekStart||0,F=(h<D?h+7:h)-D;return s(a?y-F:y+(6-F),d);case C:case N:return c(E+"Hours",0);case l:return c(E+"Minutes",1);case f:return c(E+"Seconds",2);case xe:return c(E+"Milliseconds",3);default:return this.clone()}},e.endOf=function(r){return this.startOf(r,!1)},e.$set=function(r,i){var u,a=be.p(r),o="set"+(this.$u?"UTC":""),s=(u={},u[C]=o+"Date",u[N]=o+"Date",u[v]=o+"Month",u[j]=o+"FullYear",u[l]=o+"Hours",u[f]=o+"Minutes",u[xe]=o+"Seconds",u[M]=o+"Milliseconds",u)[a],c=a===C?this.$D+(i-this.$W):i;if(a===v||a===j){var h=this.clone().set(N,1);h.$d[s](c),h.init(),this.$d=h.set(N,Math.min(this.$D,h.daysInMonth())).$d}else s&&this.$d[s](c);return this.init(),this},e.set=function(r,i){return this.clone().$set(r,i)},e.get=function(r){return this[be.p(r)]()},e.add=function(r,i){var a,u=this;r=Number(r);var o=be.p(i),s=function(y){var E=ye(u);return be.w(E.date(E.date()+Math.round(y*r)),u)};if(o===v)return this.set(v,this.$M+r);if(o===j)return this.set(j,this.$y+r);if(o===C)return s(1);if(o===A)return s(7);var c=(a={},a[f]=6e4,a[l]=_,a[xe]=$,a)[o]||1,h=this.$d.getTime()+r*c;return be.w(h,this)},e.subtract=function(r,i){return this.add(-1*r,i)},e.format=function(r){var i=this,u=this.$locale();if(!this.isValid())return u.invalidDate||Fe;var a=r||"YYYY-MM-DDTHH:mm:ssZ",o=be.z(this),s=this.$H,c=this.$m,h=this.$M,d=u.weekdays,y=u.months,D=function(q,ie,G,Be){return q&&(q[ie]||q(i,a))||G[ie].slice(0,Be)},F=function(q){return be.s(s%12||12,q,"0")},R=u.meridiem||function(z,q,ie){var G=z<12?"AM":"PM";return ie?G.toLowerCase():G},O={YY:String(this.$y).slice(-2),YYYY:this.$y,M:h+1,MM:be.s(h+1,2,"0"),MMM:D(u.monthsShort,h,y,3),MMMM:D(y,h),D:this.$D,DD:be.s(this.$D,2,"0"),d:String(this.$W),dd:D(u.weekdaysMin,this.$W,d,2),ddd:D(u.weekdaysShort,this.$W,d,3),dddd:d[this.$W],H:String(s),HH:be.s(s,2,"0"),h:F(1),hh:F(2),a:R(s,c,!0),A:R(s,c,!1),m:String(c),mm:be.s(c,2,"0"),s:String(this.$s),ss:be.s(this.$s,2,"0"),SSS:be.s(this.$ms,3,"0"),Z:o};return a.replace(Rt,function(z,q){return q||O[z]||o.replace(":","")})},e.utcOffset=function(){return 15*-Math.round(this.$d.getTimezoneOffset()/15)},e.diff=function(r,i,u){var a,o=be.p(i),s=ye(r),c=6e4*(s.utcOffset()-this.utcOffset()),h=this-s,d=be.m(this,s);return d=(a={},a[j]=d/12,a[v]=d,a[I]=d/3,a[A]=(h-c)/6048e5,a[C]=(h-c)/864e5,a[l]=h/_,a[f]=h/6e4,a[xe]=h/$,a)[o]||h,u?d:be.a(d)},e.daysInMonth=function(){return this.endOf(v).$D},e.$locale=function(){return $e[this.$L]},e.locale=function(r,i){if(!r)return this.$L;var u=this.clone(),a=U(r,i,!0);return a&&(u.$L=a),u},e.clone=function(){return be.w(this.$d,this)},e.toDate=function(){return new Date(this.valueOf())},e.toJSON=function(){return this.isValid()?this.toISOString():null},e.toISOString=function(){return this.$d.toISOString()},e.toString=function(){return this.$d.toUTCString()},n}(),Re=Q.prototype;ye.prototype=Re,[["$ms",M],["$s",xe],["$m",f],["$H",l],["$W",C],["$M",v],["$y",j],["$D",N]].forEach(function(n){Re[n[1]]=function(e){return this.$g(e,n[0],n[1])}}),ye.extend=function(n,e){return n.$i||(n(e,Q,ye),n.$i=!0),ye},ye.locale=U,ye.isDayjs=Te,ye.unix=function(n){return ye(1e3*n)},ye.en=$e[oe],ye.Ls=$e,ye.p={};const Me=ye;var Ke=jt(2738),dt=jt(6942),st=jt.n(dt),ft=jt(3028),ce=jt.n(ft),ve={LTS:"h:mm:ss A",LT:"h:mm A",L:"MM/DD/YYYY",LL:"MMMM D, YYYY",LLL:"MMMM D, YYYY h:mm A",LLLL:"dddd, MMMM D, YYYY h:mm A"},le=/(\[[^[]*\])|([-_:/.,()\s]+)|(A|a|YYYY|YY?|MM?M?M?|Do|DD?|hh?|HH?|mm?|ss?|S{1,3}|z|ZZ?)/g,qe=/\d\d/,me=/\d\d?/,St=/\d*[^-_:/,()\s\d]+/,Xe={},pe=function(e){return(e=+e)+(e>68?1900:2e3)},Ye=function(e){return function(t){this[e]=+t}},Dt=[/[+-]\d\d:?(\d\d)?|Z/,function(n){(this.zone||(this.zone={})).offset=function te(n){if(!n||"Z"===n)return 0;var e=n.match(/([+-]|\d\d)/g),t=60*e[1]+(+e[2]||0);return 0===t?0:"+"===e[0]?-t:t}(n)}],ee=function(e){var t=Xe[e];return t&&(t.indexOf?t:t.s.concat(t.f))},Lt=function(e,t){var r,u=Xe.meridiem;if(u){for(var a=1;a<=24;a+=1)if(e.indexOf(u(a,0,t))>-1){r=a>12;break}}else r=e===(t?"pm":"PM");return r},et={A:[St,function(n){this.afternoon=Lt(n,!1)}],a:[St,function(n){this.afternoon=Lt(n,!0)}],S:[/\d/,function(n){this.milliseconds=100*+n}],SS:[qe,function(n){this.milliseconds=10*+n}],SSS:[/\d{3}/,function(n){this.milliseconds=+n}],s:[me,Ye("seconds")],ss:[me,Ye("seconds")],m:[me,Ye("minutes")],mm:[me,Ye("minutes")],H:[me,Ye("hours")],h:[me,Ye("hours")],HH:[me,Ye("hours")],hh:[me,Ye("hours")],D:[me,Ye("day")],DD:[qe,Ye("day")],Do:[St,function(n){var t=Xe.ordinal,r=n.match(/\d+/);if(this.day=r[0],t)for(var i=1;i<=31;i+=1)t(i).replace(/\[|\]/g,"")===n&&(this.day=i)}],M:[me,Ye("month")],MM:[qe,Ye("month")],MMM:[St,function(n){var e=ee("months"),r=(ee("monthsShort")||e.map(function(i){return i.slice(0,3)})).indexOf(n)+1;if(r<1)throw new Error;this.month=r%12||r}],MMMM:[St,function(n){var t=ee("months").indexOf(n)+1;if(t<1)throw new Error;this.month=t%12||t}],Y:[/[+-]?\d+/,Ye("year")],YY:[qe,function(n){this.year=pe(n)}],YYYY:[/\d{4}/,Ye("year")],Z:Dt,ZZ:Dt};const qt=function(n,e,t){t.p.customParseFormat=!0,n&&n.parseTwoDigitYear&&(pe=n.parseTwoDigitYear);var r=e.prototype,i=r.parse;r.parse=function(u){var a=u.date,o=u.utc,s=u.args;this.$u=o;var c=s[1];if("string"==typeof c){var h=!0===s[2],d=!0===s[3],y=h||d,E=s[2];d&&(E=s[2]),Xe=this.$locale(),!h&&E&&(Xe=t.Ls[E]),this.$d=function(e,t,r){try{if(["x","X"].indexOf(t)>-1)return new Date(("X"===t?1e3:1)*e);var u=function mt(n){n=function(e,t){return e.replace(/(\[[^\]]+])|(LTS?|l{1,4}|L{1,4})/g,function(r,i,u){var a=u&&u.toUpperCase();return i||t[u]||ve[u]||function(e){return e.replace(/(\[[^\]]+])|(MMMM|MM|DD|dddd)/g,function(t,r,i){return r||i.slice(1)})}(t[a])})}(n,Xe&&Xe.formats);for(var e=n.match(le),t=e.length,r=0;r<t;r+=1){var i=e[r],u=et[i],o=u&&u[1];e[r]=o?{regex:u&&u[0],parser:o}:i.replace(/^\[|\]$/g,"")}return function(s){for(var c={},h=0,d=0;h<t;h+=1){var y=e[h];if("string"==typeof y)d+=y.length;else{var E=y.regex,D=y.parser,F=s.slice(d),O=E.exec(F)[0];D.call(c,O),s=s.replace(O,"")}}return function B(n){var e=n.afternoon;if(void 0!==e){var t=n.hours;e?t<12&&(n.hours+=12):12===t&&(n.hours=0),delete n.afternoon}}(c),c}}(t)(e),a=u.year,o=u.month,s=u.day,c=u.hours,h=u.minutes,d=u.seconds,y=u.milliseconds,E=u.zone,D=new Date,F=s||(a||o?1:D.getDate()),R=a||D.getFullYear(),O=0;a&&!o||(O=o>0?o-1:D.getMonth());var z=c||0,q=h||0,ie=d||0,G=y||0;return E?new Date(Date.UTC(R,O,F,z,q,ie,G+60*E.offset*1e3)):r?new Date(Date.UTC(R,O,F,z,q,ie,G)):new Date(R,O,F,z,q,ie,G)}catch{return new Date("")}}(a,c,o),this.init(),E&&!0!==E&&(this.$L=this.locale(E).$L),y&&a!=this.format(c)&&(this.$d=new Date("")),Xe={}}else if(c instanceof Array)for(var D=c.length,F=1;F<=D;F+=1){s[1]=c[F-1];var R=t.apply(this,s);if(R.isValid()){this.$d=R.$d,this.$L=R.$L,this.init();break}F===D&&(this.$d=new Date(""))}else i.call(this,u)}};var cr=jt(3990),lr=jt.n(cr),Xt=function(n,e){return(Xt=Object.setPrototypeOf||{__proto__:[]}instanceof Array&&function(t,r){t.__proto__=r}||function(t,r){for(var i in r)r.hasOwnProperty(i)&&(t[i]=r[i])})(n,e)};function or(n,e){function t(){this.constructor=n}Xt(n,e),n.prototype=null===e?Object.create(e):(t.prototype=e.prototype,new t)}function b(n){var e="function"==typeof Symbol&&n[Symbol.iterator],t=0;return e?e.call(n):{next:function(){return n&&t>=n.length&&(n=void 0),{value:n&&n[t++],done:!n}}}}function _t(n,e){var t="function"==typeof Symbol&&n[Symbol.iterator];if(!t)return n;var i,a,r=t.call(n),u=[];try{for(;(void 0===e||e-- >0)&&!(i=r.next()).done;)u.push(i.value)}catch(o){a={error:o}}finally{try{i&&!i.done&&(t=r.return)&&t.call(r)}finally{if(a)throw a.error}}return u}function He(){for(var n=[],e=0;e<arguments.length;e++)n=n.concat(_t(arguments[e]));return n}var Yt=function(){function n(){}return n.prototype.next=function(){return{done:!0,value:null}},n}(),sr=function(){function n(){}return n.prototype[Symbol.iterator]=function(){return new Yt},n}(),hr=function(){function n(){this.index=0}return n.prototype.next=function(){return{done:!1,value:this.index++}},n}(),rr=function(){function n(){}return n.prototype[Symbol.iterator]=function(){return new hr},n}(),nr=function(){function n(e){this.iterators=e}return n.prototype.next=function(){if(0===this.iterators.length)return{done:!0,value:[]};var a,o,e=[];try{for(var t=b(this.iterators),r=t.next();!r.done;r=t.next()){var u=r.value.next();if(u.done)return{done:!0,value:[]};e.push(u.value)}}catch(s){a={error:s}}finally{try{r&&!r.done&&(o=t.return)&&o.call(t)}finally{if(a)throw a.error}}return{done:!1,value:e}},n}(),Gt=function(){function n(e){this.iterables=e}return n.prototype[Symbol.iterator]=function(){var u,a,e=[];try{for(var t=b(this.iterables),r=t.next();!r.done;r=t.next())e.push(r.value[Symbol.iterator]())}catch(o){u={error:o}}finally{try{r&&!r.done&&(a=t.return)&&a.call(t)}finally{if(u)throw u.error}}return new nr(e)},n}(),pr=function(){function n(e,t){this.index=0,this.iterator=e,this.selector=t}return n.prototype.next=function(){var e=this.iterator.next();return e.done?{done:!0}:{done:!1,value:this.selector(e.value,this.index++)}},n}(),yt=function(){function n(e,t){this.iterable=e,this.selector=t}return n.prototype[Symbol.iterator]=function(){var e=this.iterable[Symbol.iterator]();return new pr(e,this.selector)},n}(),dr=function(){function n(e,t){this.index=0,this.iterator=e,this.selector=t,this.outputIterator=null}return n.prototype.next=function(){for(;;){if(null===this.outputIterator){var e=this.iterator.next();if(e.done)return{done:!0};var t=this.selector(e.value,this.index++);this.outputIterator=t[Symbol.iterator]()}var r=this.outputIterator.next();if(!r.done)return r;this.outputIterator=null}},n}(),p=function(){function n(e,t){this.iterable=e,this.selector=t}return n.prototype[Symbol.iterator]=function(){var e=this.iterable[Symbol.iterator]();return new dr(e,this.selector)},n}(),S=function(){function n(e,t){this.childIterator=e,this.numElements=t}return n.prototype.next=function(){return this.numElements<=0?{done:!0}:(--this.numElements,this.childIterator.next())},n}(),Y=function(){function n(e,t){this.childIterable=e,this.numElements=t}return n.prototype[Symbol.iterator]=function(){var e=this.childIterable[Symbol.iterator]();return new S(e,this.numElements)},n}(),H=function(){function n(e,t){this.done=!1,this.childIterator=e,this.predicate=t}return n.prototype.next=function(){if(!this.done){var e=this.childIterator.next();if(e.done)this.done=!0;else{if(this.predicate(e.value))return e;this.done=!0}}return{done:!0}},n}(),re=function(){function n(e,t){this.childIterable=e,this.predicate=t}return n.prototype[Symbol.iterator]=function(){var e=this.childIterable[Symbol.iterator]();return new H(e,this.predicate)},n}(),Ce=function(){function n(e,t){this.childIterator=e,this.predicate=t}return n.prototype.next=function(){for(;;){var e=this.childIterator.next();if(e.done||this.predicate(e.value))return e}},n}(),we=function(){function n(e,t){this.childIterable=e,this.predicate=t}return n.prototype[Symbol.iterator]=function(){var e=this.childIterable[Symbol.iterator]();return new Ce(e,this.predicate)},n}(),Bt=function(){function n(e){this.curIterator=null,this.iterables=e,this.iterator=e[Symbol.iterator](),this.moveToNextIterable()}return n.prototype.moveToNextIterable=function(){var e=this.iterator.next();this.curIterator=e.done?null:e.value[Symbol.iterator]()},n.prototype.next=function(){for(;;){if(null==this.curIterator)return{done:!0};var e=this.curIterator.next();if(!e.done)return e;this.moveToNextIterable()}},n}(),at=function(){function n(e){this.iterables=e}return n.prototype[Symbol.iterator]=function(){return new Bt(this.iterables)},n}(),Ht=function(){function n(e,t,r){this.iterable=e,this.period=t,this.whichIndex=r}return n.prototype.next=function(){this.iterator||(this.iterator=this.iterable[Symbol.iterator]());for(var e=[],t=0;t<this.period;++t){var r=this.iterator.next();if(r.done)break;e.push(r.value)}if(0===e.length)return{done:!0};var i=new tt({pairs:e});return{value:[this.whichIndex===tr.Start?i.getIndex().first():i.getIndex().last(),i],done:!1}},n}(),Qt=function(){function n(e,t,r){this.iterable=e,this.period=t,this.whichIndex=r}return n.prototype[Symbol.iterator]=function(){return new Ht(this.iterable,this.period,this.whichIndex)},n}(),Pt=function(){function n(e){this.index=0,this.arr=e}return n.prototype.next=function(){return this.index<this.arr.length?{done:!1,value:this.arr[this.index++]}:{done:!0}},n}(),It=function(){function n(e){this.iterable=e}return n.prototype[Symbol.iterator]=function(){var u,a,e=[];try{for(var t=b(this.iterable),r=t.next();!r.done;r=t.next())e.push(r.value)}catch(o){u={error:o}}finally{try{r&&!r.done&&(a=t.return)&&a.call(t)}finally{if(u)throw u.error}}return e.reverse(),new Pt(e)},n}(),kt=function(){function n(e,t){this.iterators=e.map(function(r){return r[Symbol.iterator]()}),this.zipper=t}return n.prototype.next=function(){var e=this.iterators.map(function(c){return c.next()});try{for(var t=b(e),r=t.next();!r.done;r=t.next())if(r.value.done)return{done:!0}}catch(c){o={error:c}}finally{try{r&&!r.done&&(s=t.return)&&s.call(t)}finally{if(o)throw o.error}}var o,s,u=e.map(function(c){return c.value}),a=new tt(u);return{done:!1,value:this.zipper(a)}},n}(),Jt=function(){function n(e,t){this.iterables=e,this.zipper=t}return n.prototype[Symbol.iterator]=function(){return new kt(this.iterables,this.zipper)},n}(),ir=function(){function n(e,t){this.valuesAlreadySeen=new Set,this.iterator=e[Symbol.iterator](),this.selector=t}return n.prototype.next=function(){for(;;){var e=this.iterator.next();if(e.done)return{done:!0};var t;if(t=this.selector?this.selector(e.value):e.value,!this.valuesAlreadySeen.has(t))return this.valuesAlreadySeen.add(t),{done:!1,value:e.value}}},n}(),ur=function(){function n(e,t){this.iterable=e,this.selector=t}return n.prototype[Symbol.iterator]=function(){return new ir(this.iterable,this.selector)},n}(),vr=function(){function n(e,t,r){this.iterable=e,this.period=t,this.whichIndex=r}return n.prototype.next=function(){if(this.curWindow){if(this.curWindow.shift(),(t=this.iterator.next()).done)return{done:!0};this.curWindow.push(t.value)}else{this.curWindow=[],this.iterator=this.iterable[Symbol.iterator]();for(var e=0;e<this.period;++e){var t;if((t=this.iterator.next()).done)return{done:!0};this.curWindow.push(t.value)}}var r=new tt({pairs:this.curWindow});return{value:[this.whichIndex===tr.Start?r.getIndex().first():r.getIndex().last(),r],done:!1}},n}(),Dr=function(){function n(e,t,r){this.iterable=e,this.period=t,this.whichIndex=r}return n.prototype[Symbol.iterator]=function(){return new vr(this.iterable,this.period,this.whichIndex)},n}(),_e=function(){function n(e,t){this.iterator=e[Symbol.iterator](),this.nextValue=this.iterator.next(),this.comparer=t}return n.prototype.next=function(){if(this.nextValue.done)return{done:!0};for(var e=[this.nextValue.value],t=this.nextValue.value;this.nextValue=this.iterator.next(),!this.nextValue.done;){if(!this.comparer(t[1],this.nextValue.value[1])){t=this.nextValue.value;break}e.push(this.nextValue.value),t=this.nextValue.value}return{value:new tt({pairs:e}),done:!1}},n}(),Ct=function(){function n(e,t){this.iterable=e,this.comparer=t}return n.prototype[Symbol.iterator]=function(){return new _e(this.iterable,this.comparer)},n}(),ae=(()=>{return(n=ae||(ae={}))[n.Ascending=0]="Ascending",n[n.Descending=1]="Descending",ae;var n})(),wt=function(){function n(e,t){this.values=e,this.sortSpec=t,this.keys=[]}return n.prototype.genKeys=function(){var u,a;if(!(this.keys.length>0))try{for(var t=b(this.values),r=t.next();!r.done;r=t.next())this.keys.push(this.sortSpec.selector(r.value,0))}catch(o){u={error:o}}finally{try{r&&!r.done&&(a=t.return)&&a.call(t)}finally{if(u)throw u.error}}},n.prototype.compare=function(e,t){this.genKeys();var r=this.keys[e],i=this.keys[t],u=-1;return r===i?u=0:r>i&&(u=1),this.sortSpec.direction===ae.Descending?-u:u},n}(),Tt=function(){function n(e,t){this.iterable=e,this.sortSpec=t}return n.prototype[Symbol.iterator]=function(){var e=[],t=[],r=0;try{for(var i=b(this.iterable),u=i.next();!u.done;u=i.next()){var a=u.value;e.push(r),t.push(a),++r}}catch(G){F={error:G}}finally{try{u&&!u.done&&(R=i.return)&&R.call(i)}finally{if(F)throw F.error}}var o=[];try{for(var s=b(this.sortSpec),c=s.next();!c.done;c=s.next())o.push(new wt(t,c.value))}catch(G){O={error:G}}finally{try{c&&!c.done&&(z=s.return)&&z.call(s)}finally{if(O)throw O.error}}o[0].genKeys(),e.sort(function(G,Be){try{for(var Oe=b(o),Ge=Oe.next();!Ge.done;Ge=Oe.next()){var ct=Ge.value.compare(G,Be);if(0!==ct)return ct}}catch(nt){lt={error:nt}}finally{try{Ge&&!Ge.done&&(De=Oe.return)&&De.call(Oe)}finally{if(lt)throw lt.error}}return 0;var lt,De});var F,R,O,z,q,ie,d=[];try{for(var y=b(e),E=y.next();!E.done;E=y.next())d.push(t[E.value])}catch(G){q={error:G}}finally{try{E&&!E.done&&(ie=y.return)&&ie.call(y)}finally{if(q)throw q.error}}return new Pt(d)},n}(),At=function(){function n(e,t){this.iterator=e,this.extractIndex=t}return n.prototype.next=function(){var e=this.iterator.next();return e.done?e:{done:!1,value:e.value[this.extractIndex]}},n}(),Wt=function(){function n(e,t){this.arrayIterable=e,this.extractIndex=t}return n.prototype[Symbol.iterator]=function(){var e=this.arrayIterable[Symbol.iterator]();return new At(e,this.extractIndex)},n}(),Ut=function(){function n(e,t){this.iterator=e,this.numValues=t}return n.prototype.next=function(){for(;--this.numValues>=0;){var e=this.iterator.next();if(e.done)return e}return this.iterator.next()},n}(),$t=function(){function n(e,t){this.iterable=e,this.numValues=t}return n.prototype[Symbol.iterator]=function(){var e=this.iterable[Symbol.iterator]();return new Ut(e,this.numValues)},n}(),Zt=function(){function n(e,t){this.doneSkipping=!1,this.childIterator=e,this.predicate=t}return n.prototype.next=function(){for(;;){var e=this.childIterator.next();if(e.done)return e;if(this.doneSkipping||!this.predicate(e.value))return this.doneSkipping=!0,e}},n}(),Mt=function(){function n(e,t){this.childIterable=e,this.predicate=t}return n.prototype[Symbol.iterator]=function(){var e=this.childIterable[Symbol.iterator]();return new Zt(e,this.predicate)},n}(),yr=function(){function n(e,t,r){this.columnNames=e,this.iterable=t,this.period=r}return n.prototype.next=function(){this.iterator||(this.iterator=this.iterable[Symbol.iterator]());for(var e=[],t=0;t<this.period;++t){var r=this.iterator.next();if(r.done)break;e.push(r.value)}return 0===e.length?{done:!0}:{value:new Ot({columnNames:this.columnNames,pairs:e}),done:!1}},n}(),jr=function(){function n(e,t,r){this.columnNames=e,this.iterable=t,this.period=r}return n.prototype[Symbol.iterator]=function(){return new yr(this.columnNames,this.iterable,this.period)},n}(),Pr=function(){function n(e,t){this.index=0,this.columnNames=Array.from(e),this.rowsIterator=t[Symbol.iterator]()}return n.prototype.next=function(){var e=this.rowsIterator.next();if(e.done)return{done:!0};for(var t=e.value,r={},i=0;i<this.columnNames.length;++i)r[this.columnNames[i]]=t[i];return{done:!1,value:r}},n}(),Ar=function(){function n(e,t){this.columnNames=e,this.rows=t}return n.prototype[Symbol.iterator]=function(){return new Pr(this.columnNames,this.rows)},n}(),Tr=function(){function n(e,t,r){this.columnNames=e,this.iterable=t,this.period=r}return n.prototype.next=function(){if(this.curWindow){if(this.curWindow.shift(),(t=this.iterator.next()).done)return{done:!0};this.curWindow.push(t.value)}else{this.curWindow=[],this.iterator=this.iterable[Symbol.iterator]();for(var e=0;e<this.period;++e){var t;if((t=this.iterator.next()).done)return{done:!0};this.curWindow.push(t.value)}}return{value:new Ot({columnNames:this.columnNames,pairs:this.curWindow}),done:!1}},n}(),Rr=function(){function n(e,t,r){this.columnNames=e,this.iterable=t,this.period=r}return n.prototype[Symbol.iterator]=function(){return new Tr(this.columnNames,this.iterable,this.period)},n}(),$r=function(){function n(e,t,r){this.columnNames=e,this.iterator=t[Symbol.iterator](),this.nextValue=this.iterator.next(),this.comparer=r}return n.prototype.next=function(){if(this.nextValue.done)return{done:!0};for(var e=[this.nextValue.value],t=this.nextValue.value;this.nextValue=this.iterator.next(),!this.nextValue.done;){if(!this.comparer(t[1],this.nextValue.value[1])){t=this.nextValue.value;break}e.push(this.nextValue.value),t=this.nextValue.value}return{value:new Ot({columnNames:this.columnNames,pairs:e}),done:!1}},n}(),Lr=function(){function n(e,t,r){this.columnNames=e,this.iterable=t,this.comparer=r}return n.prototype[Symbol.iterator]=function(){return new $r(this.columnNames,this.iterable,this.comparer)},n}(),zr=function(){function n(e,t){this.repetition=0,this.iterator=e[Symbol.iterator](),this.count=t,this.result=this.iterator.next()}return n.prototype.next=function(){return 0==this.count?{done:!0}:(this.repetition==this.count&&(this.result=this.iterator.next(),this.repetition=0),this.repetition+=1,this.result.done?{done:!0}:{done:!1,value:this.result.value})},n}(),Wr=function(){function n(e,t){this.iterable=e,this.count=t}return n.prototype[Symbol.iterator]=function(){return new zr(this.iterable,this.count)},n}(),Nr=function(){function n(e,t){this.count=0,this.repetition=0,this.firstIteration=!0,this.iterable=e,this.iterator=e[Symbol.iterator](),this.count=t}return n.prototype.next=function(){var e=this.iterator.next();return this.firstIteration&&e.done?{done:!0}:(this.firstIteration=!1,e.done&&(this.repetition+=1,this.iterator=this.iterable[Symbol.iterator](),e=this.iterator.next()),this.repetition<this.count?{done:!1,value:e.value}:{done:!0})},n}(),Vr=function(){function n(e,t){this.iterable=e,this.count=t}return n.prototype[Symbol.iterator]=function(){return new Nr(this.iterable,this.count)},n}(),Ur=function(){function n(e){this.iteratorIndex=0,this.iterators=e.map(function(t){return t[Symbol.iterator]()})}return n.prototype.next=function(){if(this.iterators.length>0){for(var e=this.iterators[this.iteratorIndex].next();e.done;){if(this.iteratorIndex+=1,!(this.iteratorIndex<this.iterators.length))return{done:!0};e=this.iterators[this.iteratorIndex].next()}return{done:!1,value:e.value}}return{done:!0}},n}(),qr=function(){function n(e){this.iterables=e}return n.prototype[Symbol.iterator]=function(){return new Ur(this.iterables)},n}(),_r=function(){function n(e,t){this.columnNamesIterator=null,this.values=e,this.considerAllRows=t}return n.prototype.next=function(){if(null===this.columnNamesIterator)if(this.considerAllRows){var e={};try{for(var t=b(this.values),r=t.next();!r.done;r=t.next()){var i=r.value;try{for(var u=b(Object.keys(i)),a=u.next();!a.done;a=u.next())e[a.value]=!0}catch(D){y={error:D}}finally{try{a&&!a.done&&(E=u.return)&&E.call(u)}finally{if(y)throw y.error}}}}catch(D){h={error:D}}finally{try{r&&!r.done&&(d=t.return)&&d.call(t)}finally{if(h)throw h.error}}this.columnNamesIterator=new Pt(Object.keys(e))}else{var c=this.values[Symbol.iterator]().next();if(c.done)return{done:!0,value:""};this.columnNamesIterator=new Pt(Object.keys(c.value))}return this.columnNamesIterator.next();var h,d,y,E},n}(),br=function(){function n(e,t){this.values=e,this.considerAllRows=t}return n.prototype[Symbol.iterator]=function(){return new _r(this.values,this.considerAllRows)},n}();function wr(n,e){var s,c,t={},r=[];try{for(var i=b(n),u=i.next();!u.done;u=i.next()){var a=u.value,o=e&&e(a)||a;t[o]||(t[o]=!0,r.push(a))}}catch(h){s={error:h}}finally{try{u&&!u.done&&(c=i.return)&&c.call(i)}finally{if(s)throw s.error}}return r}function er(n,e,t){var s,c,r={};try{for(var i=b(n),u=i.next();!u.done;u=i.next()){var a=u.value;r[e(a)]=t(a)}}catch(h){s={error:h}}finally{try{u&&!u.done&&(c=i.return)&&c.call(i)}finally{if(s)throw s.error}}return r}function Sr(n){return void 0===n?"undefined":Je(n)?"number":Ie(n)?"string":n instanceof Date?"date":function Hr(n){return(0,Ke.ZP)(n).isBoolean}(n)?"boolean":"unsupported"}function vt(n){return(0,Ke.ZP)(n).isObject&&!Er(n)}function T(n){return(0,Ke.ZP)(n).isFunction}function Ie(n){return(0,Ke.ZP)(n).isString}function Er(n){return"[object Date]"===Object.prototype.toString.call(n)}function Je(n){return(0,Ke.ZP)(n).isNumber}function Ze(n){return(0,Ke.ZP)(n).isArray}function xr(n){return void 0===n}var Jr=function(){function n(e){this.iterable=e,this.index=0}return n.prototype.next=function(){return this.iterable._next(this.index++)},n}(),Nt=function(){function n(e){this.iterator=e,this.cached=[]}return n.prototype[Symbol.iterator]=function(){return new Jr(this)},n.prototype._next=function(e){if(e>=this.cached.length){var t=this.iterator.next();if(t.done)return{done:!0};this.cached.push(t.value)}return{done:!1,value:this.cached[e]}},n}(),Ot=function(){function n(e){if(this.configFn=null,this.content=null,this.indexedContent=null,e){var t=e;if(void 0!==t.getTypeCode){var r=t.getTypeCode();if("dataframe"===r||"series"===r)return void(void 0!==t.content?this.content=t.content:this.configFn=t.configFn)}T(e)?this.configFn=e:this.content=n.isIterator(e)?n.initFromIterator(e):n.isIterable(e)?n.initFromIterable(e):n.initFromConfig(e)}else this.content=n.initEmpty()}return n.initFromIterator=function(e){return n.initFromIterable(new Nt(e))},n.initFromIterable=function(e){var t=e[Symbol.iterator]().next(),r=t.done?[]:Object.keys(t.value);return{index:n.defaultCountIterable,values:e,pairs:new Gt([n.defaultCountIterable,e]),isBaked:!0,columnNames:r,isCaseSensitive:!1}},n.initEmpty=function(){return{index:n.defaultEmptyIterable,values:n.defaultEmptyIterable,pairs:n.defaultEmptyIterable,isBaked:!0,columnNames:[],isCaseSensitive:!1}},n.initColumnNames=function(e,t){var r=[],i={},u=Array.from(e).map(function(z){return z.toString()});try{for(var a=b(u),o=a.next();!o.done;o=a.next()){var s=o.value;void 0===i[c=void 0!==t&&t?s:s.toLowerCase()]?i[c]=1:i[c]+=1}}catch(z){D={error:z}}finally{try{o&&!o.done&&(F=a.return)&&F.call(a)}finally{if(D)throw D.error}}var D,F,R,O,h={};try{for(var d=b(u),y=d.next();!y.done;y=d.next()){var c;if(s=y.value,i[c=void 0!==t&&t?s:s.toLowerCase()]>1){var E=1;void 0!==h[c]&&(E=h[c]),r.push(s+"."+E),h[c]=E+1}else r.push(s)}}catch(z){R={error:z}}finally{try{y&&!y.done&&(O=d.return)&&O.call(d)}finally{if(R)throw R.error}}return r},n.isIterator=function(e){return vt(e)&&T(e.next)},n.isIterable=function(e){return Ze(e)||vt(e)&&T(e[Symbol.iterator])},n.checkIterable=function(e,t){if(!n.isIterable(e))throw new Error("Expected '"+t+"' field of DataFrame config object to be an array of values or an iterable of values.")},n.initFromConfig=function(e){var t,r,i,a,F,R,u=!1;if(e.pairs&&(n.isIterator(e.pairs)?i=new Nt(e.pairs):(n.checkIterable(e.pairs,"pairs"),i=e.pairs)),e.columns){var o=e.columns;if(n.isIterator(o)&&(o=new Nt(o)),n.isIterable(o)){var s=o;a=Array.from(s).map(function(O){return O.name}),o=er(s,function(O){return O.name},function(O){return O.series})}else{if(!vt(o))throw new Error("Expected 'columns' member of 'config' parameter to DataFrame constructor to be an object with fields that define columns.");a=Object.keys(o)}var c=[];try{for(var h=b(a),d=h.next();!d.done;d=h.next()){var y=d.value,E=o[y];n.isIterator(E)?E=new Nt(E):n.checkIterable(E,y),c.push(E)}}catch(O){F={error:O}}finally{try{d&&!d.done&&(R=h.return)&&R.call(h)}finally{if(F)throw F.error}}r=new Ar(a,new Gt(c))}else if(e.columnNames&&(a=n.isIterator(e.columnNames)?new Nt(e.columnNames):e.columnNames,a=this.initColumnNames(a,e.caseSensitive)),e.rows){e.columnNames||(a=new yt(new rr,function(O){return"Column."+O.toString()}));var D=void 0;n.isIterator(e.rows)?D=new Nt(e.rows):(n.checkIterable(e.rows,"rows"),D=e.rows),r=new Ar(a,D)}else e.values?(n.isIterator(e.values)?r=new Nt(e.values):(n.checkIterable(e.values,"values"),r=e.values),e.columnNames||(a=new br(r,e.considerAllRows||!1))):i?(r=new Wt(i,1),e.columnNames||(a=new br(r,e.considerAllRows||!1))):(r=n.defaultEmptyIterable,e.columnNames||(a=n.defaultEmptyIterable));return e.index?n.isIterator(e.index)?t=new Nt(e.index):(n.checkIterable(e.index,"index"),t=e.index):t=i?new Wt(i,0):n.defaultCountIterable,i||(i=new Gt([t,r])),void 0!==e.baked&&(u=e.baked),{index:t,values:r,pairs:i,isBaked:u,columnNames:a,isCaseSensitive:e.caseSensitive||!1}},n.prototype.lazyInit=function(){null===this.content&&null!==this.configFn&&(this.content=n.initFromConfig(this.configFn()))},n.prototype.getContent=function(){return this.lazyInit(),this.content},n.prototype.getRowByIndex=function(e){if(!this.indexedContent){this.indexedContent=new Map;try{for(var t=b(this.getContent().pairs),r=t.next();!r.done;r=t.next()){var i=r.value;this.indexedContent.set(i[0],i[1])}}catch(o){u={error:o}}finally{try{r&&!r.done&&(a=t.return)&&a.call(t)}finally{if(u)throw u.error}}}return this.indexedContent.get(e);var u,a},n.prototype[Symbol.iterator]=function(){return this.getContent().values[Symbol.iterator]()},n.prototype.getColumnNames=function(){return Array.from(this.getContent().columnNames)},n.prototype.getColumns=function(){var e=this;return new tt(function(){return{values:e.getColumnNames().map(function(r){var i=e.getSeries(r).skipWhile(function(a){return null==a});return{name:r,type:Sr(i.any()?i.first():void 0),series:i}})}})},n.prototype.isCaseSensitive=function(){return this.getContent().isCaseSensitive},n.prototype.cast=function(){return this},n.prototype.getIndex=function(){var e=this;return new kr(function(){return{values:e.getContent().index}})},n.prototype.setIndex=function(e){if(!Ie(e))throw new Error("Expected 'columnName' parameter to 'DataFrame.setIndex' to be a string that specifies the name of the column to set as the index for the dataframe.");return this.withIndex(this.getSeries(e))},n.prototype.withIndex=function(e){var t=this;return T(e)?new n(function(){var r=t.getContent();return{columnNames:r.columnNames,values:r.values,index:t.deflate(e)}}):(n.checkIterable(e,"newIndex"),new n(function(){var r=t.getContent();return{columnNames:r.columnNames,values:r.values,index:e}}))},n.prototype.resetIndex=function(){var e=this;return new n(function(){var t=e.getContent();return{columnNames:t.columnNames,values:t.values}})},n.prototype.getSeries=function(e){var t=this;if(!Ie(e))throw new Error("Expected 'columnName' parameter to 'DataFrame.getSeries' function to be a string that specifies the name of the column to retreive.");return new tt(function(){return{values:new yt(t.getContent().values,function(r){return r[e]}),index:t.getContent().index}})},n.prototype.hasSeries=function(e){var a,o,t=e.toLowerCase();try{for(var r=b(this.getColumnNames()),i=r.next();!i.done;i=r.next())if(i.value.toLowerCase()===t)return!0}catch(s){a={error:s}}finally{try{i&&!i.done&&(o=r.return)&&o.call(r)}finally{if(a)throw a.error}}return!1},n.prototype.expectSeries=function(e){if(!this.hasSeries(e))throw new Error("Expected dataframe to contain series with column name: '"+e+"'.");return this.getSeries(e)},n.prototype.withSeries=function(e,t){var r=this;if(vt(e)){if(!xr(t))throw new Error("Expected 'series' parameter to 'DataFrame.withSeries' to not be set when 'columnNameOrSpec is an object.")}else{if(!Ie(e))throw new Error("Expected 'columnNameOrSpec' parameter to 'DataFrame.withSeries' function to be a string that specifies the column to set or replace.");if(!T(t)&&!vt(t))throw new Error("Expected 'series' parameter to 'DataFrame.withSeries' to be a Series object or a function that takes a dataframe and produces a Series.")}if(vt(e)){var i=e,u=Object.keys(i),a=this;try{for(var o=b(u),s=o.next();!s.done;s=o.next()){var c=s.value;a=a.withSeries(c,i[c])}}catch(D){y={error:D}}finally{try{s&&!s.done&&(E=o.return)&&E.call(o)}finally{if(y)throw y.error}}return a.cast()}var y,E,h=e;return this.none()?(T(t)?t(this):t).inflate(function(D){var F={};return F[h]=D,F}).cast():new n(function(){var F=function Yr(n,e,t){var o,s,r=new Map;try{for(var i=b(n),u=i.next();!u.done;u=i.next()){var a=u.value;r.set(e(a),t(a))}}catch(c){o={error:c}}finally{try{u&&!u.done&&(s=i.return)&&s.call(i)}finally{if(o)throw o.error}}return r}((T(t)?t(r):t).toPairs(),function(O){return O[0]},function(O){return O[1]});return{columnNames:wr(r.getColumnNames().concat([h])),index:r.getContent().index,pairs:new yt(r.getContent().pairs,function(O){var z=O[0],ie=Object.assign({},O[1]);return ie[h]=F.get(z),[z,ie]})}})},n.merge=function(e){var t=!1,r=new Map;try{for(var i=b(e),u=i.next();!u.done;u=i.next()){var a=u.value;a.isCaseSensitive()&&(t=!0);try{for(var o=b(a.toPairs()),s=o.next();!s.done;s=o.next()){var c=s.value,h=c[0];if(r.has(h))r.set(h,Object.assign(r.get(h),c[1]));else{var d=Object.assign({},c[1]);r.set(h,d)}}}catch(q){O={error:q}}finally{try{s&&!s.done&&(z=o.return)&&z.call(o)}finally{if(O)throw O.error}}}}catch(q){F={error:q}}finally{try{u&&!u.done&&(R=i.return)&&R.call(i)}finally{if(F)throw F.error}}var F,R,O,z,E=wr(Array.from(e).map(function(q){return q.getColumnNames()}).reduce(function(q,ie){return q.concat(ie)},[])),D=Array.from(r.keys()).map(function(q){return[q,r.get(q)]});return D.sort(function(q,ie){return q[0]===ie[0]?0:q[0]>ie[0]?1:-1}),new n({columnNames:E,pairs:D,caseSensitive:t})},n.prototype.merge=function(){for(var e=[],t=0;t<arguments.length;t++)e[t]=arguments[t];return n.merge([this].concat(e))},n.prototype.ensureSeries=function(e,t){if(vt(e)){if(!xr(t))throw new Error("Expected 'series' parameter to 'DataFrame.ensureSeries' to not be set when 'columnNameOrSpec is an object.")}else{if(!Ie(e))throw new Error("Expected 'columnNameOrSpec' parameter to 'DataFrame.ensureSeries' function to be a string that specifies the column to set or replace.");if(!T(t)&&!vt(t))throw new Error("Expected 'series' parameter to 'DataFrame.ensureSeries' to be a Series object or a function that takes a dataframe and produces a Series.")}if(vt(e)){var r=e,i=Object.keys(e),u=this;try{for(var a=b(i),o=a.next();!o.done;o=a.next()){var s=o.value;u=u.ensureSeries(s,r[s])}}catch(y){h={error:y}}finally{try{o&&!o.done&&(d=a.return)&&d.call(a)}finally{if(h)throw h.error}}return u}var h,d,c=e;return this.hasSeries(c)?this:this.withSeries(c,t)},n.prototype.subset=function(e){var t=this;if(!Ze(e))throw new Error("Expected 'columnNames' parameter to 'DataFrame.subset' to be an array of column names to keep.");return new n(function(){var r=t.getContent();return{columnNames:e,index:r.index,values:new yt(r.values,function(i){var c,h,u={};try{for(var a=b(e),o=a.next();!o.done;o=a.next()){var s=o.value;u[s]=i[s]}}catch(d){c={error:d}}finally{try{o&&!o.done&&(h=a.return)&&h.call(a)}finally{if(c)throw c.error}}return u}),pairs:new yt(r.pairs,function(i){var h,d,u={},a=i[1];try{for(var o=b(e),s=o.next();!s.done;s=o.next()){var c=s.value;u[c]=a[c]}}catch(y){h={error:y}}finally{try{s&&!s.done&&(d=o.return)&&d.call(o)}finally{if(h)throw h.error}}return[i[0],u]})}})},n.prototype.dropSeries=function(e){var t=this;if(!Ze(e)){if(!Ie(e))throw new Error("'DataFrame.dropSeries' expected either a string or an array or strings.");e=[e]}return new n(function(){var s,c,r=t.getContent(),i=[];try{for(var u=b(r.columnNames),a=u.next();!a.done;a=u.next()){var o=a.value;-1===e.indexOf(o)&&i.push(o)}}catch(h){s={error:h}}finally{try{a&&!a.done&&(c=u.return)&&c.call(u)}finally{if(s)throw s.error}}return{columnNames:i,index:r.index,values:new yt(r.values,function(h){var F,R,d=Object.assign({},h);try{for(var y=b(e),E=y.next();!E.done;E=y.next())delete d[E.value]}catch(O){F={error:O}}finally{try{E&&!E.done&&(R=y.return)&&R.call(y)}finally{if(F)throw F.error}}return d}),pairs:new yt(r.pairs,function(h){var F,R,d=Object.assign({},h[1]);try{for(var y=b(e),E=y.next();!E.done;E=y.next())delete d[E.value]}catch(O){F={error:O}}finally{try{E&&!E.done&&(R=y.return)&&R.call(y)}finally{if(F)throw F.error}}return[h[0],d]})}})},n.prototype.reorderSeries=function(e){var a,o,t=this;if(!Ze(e))throw new Error("Expected parameter 'columnNames' to 'DataFrame.reorderSeries' to be an array with column names.");try{for(var r=b(e),i=r.next();!i.done;i=r.next())if(!Ie(i.value))throw new Error("Expected parameter 'columnNames' to 'DataFrame.reorderSeries' to be an array with column names.")}catch(s){a={error:s}}finally{try{i&&!i.done&&(o=r.return)&&o.call(r)}finally{if(a)throw a.error}}return new n(function(){var s=t.getContent();return{columnNames:e,index:s.index,values:new yt(s.values,function(c){var D,F,h={};try{for(var d=b(e),y=d.next();!y.done;y=d.next()){var E=y.value;h[E]=c[E]}}catch(R){D={error:R}}finally{try{y&&!y.done&&(F=d.return)&&F.call(d)}finally{if(D)throw D.error}}return h}),pairs:new yt(s.pairs,function(c){var F,R,h=c[1],d={};try{for(var y=b(e),E=y.next();!E.done;E=y.next()){var D=E.value;d[D]=h[D]}}catch(O){F={error:O}}finally{try{E&&!E.done&&(R=y.return)&&R.call(y)}finally{if(F)throw F.error}}return[c[0],d]}),caseSensitive:s.isCaseSensitive}})},n.prototype.bringToFront=function(e){var a,o,t=this;if(Ze(e))try{for(var r=b(e),i=r.next();!i.done;i=r.next())if(!Ie(i.value))throw new Error("Expect 'columnOrColumns' parameter to 'DataFrame.bringToFront' function to specify a column or columns via a string or an array of strings.")}catch(s){a={error:s}}finally{try{i&&!i.done&&(o=r.return)&&o.call(r)}finally{if(a)throw a.error}}else{if(!Ie(e))throw new Error("Expect 'columnOrColumns' parameter to 'DataFrame.bringToFront' function to specify a column or columns via a string or an array of strings.");e=[e]}return new n(function(){var s=t.getContent(),c=Array.from(s.columnNames),h=[];try{for(var d=b(e),y=d.next();!y.done;y=d.next()){var E=y.value;-1!==c.indexOf(E)&&h.push(E)}}catch(Be){z={error:Be}}finally{try{y&&!y.done&&(q=d.return)&&q.call(d)}finally{if(z)throw z.error}}var z,q,ie,G,D=[];try{for(var F=b(c),R=F.next();!R.done;R=F.next()){var O=R.value;-1===e.indexOf(O)&&D.push(O)}}catch(Be){ie={error:Be}}finally{try{R&&!R.done&&(G=F.return)&&G.call(F)}finally{if(ie)throw ie.error}}return{columnNames:h.concat(D),index:s.index,values:s.values,pairs:s.pairs}})},n.prototype.bringToBack=function(e){var a,o,t=this;if(Ze(e))try{for(var r=b(e),i=r.next();!i.done;i=r.next())if(!Ie(i.value))throw new Error("Expect 'columnOrColumns' parameter to 'DataFrame.bringToBack' function to specify a column or columns via a string or an array of strings.")}catch(s){a={error:s}}finally{try{i&&!i.done&&(o=r.return)&&o.call(r)}finally{if(a)throw a.error}}else{if(!Ie(e))throw new Error("Expect 'columnOrColumns' parameter to 'DataFrame.bringToBack' function to specify a column or columns via a string or an array of strings.");e=[e]}return new n(function(){var s=t.getContent(),c=Array.from(s.columnNames),h=[];try{for(var d=b(e),y=d.next();!y.done;y=d.next()){var E=y.value;-1!==c.indexOf(E)&&h.push(E)}}catch(Be){z={error:Be}}finally{try{y&&!y.done&&(q=d.return)&&q.call(d)}finally{if(z)throw z.error}}var z,q,ie,G,D=[];try{for(var F=b(c),R=F.next();!R.done;R=F.next()){var O=R.value;-1===e.indexOf(O)&&D.push(O)}}catch(Be){ie={error:Be}}finally{try{R&&!R.done&&(G=F.return)&&G.call(F)}finally{if(ie)throw ie.error}}return{columnNames:D.concat(h),index:s.index,values:s.values,pairs:s.pairs}})},n.prototype.renameSeries=function(e){var t=this;if(!vt(e))throw new Error("Expected parameter 'newColumnNames' to 'DataFrame.renameSeries' to be an array with column names.");var o,s,r=Object.keys(e);try{for(var i=b(r),u=i.next();!u.done;u=i.next()){var a=u.value;if(!Ie(a))throw new Error("Expected existing column name '"+a+"' of 'newColumnNames' parameter to 'DataFrame.renameSeries' to be a string.");if(!Ie(e[a]))throw new Error("Expected new column name '"+e[a]+"' for existing column '"+a+"' of 'newColumnNames' parameter to 'DataFrame.renameSeries' to be a string.")}}catch(c){o={error:c}}finally{try{u&&!u.done&&(s=i.return)&&s.call(i)}finally{if(o)throw o.error}}return new n(function(){var R,O,c=t.getContent(),h=[];try{for(var d=b(c.columnNames),y=d.next();!y.done;y=d.next()){var E=y.value,D=r.indexOf(E);h.push(-1===D?E:e[E])}}catch(z){R={error:z}}finally{try{y&&!y.done&&(O=d.return)&&O.call(d)}finally{if(R)throw R.error}}function F(z){var Oe,Ge,q=Object.assign({},z);try{for(var ie=b(r),G=ie.next();!G.done;G=ie.next()){var Be=G.value;q[e[Be]]=q[Be],delete q[Be]}}catch(ot){Oe={error:ot}}finally{try{G&&!G.done&&(Ge=ie.return)&&Ge.call(ie)}finally{if(Oe)throw Oe.error}}return q}return{columnNames:h,index:c.index,values:new yt(c.values,F),pairs:new yt(c.pairs,function(z){return[z[0],F(z[1])]})}})},n.prototype.toArray=function(){var u,a,e=[];try{for(var t=b(this.getContent().values),r=t.next();!r.done;r=t.next()){var i=r.value;null!=i&&e.push(i)}}catch(o){u={error:o}}finally{try{r&&!r.done&&(a=t.return)&&a.call(t)}finally{if(u)throw u.error}}return e},n.prototype.toPairs=function(){var u,a,e=[];try{for(var t=b(this.getContent().pairs),r=t.next();!r.done;r=t.next()){var i=r.value;null!=i[1]&&null!==i[1]&&e.push(i)}}catch(o){u={error:o}}finally{try{r&&!r.done&&(a=t.return)&&a.call(t)}finally{if(u)throw u.error}}return e},n.prototype.toObject=function(e,t){if(!T(e))throw new Error("Expected 'keySelector' parameter to DataFrame.toObject to be a function.");if(!T(t))throw new Error("Expected 'valueSelector' parameter to DataFrame.toObject to be a function.");return er(this,e,t)},n.prototype.toRows=function(){var s,c,e=this.getColumnNames(),t=[];try{for(var r=b(this.getContent().values),i=r.next();!i.done;i=r.next()){for(var u=i.value,a=[],o=0;o<e.length;++o)a.push(u[e[o]]);t.push(a)}}catch(h){s={error:h}}finally{try{i&&!i.done&&(c=r.return)&&c.call(r)}finally{if(s)throw s.error}}return t},n.prototype.select=function(e){if(!T(e))throw new Error("Expected 'transformer' parameter to 'Series.select' to be a function.");return this.map(e)},n.prototype.map=function(e){var t=this;if(!T(e))throw new Error("Expected 'transformer' parameter to 'DataFrame.map' to be a function.");return new n(function(){var r=t.getContent();return{values:new yt(r.values,e),index:r.index}})},n.prototype.selectMany=function(e){if(!T(e))throw new Error("Expected 'transformer' parameter to 'DataFrame.selectMany' to be a function.");return this.flatMap(e)},n.prototype.flatMap=function(e){var t=this;if(!T(e))throw new Error("Expected 'transformer' parameter to 'DataFrame.flatMap' to be a function.");return new n(function(){return{pairs:new p(t.getContent().pairs,function(r,i){var c,h,u=[];try{for(var a=b(e(r[1],i)),o=a.next();!o.done;o=a.next())u.push([r[0],o.value])}catch(d){c={error:d}}finally{try{o&&!o.done&&(h=a.return)&&h.call(a)}finally{if(c)throw c.error}}return u})}})},n.prototype.transformSeries=function(e){if(!vt(e))throw new Error("Expected 'columnSelectors' parameter of 'DataFrame.transformSeries' function to be an object. Field names should specify columns to transform. Field values should be selector functions that specify the transformation for each column.");var a,o,t=this;try{for(var r=b(Object.keys(e)),i=r.next();!i.done;i=r.next()){var u=i.value;t.hasSeries(u)&&(t=t.withSeries(u,t.getSeries(u).select(e[u])))}}catch(s){a={error:s}}finally{try{i&&!i.done&&(o=r.return)&&o.call(r)}finally{if(a)throw a.error}}return t},n.prototype.generateSeries=function(e){if(vt(e)){var c=e,i=Object.keys(c),u=this;try{for(var h=b(i),d=h.next();!d.done;d=h.next())u=u.withSeries(s=d.value,u.select(c[s]).deflate())}catch(z){D={error:z}}finally{try{d&&!d.done&&(F=h.return)&&F.call(h)}finally{if(D)throw D.error}}return u}if(!T(e))throw new Error("Expected 'generator' parameter to 'DataFrame.generateSeries' function to be a function or an object.");var y,E,D,F,r=this.select(e).bake();i=r.getColumnNames(),u=this;try{for(var a=b(i),o=a.next();!o.done;o=a.next()){var s;u=u.withSeries(s=o.value,r.getSeries(s))}}catch(R){y={error:R}}finally{try{o&&!o.done&&(E=a.return)&&E.call(a)}finally{if(y)throw y.error}}return u},n.prototype.deflate=function(e){var t=this;if(e&&!T(e))throw new Error("Expected 'selector' parameter to 'DataFrame.deflate' function to be a selector function.");return new tt(function(){var r=t.getContent();return e?{index:r.index,values:new yt(r.values,e),pairs:new yt(r.pairs,function(i,u){return[i[0],e(i[1],u)]})}:{index:r.index,values:r.values,pairs:r.pairs}})},n.prototype.inflateSeries=function(e,t){if(!Ie(e))throw new Error("Expected 'columnName' parameter to 'DataFrame.inflateSeries' to be a string that is the name of the column to inflate.");if(t&&!T(t))throw new Error("Expected optional 'selector' parameter to 'DataFrame.inflateSeries' to be a selector function, if it is specified.");return this.zip(this.getSeries(e).inflate(t),function(r,i){return Object.assign({},r,i)})},n.prototype.window=function(e){var t=this;if(!Je(e))throw new Error("Expected 'period' parameter to 'DataFrame.window' to be a number.");return new tt(function(){var r=t.getContent();return{values:new jr(r.columnNames,r.pairs,e)}})},n.prototype.rollingWindow=function(e){var t=this;if(!Je(e))throw new Error("Expected 'period' parameter to 'DataFrame.rollingWindow' to be a number.");return new tt(function(){var r=t.getContent();return{values:new Rr(r.columnNames,r.pairs,e)}})},n.prototype.variableWindow=function(e){var t=this;if(!T(e))throw new Error("Expected 'comparer' parameter to 'DataFrame.variableWindow' to be a function.");return new tt(function(){var r=t.getContent();return{values:new Lr(r.columnNames,r.pairs,e)}})},n.prototype.sequentialDistinct=function(e){if(e){if(!T(e))throw new Error("Expected 'selector' parameter to 'DataFrame.sequentialDistinct' to be a selector function that determines the value to compare for duplicates.")}else e=function(t){return t};return this.variableWindow(function(t,r){return e(t)===e(r)}).select(function(t){return[t.getIndex().first(),t.first()]}).withIndex(function(t){return t[0]}).inflate(function(t){return t[1]})},n.prototype.aggregate=function(e,t){var r=this;if(T(e)&&!t)return this.skip(1).aggregate(this.first(),e);if(t){if(!T(t))throw new Error("Expected 'selector' parameter to aggregate to be a function.");var i=e;try{for(var u=b(this),a=u.next();!a.done;a=u.next())i=t(i,a.value)}catch(E){d={error:E}}finally{try{a&&!a.done&&(y=u.return)&&y.call(u)}finally{if(d)throw d.error}}return i}if(!vt(e))throw new Error("Expected 'seed' parameter to aggregate to be an object.");var d,y,s=e;return er(Object.keys(s).map(function(E){var D=s[E];if(!T(D))throw new Error("Expected column/selector pairs in 'seed' parameter to aggregate.");return[E,r.getSeries(E).aggregate(D)]}),function(E){return E[0]},function(E){return E[1]})},n.prototype.reduce=function(e,t){if(!T(e))throw new Error("Expected 'reducer' parameter to `DataFrame.reduce` to be a function.");var s,c,r=t,i=this;void 0===r&&i.any()&&(r=i.first(),i=i.skip(1));try{for(var u=b(i),a=u.next();!a.done;a=u.next())r=e(r,a.value)}catch(h){s={error:h}}finally{try{a&&!a.done&&(c=u.return)&&c.call(u)}finally{if(s)throw s.error}}return r},n.prototype.skip=function(e){var t=this;if(!Je(e))throw new Error("Expected 'numValues' parameter to 'DataFrame.skip' to be a number.");return new n(function(){var r=t.getContent();return{columnNames:r.columnNames,values:new $t(r.values,e),index:new $t(r.index,e),pairs:new $t(r.pairs,e)}})},n.prototype.skipWhile=function(e){var t=this;if(!T(e))throw new Error("Expected 'predicate' parameter to 'DataFrame.skipWhile' function to be a predicate function that returns true/false.");return new n(function(){var r=t.getContent();return{columnNames:r.columnNames,values:new Mt(r.values,e),pairs:new Mt(r.pairs,function(i){return e(i[1])})}})},n.prototype.skipUntil=function(e){if(!T(e))throw new Error("Expected 'predicate' parameter to 'DataFrame.skipUntil' function to be a predicate function that returns true/false.");return this.skipWhile(function(t){return!e(t)})},n.prototype.take=function(e){var t=this;if(!Je(e))throw new Error("Expected 'numRows' parameter to 'DataFrame.take' function to be a number.");return new n(function(){var r=t.getContent();return{columnNames:r.columnNames,index:new Y(r.index,e),values:new Y(r.values,e),pairs:new Y(r.pairs,e)}})},n.prototype.takeWhile=function(e){var t=this;if(!T(e))throw new Error("Expected 'predicate' parameter to 'DataFrame.takeWhile' function to be a predicate function that returns true/false.");return new n(function(){var r=t.getContent();return{columnNames:r.columnNames,values:new re(r.values,e),pairs:new re(r.pairs,function(i){return e(i[1])})}})},n.prototype.takeUntil=function(e){if(!T(e))throw new Error("Expected 'predicate' parameter to 'DataFrame.takeUntil' function to be a predicate function that returns true/false.");return this.takeWhile(function(t){return!e(t)})},n.prototype.count=function(){var u,a,e=0;try{for(var t=b(this.getContent().values),r=t.next();!r.done;r=t.next())++e}catch(o){u={error:o}}finally{try{r&&!r.done&&(a=t.return)&&a.call(t)}finally{if(u)throw u.error}}return e},n.prototype.first=function(){try{for(var e=b(this),t=e.next();!t.done;t=e.next())return t.value}catch(a){i={error:a}}finally{try{t&&!t.done&&(u=e.return)&&u.call(e)}finally{if(i)throw i.error}}throw new Error("DataFrame.first: No values in DataFrame.");var i,u},n.prototype.last=function(){var u,a,e=null;try{for(var t=b(this),r=t.next();!r.done;r=t.next())e=r.value}catch(o){u={error:o}}finally{try{r&&!r.done&&(a=t.return)&&a.call(t)}finally{if(u)throw u.error}}if(null===e)throw new Error("DataFrame.last: No values in DataFrame.");return e},n.prototype.at=function(e){if(!this.none())return this.getRowByIndex(e)},n.prototype.head=function(e){if(!Je(e))throw new Error("Expected 'numValues' parameter to 'DataFrame.head' function to be a number.");if(0===e)return new n;var t=e<0?this.count()-Math.abs(e):e;return this.take(t)},n.prototype.tail=function(e){if(!Je(e))throw new Error("Expected 'numValues' parameter to 'DataFrame.tail' function to be a number.");if(0===e)return new n;var t=e>0?this.count()-e:Math.abs(e);return this.skip(t)},n.prototype.where=function(e){if(!T(e))throw new Error("Expected 'predicate' parameter to 'DataFrame.where' to be a function.");return this.filter(e)},n.prototype.filter=function(e){var t=this;if(!T(e))throw new Error("Expected 'predicate' parameter to 'DataFrame.filter' to be a function.");return new n(function(){var r=t.getContent();return{columnNames:r.columnNames,values:new we(r.values,e),pairs:new we(r.pairs,function(i){return e(i[1])})}})},n.prototype.forEach=function(e){if(!T(e))throw new Error("Expected 'callback' parameter to 'DataFrame.forEach' to be a function.");var a,o,t=0;try{for(var r=b(this),i=r.next();!i.done;i=r.next())e(i.value,t++)}catch(s){a={error:s}}finally{try{i&&!i.done&&(o=r.return)&&o.call(r)}finally{if(a)throw a.error}}return this},n.prototype.all=function(e){if(!T(e))throw new Error("Expected 'predicate' parameter to 'DataFrame.all' to be a function.");var a,o,t=0;try{for(var r=b(this),i=r.next();!i.done;i=r.next()){if(!e(i.value))return!1;++t}}catch(s){a={error:s}}finally{try{i&&!i.done&&(o=r.return)&&o.call(r)}finally{if(a)throw a.error}}return t>0},n.prototype.any=function(e){if(e&&!T(e))throw new Error("Expected optional 'predicate' parameter to 'DataFrame.any' to be a function.");var a,o;if(!e)return!this[Symbol.iterator]().next().done;try{for(var t=b(this),r=t.next();!r.done;r=t.next())if(e(r.value))return!0}catch(s){a={error:s}}finally{try{r&&!r.done&&(o=t.return)&&o.call(t)}finally{if(a)throw a.error}}return!1},n.prototype.none=function(e){if(e&&!T(e))throw new Error("Expected 'predicate' parameter to 'DataFrame.none' to be a function.");var a,o;if(!e)return this[Symbol.iterator]().next().done||!1;try{for(var t=b(this),r=t.next();!r.done;r=t.next())if(e(r.value))return!1}catch(s){a={error:s}}finally{try{r&&!r.done&&(o=t.return)&&o.call(t)}finally{if(a)throw a.error}}return!0},n.prototype.startAt=function(e){var t=this;return new n(function(){var r=t.getContent(),i=t.getIndex().getLessThan();return{columnNames:r.columnNames,index:new Mt(r.index,function(u){return i(u,e)}),pairs:new Mt(r.pairs,function(u){return i(u[0],e)})}})},n.prototype.endAt=function(e){var t=this;return new n(function(){var r=t.getContent(),i=t.getIndex().getLessThanOrEqualTo();return{columnNames:r.columnNames,index:new re(r.index,function(u){return i(u,e)}),pairs:new re(r.pairs,function(u){return i(u[0],e)})}})},n.prototype.before=function(e){var t=this;return new n(function(){var r=t.getContent(),i=t.getIndex().getLessThan();return{columnNames:r.columnNames,index:new re(r.index,function(u){return i(u,e)}),pairs:new re(r.pairs,function(u){return i(u[0],e)})}})},n.prototype.after=function(e){var t=this;return new n(function(){var r=t.getContent(),i=t.getIndex().getLessThanOrEqualTo();return{columnNames:r.columnNames,index:new Mt(r.index,function(u){return i(u,e)}),pairs:new Mt(r.pairs,function(u){return i(u[0],e)})}})},n.prototype.between=function(e,t){return this.startAt(e).endAt(t)},n.prototype.toString=function(){var d,y,e=this.getColumnNames(),t=["__index__"].concat(e),r=new(Ee());try{for(var i=b(this.toPairs()),u=i.next();!u.done;u=i.next()){var a=u.value,s=a[1];r.cell(t[0],a[0]);for(var c=0;c<e.length;++c)r.cell(t[c+1],s[e[c]]);r.newRow()}}catch(E){d={error:E}}finally{try{u&&!u.done&&(y=i.return)&&y.call(i)}finally{if(d)throw d.error}}return r.toString()},n.prototype.parseInts=function(e){if(Ze(e)){var t=this;try{for(var r=b(e),i=r.next();!i.done;i=r.next())t=t.parseInts(i.value)}catch(s){a={error:s}}finally{try{i&&!i.done&&(o=r.return)&&o.call(r)}finally{if(a)throw a.error}}return t}return this.withSeries(e,this.getSeries(e).parseInts());var a,o},n.prototype.parseFloats=function(e){if(Ze(e)){var t=this;try{for(var r=b(e),i=r.next();!i.done;i=r.next())t=t.parseFloats(i.value)}catch(s){a={error:s}}finally{try{i&&!i.done&&(o=r.return)&&o.call(r)}finally{if(a)throw a.error}}return t}return this.withSeries(e,this.getSeries(e).parseFloats());var a,o},n.prototype.parseDates=function(e,t){if(t&&!Ie(t))throw new Error("Expected optional 'formatString' parameter to 'DataFrame.parseDates' to be a string (if specified).");if(Ze(e)){var r=this;try{for(var i=b(e),u=i.next();!u.done;u=i.next())r=r.parseDates(u.value,t)}catch(c){o={error:c}}finally{try{u&&!u.done&&(s=i.return)&&s.call(i)}finally{if(o)throw o.error}}return r}return this.withSeries(e,this.getSeries(e).parseDates(t));var o,s},n.prototype.toStrings=function(e,t){if(vt(e)){try{for(var r=b(Object.keys(e)),i=r.next();!i.done;i=r.next())if(!Ie(e[u=i.value]))throw new Error("Expected values of 'columnNames' parameter to be strings when a format spec is passed in.")}catch(q){E={error:q}}finally{try{i&&!i.done&&(D=r.return)&&D.call(r)}finally{if(E)throw E.error}}if(!xr(t))throw new Error("Optional 'formatString' parameter to 'DataFrame.toStrings' should not be set when passing in a format spec.")}else{if(!Ze(e)&&!Ie(e))throw new Error("Expected 'columnNames' parameter to 'DataFrame.toStrings' to be a string, array of strings or format spec that specifes which columns should be converted to strings.");if(t&&!Ie(t))throw new Error("Expected optional 'formatString' parameter to 'DataFrame.toStrings' to be a string (if specified).")}if(vt(e)){var a=this;try{for(var o=b(Object.keys(e)),s=o.next();!s.done;s=o.next())a=a.toStrings(u=s.value,e[u])}catch(q){F={error:q}}finally{try{s&&!s.done&&(R=o.return)&&R.call(o)}finally{if(F)throw F.error}}return a}if(Ze(e)){a=this;try{for(var h=b(e),d=h.next();!d.done;d=h.next()){var u;a=a.toStrings(u=d.value,t)}}catch(ie){O={error:ie}}finally{try{d&&!d.done&&(z=h.return)&&z.call(h)}finally{if(O)throw O.error}}return a}var E,D,F,R,O,z;return this.withSeries(e,this.getSeries(e).toStrings(t))},n.prototype.truncateStrings=function(e){if(!Je(e))throw new Error("Expected 'maxLength' parameter to 'truncateStrings' to be an integer.");return this.select(function(t){var s,c,r={};try{for(var i=b(Object.keys(t)),u=i.next();!u.done;u=i.next()){var a=u.value,o=t[a];r[a]=Ie(o)?o.substring(0,e):o}}catch(h){s={error:h}}finally{try{u&&!u.done&&(c=i.return)&&c.call(i)}finally{if(s)throw s.error}}return r})},n.prototype.round=function(e){if(void 0!==e){if(!Je(e))throw new Error("Expected 'numDecimalPlaces' parameter to 'DataFrame.round' to be a number.")}else e=2;return this.select(function(t){var s,c,r={};try{for(var i=b(Object.keys(t)),u=i.next();!u.done;u=i.next()){var a=u.value,o=t[a];r[a]=Je(o)?parseFloat(o.toFixed(e)):o}}catch(h){s={error:h}}finally{try{u&&!u.done&&(c=i.return)&&c.call(i)}finally{if(s)throw s.error}}return r})},n.prototype.bake=function(){return this.getContent().isBaked?this:new n({columnNames:this.getColumnNames(),values:this.toArray(),pairs:this.toPairs(),baked:!0})},n.prototype.reverse=function(){var e=this;return new n(function(){var t=e.getContent();return{columnNames:t.columnNames,values:new It(t.values),index:new It(t.index),pairs:new It(t.pairs)}})},n.prototype.distinct=function(e){var t=this;return new n(function(){var r=t.getContent();return{columnNames:r.columnNames,values:new ur(r.values,e),pairs:new ur(r.pairs,function(i){return e&&e(i[1])||i[1]})}})},n.prototype.groupBy=function(e){var t=this;if(!T(e))throw new Error("Expected 'selector' parameter to 'DataFrame.groupBy' to be a selector function that determines the value to group the series by.");return new tt(function(){var y,E,r=[],i={},u=0;try{for(var a=b(t.getContent().pairs),o=a.next();!o.done;o=a.next()){var s=o.value,c=e(s[1],u);++u;var h=i[c];if(h)h.push(s);else{var d=[];d.push(s),r.push(d),i[c]=d}}}catch(D){y={error:D}}finally{try{o&&!o.done&&(E=a.return)&&E.call(a)}finally{if(y)throw y.error}}return{values:r.map(function(D){return new n({pairs:D})})}})},n.prototype.groupSequentialBy=function(e){if(e){if(!T(e))throw new Error("Expected 'selector' parameter to 'DataFrame.groupSequentialBy' to be a selector function that determines the value to group the series by.")}else e=function(t){return t};return this.variableWindow(function(t,r){return e(t)===e(r)})},n.concat=function(e){if(!Ze(e))throw new Error("Expected 'dataframes' parameter to 'DataFrame.concat' to be an array of dataframes.");return new n(function(){var d,y,E,D,r=e.map(function(F){return F.getContent()}),i=[];try{for(var u=b(r),a=u.next();!a.done;a=u.next()){var o=a.value;try{for(var s=b(o.columnNames),c=s.next();!c.done;c=s.next())i.push(c.value)}catch(F){E={error:F}}finally{try{c&&!c.done&&(D=s.return)&&D.call(s)}finally{if(E)throw E.error}}}}catch(F){d={error:F}}finally{try{a&&!a.done&&(y=u.return)&&y.call(u)}finally{if(d)throw d.error}}return{columnNames:i=wr(i),values:new at(r.map(function(F){return F.values})),pairs:new at(r.map(function(F){return F.pairs}))}})},n.prototype.concat=function(){for(var e=[],t=0;t<arguments.length;t++)e[t]=arguments[t];var h,d,y,E,r=[this];try{for(var i=b(e),u=i.next();!u.done;u=i.next()){var a=u.value;if(Ze(a))try{for(var o=b(a),s=o.next();!s.done;s=o.next()){var c=s.value;r.push(c)}}catch(D){y={error:D}}finally{try{s&&!s.done&&(E=o.return)&&E.call(o)}finally{if(y)throw y.error}}else r.push(a)}}catch(D){h={error:D}}finally{try{u&&!u.done&&(d=i.return)&&d.call(i)}finally{if(h)throw h.error}}return n.concat(r)},n.zip=function(e,t){var r=Array.from(e);if(0===r.length)return new n;var i=r[0];return i.none()?new n:new n(function(){var a=r;return{index:i.getContent().index,values:new Jt(a.map(function(o){return o.getContent().values}),t)}})},n.prototype.zip=function(){for(var e=[],t=0;t<arguments.length;t++)e[t]=arguments[t];var r=e[e.length-1],i=[this].concat(e.slice(0,e.length-1));return n.zip(i,function(u){return r.apply(void 0,He(u))})},n.prototype.orderBy=function(e){var t=this.getContent();return new Br({columnNames:t.columnNames,values:t.values,pairs:t.pairs,selector:e,direction:ae.Ascending,parent:null})},n.prototype.orderByDescending=function(e){var t=this.getContent();return new Br({columnNames:t.columnNames,values:t.values,pairs:t.pairs,selector:e,direction:ae.Descending,parent:null})},n.prototype.union=function(e,t){if(t&&!T(t))throw new Error("Expected optional 'selector' parameter to 'DataFrame.union' to be a selector function.");return this.concat(e).distinct(t)},n.prototype.intersection=function(e,t,r){if(t){if(!T(t))throw new Error("Expected optional 'outerSelector' parameter to 'DataFrame.intersection' to be a function.")}else t=function(u){return u};if(r){if(!T(r))throw new Error("Expected optional 'innerSelector' parameter to 'DataFrame.intersection' to be a function.")}else r=function(u){return u};return this.filter(function(u){var a=t(u);return e.filter(function(o){return a===r(o)}).any()})},n.prototype.except=function(e,t,r){if(t){if(!T(t))throw new Error("Expected optional 'outerSelector' parameter to 'DataFrame.except' to be a function.")}else t=function(u){return u};if(r){if(!T(r))throw new Error("Expected optional 'innerSelector' parameter to 'DataFrame.except' to be a function.")}else r=function(u){return u};return this.filter(function(u){var a=t(u);return e.filter(function(o){return a===r(o)}).none()})},n.prototype.join=function(e,t,r,i){if(!T(t))throw new Error("Expected 'outerKeySelector' parameter of 'DataFrame.join' to be a selector function.");if(!T(r))throw new Error("Expected 'innerKeySelector' parameter of 'DataFrame.join' to be a selector function.");if(!T(i))throw new Error("Expected 'resultSelector' parameter of 'DataFrame.join' to be a selector function.");var u=this;return new n(function(){var O,z,q,ie,a=e.groupBy(r).toObject(function(G){return r(G.first())},function(G){return G}),s=(u.getContent(),[]);try{for(var c=b(u),h=c.next();!h.done;h=c.next()){var d=h.value,E=a[t(d)];if(E)try{for(var D=b(E),F=D.next();!F.done;F=D.next())s.push(i(d,F.value))}catch(G){q={error:G}}finally{try{F&&!F.done&&(ie=D.return)&&ie.call(D)}finally{if(q)throw q.error}}}}catch(G){O={error:G}}finally{try{h&&!h.done&&(z=c.return)&&z.call(c)}finally{if(O)throw O.error}}return{values:s}})},n.prototype.joinOuter=function(e,t,r,i){if(!T(t))throw new Error("Expected 'outerKeySelector' parameter of 'DataFrame.joinOuter' to be a selector function.");if(!T(r))throw new Error("Expected 'innerKeySelector' parameter of 'DataFrame.joinOuter' to be a selector function.");if(!T(i))throw new Error("Expected 'resultSelector' parameter of 'DataFrame.joinOuter' to be a selector function.");var u=this,a=u.except(e,t,r).select(function(c){return i(c,null)}).resetIndex(),o=e.except(u,r,t).select(function(c){return i(null,c)}).resetIndex(),s=u.join(e,t,r,i);return a.concat(s).concat(o).resetIndex()},n.prototype.joinOuterLeft=function(e,t,r,i){if(!T(t))throw new Error("Expected 'outerKeySelector' parameter of 'DataFrame.joinOuterLeft' to be a selector function.");if(!T(r))throw new Error("Expected 'innerKeySelector' parameter of 'DataFrame.joinOuterLeft' to be a selector function.");if(!T(i))throw new Error("Expected 'resultSelector' parameter of 'DataFrame.joinOuterLeft' to be a selector function.");var a=this.except(e,t,r).select(function(s){return i(s,null)}).resetIndex(),o=this.join(e,t,r,i);return a.concat(o).resetIndex()},n.prototype.joinOuterRight=function(e,t,r,i){if(!T(t))throw new Error("Expected 'outerKeySelector' parameter of 'DataFrame.joinOuterRight' to be a selector function.");if(!T(r))throw new Error("Expected 'innerKeySelector' parameter of 'DataFrame.joinOuterRight' to be a selector function.");if(!T(i))throw new Error("Expected 'resultSelector' parameter of 'DataFrame.joinOuterRight' to be a selector function.");var a=e.except(this,r,t).select(function(s){return i(null,s)}).resetIndex();return this.join(e,t,r,i).concat(a).resetIndex()},n.prototype.summarize=function(e){if(e&&!vt(e))throw new Error("Expected 'spec' parameter to 'DataFrame.summarize' to be an object that specifies how to summarize the dataframe.");if(!e){e={};try{for(var t=b(this.getColumnNames()),r=t.next();!r.done;r=t.next()){var i=r.value,u={};u[i+"_sum"]=tt.sum,u[i+"_average"]=tt.average,u[i+"_count"]=tt.count,e[i]=u}}catch(De){ie={error:De}}finally{try{r&&!r.done&&(G=t.return)&&G.call(t)}finally{if(ie)throw ie.error}}}try{for(var a=b(Object.keys(e)),o=a.next();!o.done;o=a.next()){var c=e[s=o.value];T(c)&&(e[s]={},e[s][s]=c)}}catch(De){Be={error:De}}finally{try{o&&!o.done&&(Oe=a.return)&&Oe.call(a)}finally{if(Be)throw Be.error}}var ie,G,Be,Oe,Ge,ot,ct,lt,h=Object.keys(e),d=er(h,function(De){return De},function(De){return Object.keys(e[De])}),y={};try{for(var E=b(h),D=E.next();!D.done;D=E.next()){var s,F=d[s=D.value];try{for(var R=b(F),O=R.next();!O.done;O=R.next()){var z=O.value;y[z]=(0,e[s][z])(this.getSeries(s))}}catch(nt){ct={error:nt}}finally{try{O&&!O.done&&(lt=R.return)&&lt.call(R)}finally{if(ct)throw ct.error}}}}catch(De){Ge={error:De}}finally{try{D&&!D.done&&(ot=E.return)&&ot.call(E)}finally{if(Ge)throw Ge.error}}return y},n.prototype.pivot=function(e,t,r){var i,s,Ge,ot,ct,lt;if(Ie(e))i=[e];else{if(!Ze(e))throw new Error("Expected 'columnOrColumns' parameter to 'DataFrame.pivot' to be a string or an array of strings that identifies the column(s) whose values make the new DataFrame's columns.");if(0===(i=Array.from(e)).length)throw new Error("Expected 'columnOrColumns' parameter to 'DataFrame.pivot' to contain at least one string.");try{for(var u=b(i),a=u.next();!a.done;a=u.next())if(!Ie(a.value))throw new Error("Expected 'columnOrColumns' parameter to 'DataFrame.pivot' to be an array of strings, each string identifies a column in the DataFrame on which to pivot.")}catch(De){Ge={error:De}}finally{try{a&&!a.done&&(ot=u.return)&&ot.call(u)}finally{if(Ge)throw Ge.error}}}if(vt(t)){s=t;try{for(var d=b(Object.keys(s)),y=d.next();!y.done;y=d.next()){var E=y.value,D=s[E];T(D)&&(s[E]={},s[E][E]=D)}}catch(De){ct={error:De}}finally{try{y&&!y.done&&(lt=d.return)&&lt.call(d)}finally{if(ct)throw ct.error}}}else{if(!Ie(t))throw new Error("Expected 'value' parameter to 'DataFrame.pivot' to be a string that identifies the column whose values to aggregate or a column spec that defines which column contains the value ot aggregate and the ways to aggregate that value.");if(!T(r))throw new Error("Expected 'aggregator' parameter to 'DataFrame.pivot' to be a function to aggregate pivoted values.");var c=t,h={};h[c]=r,(s={})[c]=h}for(var F=i[0],R=this.groupBy(function(De){return De[F]}).select(function(De){var nt={};return nt[F]=De.first()[F],nt.src=De,nt}),O=function(De){var nt=i[De];R=R.selectMany(function(Et){return Et.src.groupBy(function(zt){return zt[nt]}).select(function(zt){var Ft=Object.assign({},Et);return Ft[nt]=zt.first()[nt],Ft.src=zt,Ft})})},z=1;z<i.length;++z)O(z);var q=Object.keys(s),ie=er(q,function(De){return De},function(De){return Object.keys(s[De])}),Be=R.inflate(function(De){var Ft,Kt,nt=function(ht){var Se,We,gr=ie[ht];try{for(var ar=b(gr),g=ar.next();!g.done;g=ar.next()){var P=g.value;De[P]=(0,s[ht][P])(De.src.deflate(function(Ne){return Ne[ht]}))}}catch(Ne){Se={error:Ne}}finally{try{g&&!g.done&&(We=ar.return)&&We.call(ar)}finally{if(Se)throw Se.error}}};try{for(var Et=b(q),xt=Et.next();!xt.done;xt=Et.next())nt(xt.value)}catch(ht){Ft={error:ht}}finally{try{xt&&!xt.done&&(Kt=Et.return)&&Kt.call(Et)}finally{if(Ft)throw Ft.error}}return delete De.src,De}).orderBy(function(De){return De[F]}),Oe=function(De){var nt=i[De];Be=Be.thenBy(function(Et){return Et[nt]})};for(z=1;z<i.length;++z)Oe(z);return Be},n.prototype.melt=function(e,t){var r,i;if(Ie(e))r=[e];else{if(!Ze(e))throw new Error("Expected 'idColumnOrColumns' parameter to 'DataFrame.melt' to be a string or an array of strings that identifies the column(s) whose values make the new DataFrame's identity columns.");r=Array.from(e);try{for(var u=b(r),a=u.next();!a.done;a=u.next())if(!Ie(a.value))throw new Error("Expected 'idColumnOrColumns' parameter to 'DataFrame.melt' to be a string or an array of strings that identifies the column(s) whose values make the new DataFrame's identity columns.")}catch(ht){lt={error:ht}}finally{try{a&&!a.done&&(De=u.return)&&De.call(u)}finally{if(lt)throw lt.error}}}if(Ie(t))i=[t];else{if(!Ze(t))throw new Error("Expected 'valueColumnOrColumns' parameter to 'DataFrame.melt' to be a string or an array of strings that identifies the column(s) whose molten values make the new DataFrame's 'variable' and 'value' columns.");i=Array.from(t);try{for(var s=b(i),c=s.next();!c.done;c=s.next())if(!Ie(c.value))throw new Error("Expected 'valueColumnOrColumns' parameter to 'DataFrame.melt' to be a string or an array of strings that identifies the column(s) whose molten values make the new DataFrame's 'variable' and 'value' columns.")}catch(ht){nt={error:ht}}finally{try{c&&!c.done&&(Et=s.return)&&Et.call(s)}finally{if(nt)throw nt.error}}}var h=i.length,d=this.count(),y=new n,E=this.subset(r.concat(i));try{for(var D=b(r),F=D.next();!F.done;F=D.next()){E=E.dropSeries(R=F.value);var O=this.getSeries(R),z=new Vr(O,h),q=new tt(z);y=y.withSeries(R,q)}}catch(ht){xt={error:ht}}finally{try{F&&!F.done&&(zt=D.return)&&zt.call(D)}finally{if(xt)throw xt.error}}var ie=[];try{for(var G=b(E.getColumns()),Be=G.next();!Be.done;Be=G.next()){var R;ie.push(this.getSeries((R=Be.value).name))}}catch(ht){Ft={error:ht}}finally{try{Be&&!Be.done&&(Kt=G.return)&&Kt.call(G)}finally{if(Ft)throw Ft.error}}var Oe=new qr(ie),Ge=new tt(Oe);y=y.withSeries("value",Ge);var lt,De,nt,Et,xt,zt,Ft,Kt,ot=new Wr(i,d),ct=new tt(ot);return y.withSeries("variable",ct)},n.prototype.insertPair=function(e){if(!Ze(e))throw new Error("Expected 'pair' parameter to 'DataFrame.insertPair' to be an array.");if(2!==e.length)throw new Error("Expected 'pair' parameter to 'DataFrame.insertPair' to be an array with two elements. The first element is the index, the second is the value.");return new n({pairs:[e]}).concat(this)},n.prototype.appendPair=function(e){if(!Ze(e))throw new Error("Expected 'pair' parameter to 'DataFrame.appendPair' to be an array.");if(2!==e.length)throw new Error("Expected 'pair' parameter to 'DataFrame.appendPair' to be an array with two elements. The first element is the index, the second is the value.");return this.concat(new n({pairs:[e]}))},n.prototype.remove=function(e){var t=this;return new n(function(){var r=t.getContent();return{columnNames:r.columnNames,pairs:new we(r.pairs,function(i){return i[0]!==e})}})},n.prototype.fillGaps=function(e,t){if(!T(e))throw new Error("Expected 'comparer' parameter to 'DataFrame.fillGaps' to be a comparer function that compares two values and returns a boolean.");if(!T(t))throw new Error("Expected 'generator' parameter to 'DataFrame.fillGaps' to be a generator function that takes two values and returns an array of generated pairs to span the gap.");return this.rollingWindow(2).selectMany(function(r){var i=r.toPairs(),u=i[0],a=i[1];if(!e(u,a))return[u];var o=t(u,a);if(!Ze(o))throw new Error("Expected return from 'generator' parameter to 'DataFrame.fillGaps' to be an array of pairs, instead got a "+typeof o);return[u].concat(o)}).withIndex(function(r){return r[0]}).inflate(function(r){return r[1]}).concat(this.tail(1))},n.prototype.defaultIfEmpty=function(e){if(this.none()){if(e instanceof n)return e;if(Ze(e))return new n(e);throw new Error("Expected 'defaultSequence' parameter to 'DataFrame.defaultIfEmpty' to be an array or a series.")}return this},n.prototype.detectTypes=function(){var e=this;return new n(function(){return{columnNames:["Type","Frequency","Column"],values:e.getColumns().selectMany(function(r){return r.series.detectTypes().select(function(i){var u=Object.assign({},i);return u.Column=r.name,u})})}})},n.prototype.detectValues=function(){var e=this;return new n(function(){return{columnNames:["Value","Frequency","Column"],values:e.getColumns().selectMany(function(r){return r.series.detectValues().select(function(i){var u=Object.assign({},i);return u.Column=r.name,u})})}})},n.prototype.toJSON=function(){return JSON.stringify(this.toArray(),null,4)},n.prototype.toJSON5=function(){return st().stringify(this.toArray(),null,4)},n.prototype.toCSV=function(e){var r=(void 0===e||void 0===e.header||e.header?[this.getColumnNames()]:[]).concat(this.toRows());return ce().unparse(r,e)},n.prototype.toHTML=function(){var e=this.getColumnNames();return'<table border="1" class="dataframe">\n    <thead>\n        <tr style="text-align: right;">\n            <th></th>\n'+e.map(function(i){return"            <th>"+i+"</th>"}).join("\n")+"\n       </tr>\n    </thead>\n    <tbody>\n"+this.toPairs().map(function(i){var a=i[1];return"        <tr>\n            <th>"+i[0]+"</th>\n"+e.map(function(o){return"            <td>"+a[o]+"</td>"}).join("\n")+"\n        </tr>"}).join("\n")+"\n    </tbody>\n</table>"},n.prototype.serialize=function(){var e=this.toArray(),t=this.getIndex(),r=t.head(e.length).toArray(),i=this.getColumns(),u=er(i,function(z){return z.name},function(z){return z.type}),a=t.getType();"date"===a&&(r=r.map(function(z){return Me(z).toISOString()}));var D,F,R,O,o=!1;try{for(var s=b(i),c=s.next();!c.done;c=s.next()){var h=c.value;if("date"===h.type){o||(e=e.map(function(z){return Object.assign({},z)}),o=!0);try{for(var d=b(e),y=d.next();!y.done;y=d.next()){var E=y.value;E[h.name]=Me(E[h.name]).toISOString()}}catch(z){R={error:z}}finally{try{y&&!y.done&&(O=d.return)&&O.call(d)}finally{if(R)throw R.error}}}}}catch(z){D={error:z}}finally{try{c&&!c.done&&(F=s.return)&&F.call(s)}finally{if(D)throw D.error}}return{columnOrder:this.getColumnNames(),columns:u,index:{type:a,values:r},values:e}},n.deserialize=function(e){var d,y,E,D,t=e.index&&e.index.values||[],r=e.values&&e.values||[],i=!1;if(e.columns)try{for(var u=b(Object.keys(e.columns)),a=u.next();!a.done;a=u.next()){var o=a.value;if("date"===e.columns[o]){i||(r=r.map(function(F){return Object.assign({},F)}),i=!0);try{for(var s=b(r),c=s.next();!c.done;c=s.next()){var h=c.value;h[o]=Me(h[o]).toDate()}}catch(F){E={error:F}}finally{try{c&&!c.done&&(D=s.return)&&D.call(s)}finally{if(E)throw E.error}}}}}catch(F){d={error:F}}finally{try{a&&!a.done&&(y=u.return)&&y.call(u)}finally{if(d)throw d.error}}return e.index&&"date"===e.index.type&&(t=t.map(function(F){return Me(F).toDate()})),new n({columnNames:e.columnOrder||[],index:t,values:r})},n.prototype.getTypeCode=function(){return"dataframe"},n.defaultCountIterable=new rr,n.defaultEmptyIterable=new sr,n}(),Br=function(n){function e(t){for(var r=this,i=[],u=[],a=0,o=t.parent,s=[];null!==o;)s.push(o),o=o.config.parent;s.reverse();try{for(var c=b(s),h=c.next();!h.done;h=c.next()){var y=h.value.config;i.push(e.makeSortSpec(a,y.selector,y.direction)),u.push(e.makeSortSpec(a,e.makePairsSelector(y.selector),y.direction)),++a}}catch(F){E={error:F}}finally{try{h&&!h.done&&(D=c.return)&&D.call(c)}finally{if(E)throw E.error}}return i.push(e.makeSortSpec(a,t.selector,t.direction)),u.push(e.makeSortSpec(a,e.makePairsSelector(t.selector),t.direction)),(r=n.call(this,{columnNames:t.columnNames,values:new Tt(t.values,i),pairs:new Tt(t.pairs,u)})||this).config=t,r;var E,D}return or(e,n),e.makeSortSpec=function(t,r,i){return{sortLevel:t,selector:r,direction:i}},e.makePairsSelector=function(t){return function(r,i){return t(r[1],i)}},e.prototype.thenBy=function(t){return new e({columnNames:this.config.columnNames,values:this.config.values,pairs:this.config.pairs,selector:t,direction:ae.Ascending,parent:this})},e.prototype.thenByDescending=function(t){return new e({columnNames:this.config.columnNames,values:this.config.values,pairs:this.config.pairs,selector:t,direction:ae.Descending,parent:this})},e}(Ot);Me.extend(qt);var tr=(()=>{return(n=tr||(tr={})).Start="start",n.End="end",tr;var n})(),tt=function(){function n(e){if(this.configFn=null,this.content=null,this.indexedContent=null,e){var t=e;if(void 0!==t.getTypeCode){var r=t.getTypeCode();if("dataframe"===r||"series"===r)return void(void 0!==t.content?this.content=t.content:this.configFn=t.configFn)}T(e)?this.configFn=e:this.content=n.isIterator(e)?n.initFromIterator(e):n.isIterable(e)?n.initFromIterable(e):n.initFromConfig(e)}else this.content=n.initEmpty()}return n.initFromIterator=function(e){return n.initFromIterable(new Nt(e))},n.initFromIterable=function(e){return{index:n.defaultCountIterable,values:e,pairs:new Gt([n.defaultCountIterable,e]),isBaked:!0}},n.initEmpty=function(){return{index:n.defaultEmptyIterable,values:n.defaultEmptyIterable,pairs:n.defaultEmptyIterable,isBaked:!0}},n.isIterator=function(e){return vt(e)&&T(e.next)},n.isIterable=function(e){return Ze(e)||vt(e)&&T(e[Symbol.iterator])},n.checkIterable=function(e,t){if(!n.isIterable(e))throw new Error("Expected '"+t+"' field of Series config object to be an array of values or an iterable of values.")},n.initFromConfig=function(e){var t,r,i,u=!1;return e.pairs&&(n.isIterator(e.pairs)?i=new Nt(e.pairs):(n.checkIterable(e.pairs,"pairs"),i=e.pairs)),e.index?n.isIterator(e.index)?t=new Nt(e.index):(n.checkIterable(e.index,"index"),t=e.index):t=i?new Wt(i,0):n.defaultCountIterable,e.values?n.isIterator(e.values)?r=new Nt(e.values):(n.checkIterable(e.values,"values"),r=e.values):r=i?new Wt(i,1):n.defaultEmptyIterable,i||(i=new Gt([t,r])),void 0!==e.baked&&(u=e.baked),{index:t,values:r,pairs:i,isBaked:u}},n.prototype.lazyInit=function(){null===this.content&&null!==this.configFn&&(this.content=n.initFromConfig(this.configFn()))},n.prototype.getContent=function(){return this.lazyInit(),this.content},n.prototype.getRowByIndex=function(e){if(!this.indexedContent){this.indexedContent=new Map;try{for(var t=b(this.getContent().pairs),r=t.next();!r.done;r=t.next()){var i=r.value;this.indexedContent.set(i[0],i[1])}}catch(o){u={error:o}}finally{try{r&&!r.done&&(a=t.return)&&a.call(t)}finally{if(u)throw u.error}}}return this.indexedContent.get(e);var u,a},n.prototype[Symbol.iterator]=function(){return this.getContent().values[Symbol.iterator]()},n.prototype.cast=function(){return this},n.prototype.getIndex=function(){var e=this;return new kr(function(){return{values:e.getContent().index}})},n.prototype.withIndex=function(e){var t=this;return T(e)?new n(function(){return{values:t.getContent().values,index:t.select(e)}}):(n.checkIterable(e,"newIndex"),new n(function(){return{values:t.getContent().values,index:e}}))},n.prototype.resetIndex=function(){var e=this;return new n(function(){return{values:e.getContent().values}})},n.merge=function(e){var t=new Map,r=Array.from(e).length,i=0;try{for(var u=b(e),a=u.next();!a.done;a=u.next()){var o=a.value;try{for(var s=b(o.toPairs()),c=s.next();!c.done;c=s.next()){var h=c.value,d=h[0];t.has(d)||t.set(d,new Array(r)),t.get(d)[i]=h[1]}}catch(O){F={error:O}}finally{try{c&&!c.done&&(R=s.return)&&R.call(s)}finally{if(F)throw F.error}}++i}}catch(O){E={error:O}}finally{try{a&&!a.done&&(D=u.return)&&D.call(u)}finally{if(E)throw E.error}}var E,D,F,R,y=Array.from(t.keys()).map(function(O){return[O,t.get(O)]});return y.sort(function(O,z){return O[0]===z[0]?0:O[0]>z[0]?1:-1}),new n({pairs:y})},n.prototype.merge=function(){for(var e=[],t=0;t<arguments.length;t++)e[t]=arguments[t];return n.merge([this].concat(e))},n.prototype.toArray=function(){var u,a,e=[];try{for(var t=b(this.getContent().values),r=t.next();!r.done;r=t.next()){var i=r.value;null!=i&&e.push(i)}}catch(o){u={error:o}}finally{try{r&&!r.done&&(a=t.return)&&a.call(t)}finally{if(u)throw u.error}}return e},n.prototype.toPairs=function(){var u,a,e=[];try{for(var t=b(this.getContent().pairs),r=t.next();!r.done;r=t.next()){var i=r.value;null!=i[1]&&e.push(i)}}catch(o){u={error:o}}finally{try{r&&!r.done&&(a=t.return)&&a.call(t)}finally{if(u)throw u.error}}return e},n.prototype.toObject=function(e,t){if(!T(e))throw new Error("Expected 'keySelector' parameter to Series.toObject to be a function.");if(!T(t))throw new Error("Expected 'valueSelector' parameter to Series.toObject to be a function.");return er(this,e,t)},n.prototype.select=function(e){if(!T(e))throw new Error("Expected 'transformer' parameter to 'Series.select' to be a function.");return this.map(e)},n.prototype.map=function(e){var t=this;if(!T(e))throw new Error("Expected 'transformer' parameter to 'Series.map' to be a function.");return new n(function(){var r=t.getContent();return{values:new yt(r.values,e),index:r.index}})},n.prototype.selectMany=function(e){if(!T(e))throw new Error("Expected 'transformer' parameter to 'Series.selectMany' to be a function.");return this.flatMap(e)},n.prototype.flatMap=function(e){var t=this;if(!T(e))throw new Error("Expected 'transformer' parameter to 'Series.flatMap' to be a function.");return new n(function(){return{pairs:new p(t.getContent().pairs,function(r,i){var c,h,u=[];try{for(var a=b(e(r[1],i)),o=a.next();!o.done;o=a.next())u.push([r[0],o.value])}catch(d){c={error:d}}finally{try{o&&!o.done&&(h=a.return)&&h.call(a)}finally{if(c)throw c.error}}return u})}})},n.prototype.window=function(e,t){var r=this;if(!Je(e))throw new Error("Expected 'period' parameter to 'Series.window' to be a number.");return new n(function(){return{pairs:new Qt(r.getContent().pairs,e,t||tr.End)}})},n.prototype.rollingWindow=function(e,t){var r=this;if(!Je(e))throw new Error("Expected 'period' parameter to 'Series.rollingWindow' to be a number.");return new n(function(){return{pairs:new Dr(r.getContent().pairs,e,t||tr.End)}})},n.prototype.variableWindow=function(e){var t=this;if(!T(e))throw new Error("Expected 'comparer' parameter to 'Series.variableWindow' to be a function.");return new n(function(){return{values:new Ct(t.getContent().pairs,e)}})},n.prototype.sequentialDistinct=function(e){if(e){if(!T(e))throw new Error("Expected 'selector' parameter to 'Series.sequentialDistinct' to be a selector function that determines the value to compare for duplicates.")}else e=function(t){return t};return this.variableWindow(function(t,r){return e(t)===e(r)}).select(function(t){return[t.getIndex().first(),t.first()]}).withIndex(function(t){return t[0]}).select(function(t){return t[1]})},n.prototype.aggregate=function(e,t){if(T(e)&&!t)return this.skip(1).aggregate(this.first(),e);if(!T(t))throw new Error("Expected 'selector' parameter to aggregate to be a function.");var o,s,r=e;try{for(var i=b(this),u=i.next();!u.done;u=i.next())r=t(r,u.value)}catch(c){o={error:c}}finally{try{u&&!u.done&&(s=i.return)&&s.call(i)}finally{if(o)throw o.error}}return r},n.prototype.reduce=function(e,t){if(!T(e))throw new Error("Expected 'reducer' parameter to `Series.reduce` to be a function.");var s,c,r=t,i=this;void 0===r&&i.any()&&(r=i.first(),i=i.skip(1));try{for(var u=b(i),a=u.next();!a.done;a=u.next())r=e(r,a.value)}catch(h){s={error:h}}finally{try{a&&!a.done&&(c=u.return)&&c.call(u)}finally{if(s)throw s.error}}return r},n.prototype.amountRange=function(e,t){return this.rollingWindow(e,t).select(function(r){return r.max()-r.min()})},n.prototype.proportionRange=function(e,t){return this.rollingWindow(e,t).select(function(r){return(r.max()-r.min())/r.last()})},n.prototype.percentRange=function(e,t){return this.proportionRange(e,t).select(function(r){return 100*r})},n.prototype.amountChange=function(e,t){return this.rollingWindow(void 0===e?2:e,t).select(function(r){return r.last()-r.first()})},n.prototype.proportionChange=function(e,t){return this.rollingWindow(void 0===e?2:e,t).select(function(r){return(r.last()-r.first())/r.first()})},n.prototype.percentChange=function(e,t){return this.proportionChange(e,t).select(function(r){return 100*r})},n.prototype.proportionRank=function(e){if(void 0===e&&(e=2),!Je(e))throw new Error("Expected 'period' parameter to 'Series.proportionRank' to be a number that specifies the time period for the ranking.");return this.rollingWindow(e+1).select(function(t){var r=t.last();return t.head(-1).filter(function(a){return a<r}).count()/e})},n.prototype.percentRank=function(e){if(void 0===e&&(e=2),!Je(e))throw new Error("Expected 'period' parameter to 'Series.percentRank' to be a number that specifies the time period for the ranking.");return this.proportionRank(e).select(function(t){return 100*t})},n.prototype.cumsum=function(){var e=this;return new n(function(){var t=0;return{pairs:e.toPairs().map(function(u){var a=_t(u,2);return[a[0],t+=a[1]]})}})},n.prototype.skip=function(e){var t=this;return new n(function(){return{values:new $t(t.getContent().values,e),index:new $t(t.getContent().index,e),pairs:new $t(t.getContent().pairs,e)}})},n.prototype.skipWhile=function(e){var t=this;if(!T(e))throw new Error("Expected 'predicate' parameter to 'Series.skipWhile' function to be a predicate function that returns true/false.");return new n(function(){return{values:new Mt(t.getContent().values,e),pairs:new Mt(t.getContent().pairs,function(r){return e(r[1])})}})},n.prototype.skipUntil=function(e){if(!T(e))throw new Error("Expected 'predicate' parameter to 'Series.skipUntil' function to be a predicate function that returns true/false.");return this.skipWhile(function(t){return!e(t)})},n.prototype.take=function(e){var t=this;if(!Je(e))throw new Error("Expected 'numRows' parameter to 'Series.take' function to be a number.");return new n(function(){return{index:new Y(t.getContent().index,e),values:new Y(t.getContent().values,e),pairs:new Y(t.getContent().pairs,e)}})},n.prototype.takeWhile=function(e){var t=this;if(!T(e))throw new Error("Expected 'predicate' parameter to 'Series.takeWhile' function to be a predicate function that returns true/false.");return new n(function(){return{values:new re(t.getContent().values,e),pairs:new re(t.getContent().pairs,function(r){return e(r[1])})}})},n.prototype.takeUntil=function(e){if(!T(e))throw new Error("Expected 'predicate' parameter to 'Series.takeUntil' function to be a predicate function that returns true/false.");return this.takeWhile(function(t){return!e(t)})},n.count=function(e){return e.count()},n.prototype.count=function(){var u,a,e=0;try{for(var t=b(this.getContent().values),r=t.next();!r.done;r=t.next())++e}catch(o){u={error:o}}finally{try{r&&!r.done&&(a=t.return)&&a.call(t)}finally{if(u)throw u.error}}return e},n.prototype.first=function(){try{for(var e=b(this),t=e.next();!t.done;t=e.next())return t.value}catch(a){i={error:a}}finally{try{t&&!t.done&&(u=e.return)&&u.call(e)}finally{if(i)throw i.error}}throw new Error("Series.first: No values in Series.");var i,u},n.prototype.last=function(){var u,a,e=null;try{for(var t=b(this),r=t.next();!r.done;r=t.next())e=r.value}catch(o){u={error:o}}finally{try{r&&!r.done&&(a=t.return)&&a.call(t)}finally{if(u)throw u.error}}if(null===e)throw new Error("Series.last: No values in Series.");return e},n.prototype.at=function(e){if(!this.none())return this.getRowByIndex(e)},n.prototype.head=function(e){if(!Je(e))throw new Error("Expected 'numValues' parameter to 'Series.head' function to be a number.");if(0===e)return new n;var t=e<0?this.count()-Math.abs(e):e;return this.take(t)},n.prototype.tail=function(e){if(!Je(e))throw new Error("Expected 'numValues' parameter to 'Series.tail' function to be a number.");if(0===e)return new n;var t=e>0?this.count()-e:Math.abs(e);return this.skip(t)},n.prototype.where=function(e){if(!T(e))throw new Error("Expected 'predicate' parameter to 'Series.where' to be a function.");return this.filter(e)},n.prototype.filter=function(e){var t=this;if(!T(e))throw new Error("Expected 'predicate' parameter to 'Series.filter' to be a function.");return new n(function(){return t.getContent(),{values:new we(t.getContent().values,e),pairs:new we(t.getContent().pairs,function(i){return e(i[1])})}})},n.prototype.forEach=function(e){if(!T(e))throw new Error("Expected 'callback' parameter to 'Series.forEach' to be a function.");var a,o,t=0;try{for(var r=b(this),i=r.next();!i.done;i=r.next())e(i.value,t++)}catch(s){a={error:s}}finally{try{i&&!i.done&&(o=r.return)&&o.call(r)}finally{if(a)throw a.error}}return this},n.prototype.all=function(e){if(!T(e))throw new Error("Expected 'predicate' parameter to 'Series.all' to be a function.");var a,o,t=0;try{for(var r=b(this),i=r.next();!i.done;i=r.next()){if(!e(i.value))return!1;++t}}catch(s){a={error:s}}finally{try{i&&!i.done&&(o=r.return)&&o.call(r)}finally{if(a)throw a.error}}return t>0},n.prototype.any=function(e){if(e&&!T(e))throw new Error("Expected 'predicate' parameter to 'Series.any' to be a function.");var a,o;if(!e)return!this[Symbol.iterator]().next().done;try{for(var t=b(this),r=t.next();!r.done;r=t.next())if(e(r.value))return!0}catch(s){a={error:s}}finally{try{r&&!r.done&&(o=t.return)&&o.call(t)}finally{if(a)throw a.error}}return!1},n.prototype.none=function(e){if(e&&!T(e))throw new Error("Expected 'predicate' parameter to 'Series.none' to be a function.");var a,o;if(!e)return this[Symbol.iterator]().next().done;try{for(var t=b(this),r=t.next();!r.done;r=t.next())if(e(r.value))return!1}catch(s){a={error:s}}finally{try{r&&!r.done&&(o=t.return)&&o.call(t)}finally{if(a)throw a.error}}return!0},n.prototype.startAt=function(e){var t=this;return new n(function(){var r=t.getIndex().getLessThan();return{index:new Mt(t.getContent().index,function(i){return r(i,e)}),pairs:new Mt(t.getContent().pairs,function(i){return r(i[0],e)})}})},n.prototype.endAt=function(e){var t=this;return new n(function(){var r=t.getIndex().getLessThanOrEqualTo();return{index:new re(t.getContent().index,function(i){return r(i,e)}),pairs:new re(t.getContent().pairs,function(i){return r(i[0],e)})}})},n.prototype.before=function(e){var t=this;return new n(function(){var r=t.getIndex().getLessThan();return{index:new re(t.getContent().index,function(i){return r(i,e)}),pairs:new re(t.getContent().pairs,function(i){return r(i[0],e)})}})},n.prototype.after=function(e){var t=this;return new n(function(){var r=t.getIndex().getLessThanOrEqualTo();return{index:new Mt(t.getContent().index,function(i){return r(i,e)}),pairs:new Mt(t.getContent().pairs,function(i){return r(i[0],e)})}})},n.prototype.between=function(e,t){return this.startAt(e).endAt(t)},n.prototype.toString=function(){for(var e=["__index__","__value__"],t=this.toPairs(),r=new(Ee()),i=0;i<t.length;++i){for(var u=t[i],a=0;a<u.length;++a)r.cell(e[a],u[a]);r.newRow()}return r.toString()},n.parseInt=function(e,t){if(null!=e){if(!Ie(e))throw new Error("Called Series.parseInts, expected all values in the series to be strings, instead found a '"+typeof e+"' at index "+t);return 0===e.length?void 0:parseInt(e)}},n.prototype.parseInts=function(){return this.select(n.parseInt)},n.parseFloat=function(e,t){if(null!=e){if(!Ie(e))throw new Error("Called Series.parseFloats, expected all values in the series to be strings, instead found a '"+typeof e+"' at index "+t);return 0===e.length?void 0:parseFloat(e)}},n.prototype.parseFloats=function(){return this.select(n.parseFloat)},n.parseDate=function(e,t,r){if(null!=e){if(!Ie(e))throw new Error("Called Series.parseDates, expected all values in the series to be strings, instead found a '"+typeof e+"' at index "+t);return 0===e.length?void 0:Me(e,r).toDate()}},n.prototype.parseDates=function(e){if(e&&!Ie(e))throw new Error("Expected optional 'formatString' parameter to Series.parseDates to be a string (if specified).");return this.select(function(t,r){return n.parseDate(t,r,e)})},n.toString=function(e,t){if(void 0!==e)return null===e?null:t&&Er(e)?Me(e).format(t):t&&Je(e)?lr()(e).format(t):e.toString()},n.prototype.toStrings=function(e){if(e&&!Ie(e))throw new Error("Expected optional 'formatString' parameter to Series.toStrings to be a string (if specified).");return this.select(function(t){return n.toString(t,e)})},n.prototype.bake=function(){return this.getContent().isBaked?this:new n({values:this.toArray(),pairs:this.toPairs(),baked:!0})},n.prototype.inflate=function(e){var t=this;if(e){if(!T(e))throw new Error("Expected 'selector' parameter to Series.inflate to be a selector function.");return new Ot(function(){var r=t.getContent();return{values:new yt(r.values,e),index:r.index,pairs:new yt(r.pairs,function(i,u){return[i[0],e(i[1],u)]})}})}return new Ot(function(){var r=t.getContent();return{values:r.values,index:r.index,pairs:r.pairs}})},n.sum=function(e){return e.sum()},n.prototype.sum=function(){var u,a,e=0;try{for(var t=b(this),r=t.next();!r.done;r=t.next()){var i=r.value;null!=i&&(e+=i)}}catch(o){u={error:o}}finally{try{r&&!r.done&&(a=t.return)&&a.call(t)}finally{if(u)throw u.error}}return e},n.average=function(e){return e.average()},n.prototype.average=function(){return this.mean()},n.mean=function(e){return e.mean()},n.prototype.mean=function(){var a,o,e=0,t=0;try{for(var r=b(this),i=r.next();!i.done;i=r.next()){var u=i.value;null!=u&&(t+=1,e+=u)}}catch(s){a={error:s}}finally{try{i&&!i.done&&(o=r.return)&&o.call(r)}finally{if(a)throw a.error}}return 0===t?0:e/t},n.median=function(e){return e.median()},n.prototype.median=function(){var e=this.filter(function(a){return null!=a}),t=e.count();if(0===t)return 0;var r=e.orderBy(function(a){return a}).toArray();return t%2==0?(r[t/2-1]+r[t/2])/2:r[Math.floor(t/2)]},n.mode=function(e){return e.mode()},n.prototype.mode=function(){if(!this.none()){var e=new Map;try{for(var t=b(this),r=t.next();!r.done;r=t.next()){var i=r.value;e.has(i)?e.set(i,e.get(i)+1):e.set(i,1)}}catch(s){a={error:s}}finally{try{r&&!r.done&&(o=t.return)&&o.call(t)}finally{if(a)throw a.error}}var a,o,u=Array.from(e.entries());return u.sort(function(s,c){return c[1]-s[1]}),u[0][0]}},n.prototype.sumOfSquares=function(){if(this.none())return[0,1];var d,y,e=this.mean(),t=0,r=this.filter(function(E){return null!=E}),i=0;try{for(var u=b(r),a=u.next();!a.done;a=u.next()){i+=1;var c=a.value-e;t+=c*c}}catch(E){d={error:E}}finally{try{a&&!a.done&&(y=u.return)&&y.call(u)}finally{if(d)throw d.error}}return[t,i]},n.variance=function(e){return e.variance()},n.prototype.variance=function(){if(this.none())return 0;var e=_t(this.sumOfSquares(),2);return e[0]/e[1]},n.std=function(e){return e.std()},n.prototype.std=function(){return this.none()?0:Math.sqrt(this.variance())},n.prototype.standardize=function(){if(this.none())return new n;var e=this.mean(),t=this.std();if(0===t)throw new Error("Can't standardize a series that has no variation.");return this.filter(function(i){return null!=i}).map(function(i){return(i-e)/t})},n.sampleVariance=function(e){return e.sampleVariance()},n.prototype.sampleVariance=function(){if(this.none())return 0;var e=_t(this.sumOfSquares(),2);return e[0]/(e[1]-1)},n.sampleStd=function(e){return e.sampleStd()},n.prototype.sampleStd=function(){return this.none()?0:Math.sqrt(this.sampleVariance())},n.prototype.sampleStandardize=function(){if(this.none())return new n;var e=this.mean(),t=this.sampleStd();if(0===t)throw new Error("Can't standardize a series that has no variation.");return this.filter(function(i){return null!=i}).map(function(i){return(i-e)/t})},n.min=function(e){return e.min()},n.prototype.min=function(){var e,a,o;try{for(var t=b(this),r=t.next();!r.done;r=t.next()){var i=r.value;null!=i&&(e=void 0===e?i:Math.min(e,i))}}catch(s){a={error:s}}finally{try{r&&!r.done&&(o=t.return)&&o.call(t)}finally{if(a)throw a.error}}return void 0===e?0:e},n.max=function(e){return e.max()},n.prototype.max=function(){var e,a,o;try{for(var t=b(this),r=t.next();!r.done;r=t.next()){var i=r.value;null!=i&&(e=void 0===e?i:Math.max(e,i))}}catch(s){a={error:s}}finally{try{r&&!r.done&&(o=t.return)&&o.call(t)}finally{if(a)throw a.error}}return void 0===e?0:e},n.range=function(e){return e.range()},n.prototype.range=function(){return this.max()-this.min()},n.prototype.invert=function(){return this.select(function(e){return null==e?e:-e})},n.prototype.counter=function(e){return this.groupSequentialBy(e).selectMany(function(t,r){return e(t.first())?function Gr(n,e){if(!Je(n))throw new Error("Expect 'start' parameter to 'dataForge.range' function to be a number.");if(!Je(e))throw new Error("Expect 'count' parameter to 'dataForge.range' function to be a number.");for(var t=[],r=0;r<e;++r)t.push(n+r);return new tt(t)}(1,t.count()).withIndex(t.getIndex()).toPairs():function en(n,e){for(var t=[],r=0;r<e;++r)t.push(n);return new tt(t)}(0,t.count()).withIndex(t.getIndex()).toPairs()}).withIndex(function(t){return t[0]}).select(function(t){return t[1]})},n.prototype.reverse=function(){var e=this;return new n(function(){return{values:new It(e.getContent().values),index:new It(e.getContent().index),pairs:new It(e.getContent().pairs)}})},n.prototype.distinct=function(e){var t=this;return new n(function(){return{values:new ur(t.getContent().values,e),pairs:new ur(t.getContent().pairs,function(r){return e&&e(r[1])||r[1]})}})},n.prototype.groupBy=function(e){var t=this;if(!T(e))throw new Error("Expected 'selector' parameter to 'Series.groupBy' to be a selector function that determines the value to group the series by.");return new n(function(){var y,E,r=[],i={},u=0;try{for(var a=b(t.getContent().pairs),o=a.next();!o.done;o=a.next()){var s=o.value,c=e(s[1],u);++u;var h=i[c];if(h)h.push(s);else{var d=[];d.push(s),r.push(d),i[c]=d}}}catch(D){y={error:D}}finally{try{o&&!o.done&&(E=a.return)&&E.call(a)}finally{if(y)throw y.error}}return{values:r.map(function(D){return new n({pairs:D})})}})},n.prototype.groupSequentialBy=function(e){if(e){if(!T(e))throw new Error("Expected 'selector' parameter to 'Series.groupSequentialBy' to be a selector function that determines the value to group the series by.")}else e=function(t){return t};return this.variableWindow(function(t,r){return e(t)===e(r)})},n.concat=function(e){if(!Ze(e))throw new Error("Expected 'series' parameter to 'Series.concat' to be an array of series.");return new n(function(){var r=e.map(function(i){return i.getContent()});return{values:new at(r.map(function(i){return i.values})),pairs:new at(r.map(function(i){return i.pairs}))}})},n.prototype.concat=function(){for(var e=[],t=0;t<arguments.length;t++)e[t]=arguments[t];var h,d,y,E,r=[this];try{for(var i=b(e),u=i.next();!u.done;u=i.next()){var a=u.value;if(Ze(a))try{for(var o=b(a),s=o.next();!s.done;s=o.next()){var c=s.value;r.push(c)}}catch(D){y={error:D}}finally{try{s&&!s.done&&(E=o.return)&&E.call(o)}finally{if(y)throw y.error}}else r.push(a)}}catch(D){h={error:D}}finally{try{u&&!u.done&&(d=i.return)&&d.call(i)}finally{if(h)throw h.error}}return n.concat(r)},n.zip=function(e,t){var r=Array.from(e);if(0===r.length)return new n;var i=r[0];return i.none()?new n:new n(function(){var a=r;return{index:i.getContent().index,values:new Jt(a.map(function(o){return o.getContent().values}),t)}})},n.prototype.zip=function(){for(var e=[],t=0;t<arguments.length;t++)e[t]=arguments[t];var r=e[e.length-1],i=[this].concat(e.slice(0,e.length-1));return n.zip(i,function(u){return r.apply(void 0,He(u))})},n.prototype.orderBy=function(e){var t=this.getContent();return new Ir({values:t.values,pairs:t.pairs,selector:e,direction:ae.Ascending,parent:null})},n.prototype.orderByDescending=function(e){var t=this.getContent();return new Ir({values:t.values,pairs:t.pairs,selector:e,direction:ae.Descending,parent:null})},n.prototype.union=function(e,t){if(t&&!T(t))throw new Error("Expected optional 'selector' parameter to 'Series.union' to be a selector function.");return this.concat(e).distinct(t)},n.prototype.intersection=function(e,t,r){if(t){if(!T(t))throw new Error("Expected optional 'outerSelector' parameter to 'Series.intersection' to be a function.")}else t=function(u){return u};if(r){if(!T(r))throw new Error("Expected optional 'innerSelector' parameter to 'Series.intersection' to be a function.")}else r=function(u){return u};return this.filter(function(u){var a=t(u);return e.filter(function(o){return a===r(o)}).any()})},n.prototype.except=function(e,t,r){if(t){if(!T(t))throw new Error("Expected optional 'outerSelector' parameter to 'Series.except' to be a function.")}else t=function(u){return u};if(r){if(!T(r))throw new Error("Expected optional 'innerSelector' parameter to 'Series.except' to be a function.")}else r=function(u){return u};return this.filter(function(u){var a=t(u);return e.filter(function(o){return a===r(o)}).none()})},n.prototype.join=function(e,t,r,i){if(!T(t))throw new Error("Expected 'outerKeySelector' parameter of 'Series.join' to be a selector function.");if(!T(r))throw new Error("Expected 'innerKeySelector' parameter of 'Series.join' to be a selector function.");if(!T(i))throw new Error("Expected 'resultSelector' parameter of 'Series.join' to be a selector function.");var u=this;return new n(function(){var O,z,q,ie,a=e.groupBy(r).toObject(function(G){return r(G.first())},function(G){return G}),s=(u.getContent(),[]);try{for(var c=b(u),h=c.next();!h.done;h=c.next()){var d=h.value,E=a[t(d)];if(E)try{for(var D=b(E),F=D.next();!F.done;F=D.next())s.push(i(d,F.value))}catch(G){q={error:G}}finally{try{F&&!F.done&&(ie=D.return)&&ie.call(D)}finally{if(q)throw q.error}}}}catch(G){O={error:G}}finally{try{h&&!h.done&&(z=c.return)&&z.call(c)}finally{if(O)throw O.error}}return{values:s}})},n.prototype.joinOuter=function(e,t,r,i){if(!T(t))throw new Error("Expected 'outerKeySelector' parameter of 'Series.joinOuter' to be a selector function.");if(!T(r))throw new Error("Expected 'innerKeySelector' parameter of 'Series.joinOuter' to be a selector function.");if(!T(i))throw new Error("Expected 'resultSelector' parameter of 'Series.joinOuter' to be a selector function.");var u=this,a=u.except(e,t,r).select(function(c){return i(c,null)}).resetIndex(),o=e.except(u,r,t).select(function(c){return i(null,c)}).resetIndex(),s=u.join(e,t,r,i);return a.concat(s).concat(o).resetIndex()},n.prototype.joinOuterLeft=function(e,t,r,i){if(!T(t))throw new Error("Expected 'outerKeySelector' parameter of 'Series.joinOuterLeft' to be a selector function.");if(!T(r))throw new Error("Expected 'innerKeySelector' parameter of 'Series.joinOuterLeft' to be a selector function.");if(!T(i))throw new Error("Expected 'resultSelector' parameter of 'Series.joinOuterLeft' to be a selector function.");var a=this.except(e,t,r).select(function(s){return i(s,null)}).resetIndex(),o=this.join(e,t,r,i);return a.concat(o).resetIndex()},n.prototype.joinOuterRight=function(e,t,r,i){if(!T(t))throw new Error("Expected 'outerKeySelector' parameter of 'Series.joinOuterRight' to be a selector function.");if(!T(r))throw new Error("Expected 'innerKeySelector' parameter of 'Series.joinOuterRight' to be a selector function.");if(!T(i))throw new Error("Expected 'resultSelector' parameter of 'Series.joinOuterRight' to be a selector function.");var a=e.except(this,r,t).select(function(s){return i(null,s)}).resetIndex();return this.join(e,t,r,i).concat(a).resetIndex()},n.prototype.truncateStrings=function(e){if(!Je(e))throw new Error("Expected 'maxLength' parameter to 'Series.truncateStrings' to be a number.");return this.select(function(t){return Ie(t)&&t.length>e?t.substring(0,e):t})},n.prototype.round=function(e){if(void 0!==e){if(!Je(e))throw new Error("Expected 'numDecimalPlaces' parameter to 'Series.round' to be a number.")}else e=2;return this.select(function(t){return Je(t)?parseFloat(t.toFixed(e)):t})},n.prototype.insertPair=function(e){if(!Ze(e))throw new Error("Expected 'pair' parameter to 'Series.insertPair' to be an array.");if(2!==e.length)throw new Error("Expected 'pair' parameter to 'Series.insertPair' to be an array with two elements. The first element is the index, the second is the value.");return new n({pairs:[e]}).concat(this)},n.prototype.appendPair=function(e){if(!Ze(e))throw new Error("Expected 'pair' parameter to 'Series.appendPair' to be an array.");if(2!==e.length)throw new Error("Expected 'pair' parameter to 'Series.appendPair' to be an array with two elements. The first element is the index, the second is the value.");return this.concat(new n({pairs:[e]}))},n.prototype.remove=function(e){var t=this;return new n(function(){var r=t.getContent();return{pairs:new we(r.pairs,function(i){return i[0]!==e})}})},n.prototype.fillGaps=function(e,t){if(!T(e))throw new Error("Expected 'comparer' parameter to 'Series.fillGaps' to be a comparer function that compares two values and returns a boolean.");if(!T(t))throw new Error("Expected 'generator' parameter to 'Series.fillGaps' to be a generator function that takes two values and returns an array of generated pairs to span the gap.");return this.rollingWindow(2).selectMany(function(r){var i=r.toPairs(),u=i[0],a=i[1];if(!e(u,a))return[u];var o=t(u,a);if(!Ze(o))throw new Error("Expected return from 'generator' parameter to 'Series.fillGaps' to be an array of pairs, instead got a "+typeof o);return[u].concat(o)}).withIndex(function(r){return r[0]}).select(function(r){return r[1]}).concat(this.tail(1))},n.prototype.defaultIfEmpty=function(e){if(this.none()){if(e instanceof n)return e;if(Ze(e))return new n(e);throw new Error("Expected 'defaultSequence' parameter to 'Series.defaultIfEmpty' to be an array or a series.")}return this},n.prototype.detectTypes=function(){var e=this;return new Ot(function(){var t=e.count(),r=e.select(function(i){var u=typeof i;return"object"===u&&Er(i)&&(u="date"),u}).aggregate({},function(i,u){var a=i[u];return a||(i[u]=a={count:0}),++a.count,i});return{columnNames:["Type","Frequency"],rows:Object.keys(r).map(function(i){return[i,r[i].count/t*100]})}})},n.prototype.detectValues=function(){var e=this;return new Ot(function(){var t=e.count(),r=e.aggregate(new Map,function(i,u){var a=i.get(u);return a||i.set(u,a={count:0,value:u}),++a.count,i});return{columnNames:["Value","Frequency"],rows:Array.from(r.keys()).map(function(i){var u=r.get(i);return[u.value,u.count/t*100]})}})},n.prototype.bucket=function(e){if(console.warn("Series.bucket is deprecated and will be removed in the future."),!Je(e))throw new Error("Expected 'numBuckets' parameter to 'Series.bucket' to be a number.");if(this.none())return new Ot;var t=this,r=t.min(),a=(t.max()-r)/(e-1);return t.select(function(o){var s=Math.floor((o-r)/a),c=s*a+r;return{Value:o,Bucket:s,Min:c,Mid:c+.5*a,Max:c+a}}).inflate()},n.prototype.frequency=function(e){var t=this;return this.none()?new Ot:new Ot(function(){var d,y,r=t,i=e&&e.captureValues||!1,u=Number.MAX_VALUE,a=Number.MIN_VALUE,o=0;try{for(var s=b(r),c=s.next();!c.done;c=s.next()){var h=c.value;u=Math.min(h,u),a=Math.max(h,a),o+=1}}catch(Ft){lt={error:Ft}}finally{try{c&&!c.done&&(De=s.return)&&De.call(s)}finally{if(lt)throw lt.error}}var F,E=e&&e.interval,D=(y=e&&void 0!==e.upper?e.upper:a)-(d=e&&void 0!==e.lower?e.lower:u);o<(F=void 0!==E?Math.ceil(D/E):10)&&(F=o),void 0===E&&(E=D/(F-1));for(var R=new Array(F),O=0;O<F;++O){var z=d+O*E;R[O]={lower:z,upper:z+E,count:0,proportion:0,cumulative:0},i&&(R[O].values=[])}var q={upper:d,count:0,proportion:0,cumulative:0};i&&(q.values=[]);var ie={lower:y,count:0,proportion:0,cumulative:0};i&&(ie.values=[]);try{for(var G=b(r),Be=G.next();!Be.done;Be=G.next()){var Oe=void 0;(Oe=(h=Be.value)<d?q:h>y?ie:R[O=Math.floor((h-d)/E)]).count+=1,i&&Oe.values.push(h)}}catch(Ft){nt={error:Ft}}finally{try{Be&&!Be.done&&(Et=G.return)&&Et.call(G)}finally{if(nt)throw nt.error}}var lt,De,nt,Et,xt,zt,Ge=0;q.count>0&&R.unshift(q),ie.count>0&&R.push(ie);try{for(var ot=b(R),ct=ot.next();!ct.done;ct=ot.next())(Oe=ct.value).proportion=Oe.count/o,Oe.cumulative=Ge+=Oe.proportion}catch(Ft){xt={error:Ft}}finally{try{ct&&!ct.done&&(zt=ot.return)&&zt.call(ot)}finally{if(xt)throw xt.error}}return{values:R}})},n.prototype.getTypeCode=function(){return"series"},n.defaultCountIterable=new rr,n.defaultEmptyIterable=new sr,n}(),Ir=function(n){function e(t){for(var r=this,i=[],u=[],a=0,o=t.parent,s=[];null!==o;)s.push(o),o=o.config.parent;s.reverse();try{for(var c=b(s),h=c.next();!h.done;h=c.next()){var y=h.value.config;i.push(e.makeSortSpec(a,y.selector,y.direction)),u.push(e.makeSortSpec(a,e.makePairsSelector(y.selector),y.direction)),++a}}catch(F){E={error:F}}finally{try{h&&!h.done&&(D=c.return)&&D.call(c)}finally{if(E)throw E.error}}return i.push(e.makeSortSpec(a,t.selector,t.direction)),u.push(e.makeSortSpec(a,e.makePairsSelector(t.selector),t.direction)),(r=n.call(this,{values:new Tt(t.values,i),pairs:new Tt(t.pairs,u)})||this).config=t,r;var E,D}return or(e,n),e.makeSortSpec=function(t,r,i){return{sortLevel:t,selector:r,direction:i}},e.makePairsSelector=function(t){return function(r,i){return t(r[1],i)}},e.prototype.thenBy=function(t){return new e({values:this.config.values,pairs:this.config.pairs,selector:t,direction:ae.Ascending,parent:this})},e.prototype.thenByDescending=function(t){return new e({values:this.config.values,pairs:this.config.pairs,selector:t,direction:ae.Descending,parent:this})},e}(tt),kr=function(n){function e(t){return n.call(this,t)||this}return or(e,n),e.prototype.getType=function(){return this._type||(this._type=this.any()?Sr(this.first()):"empty"),this._type},e.prototype.getLessThan=function(){switch(this.getType()){case"date":return function(t,r){return Me(t).isBefore(r)};case"string":case"number":return function(t,r){return t<r};case"empty":return function(){return!0};default:throw new Error("No less than operation available for type: "+this.getType())}},e.prototype.getLessThanOrEqualTo=function(){var t=this;return function(r,i){return!t.getGreaterThan()(r,i)}},e.prototype.getGreaterThan=function(){switch(this.getType()){case"date":return function(t,r){return Me(t).isAfter(r)};case"string":case"number":return function(t,r){return t>r};case"empty":return function(){return!0};default:throw new Error("No greater than operation available for type: "+this.getType())}},e}(tt);function Fr(n,e){return n(e={exports:{}},e.exports),e.exports}var Zr=function(e){return e instanceof Buffer},Qr=Fr(function(n){n.exports="function"==typeof Object.create?function(t,r){t.super_=r,t.prototype=Object.create(r.prototype,{constructor:{value:t,enumerable:!1,writable:!0,configurable:!0}})}:function(t,r){t.super_=r;var i=function(){};i.prototype=r.prototype,t.prototype=new i,t.prototype.constructor=t}}),Kr=Fr(function(n){try{if("function"!=typeof rt.inherits)throw"";n.exports=rt.inherits}catch{n.exports=Qr}}),rt=Fr(function(n,e){var t=Object.getOwnPropertyDescriptors||function(P){for(var W=Object.keys(P),Se={},We=0;We<W.length;We++)Se[W[We]]=Object.getOwnPropertyDescriptor(P,W[We]);return Se},r=/%[sdj%]/g;e.format=function(g){if(!G(g)){for(var P=[],W=0;W<arguments.length;W++)P.push(a(arguments[W]));return P.join(" ")}W=1;for(var Se=arguments,We=Se.length,Ne=String(g).replace(r,function(Ve){if("%%"===Ve)return"%";if(W>=We)return Ve;switch(Ve){case"%s":return String(Se[W++]);case"%d":return Number(Se[W++]);case"%j":try{return JSON.stringify(Se[W++])}catch{return"[Circular]"}default:return Ve}}),je=Se[W];W<We;je=Se[++W])z(je)||!ot(je)?Ne+=" "+je:Ne+=" "+a(je);return Ne},e.deprecate=function(g,P){if(typeof process<"u"&&!0===process.noDeprecation)return g;if(typeof process>"u")return function(){return e.deprecate(g,P).apply(this,arguments)};var W=!1;return function Se(){if(!W){if(process.throwDeprecation)throw new Error(P);process.traceDeprecation?console.trace(P):console.error(P),W=!0}return g.apply(this,arguments)}};var u,i={};function a(g,P){var W={seen:[],stylize:s};return arguments.length>=3&&(W.depth=arguments[2]),arguments.length>=4&&(W.colors=arguments[3]),O(P)?W.showHidden=P:P&&e._extend(W,P),Oe(W.showHidden)&&(W.showHidden=!1),Oe(W.depth)&&(W.depth=2),Oe(W.colors)&&(W.colors=!1),Oe(W.customInspect)&&(W.customInspect=!0),W.colors&&(W.stylize=o),h(W,g,W.depth)}function o(g,P){var W=a.styles[P];return W?"\x1b["+a.colors[W][0]+"m"+g+"\x1b["+a.colors[W][1]+"m":g}function s(g,P){return g}function h(g,P,W){if(g.customInspect&&P&&De(P.inspect)&&P.inspect!==e.inspect&&(!P.constructor||P.constructor.prototype!==P)){var Se=P.inspect(W,g);return G(Se)||(Se=h(g,Se,W)),Se}var We=function d(g,P){if(Oe(P))return g.stylize("undefined","undefined");if(G(P)){var W="'"+JSON.stringify(P).replace(/^"|"$/g,"").replace(/'/g,"\\'").replace(/\\"/g,'"')+"'";return g.stylize(W,"string")}return ie(P)?g.stylize(""+P,"number"):O(P)?g.stylize(""+P,"boolean"):z(P)?g.stylize("null","null"):void 0}(g,P);if(We)return We;var Ne=Object.keys(P),je=function c(g){var P={};return g.forEach(function(W,Se){P[W]=!0}),P}(Ne);if(g.showHidden&&(Ne=Object.getOwnPropertyNames(P)),lt(P)&&(Ne.indexOf("message")>=0||Ne.indexOf("description")>=0))return y(P);if(0===Ne.length){if(De(P))return g.stylize("[Function"+(P.name?": "+P.name:"")+"]","special");if(Ge(P))return g.stylize(RegExp.prototype.toString.call(P),"regexp");if(ct(P))return g.stylize(Date.prototype.toString.call(P),"date");if(lt(P))return y(P)}var mr,it="",Vt=!1,fr=["{","}"];return R(P)&&(Vt=!0,fr=["[","]"]),De(P)&&(it=" [Function"+(P.name?": "+P.name:"")+"]"),Ge(P)&&(it=" "+RegExp.prototype.toString.call(P)),ct(P)&&(it=" "+Date.prototype.toUTCString.call(P)),lt(P)&&(it=" "+y(P)),0!==Ne.length||Vt&&0!=P.length?W<0?Ge(P)?g.stylize(RegExp.prototype.toString.call(P),"regexp"):g.stylize("[Object]","special"):(g.seen.push(P),mr=Vt?function E(g,P,W,Se,We){for(var Ne=[],je=0,Ve=P.length;je<Ve;++je)Kt(P,String(je))?Ne.push(D(g,P,W,Se,String(je),!0)):Ne.push("");return We.forEach(function(it){it.match(/^\d+$/)||Ne.push(D(g,P,W,Se,it,!0))}),Ne}(g,P,W,je,Ne):Ne.map(function(un){return D(g,P,W,je,un,Vt)}),g.seen.pop(),function F(g,P,W){var Se=g.reduce(function(We,Ne){return Ne.indexOf("\n"),We+Ne.replace(/\u001b\[\d\d?m/g,"").length+1},0);return Se>60?W[0]+(""===P?"":P+"\n ")+" "+g.join(",\n  ")+" "+W[1]:W[0]+P+" "+g.join(", ")+" "+W[1]}(mr,it,fr)):fr[0]+it+fr[1]}function y(g){return"["+Error.prototype.toString.call(g)+"]"}function D(g,P,W,Se,We,Ne){var je,Ve,it;if((it=Object.getOwnPropertyDescriptor(P,We)||{value:P[We]}).get?Ve=g.stylize(it.set?"[Getter/Setter]":"[Getter]","special"):it.set&&(Ve=g.stylize("[Setter]","special")),Kt(Se,We)||(je="["+We+"]"),Ve||(g.seen.indexOf(it.value)<0?(Ve=z(W)?h(g,it.value,null):h(g,it.value,W-1)).indexOf("\n")>-1&&(Ve=Ne?Ve.split("\n").map(function(Vt){return"  "+Vt}).join("\n").substr(2):"\n"+Ve.split("\n").map(function(Vt){return"   "+Vt}).join("\n")):Ve=g.stylize("[Circular]","special")),Oe(je)){if(Ne&&We.match(/^\d+$/))return Ve;(je=JSON.stringify(""+We)).match(/^"([a-zA-Z_][a-zA-Z_0-9]*)"$/)?(je=je.substr(1,je.length-2),je=g.stylize(je,"name")):(je=je.replace(/'/g,"\\'").replace(/\\"/g,'"').replace(/(^"|"$)/g,"'"),je=g.stylize(je,"string"))}return je+": "+Ve}function R(g){return Array.isArray(g)}function O(g){return"boolean"==typeof g}function z(g){return null===g}function ie(g){return"number"==typeof g}function G(g){return"string"==typeof g}function Oe(g){return void 0===g}function Ge(g){return ot(g)&&"[object RegExp]"===Et(g)}function ot(g){return"object"==typeof g&&null!==g}function ct(g){return ot(g)&&"[object Date]"===Et(g)}function lt(g){return ot(g)&&("[object Error]"===Et(g)||g instanceof Error)}function De(g){return"function"==typeof g}function Et(g){return Object.prototype.toString.call(g)}function xt(g){return g<10?"0"+g.toString(10):g.toString(10)}e.debuglog=function(g){if(Oe(u)&&(u=process.env.NODE_DEBUG||""),g=g.toUpperCase(),!i[g])if(new RegExp("\\b"+g+"\\b","i").test(u)){var P=process.pid;i[g]=function(){var W=e.format.apply(e,arguments);console.error("%s %d: %s",g,P,W)}}else i[g]=function(){};return i[g]},e.inspect=a,a.colors={bold:[1,22],italic:[3,23],underline:[4,24],inverse:[7,27],white:[37,39],grey:[90,39],black:[30,39],blue:[34,39],cyan:[36,39],green:[32,39],magenta:[35,39],red:[31,39],yellow:[33,39]},a.styles={special:"cyan",number:"yellow",boolean:"yellow",undefined:"grey",null:"bold",string:"green",date:"magenta",regexp:"red"},e.isArray=R,e.isBoolean=O,e.isNull=z,e.isNullOrUndefined=function q(g){return null==g},e.isNumber=ie,e.isString=G,e.isSymbol=function Be(g){return"symbol"==typeof g},e.isUndefined=Oe,e.isRegExp=Ge,e.isObject=ot,e.isDate=ct,e.isError=lt,e.isFunction=De,e.isPrimitive=function nt(g){return null===g||"boolean"==typeof g||"number"==typeof g||"string"==typeof g||"symbol"==typeof g||typeof g>"u"},e.isBuffer=Zr;var zt=["Jan","Feb","Mar","Apr","May","Jun","Jul","Aug","Sep","Oct","Nov","Dec"];function Ft(){var g=new Date,P=[xt(g.getHours()),xt(g.getMinutes()),xt(g.getSeconds())].join(":");return[g.getDate(),zt[g.getMonth()],P].join(" ")}function Kt(g,P){return Object.prototype.hasOwnProperty.call(g,P)}e.log=function(){console.log("%s - %s",Ft(),e.format.apply(e,arguments))},e.inherits=Kr,e._extend=function(g,P){if(!P||!ot(P))return g;for(var W=Object.keys(P),Se=W.length;Se--;)g[W[Se]]=P[W[Se]];return g};var ht=typeof Symbol<"u"?Symbol("util.promisify.custom"):void 0;function gr(g,P){if(!g){var W=new Error("Promise was rejected with a falsy value");W.reason=g,g=W}return P(g)}e.promisify=function(P){if("function"!=typeof P)throw new TypeError('The "original" argument must be of type Function');if(ht&&P[ht]){var W;if("function"!=typeof(W=P[ht]))throw new TypeError('The "util.promisify.custom" argument must be of type Function');return Object.defineProperty(W,ht,{value:W,enumerable:!1,writable:!1,configurable:!0}),W}function W(){for(var Se,We,Ne=new Promise(function(it,Vt){Se=it,We=Vt}),je=[],Ve=0;Ve<arguments.length;Ve++)je.push(arguments[Ve]);je.push(function(it,Vt){it?We(it):Se(Vt)});try{P.apply(this,je)}catch(it){We(it)}return Ne}return Object.setPrototypeOf(W,Object.getPrototypeOf(P)),ht&&Object.defineProperty(W,ht,{value:W,enumerable:!1,writable:!1,configurable:!0}),Object.defineProperties(W,t(P))},e.promisify.custom=ht,e.callbackify=function ar(g){if("function"!=typeof g)throw new TypeError('The "original" argument must be of type Function');function P(){for(var W=[],Se=0;Se<arguments.length;Se++)W.push(arguments[Se]);var We=W.pop();if("function"!=typeof We)throw new TypeError("The last argument must be of type Function");var Ne=this,je=function(){return We.apply(Ne,arguments)};g.apply(this,W).then(function(Ve){process.nextTick(je,null,Ve)},function(Ve){process.nextTick(gr,Ve,je)})}return Object.setPrototypeOf(P,Object.getPrototypeOf(g)),Object.defineProperties(P,t(g)),P}}),Xr=rt.isFunction;function Mr(n,e){if(!Ie(n))throw new Error("Expected 'csvTextString' parameter to 'dataForge.fromCSV' to be a string containing data encoded in the CSV format.");if(e){if(!vt(e))throw new Error("Expected 'config' parameter to 'dataForge.fromCSV' to be an object with CSV parsing configuration options.");if(e.columnNames){if(!Xr(e.columnNames[Symbol.iterator])&&!Ze(e.columnNames))throw new Error("Expect 'columnNames' field of 'config' parameter to DataForge.fromCSV to be an array or iterable of strings that specifies column names.");try{for(var t=b(e.columnNames),r=t.next();!r.done;r=t.next())if(!Ie(r.value))throw new Error("Expect 'columnNames' field of 'config' parameter to DataForge.fromCSV to be an array of strings that specify column names.")}catch(h){s={error:h}}finally{try{r&&!r.done&&(c=t.return)&&c.call(t)}finally{if(s)throw s.error}}}void 0===e.skipEmptyLines&&((e=Object.assign({},e)).skipEmptyLines=!0)}else e={skipEmptyLines:!0};var o,s,c,a=ce().parse(n,e).data;return 0===a.length?new Ot:(a=a.map(function(h){return h.map(function(d){return Ie(d)?d.trim():d})}),o=e&&e.columnNames?e.columnNames:a.shift(),new Ot({rows:a,columnNames:o}))}Me.extend(qt),addEventListener("message",n=>{switch(console.log(n.data),n.data.task){case"processDifferentialFile":postMessage({type:"progress",value:100,text:"Processing differential data..."});let e=Mr(n.data.differential);console.log(n.data.differentialForm),(!n.data.differentialForm._comparison||""===n.data.differentialForm._comparison||"CurtainSetComparison"===n.data.differentialForm._comparison)&&(n.data.differentialForm._comparison="CurtainSetComparison",n.data.differentialForm._comparisonSelect="1",e=e.withSeries("CurtainSetComparison",new tt(Array(e.count()).fill("1"))).bake()),(""===n.data.differentialForm._comparisonSelect||void 0===n.data.differentialForm._comparisonSelect)&&(e.getColumnNames().includes(n.data.differentialForm._comparison)?n.data.differentialForm._comparisonSelect=n.data.differential.df.first()[n.data.differentialForm._comparison]:(n.data.differentialForm._comparison="CurtainSetComparison",n.data.differentialForm._comparisonSelect="1",e=e.withSeries("CurtainSetComparison",new tt(Array(e.count()).fill("1"))).bake()));const t=e.toArray().map(D=>(D[n.data.differentialForm._position]=Number(D[n.data.differentialForm._position]),D[n.data.differentialForm._positionPeptide]=Number(D[n.data.differentialForm._positionPeptide]),D[n.data.differentialForm._foldChange]=Number(D[n.data.differentialForm._foldChange]),D[n.data.differentialForm._score]=Number(D[n.data.differentialForm._score]),D[n.data.differentialForm._significant]=Number(D[n.data.differentialForm._significant]),n.data.differentialForm._transformFC&&(D[n.data.differentialForm._foldChange]=D[n.data.differentialForm._foldChange]>0?Math.log2(D[n.data.differentialForm._foldChange]):D[n.data.differentialForm._foldChange]<0?-Math.log2(Math.abs(D[n.data.differentialForm._foldChange])):0),n.data.differentialForm._reverseFoldChange&&(D[n.data.differentialForm._foldChange]=-D[n.data.differentialForm._foldChange]),n.data.differentialForm._significant&&(D[n.data.differentialForm._significant]=Number(D[n.data.differentialForm._significant])),n.data.differentialForm._transformSignificant&&(D[n.data.differentialForm._significant]=-Math.log10(D[n.data.differentialForm._significant])),D[n.data.differentialForm._peptideSequence]=function rn(n){let e=0,t="";for(const r of n)["(","[","{"].includes(r)&&(e+=1),0===e&&(t+=r),[")","]","}"].includes(r)&&(e-=1);return t}(D[n.data.differentialForm._peptideSequence]),D));postMessage({type:"progress",value:100,text:"Finished processing differential data"});const r={type:"resultDifferential",differential:JSON.stringify(t),differentialForm:n.data.differentialForm};postMessage(r);break;case"processRawFile":postMessage({type:"progress",value:100,text:"Processing primary data"});let i=Mr(n.data.raw);const o=[];let s=0;const c={},h=n.data.settings.conditionOrder.slice();let d=[];if(h.length>0)for(const D of h)for(const F of n.data.settings.sampleOrder[D])d.push(F);else d=n.data.rawForm._samples.slice();const y={};for(const D of d){const F=D.split("."),R=F[F.length-1],O=F.slice(0,F.length-1).join(".");o.includes(O)||(o.push(O),s>=n.data.settings.defaultColorList.length&&(s=0),c[O]=n.data.settings.defaultColorList[s],s++),n.data.settings.sampleOrder[O]||(n.data.settings.sampleOrder[O]=[]),n.data.settings.sampleOrder[O].includes(D)||n.data.settings.sampleOrder[O].push(D),D in n.data.settings.sampleVisible||(n.data.settings.sampleVisible[D]=!0),y[D]={replicate:R,condition:O}}const E=i.toArray().map(D=>{for(const F of d)D[F]=Number(D[F]);return D});postMessage({type:"resultRaw",raw:JSON.stringify(E),settings:n.data.settings,sampleMap:y,conditions:o,colorMap:c})}})})()})();
