# Supplementary material for: CURTAIN—A unique web-based tool for exploration and sharing of MS-based proteomics data
Source: Proc Natl Acad Sci U S A. 2024 Feb 7;121(7):e2312676121. doi: 10.1073/pnas.2312676121 (PMC10873628; doi:10.1073/pnas.2312676121)
Supplement: Supplementary file 10 — Code S02 (ZIP) [file pnas.2312676121.sd09.zip › Alessi-Lab-curtainPTM-4e27155/docs/assets/Acetylation_PLMD.tsv]

PLMD ID	Uniprot Accession	Position
PLMD-2	O00116	102
PLMD-2	O00116	107
PLMD-2	O00116	108
PLMD-2	O00116	116
PLMD-2	O00116	143
PLMD-2	O00116	169
PLMD-2	O00116	220
PLMD-2	O00116	292
PLMD-2	O00116	347
PLMD-2	O00116	482
PLMD-2	O00116	555
PLMD-2	O00116	640
PLMD-4	O00139	102
PLMD-4	O00139	165
PLMD-4	O00139	251
PLMD-4	O00139	330
PLMD-4	O00139	336
PLMD-4	O00139	391
PLMD-4	O00139	489
PLMD-4	O00139	508
PLMD-4	O00139	680
PLMD-4	O00139	696
PLMD-6	O00148	130
PLMD-6	O00148	137
PLMD-6	O00148	155
PLMD-6	O00148	161
PLMD-6	O00148	187
PLMD-6	O00148	190
PLMD-6	O00148	199
PLMD-6	O00148	221
PLMD-6	O00148	240
PLMD-6	O00148	267
PLMD-6	O00148	32
PLMD-6	O00148	333
PLMD-6	O00148	35
PLMD-6	O00148	383
PLMD-6	O00148	52
PLMD-6	O00148	89
PLMD-7	O00151	192
PLMD-7	O00151	22
PLMD-7	O00151	233
PLMD-7	O00151	241
PLMD-7	O00151	246
PLMD-7	O00151	296
PLMD-7	O00151	309
PLMD-7	O00151	71
PLMD-7	O00151	98
PLMD-8	O00154	153
PLMD-8	O00154	157
PLMD-8	O00154	168
PLMD-8	O00154	172
PLMD-8	O00154	198
PLMD-8	O00154	283
PLMD-8	O00154	286
PLMD-8	O00154	355
PLMD-8	O00154	369
PLMD-8	O00154	78
PLMD-9	O00159	224
PLMD-9	O00159	269
PLMD-9	O00159	281
PLMD-9	O00159	285
PLMD-9	O00159	396
PLMD-9	O00159	486
PLMD-9	O00159	571
PLMD-9	O00159	647
PLMD-9	O00159	667
PLMD-9	O00159	676
PLMD-9	O00159	704
PLMD-9	O00159	858
PLMD-10	O00160	611
PLMD-11	O00161	97
PLMD-13	O00170	103
PLMD-13	O00170	201
PLMD-13	O00170	210
PLMD-13	O00170	66
PLMD-14	O00178	330
PLMD-14	O00178	466
PLMD-17	O00186	128
PLMD-17	O00186	357
PLMD-17	O00186	570
PLMD-17	O00186	577
PLMD-17	O00186	581
PLMD-17	O00186	583
PLMD-20	O00193	174
PLMD-20	O00193	179
PLMD-20	O00193	49
PLMD-20	O00193	74
PLMD-20	O00193	75
PLMD-20	O00193	91
PLMD-21	O00203	414
PLMD-21	O00203	552
PLMD-21	O00203	592
PLMD-28	O00221	494
PLMD-29	O00222	872
PLMD-30	O00231	141
PLMD-30	O00231	274
PLMD-30	O00231	288
PLMD-30	O00231	295
PLMD-30	O00231	304
PLMD-30	O00231	32
PLMD-30	O00231	355
PLMD-30	O00231	372
PLMD-30	O00231	417
PLMD-30	O00231	82
PLMD-31	O00232	197
PLMD-31	O00232	212
PLMD-31	O00232	221
PLMD-31	O00232	262
PLMD-31	O00232	33
PLMD-31	O00232	368
PLMD-31	O00232	419
PLMD-31	O00232	441
PLMD-31	O00232	448
PLMD-31	O00232	98
PLMD-32	O00233	211
PLMD-32	O00233	87
PLMD-36	O00244	25
PLMD-36	O00244	30
PLMD-36	O00244	38
PLMD-36	O00244	56
PLMD-36	O00244	57
PLMD-36	O00244	60
PLMD-38	O00255	502
PLMD-40	O00257	106
PLMD-40	O00257	125
PLMD-40	O00257	149
PLMD-40	O00257	157
PLMD-40	O00257	197
PLMD-40	O00257	212
PLMD-40	O00257	249
PLMD-42	O00264	105
PLMD-42	O00264	163
PLMD-42	O00264	169
PLMD-43	O00267	1017
PLMD-43	O00267	1021
PLMD-43	O00267	1037
PLMD-43	O00267	175
PLMD-43	O00267	328
PLMD-43	O00267	344
PLMD-43	O00267	479
PLMD-43	O00267	601
PLMD-43	O00267	627
PLMD-43	O00267	639
PLMD-43	O00267	718
PLMD-44	O00268	795
PLMD-44	O00268	817
PLMD-44	O00268	929
PLMD-45	O00273	19
PLMD-45	O00273	313
PLMD-47	O00294	200
PLMD-47	O00294	260
PLMD-47	O00294	273
PLMD-48	O00299	119
PLMD-48	O00299	13
PLMD-48	O00299	131
PLMD-48	O00299	135
PLMD-48	O00299	138
PLMD-48	O00299	166
PLMD-48	O00299	183
PLMD-48	O00299	192
PLMD-48	O00299	20
PLMD-48	O00299	49
PLMD-48	O00299	95
PLMD-49	O00303	161
PLMD-49	O00303	214
PLMD-49	O00303	238
PLMD-49	O00303	254
PLMD-50	O00305	276
PLMD-52	O00311	445
PLMD-52	O00311	451
PLMD-54	O00327	263
PLMD-54	O00327	494
PLMD-54	O00327	538
PLMD-55	O00329	1018
PLMD-55	O00329	449
PLMD-56	O00330	120
PLMD-56	O00330	139
PLMD-56	O00330	194
PLMD-56	O00330	218
PLMD-56	O00330	223
PLMD-56	O00330	321
PLMD-56	O00330	325
PLMD-56	O00330	394
PLMD-56	O00330	488
PLMD-56	O00330	491
PLMD-56	O00330	58
PLMD-56	O00330	75
PLMD-57	O00370	527
PLMD-57	O00370	541
PLMD-63	O00410	1052
PLMD-63	O00410	436
PLMD-63	O00410	548
PLMD-63	O00410	613
PLMD-63	O00410	690
PLMD-63	O00410	693
PLMD-63	O00410	806
PLMD-63	O00410	961
PLMD-63	O00410	978
PLMD-64	O00411	1197
PLMD-64	O00411	1205
PLMD-64	O00411	394
PLMD-64	O00411	402
PLMD-64	O00411	419
PLMD-64	O00411	425
PLMD-64	O00411	443
PLMD-64	O00411	595
PLMD-64	O00411	622
PLMD-65	O00418	347
PLMD-67	O00422	114
PLMD-67	O00422	13
PLMD-67	O00422	18
PLMD-67	O00422	24
PLMD-67	O00422	74
PLMD-68	O00425	190
PLMD-68	O00425	280
PLMD-68	O00425	429
PLMD-68	O00425	475
PLMD-68	O00425	508
PLMD-68	O00425	66
PLMD-69	O00429	271
PLMD-69	O00429	283
PLMD-69	O00429	92
PLMD-71	O00442	156
PLMD-71	O00442	163
PLMD-71	O00442	191
PLMD-71	O00442	205
PLMD-72	O00443	11
PLMD-72	O00443	1539
PLMD-72	O00443	94
PLMD-73	O00444	538
PLMD-77	O00461	156
PLMD-81	O00471	132
PLMD-81	O00471	63
PLMD-82	O00472	162
PLMD-82	O00472	584
PLMD-84	O00479	31
PLMD-84	O00479	36
PLMD-84	O00479	51
PLMD-84	O00479	64
PLMD-84	O00479	82
PLMD-86	O00482	107
PLMD-86	O00482	111
PLMD-87	O00483	55
PLMD-87	O00483	73
PLMD-88	O00487	152
PLMD-88	O00487	239
PLMD-88	O00487	246
PLMD-88	O00487	257
PLMD-88	O00487	264
PLMD-88	O00487	273
PLMD-90	O00499	28
PLMD-92	O00506	126
PLMD-92	O00506	350
PLMD-93	O00507	1724
PLMD-93	O00507	313
PLMD-93	O00507	413
PLMD-93	O00507	500
PLMD-93	O00507	746
PLMD-94	O00512	1015
PLMD-94	O00512	1244
PLMD-94	O00512	171
PLMD-94	O00512	232
PLMD-94	O00512	418
PLMD-94	O00512	51
PLMD-94	O00512	67
PLMD-94	O00512	7
PLMD-94	O00512	844
PLMD-94	O00512	86
PLMD-94	O00512	94
PLMD-94	O00512	96
PLMD-94	O00512	98
PLMD-100	O00541	152
PLMD-100	O00541	249
PLMD-100	O00541	259
PLMD-100	O00541	275
PLMD-100	O00541	331
PLMD-100	O00541	41
PLMD-100	O00541	49
PLMD-100	O00541	521
PLMD-100	O00541	533
PLMD-100	O00541	68
PLMD-100	O00541	81
PLMD-100	O00541	86
PLMD-100	O00541	98
PLMD-103	O00560	119
PLMD-103	O00560	124
PLMD-103	O00560	173
PLMD-103	O00560	214
PLMD-105	O00566	127
PLMD-105	O00566	189
PLMD-105	O00566	193
PLMD-105	O00566	197
PLMD-105	O00566	38
PLMD-105	O00566	382
PLMD-105	O00566	446
PLMD-105	O00566	518
PLMD-105	O00566	609
PLMD-105	O00566	618
PLMD-105	O00566	649
PLMD-106	O00567	134
PLMD-106	O00567	143
PLMD-106	O00567	158
PLMD-106	O00567	202
PLMD-106	O00567	227
PLMD-106	O00567	240
PLMD-106	O00567	288
PLMD-106	O00567	320
PLMD-106	O00567	333
PLMD-106	O00567	347
PLMD-106	O00567	375
PLMD-106	O00567	396
PLMD-106	O00567	478
PLMD-106	O00567	505
PLMD-106	O00567	514
PLMD-106	O00567	540
PLMD-106	O00567	578
PLMD-106	O00567	87
PLMD-107	O00571	118
PLMD-107	O00571	130
PLMD-107	O00571	138
PLMD-107	O00571	215
PLMD-107	O00571	335
PLMD-107	O00571	418
PLMD-107	O00571	427
PLMD-107	O00571	452
PLMD-107	O00571	491
PLMD-107	O00571	50
PLMD-107	O00571	511
PLMD-107	O00571	55
PLMD-107	O00571	66
PLMD-107	O00571	81
PLMD-108	O00584	112
PLMD-113	O00623	99
PLMD-114	O00625	234
PLMD-117	O00635	142
PLMD-117	O00635	158
PLMD-117	O00635	167
PLMD-117	O00635	184
PLMD-118	O00712	318
PLMD-119	O00716	168
PLMD-119	O00716	171
PLMD-120	O00743	17
PLMD-120	O00743	231
PLMD-120	O00743	245
PLMD-120	O00743	25
PLMD-120	O00743	275
PLMD-122	O00746	91
PLMD-123	O00748	539
PLMD-125	O00754	226
PLMD-127	O00762	119
PLMD-128	O00763	454
PLMD-128	O00763	663
PLMD-129	O00764	258
PLMD-131	O00806	49
PLMD-132	O01372	119
PLMD-132	O01372	121
PLMD-132	O01372	142
PLMD-132	O01372	23
PLMD-132	O01372	31
PLMD-132	O01372	36
PLMD-132	O01372	46
PLMD-132	O01372	62
PLMD-132	O01372	75
PLMD-133	O01373	195
PLMD-133	O01373	216
PLMD-133	O01373	260
PLMD-133	O01373	55
PLMD-134	O01666	128
PLMD-134	O01666	56
PLMD-134	O01666	88
PLMD-135	O02193	483
PLMD-136	O02373	103
PLMD-137	O02649	121
PLMD-137	O02649	126
PLMD-137	O02649	129
PLMD-137	O02649	198
PLMD-137	O02649	355
PLMD-137	O02649	383
PLMD-138	O03042	14
PLMD-138	O03042	146
PLMD-138	O03042	175
PLMD-138	O03042	18
PLMD-138	O03042	21
PLMD-138	O03042	252
PLMD-138	O03042	316
PLMD-138	O03042	356
PLMD-138	O03042	463
PLMD-145	O04331	207
PLMD-150	O04379	837
PLMD-160	O05236	127
PLMD-161	O05239	112
PLMD-161	O05239	123
PLMD-161	O05239	160
PLMD-161	O05239	27
PLMD-161	O05239	376
PLMD-162	O05240	354
PLMD-163	O05248	27
PLMD-164	O05253	28
PLMD-165	O05268	102
PLMD-165	O05268	125
PLMD-165	O05268	151
PLMD-165	O05268	178
PLMD-165	O05268	264
PLMD-165	O05268	317
PLMD-165	O05268	53
PLMD-165	O05268	63
PLMD-165	O05268	74
PLMD-165	O05268	79
PLMD-167	O05295	243
PLMD-168	O05307	67
PLMD-169	O05311	77
PLMD-170	O05392	171
PLMD-171	O05393	62
PLMD-172	O05405	99
PLMD-173	O05413	119
PLMD-174	O05450	605
PLMD-175	O05501	131
PLMD-176	O05598	7
PLMD-179	O05779	26
PLMD-180	O05842	37
PLMD-181	O05853	115
PLMD-181	O05853	251
PLMD-183	O05858	201
PLMD-184	O05873	210
PLMD-185	O05886	36
PLMD-186	O05894	47
PLMD-187	O05898	289
PLMD-188	O06005	7
PLMD-189	O06006	138
PLMD-189	O06006	55
PLMD-190	O06012	177
PLMD-191	O06144	231
PLMD-195	O06195	147
PLMD-196	O06216	138
PLMD-202	O06348	200
PLMD-202	O06348	87
PLMD-205	O06403	289
PLMD-208	O06478	249
PLMD-208	O06478	34
PLMD-208	O06478	372
PLMD-209	O06491	274
PLMD-209	O06491	31
PLMD-209	O06491	344
PLMD-209	O06491	39
PLMD-209	O06491	395
PLMD-213	O06562	233
PLMD-214	O06574	107
PLMD-215	O06578	92
PLMD-216	O06592	34
PLMD-216	O06592	78
PLMD-217	O06597	71
PLMD-218	O06633	71
PLMD-219	O06724	28
PLMD-220	O06745	80
PLMD-221	O06746	105
PLMD-221	O06746	136
PLMD-221	O06746	138
PLMD-221	O06746	3
PLMD-221	O06746	39
PLMD-221	O06746	63
PLMD-221	O06746	69
PLMD-221	O06746	84
PLMD-223	O06803	62
PLMD-224	O06806	49
PLMD-226	O06820	125
PLMD-227	O06831	157
PLMD-227	O06831	494
PLMD-228	O06965	57
PLMD-228	O06965	91
PLMD-229	O06966	212
PLMD-229	O06966	480
PLMD-230	O06973	151
PLMD-230	O06973	228
PLMD-230	O06973	277
PLMD-231	O06974	296
PLMD-232	O06976	37
PLMD-233	O06977	212
PLMD-233	O06977	248
PLMD-233	O06977	55
PLMD-234	O06986	2
PLMD-235	O07003	124
PLMD-235	O07003	145
PLMD-235	O07003	486
PLMD-235	O07003	61
PLMD-236	O07012	539
PLMD-237	O07020	95
PLMD-238	O07021	181
PLMD-238	O07021	88
PLMD-239	O07079	159
PLMD-240	O07169	509
PLMD-241	O07177	383
PLMD-242	O07178	603
PLMD-245	O07414	213
PLMD-246	O07416	94
PLMD-247	O07424	168
PLMD-248	O07431	96
PLMD-250	O07513	127
PLMD-251	O07516	108
PLMD-252	O07521	54
PLMD-253	O07567	112
PLMD-254	O07585	207
PLMD-255	O07587	188
PLMD-256	O07597	38
PLMD-257	O07598	196
PLMD-257	O07598	277
PLMD-257	O07598	8
PLMD-258	O07600	220
PLMD-259	O07604	43
PLMD-260	O07608	100
PLMD-260	O07608	192
PLMD-261	O07609	168
PLMD-261	O07609	182
PLMD-261	O07609	191
PLMD-262	O07615	315
PLMD-263	O07621	247
PLMD-263	O07621	274
PLMD-263	O07621	358
PLMD-264	O07638	23
PLMD-265	O07721	179
PLMD-265	O07721	8
PLMD-267	O07739	67
PLMD-268	O07742	137
PLMD-269	O07745	151
PLMD-270	O07749	154
PLMD-274	O07806	144
PLMD-275	O07807	70
PLMD-275	O07807	77
PLMD-276	O07808	69
PLMD-277	O07809	69
PLMD-278	O07918	14
PLMD-280	O08529	226
PLMD-280	O08529	230
PLMD-280	O08529	26
PLMD-280	O08529	260
PLMD-280	O08529	360
PLMD-280	O08529	414
PLMD-280	O08529	637
PLMD-280	O08529	7
PLMD-280	O08529	76
PLMD-281	O08530	10
PLMD-282	O08539	146
PLMD-283	O08547	38
PLMD-285	O08553	258
PLMD-285	O08553	293
PLMD-285	O08553	368
PLMD-285	O08553	423
PLMD-285	O08553	472
PLMD-285	O08553	520
PLMD-285	O08553	525
PLMD-285	O08553	56
PLMD-286	O08557	100
PLMD-286	O08557	106
PLMD-286	O08557	144
PLMD-286	O08557	199
PLMD-286	O08557	247
PLMD-286	O08557	251
PLMD-287	O08562	31
PLMD-287	O08562	33
PLMD-289	O08573	110
PLMD-292	O08583	163
PLMD-292	O08583	233
PLMD-292	O08583	4
PLMD-292	O08583	80
PLMD-292	O08583	85
PLMD-293	O08585	210
PLMD-293	O08585	229
PLMD-294	O08586	6
PLMD-295	O08587	127
PLMD-295	O08587	274
PLMD-295	O08587	459
PLMD-295	O08587	59
PLMD-295	O08587	8
PLMD-295	O08587	83
PLMD-296	O08590	210
PLMD-296	O08590	263
PLMD-296	O08590	613
PLMD-298	O08600	211
PLMD-299	O08601	184
PLMD-299	O08601	278
PLMD-299	O08601	352
PLMD-299	O08601	463
PLMD-299	O08601	521
PLMD-302	O08629	190
PLMD-302	O08629	263
PLMD-302	O08629	339
PLMD-302	O08629	342
PLMD-302	O08629	379
PLMD-302	O08629	771
PLMD-302	O08629	780
PLMD-303	O08638	1021
PLMD-303	O08638	1087
PLMD-303	O08638	1088
PLMD-303	O08638	1256
PLMD-303	O08638	1452
PLMD-303	O08638	1649
PLMD-303	O08638	658
PLMD-303	O08638	78
PLMD-303	O08638	86
PLMD-303	O08638	973
PLMD-304	O08651	132
PLMD-304	O08651	58
PLMD-305	O08653	564
PLMD-306	O08654	261
PLMD-306	O08654	364
PLMD-307	O08658	585
PLMD-307	O08658	593
PLMD-308	O08662	1477
PLMD-308	O08662	1800
PLMD-308	O08662	459
PLMD-308	O08662	517
PLMD-308	O08662	601
PLMD-313	O08700	170
PLMD-313	O08700	421
PLMD-313	O08700	483
PLMD-314	O08702	617
PLMD-316	O08709	106
PLMD-316	O08709	141
PLMD-316	O08709	144
PLMD-316	O08709	173
PLMD-316	O08709	182
PLMD-316	O08709	199
PLMD-316	O08709	209
PLMD-316	O08709	63
PLMD-316	O08709	97
PLMD-318	O08719	376
PLMD-319	O08730	209
PLMD-319	O08730	229
PLMD-319	O08730	27
PLMD-321	O08740	37
PLMD-324	O08749	104
PLMD-324	O08749	122
PLMD-324	O08749	127
PLMD-324	O08749	132
PLMD-324	O08749	143
PLMD-324	O08749	146
PLMD-324	O08749	155
PLMD-324	O08749	159
PLMD-324	O08749	166
PLMD-324	O08749	271
PLMD-324	O08749	273
PLMD-324	O08749	277
PLMD-324	O08749	284
PLMD-324	O08749	288
PLMD-324	O08749	334
PLMD-324	O08749	346
PLMD-324	O08749	410
PLMD-324	O08749	420
PLMD-324	O08749	430
PLMD-324	O08749	445
PLMD-324	O08749	505
PLMD-324	O08749	66
PLMD-324	O08749	72
PLMD-325	O08756	104
PLMD-325	O08756	105
PLMD-325	O08756	107
PLMD-325	O08756	212
PLMD-325	O08756	52
PLMD-325	O08756	53
PLMD-325	O08756	69
PLMD-325	O08756	79
PLMD-325	O08756	9
PLMD-325	O08756	99
PLMD-327	O08769	100
PLMD-327	O08769	25
PLMD-327	O08769	59
PLMD-327	O08769	68
PLMD-328	O08770	198
PLMD-329	O08784	132
PLMD-329	O08784	144
PLMD-329	O08784	153
PLMD-329	O08784	241
PLMD-329	O08784	318
PLMD-329	O08784	327
PLMD-329	O08784	459
PLMD-329	O08784	626
PLMD-329	O08784	630
PLMD-329	O08784	922
PLMD-329	O08784	976
PLMD-331	O08788	230
PLMD-331	O08788	618
PLMD-332	O08795	142
PLMD-332	O08795	149
PLMD-332	O08795	166
PLMD-332	O08795	180
PLMD-332	O08795	452
PLMD-332	O08795	457
PLMD-333	O08797	170
PLMD-333	O08797	361
PLMD-333	O08797	96
PLMD-334	O08804	275
PLMD-335	O08807	211
PLMD-335	O08807	253
PLMD-339	O08815	916
PLMD-339	O08815	996
PLMD-340	O08816	81
PLMD-342	O08838	168
PLMD-342	O08838	215
PLMD-342	O08838	233
PLMD-342	O08838	47
PLMD-343	O08839	146
PLMD-343	O08839	189
PLMD-343	O08839	258
PLMD-347	O08873	961
PLMD-350	O08915	112
PLMD-352	O08949	12
PLMD-352	O08949	351
PLMD-355	O08972	142
PLMD-356	O08984	55
PLMD-357	O08992	177
PLMD-358	O08997	25
PLMD-358	O08997	3
PLMD-358	O08997	60
PLMD-358	O08997	68
PLMD-359	O09000	609
PLMD-359	O09000	612
PLMD-359	O09000	613
PLMD-359	O09000	680
PLMD-367	O09061	203
PLMD-367	O09061	227
PLMD-368	O09100	324
PLMD-369	O09106	220
PLMD-369	O09106	412
PLMD-369	O09106	74
PLMD-369	O09106	89
PLMD-370	O09110	200
PLMD-371	O09111	43
PLMD-373	O09131	109
PLMD-373	O09131	151
PLMD-373	O09131	189
PLMD-373	O09131	43
PLMD-373	O09131	57
PLMD-374	O09158	127
PLMD-377	O09165	63
PLMD-378	O09167	21
PLMD-378	O09167	60
PLMD-378	O09167	78
PLMD-379	O09171	139
PLMD-379	O09171	150
PLMD-379	O09171	232
PLMD-379	O09171	283
PLMD-379	O09171	327
PLMD-379	O09171	340
PLMD-379	O09171	349
PLMD-379	O09171	369
PLMD-379	O09171	386
PLMD-379	O09171	40
PLMD-379	O09171	400
PLMD-379	O09171	7
PLMD-379	O09171	82
PLMD-379	O09171	93
PLMD-380	O09172	169
PLMD-380	O09172	263
PLMD-380	O09172	90
PLMD-381	O09173	104
PLMD-381	O09173	414
PLMD-381	O09173	5
PLMD-382	O09174	100
PLMD-382	O09174	117
PLMD-382	O09174	204
PLMD-382	O09174	267
PLMD-382	O09174	269
PLMD-382	O09174	276
PLMD-382	O09174	340
PLMD-382	O09174	376
PLMD-382	O09174	57
PLMD-382	O09174	86
PLMD-383	O09175	162
PLMD-384	O09178	332
PLMD-384	O09178	430
PLMD-385	O13289	138
PLMD-385	O13289	199
PLMD-386	O13297	11
PLMD-386	O13297	136
PLMD-386	O13297	159
PLMD-386	O13297	237
PLMD-386	O13297	240
PLMD-386	O13297	250
PLMD-386	O13297	264
PLMD-386	O13297	27
PLMD-386	O13297	32
PLMD-386	O13297	409
PLMD-386	O13297	421
PLMD-386	O13297	444
PLMD-386	O13297	77
PLMD-388	O13426	411
PLMD-389	O13516	10
PLMD-389	O13516	115
PLMD-389	O13516	120
PLMD-389	O13516	138
PLMD-389	O13516	154
PLMD-389	O13516	16
PLMD-389	O13516	37
PLMD-389	O13516	51
PLMD-389	O13516	65
PLMD-389	O13516	90
PLMD-389	O13516	91
PLMD-389	O13516	92
PLMD-390	O13525	161
PLMD-391	O13527	1045
PLMD-391	O13527	1117
PLMD-391	O13527	1171
PLMD-391	O13527	1193
PLMD-391	O13527	189
PLMD-391	O13527	319
PLMD-391	O13527	333
PLMD-391	O13527	398
PLMD-391	O13527	528
PLMD-391	O13527	631
PLMD-391	O13527	683
PLMD-391	O13527	686
PLMD-391	O13527	697
PLMD-391	O13527	979
PLMD-392	O13535	1520
PLMD-392	O13535	1530
PLMD-392	O13535	186
PLMD-392	O13535	190
PLMD-392	O13535	245
PLMD-392	O13535	288
PLMD-392	O13535	292
PLMD-392	O13535	296
PLMD-392	O13535	345
PLMD-392	O13535	360
PLMD-392	O13535	39
PLMD-392	O13535	406
PLMD-392	O13535	417
PLMD-392	O13535	432
PLMD-392	O13535	434
PLMD-392	O13535	45
PLMD-392	O13535	734
PLMD-393	O13539	205
PLMD-393	O13539	235
PLMD-394	O13547	61
PLMD-396	O13563	117
PLMD-397	O13569	25
PLMD-397	O13569	28
PLMD-398	O13585	27
PLMD-398	O13585	717
PLMD-398	O13585	721
PLMD-398	O13585	730
PLMD-399	O13587	24
PLMD-401	O14455	13
PLMD-401	O14455	25
PLMD-401	O14455	86
PLMD-402	O14467	102
PLMD-402	O14467	106
PLMD-402	O14467	127
PLMD-402	O14467	135
PLMD-402	O14467	149
PLMD-402	O14467	46
PLMD-402	O14467	47
PLMD-402	O14467	73
PLMD-402	O14467	76
PLMD-402	O14467	97
PLMD-403	O14468	70
PLMD-406	O14497	1007
PLMD-406	O14497	1069
PLMD-406	O14497	1230
PLMD-406	O14497	1382
PLMD-406	O14497	1603
PLMD-406	O14497	1612
PLMD-406	O14497	1662
PLMD-406	O14497	1808
PLMD-406	O14497	1811
PLMD-406	O14497	1815
PLMD-406	O14497	1819
PLMD-406	O14497	1830
PLMD-406	O14497	1880
PLMD-406	O14497	1905
PLMD-406	O14497	1928
PLMD-406	O14497	1938
PLMD-406	O14497	1953
PLMD-406	O14497	2020
PLMD-406	O14497	2146
PLMD-406	O14497	25
PLMD-406	O14497	250
PLMD-406	O14497	51
PLMD-406	O14497	71
PLMD-406	O14497	980
PLMD-416	O14529	1180
PLMD-417	O14530	116
PLMD-417	O14530	122
PLMD-417	O14530	208
PLMD-418	O14531	293
PLMD-421	O14545	103
PLMD-421	O14545	77
PLMD-422	O14548	4
PLMD-422	O14548	65
PLMD-422	O14548	69
PLMD-423	O14556	119
PLMD-423	O14556	151
PLMD-423	O14556	154
PLMD-423	O14556	287
PLMD-423	O14556	291
PLMD-424	O14558	160
PLMD-425	O14561	151
PLMD-425	O14561	152
PLMD-425	O14561	88
PLMD-425	O14561	92
PLMD-425	O14561	97
PLMD-426	O14562	126
PLMD-426	O14562	196
PLMD-428	O14578	1721
PLMD-428	O14578	1899
PLMD-428	O14578	518
PLMD-429	O14579	278
PLMD-429	O14579	65
PLMD-432	O14602	104
PLMD-432	O14602	29
PLMD-432	O14602	56
PLMD-432	O14602	88
PLMD-432	O14602	94
PLMD-433	O14604	12
PLMD-433	O14604	15
PLMD-433	O14604	17
PLMD-433	O14604	19
PLMD-433	O14604	4
PLMD-434	O14607	20
PLMD-434	O14607	26
PLMD-434	O14607	746
PLMD-434	O14607	808
PLMD-435	O14617	352
PLMD-435	O14617	580
PLMD-435	O14617	584
PLMD-437	O14628	408
PLMD-441	O14646	1041
PLMD-441	O14646	1078
PLMD-441	O14646	1160
PLMD-441	O14646	1178
PLMD-441	O14646	1330
PLMD-441	O14646	1436
PLMD-441	O14646	1453
PLMD-441	O14646	1463
PLMD-441	O14646	401
PLMD-441	O14646	634
PLMD-441	O14646	77
PLMD-441	O14646	945
PLMD-441	O14646	962
PLMD-444	O14654	671
PLMD-454	O14686	1283
PLMD-454	O14686	1288
PLMD-454	O14686	1690
PLMD-454	O14686	1815
PLMD-454	O14686	1822
PLMD-454	O14686	1840
PLMD-454	O14686	1889
PLMD-454	O14686	2051
PLMD-454	O14686	2057
PLMD-454	O14686	2089
PLMD-454	O14686	2246
PLMD-454	O14686	2289
PLMD-454	O14686	2468
PLMD-454	O14686	2480
PLMD-454	O14686	2509
PLMD-454	O14686	2644
PLMD-454	O14686	2679
PLMD-454	O14686	2745
PLMD-454	O14686	2755
PLMD-454	O14686	2886
PLMD-454	O14686	2933
PLMD-454	O14686	2985
PLMD-454	O14686	3079
PLMD-454	O14686	3119
PLMD-454	O14686	3121
PLMD-454	O14686	3140
PLMD-454	O14686	3155
PLMD-454	O14686	3182
PLMD-454	O14686	3433
PLMD-454	O14686	3436
PLMD-454	O14686	3563
PLMD-454	O14686	3573
PLMD-454	O14686	3576
PLMD-454	O14686	4004
PLMD-454	O14686	417
PLMD-454	O14686	4432
PLMD-454	O14686	4465
PLMD-454	O14686	4494
PLMD-454	O14686	4509
PLMD-454	O14686	4516
PLMD-454	O14686	4653
PLMD-454	O14686	4672
PLMD-454	O14686	4756
PLMD-454	O14686	4768
PLMD-454	O14686	4776
PLMD-454	O14686	4832
PLMD-454	O14686	4841
PLMD-454	O14686	4998
PLMD-454	O14686	5276
PLMD-457	O14715	106
PLMD-457	O14715	1085
PLMD-457	O14715	1094
PLMD-457	O14715	1120
PLMD-457	O14715	1162
PLMD-457	O14715	1180
PLMD-457	O14715	1189
PLMD-457	O14715	1202
PLMD-457	O14715	123
PLMD-457	O14715	1390
PLMD-457	O14715	1403
PLMD-457	O14715	1448
PLMD-457	O14715	1457
PLMD-457	O14715	1469
PLMD-457	O14715	1555
PLMD-457	O14715	1595
PLMD-457	O14715	1605
PLMD-457	O14715	225
PLMD-457	O14715	28
PLMD-457	O14715	47
PLMD-457	O14715	530
PLMD-457	O14715	615
PLMD-457	O14715	791
PLMD-459	O14727	679
PLMD-462	O14733	149
PLMD-462	O14733	373
PLMD-463	O14734	188
PLMD-463	O14734	318
PLMD-463	O14734	52
PLMD-463	O14734	91
PLMD-465	O14737	105
PLMD-465	O14737	110
PLMD-465	O14737	20
PLMD-465	O14737	33
PLMD-465	O14737	63
PLMD-465	O14737	66
PLMD-465	O14737	97
PLMD-466	O14744	200
PLMD-466	O14744	240
PLMD-466	O14744	490
PLMD-467	O14745	19
PLMD-467	O14745	210
PLMD-467	O14745	240
PLMD-467	O14745	32
PLMD-467	O14745	34
PLMD-467	O14745	69
PLMD-469	O14757	166
PLMD-469	O14757	405
PLMD-469	O14757	461
PLMD-469	O14757	53
PLMD-469	O14757	54
PLMD-470	O14763	369
PLMD-472	O14772	465
PLMD-472	O14772	482
PLMD-475	O14776	1016
PLMD-475	O14776	1024
PLMD-475	O14776	1027
PLMD-475	O14776	1045
PLMD-475	O14776	146
PLMD-475	O14776	444
PLMD-475	O14776	459
PLMD-475	O14776	570
PLMD-475	O14776	700
PLMD-475	O14776	753
PLMD-475	O14776	761
PLMD-475	O14776	796
PLMD-475	O14776	955
PLMD-475	O14776	992
PLMD-476	O14777	517
PLMD-476	O14777	527
PLMD-479	O14787	182
PLMD-479	O14787	71
PLMD-479	O14787	817
PLMD-479	O14787	862
PLMD-484	O14802	23
PLMD-484	O14802	335
PLMD-484	O14802	336
PLMD-484	O14802	395
PLMD-484	O14802	433
PLMD-484	O14802	445
PLMD-484	O14802	65
PLMD-485	O14810	14
PLMD-488	O14817	120
PLMD-489	O14818	115
PLMD-489	O14818	174
PLMD-489	O14818	218
PLMD-489	O14818	227
PLMD-489	O14818	234
PLMD-489	O14818	236
PLMD-489	O14818	27
PLMD-489	O14818	52
PLMD-490	O14827	207
PLMD-493	O14832	108
PLMD-493	O14832	116
PLMD-493	O14832	120
PLMD-497	O14867	247
PLMD-498	O14874	184
PLMD-498	O14874	192
PLMD-498	O14874	233
PLMD-498	O14874	245
PLMD-498	O14874	89
PLMD-499	O14879	249
PLMD-499	O14879	369
PLMD-499	O14879	373
PLMD-500	O14880	111
PLMD-500	O14880	149
PLMD-500	O14880	37
PLMD-501	O14893	145
PLMD-504	O14904	246
PLMD-509	O14920	147
PLMD-509	O14920	467
PLMD-509	O14920	603
PLMD-509	O14920	659
PLMD-512	O14929	15
PLMD-512	O14929	280
PLMD-512	O14929	364
PLMD-512	O14929	9
PLMD-512	O14929	94
PLMD-513	O14933	96
PLMD-514	O14936	711
PLMD-516	O14949	33
PLMD-516	O14949	73
PLMD-517	O14950	150
PLMD-517	O14950	151
PLMD-517	O14950	51
PLMD-519	O14964	192
PLMD-519	O14964	207
PLMD-519	O14964	50
PLMD-520	O14965	143
PLMD-520	O14965	258
PLMD-520	O14965	389
PLMD-520	O14965	63
PLMD-522	O14967	190
PLMD-523	O14972	131
PLMD-524	O14974	315
PLMD-524	O14974	420
PLMD-524	O14974	514
PLMD-524	O14974	926
PLMD-524	O14974	945
PLMD-524	O14974	984
PLMD-525	O14975	291
PLMD-526	O14976	1172
PLMD-526	O14976	685
PLMD-526	O14976	90
PLMD-528	O14978	275
PLMD-528	O14978	629
PLMD-529	O14979	137
PLMD-529	O14979	149
PLMD-529	O14979	161
PLMD-529	O14979	180
PLMD-529	O14979	197
PLMD-529	O14979	204
PLMD-529	O14979	209
PLMD-529	O14979	216
PLMD-529	O14979	288
PLMD-529	O14979	302
PLMD-529	O14979	306
PLMD-529	O14979	311
PLMD-529	O14979	76
PLMD-530	O14980	1012
PLMD-530	O14980	103
PLMD-530	O14980	122
PLMD-530	O14980	124
PLMD-530	O14980	144
PLMD-530	O14980	339
PLMD-530	O14980	415
PLMD-530	O14980	446
PLMD-530	O14980	455
PLMD-530	O14980	479
PLMD-530	O14980	514
PLMD-530	O14980	531
PLMD-530	O14980	534
PLMD-530	O14980	537
PLMD-530	O14980	54
PLMD-530	O14980	560
PLMD-530	O14980	563
PLMD-530	O14980	568
PLMD-530	O14980	680
PLMD-530	O14980	686
PLMD-530	O14980	693
PLMD-530	O14980	700
PLMD-530	O14980	757
PLMD-531	O14981	217
PLMD-532	O14983	120
PLMD-532	O14983	436
PLMD-532	O14983	481
PLMD-532	O14983	515
PLMD-532	O14983	758
PLMD-535	O15014	118
PLMD-535	O15014	181
PLMD-535	O15014	651
PLMD-535	O15014	749
PLMD-535	O15014	794
PLMD-535	O15014	84
PLMD-538	O15020	121
PLMD-538	O15020	1674
PLMD-538	O15020	173
PLMD-538	O15020	2074
PLMD-538	O15020	217
PLMD-538	O15020	2259
PLMD-538	O15020	229
PLMD-538	O15020	602
PLMD-538	O15020	65
PLMD-540	O15027	1919
PLMD-540	O15027	1925
PLMD-540	O15027	1926
PLMD-540	O15027	1940
PLMD-540	O15027	1949
PLMD-540	O15027	444
PLMD-540	O15027	868
PLMD-546	O15042	105
PLMD-546	O15042	145
PLMD-546	O15042	153
PLMD-546	O15042	168
PLMD-546	O15042	4
PLMD-546	O15042	405
PLMD-546	O15042	418
PLMD-546	O15042	476
PLMD-546	O15042	488
PLMD-546	O15042	541
PLMD-546	O15042	647
PLMD-546	O15042	748
PLMD-546	O15042	749
PLMD-546	O15042	755
PLMD-546	O15042	760
PLMD-546	O15042	80
PLMD-546	O15042	832
PLMD-546	O15042	840
PLMD-546	O15042	850
PLMD-546	O15042	866
PLMD-546	O15042	88
PLMD-546	O15042	881
PLMD-546	O15042	902
PLMD-546	O15042	910
PLMD-546	O15042	912
PLMD-546	O15042	98
PLMD-547	O15047	1656
PLMD-547	O15047	203
PLMD-547	O15047	297
PLMD-549	O15050	1179
PLMD-549	O15050	1187
PLMD-550	O15054	1072
PLMD-552	O15056	1120
PLMD-554	O15061	925
PLMD-556	O15063	1054
PLMD-556	O15063	1059
PLMD-557	O15066	30
PLMD-557	O15066	410
PLMD-557	O15066	473
PLMD-558	O15067	279
PLMD-558	O15067	507
PLMD-558	O15067	900
PLMD-562	O15078	1828
PLMD-562	O15078	1840
PLMD-562	O15078	2437
PLMD-564	O15083	879
PLMD-565	O15084	171
PLMD-565	O15084	73
PLMD-568	O15091	512
PLMD-569	O15105	64
PLMD-569	O15105	70
PLMD-570	O15111	569
PLMD-570	O15111	645
PLMD-571	O15117	111
PLMD-571	O15117	149
PLMD-571	O15117	179
PLMD-571	O15117	265
PLMD-571	O15117	282
PLMD-571	O15117	3
PLMD-571	O15117	319
PLMD-571	O15117	425
PLMD-571	O15117	505
PLMD-571	O15117	549
PLMD-571	O15117	700
PLMD-571	O15117	720
PLMD-573	O15119	407
PLMD-573	O15119	466
PLMD-573	O15119	714
PLMD-573	O15119	734
PLMD-580	O15143	110
PLMD-580	O15143	174
PLMD-580	O15143	18
PLMD-580	O15143	233
PLMD-580	O15143	307
PLMD-580	O15143	326
PLMD-580	O15143	367
PLMD-580	O15143	37
PLMD-580	O15143	41
PLMD-580	O15143	44
PLMD-580	O15143	82
PLMD-581	O15144	117
PLMD-581	O15144	186
PLMD-581	O15144	256
PLMD-581	O15144	275
PLMD-581	O15144	290
PLMD-581	O15144	295
PLMD-581	O15144	65
PLMD-581	O15144	77
PLMD-582	O15145	147
PLMD-582	O15145	155
PLMD-582	O15145	158
PLMD-582	O15145	165
PLMD-582	O15145	171
PLMD-582	O15145	29
PLMD-582	O15145	37
PLMD-582	O15145	50
PLMD-582	O15145	56
PLMD-582	O15145	61
PLMD-585	O15156	450
PLMD-586	O15160	167
PLMD-586	O15160	224
PLMD-586	O15160	270
PLMD-588	O15164	240
PLMD-588	O15164	801
PLMD-588	O15164	820
PLMD-588	O15164	875
PLMD-588	O15164	891
PLMD-591	O15173	135
PLMD-591	O15173	162
PLMD-591	O15173	193
PLMD-592	O15182	13
PLMD-595	O15198	420
PLMD-598	O15212	15
PLMD-598	O15212	21
PLMD-598	O15212	25
PLMD-598	O15212	66
PLMD-598	O15212	7
PLMD-598	O15212	88
PLMD-599	O15213	111
PLMD-599	O15213	533
PLMD-599	O15213	567
PLMD-601	O15226	25
PLMD-601	O15226	272
PLMD-601	O15226	394
PLMD-601	O15226	407
PLMD-601	O15226	50
PLMD-601	O15226	500
PLMD-601	O15226	509
PLMD-601	O15226	642
PLMD-601	O15226	68
PLMD-602	O15228	606
PLMD-602	O15228	643
PLMD-602	O15228	644
PLMD-602	O15228	669
PLMD-602	O15228	67
PLMD-602	O15228	679
PLMD-605	O15231	230
PLMD-605	O15231	591
PLMD-605	O15231	93
PLMD-607	O15235	129
PLMD-611	O15254	212
PLMD-611	O15254	291
PLMD-614	O15260	139
PLMD-616	O15265	107
PLMD-616	O15265	117
PLMD-616	O15265	220
PLMD-616	O15265	257
PLMD-616	O15265	438
PLMD-616	O15265	678
PLMD-616	O15265	789
PLMD-617	O15269	126
PLMD-617	O15269	210
PLMD-617	O15269	434
PLMD-620	O15294	16
PLMD-620	O15294	168
PLMD-620	O15294	385
PLMD-620	O15294	488
PLMD-620	O15294	534
PLMD-620	O15294	991
PLMD-621	O15297	66
PLMD-623	O15305	149
PLMD-623	O15305	210
PLMD-623	O15305	34
PLMD-623	O15305	80
PLMD-625	O15318	131
PLMD-625	O15318	89
PLMD-626	O15320	321
PLMD-628	O15327	448
PLMD-630	O15347	12
PLMD-630	O15347	125
PLMD-630	O15347	126
PLMD-630	O15347	139
PLMD-630	O15347	145
PLMD-630	O15347	152
PLMD-630	O15347	155
PLMD-630	O15347	165
PLMD-630	O15347	170
PLMD-630	O15347	43
PLMD-630	O15347	59
PLMD-631	O15350	321
PLMD-631	O15350	327
PLMD-631	O15350	331
PLMD-633	O15355	128
PLMD-633	O15355	166
PLMD-633	O15355	172
PLMD-633	O15355	209
PLMD-633	O15355	247
PLMD-633	O15355	383
PLMD-633	O15355	406
PLMD-633	O15355	519
PLMD-633	O15355	539
PLMD-633	O15355	83
PLMD-637	O15371	275
PLMD-637	O15371	280
PLMD-637	O15371	3
PLMD-637	O15371	35
PLMD-637	O15371	350
PLMD-637	O15371	364
PLMD-637	O15371	41
PLMD-637	O15371	426
PLMD-637	O15371	431
PLMD-637	O15371	505
PLMD-637	O15371	510
PLMD-637	O15371	53
PLMD-638	O15372	165
PLMD-638	O15372	172
PLMD-638	O15372	178
PLMD-638	O15372	180
PLMD-638	O15372	220
PLMD-638	O15372	227
PLMD-638	O15372	24
PLMD-638	O15372	274
PLMD-638	O15372	28
PLMD-642	O15381	156
PLMD-642	O15381	167
PLMD-642	O15381	177
PLMD-642	O15381	275
PLMD-642	O15381	28
PLMD-642	O15381	509
PLMD-642	O15381	628
PLMD-642	O15381	70
PLMD-642	O15381	833
PLMD-642	O15381	85
PLMD-643	O15382	141
PLMD-643	O15382	229
PLMD-643	O15382	246
PLMD-643	O15382	321
PLMD-643	O15382	377
PLMD-643	O15382	44
PLMD-643	O15382	73
PLMD-644	O15391	309
PLMD-644	O15391	351
PLMD-645	O15392	110
PLMD-645	O15392	112
PLMD-645	O15392	115
PLMD-645	O15392	120
PLMD-645	O15392	121
PLMD-645	O15392	122
PLMD-645	O15392	129
PLMD-645	O15392	130
PLMD-645	O15392	23
PLMD-645	O15392	78
PLMD-645	O15392	90
PLMD-650	O15403	220
PLMD-651	O15405	257
PLMD-653	O15417	1591
PLMD-653	O15417	1893
PLMD-653	O15417	2086
PLMD-653	O15417	2301
PLMD-653	O15417	609
PLMD-653	O15417	620
PLMD-654	O15427	448
PLMD-658	O15440	798
PLMD-658	O15440	806
PLMD-659	O15446	174
PLMD-659	O15446	288
PLMD-659	O15446	70
PLMD-660	O15457	456
PLMD-662	O15479	256
PLMD-667	O15498	103
PLMD-667	O15498	15
PLMD-667	O15498	166
PLMD-667	O15498	182
PLMD-667	O15498	186
PLMD-670	O15511	3
PLMD-670	O15511	67
PLMD-670	O15511	87
PLMD-670	O15511	93
PLMD-671	O15514	94
PLMD-672	O15516	31
PLMD-672	O15516	41
PLMD-675	O15525	110
PLMD-675	O15525	14
PLMD-675	O15525	53
PLMD-675	O15525	6
PLMD-675	O15525	60
PLMD-675	O15525	71
PLMD-675	O15525	76
PLMD-675	O15525	9
PLMD-676	O15527	335
PLMD-676	O15527	338
PLMD-676	O15527	341
PLMD-677	O15530	296
PLMD-677	O15530	304
PLMD-678	O15533	441
PLMD-678	O15533	445
PLMD-681	O15541	107
PLMD-681	O15541	161
PLMD-683	O15550	23
PLMD-683	O15550	29
PLMD-683	O15550	633
PLMD-683	O15550	719
PLMD-683	O15550	799
PLMD-686	O16043	149
PLMD-686	O16043	159
PLMD-686	O16043	16
PLMD-686	O16043	162
PLMD-686	O16043	169
PLMD-686	O16043	8
PLMD-686	O16043	87
PLMD-687	O16797	132
PLMD-687	O16797	294
PLMD-687	O16797	366
PLMD-687	O16797	385
PLMD-687	O16797	393
PLMD-688	O17445	83
PLMD-689	O18334	163
PLMD-690	O18335	58
PLMD-691	O18373	47
PLMD-692	O18404	213
PLMD-692	O18404	46
PLMD-692	O18404	99
PLMD-693	O18413	329
PLMD-693	O18413	87
PLMD-695	O18533	182
PLMD-696	O18640	131
PLMD-696	O18640	266
PLMD-724	O23138	17
PLMD-724	O23138	81
PLMD-736	O23487	4
PLMD-742	O23629	12
PLMD-742	O23629	28
PLMD-742	O23629	33
PLMD-742	O23629	34
PLMD-742	O23629	39
PLMD-742	O23629	40
PLMD-742	O23629	7
PLMD-745	O23798	234
PLMD-751	O24748	26
PLMD-753	O30509	170
PLMD-753	O30509	223
PLMD-753	O30509	375
PLMD-753	O30509	379
PLMD-753	O30509	392
PLMD-753	O30509	397
PLMD-753	O30509	403
PLMD-753	O30509	467
PLMD-753	O30509	474
PLMD-754	O30911	63
PLMD-755	O31139	57
PLMD-756	O31398	53
PLMD-757	O31404	216
PLMD-757	O31404	272
PLMD-757	O31404	279
PLMD-757	O31404	316
PLMD-758	O31474	82
PLMD-759	O31475	149
PLMD-759	O31475	41
PLMD-759	O31475	53
PLMD-760	O31494	52
PLMD-761	O31501	449
PLMD-762	O31509	61
PLMD-763	O31534	17
PLMD-763	O31534	42
PLMD-764	O31550	108
PLMD-765	O31553	31
PLMD-766	O31562	14
PLMD-767	O31571	147
PLMD-767	O31571	152
PLMD-767	O31571	182
PLMD-767	O31571	88
PLMD-767	O31571	93
PLMD-768	O31582	782
PLMD-769	O31601	129
PLMD-770	O31605	103
PLMD-770	O31605	111
PLMD-770	O31605	115
PLMD-770	O31605	132
PLMD-770	O31605	201
PLMD-770	O31605	289
PLMD-770	O31605	341
PLMD-770	O31605	394
PLMD-770	O31605	408
PLMD-770	O31605	560
PLMD-770	O31605	622
PLMD-770	O31605	634
PLMD-770	O31605	97
PLMD-771	O31607	35
PLMD-772	O31609	30
PLMD-772	O31609	36
PLMD-773	O31618	21
PLMD-774	O31620	111
PLMD-775	O31629	12
PLMD-775	O31629	2
PLMD-775	O31629	71
PLMD-775	O31629	85
PLMD-775	O31629	93
PLMD-776	O31639	41
PLMD-776	O31639	68
PLMD-777	O31641	100
PLMD-778	O31642	80
PLMD-779	O31650	47
PLMD-780	O31656	96
PLMD-781	O31661	270
PLMD-781	O31661	338
PLMD-782	O31662	38
PLMD-783	O31663	359
PLMD-784	O31664	30
PLMD-785	O31665	14
PLMD-786	O31669	46
PLMD-786	O31669	88
PLMD-786	O31669	97
PLMD-787	O31684	13
PLMD-788	O31689	241
PLMD-789	O31691	55
PLMD-790	O31700	68
PLMD-791	O31702	327
PLMD-792	O31709	15
PLMD-793	O31713	247
PLMD-794	O31716	15
PLMD-794	O31716	327
PLMD-794	O31716	377
PLMD-794	O31716	445
PLMD-794	O31716	70
PLMD-795	O31718	10
PLMD-796	O31740	26
PLMD-797	O31741	28
PLMD-798	O31742	10
PLMD-798	O31742	3
PLMD-798	O31742	83
PLMD-799	O31743	107
PLMD-800	O31749	12
PLMD-801	O31753	64
PLMD-802	O31755	379
PLMD-803	O31760	125
PLMD-803	O31760	287
PLMD-803	O31760	541
PLMD-804	O31764	103
PLMD-804	O31764	83
PLMD-805	O31766	131
PLMD-805	O31766	3
PLMD-806	O31774	156
PLMD-806	O31774	290
PLMD-806	O31774	460
PLMD-806	O31774	63
PLMD-806	O31774	94
PLMD-807	O31775	19
PLMD-807	O31775	246
PLMD-808	O31777	240
PLMD-809	O31778	205
PLMD-809	O31778	258
PLMD-810	O31808	42
PLMD-811	O31829	38
PLMD-812	O31847	30
PLMD-813	O31853	38
PLMD-814	O31858	6
PLMD-815	O31962	5
PLMD-816	O31974	8
PLMD-817	O31982	314
PLMD-818	O31989	56
PLMD-819	O31997	30
PLMD-820	O31998	44
PLMD-821	O32000	2
PLMD-821	O32000	59
PLMD-822	O32002	11
PLMD-822	O32002	33
PLMD-823	O32006	84
PLMD-824	O32037	14
PLMD-824	O32037	54
PLMD-825	O32038	285
PLMD-825	O32038	290
PLMD-825	O32038	312
PLMD-825	O32038	339
PLMD-825	O32038	360
PLMD-825	O32038	372
PLMD-825	O32038	378
PLMD-825	O32038	496
PLMD-825	O32038	587
PLMD-826	O32039	321
PLMD-826	O32039	94
PLMD-827	O32044	774
PLMD-828	O32052	64
PLMD-829	O32054	72
PLMD-830	O32062	18
PLMD-831	O32075	42
PLMD-832	O32076	161
PLMD-832	O32076	369
PLMD-832	O32076	434
PLMD-833	O32078	116
PLMD-833	O32078	16
PLMD-834	O32083	243
PLMD-835	O32090	334
PLMD-836	O32091	84
PLMD-837	O32097	22
PLMD-838	O32099	240
PLMD-839	O32106	51
PLMD-840	O32119	40
PLMD-841	O32156	168
PLMD-842	O32157	173
PLMD-842	O32157	176
PLMD-842	O32157	183
PLMD-842	O32157	20
PLMD-842	O32157	51
PLMD-843	O32159	70
PLMD-843	O32159	78
PLMD-844	O32161	87
PLMD-845	O32162	105
PLMD-845	O32162	151
PLMD-845	O32162	305
PLMD-845	O32162	31
PLMD-845	O32162	442
PLMD-846	O32164	140
PLMD-846	O32164	43
PLMD-847	O32165	110
PLMD-847	O32165	132
PLMD-847	O32165	15
PLMD-847	O32165	20
PLMD-847	O32165	28
PLMD-847	O32165	311
PLMD-847	O32165	358
PLMD-847	O32165	45
PLMD-847	O32165	6
PLMD-848	O32169	126
PLMD-849	O32174	5
PLMD-850	O32175	109
PLMD-850	O32175	40
PLMD-851	O32176	101
PLMD-851	O32176	591
PLMD-852	O32201	157
PLMD-853	O32210	128
PLMD-853	O32210	232
PLMD-853	O32210	263
PLMD-853	O32210	55
PLMD-853	O32210	6
PLMD-854	O32213	374
PLMD-854	O32213	502
PLMD-855	O32214	357
PLMD-856	O32221	50
PLMD-857	O32222	96
PLMD-858	O32224	126
PLMD-858	O32224	31
PLMD-858	O32224	62
PLMD-859	O32230	109
PLMD-859	O32230	47
PLMD-859	O32230	52
PLMD-859	O32230	93
PLMD-860	O32231	588
PLMD-861	O32241	143
PLMD-861	O32241	149
PLMD-862	O32242	6
PLMD-863	O32259	104
PLMD-864	O32264	42
PLMD-865	O32293	22
PLMD-865	O32293	28
PLMD-865	O32293	44
PLMD-866	O32296	13
PLMD-866	O32296	21
PLMD-867	O32437	21
PLMD-869	O33182	153
PLMD-871	O33263	249
PLMD-871	O33263	40
PLMD-872	O33268	508
PLMD-872	O33268	732
PLMD-873	O33269	326
PLMD-874	O33272	197
PLMD-876	O33283	76
PLMD-877	O33317	132
PLMD-878	O33319	255
PLMD-879	O33332	167
PLMD-883	O34327	128
PLMD-883	O34327	237
PLMD-884	O34328	57
PLMD-885	O34334	88
PLMD-886	O34338	230
PLMD-886	O34338	65
PLMD-887	O34340	312
PLMD-887	O34340	65
PLMD-888	O34347	108
PLMD-888	O34347	354
PLMD-888	O34347	363
PLMD-889	O34355	248
PLMD-890	O34357	12
PLMD-891	O34365	14
PLMD-891	O34365	29
PLMD-892	O34384	15
PLMD-893	O34394	84
PLMD-894	O34399	28
PLMD-894	O34399	283
PLMD-894	O34399	285
PLMD-894	O34399	3
PLMD-894	O34399	381
PLMD-894	O34399	397
PLMD-894	O34399	94
PLMD-895	O34413	124
PLMD-895	O34413	327
PLMD-895	O34413	367
PLMD-896	O34425	193
PLMD-896	O34425	56
PLMD-896	O34425	70
PLMD-897	O34443	15
PLMD-897	O34443	21
PLMD-897	O34443	45
PLMD-897	O34443	98
PLMD-898	O34450	192
PLMD-899	O34454	161
PLMD-899	O34454	39
PLMD-899	O34454	46
PLMD-899	O34454	65
PLMD-899	O34454	8
PLMD-900	O34469	140
PLMD-901	O34475	127
PLMD-901	O34475	94
PLMD-902	O34499	145
PLMD-902	O34499	176
PLMD-902	O34499	28
PLMD-902	O34499	3
PLMD-902	O34499	39
PLMD-902	O34499	60
PLMD-903	O34508	165
PLMD-903	O34508	268
PLMD-904	O34526	724
PLMD-904	O34526	742
PLMD-904	O34526	754
PLMD-904	O34526	822
PLMD-905	O34529	51
PLMD-906	O34553	148
PLMD-907	O34577	193
PLMD-908	O34588	40
PLMD-909	O34600	227
PLMD-910	O34608	56
PLMD-911	O34617	158
PLMD-911	O34617	327
PLMD-912	O34627	237
PLMD-913	O34628	162
PLMD-913	O34628	173
PLMD-913	O34628	304
PLMD-914	O34634	50
PLMD-915	O34635	115
PLMD-915	O34635	182
PLMD-916	O34645	177
PLMD-916	O34645	207
PLMD-916	O34645	391
PLMD-917	O34658	52
PLMD-918	O34660	10
PLMD-919	O34661	228
PLMD-920	O34667	35
PLMD-921	O34693	381
PLMD-922	O34703	113
PLMD-923	O34714	118
PLMD-923	O34714	188
PLMD-923	O34714	252
PLMD-924	O34722	230
PLMD-924	O34722	338
PLMD-925	O34746	207
PLMD-925	O34746	228
PLMD-925	O34746	24
PLMD-926	O34750	235
PLMD-927	O34751	97
PLMD-928	O34764	218
PLMD-929	O34784	583
PLMD-930	O34788	10
PLMD-930	O34788	221
PLMD-930	O34788	283
PLMD-930	O34788	305
PLMD-930	O34788	313
PLMD-930	O34788	334
PLMD-931	O34789	146
PLMD-931	O34789	155
PLMD-932	O34792	218
PLMD-933	O34812	182
PLMD-934	O34814	128
PLMD-935	O34824	137
PLMD-935	O34824	158
PLMD-935	O34824	231
PLMD-935	O34824	296
PLMD-935	O34824	3
PLMD-935	O34824	36
PLMD-936	O34827	116
PLMD-937	O34833	13
PLMD-937	O34833	63
PLMD-937	O34833	89
PLMD-937	O34833	96
PLMD-938	O34842	67
PLMD-939	O34844	55
PLMD-940	O34847	241
PLMD-940	O34847	255
PLMD-940	O34847	295
PLMD-940	O34847	45
PLMD-940	O34847	9
PLMD-941	O34858	443
PLMD-942	O34860	110
PLMD-943	O34872	148
PLMD-944	O34885	54
PLMD-945	O34894	361
PLMD-946	O34930	279
PLMD-947	O34934	13
PLMD-948	O34943	156
PLMD-949	O34944	239
PLMD-949	O34944	357
PLMD-949	O34944	394
PLMD-950	O34948	268
PLMD-950	O34948	284
PLMD-950	O34948	44
PLMD-950	O34948	53
PLMD-951	O34962	115
PLMD-951	O34962	237
PLMD-951	O34962	45
PLMD-951	O34962	53
PLMD-952	O34990	266
PLMD-953	O34992	120
PLMD-953	O34992	324
PLMD-953	O34992	341
PLMD-954	O34994	74
PLMD-955	O34996	137
PLMD-955	O34996	698
PLMD-956	O35011	16
PLMD-956	O35011	63
PLMD-957	O35013	106
PLMD-958	O35020	150
PLMD-959	O35022	123
PLMD-959	O35022	82
PLMD-959	O35022	89
PLMD-960	O35033	177
PLMD-960	O35033	311
PLMD-960	O35033	343
PLMD-961	O35041	52
PLMD-964	O35071	44
PLMD-966	O35077	106
PLMD-966	O35077	120
PLMD-966	O35077	282
PLMD-966	O35077	289
PLMD-966	O35077	296
PLMD-966	O35077	313
PLMD-966	O35077	318
PLMD-966	O35077	62
PLMD-967	O35078	107
PLMD-967	O35078	157
PLMD-967	O35078	32
PLMD-967	O35078	336
PLMD-969	O35094	178
PLMD-969	O35094	313
PLMD-969	O35094	416
PLMD-970	O35095	272
PLMD-972	O35112	152
PLMD-974	O35126	776
PLMD-975	O35127	101
PLMD-975	O35127	80
PLMD-976	O35129	147
PLMD-976	O35129	200
PLMD-976	O35129	216
PLMD-976	O35129	224
PLMD-976	O35129	236
PLMD-976	O35129	244
PLMD-976	O35129	250
PLMD-976	O35129	262
PLMD-976	O35129	6
PLMD-976	O35129	89
PLMD-976	O35129	97
PLMD-980	O35142	413
PLMD-980	O35142	416
PLMD-980	O35142	419
PLMD-980	O35142	627
PLMD-980	O35142	8
PLMD-981	O35143	103
PLMD-981	O35143	49
PLMD-981	O35143	52
PLMD-981	O35143	64
PLMD-981	O35143	83
PLMD-981	O35143	90
PLMD-982	O35144	337
PLMD-983	O35179	149
PLMD-983	O35179	159
PLMD-983	O35179	171
PLMD-983	O35179	177
PLMD-983	O35179	7
PLMD-984	O35180	149
PLMD-986	O35206	1316
PLMD-987	O35215	110
PLMD-987	O35215	33
PLMD-987	O35215	83
PLMD-988	O35218	680
PLMD-990	O35226	122
PLMD-990	O35226	364
PLMD-991	O35231	353
PLMD-993	O35244	141
PLMD-993	O35244	182
PLMD-993	O35244	204
PLMD-993	O35244	209
PLMD-993	O35244	56
PLMD-993	O35244	63
PLMD-993	O35244	97
PLMD-994	O35264	145
PLMD-995	O35286	17
PLMD-995	O35286	234
PLMD-995	O35286	754
PLMD-996	O35295	148
PLMD-996	O35295	279
PLMD-996	O35295	292
PLMD-996	O35295	72
PLMD-997	O35303	105
PLMD-997	O35303	296
PLMD-1000	O35317	299
PLMD-1001	O35326	167
PLMD-1002	O35331	283
PLMD-1002	O35331	76
PLMD-1003	O35346	834
PLMD-1004	O35350	316
PLMD-1004	O35350	347
PLMD-1006	O35379	504
PLMD-1008	O35382	18
PLMD-1008	O35382	9
PLMD-1009	O35386	108
[truncated: 109,524 more rows]
