# Supplementary material for: CURTAIN—A unique web-based tool for exploration and sharing of MS-based proteomics data
Source: Proc Natl Acad Sci U S A. 2024 Feb 7;121(7):e2312676121. doi: 10.1073/pnas.2312676121 (PMC10873628; doi:10.1073/pnas.2312676121)
Supplement: Supplementary file 10 — Code S02 (ZIP) [file pnas.2312676121.sd09.zip › Alessi-Lab-curtainPTM-4e27155/docs/assets/Acetylation_PSP.tsv]

ACC_ID	MOD_RSD	SITE_+/-7_AA
P31946	K5-ac	___MtMDksELVQkA
Q9CQV8	K5-ac	___MtMDksELVQkA
P35213	K5-ac	___MTMDkSELVQkA
P35213	K11-ac	DkSELVQkAkLAEQA
P31946	K13-ac	sELVQkAkLAEQAER
P35213	K13-ac	SELVQkAkLAEQAER
P31946	K51-ac	NLLsVAykNVVGARR
Q9CQV8	K51-ac	NLLsVAykNVVGARR
P35213	K51-ac	NLLsVAYkNVVGARR
P31946	K70-ac	VISsIEQkTERNEKk
P35213	K70-ac	VIsSIEQkTERNEKK
P31946	K77-ac	kTERNEKkQQMGkEY
P31946	K82-ac	EKkQQMGkEYREkIE
P31946	K117-ac	NATQPEskVFyLkMk
P31946	K122-ac	EskVFyLkMkGDyFR
Q9CQV8	K122-ac	EsKVFYLkMkGDYFR
P35213	K122-ac	ESKVFYLkMkGDYFR
P35213	K124-ac	KVFYLkMkGDYFRYL
P31946	K159-ac	QEAFEISkkEMQPTH
P35213	K159-ac	QEAFEISkKEMQPTH
P31946	K214-ac	tLNEEsykDstLIMQ
P62258	K12-ac	EDLVYQAkLAEQAER
P62259	K12-ac	EDLVyQAkLAEQAER
P62260	K12-ac	EDLVYQAkLAEQAER
P62258	K28-ac	DEMVESMkkVAGMDV
P62259	K28-ac	DEMVESMkkVAGMDV
P62258	K50-ac	NLLsVAykNVIGARR
P62260	K50-ac	NLLsVAYkNVIGARR
P62258	K69-ac	IIssIEQkEENkGGE
P62259	K69-ac	IISSIEQkEENkGGE
P62260	K69-ac	IISsIEQkEENkGGE
P62260	K73-ac	IEQkEENkGGEDkLK
P62258	K78-ac	ENkGGEDkLkMIREY
P62260	K78-ac	ENkGGEDkLKMIREY
P62258	K106-ac	DILDVLDkHLIPAAN
P62259	K106-ac	DILDVLDkHLIPAAN
P62258	K118-ac	AANtGEskVFYykMk
P62259	K118-ac	AANTGESkVFYYkMk
P62260	K118-ac	AANTGESkVFYYkMk
P62258	K123-ac	EskVFYykMkGDYHr
P62260	K123-ac	ESkVFYYkMkGDYHR
P62259	K125-ac	kVFYYkMkGDYHRyL
P62260	K125-ac	kVFYYkMkGDYHRyL
P62258	K142-ac	FATGNDRkEAAENsL
P62259	K142-ac	FAtGNDRkEAAENSL
P62260	K142-ac	FAtGNDRkEAAENSL
P62258	K153-ac	ENsLVAykAASDIAM
P62259	K153-ac	ENSLVAYkAASDIAM
P62259	K196-ac	DRACRLAkAAFDDAI
P62258	K215-ac	tLsEEsykDstLIMQ
Q04917	K50-ac	NLLsVAykNVVGARR
P68510	K50-ac	NLLsVAykNVVGARR
P68511	K50-ac	NLLsVAYkNVVGARR
Q04917	K69-ac	VISsIEQkTMADGNE
P68511	K69-ac	VIsSIEQkTMADGNE
P68510	K77-ac	TMADGNEkKLEKVKA
P68511	K77-ac	TMADGNEkKLEKVKA
Q04917	K120-ac	NDFQYEskVFyLkMk
Q04917	K125-ac	EskVFyLkMkGDyyR
P68510	K125-ac	ESkVFYLkMkGDYyR
P68511	K125-ac	ESKVFYLkMkGDYYR
P68511	K127-ac	KVFYLkMkGDYYRYL
Q04917	K142-ac	AEVAsGEkkNsVVEA
Q04917	K155-ac	EASEAAykEAFEISK
Q04917	K217-ac	TLNEDSykDstLIMQ
P61983	K10-ac	DREQLVQkARLAEQA
P61983	K28-ac	DDMAAAMkNVTELNE
P61981	K50-ac	NLLsVAykNVVGARR
P61982	K50-ac	NLLsVAykNVVGARR
P61983	K50-ac	NLLsVAYkNVVGARR
P61981	K69-ac	VISsIEQkTsADGNE
P61982	K69-ac	VIssIEQkTsADGNE
P61983	K69-ac	VIsSIEQkTSADGNE
P61983	K77-ac	TSADGNEkkIEMVRA
P61982	K78-ac	sADGNEkkIEMVRAY
P61983	K78-ac	SADGNEkkIEMVRAY
P61982	K88-ac	MVRAYREkIEkELEA
P61982	K91-ac	AYREkIEkELEAVCQ
P61981	K120-ac	SEtQyEskVFYLkMk
P61981	K125-ac	EskVFYLkMkGDyyR
P61982	K125-ac	EskVFYLkMkGDYyR
P61983	K125-ac	ESkVFYLkMkGDYYR
P61983	K127-ac	kVFYLkMkGDYYRyL
P61981	K142-ac	AEVAtGEkRATVVES
P61982	K142-ac	AEVATGEkRATVVES
P61983	K142-ac	AEVATGEkRATVVES
P61981	K152-ac	TVVESSEkAysEAHE
P61983	K152-ac	TVVESSEkAYSEAHE
P61981	K162-ac	sEAHEISkEHMQPtH
P61982	K162-ac	SEAHEISkEHMQPTH
P61983	K162-ac	SEAHEISkEHMQPTH
P61981	K217-ac	tLNEDsykDstLIMQ
P31947	K11-ac	AsLIQkAkLAEQAER
P31947	K32-ac	FMKGAVEkGEELSCE
P31947	K49-ac	NLLsVAykNVVGGQR
P31947	K122-ac	EsRVFYLkMkGDyyR
O70456	K122-ac	EsRVFYLkMkGDYyR
P31947	K141-ac	VAtGDDkkRIIDsAR
P31947	K159-ac	QEAMDISkkEMPPTN
P31947	K214-ac	tLsEDSYkDstLIMQ
P27348	K3-ac	_____MEkTELIQkA
P68254	K3-ac	_____MEkTELIQkA
P68255	K3-ac	_____MEkTELIQkA
P27348	K9-ac	EkTELIQkAkLAEQA
P27348	K11-ac	TELIQkAkLAEQAER
P68255	K11-ac	TELIQkAkLAEQAER
P27348	K27-ac	DDMAtCMkAVTEQGA
P27348	K49-ac	NLLsVAykNVVGGRR
P68255	K49-ac	NLLsVAYkNVVGGRR
P27348	K68-ac	VISsIEQkTDTSDkk
P68255	K68-ac	VIsSIEQkTDTSDKK
P27348	K80-ac	DkkLQLIkDyREkVE
P27348	K85-ac	LIkDyREkVEsELRs
P68255	K85-ac	LIKDYREkVESELRS
P27348	K115-ac	NATNPEskVFYLkMk
P68254	K115-ac	NAtNPESkVFYLkMk
P68255	K115-ac	NATNPESkVFYLkMk
P27348	K120-ac	EskVFYLkMkGDyFR
P68254	K120-ac	ESkVFYLkMkGDYFR
P68255	K120-ac	ESkVFYLkMkGDYFR
P68255	K122-ac	kVFYLkMkGDYFRYL
P27348	K139-ac	VACGDDRkQtIDNsQ
P27348	K157-ac	QEAFDIskkEMQPTH
P68255	K157-ac	QEAFDISkKEMQPTH
P27348	K158-ac	EAFDIskkEMQPTHP
P27348	K212-ac	tLNEDsykDstLIMQ
P63104	K3-ac	_____MDkNELVQkA
P63101	K3-ac	_____MDkNELVQkA
P63102	K3-ac	_____MDkNELVQkA
P63104	K9-ac	DkNELVQkAkLAEQA
P63102	K9-ac	DkNELVQkAkLAEQA
P63104	K11-ac	NELVQkAkLAEQAER
P63102	K11-ac	NELVQkAkLAEQAER
P63104	K49-ac	NLLsVAykNVVGARR
P63101	K49-ac	NLLsVAykNVVGARR
P63102	K49-ac	NLLsVAYkNVVGARR
P63104	K68-ac	VVssIEQkTEGAEkk
P63101	K68-ac	VVSsIEQkTEGAEkK
P63102	K68-ac	VVSSIEQkTEGAEkK
P63104	K74-ac	QkTEGAEkkQQMARE
P63102	K74-ac	QkTEGAEkKQQMARE
P63104	K75-ac	kTEGAEkkQQMAREy
P63104	K85-ac	MAREyREkIEtELRD
P63104	K115-ac	NAsQAEskVFYLkMk
P63101	K115-ac	NAsQPEskVFYLkMk
P63102	K115-ac	NASQPESkVFYLkMk
P63104	K120-ac	EskVFYLkMkGDyyR
P63101	K120-ac	EskVFYLkMkGDYyR
P63102	K120-ac	ESkVFYLkMkGDYYR
P63102	K122-ac	kVFYLkMkGDYYRyL
P63104	K138-ac	EVAAGDDkkGIVDQs
P63101	K138-ac	EVAAGDDkkGIVDQS
P63102	K138-ac	EVAAGDDkkGIVDQS
P63104	K139-ac	VAAGDDkkGIVDQsQ
P63104	K157-ac	QEAFEISkkEMQPTH
P63101	K157-ac	QEAFEISkkEMQPTH
P63102	K157-ac	QEAFEISkKEMQPTH
P63104	K212-ac	tLsEEsykDstLIMQ
Q9DAS6	K49-ac	RKAAKYLkDVTLKKQ
Q9DAP3	K180-ac	FLIENSLkIFGESTV
Q9CVY2	K231-ac	QSVEKNPkYTVTPNM
Q9CVY2	K245-ac	MLREMILkARELFVR
Q9DAA5	K91-ac	KEKEVHTkEPIPSKT
Q9DAA5	K144-ac	IRRAIETkLKRRQKL
Q9DA62	K63-ac	KTLPNMPkRKTSKKT
Q9D4A4	K103-ac	EVEKMDLkCAkMDPE
Q9D4A4	K106-ac	KMDLkCAkMDPEKSD
Q9D9K1	K89-ac	SPVKRSGkLSKPASA
G3X8U2	K175-ac	TSLVEDNkSSMPPLL
Q3V2K0	K4-ac	____MAAkVFESIGK
Q3V2K0	K202-ac	TARFVVEkAEQQKVA
Q9D9E9	K115-ac	EREREKKkVPFEGSL
G3V6A6	K16-ac	FNLKFAAkELNRNAK
Q6AXT2	K254-ac	KIHYSEGkYLKTPKN
Q80W38	K332-ac	KRELEVMkHLYRGEL
Q14BP7	K239-ac	AKAIMKDkKNNIEAV
D3Z5T8	K704-ac	GPKRKNQkQVRGNDH
Q4V8D0	K699-ac	AKSTSPGkLQLFLQR
Q0VG34	K140-ac	PKCDQNLkKWPSFkN
Q0VG34	K146-ac	LkKWPSFkNKMKVNK
Q9D4M0	K110-ac	YVGLGTQkDLTQNPE
Q9D4D3	K88-ac	ELWEKNRkPKCEKNR
Q497A9	K57-ac	TRIIYDRkFLLDRRN
Q9NRA8	K202-ac	RREFGDSkRVFGERR
Q9NRA8	K486-ac	GDMTAFNkLVSTMkA
P08908	K324-ac	APASFERkNERNAEA
Q02152	K290-ac	LDGSHRDkILPNSSD
P28335	K391-ac	RCNYKVEkKPPVRQI
P46098	K47-ac	YLLTNYRkGVRPVRD
P09917	K528-ac	RKSsGFPkSVKsREQ
Q12888	K54-ac	LPNLQTHkENPVLDV
Q12888	K217-ac	VDANtAIkHEEQsNE
Q12888	K244-ac	PVTAQPSkDVHVVKE
Q12888	K527-ac	sEysQsPkMEsLssH
Q12888	K1332-ac	HSsGssGkGAGPLrG
Q12888	K1360-ac	SsrGGPGkLsPRKGV
Q12888	K1390-ac	LGIRQGGkAPVtPrG
Q12888	K1505-ac	NGyFYSGkITRDVGA
Q12888	K1626-ac	LDNLVEGkRKRRsNV
Q12888	K1667-ac	sMGVLsGkRKLItsE
Q9D3N7	K79-ac	AIKSKKGkNGPRSRR
Q9D3N7	K141-ac	GQQEQKGkGGQQkQk
Q9D3N7	K146-ac	KGkGGQQkQkGkGGQ
Q9D3N7	K148-ac	kGGQQkQkGkGGQKT
Q9D3N7	K150-ac	GQQkQkGkGGQKTKR
Q7Z417	K140-ac	TSLkQTVkANtFGkA
Q7Z417	K146-ac	VkANtFGkAGIktkN
D3ZC82	K146-ac	VKTSTFGkAGIKTKN
Q7Z417	K150-ac	tFGkAGIktkNFIQk
Q5F2E7	K293-ac	PGGTSRGkPAMGDVL
Q7Z417	K313-ac	SKPGVsskKFDDRPK
Q7Z417	K322-ac	FDDRPKGkHASAVAS
P43652	K246-ac	YIAILSQkFPKIEFK
P36953	K434-ac	LQRHFLVkFTKAAPQ
D3ZF01	K391-ac	PVKSTPVkLMRIQHN
P10243	K394-ac	PIKSTPVkLMRIQHN
D3ZF01	K557-ac	PRTPTPFkNALAAQE
P10243	K621-ac	QENTASGkKVRKsLV
P10243	K704-ac	PNTSKVVkLEKNLQS
P14046	K72-ac	ISQRGTRkLFDELVV
P14046	K111-ac	DINIEGAkHKFSERR
P14046	K123-ac	ERRVVLVkNKESVVF
P14046	K145-ac	YKPGQSVkFRVVSMD
P14046	K171-ac	LAYIEDPkMNRIMQW
P14046	K182-ac	IMQWQDVkTENGLkQ
P14046	K188-ac	VkTENGLkQLSFSLS
P14046	K214-ac	ILKQSGVkEEHSFTV
P14046	K347-ac	EVERTRNkFLFLkAD
P14046	K352-ac	RNkFLFLkADSHFRH
P14046	K366-ac	HGIPFFVkVRLVDIk
P14046	K373-ac	kVRLVDIkGDPIPNE
P14046	K385-ac	PNEQVLIkARDAGYT
P14046	K562-ac	SVKFQVEkCLRNkVH
P14046	K567-ac	VEkCLRNkVHLSFSP
P14046	K914-ac	IVEPEGIkKEHTFSS
P14046	K1006-ac	LTEKIKSkALGYLRA
P14046	K1022-ac	YQRELNYkHKDGSYS
P14046	K1171-ac	EKRNEILkSLDKEAI
P14046	K1274-ac	YGAATFSkSQKTPSV
P14046	K1297-ac	SQKFQVDkSNRLLLQ
P14046	K1339-ac	RYNVPLEkQQPAFAL
P14046	K1396-ac	LSGFIPLkPTVKKLE
Q9NWB1	K175-ac	DADRAREkLHGTVVE
P01023	K820-ac	TVLNyLPkCIRVSVQ
P01023	K1147-ac	HGSHVYTkALLAYAF
P01023	K1162-ac	ALAGNQDkRkEVLkS
P01023	K1164-ac	AGNQDkRkEVLkSLN
P01023	K1168-ac	DkRkEVLkSLNEEAV
A8K2U0	K61-ac	VTLETKDkTQkLLEY
A8K2U0	K64-ac	ETKDkTQkLLEYSGL
A8K2U0	K218-ac	VEEyVLPkFkVEVVE
A8K2U0	K220-ac	EyVLPkFkVEVVEPK
Q12792	K135-ac	DVSLHGYkkYLLSQs
Q12792	K136-ac	VSLHGYkkYLLSQss
Q5RJR2	K192-ac	DAFQALEkLSKRQLN
Q12792	K325-ac	AHKQsFAkPkGPAGK
Q12792	K327-ac	KQsFAkPkGPAGKRG
Q6IBS0	K14-ac	IHATEELkEFFAkAR
Q6IBS0	K19-ac	ELkEFFAkARAGSVR
Q6IBS0	K109-ac	AATRATVkkEFGGGH
Q6IBS0	K110-ac	ATRATVkkEFGGGHI
Q9D2R0	K391-ac	WLSVLEEkDMKPVET
Q9D2R0	K601-ac	TFQPDLVkRIRDAIR
Q9JMI1	K601-ac	TFQPDLVkHIRDAIR
Q86V21	K646-ac	VkQIIAGkAVEQGGA
P22760	K171-ac	LRWFLRKkVLAKYGV
Q99PG0	K174-ac	LQEDVLEkYGVDPRR
Q99PG0	K309-ac	GSSELAQkYPGFIDV
Q99PG0	K396-ac	QYLSWLIkNL_____
Q5VUY2	K386-ac	SIIFFDKkALSFPCS
Q8N5Z0	K31-ac	DILSRGPksMIsLAG
Q64602	K31-ac	EIMSRAPkDIISLAP
Q64602	K44-ac	APGsPNPkVFPFkSA
Q8N5Z0	K49-ac	NPNMFPFkTAVITVE
Q64602	K49-ac	NPkVFPFkSAVFTVE
Q8N5Z0	K69-ac	QFGEEMMkRALQYSP
Q9WVM8	K69-ac	RFEDDLIkRALQYSP
Q9WVM8	K179-ac	KKILSQWkPEDSKDP
Q64602	K179-ac	KKVLSQWkPEDSkDP
Q64602	K184-ac	QWkPEDSkDPTKRTP
Q9WVM8	K188-ac	EDSKDPTkKTPKFLY
Q64602	K192-ac	DPTKRTPkFLYTIPN
Q9WVM8	K214-ac	SLTGDRKkEIYELAR
Q64602	K214-ac	SLTGDRKkEIYELAR
Q9WVM8	K263-ac	IRADTFSkTVSSGLR
Q64602	K263-ac	IRADSLSkVISSGLR
Q64602	K278-ac	VGFITGPkSLIQRIV
Q9WVM8	K327-ac	DRTIDFYkNQRDsIL
Q64602	K327-ac	DRAIDFYkNQRDFIL
Q9WVM8	K339-ac	sILAAADkWLRGLAE
Q64602	K339-ac	FILAAADkWLRGLAE
Q64602	K351-ac	LAEWHVPkAGMFLWI
Q9WVM8	K367-ac	VKGISDTkQLIEEkA
Q64602	K367-ac	VNGISDAkKLIEEkA
Q9WVM8	K373-ac	TkQLIEEkAIEREVL
Q64602	K373-ac	AkKLIEEkAIEREIL
Q9WVM8	K422-ac	QRLAQLIkESL____
Q64602	K422-ac	QRLAQLIkDVS____
Q6PD74	K293-ac	VHAEKVAkAFWMAIG
Q2M2I8	K705-ac	FDDDNFSkLTAEELL
P49588	K19-ac	QRFIDFFkRNEHTYV
P50475	K19-ac	ERFINYFkRNEHTYV
P49588	K81-ac	kCIRAGGkHNDLDDV
P49588	K366-ac	DAFPELKkDPDMVkD
Q8BGQ7	K558-ac	VDDSSEDkTEFTVKN
Q8BGQ7	K762-ac	VTGAEAQkALRKSET
P49588	K876-ac	kALNEALkLFKMHsP
P49588	K930-ac	VSGLMDGkGGGkDVs
Q8BGQ7	K930-ac	VSGLMDGkGGGKDMS
Q3THG9	K276-ac	EDHVEAVkKLQNATK
Q3THG9	K390-ac	RFQGKATkMSRRAEA
Q9BTE6-2	K64-ac	TCFVRKWkEKVAWPR
Q9BTE6-2	K489-ac	VAEVLEGkGAGkkGR
Q9BTE6-2	K493-ac	LEGkGAGkkGRFQGK
Q9BTE6-2	K494-ac	EGkGAGkkGRFQGKA
Q4L235	K164-ac	DGKEKYEkEKIkSIS
Q4L235	K591-ac	NSGGDSLkSIRLLSE
Q4L235	K765-ac	RWRSDTGkCVDASPL
Q9NRN7	K58-ac	FVFARDAkAAMAGRL
Q9NRN7	K89-ac	IRLQRTAkGKPVLAK
Q9NRN7	K149-ac	PEFFHIMkRkFTNkE
Q9NRN7	K151-ac	FFHIMkRkFTNkEWE
B2RYJ4	K151-ac	FFHIMKRkFTNKEWE
Q99K67	K45-ac	RRAPLAPkHIkGITk
A2VCW9	K45-ac	RRAPLAPkHIkGITk
Q99K67	K48-ac	PLAPkHIkGITkLGY
A2VCW9	K48-ac	PLAPkHIkGITkLGY
Q99K67	K52-ac	kHIkGITkLGYkVLI
A2VCW9	K52-ac	kHIkGITkLGYKVLI
Q99K67	K56-ac	GITkLGYkVLIQPSN
Q99K67	K70-ac	NRRAIHDkEYVRAGG
A2VCW9	K70-ac	NRRAIHDkEYVRAGG
Q99K67	K93-ac	ACLILGVkRPPEEkL
Q99K67	K99-ac	VkRPPEEkLMSKKTY
Q99K67	K128-ac	NLLDEVLkQEIRLID
Q99K67	K138-ac	IRLIDYEkMVDHRGS
A2VCW9	K138-ac	IRLIDYEkMVDHRGS
Q9UDR5	K212-ac	ISLGLMPkSIGPLTF
Q9UDR5	K229-ac	TGTGNVSkGAQAIFN
Q99K67	K253-ac	HELREVSkTGDLRkV
Q99K67	K286-ac	YDPVEYEkYPERYTS
A2VCW9	K286-ac	YDPVEYEkYPERYIS
Q99K67	K458-ac	SNGLLTDkYKYIQkL
Q99K67	K464-ac	DkYKYIQkLRESRER
Q99K67	K480-ac	QFLSMSTkKKVLVLG
A2VCW9	K523-ac	QMQQLSKkYDINTVN
Q99K67	K535-ac	PVSLTVGkQEAKLQS
A2VCW9	K535-ac	TVNVTVGkQEDKLQS
Q99K67	K584-ac	SYITPAMkELEKSVD
A2VCW9	K584-ac	SYITPAMkELEKSVD
Q9UDR5	K707-ac	yPNRDSTkYAEIYGI
Q99K67	K707-ac	YPNRDSIkYAEIYGI
A2VCW9	K707-ac	YPNRDSTkYAEIYGI
A2VCW9	K732-ac	LRYKGYSkALNGFVK
Q99K67	K761-ac	EANPLTWkQLLCDLV
Q99K67	K780-ac	SSPCEkLkEVVFTKL
A2VCW9	K780-ac	SSSCEKLkEVVFTKL
Q99K67	K820-ac	SIVDAFSkHLVSkLS
Q99K67	K833-ac	LSYGPEEkDMIVMRD
Q99K67	K901-ac	GLMGPFTkEIYGPIL
Q9JKX4	K320-ac	DyPsFMAkRFADFTI
Q9NY61	K369-ac	YRNRtLQkWHDKTKL
Q9NY61	K380-ac	KTKLASGkLGkGFGA
Q9NY61	K383-ac	LASGkLGkGFGAFER
P61922	K47-ac	DYDGPLMkTEVPGPR
P50554	K47-ac	DYDGPLMkTEVPGPR
P61922	K142-ac	PPENFVDkLQESLMS
P50554	K142-ac	PPENFVDkLrESLMS
P50554	K235-ac	THSKAIHkIDIPSFD
P61922	K252-ac	IAPFPRLkYPLEEFT
P50554	K252-ac	IAPFPRLkYPLEEFV
P61922	K279-ac	EVEDLIVkYRKKKRT
P50554	K279-ac	EVEDLIVkYRKKKRT
P61922	K318-ac	KLRDIARkHGCAFLV
P80404	K357-ac	ADVMTFSkkMMTGGF
P61922	K357-ac	ADVMTFSkKMMTGGF
P80404	K358-ac	DVMTFSkkMMTGGFF
P61922	K413-ac	NNVARVGkTLLTGLL
P61922	K452-ac	PDEAIRNkLILIARN
P50554	K452-ac	PDEAIRNkLILIARN
P50554	K470-ac	VLGGCGDkSIRFRPT
Q6AI08	K568-ac	TKVWNQIkPYIRHKD
A1EC95	K640-ac	TKVWNHIkPYIRHKD
Q6AI08	K921-ac	AIEASKDkDKVKSNA
O95477	K2050-ac	GNYSGGNkRKLsTAM
Q8WWZ4	K527-ac	IQDIIAKkLSGGQkR
Q8WWZ4	K533-ac	KkLSGGQkRKLTLGI
Q8WWZ4	K1139-ac	VIRCLEMkyGNEIMN
Q4W5N1	K2-ac	______MkYGNEIMN
Q86UK0	K209-ac	LGRNVFNkFCLSNMT
Q86UK0	K227-ac	SSLQELNkQFSQLSS
Q86UQ4	K334-ac	HVGGCHPkWSEAKNY
Q86UQ4	K1966-ac	LKNVNFTkVTSGENI
Q86UQ4	K1976-ac	SGENILDkLSSLNkI
Q86UQ4	K1982-ac	DkLSSLNkILNINED
Q86UQ4	K2084-ac	HLLSEMNkGIKSINS
Q86UQ4	K2871-ac	EKEERTKkEMIDFPY
Q86UQ4	K2881-ac	IDFPYSFkPFFCLEk
Q86UQ4	K2888-ac	kPFFCLEkYLGGLFV
Q5SSE9	K4232-ac	AITYPPLkLTPGHYE
Q86UQ4	K4935-ac	IMVNGSFkCLGSPQH
Q6XBG3	K973-ac	LETMLKAkKQKIHEV
Q6XBG1	K1640-ac	FAILEEAkVLFkLED
Q6XBG1	K1644-ac	EEAkVLFkLEDYSVK
Q9BZC7	K1167-ac	AIWDLILkYKPGRTI
Q8R420	K243-ac	QKLMVITkRFPFPPY
Q8R420	K606-ac	QDMAQIrkSLGLCPQ
Q8K448	K71-ac	IELSPMDkFSLSNVI
Q8WWZ7	K614-ac	IkDNQAKkLsGGQkR
Q8K448	K614-ac	IKDNQAKkLSGGQkR
Q8CF82	K614-ac	IKDNQAKkLSGGQkR
Q8WWZ7	K620-ac	KkLsGGQkRKLsLGI
Q8K448	K620-ac	KkLSGGQkRKLSVGI
Q8CF82	K620-ac	KkLSGGQkRKLSLGI
Q8K448	K1129-ac	IASFTFKkILNTKEF
Q8K448	K1274-ac	DVKAERLkVKELMGC
Q8CF82	K1438-ac	KKLPAGIkRKLCFAL
Q8N139	K485-ac	IRIRNVKkEYkGKSG
Q8N139	K488-ac	RNVKkEYkGKSGKVE
Q8N139	K498-ac	SGKVEALkGLLFDIY
Q8N139	K683-ac	ADILADRkVIMSNGR
Q8N139	K701-ac	AGSSMFLkRRWGLGY
O94911	K249-ac	VNVTRERkRMKALMt
Q8K440	K1313-ac	NVSFCVRkGEILGLL
Q8K440	K1327-ac	LGHNGAGkSTSLKMI
Q8K442	K103-ac	VSYMTGRkILASPNE
XP_001081605	K585-ac	ENLRLFAkIKGILPQ
XP_001081605	K758-ac	LPLERTNkFPDLYRD
P08183	K384-ac	SYSkSGHkPDNIkGN
Q9JK64	K511-ac	FIMKLPHkFDTLVGE
Q9JK64	K1091-ac	GTVFLDGkEIKQLNV
Q9JI39	K230-ac	QEVAFFDkTRTGELI
Q5FVL8	K230-ac	QEVAFFDkTRTGELI
Q9NRK6	K265-ac	QEVAFFDkTRTGELI
Q9JI39	K341-ac	KEMTEVEkytGRVDQ
Q5FVL8	K341-ac	KEMTEVEkYTSRVDQ
Q9QY30	K436-ac	YPSRPEVkILNNLSM
Q9QY30	K1307-ac	HKKLMDQkGAYYKLV
P21439	K679-ac	KNSQMCQkSLDVETD
P21439	K699-ac	VPPVSFLkVLKLNKT
Q2M3G0	K982-ac	APEYSKAkSGAAHLF
Q2M3G0	K994-ac	HLFALLEkKPNIDSR
Q2M3G0	K1200-ac	VVQHALDkARTGRTC
Q704E8	K113-ac	TDPKEGLkDVDTRKI
Q704E8	K131-ac	MLSYVWPkDRPDLRA
O75027	K216-ac	VRNAVFGkVAQNSIR
Q61102	K216-ac	VRNAVFGkVAQNSIR
Q704E8	K216-ac	VRNAVFGkVAQNSIR
O75027	K251-ac	RQTGALSkAIDRGtR
Q61102	K251-ac	RQTGALSkAIDRGTR
Q61102	K350-ac	VKYFNNEkYEAQRYD
Q704E8	K350-ac	VKYFNNEkYEAQRYD
Q61102	K361-ac	QRYDGFLkTYETASL
O75027	K499-ac	sFEVPAGkkVAIVGG
Q9CXJ4	K228-ac	DIAFFDAkKTGQLVS
Q5RKI8	K228-ac	DIAFFDAkKTGQLVS
Q9CXJ4	K245-ac	TTDVQEFksSFKLVI
Q5RKI8	K245-ac	TTDVQEFkSSFKLVI
Q5RKI8	K706-ac	PSAPPAEkPEDHRSC
P33527	K498-ac	QVAHMkskDNRIkLM
P33527	K503-ac	kskDNRIkLMNEILN
O35379	K504-ac	kSKDNRIkLMNEILN
O35379	K514-ac	NEILNGIkVLKLYAW
Q80WJ6	K1297-ac	ATASMDSkTDTLVQS
Q80WJ6	K1307-ac	TLVQSTIkEAFKSCT
Q96J65	K1337-ac	GKVIEFDkPEVLAEk
Q96J65	K1344-ac	kPEVLAEkPDSAFAM
Q92887	K236-ac	VDEEMKTktLVSkFE
Q92887	K298-ac	DVEkKKKkSGTkKDV
Q92887	K302-ac	KKKkSGTkKDVPkSW
Q92887	K307-ac	GTkKDVPkSWLMKAL
Q8VI47	K491-ac	KIQVQNMkNKDKRLk
Q8VI47	K726-ac	FGSEYDEkKYQRVIE
Q63120	K798-ac	VGKHIFNkVVGPNGL
Q92887	K852-ac	YSALLAkkGEFAkNL
Q92887	K857-ac	AkkGEFAkNLkTFLR
O15439	K807-ac	KMFESILkAPVLFFD
O15440	K798-ac	PVEINSKkEtSGSQk
O15440	K805-ac	kEtSGSQkksQDKGP
O15440	K806-ac	EtSGSQkksQDKGPK
O95255	K254-ac	ELVSRLEkEWMRNRS
O95255	K281-ac	RKGGsGMkAPETEPF
B2RUS7	K1588-ac	ASFVRADk_______
Q9UBJ2	K146-ac	KPRTFIIkLIkWLMI
Q9UBJ2	K149-ac	TFIIkLIkWLMIAIP
Q9UBJ2	K170-ac	AIRYLECkLALAFRT
P28288	K6-ac	__MAAFSkYLTARNS
P16970	K6-ac	__MAAFSkYLTARNS
P55096	K53-ac	QNNEKEGkkERAVVD
P55096	K54-ac	NNEKEGkkERAVVDk
P55096	K61-ac	kERAVVDkVFLSRLS
P16970	K61-ac	KERAVVDkVFLSRLS
P55096	K123-ac	GRSSKDFkRYLFNFI
P28288	K260-ac	kMTITEQkYEGEYRY
P55096	K260-ac	KMTIMEQkyEGEYRY
P16970	K260-ac	KMTIMEQkYEGEYRF
P55096	K286-ac	IAFYNGNkREkQTIH
P28288	K399-ac	TELMQVLkDLNHGkY
P55096	K399-ac	TELMQVLkDLNHGRY
P16970	K399-ac	TELMQVLkDLNHGKY
P28288	K405-ac	LkDLNHGkYERTMVS
P55096	K529-ac	QVIYPDGkEDQkkRG
P16970	K529-ac	QVIYPDGkEDQKKKG
P28288	K533-ac	PDGREDQkRkGISDL
P55096	K533-ac	PDGkEDQkkRGIsDQ
P55096	K534-ac	DGkEDQkkRGIsDQV
P55096	K543-ac	GIsDQVLkEYLDNVQ
P16970	K543-ac	GISDQVLkGYLDNVQ
P55096	K576-ac	DVLSGGEkQRMAMAR
P28288	K631-ac	SHRKSLWkHHEyyLH
P55096	K648-ac	GRGNYEFkKITEDTV
P61221	K121-ac	IGksTALkILAGkQk
D3ZD23	K121-ac	IGKSTALkILAGKQK
P61221	K158-ac	ELQNyFTkILEDDLk
P61221	K191-ac	VGSILDRkDETkTQA
P61222	K191-ac	VGSILDRkDETKTQA
D3ZD23	K191-ac	VGSILDRkDETKTQA
P61221	K210-ac	QLDLTHLkERNVEDL
P61221	K343-ac	TANEEEVkkMCMYkY
P61221	K349-ac	VkkMCMYkYPGMKKK
D3ZD23	K397-ac	RMLAGRLkPDEGGEV
P61221	K431-ac	VRQLLHEkIRDAYTH
P61222	K431-ac	VRQLLHEkIRDAYTH
D3ZD23	K431-ac	VRQLLHEkIRDAYTH
P61221	K584-ac	INkLNsIkDVEQKks
Q6P542	K162-ac	PEKNRINkAVAEEPP
Q8NE71	K163-ac	PEKNRINkAVsEEQQ
Q6P542	K297-ac	LENASDIkLEkFSIS
Q6P542	K300-ac	ASDIkLEkFSISAHG
Q6MG08	K341-ac	KGKTTLLkHIANRAL
Q8NE71	K742-ac	AHTIQICkLSGGQkA
Q9UG63	K7-ac	_MPSDLAkkkAAKKK
Q9UG63	K8-ac	MPSDLAkkkAAKKKE
Q9UG63	K9-ac	PSDLAkkkAAKKKEA
Q9UG63	K42-ac	TEPQVAEkNEANGRE
Q9UG63	K304-ac	HMHNKKLkYyTGNYD
Q80W57	K165-ac	ERINTIIkELGLDKV
Q5I0K5	K60-ac	ELPSLAYkRLKGkNP
Q5I0K5	K65-ac	AYkRLKGkNPGIIFI
Q9NUJ1	K69-ac	DLPNLAYkkLKGKsP
Q9NUJ1	K70-ac	LPNLAYkkLKGKsPG
Q9NUJ1	K101-ac	LAIEEFCkSLGHACI
Q9NUJ1	K185-ac	AADTLVTkFNQLPVE
Q5I0K5	K239-ac	VRLLHGMkDEIVPWH
Q9NUJ1	K248-ac	IRLLHGMkDDIVPWH
Q8K4F5	K79-ac	TNFNSLAkAMVQRTG
Q8NFV4	K87-ac	TNFNSIAkILAQQTG
Q6DGG1	K141-ac	VAPICTDkINAADYA
Q8VCR7	K173-ac	SSSFQHLkQLPNHRV
Q6DGG1	K173-ac	SSSFQHLkQLPNHRV
Q9QXM0	K226-ac	ETQANQEkVLCCVSV
Q9QZM5	K45-ac	IQATDKRkALEETKA
Q9QZM5	K200-ac	yKTLEPVkPPTVPND
Q9NYB9	K466-ac	IyDYtKDkEDELSFQ
Q9NYB9	K482-ac	GAIIYVIkKNDDGWY
Q59IW6	K106-ac	APPPSQKkSCSGKSR
P00519	K274-ac	tVAVKTLkEDTMEVE
P00519	K711-ac	EGGGssskRFLRSCs
D3ZGM3	K744-ac	RDLPSAGkQFDSSTF
P00519	K759-ac	FGGHKSEkPALPRKR
P00519-2	K928-ac	PPAASAGkAGGKPSQ
Q8K4G5	K856-ac	WRRNDMKkkAkLF__
Q8K4G5	K857-ac	RRNDMKkkAkLF___
Q8K4G5	K859-ac	NDMKkkAkLF_____
A0A0G2JTR4	K185-ac	ASQLGVykAFVDNYK
A0A0G2JTR4	K589-ac	DNNEIVDkIMGKGQI
Q12979	K785-ac	HLKRVAEkEPINkMS
Q9P1F3	K20-ac	EIHRLGSkNADGkLS
Q15018	K255-ac	ItQRKNEkEQERRLQ
Q9ULW3	K88-ac	DrFVRRkkkAAAAAG
Q9QYL7	K91-ac	HFVKRKKkAAAAAGG
Q9ULW3	K98-ac	AAAAGGKkRSYTKDy
Q9QYL7	K99-ac	AAAAAGGkkGAkYSk
Q9QYL7	K100-ac	AAAAGGkkGAkYSkD
Q9QYL7	K103-ac	AGGkkGAkYSkDYTE
Q9QYL7	K106-ac	kkGAkYSkDYTEGWV
Q921H8	K57-ac	RAsRGGFkNTTPDEL
P21775	K173-ac	SRLLESDkARDCLIP
P09110	K198-ac	RFGISREkQDTFALA
P09110	K234-ac	TTTVHDDkGTkRSIT
Q921H8	K234-ac	TTTVLDDkGDkkTIT
P21775	K234-ac	TTTVLDDkGDRKTIT
P09110	K237-ac	VHDDkGTkRSITVTQ
Q921H8	K237-ac	VLDDkGDkkTITVsQ
Q921H8	K238-ac	LDDkGDkkTITVsQD
P09110	K259-ac	tTMEGLAkLKPAFKK
Q921H8	K259-ac	ttMQGLAkLKPAFkD
P21775	K259-ac	TTMEGLAkLKPAFKD
Q921H8	K265-ac	AkLKPAFkDGGSTTA
P21775	K292-ac	VLLARRskAEELGLP
P09110	K395-ac	ItLLNELkRRGKRAY
Q921H8	K395-ac	VtLLNELkRRGRRAY
P21775	K395-ac	VTLLNELkRRGRRAY
Q8VCH0	K173-ac	sRLLENEkARDCLIP
P07871	K173-ac	SRLLENEkARDCLIP
P07871	K234-ac	TTTVLDDkGDRKTIT
Q8VCH0	K237-ac	VLNDkGDkkTITVsQ
Q8VCH0	K238-ac	LNDkGDkkTITVsQD
Q8VCH0	K259-ac	ttMQGLAkLKPAFkD
P07871	K259-ac	TTMEGLAkLKPAFKD
Q8VCH0	K265-ac	AkLKPAFkDGGSTTA
P07871	K292-ac	VLLARRSkAEELGLP
Q8VCH0	K395-ac	VtLLNELkRRGRRAY
P07871	K395-ac	VTLLNELkRRGRRAY
P42765	K13-ac	GVFVVAAkRTPFGAy
Q8BWT1	K13-ac	GVFIVAAkRTPFGAY
P13437	K13-ac	GVFIVAAkRTPFGAY
P42765	K25-ac	GAyGGLLkDFTATDL
Q8BWT1	K25-ac	GAYGGLLkDFsATDL
P13437	K25-ac	GAYGGLLkDFtATDL
P42765	K38-ac	DLSEFAAkAALSAGK
P42765	K81-ac	GLRVGIPkETPALtI
P42765	K137-ac	RNVRFGTkLGsDIKL
Q8BWT1	K137-ac	RNVRFGtkFGLDLkL
P13437	K137-ac	RNVRFGTkFGLDLKL
Q8BWT1	K143-ac	tkFGLDLkLEDTLWA
Q8BWT1	K158-ac	GLTDQHVkLPMGMTA
P13437	K158-ac	GLTDQHVkLPMGMTA
Q8BWT1	K171-ac	TAENLAAkYNIsRED
P13437	K171-ac	TAENLAAkYNISRED
P42765	K181-ac	ISREECDkyALQSQQ
Q8BWT1	K191-ac	LQSQQRWkAANEAGy
P13437	K191-ac	LQSQQRWkAANEAGY
Q8BWT1	K209-ac	EMAPIEVkTkkGkQT
P13437	K209-ac	EMAPIEVkTKKGKQT
Q8BWT1	K211-ac	APIEVkTkkGkQTMQ
Q8BWT1	K212-ac	PIEVkTkkGkQTMQV
Q8BWT1	K214-ac	EVkTkkGkQTMQVDE
P42765	K234-ac	TTLEQLQkLPPVFkk
Q8BWT1	K234-ac	TTLEQLQkLPsVFkk
P42765	K240-ac	QkLPPVFkkDGTVTA
Q8BWT1	K240-ac	QkLPsVFkkDGTVTA
P42765	K241-ac	kLPPVFkkDGTVTAG
Q8BWT1	K241-ac	kLPsVFkkDGTVTAG
P42765	K269-ac	IASEDAVkkHNFtPL
Q8BWT1	K269-ac	IASEDAVkkHNFtPL
P13437	K269-ac	IASEDAVkkHNFTPL
P42765	K270-ac	ASEDAVkkHNFtPLA
Q8BWT1	K270-ac	ASEDAVkkHNFtPLA
P13437	K270-ac	ASEDAVkkHNFTPLA
P42765	K305-ac	PAISGALkkAGLsLK
Q8BWT1	K305-ac	PAINGALkkAGLsLk
P42765	K306-ac	AISGALkkAGLsLKD
Q8BWT1	K306-ac	AINGALkkAGLsLkD
Q8BWT1	K312-ac	kkAGLsLkDMDLIDV
P13437	K312-ac	KKAGLSLkDMDLIDV
Q8BWT1	K332-ac	PQFLSVQkALDLDPs
Q8BWT1	K340-ac	ALDLDPskTnVsGGA
P13437	K340-ac	SLDLDPskTNVSGGA
Q8K370	K230-ac	SLGIHTIkVDRPETA
Q8K370	K522-ac	FRDQDVTkLGIPTVE
Q8K370	K606-ac	KEGFRVFkEMPATkT
Q8K370	K612-ac	FkEMPATkTLSRSYH
Q8K370	K776-ac	RYGTEEQkARWLVPL
Q8K370	K843-ac	KLCVFMGkTDPQAPR
Q8K370	K948-ac	MSRTAFGkPLVEQGT
Q6JQN1	K1052-ac	VHRATVAkLELKHRI
Q8K370	K1052-ac	VHQLTVAkMELkNQS
Q8K370	K1056-ac	TVAkMELkNQSRMQE
Q80XL6	K17-ac	VEVLPQHkFDLRSLE
B3DMA2	K17-ac	VEVLPQHkFDIRSLE
Q80XL6	K78-ac	PPGSLLPkAHkIDRE
Q80XL6	K81-ac	SLLPkAHkIDREFkI
B3DMA2	K81-ac	SLLPKAHkIDREFkV
Q80XL6	K87-ac	HkIDREFkIQkALFS
B3DMA2	K87-ac	HkIDREFkVQKALFS
Q80XL6	K90-ac	DREFkIQkALFSIGF
Q80XL6	K101-ac	SIGFPVAkPLLYCRD
Q80XL6	K166-ac	IRSLKLDkYGTGVGY
Q80XL6	K175-ac	GTGVGYCkRQVstWT
Q709F0	K378-ac	QLFVQTRkGQEVLIk
Q709F0	K385-ac	kGQEVLIkVKHFMKQ
Q80XL6	K390-ac	TRVKQFMkQHVFPAE
B3DMA2	K390-ac	TRVKQFMkQHVFPAE
Q80XL6	K413-ac	QSGNSAEkWGHPLVI
Q80XL6	K534-ac	GGYIVNGkKWWSSGA
Q709F0	K683-ac	ESRIAIEkIRLLTLk
Q709F0	K704-ac	TLGSAGAkKEIAMIK
Q80XL6	K765-ac	VHLSAIAkMELQDQA
D3Z7X0	K97-ac	KEGFRVFkEMPATkT
D3Z7X0	K103-ac	FkEMPATkTLSRSYH
D3Z7X0	K267-ac	RYGTEEQkARWLVPL
D3Z7X0	K334-ac	KLCVFMGkTDPQAPR
D3Z7X0	K439-ac	MSRTAFGkPLVEQGT
D3Z7X0	K478-ac	LMDVAGNkAAALEMA
D3Z7X0	K535-ac	RLGDDQLkVAkMELk
D3Z7X0	K538-ac	DDQLkVAkMELkNQS
D3Z7X0	K542-ac	kVAkMELkNQSRLQE
Q9D7B6	K68-ac	NMAEWDQkELFPVDV
Q9UKU7	K177-ac	ASLLTSAkkQGDHYI
Q9UKU7	K178-ac	SLLTSAkkQGDHYIL
Q9UKU7	K213-ac	RTGGPGPkGIsCIVV
Q9UKU7	K222-ac	IsCIVVEkGTPGLSF
Q9D7B6	K229-ac	TPGLSFGkKEKKVGW
Q9UKU7	K231-ac	TPGLSFGkKEKkVGW
Q9D7B6	K269-ac	QGFLIAMkGLNGGRI
Q9H845	K41-ac	PPVRAFAkELFLGkI
Q8JZN5	K55-ac	FLGNIEQkGVFPFPE
B1WC61	K96-ac	RKIDQEGkIPADTLA
Q8JZN5	K206-ac	RATLSEDkKYFILNG
B1WC61	K206-ac	RATLSEDkkYFVLNG
B1WC61	K207-ac	ATLSEDkkYFVLNGS
B1WC61	K243-ac	VDSDGSIkDkMTAFI
Q8JZN5	K245-ac	SDGSkTDkMTAFIVE
B1WC61	K245-ac	SDGSIkDkMTAFIVE
Q8JZN5	K262-ac	FGGITNGkPEDKLGI
B1WC61	K262-ac	FGGITNGkPEDKLGI
Q8JZN5	K525-ac	TLLLRFGkNIVEEQL
B1WC61	K525-ac	TLLLRFGkTIVEEQL
Q9H845	K608-ac	VSQQILEkRAyICAH
B1WC61	K612-ac	VSQQILEkRAYICAH
P51174	K42-ac	RLETPSAkKLTDVGI
P15650	K42-ac	RLETPSAkkLTDIGI
P15650	K43-ac	LETPSAkkLTDIGIR
P51174	K66-ac	IFRESVRkFFQEEVI
P15650	K66-ac	IFRESVRkFFQEEVI
P51174	K81-ac	PHHTEWEkAGEVSRE
P15650	K81-ac	PYHEEWEkAGEVSRE
P51174	K92-ac	VSREVWEkAGkQGLL
P15650	K92-ac	VSRELWEkAGkQGLL
P15650	K95-ac	ELWEkAGkQGLLGIN
P51174	K151-ac	YIANYGTkEQIEkFI
P51174	K156-ac	GTkEQIEkFIPQMTA
P15650	K165-ac	IPQMTAGkCIGAIAM
P28330	K189-ac	QGIKTNAkKDGSDWI
P51174	K189-ac	QGVRTNAkRsGsDWI
P51174	K240-ac	FLVEnGMkGFIKGRK
P15650	K240-ac	FLVENGMkGFIKGKK
P51174	K254-ac	KLHKMGMkAQDTAEL
P15650	K254-ac	KLHKMGMkAQDTAEL
P51174	K279-ac	ALLGEENkGFYYLMQ
P15650	K279-ac	ALLGEENkGFYYLMQ
P51174	K315-ac	EETRNYVkQRkAFGk
P51174	K318-ac	RNYVkQRkAFGkTVA
P15650	K318-ac	RNYVRQRkAFGkTVA
P51174	K322-ac	kQRkAFGkTVAHIQT
P15650	K322-ac	RQRkAFGkTVAHIQT
P15650	K333-ac	HIQTVQHkLAELKTN
P51174	K358-ac	CLQLHETkRLDsGSA
P15650	K358-ac	CLQLHETkRLDSASA
P51174	K419-ac	GGTNEIMkELIARQI
P15650	K419-ac	GGTNEIMkELIARQI
P45952	K30-ac	QHSKAAHkQEPGLGF
P45952	K46-ac	FELTEQQkEFQATAR
P08503	K54-ac	EFQTIARkFAREEII
P45952	K69-ac	PVAPEYDksGEYPFP
P08503	K69-ac	PVAPDYDkSGEYPFP
P45952	K79-ac	EYPFPLIkRAWELGL
P08503	K79-ac	EYPFPLIkRAWELGL
P45952	K173-ac	GSDVAAIkTkAEkkG
P45952	K175-ac	DVAAIkTkAEkkGDE
P45952	K178-ac	AIkTkAEkkGDEYVI
P08503	K178-ac	GIKTKAEkkGDEYVI
P45952	K179-ac	IkTkAEkkGDEYVIN
P08503	K179-ac	IKTKAEkkGDEYVIN
P11310	K212-ac	ARsDPDPkAPANkAF
P45952	K212-ac	ARSNPDPkVPASkAF
P45952	K217-ac	DPkVPASkAFTGFIV
P08503	K217-ac	DPKVPASkAFTGFIV
P45952	K235-ac	TPGIHIGkkELNMGQ
P45952	K236-ac	PGIHIGkkELNMGQR
P45952	K259-ac	FEDVRVPkENVLIGE
P08503	K259-ac	FEDVRVPkENVLIGE
P45952	K271-ac	IGEGAGFkIAMGAFD
P11310	K279-ac	VAMGAFDkTRPVVAA
P11310	K301-ac	RALDEAtkYALERKT
P45952	K301-ac	RALDEATkYALDRKT
P08503	K301-ac	RALDEATkYALDRkT
P08503	K307-ac	TkYALDRkTFGKLLV
P45952	K311-ac	LDRKTFGkLLVEHQG
P45952	K418-ac	IAREHIEkYkN____
P11310	K420-ac	REHIDKYkN______
P45952	K420-ac	REHIEkYkN______
Q07417	K51-ac	TCRDFAEkELVPIAA
P15651	K51-ac	TCRDFAEkELVPIAA
P15651	K62-ac	PIAAQLDkEHLFPTS
P16219	K72-ac	LFPAAQVkKMGGLGL
Q07417	K72-ac	LFPTAQVkKMGELGL
Q07417	K129-ac	LYLGPILkFGSAQQk
Q07417	K136-ac	kFGSAQQkQQWITPF
Q07417	K208-ac	TDRSRQNkGISAFLV
P15651	K208-ac	TDRSRQNkGISAFLV
Q07417	K226-ac	TPGLTLGkKEDKLGI
P16219	K262-ac	GEPGMGFkIAMQTLD
Q07417	K262-ac	GEPGMGFkIAMQTLD
P15651	K262-ac	GEPGMGFkIAMQTLD
Q07417	K292-ac	ASLDCAVkYAENRNA
P16219	K306-ac	AFGAPLtkLQVIQFK
Q07417	K306-ac	AFGAPLtkLQNIQFK
P15651	K306-ac	AFGAPLTkLQNIQFK
Q07417	K335-ac	TWRAAMLkDNKKPFT
P15651	K335-ac	TWRAAMLkDNKkPFT
P15651	K339-ac	AMLkDNKkPFTKESA
Q07417	K343-ac	DNKKPFTkESAMAKL
P70584	K70-ac	MMQKAVKkFAQEQIA
Q9DBL1	K88-ac	SSMDENSkMEKSVIQ
P70584	K88-ac	STMDENSkMEKSVIQ
P70584	K165-ac	QKATYLPkLVTEKLG
Q9DBL1	K278-ac	PETNILGkIGHGYkY
P70584	K278-ac	PETSVLGkIGHGYkY
P45954	K284-ac	GQIGHGYkYAIGsLN
Q9DBL1	K284-ac	GkIGHGYkYAIGSLN
P70584	K284-ac	GkIGHGYkYAIGSLN
Q9DBL1	K324-ac	KERMQFGkRIFDFQG
P70584	K324-ac	KERMQFGkRIFDFQG
P45954	K365-ac	EAGkPFIkEASMAKy
Q9DBL1	K371-ac	IKEASMAkYYASEVA
Q9DBL1	K426-ac	IQLNTIAkHIDAEY_
P50544	K52-ac	ATQAVLDkPEtLsSD
P49748	K71-ac	KPAKAESkSFAVGMF
P45953	K71-ac	KPARAESkSFAVGMF
P50544	K72-ac	KPARAEskSFAVGMF
P45953	K121-ac	EEVNDPAkNDSLEkV
P50544	K122-ac	EEVNDPAkNDALEkV
P45953	K127-ac	AkNDSLEkVEEDTLQ
P50544	K128-ac	AkNDALEkVEDDTLQ
P45953	K195-ac	GILLYGTkAQKEkYL
P50544	K196-ac	GILLYGTkAQREKYL
P45953	K200-ac	GTkAQKEkYLPRVAS
P49748	K239-ac	AVPSPCGkYYTLNGS
P45953	K239-ac	AVPSPCGkYYTLNGS
P50544	K240-ac	AIPSPcGkYYTLnGS
P50544	K269-ac	VFAKTPIkDAATGAV
P49748	K276-ac	DPATGAVkEkITAFV
P45953	K276-ac	DAATGAVkEkITAFV
P50544	K277-ac	DAATGAVkEkITAFV
P49748	K278-ac	ATGAVkEkITAFVVE
P45953	K278-ac	ATGAVkEkITAFVVE
P50544	K279-ac	ATGAVkEkITAFVVE
P49748	K298-ac	ITHGPPEkkMGIKAS
P45953	K298-ac	VTHGLPEkKMGIKAS
P49748	K299-ac	THGPPEkkMGIKASN
P50544	K299-ac	VTHGLPEkkMGIKAS
P50544	K300-ac	THGLPEkkMGIKASN
P45953	K316-ac	EVYFDGVkVPAENVL
P50544	K317-ac	EVYFDGVkVPSENVL
P49748	K331-ac	GEVGsGFkVAMHILN
P45953	K331-ac	GEVGDGFkVAVNILN
P50544	K332-ac	GEVGDGFkVAVNILN
P45953	K358-ac	TMKAIIAkAVDHATN
P50544	K359-ac	TMKSLIAkAVDHATN
P49748	K372-ac	NRTQFGEkIHNFGLI
P45953	K372-ac	NRTQFGDkIHNFGVI
P50544	K373-ac	NRTQFGDkIHNFGVI
P45953	K382-ac	NFGVIQEkLARMAIL
P49748	K482-ac	QGCMDKGkELsGLGs
P50544	K493-ac	TGLGNALkNPFGNVG
P49748	K507-ac	LLLGEAGkQLRRRAG
P45953	K550-ac	FATVVEAkLMKHKkG
P50544	K551-ac	FATVVEAkLVKHKkG
P45953	K556-ac	AkLMKHKkGIVNEQF
P50544	K557-ac	AkLVKHKkGIVNEQF
P49748	K639-ac	RNFkSISkALVErGG
P45953	K639-ac	RNFRSISkAMVENGG
P50544	K640-ac	RNFRSISkAMVENGG
Q8QZT1	K63-ac	LASQPATkLGtAAIQ
P17764	K63-ac	LASQPATkLGTIAIQ
Q8QZT1	K75-ac	AIQGAIEkAGIPkEE
Q8QZT1	K80-ac	IEkAGIPkEEVkEVy
P17764	K80-ac	IEKAGIPkEEVkEVY
P24752	K83-ac	IEKAGIPkEEVKEAy
Q8QZT1	K84-ac	GIPkEEVkEVyMGNV
P17764	K84-ac	GIPkEEVkEVYMGNV
P24752	K124-ac	TPCTTINkVCASGMk
P24752	K131-ac	kVCASGMkAIMMAsQ
Q8QZT1	K171-ac	ATPYGGVkLEDLIVk
P17764	K171-ac	ATPYGGVkLEDLIVk
P24752	K174-ac	STPYGGVkLEDLIVk
Q8QZT1	K178-ac	kLEDLIVkDGLTDVY
P17764	K178-ac	kLEDLIVkDGLTDVY
P24752	K181-ac	kLEDLIVkDGLTDVY
Q8QZT1	K187-ac	GLTDVYNkIHMGNCA
P17764	K187-ac	GLTDVYNkIHMGNCA
P24752	K190-ac	GLTDVYNkIHMGSCA
Q8QZT1	K199-ac	NCAENTAkKMNIsRQ
P24752	K202-ac	SCAENTAkkLNIARN
P24752	K203-ac	CAENTAkkLNIARNE
P17764	K210-ac	ISREEQDkYAIGSYT
Q8QZT1	K220-ac	LsSYTRSkEAWDAGk
P17764	K220-ac	IGSYTRSkEAWDAGk
Q8QZT1	K227-ac	kEAWDAGkFASEItP
P17764	K227-ac	kEAWDAGkFANEITP
P24752	K230-ac	KAAWEAGkFGNEVIP
Q8QZT1	K240-ac	tPITIsVkGkPDVVV
Q8QZT1	K242-ac	ITIsVkGkPDVVVkE
P17764	K242-ac	ITISVKGkPDVVVkE
Q8QZT1	K248-ac	GkPDVVVkEDEEYkR
P17764	K248-ac	GkPDVVVkEDEEYKR
P24752	K251-ac	GQPDVVVkEDEEYkR
Q8QZT1	K254-ac	VkEDEEYkRVDFSkV
P24752	K257-ac	VkEDEEYkRVDFskV
Q8QZT1	K260-ac	YkRVDFSkVPkLkTV
P17764	K260-ac	YKRVDFSkVPkLkTV
P24752	K263-ac	YkRVDFskVPKLKTV
Q8QZT1	K263-ac	VDFSkVPkLkTVFQk
P17764	K263-ac	VDFSkVPkLkTVFQk
Q8QZT1	K265-ac	FSkVPkLkTVFQkEN
P17764	K265-ac	FSkVPkLkTVFQkEN
Q8QZT1	K270-ac	kLkTVFQkENGTITA
P17764	K270-ac	kLkTVFQkENGTVTA
P24752	K302-ac	LMTADAAkRLNVtPL
Q8QZT1	K304-ac	AAQRLNVkPLARIAA
P17764	K304-ac	AAQRLKVkPLARIAA
Q8QZT1	K332-ac	APAyAVPkVLkYAGL
P17764	K332-ac	APAYAVPkVLkYAGL
Q8QZT1	K335-ac	yAVPkVLkYAGLkKE
P17764	K335-ac	YAVPkVLkYAGLkKE
Q8QZT1	K340-ac	VLkYAGLkKEDIAMW
P17764	K340-ac	VLkYAGLkKEDIAMW
Q8QZT1	K370-ac	MLEIDPQkVNIHGGA
P17764	K370-ac	MLEIDPQkVNVHGGA
Q5XI22	K39-ac	NLGTTVIkEVLQRAK
Q9BWD1	K170-ac	TAENVAkkWQVSRED
Q8CAY6	K180-ac	VSREAQDkVAVLSQN
Q9BWD1	K200-ac	QkAGHFDkEIVPVLV
Q8CAY6	K200-ac	QKAGHFDkEIVPVLV
Q8CAY6	K217-ac	RkGLTEVkIDEFPRH
Q5XI22	K217-ac	RKGLTEVkIDEFPRH
Q9BWD1	K233-ac	SNIEAMSkLkPYFLT
Q8CAY6	K233-ac	SNLEAMGkLkPYFLT
Q5XI22	K233-ac	SNLEAMSkLkPYFLT
Q9BWD1	K235-ac	IEAMSkLkPYFLTDG
Q8CAY6	K235-ac	LEAMGkLkPYFLTDG
Q5XI22	K235-ac	LEAMSkLkPYFLTDG
Q8CAY6	K275-ac	EAERRMLkPLARIVS
Q80X81	K180-ac	VSREAQDkVAVLSQN
Q80X81	K200-ac	QKAGHFDkEIVPVLV
Q80X81	K217-ac	RkGLTEVkIDEFPRH
Q80X81	K233-ac	SNLEAMGkLkPyFLT
Q80X81	K235-ac	LEAMGkLkPyFLTDG
Q80X81	K275-ac	EAERRMLkPLARIVS
Q7TNY6	K106-ac	FHPTYEEkLkFVALH
Q7TNY6	K108-ac	PTYEEkLkFVALHKQ
Q8N6N7	K27-ac	RPDDGELkELyGLyK
Q5SWU9	K519-ac	ENPDEGFkPSSGTVQ
P11497	K519-ac	ENPDEGFkPSSGTVQ
Q13085	K1334-ac	LTFLVAQkDFRkQVN
P11497	K1579-ac	INTPYVTkDLLQSKR
Q13085	K1580-ac	INTPYVTkDLLQSkR
Q5SWU9	K1758-ac	YLTPQDYkRVSALNS
P11497	K1758-ac	YLTPQDYkRVSALNS
Q13085	K1759-ac	YLTPQDYkRVSALNS
P11497	K1787-ac	KITDIIGkEEGLGAE
Q13085	K1788-ac	kITDIIGkEEGIGPE
Q13085	K1856-ac	TGAGALNkVLGREVY
Q13085	K2031-ac	FKTYQAIkDFNREGL
Q5SWU9	K2126-ac	PEGTVEIkFRKKDLV
P11497	K2126-ac	PEGTVEIkFRKKDLV
Q13085	K2127-ac	PEGTVEIkFRRKDLV
P11497	K2134-ac	FRKKDLVkTMRRVDP
E9Q4Z2	K143-ac	sPsREDRkQAHIKRQ
O00763	K454-ac	IGFPLMIkASEGGGG
E9Q4Z2	K653-ac	ENPDEGFkPSSGTVQ
O00763	K1450-ac	RTFVQSKkNILVDyG
E9Q4Z2	K1518-ac	HLYLGAAkVkEGLEV
E9Q4Z2	K2228-ac	PEGTVEIkFRKKDLV
Q96QU6	K439-ac	WRRFLDNkVLLSFGK
P09470	K104-ac	EFAEVWGkkAKELYE
P09470	K105-ac	FAEVWGkkAKELYES
P12821	K136-ac	SANLPLAkRQQyNAL
F6X3S4	K703-ac	EAPVYMSkRAASSGP
Q9BYF1	K770-ac	TGIRDRKkkNkARSG
Q9BYF1	K771-ac	GIRDRKkkNkARSGE
Q9BYF1	K773-ac	RDRKkkNkARSGENP
Q9UPN3	K86-ac	VQKKTFTkWVNKHLM
A0A0G2JWA8	K669-ac	ETQYCKLkETSSFRM
A0A0G2JWA8	K684-ac	RHLQSLHkFVSKATA
A0A0G2JWA8	K835-ac	LQDSMDEkEQLIQSK
Q9QXZ0	K1226-ac	EEITKAKkVAEQLRH
Q9UPN3	K1736-ac	GFkLLPVkQLAGGMV
Q9UPN3	K1746-ac	AGGMVsLkSGrkVSI
Q9UPN3	K1750-ac	VsLkSGrkVSIFRAV
Q9UPN3	K1892-ac	LSNRQHIkALFLPAT
A0A0G2JWA8	K6163-ac	LWENLGEkIAHRQHK
Q9UPN3	K6210-ac	LWENLGEkIAHRQHK
Q9UPN3	K6554-ac	DDARKRAkQFHEAWK
F7ACR9	K2435-ac	LRPWLMEkELMMGVL
E9PST5	K70-ac	EEVTLDGkPLQALRV
E9PST5	K103-ac	SALVKRLkGALMLEN
E9PST5	K237-ac	RVRQARAkLPEYSQA
Q9UKV3	K238-ac	VRQARAAkLsEGsQP
E9PST5	K324-ac	PEKVVDEkPPIIRSQ
Q9JIX8	K326-ac	PEKVVDEkPLNIRSQ
E9PST5	K333-ac	PIIRSQEkDELEkGG
E9PST5	K338-ac	QEkDELEkGGRVTRS
Q9UKV3	K359-ac	LARQQQEkEMKttsP
E9PST5	K517-ac	LPEHSAQkGAESERE
E9PST5	K541-ac	REELAPAkGITEESV
Q9UKV3	K717-ac	sQPEsAEkHVtQRLQ
Q07912	K826-ac	QSFASDPkyAtPQVI
P53396	K17-ac	TGkELLYkFICTTsA
P53396	K64-ac	VkPDQLIkRRGkLGL
Q91V92	K64-ac	VKPDQLIkRRGkLGL
P16638	K64-ac	VKPDQLIkRRGKLGL
P53396	K86-ac	DGVksWLkPRLGQEA
P16638	K86-ac	DGVKsWLkPRLGHEA
P53396	K151-ac	DVDAkAQkLLVGVDE
P16638	K151-ac	DVDTKAQkLLVGVDE
P53396	K159-ac	LLVGVDEkLNPEDIk
Q91V92	K159-ac	LLVGVDEkLNTEDIk
P16638	K159-ac	LLVGVDEkLNAEDIk
P16638	K166-ac	kLNAEDIkRHLLVHA
P53396	K259-ac	yIADLDAksGAsLkL
Q91V92	K259-ac	yIADLDAkSGAsLkL
P16638	K259-ac	YIADLDAkSGASLKL
P53396	K369-ac	RDyQGPLkEHEVTIF
P16638	K497-ac	TLFsRHTkAIVWGMQ
Q91V92	K536-ac	QKFYWGHkEILIPVF
P53396	K538-ac	yPFTGDHkQkFYWGH
P16638	K539-ac	FTGDHKQkFYWGHkE
P53396	K540-ac	FTGDHkQkFYWGHkE
Q91V92	K544-ac	EILIPVFkNMADAMK
P16638	K545-ac	QkFYWGHkEILIPVF
P53396	K546-ac	QkFYWGHkEILIPVF
P16638	K553-ac	EILIPVFkNMADAMK
P53396	K554-ac	EILIPVFkNMADAMR
P53396	K630-ac	PATVGGIkPGCFkIG
P53396	K635-ac	GIkPGCFkIGNtGGM
P16638	K731-ac	YKICRGIkEGRLTKP
Q91V92	K938-ac	AAAkMFSkAFDsGII
P16638	K947-ac	AAAKMFSkAFDsGII
P53396	K948-ac	AAAkMFSkAFDsGII
Q91V92	K952-ac	IPMEFVNkMKKEGkL
Q91V92	K958-ac	NkMKKEGkLIMGIGH
P53396	K962-ac	IPMEFVNkMkkEGkL
P16638	K964-ac	EFVNKMKkEGkLIMG
P16638	K967-ac	NKMKkEGkLIMGIGH
P53396	K968-ac	NkMkkEGkLIMGIGH
Q91V92	K968-ac	MGIGHRVksINNPDM
P16638	K977-ac	MGIGHRVkSINNPDM
P53396	K978-ac	MGIGHRVksINNPDM
Q91V92	K1067-ac	IGHYLDQkRLkQGLY
P16638	K1076-ac	IGHYLDQkRLkQGLY
P53396	K1077-ac	IGHyLDQkRLkQGLy
P16638	K1079-ac	YLDQkRLkQGLYRHP
Q8R5M5	K283-ac	LLTDVIGkDRVILGT
A2AKK5	K331-ac	NDELLDSkLHAQRAM
A0A0G2K2H6	K406-ac	HSWGEIQkFFRQHLL
Q5FVR5	K40-ac	TATVKDEkENLFQSk
Q5FVR5	K47-ac	kENLFQSkAFYKANE
Q5FVR5	K405-ac	HSWREIQkFFRQHLL
Q8BGG9	K411-ac	EIQKFFRkHLLQSGS
Q8BGG9	K419-ac	HLLQSGSkL______
Q99KI0	K31-ac	SVLCQRAkVAMSHFE
Q99798	K50-ac	IHYDLLEkNINIVRK
Q99KI0	K50-ac	IRYDLLEkNINIVRK
Q9ER34	K50-ac	IRYDLLEkNINIVRK
Q9ER34	K68-ac	RPLTLSEkIVyGHLD
Q9ER34	K86-ac	NQEIERGkTyLRLRP
Q99KI0	K138-ac	EAQVGGEkDLRRAkD
Q9ER34	K138-ac	EAQLGGEkDLRRAkD
Q99798	K144-ac	EKDLRRAkDINQEVy
Q99KI0	K144-ac	EkDLRRAkDINQEVY
Q9ER34	K144-ac	EkDLRRAkDINQEVy
Q99KI0	K160-ac	FLATAGAkYGVGFWR
Q99KI0	K225-ac	AGIPWELkCPkVIGV
Q99KI0	K228-ac	PWELkCPkVIGVkLT
Q9ER34	K228-ac	PWELKCPkVIGVkLT
Q99798	K233-ac	CPKVIGVkLTGsLSG
Q99KI0	K233-ac	CPkVIGVkLTGsLSG
Q9ER34	K233-ac	CPkVIGVkLTGTLSG
Q9ER34	K245-ac	LSGWTSPkDVILKVA
Q99KI0	K304-ac	FPYNHRMkkYLsKTG
Q9ER34	K304-ac	FPYNHRMkkYLSkTG
Q99KI0	K305-ac	PYNHRMkkYLsKTGR
Q9ER34	K305-ac	PYNHRMkkYLSkTGR
Q9ER34	K309-ac	RMkkYLSkTGRADIA
Q99798	K370-ac	EVGKVAEkEGWPLDI
Q99KI0	K370-ac	DVGTVAEkEGWPLDI
Q99KI0	K401-ac	GRSAAVAkQALAHGL
Q9ER34	K401-ac	GRSAAVAkQALAHGL
Q99KI0	K409-ac	QALAHGLkCkSQFTI
Q99KI0	K411-ac	LAHGLkCkSQFTITP
Q99KI0	K458-ac	CIGQWDRkDIkkGEk
Q99KI0	K461-ac	QWDRkDIkkGEkNTI
Q99KI0	K462-ac	WDRkDIkkGEkNTIV
Q9ER34	K462-ac	WDRKDIKkGEKNTIV
Q99KI0	K465-ac	kDIkkGEkNTIVTSY
Q99KI0	K517-ac	ETDFLTGkDGkkFkL
Q9ER34	K517-ac	ETDFLTGkDGkkFkL
Q99798	K520-ac	yLtGTDGkkFrLEAP
Q99KI0	K520-ac	FLTGkDGkkFkLEAP
Q9ER34	K520-ac	FLTGkDGkkFkLEAP
Q99798	K521-ac	LtGTDGkkFrLEAPD
Q99KI0	K521-ac	LTGkDGkkFkLEAPD
Q9ER34	K521-ac	LTGkDGkkFkLEAPD
Q99KI0	K523-ac	GkDGkkFkLEAPDAD
Q9ER34	K523-ac	GkDGkkFkLEAPDAD
Q99798	K534-ac	PDADELPkGEFDPGQ
Q99798	K549-ac	DtyQHPPkDSSGQHV
Q99KI0	K549-ac	DTYQHPPkDSsGQRV
Q9ER34	K549-ac	DTyQHPPkDSSGQRV
Q99798	K573-ac	QLLEPFDkWDGkDLE
Q99KI0	K573-ac	QLLEPFDkWDGkDLE
Q9ER34	K573-ac	QLLEPFDkWDGkDLE
Q99798	K577-ac	PFDkWDGkDLEDLQI
Q99KI0	K577-ac	PFDkWDGkDLEDLQI
Q9ER34	K577-ac	PFDkWDGkDLEDLQI
Q99KI0	K591-ac	ILIKVKGkCttDHIS
Q99798	K605-ac	SAAGPWLkFRGHLDN
Q99KI0	K605-ac	SAAGPWLkFRGHLDN
Q9ER34	K605-ac	SAAGPWLkFRGHLDN
Q99KI0	K628-ac	AINIENGkANSVRNA
Q9ER34	K628-ac	AINIENGkANSVRNA
Q99KI0	K651-ac	PDTArYYkkHGIRWV
Q99KI0	K652-ac	DTArYYkkHGIRWVV
Q9ER34	K652-ac	DTARYYKkHGIRWVV
Q99798	K689-ac	GGRAIITkSFARIHE
Q99KI0	K689-ac	GGRAIITkSFARIHE
Q9ER34	K689-ac	GGRAIITkSFARIHE
Q99798	K700-ac	RIHETNLkkQGLLPL
Q99KI0	K700-ac	RIHETNLkkQGLLPL
Q9ER34	K700-ac	RIHETNLkKQGLLPL
Q9ER34	K717-ac	ADPSDYNkIHPVDkL
Q99KI0	K723-ac	NKIHPVDkLTIQGLk
Q9ER34	K723-ac	NkIHPVDkLTIQGLk
Q99798	K730-ac	kLTIQGLkDFTPGkP
Q99KI0	K730-ac	kLTIQGLkDFAPGkP
Q9ER34	K730-ac	kLTIQGLkDFAPGKP
Q99KI0	K736-ac	LkDFAPGkPLkCVIk
Q99KI0	K739-ac	FAPGkPLkCVIkHPn
Q99798	K743-ac	kPLKCIIkHPNGTQE
Q99KI0	K743-ac	kPLkCVIkHPnGTQE
Q86TX2	K42-ac	RASLRDEkGALFQAH
O55137	K42-ac	RSVLRDEkGALFRAH
O88267	K42-ac	RAALRDEkGALFRAR
O55137	K222-ac	LRSHPEVkGPGIGLL
O88267	K222-ac	LRGHPEVkGPGIGLL
O88267	K233-ac	IGLLGIskGGELGLA
O88267	K290-ac	KMTKDGLkDVVDALQ
Q86TX2	K340-ac	FYANEACkRLQAHGR
Q86TX2	K400-ac	MAQVDAWkQLQTFFH
Q32MW3	K102-ac	TDPELRDkYVTVQNT
Q9DBK0	K235-ac	LKSVDMFkFRGPSTV
Q9DBK0	K309-ac	PRIQPISkDDFRRYQ
Q9DBK0	K460-ac	VVLVSRRkPLkDNNT
Q9DBK0	K463-ac	VSRRkPLkDNNTYTV
Q9QYR9	K83-ac	RSALRDEkGALFRAH
O55171	K83-ac	RAALRDEkGALFRAH
P49753	K104-ac	RASLRDEkGALFQAH
O55171	K141-ac	LVKRDVQkPYVVELE
Q9QYR9	K263-ac	LRSHPEVkGPGIGLL
O55171	K263-ac	LRGHPEVkGPGIGLL
O55171	K274-ac	IGLLGIskGGELGLA
Q9QYR9	K344-ac	LQSPLVDkkSFIPVE
O55171	K344-ac	LQSPLVDkKSFIPVE
Q9QYR9	K345-ac	QSPLVDkkSFIPVER
P49753	K402-ac	FYANEACkRLQAHGR
P49753	K462-ac	MAQVDAWkQLQTFFH
Q9QYR7	K53-ac	RSVLRDEkGALFRAH
Q9QYR7	K291-ac	PSVGINTkRVKRTKD
Q9QYR7	K301-ac	KRTKDGLkDIVDLLN
Q8BWN8	K42-ac	RSVLRDEkGALFRAH
Q6Q2Z6	K42-ac	RTALRDEkGALFRAH
O00154	K78-ac	VHGGTILkMIEEAGA
O00154	K157-ac	GAKKLTNkAtLWyVP
Q64559	K158-ac	GTKKLTNkATLWYVP
O00154	K168-ac	WyVPLSLkNVDkVLE
Q91V12	K169-ac	WYVPLSLkNVDkVLE
Q64559	K169-ac	WYVPLSLkNVDkVLE
O00154	K172-ac	LSLkNVDkVLEVPPV
Q64559	K173-ac	LSLkNVDkVLEVPPI
O00154	K198-ac	RKRyEAQkLERMETk
Q64559	K199-ac	RKRYEAQkLERMETK
O00154	K283-ac	DAINFHDkIRkGCVI
Q91V12	K284-ac	DAINFHDkIRKGCVI
O00154	K321-ac	PVVDSSQkRYRAAsA
Q64559	K363-ac	KKRFEEGkGRYLQMk
O14734	K52-ac	RHYWVPAkRLFGGQI
O14734	K91-ac	FVRAGDPkLPVLyQV
Q8VHK0	K171-ac	RDPNLHEkYRVGLNR
O14734	K311-ac	QEGVIRVkPQVsEsk
O14734	K318-ac	kPQVsEskL______
P58137	K319-ac	KPQVSESkL______
Q5U2X8	K32-ac	GSENKICkPLHIQEV
Q5U2X8	K42-ac	HIQEVRNkLREIVGV
Q9R0X4	K102-ac	tDPELRDkYVTVQNT
Q5U2X8	K102-ac	SDPDLRDkYLTVQNT
Q9Y305	K103-ac	sEPELREkyLTVQNT
Q9Y305	K156-ac	VDKIDMCkkSLsPEQ
Q9Y305	K157-ac	DKIDMCkkSLsPEQD
Q5U2X8	K165-ac	LSPEQDIkFTGHVSW
Q9Y305	K166-ac	LsPEQDIkFSGHVSW
Q5U2X8	K211-ac	VARDSENkGPAFVNP
Q9R0X4	K224-ac	NPLIPENkEEEELFK
Q5U2X8	K224-ac	NPLVPENkEEEELIT
Q9Y305	K250-ac	FSSTSLLkMAPSAEE
Q9Y305	K272-ac	FLSTLDPkTISFRSR
Q5U2X8	K272-ac	FLNTLDPkTISFQSR
Q9Y305	K292-ac	AVWMENSkLKSLEIC
Q5U2X8	K292-ac	AVWMEDTkLKSLDIC
Q9Y305	K407-ac	EVPLVFPkTYGESML
Q9R0X4	K423-ac	LDGQRHFkSMSTPVt
Q5U2X8	K423-ac	LDGQRHFkSMSTPVI
Q9R0X4	K432-ac	MSTPVtLkKDYPVEP
Q9R0H0	K65-ac	QRYEVAVkKSAtMVk
Q9R0H0	K72-ac	kKSAtMVkKMREFGI
Q15067	K89-ac	PDEIMWFkKLHLVNF
Q9R0H0	K89-ac	PEEIMWFkkLHMVNF
Q9R0H0	K159-ac	TTATYDPkTQEFILN
P07872	K159-ac	TTATYDPkTQEFILN
Q9R0H0	K174-ac	SPTVTSIkWWPGGLG
Q15067	K198-ac	AQLITKGkCyGLHAF
Q9R0H0	K216-ac	IREIGTHkPLPGITV
P07872	K216-ac	IREIGTHkPLPGITV
Q15067	K255-ac	PRENMLMkyAQVkPD
Q9R0H0	K255-ac	PRENMLMkYAQVkPD
P07872	K255-ac	PRENMLMkYAQVkPD
Q9R0H0	K260-ac	LMkYAQVkPDGTYVk
P07872	K260-ac	LMkYAQVkPDGTYVk
Q15067	K267-ac	kPDGTYVkPLSNKLT
Q9R0H0	K267-ac	kPDGTYVkPLSNkLT
P07872	K267-ac	kPDGTYVkPLSNkLT
Q9R0H0	K272-ac	YVkPLSNkLTYGTMV
P07872	K272-ac	YVkPLSNkLTYGTMV
Q9R0H0	K313-ac	VRRQsEIkRsEPEPQ
P07872	K313-ac	VRRQsEIkQSEPEPQ
Q9R0H0	K349-ac	HFLGRYIkETYMRIN
P07872	K349-ac	HFVGRYMkETYLRIN
Q15067	K437-ac	QTARFLMkSYDQVHS
Q9R0H0	K437-ac	QTARFLMkIYDQVQS
P07872	K437-ac	QTARFLMkIYDQVRS
Q9R0H0	K446-ac	YDQVQSGkLVGGMVs
P07872	K446-ac	YDQVRSGkLVGGMVS
Q9R0H0	K488-ac	DSLTEAYkLRAARLV
Q15067	K500-ac	RLVEIAAkNLQkEVI
Q9R0H0	K500-ac	RLVEIAAkNLQAQVs
Q15067	K504-ac	IAAkNLQkEVIHRKS
Q15067	K512-ac	EVIHRKSkEVAWNLT
Q9R0H0	K512-ac	QVsHRKskEVAWNLT
P07872	K512-ac	HVSHRKSkEVAWNLT
Q9R0H0	K542-ac	TVkVFADkLPKIQDR
P07872	K542-ac	VVKVFSDkLPkIQDk
P07872	K545-ac	VFSDkLPkIQDkAVQ
P07872	K549-ac	kLPkIQDkAVQAVLR
Q9R0H0	K637-ac	ENLFEWAkkSPLNkt
Q9R0H0	K638-ac	NLFEWAkkSPLNktE
Q15067	K643-ac	AKNsPLNkAEVHEsY
Q9R0H0	K643-ac	AkkSPLNktEVHEsy
P07872	K643-ac	AKKSPLNkTEVHESY
Q15067	K651-ac	AEVHEsYkHLKSLQS
Q9R0H0	K652-ac	EVHEsyykHLkPLQS
P07872	K652-ac	EVHESYHkHLkPLQS
Q9R0H0	K655-ac	EsyykHLkPLQSkL_
P07872	K655-ac	ESYHkHLkPLQSkL_
Q9R0H0	K660-ac	HLkPLQSkL______
P07872	K660-ac	HLkPLQSkL______
Q8BW35	K65-ac	QRYEVAVkKSATMVK
Q8BW35	K216-ac	IREIGTHkPLPGITV
Q8BW35	K349-ac	HFLGRYIkETYMRIN
P97562	K52-ac	PNTVLRRkVESIIQS
Q9QXD1	K66-ac	RDPVFNLkHLYFMTR
P97562	K66-ac	SDPVFNLkkLYFMTR
P97562	K67-ac	DPVFNLkkLYFMTRE
Q9QXD1	K137-ac	GSDEQIAkWGQLGKN
P97562	K336-ac	RPSDPEAkILEYQTQ
Q9QXD1	K419-ac	CGGHGYSkLSGLPTL
P97562	K453-ac	QVARFLMkSYLQAQA
P97562	K468-ac	SPGATPQkPLPQSVM
P97562	K523-ac	HRTQTLMkSGVDQHD
P97562	K556-ac	FITVKNFkEAVEkLD
P97562	K561-ac	NFkEAVEkLDkEPEI
P97562	K564-ac	EAVEkLDkEPEIQRV
Q9QXD1	K655-ac	RLFEWAQksPANTQE
Q9QXD1	K667-ac	TQENPAYkKYIRPLM
P97562	K668-ac	QENPAYKkYIRPLML
Q9EPL9	K8-ac	MGSLPEEkDSALWSD
Q63448	K18-ac	VLWSDIPkGPLSAYR
Q63448	K265-ac	NGFAMFHkVRIPRQN
Q63448	K341-ac	RQFGPTDkEEIPVLE
Q63448	K499-ac	YPGILGQkFMASSKA
Q9DBS4	K544-ac	FCLLYGTkLVFQERG
Q9D358	K35-ac	RKLVTDEkVSDNWRI
P41498	K113-ac	QVKNCKAkIELLGSY
P24666	K156-ac	CCRAFLEkAH_____
Q05117	K198-ac	KKQLAAAkEDYVLVA
Q4FZU0	K54-ac	HGARSPLkPLPLEDQ
Q4FZU0	K89-ac	ANLAGGPkPHSHYDT
Q8BP40	K226-ac	GISEDLEkVKTGVGI
Q4FZU0	K398-ac	AYSVSPEkYRRLCSQ
Q8BP40	K403-ac	VYSVSPEkYRTLCSK
Q924N5	K51-ac	IDGRTLskEsPSHGL
Q924N5	K211-ac	VIVVDTQkQLEkILK
Q924N5	K215-ac	DTQkQLEkILKIWkD
Q924N5	K221-ac	EkILKIWkDLPHLKA
Q96GR2	K236-ac	LKAVVIYkEPPPNKM
Q924N5	K650-ac	VSEIVGQkDEAVyQA
Q924N5	K678-ac	ARPyHIQkWAILERD
Q924N5	K709-ac	LTVLEKYkDIIDSFY
Q96CM8	K66-ac	syVQGCtkKHLNsKT
Q8VCW8	K106-ac	RLNFAQLkEEVDKAA
Q8VCW8	K179-ac	CKGIVFPkQFkTQQY
Q499N5	K179-ac	CKGIVFPkQFkTQQY
Q8VCW8	K182-ac	IVFPkQFkTQQYYDI
Q499N5	K182-ac	IVFPkQFkTQQYYNI
Q8VCW8	K191-ac	QQYYDILkQVCPELE
Q499N5	K191-ac	QQYYNILkQVCPELE
Q8VCW8	K199-ac	QVCPELEkAQPGALk
Q499N5	K199-ac	QVCPELEkAQPGALk
Q8VCW8	K206-ac	kAQPGALksERLPDL
Q499N5	K206-ac	kAQPGALkSERLPDL
Q96CM8	K296-ac	ERLKLHEkTPEQLRM
Q8VCW8	K296-ac	QRLKMPTkTAEELRL
Q499N5	K340-ac	SPSFNGKkALEAISR
Q8VCW8	K398-ac	LIRAIINkMNMkELV
Q499N5	K398-ac	LIRAIISkMNMKELV
Q8VCW8	K487-ac	FETVGQDkWYRTGDI
Q8VCW8	K510-ac	CKIVGRSkDMIIRGG
Q8VCW8	K531-ac	ELEDFFLkHPQVQEA
Q8VCW8	K544-ac	EAQVVGVkDERMGEE
Q8VCW8	K570-ac	TTTAEEIkAFCKGKI
Q499N5	K581-ac	KGKISHFkIPRYIVF
Q8VCW8	K614-ac	EQMEQHLkL______
Q3URE1	K181-ac	VYHGATEkPTEQPVE
Q3URE1	K306-ac	KLLDYYDkHFTQPHV
Q4G176	K324-ac	LRAVCEEkIRLMVSG
Q3URE1	K395-ac	IISENPQkGSPYIIH
Q3URE1	K419-ac	VTPGFEEkEGELLVR
Q3URE1	K437-ac	VFREYWDkPEETKSA
Q4G176	K439-ac	VFREYWNkPEETkSA
Q3URE1	K532-ac	SLSHGDLkEWARGVL
Q3URE1	K565-ac	QMGKVNKkELLkQLY
Q3URE1	K569-ac	VNKkELLkQLYPSGQ
P41216	K203-ac	LsVIFADkPEKAkLL
P18163	K203-ac	LSVIFADkPEKAKLL
P41216	K208-ac	ADkPEKAkLLLEGVE
P41216	K217-ac	LLEGVENkLTPCLKI
P41216	K264-ac	RVNRVKPkPPEPEDL
P41216	K357-ac	RLLMDDLkVLQPTIF
P18163	K357-ac	RLLMDDLkVLQPTIF
P33121	K386-ac	GQANTTLkRWLLDFA
P41216	K387-ac	GQANTsLkRWLLDFA
P18163	K387-ac	GQANTSVkRWLLDFA
P33121	K395-ac	WLLDFAskRKEAELR
P41216	K396-ac	WLLDFASkRKEAELR
P18163	K415-ac	RNNsLWDkLIFHkIQ
P18163	K420-ac	WDkLIFHkIQSSLGG
P18163	K518-ac	VKGANVFkGYLkDPA
P18163	K522-ac	NVFkGYLkDPARTAE
P41216	K533-ac	RTAEALDkDGWLHtG
P18163	K533-ac	RTAEALDkDGWLHTG
P41216	K544-ac	LHtGDIGkWLPnGTL
P18163	K544-ac	LHTGDIGkWLPNGTL
P41216	K552-ac	WLPnGTLkIIDRKKH
P18163	K552-ac	WLPNGTLkIIDRKKH
P33121	K561-ac	DRKKHIFkLAQGEyI
P41216	K562-ac	DRKKHIFkLAQGEYI
P41216	K573-ac	GEYIAPEkIENIYLR
P18163	K573-ac	GEYIAPEkIENIYLR
P41216	K633-ac	CRNKDINkAILDDLL
P18163	K633-ac	CRNKDINkAILEDMV
P41216	K641-ac	AILDDLLkLGkEAGL
P18163	K641-ac	AILEDMVkLGkNAGL
P18163	K644-ac	EDMVkLGkNAGLkPF
P41216	K649-ac	LGkEAGLkPFEQVkG
P18163	K649-ac	LGkNAGLkPFEQVKG
O95573	K122-ac	DEVQPNGkIFKKVIL
Q63151	K220-ac	SKELLQTkLKDIVSL
O95573	K521-ac	GGyFNTDkPHPRGEI
O95573	K673-ac	AISASLEkFEIPVkI
O95573	K699-ac	GLVtDAFkLKRKELk
O95573	K706-ac	kLKRKELkTHyQADI
O60488	K89-ac	LFDHAVSkFGkKDsL
O60488	K92-ac	HAVSkFGkKDsLGTR
O60488	K397-ac	QEMNYIQkTLFkIGy
O60488	K401-ac	YIQkTLFkIGyDYkL
O60488	K690-ac	GLVtDAFkLKRKELR
O88813	K104-ac	RKPNQPYkWISYKQV
Q8JZR0	K109-ac	PYKWISYkQVSDRAE
Q8JZR0	K341-ac	RLLPDDMkALkPTVF
Q8JZR0	K361-ac	LLNRVyDkVQNEAkt
O88813	K361-ac	LLNRVYDkVQNEAKT
Q8JZR0	K367-ac	DkVQNEAktPLKKFL
Q8JZR0	K399-ac	RRDSLWDkLVFSkIQ
Q8JZR0	K517-ac	kTQEVLDkDGWLHTG
Q8JZR0	K536-ac	WLPNGTLkIVDRKKN
O88813	K536-ac	WLPNGTLkIIDRKKN
Q8JZR0	K557-ac	GEYIAPEkIENVYSR
Q8JZR0	K625-ac	AILEDLQkIGKEGGL
Q9UKU0	K143-ac	GLLQHNCkACTDQFI
P33124	K356-ac	RLLsDDMkALRPTIF
P33124	K376-ac	LLNRMYDkIFHQADT
Q91VA0	K63-ac	AQMEEEGkRGPSPAF
Q91VA0	K81-ac	NGQGDEIkWSFRKLR
Q91VA0	K142-ac	MPGTTQLkAkDILYR
Q91VA0	K200-ac	LDFCSLIkSAsPDHT
Q91VA0	K214-ac	TCIkSKMkDPMAIFF
Q91VA0	K230-ac	SGTTGYPkMAkHNQG
Q91VA0	K249-ac	SYIPSCRkLLkLKTS
Q91VA0	K252-ac	PSCRkLLkLKTSDIL
Q91VA0	K352-ac	PEEYEQWkQRTGLsI
Q91VA0	K400-ac	DLQIIDEkGNILPPN
Q91VA0	K501-ac	AVVSSPDkDRGEVVK
Q91VA0	K527-ac	HDQEQLIkELQHHVk
Q91VA0	K534-ac	kELQHHVkSVTAPYk
Q91VA0	K541-ac	kSVTAPYkyPRkVEF
O70490	K59-ac	DHWASLEkAGKRSPG
Q08AH3	K75-ac	ALWWVNGkGKELMWN
O70490	K141-ac	MPGTTQMkSTDILYR
O70490	K180-ac	DCSFLKIkLLVSEkN
O70490	K186-ac	IkLLVSEkNREGWLN
Q08AH3	K195-ac	CDGWLNFkKLLNEAS
O70490	K195-ac	REGWLNFkALLKDAS
Q08AH3	K298-ac	FDPLVILkTLSSyPI
O70490	K406-ac	GNVLPPGkEGDMALR
O70490	K415-ac	GDMALRVkPIRPIGM
O70490	K450-ac	LLGDRGIkDTEGYFH
O70490	K532-ac	KVLQEHVkSVTAPYK
Q8K0L3	K540-ac	KSVTAPYkyPRKVEF
O70490	K557-ac	LPKTITGkIERAKLR
Q68CK6	K75-ac	ALWWVNGkGKELMWN
Q68CK6	K195-ac	CDGWLNFkKLLNEAS
Q68CK6	K298-ac	FDPLVILkTLSSyPI
Q3UNX5	K45-ac	ESMKQDFkIEIPEYF
Q6SKG1	K85-ac	WWVDGNGkEVRWSFE
Q3UNX5	K151-ac	GTTQLTQkDILYRLQ
Q6SKG1	K151-ac	GTTQLTQkDILYRLQ
Q6SKG1	K203-ac	REGWGNLkEMMKYAS
Q3UNX5	K336-ac	QNDMSSYkFNSLkHC
Q6SKG1	K336-ac	QNDITSYkFNSLKHC
Q3UNX5	K341-ac	SYkFNSLkHCVSAGE
Q3UNX5	K360-ac	EVMEQWRkKTGLDIY
Q3UNX5	K533-ac	SHDQEQLkKEIQEHV
Q3UNX5	K541-ac	KEIQEHVkKTTAPyK
Q8BGA8	K96-ac	WTFEELGkQSRKAAN
Q6AYT9	K96-ac	WTFEELGkQSRKAAN
Q8BGA8	K151-ac	GVSQLTAkDLKYRLQ
Q6AYT9	K151-ac	GISQLTQkDLKYRLQ
Q8BGA8	K302-ac	ELPRVDAkTILNTLC
Q8BGA8	K335-ac	QEDLTRYkFQCLRHC
Q6NUN0	K386-ac	CANPKGMkIKSGSMG
Q6NUN0	K394-ac	IKSGSMGkASPPYDV
Q8BGA8	K414-ac	GNVLPPGkEGNIAVR
Q8BGA8	K540-ac	RELQEHVkTVTAPyK
Q6AYT9	K540-ac	RELQEHVkTVTAPYK
D3ZZN3	K226-ac	GRVVELKkIVDEAVK
D3ZZN3	K389-ac	TAVRLLLkFGDAWVK
Q9NUB1	K396-ac	TAVRLLLkYGDAWVK
D3ZZN3	K615-ac	AVATKIAkYAVPDQI
D3ZZN3	K626-ac	PDQILVVkRLPKTRS
Q99NB1	K635-ac	LPKTRSGkVMRRLLR
Q9NUB1	K642-ac	LPKTRSGkVMRRLLR
G3V9U0	K90-ac	NFDVTKGkIFTEWMK
Q9NR19	K222-ac	DAFYRGEkLVNLkEL
Q9NR19	K418-ac	tAIRLLMkFGDEPVT
Q9QXG4	K418-ac	tAIRMLMkFGDDPVT
G3V9U0	K418-ac	TAIRMLMkFGDDPVT
Q9QXG4	K542-ac	RFETTYFkKFPGYYV
Q14DH7	K83-ac	AEQISWYkPWTKTLE
Q14DH7	K513-ac	GAFSGLWkNQEAFkH
Q14DH7	K519-ac	WkNQEAFkHLYFEKF
Q9H6R3	K524-ac	WKNQEAFkHLYFEKF
Q14DH7	K601-ac	LALCVLKkDVNASEE
Q14DH7	K657-ac	LSALVNGkPYKVTPT
P68133	K52-ac	VMVGMGQkDsyVGDE
P68134	K52-ac	VMVGMGQkDsyVGDE
P68136	K52-ac	VMVGMGQkDsyVGDE
P68133	K63-ac	VGDEAQskRGILtLk
P68134	K63-ac	VGDEAQskRGILtLk
P68136	K63-ac	VGDEAQskRGILTLk
P68133	K70-ac	kRGILtLkyPIEHGI
P68134	K70-ac	kRGILtLkyPIEHGI
P68136	K70-ac	kRGILTLkYPIEHGI
P68133	K86-ac	tNWDDMEkIWHHtFy
P68134	K86-ac	tNWDDMEkIWHHtFy
P68136	K86-ac	tNWDDMEkIWHHtFy
P68133	K115-ac	TEAPLNPkANREKMT
P68136	K115-ac	TEAPLNPkANREKMT
P68133	K193-ac	DLtDyLMkILtErGy
P68134	K193-ac	DLtDyLMkILtERGy
P68136	K193-ac	DLTDyLMkILTERGy
P68133	K215-ac	REIVRDIkEkLCyVA
P68134	K215-ac	REIVRDIkEkLCyVA
P68136	K215-ac	REIVRDIkEKLCyVA
P68133	K217-ac	IVRDIkEkLCyVALD
P68133	K317-ac	GIADRMQkEItALAP
P68134	K317-ac	GIADRMQkEItALAP
P68136	K317-ac	GIADRMQkEItALAP
P68133	K328-ac	ALAPstMkIkIIAPP
P68134	K328-ac	ALAPstMkIkIIAPP
P68136	K328-ac	ALAPsTMkIkIIAPP
P68133	K330-ac	APstMkIkIIAPPER
P68134	K330-ac	APstMkIkIIAPPER
P68136	K330-ac	APsTMkIkIIAPPER
P62736	K52-ac	VMVGMGQkDsyVGDE
P62737	K52-ac	VMVGMGQkDsyVGDE
P62736	K63-ac	VGDEAQskRGILtLk
P62737	K63-ac	VGDEAQskRGILtLk
P62736	K70-ac	kRGILtLkyPIEHGI
P62737	K70-ac	kRGILtLkyPIEHGI
P62736	K86-ac	tNWDDMEkIWHHsFy
P62737	K86-ac	tNWDDMEkIWHHSFY
P62736	K115-ac	TEAPLNPkANREKMT
P62736	K193-ac	DLtDyLMkILtErGy
P62737	K193-ac	DLtDyLMkILtERGy
P62736	K215-ac	REIVRDIkEkLCyVA
P62737	K215-ac	REIVRDIkEkLCyVA
P62736	K217-ac	IVRDIkEkLCyVALD
P62736	K317-ac	GIADRMQkEItALAP
P62737	K317-ac	GIADRMQkEItALAP
P62736	K328-ac	ALAPstMkIkIIAPP
P62737	K328-ac	ALAPstMkIkIIAPP
P62736	K330-ac	APstMkIkIIAPPER
P62737	K330-ac	APstMkIkIIAPPER
P60709	K50-ac	VMVGMGQkDsyVGDE
P60710	K50-ac	VMVGMGQkDsyVGDE
P60711	K50-ac	VMVGMGQkDsyVGDE
P60709	K61-ac	VGDEAQskRGILtLk
P60710	K61-ac	VGDEAQskRGILTLK
P60711	K61-ac	VGDEAQskRGILTLk
P60709	K68-ac	kRGILtLkyPIEhGI
P60711	K68-ac	kRGILTLkYPIEhGI
P60709	K113-ac	tEAPLNPkANREKMt
P60711	K113-ac	TEAPLNPkANREKMT
P60709	K191-ac	DLtDyLMkILtERGy
P60710	K191-ac	DLtDyLMkILTERGy
P60711	K191-ac	DLTDyLMkILTERGy
P60709	K213-ac	REIVRDIkEkLCyVA
P60710	K213-ac	REIVRDIkEkLCyVA
P60711	K213-ac	REIVRDIkEkLCyVA
P60709	K215-ac	IVRDIkEkLCyVALD
P60711	K291-ac	KCDVDIRkDLyANTV
P60709	K315-ac	GIADRMQkEItALAP
P60710	K315-ac	GIADRMQkEItALAP
P60711	K315-ac	GIADRMQkEItALAP
P60709	K326-ac	ALAPstMkIkIIAPP
P60710	K326-ac	ALAPstMkIkIIAPP
P60711	K326-ac	ALAPsTMkIkIIAPP
P60709	K328-ac	APstMkIkIIAPPER
P60710	K328-ac	APstMkIkIIAPPER
P60711	K328-ac	APsTMkIkIIAPPER
P60710	K373-ac	GPsIVHRkCF_____
Q6S545	K208-ac	TDMNKKDkQKRtALH
Q6S545	K227-ac	NGNSEVVkLLLDRRC
Q562R1	K51-ac	VMVGMGQkDCyVGDE
Q8BFZ3	K51-ac	VMVGMGQkDCYVGDE
Q562R1	K62-ac	VGDEAQSkrGVLTLk
Q562R1	K192-ac	DLtDyLMkILTERGY
Q8BFZ3	K192-ac	DLtDyLMkILTERGY
D3ZRN3	K192-ac	DLTDyLMkILTERGY
Q562R1	K329-ac	APsTMKIkIIAPPER
Q8BFZ3	K329-ac	APSTMKIkIIAPPER
D3ZRN3	K329-ac	APSTMKIkIIAPPER
P68032	K52-ac	VMVGMGQkDsyVGDE
P68033	K52-ac	VMVGMGQkDsyVGDE
P68035	K52-ac	VMVGMGQkDsyVGDE
P68032	K63-ac	VGDEAQskRGILtLk
P68033	K63-ac	VGDEAQskRGILtLk
P68035	K63-ac	VGDEAQskRGILTLk
P68032	K70-ac	kRGILtLkyPIEHGI
P68033	K70-ac	kRGILtLkyPIEHGI
P68035	K70-ac	kRGILTLkYPIEHGI
P68032	K86-ac	tNWDDMEkIWHHtFy
P68033	K86-ac	tNWDDMEkIWHHtFy
P68035	K86-ac	tNWDDMEkIWHHtFy
P68032	K115-ac	TEAPLNPkANREKMT
P68035	K115-ac	TEAPLNPkANREKMT
P68032	K193-ac	DLtDyLMkILtErGy
P68033	K193-ac	DLtDyLMkILtERGy
P68035	K193-ac	DLTDyLMkILTERGy
P68032	K215-ac	REIVRDIkEkLCyVA
P68033	K215-ac	REIVRDIkEkLCyVA
P68035	K215-ac	REIVRDIkEKLCyVA
P68032	K217-ac	IVRDIkEkLCyVALD
P68035	K293-ac	KCDIDIRkDLyANNV
P68033	K317-ac	GIADRMQkEItALAP
P68035	K317-ac	GIADRMQkEItALAP
P68032	K328-ac	ALAPstMkIkIIAPP
P68033	K328-ac	ALAPstMkIkIIAPP
P68035	K328-ac	ALAPsTMkIkIIAPP
P68032	K330-ac	APstMkIkIIAPPER
P68033	K330-ac	APstMkIkIIAPPER
P68035	K330-ac	APsTMkIkIIAPPER
P63261	K50-ac	VMVGMGQkDsyVGDE
P63260	K50-ac	VMVGMGQkDsyVGDE
P63259	K50-ac	VMVGMGQkDsyVGDE
P63261	K61-ac	VGDEAQskRGILtLk
P63260	K61-ac	VGDEAQskRGILTLK
P63259	K61-ac	VGDEAQskRGILTLk
P63261	K68-ac	kRGILtLkyPIEHGI
P63259	K68-ac	kRGILTLkYPIEHGI
P63261	K113-ac	tEAPLNPkANREKMt
P63259	K113-ac	TEAPLNPkANREKMT
P63261	K191-ac	DLtDyLMkILtERGy
P63260	K191-ac	DLtDyLMkILTERGy
P63259	K191-ac	DLTDyLMkILTERGy
P63261	K213-ac	REIVRDIkEkLCyVA
P63260	K213-ac	REIVRDIkEkLCyVA
P63259	K213-ac	REIVRDIkEkLCyVA
P63261	K215-ac	IVRDIkEkLCyVALD
P63259	K291-ac	KCDVDIRkDLyANTV
P63261	K315-ac	GIADRMQkEItALAP
P63260	K315-ac	GIADRMQkEItALAP
P63259	K315-ac	GIADRMQkEItALAP
P63261	K326-ac	ALAPstMkIkIIAPP
P63260	K326-ac	ALAPstMkIkIIAPP
P63259	K326-ac	ALAPsTMkIkIIAPP
P63261	K328-ac	APstMkIkIIAPPER
P63260	K328-ac	APstMkIkIIAPPER
P63259	K328-ac	APsTMkIkIIAPPER
P63267	K51-ac	VMVGMGQkDsyVGDE
P63268	K51-ac	VMVGMGQkDsyVGDE
P63269	K51-ac	VMVGMGQkDsyVGDE
P63267	K62-ac	VGDEAQskRGILtLk
P63268	K62-ac	VGDEAQskRGILtLk
P63269	K62-ac	VGDEAQskRGILTLk
P63267	K69-ac	kRGILtLkyPIEHGI
P63268	K69-ac	kRGILtLkyPIEHGI
P63269	K69-ac	kRGILTLkYPIEHGI
P63267	K85-ac	tNWDDMEkIWHHsFy
P63268	K85-ac	tNWDDMEkIWHHSFY
P63269	K85-ac	tNWDDMEkIWHHSFY
P63267	K114-ac	TEAPLNPkANREKMT
P63269	K114-ac	TEAPLNPkANREKMT
P63267	K192-ac	DLtDyLMkILtErGy
P63268	K192-ac	DLtDyLMkILtERGy
P63269	K192-ac	DLTDyLMkILTERGy
P63267	K214-ac	REIVRDIkEkLCyVA
P63268	K214-ac	REIVRDIkEkLCyVA
P63269	K214-ac	REIVRDIkEKLCyVA
P63267	K216-ac	IVRDIkEkLCyVALD
P63269	K292-ac	KCDIDIRkDLyANNV
P63267	K316-ac	GIADRMQkEItALAP
P63268	K316-ac	GIADRMQkEItALAP
P63269	K316-ac	GIADRMQkEItALAP
P63267	K327-ac	ALAPstMkIkIIAPP
P63268	K327-ac	ALAPstMkIkIIAPP
P63269	K327-ac	ALAPsTMkIkIIAPP
P63267	K329-ac	APstMkIkIIAPPER
P63268	K329-ac	APstMkIkIIAPPER
P63269	K329-ac	APsTMkIkIIAPPER
Q4VSW4	K300-ac	SDSSKKDkLYFFLKE
Q6AY16	K270-ac	EQGRPDEkFRRCLKL
Q9Z1P2	K31-ac	LLDPAWEkQQRKTFT
Q9Z1P2	K89-ac	RGKMRVHkISNVNKA
P12814	K95-ac	HkIsNVNkALDFIAs
P12814	K195-ac	PELIDyGkLRkDDPL
Q9Z1P2	K195-ac	PELIDYGkLRKDDPL
P12814	K198-ac	IDyGkLRkDDPLTNL
Q9Z1P2	K312-ac	TMQAMQQkLEDFRDY
Q9Z1P2	K331-ac	KPPKVQEkCQLEINF
Q9Z1P2	K376-ac	GCLEQAEkGYEEWLL
P12814	K398-ac	RLDHLAEkFRQkAsI
Q7TPR4	K398-ac	RLDHLAEkFRQkAsI
Q9Z1P2	K398-ac	RLDHLAEkFRQKAsI
P12814	K413-ac	HEAWtDGkEAMLRQK
Q7TPR4	K420-ac	KEAMLRQkDYETATL
Q9Z1P2	K420-ac	KEAMLRQkDYETATL
P12814	K436-ac	EIkALLKkHEAFEsD
P12814	K492-ac	NLGALTQkRREALER
Q7TPR4	K492-ac	NLGALtQkRREALER
Q7TPR4	K516-ac	QLYLEYAkRAAPFNN
Q9Z1P2	K563-ac	ATLPDADkERLAILG
Q7TPR4	K649-ac	IGPWIQTkMEEIGRI
P12814	K676-ac	sHLRQyEksIVNyKP
Q9Z1P2	K676-ac	SHLRQYEkSIVNYKP
XP_001061664	K38-ac	LLDPAWEkQQRKTFT
XP_001061664	K96-ac	RGKMRFHkIANVNKA
P35609	K181-ac	QNFHTSWkDGLGLCA
XP_001061664	K221-ac	LAMEIAEkHLDIPKM
XP_001061664	K239-ac	EDIVNtPkPDERAIM
XP_001061664	K338-ac	LENRTPEkTMQAMQK
XP_001061664	K346-ac	TMQAMQKkLEDFRDY
XP_001061664	K365-ac	KPPKVQEkCQLEINF
XP_001061664	K393-ac	AFMPSEGkMVsDIAG
XP_001061664	K410-ac	QRLEQAEkGYEEWLL
XP_001061664	K432-ac	RLEHLAEkFRQKAsT
P35609	K443-ac	EVRALLRkHEAFEsD
P35609	K499-ac	RLGTLTQkRREALER
P35609	K523-ac	QLHLEFAkRAAPFNN
XP_001061664	K640-ac	ELRNKWDkVkQLVPV
XP_001061664	K642-ac	RNKWDkVkQLVPVRD
XP_001061664	K706-ac	EDQMNQLkQYEHNII
XP_001061664	K775-ac	QILtRDAkGITQEQM
XP_001061664	K869-ac	FRILAsDkPYILAEE
Q8K551	K19-ac	LLDPAWEkQQRKTFT
Q8K551	K77-ac	KGKMRFHkIANVNkA
Q8K551	K83-ac	HkIANVNkALDFIAs
Q8K551	K183-ac	PDLIDYAkLRkDDPI
Q8K551	K186-ac	IDYAkLRkDDPIGNL
Q8K551	K202-ac	tAFEVAEkYLDIPKM
Q8K551	K220-ac	EDIVNtPkPDEKAIM
Q08043	K250-ac	NTPKPDEkAIMTYVs
Q8K551	K262-ac	AVNQENEkLMEEYEK
Q08043	K278-ac	TAANrICkVLAVNQE
Q8K551	K300-ac	sMsAMQRkLEDFRDY
Q8K551	K319-ac	KPPRVQEkCQLEINF
Q8K551	K347-ac	AFMPSEGkLVsDIAN
Q8K551	K386-ac	RLQHLAEkFQQkAsL
Q8K551	K390-ac	LAEkFQQkAsLHEAW
Q8K551	K401-ac	HEAWTRGkEEMLNQH
Q8K551	K480-ac	NLGtLTQkRRDALER
Q08043	K506-ac	NLGTLTQkRRDALER
Q8K551	K565-ac	GIQGEIQkICQTYGL
Q8K551	K637-ac	IGPWIQGkVEEVGRL
Q8K551	K692-ac	EGLVFDNkHTVYsME
Q8K551	K729-ac	QVLtRDAkGLsQEQL
O88990	K754-ac	QVLTRDAkGLSQEQL
Q9QXQ0	K50-ac	LLDPAWEkQQRKTFT
O43707	K83-ac	EDFRDGLkLMLLLEV
O43707	K108-ac	RGKMRVHkINNVNkA
O43707	K114-ac	HkINNVNkALDFIAs
Q9QXQ0	K114-ac	HKINNVNkALDFIAs
P57780	K115-ac	HKINNVNkALDFIAS
O43707	K214-ac	PELIEyDkLRkDDPV
Q9QXQ0	K214-ac	PELIEYDkLRKDDPV
O43707	K217-ac	IEyDkLRkDDPVTNL
O43707	K233-ac	NAFEVAEkyLDIPkM
O43707	K283-ac	TAANrICkVLAVNQE
O43707	K331-ac	tIQEMQQkLEDFRDy
Q9QXQ0	K331-ac	TIQEMQQkLEDFRDY
Q9QXQ0	K350-ac	KPPKVQEkCQLEINF
Q9QXQ0	K395-ac	QHLEQAEkGYEEWLL
O43707	K417-ac	RLDHLAEkFRQkAsI
Q9QXQ0	K417-ac	RLDHLAEkFRQKAsI
P57780	K418-ac	RLDHLAEkFRQkAsI
O43707	K432-ac	HEAWtDGkEAMLkHR
Q9QXQ0	K432-ac	HEAWTDGkEAMLkHR
O43707	K437-ac	DGkEAMLkHRDyETA
Q9QXQ0	K437-ac	DGkEAMLkHRDYETA
O43707	K455-ac	DIkALIRkHEAFEsD
Q9QXQ0	K518-ac	SRREALEkTEKQLET
P57780	K522-ac	EALEKTEkQLETIDQ
Q9QXQ0	K535-ac	QLHLEYAkRAAPFNN
O43707	K592-ac	EAILAIHkEAQRIAE
Q9QXQ0	K592-ac	EAILAIHkEAQRIAE
O43707	K622-ac	tPQIINskWEkVQQL
Q9QXQ0	K622-ac	TPQIINSkWEkVQQL
P57780	K623-ac	TPQIINSkWEkVQQL
O43707	K625-ac	IINskWEkVQQLVPk
Q9QXQ0	K625-ac	IINSkWEkVQQLVPk
P57780	K626-ac	IINSkWEkVQQLVPk
Q9QXQ0	K632-ac	kVQQLVPkRDHALLE
P57780	K692-ac	EDQLSHLkQYERSIV
P57780	K702-ac	ERSIVDYkPSLDLLE
O43707	K779-ac	AsFNHFDkDHGGALG
Q9QXQ0	K779-ac	ASFNHFDkDHGGALG
P57780	K780-ac	ASFNHFDkDHGGALG
O43707	K853-ac	DQVIASFkVLAGDkN
O43707	K859-ac	FkVLAGDkNFITAEE
O43707	K899-ac	VPGALDykSFSTALy
Q9NZ32	K221-ac	TCFVSDLkRGLkIQA
P61163	K32-ac	FAGDQIPkYCFPNYV
P61163	K230-ac	YLSINPQkDETLETE
P85515	K361-ac	KKMWVSKkEYEEDGA
P42025	K32-ac	FAGDQIPkYCFPNYV
Q641P0	K75-ac	DKPTYATkWPIRHGI
Q9GZN1	K260-ac	EEMVLSGkYkSGEQI
Q9H981	K447-ac	ADRKsAskPIGFEGD
XP_341394	K534-ac	ADRKSASkPIGFEGD
Q6AYS7	K4-ac	____MTTkGPESEHP
Q6AYS7	K153-ac	DEEVGGHkGMELFVk
Q6AYS7	K160-ac	kGMELFVkRPEFQAL
Q6AYS7	K218-ac	IEDTAAEkLHkVVNS
Q6AYS7	K221-ac	TAAEkLHkVVNSILA
Q6AYS7	K232-ac	SILAFREkERQRLQA
Q6AYS7	K244-ac	LQANPHLkEGAVTSV
Q6AYS7	K284-ac	VAPDVDMkAFEKQLQ
Q99JW2	K288-ac	VDMkAFEkQLQRWCQ
Q91XE4	K296-ac	EKHVAFLkSEkIRVt
Q5M876	K297-ac	EKRVAFLkSEKIRIS
P07311	K25-ac	VQGVFFRkHTQAEGK
P35745	K30-ac	MYTEGEAkKRGLVGW
P35745	K39-ac	RGLVGWVkNTSKGTV
P35745	K56-ac	QVQGPEEkVNSMKSW
P35745	K66-ac	SMKSWLSkVGSPSSR
P35745	K83-ac	RADFSNEkTISKLEY
P00813	K9-ac	AQtPAFDkPKVELHV
Q920P6	K33-ac	TILYYGKkRGIDLPA
P00813	K54-ac	LNVIGMDkPLTLPDF
Q920P6	K54-ac	RNIIGMDkPLSLPDF
P00813	K164-ac	HQPNWsPkVVELCkk
P00813	K170-ac	PkVVELCkkYQQQTV
P00813	K232-ac	kEAVDILkTERLGHG
Q920P6	K284-ac	THAVVRFkDDQANYS
P03958	K287-ac	VVRFKNDkANYSLNT
P00813	K312-ac	DTDyQMTkRDMGFTE
P00813	K323-ac	GFTEEEFkRLNINAA
Q920P6	K323-ac	GFTEEEFkRLNINAA
Q920P6	K341-ac	FLPEDEKkELLERLY
Q8NCV1-2	K141-ac	REDQPPGkVFKyRAP
O35598	K356-ac	KLYSDGKkKSLNTGI
O35598	K411-ac	ESKNLGQkENGNYIM
Q61824	K209-ac	RHKRETLkMTkYVEL
Q61824	K212-ac	RETLkMTkYVELVIV
Q61824	K740-ac	MRLLFTHkKTTMEkL
Q61824	K746-ac	HkKTTMEkLRCVHPS
Q9UKF2	K251-ac	VRMRIHLkALEVWTD
Q13443	K184-ac	VSNKDIEkETAkDEE
Q13443	K188-ac	DIEkETAkDEEEEPP
Q13443	K533-ac	VIFGSKAkAAPKDCF
P58397	K530-ac	KKWCMAGkCItVGkK
P58397	K536-ac	GkCItVGkKPESIPG
P58397	K1014-ac	KGTISNGkNPPTLKP
Q8WXS8	K717-ac	NSHCRTVkGTLGkAS
Q8WXS8	K722-ac	TVkGTLGkASKQAGA
Q8TE60	K311-ac	KMVEKHGkGNVTTYI
Q8TE60	K330-ac	NMVSGLFkDGTIGSD
O95450-2	K530-ac	PYFCKTKkGPPLDGT
O95450-2	K543-ac	GTMCAPGkFRPGAVA
P59510	K651-ac	RYSGIGtkDRCKLYC
O15072	K725-ac	TFTRTPRkLGyLKMF
Q9UNA0	K858-ac	VPKKSTPkVNSVTSH
Q9UKP5	K284-ac	SVMNIVAkLYRDSSL
Q86TH1	K895-ac	RGCDPLVkPVGRQAC
Q99MU3	K360-ac	SSSVAASkRVENGQE
P55265	K495-ac	PRCsPYKkLTECQLK
P55265	K574-ac	tILLEEAkAkDsGkS
P55265	K665-ac	PSVSAPSkkVAkQMA
P55265	K666-ac	SVSAPSkkVAkQMAA
P55265	K757-ac	SGPPHEPkFVYQAkV
P55265	K798-ac	VLIGENEkAERMGFT
P55265	K902-ac	kGDSLSLkGETVNDC
P55265	K1105-ac	PFIVNHPkVGRVsIY
P55265	K1115-ac	RVsIYDskRQSGKTK
P55265	K1159-ac	ELSRVSKkNIFLLFk
P55265	K1166-ac	kNIFLLFkKLCSFRY
Q9BUB4	K78-ac	IGQsKMRkNGDILND
Q60936	K324-ac	LGPHWRDkLEYFEER
Q5BJQ0	K328-ac	LGPHWRDkLEYFEER
Q60936	K536-ac	QDREAVLkKSIEMKF
Q5BJQ0	K597-ac	NLIPIMLkHRLIPPP
P26769	K1071-ac	VKGKGDLkTYFVNTE
Q8NFM4	K489-ac	LESWGAAkPFAHLSH
P84309	K1143-ac	LNDSTYDkAGKTHIK
P51828	K422-ac	HITEATLkHLDkAYE
P51828	K426-ac	ATLkHLDkAYEVEDG
O60503	K330-ac	LEVEkALkERMIHSV
O60503	K348-ac	IIADDLMkQGDEEsE
P35611	K140-ac	SDSIAYDkGEkLLRC
Q63028	K140-ac	SDSIAYDkGEkLLRC
Q63028	K143-ac	IAYDkGEkLLRCKLA
Q63028	K348-ac	LVLLDPGkYKAKsRs
Q63028	K439-ac	PLRHSFQkQQREKTR
P35612	K464-ac	RPKTTWMkADEVEKS
P35612	K576-ac	KKEVERKkLELDGEk
P35612	K583-ac	kLELDGEkEtAPEEP
P35612	K595-ac	EEPGsPAksAPAsPV
P35612	K681-ac	DtDVDTSkDktESVT
P35612	K683-ac	DVDTSkDktESVTSG
Q9UEY8	K436-ac	AQRQQREkTRWLNsP
Q8N7X0	K337-ac	IKDGKEVkDVkEFkP
Q8N7X0	K340-ac	GKEVkDVkEFkPESS
Q8N7X0	K343-ac	VkDVkEFkPESSLTT
Q8N7X0	K1509-ac	EREQSTRkENIQTGP
P06757	K6-ac	__MSTAGkVIKCKAA
P06757	K20-ac	AVLWEPHkPFTIEDI
P06757	K33-ac	DIEVAPPkAHEVRIK
P06757	K122-ac	TKNLTQPkGALLDGT
P06757	K137-ac	SRFSCRGkPIHHFIS
P06757	K230-ac	AVDINKDkFAKAKEL
P07327	K316-ac	LLTGRTWkGAILGGF
P07327	K324-ac	GAILGGFkSKECVPK
P06757	K327-ac	IFGGFKSkDAVPkLV
P06757	K332-ac	KSkDAVPkLVADFMA
P07327	K339-ac	LVADFMAkKFsLDAL
P06757	K341-ac	VADFMAKkFPLEPLI
P07327	K355-ac	THVLPFEkINEGFDL
P07327	K367-ac	FDLLHsGkSIRTILM
P00325	K100-ac	LFTPQCGkCRVCKNP
P00325	K213-ac	LSAVMGCkAAGAARI
P00325	K331-ac	KSKEGIPkLVADFMA
P00325	K339-ac	LVADFMAkKFsLDAL
P00325	K355-ac	THVLPFEkINEGFDL
P00325	K367-ac	FDLLHsGkSIRTVLT
P00329	K9-ac	STAGkVIkCkAAVLW
P00329	K20-ac	AVLWELHkPFTIEDI
P00329	K33-ac	DIEVAPPkAHEVRIk
P00326	K100-ac	LFTPQCGkCRICKNP
P00329	K105-ac	CGECRICkHPESNFC
P00329	K169-ac	DGASPLDkVCLIGCG
P00329	K227-ac	IIAVDINkDkFAKAk
P00329	K326-ac	IFGGFkSkDSVPkLV
P00329	K331-ac	kSkDSVPkLVADFMA
P00326	K339-ac	LVADFMAkKFSLDAL
P00329	K339-ac	LVADFMAkkFPLDPL
P00329	K340-ac	VADFMAkkFPLDPLI
P00329	K355-ac	THVLPFEkINEAFDL
Q9QYY9	K114-ac	PLTNLCGkLRNFkYP
P08319	K218-ac	LSAVMGCkAAGASRI
P08319	K254-ac	LNPRDLHkPIQEVII
P08319	K342-ac	PKLVTDYkNKKFNLD
P28474	K18-ac	AVAWEAGkPLSIEEI
P11766	K101-ac	IPQCGECkFCLNPkT
P11766	K107-ac	CkFCLNPkTNLCQkI
P11766	K226-ac	IIGVDINkDkFARAk
P28474	K226-ac	IIGIDINkDkFAKAk
P12711	K226-ac	IIGIDINkDkFAKAK
P11766	K228-ac	GVDINkDkFARAkEF
P12711	K228-ac	GIDINkDkFAKAKEF
P11766	K315-ac	LVTGRTWkGTAFGGW
P28474	K330-ac	kSVESVPkLVSEYMS
P12711	K330-ac	KSVESVPkLVSEYMS
P11766	K338-ac	LVSEYMSkKIkVDEF
P28474	K338-ac	LVSEYMSkKIKVDEF
P12711	K357-ac	LSFDQINkAFDLMHS
P11766	K366-ac	FELMHSGkSIRTVVK
P28332	K248-ac	CLNPQDLkKPIQEVL
Q64437	K226-ac	IIGIDINkDKFQKAL
P41682	K226-ac	IIGIDINkDkFQKAL
P41682	K228-ac	GIDINkDkFQKALDV
Q4QQW3	K62-ac	RYGAGVTkEVGMDLQ
Q8IWW8	K82-ac	NVCLMTDkNLSKLPP
Q4QQW3	K172-ac	NAPIGKGkPVTVPLk
Q4QQW3	K179-ac	kPVTVPLkPLIAVPT
Q8R0N6	K204-ac	IFDYEHLkVKTGIAS
Q4QQW3	K292-ac	HALRIVAkYLKRAVR
Q4QQW3	K445-ac	LPQERVTkLAPRAQs
Q99JT9	K54-ac	ENDPELEkIRKMRNY
Q9BV57	K73-ac	IITICKDkLPNYEEk
Q99JT9	K80-ac	TLPNYEEkIKMFFEE
NP_653345	K180-ac	VSLFKKDkAVLFTYD
Q15847	K70-ac	DtFsGIGkkFGLLK_
Q15847	K71-ac	tFsGIGkkFGLLK__
Q64640	K8-ac	MAAADEPkPkKLKVE
Q64640	K10-ac	AADEPkPkKLKVEAP
Q64640	K46-ac	VDKDFLDkYSLkPND
P55263	K47-ac	VDkDFLDkYSLkPND
P55264	K50-ac	FLDkYSLkPNDQILA
Q64640	K50-ac	FLDkYSLkPNDQILA
P55264	K60-ac	DQILAEDkHkELFDE
P55264	K62-ac	ILAEDkHkELFDELV
P55264	K70-ac	ELFDELVkKFkVEYH
Q64640	K70-ac	ELFDELVkKFkVEYH
P55264	K73-ac	DELVkKFkVEYHAGG
Q64640	K73-ac	DELVkKFkVEYHAGG
P55264	K161-ac	LAAANCYkKEkHLDL
P55263	K162-ac	LAAANCYkKEkHLDL
P55264	K177-ac	RNWVLVEkARVYYIA
P55264	K255-ac	REQGFETkDIKEIAK
Q64640	K255-ac	REQGFETkDIkEIAR
Q64640	K258-ac	GFETkDIkEIARKTQ
P55263	K270-ac	KkTQALPkMNSkRQR
P55263	K274-ac	ALPkMNSkRQRIVIF
Q9JKL8	K756-ac	WKNSSYGkVEGFWSK
Q9H2P0	K1035-ac	WKNSsYGkVEGFWSk
Q9H2P0	K1042-ac	kVEGFWSkDQSQWKN
Q6IQ32	K1018-ac	VTSVVPFkRQRNEsR
Q6PDY2	K43-ac	PENLSLLkSLLTQVR
Q60612	K231-ac	KYYGKELkIAKSLAL
Q9BRR6	K370-ac	LKEHGRSkSRASDLT
Q02589	K355-ac	ALYSLGSkEDTILGP
Q9NX46	K109-ac	HRFAQEYkKDPDRGY
P35348	K239-ac	VtLRIHRkNAPAGGs
P97717	K248-ac	MKEMSNSkELTLRIH
P08913	K190-ac	PLIsIEKkGGGGGPQ
P46656	K70-ac	ARsSsEDkITVHFKN
P24483	K70-ac	ARSSSEDkVTVHFkN
P24483	K76-ac	DkVTVHFkNRDGETL
Q16186	K21-ac	GsRGAsNkyLVEFrA
Q16186	K83-ac	FPDDCEFkRVPQCPS
Q9JKV1	K83-ac	FPDDCEFkRVPQCPS
Q9JMB5	K397-ac	KEGDTKDkKDEEEDM
P30566	K82-ac	kMAAEEEkRLRHDVM
P54822	K82-ac	QMAAEEEkRLRHDVM
P30566	K147-ac	SRLADFAkERASLPT
P54822	K284-ac	EMEEPFEkQQIGSSA
P30566	K295-ac	GSSAMPykRNPMRSE
P54822	K295-ac	GSSAMPYkRNPMRSE
P54822	K470-ac	EEVRPLLkPYGNEMA
P30520	K419-ac	ISNARAFkELPVNAQ
P46664	K419-ac	ISNARTFkELPVNAQ
D4AEP0	K419-ac	ISNARTFkELPVNAQ
Q8N142	K18-ac	PPGAGGVkRGRLQQE
P28650	K18-ac	PPGTGGVkRGRLQQE
M0R629	K18-ac	PPGTGGVkRGRLQQE
M0R629	K48-ac	WGDEGKGkVVDLLAT
P28650	K115-ac	GLFEEAEkNEKKGLK
M0R629	K115-ac	GLFEEAEkNEKKGLk
M0R629	K122-ac	kNEKKGLkDWEKRLI
P28650	K158-ac	QRQAQEGkNIGTTKK
M0R629	K158-ac	QRQAQEGkNIGTTKK
Q8N142	K174-ac	IGPTYSSkAARTGLR
M0R629	K222-ac	EGQLKRLkGFAERIR
Q8N142	K248-ac	EALHGPPkKILVEGA
M0R629	K410-ac	YETLPGWkADTTGAR
M0R629	K448-ac	VKWVGVGksRESMIQ
Q8C138	K3-ac	_____MTkTTTCVYH
Q8IUX7	K95-ac	EKTKDKGkkGKKDKG
Q8IUX7	K96-ac	KTKDKGkkGKKDKGP
Q640N1	K96-ac	KDKEKKGkkDkGPKA
Q640N1	K97-ac	DKEKKGkkDkGPKAt
Q640N1	K99-ac	EKKGkkDkGPKAtKP
Q8IUX7	K134-ac	ATKKPKEkPPkATKK
Q8IUX7	K137-ac	KPKEkPPkATKKPKE
Q8IUX7	K145-ac	ATKKPKEkPPkATKK
Q8IUX7	K148-ac	KPKEkPPkATKKPKE
Q8IUX7	K156-ac	ATKKPKEkPPkATKK
Q8IUX7	K159-ac	KPKEkPPkATKKPPS
Q8IUX7	K598-ac	GkSSRGLkIYAMEIS
Q6ZN18	K479-ac	TkVVHLSkLPkDTAL
P51825	K89-ac	AsENRLGkPkYPLIP
P51825	K91-ac	ENRLGkPkYPLIPDK
XP_223161	K219-ac	GSEDRPGkPRYPSCH
P51825	K238-ac	HGSSNNskGYCPAks
P51825	K244-ac	skGYCPAksPkDLAV
P51825	K247-ac	YCPAksPkDLAVKVH
P51825	K681-ac	SSLPAPskALSGPEP
XP_223161	K698-ac	SEGPQPGkRNCPKSP
[truncated: 46,182 more rows]
