# Supplementary material for: CURTAIN—A unique web-based tool for exploration and sharing of MS-based proteomics data
Source: Proc Natl Acad Sci U S A. 2024 Feb 7;121(7):e2312676121. doi: 10.1073/pnas.2312676121 (PMC10873628; doi:10.1073/pnas.2312676121)
Supplement: Supplementary file 10 — Code S02 (ZIP) [file pnas.2312676121.sd09.zip › Alessi-Lab-curtainPTM-4e27155/docs/assets/Kinase_Substrate_PSP.tsv]

GENE	KINASE	KIN_ACC_ID	KIN_ORGANISM	SUBSTRATE	SUB_GENE_ID	SUB_ACC_ID	SUB_GENE	SUB_ORGANISM	SUB_MOD_RSD	SITE_GRP_ID	SITE_+/-7_AA	DOMAIN	IN_VIVO_RXN	IN_VITRO_RXN	CST_CAT#
Dyrk2	DYRK2	Q5U4C9	mouse	NDEL1	83431	Q9ERR1	Ndel1	mouse	S336	1869686801	LGSsRPSsAPGMLPL			X
Pak2	PAK2	Q64303	rat	MEK1	170851	Q01986	Map2k1	rat	S298	448284	RtPGRPLsSYGMDSR	Pkinase		X	9128; 98195
Pak2	PAK2	Q64303	rat	PRKD1	85421	Q9WTQ1	Prkd1	rat	S203	449896	GVRRRRLsNVsLTGL		X
Pak2	PAK2	Q64303	rat	prolactin	5617	P01236	PRL	human	S207	451732	LHCLRRDsHKIDNYL	Hormone_1		X
Pak2	PAK2	Q64303	rat	prolactin	24683	P01237	Prl	rat	S206	451732	IRCLRRDsHKVDNYL	Hormone_1		X
EIF2AK1	HRI	Q9BQI3	human	eIF2-alpha	100339093	P83268	EIF2S1	rabbit	S51	447635	RILLsELsR______	S1		X	3398; 5199
EIF2AK1	HRI	Q9BQI3	human	eIF2-alpha	54318	P68101	Eif2s1	rat	S52	447635	MILLSELsRRRIRSI	S1		X	3597; 9721; 3398; 5199; 53085
EIF2AK1	HRI	Q9BQI3	human	eIF2-alpha	1965	P05198	EIF2S1	human	S52	447635	MILLsELsRRRIRsI	S1		X	3597; 9721; 3398; 5199; 53085
EIF2AK1	HRI	Q9BQI3	human	eIF2-alpha	1965	P05198	EIF2S1	human	S49	450210	IEGMILLsELsRRRI	S1		X
PRKCD	PKCD	Q05655	human	syndecan-4	24771	P34901	Sdc4	rat	S183	449863	MKKKDEGsYDLGKKP	Syndecan	X	X
PRKCD	PKCD	Q05655	human	ANKRD54	223690	Q91WK7	Ankrd54	mouse	S14	239773904	GADDESRsGRsssDG		X
PRKCD	PKCD	Q05655	human	HDAC5	10014	Q9UQL6	HDAC5	human	S259	447995	FPLRkTAsEPNLKVR			X	3443
PRKCD	PKCD	Q05655	human	PTPRA iso2	5786	P18433-2	PTPRA	human	S204	447612	PLLARSPsTNRKYPP		X
PRKCD	PKCD	Q05655	human	Bcl-2	596	P10415	BCL2	human	S70	448395	RDPVARtsPLQtPAA		X		2834; 2827
PRKCD	PKCD	Q05655	human	hnRNP K	3190	P61978	HNRNPK	human	S302	457408	GrGGrGGsrArNLPL		X	X
PRKCD	PKCD	Q05655	human	NHE1	6548	P19634	SLC9A1	human	S648	3880766	KTRQRLRsYNRHtLV	NEXCaM_BD		X
PRKCD	PKCD	Q05655	human	SHOC2	8036	Q9UQ13	SHOC2	human	T71	34669125	VAFSVDNtIKRPNPA			X
PRKCD	PKCD	Q05655	human	TNNI3	21954	P48787	Tnni3	mouse	T144	451483	RGKFKRPtLRRVRIs	Troponin	X
PRKCD	PKCD	Q05655	human	IRS1	25467	P35570	Irs1	rat	S612	447562	DDGyMPMsPGVAPVP			X	3193; 2386; 3203
PRKCD	PKCD	Q05655	human	BVR	644	P53004	BLVRA	human	S237	4774274	sFHFksGsLENVPNV	Biliv-reduc_cat	X	X
PRKCD	PKCD	Q05655	human	MUC1	4582	P15941	MUC1	human	T1224	455682	RyVPPsstDRsPyEK		X	X
PRKCD	PKCD	Q05655	human	ADD1	118	P35611	ADD1	human	S726	449829	KKKFRtPsFLKKsKK		X	X
PRKCD	PKCD	Q05655	human	TNNT2	286816	P13789	TNNT2	cow	T191	449038	GYIQKAQtERKsGKR	Troponin		X
PRKCD	PKCD	Q05655	human	p47phox	653361	P14598	NCF1	human	S370	451730	PAVPPRPsADLILNR	p47_phox_C		X
PRKCD	PKCD	Q05655	human	IRS1	25467	P35570	Irs1	rat	S307	447558	TEsITATsPASMVGG			X	2381
PRKCD	PKCD	Q05655	human	FBXO25	26260	Q8TCJ0	FBXO25	human	S178	37043701	DLLQDLSsTLCILIR		X	X
PRKCD	PKCD	Q05655	human	ENOX2	10495	Q16206	ENOX2	human	S504	25602101	ENLKEKEsCASRLCA		X	X
PRKCD	PKCD	Q05655	human	DRP1	114114	O35303	Dnm1l	rat	S635	454690	PIPIMPAsPQKGHAV		X	X	3455; 4494
PRKCD	PKCD	Q05655	human	MARK2	2011	Q7KZI7	MARK2	human	T596	453427	rGVssRstFHAGQLR		X	X
PRKCD	PKCD	Q05655	human	MYBPC3	17868	O70468	Mybpc3	mouse	S302	471081	sLLKKRDsFRRDskL			X
PRKCD	PKCD	Q05655	human	TNNI3	7137	P19429	TNNI3	human	T143	451483	RGKFKRPtLRrVrIs	Troponin		X
PRKCD	PKCD	Q05655	human	FRA1	8061	P15407	FOSL1	human	T217	1270902	LEPEALHtPTLMTtP		X
PRKCD	PKCD	Q05655	human	BEST1	7439	O76090	BEST1	human	S358	9720901	SAQFRRAsFMGSTFN			X
PRKCD	PKCD	Q05655	human	P70S6KB	6199	Q9UBS0	RPS6KB2	human	S473	450071	PPSGTKKsKRGRGRP		X	X
PRKCD	PKCD	Q05655	human	p40phox	4689	Q15080	NCF4	human	S315	448265	RQARGLPsQKRLFPW	PB1	X
PRKCD	PKCD	Q05655	human	p47phox	653361	P14598	NCF1	human	S303	449405	RGAPPRRssIRNAHs	NECFESHC		X
PRKCD	PKCD	Q05655	human	CARD9	64170	Q9H257	CARD9	human	T231	23017301	CKVERKHtLKLRHAM		X	X
PRKCD	PKCD	Q05655	human	RGS9	281453	O46469	RGS9	cow	S475	449027	MSKLDRRsQLRKEPP			X
PRKCD	PKCD	Q05655	human	ITGB2	3689	P05107	ITGB2	human	T758	448533	NPLFksAtttVMNPk	Integrin_b_cyt		X
PRKCD	PKCD	Q05655	human	PKCD	5580	Q05655	PRKCD	human	T218	7445829	TAANSRDtIFQkERF			X
PRKCD	PKCD	Q05655	human	TRPV4	59341	Q9HBA0	TRPV4	human	S162	10272403	FDIVSRGsTADLDGL		X
PRKCD	PKCD	Q05655	human	L-plastin	3936	P13796	LCP1	human	S5	450852	___MARGsVsDEEMM		X
PRKCD	PKCD	Q05655	human	SQSTM1	8878	Q13501	SQSTM1	human	S349	14580829	sskEVDPstGELQsL		X	X	95697; 16177; 12074
PRKCD	PKCD	Q05655	human	K8	3856	P05787	KRT8	human	S74	448539	tVNQsLLsPLVLEVD	Keratin_2_head	X
PRKCD	PKCD	Q05655	human	GAPDH	2597	P04406	GAPDH	human	T246	23109023	NVsVVDLtCRLEkPA	Gp_dh_C	X	X
PRKCD	PKCD	Q05655	human	GAPDH	2597	P04406	GAPDH	human	S241	9425118	RVPtANVsVVDLtCR	Gp_dh_C		X
PRKCD	PKCD	Q05655	human	NRG1 iso6	3084	Q02297-6	NRG1	human	S286	28076401	LHDRLRQsLRSERNN	Neuregulin	X
PRKCD	PKCD	Q05655	human	p47phox	653361	P14598	NCF1	human	S328	449404	QDAYRRNsVRFLQQR	NECFESHC		X
PRKCD	PKCD	Q05655	human	DAP3	7818	P51398	DAP3	human	S31	2226208	MGTQARQsIAAHLDN			X
PRKCD	PKCD	Q05655	human	STAT1	6772	P42224	STAT1	human	S727	447753	TDNLLPMsPEEFDEV	STAT1_TAZ2bind	X		9177; 8826
PRKCD	PKCD	Q05655	human	p40phox	4689	Q15080	NCF4	human	T154	448266	LRRLRPRtRKVKSVs		X		4311
PRKCD	PKCD	Q05655	human	PKCD	5580	Q05655	PRKCD	human	S503	4270924	kENIFGEsRAstFCG	Pkinase		X
PRKCD	PKCD	Q05655	human	PPAR-alpha	25747	P37230	Ppara	rat	T129	457548	CKGFFRRtIRLKLAY	zf-C4		X
PRKCD	PKCD	Q05655	human	S6	6194	P62753	RPS6	human	S235	448092	IAKRRRLssLRAsts		X		5006; 4856; 4857; 4858; 4851; 4803; 2211; 3945; 3985; 5316; 4854; 8520; 9865; 14733; 27036; 34411; 62016
PRKCD	PKCD	Q05655	human	ITGB2	3689	P05107	ITGB2	human	S745	448532	FEkEKLksQWNNDNP	Integrin_b_cyt		X
PRKCD	PKCD	Q05655	human	DBI	100008823	Q8WN94	DBI	rabbit	T65	2833502	AWNELKGtSKESAMR	ACBP	X
PRKCD	PKCD	Q05655	human	PKCD	5580	Q05655	PRKCD	human	S299	483986	NQVtQRAsRRsDsAs		X	X
PRKCD	PKCD	Q05655	human	SLC29A1	2030	Q99808	SLC29A1	human	S281	21326706	QPTNESHsIkAILkN	Nucleoside_tran	X
PRKCD	PKCD	Q05655	human	PPAR-alpha	25747	P37230	Ppara	rat	S110	457547	RICGDKAsGYHYGVH	zf-C4		X
PRKCD	PKCD	Q05655	human	TIRAP	114609	P58753	TIRAP	human	Y106	463809	AAQDLVSyLEGSTAS	TIR_2		X
PRKCD	PKCD	Q05655	human	TNNT2	286816	P13789	TNNT2	cow	T200	451556	RKsGKRQtEREKKKK	Troponin		X
PRKCD	PKCD	Q05655	human	DAP3	7818	P51398	DAP3	human	S280	2226203	tLKREDksPIAPEEL	DAP3		X
PRKCD	PKCD	Q05655	human	Cortactin	2017	Q14247	CTTN	human	S405	447700	KtQtPPVsPAPQPtE		X
PRKCD	PKCD	Q05655	human	DAB2	1601	P98082	DAB2	human	S24	451211	QAAPKAPsKKEKKKG			X
PRKCD	PKCD	Q05655	human	PTPN22	26191	Q9Y2R2	PTPN22	human	S35	1725300	FLkLkRQsTKYKADK		X	X
PRKCD	PKCD	Q05655	human	PRKD1	5587	Q15139	PRKD1	human	S742	448590	GEksFRRsVVGtPAy	Pkinase	X	X
PRKCD	PKCD	Q05655	human	PKCD	5580	Q05655	PRKCD	human	S302	478497	tQRAsRRsDsAssEP			X
PRKCD	PKCD	Q05655	human	p47phox	653361	P14598	NCF1	human	S348	451728	PGPQsPGsPLEEERQ		X	X
PRKCD	PKCD	Q05655	human	eNOS	287024	P29473	NOS3	cow	S1179	447884	TSRIRtQsFsLQERH		X		9570
PRKCD	PKCD	Q05655	human	BVR	644	P53004	BLVRA	human	S230	478716	LKRNRyLsFHFksGs	Biliv-reduc_cat	X	X
PRKCD	PKCD	Q05655	human	PKCD	5580	Q05655	PRKCD	human	S645	448591	LNEkARLsysDKNLI	Pkinase_C		X	9376
PRKCD	PKCD	Q05655	human	CACNA1C	100101555	P15381	CACB	rabbit	S1674	480102	QGLVGKPsQRNALSL			X
PRKCD	PKCD	Q05655	human	HMGA1	117062	Q8K585	Hmga1	rat	S44	479856	PGTALVGsQKEPSEV			X
PRKCD	PKCD	Q05655	human	TNNI3	511094	P08057	TNNI3	cow	S24	448423	PPPVRRRssANYRAY	Troponin-I_N		X
PRKCD	PKCD	Q05655	human	DAP3	7818	P51398	DAP3	human	T237	2226209	ItRVRNAtDAVGIVL	DAP3		X
PRKCD	PKCD	Q05655	human	PKCD	5580	Q05655	PRKCD	human	S304	483987	RAsRRsDsAssEPVG		X	X
PRKCD	PKCD	Q05655	human	FGF1	2246	P05230	FGF1	human	S131	31954800	VGLKKNGsCKRGPRT	FGF	X	X
PRKCD	PKCD	Q05655	human	PKCD	5580	Q05655	PRKCD	human	T295	4272376	AEALNQVtQRAsRRs			X
PRKCD	PKCD	Q05655	human	NRF2	18024	Q60795	Nfe2l2	mouse	S40	450082	SREVFDFsQRQKDYE		X
PRKCD	PKCD	Q05655	human	AML3	12393	Q08775	Runx2	mouse	S326	460575	KLDDSKPsLFSDRLS			X
PRKCD	PKCD	Q05655	human	SMPD1	6609	P17405	SMPD1	human	S510	477185	DGNYSGSsHVVLDHE		X	X
PRKCD	PKCD	Q05655	human	H3	8350	P68431	H3C1	human	T45	455679	PHryrPGtVALrEIR	Histone	X	X
PRKCD	PKCD	Q05655	human	CHAT iso3	1103	P28329-3	CHAT	human	S476	454037	HKAAVPAsEKLLLLK	Carn_acyltransf		X
PRKCD	PKCD	Q05655	human	CYBA	1535	P13498	CYBA	human	T147	7103047	ERPQIGGtIkQPPsN	Cytochrom_B558a		X
PRKCD	PKCD	Q05655	human	PTPRA iso2	5786	P18433-2	PTPRA	human	S180	1869333505	QAGSHSNsFRLSNGR		X
PRKCD	PKCD	Q05655	human	p53	7157	P04637	TP53	human	S46	447536	AMDDLMLsPDDIEQW		X	X	2521
PRKCD	PKCD	Q05655	human	PR	5241	P06401	PGR	human	S400	449842	GAEAsARsPRSYLVA	Prog_receptor	X
PRKCD	PKCD	Q05655	human	PREX1	57580	Q8TCU6	PREX1	human	S313	18704701	RVtGsKKsTKRTKsI		X	X
PRKCD	PKCD	Q05655	human	TACE	6868	P78536	ADAM17	human	T735	449804	kPFPAPQtPGRLQPA		X
PRKCD	PKCD	Q05655	human	Ebp1	288778	Q6AYD3	Pa2g4	rat	S360	478276	ELKALLQsSASRKTQ			X
PRKCD	PKCD	Q05655	human	CDH1	999	P12830	CDH1	human	T790	55578700	TRNDVAPtLMsVPRy	Cadherin_C	X	X
PRKCD	PKCD	Q05655	human	ANKRD54	223690	Q91WK7	Ankrd54	mouse	S19	239773906	SRsGRsssDGECAVA		X
PRKCD	PKCD	Q05655	human	IRS1	3667	P35568	IRS1	human	S574	451681	RLPGHRHsAFVPTRs			X
PRKCD	PKCD	Q05655	human	C5aR	728	P21730	C5AR1	human	S334	448819	sVVREsKsFTRsTVD			X
PRKCD	PKCD	Q05655	human	PLSCR3	57048	Q9NRY6	PLSCR3	human	T21	457790	PPPPYPVtPGYPEPA		X	X
PRKCD	PKCD	Q05655	human	GLRB	14658	P48168	Glrb	mouse	S425	2048205	NDFSIVGsLPRDFEL	Neur_chan_memb		X
PRKCD	PKCD	Q05655	human	NADK	65220	O95544	NADK	human	S46	1210510	RGRAKsrsLsAsPAL		X
PRKCD	PKCD	Q05655	human	TNNI3	511094	P08057	TNNI3	cow	S79	451839	GEKGRALsTRCQPLE	Troponin		X
PRKCD	PKCD	Q05655	human	TRPV4	59341	Q9HBA0	TRPV4	human	T175	10272405	GLLPFLLtHKKRLTD		X
PRKCD	PKCD	Q05655	human	DBI	100008823	Q8WN94	DBI	rabbit	T42	2833500	AtVGDVNtERPGMLD	ACBP	X
PRKCD	PKCD	Q05655	human	IRS1	25467	P35570	Irs1	rat	S24	455604	GYLRKPKsMHKRFFV	PH		X
PRKCD	PKCD	Q05655	human	PPP1R14A	94274	Q96A00	PPP1R14A	human	T38	449098	QkRHARVtVkYDRRE	PP1_inhibitor		X
PRKCD	PKCD	Q05655	human	p47phox	653361	P14598	NCF1	human	S320	451726	QRsRKRLsQDAYRRN	NECFESHC		X
PRKCD	PKCD	Q05655	human	p47phox	653361	P14598	NCF1	human	S359	451729	EERQtQRsKPQPAVP	p47_phox_C		X
PRKCD	PKCD	Q05655	human	TNNI3	511094	P08057	TNNI3	cow	S44	450690	AKKKSKIsAsRKLQL			X
PRKCD	PKCD	Q05655	human	G6PD iso3	2539	P11413-3	G6PD	human	S210	15207801	FGRDLQSsDRLSNHI	G6PD_N	X	X
PRKCD	PKCD	Q05655	human	CACNA1C	100101555	P15381	CACB	rabbit	S1928	455278	ASLGRRAsFHLECLK	CAC1F_C		X
PRKCD	PKCD	Q05655	human	NADK	65220	O95544	NADK	human	S64	467326	kEFRRtRsLHGPCPV		X
PRKCD	PKCD	Q05655	human	CDK5	1020	Q00535	CDK5	human	T77	900975700	LHsDkKLtLVFEFCD	Pkinase	X
PRKCD	PKCD	Q05655	human	LIMK2	3985	P53671	LIMK2	human	S283	456167	EGtLRRRsLRRsNsI		X	X
PRKCD	PKCD	Q05655	human	TNNT2	286816	P13789	TNNT2	cow	T281	451557	TRGKAKVtGRWK___	Troponin		X
PRKCD	PKCD	Q05655	human	TNNI3	511094	P08057	TNNI3	cow	T145	451483	RGKFKRPtLRRVRIS	Troponin		X
PRKCD	PKCD	Q05655	human	DAP3	7818	P51398	DAP3	human	S185	2226206	FDQPLEAstWLkNFk	DAP3		X
PRKCD	PKCD	Q05655	human	EAR-2	2063	P10588	NR2F6	human	S83	25802106	CKSFFKRsIRRNLsY	zf-C4		X
PRKCD	PKCD	Q05655	human	PIP5K1B	18719	P70181	Pip5k1b	mouse	S413	27461455	PSKKRCNsIAALKAT			X
PRKCD	PKCD	Q05655	human	p47phox	653361	P14598	NCF1	human	S304	449406	GAPPRRssIRNAHsI	NECFESHC	X	X
PRKCD	PKCD	Q05655	human	NMDAR2B	24410	Q00960	Grin2b	rat	S1303	450171	NKLRRQHsyDtFVDL	NMDAR2_C	X		71335
PRKCD	PKCD	Q05655	human	IRS1	3667	P35568	IRS1	human	S323	451399	MVGGKPGsFRVRAss			X	5610
PRKCD	PKCD	Q05655	human	TNNI3	7137	P19429	TNNI3	human	S23	448423	PAPIRRRssNyRAyA	Troponin-I_N		X	4004
PRKCD	PKCD	Q05655	human	CACNA1C	100101555	P15381	CACB	rabbit	S528	486358	ARLAHRIsKSKFsRY			X
PRKCD	PKCD	Q05655	human	HVCN1 iso4	84329	Q96D96-4	HVCN1	human	S77	12064203	GMLRKLFsSHRFQVI			X
PRKCD	PKCD	Q05655	human	gp130	3572	P40189	IL6ST	human	T890	455688	GQVERFEtVGMEAAt		X	X
PRKCD	PKCD	Q05655	human	TAGLN	25123	P31232	Tagln	rat	S181	469978	VIGLQMGsNrGAsQA	Calponin	X
PRKCD	PKCD	Q05655	human	DAP3	7818	P51398	DAP3	human	T186	2226207	DQPLEAstWLkNFkT	DAP3		X
PRKCD	PKCD	Q05655	human	PKCD	5580	Q05655	PRKCD	human	T141	1028305	EDEAkFPtMNRRGAI			X
PRKCD	PKCD	Q05655	human	RPS3	6188	P23396	RPS3	human	S6	8046503	__MAVQIskkRkFVA		X	X
PRKCD	PKCD	Q05655	human	ANKRD54	223690	Q91WK7	Ankrd54	mouse	S17	239773905	DESRsGRsssDGECA		X
PRKCD	PKCD	Q05655	human	VRK1	22367	Q80X41	Vrk1	mouse	S355	483969	SVKTRPAsKKRKKEA		X	X
PRKCD	PKCD	Q05655	human	PRKD1	5587	Q15139	PRKD1	human	S738	448589	ARIIGEksFRRsVVG	Pkinase	X	X	2054
PRKCD	PKCD	Q05655	human	PLD2	5338	O14939	PLD2	human	T566	15343400	FIQRWNFtKTTKAKy		X	X
PRKCD	PKCD	Q05655	human	BAG3	9531	O95817	BAG3	human	S187	12217052	sSSSSSAsLPsSGRs		X	X
PRKCD	PKCD	Q05655	human	MCU	90550	Q8NE86	MCU	human	S92	27259017	VISVRLPsRRERCQF			X
PRKCD	PKCD	Q05655	human	CHAT iso3	1103	P28329-3	CHAT	human	S440	449057	VPTYESAsIRRFQEG	Carn_acyltransf		X
PRKCD	PKCD	Q05655	human	FRA1	8061	P15407	FOSL1	human	T227	50205700	LMTtPSLtPFtPSLV		X
PRKCD	PKCD	Q05655	human	HMGA1	117062	Q8K585	Hmga1	rat	S64	3136103	PRGRPKGsKNKGTAK			X
PRKCD	PKCD	Q05655	human	SHC1 iso2	6464	P29353-2	SHC1	human	S29	448791	EEWTRHGsFVNKPTR		X	X
PRKCD	PKCD	Q05655	human	EGFR	1956	P00533	EGFR	human	T678	448053	RHIVRKRtLRRLLQE		X		14343
PRKCD	PKCD	Q05655	human	HuR	1994	Q15717	ELAVL1	human	S318	2246702	GDkILQVsFkTNkSH		X	X
PRKCD	PKCD	Q05655	human	TIF1B	21849	Q62318	Trim28	mouse	S473	452391	SGMkRsRsGEGEVSG		X
PRKCD	PKCD	Q05655	human	S6	6194	P62753	RPS6	human	S236	448093	AKRRRLssLRAstsK		X		5006; 4856; 4857; 4858; 4851; 4803; 2211; 3945; 3985; 5316; 4854; 8520; 9865; 14733; 27036; 34411; 62016
PRKCD	PKCD	Q05655	human	HAX1	10456	O00165	HAX1	human	S210	37043700	QPkSYFksIsVtkIT		X	X
PRKCD	PKCD	Q05655	human	RPS3	6188	P23396	RPS3	human	T221	452652	kDEILPttPIsEQkG		X	X
PRKCD	PKCD	Q05655	human	CTNNB1	1499	P35222	CTNNB1	human	S715	25288326	GYRQDDPsyRsFHsG		X	X
PRKCD	PKCD	Q05655	human	PRKD1	5587	Q15139	PRKD1	human	S412	20615903	PLMRVVQsVKHTKRK		X	X
PRKCD	PKCD	Q05655	human	IRS1	3667	P35568	IRS1	human	S307	450190	TRRsRtEsItAtsPA			X	2384; 2491
PRKCD	PKCD	Q05655	human	TNNT2	286816	P13789	TNNT2	cow	S195	451755	KAQtERKsGKRQtER	Troponin		X
PRKCD	PKCD	Q05655	human	GSK3A	2931	P49840	GSK3A	human	S21	448584	sGrARtssFAEPGGG			X	9337; 9316; 9331; 5090; 9327; 8452; 8566
PRKCD	PKCD	Q05655	human	CXCR4	7852	P61073	CXCR4	human	S324	6140803	LtsVsRGssLkILsk		X		85578
PRKCD	PKCD	Q05655	human	HVCN1 iso4	84329	Q96D96-4	HVCN1	human	T9	472529	SKFLRHFtVVGDDYH			X
PRKCD	PKCD	Q05655	human	TNNI3	7137	P19429	TNNI3	human	S24	448424	APIRRRssNyRAyAt	Troponin-I_N		X	4004
PRKCD	PKCD	Q05655	human	PPP1R14B	26472	Q96C90	PPP1R14B	human	T57	1904503	VRRQGKVtVkYDRKE	PP1_inhibitor		X
PRKCD	PKCD	Q05655	human	TSC2	7249	P49815	TSC2	human	S939	448501	sFRARstsLNERPKs		X	X	3615
PRKCD	PKCD	Q05655	human	FCER1G	2207	P30273	FCER1G	human	S69	13310016	DGVytGLstRNQEty	ITAM		X
PRKCD	PKCD	Q05655	human	TRPC6	22068	Q61143	Trpc6	mouse	S448	15794302	KFVAHAAsFTIFLGL	TM; Ion_trans	X
PRKCD	PKCD	Q05655	human	TBL1XR1	79718	Q9BZK7	TBL1XR1	human	S123	2509601	AAAsQQGsAKNGENT		X
PRKCD	PKCD	Q05655	human	GSK3B	2932	P49841	GSK3B	human	S9	449111	SGRPRttsFAEsCkP			X	9336; 9331; 9327; 9323; 9322; 9325; 5558; 8566; 8466; 14026; 14332; 14310; 14630
PRKCD	PKCD	Q05655	human	STAT3	6774	P40763	STAT3	human	S727	448191	NtIDLPMsPRTLDSL		X	X	9134; 9136; 34911; 94994; 49081; 58978; 87544; 71958
PRKCD	PKCD	Q05655	human	AID	11628	Q9WVE0	Aicda	mouse	S3	20660600	_____MDsLLMKQKK			X
PRKCD	PKCD	Q05655	human	CXCR4	7852	P61073	CXCR4	human	S325	3849622	tsVsRGssLkILskG		X		85578
PRKCD	PKCD	Q05655	human	DRP1	10059	O00429	DNM1L	human	S616	454690	PIPIMPAsPQKGHAV		X		3455; 4494
PRKCD	PKCD	Q05655	human	CACNA1C	100101555	P15381	CACB	rabbit	S533	453091	RIsKSKFsRYWRRWN			X
PRKCD	PKCD	Q05655	human	TRPV4	59341	Q9HBA0	TRPV4	human	S189	10272404	DEEFREPsTGKTCLP		X
PRKCD	PKCD	Q05655	human	p300	2033	Q09472	EP300	human	S89	447592	SELLRSGsSPNLNMG		X	X
PRKCD	PKCD	Q05655	human	TSC2	7249	P49815	TSC2	human	S932	4728973	DDtPEkDsFRARsts		X	X
PRKCD	PKCD	Q05655	human	lamin A/C	4000	P02545	LMNA	human	S22	452604	QAsstPLsPtRItRL		X		2026; 13448
PRKCD	PKCD	Q05655	human	FLI1	2313	Q01543	FLI1	human	T312	6406002	TNGEFKMtDPDEVAR	Ets	X	X
PRKCD	PKCD	Q05655	human	Met	4233	P08581	MET	human	S985	450188	PHLDRLVsARsVsPt		X
PRKCD	PKCD	Q05655	human	TNNI3	511094	P08057	TNNI3	cow	S46	450691	KKSKIsAsRKLQLKT			X
PRKCD	PKCD	Q05655	human	HuR	1994	Q15717	ELAVL1	human	S221	478357	QAQrFrFsPMGVDHM		X	X
PRKCD	PKCD	Q05655	human	IRS1	3667	P35568	IRS1	human	S441	1990800	SPCDFRSsFRsVtPD			X
PRKCD	PKCD	Q05655	human	TACSTD2	4070	P09758	TACSTD2	human	S322	470219	GELRkEPsL______		X
PRKCD	PKCD	Q05655	human	ANKRD54	223690	Q91WK7	Ankrd54	mouse	S18	239773903	ESRsGRsssDGECAV		X
PRKCD	PKCD	Q05655	human	BVR	644	P53004	BLVRA	human	S33	25526803	DLRNPHPsSAFLNLI	GFO_IDH_MocA	X	X
PRKCD	PKCD	Q05655	human	Ebp1	5036	Q9UQ80	PA2G4	human	S360	478276	ELkALLQssAsRKtQ		X	X
PRKCD	PKCD	Q05655	human	HVCN1	84329	Q96D96	HVCN1	human	T29	472529	SKFLRHFtVVGDDyH			X
PRKCD	PKCD	Q05655	human	Catalase	847	P04040	CAT	human	S167	30259808	LFPSFIHsQKRNPQT	Catalase		X
PRKCD	PKCD	Q05655	human	p73 iso2	7161	O15350-2	TP73	human	S289	455781	GQVLGRRsFEGRICA	P53	X	X
PRKCD	PKCD	Q05655	human	PPAR-alpha	25747	P37230	Ppara	rat	S179	457549	RFGRMPRsEKAKLKA			X
PRKCD	PKCD	Q05655	human	Src	6714	P12931	SRC	human	S12	448230	KSKPKDAsQRRRsLE		X
PRKCD	PKCD	Q05655	human	G6PD iso3	2539	P11413-3	G6PD	human	T266	15207800	NIACVILtFKEPFGT	G6PD_C	X	X
PRKCD	PKCD	Q05655	human	ARHGAP3	1124	P52757	CHN2	human	S171	13790300	EKVsRRLsRsKNEPR		X	X
PRKCD	PKCD	Q05655	human	RKIP	5037	P30086	PEBP1	human	S153	448755	RGKFkVAsFRKKYEL	PBP		X
PRKCD	PKCD	Q05655	human	SHOC2	8036	Q9UQ13	SHOC2	human	S297	31905007	GLRYNRLsAIPRSLA	LRR_8		X
PRKCD	PKCD	Q05655	human	p47phox	653361	P14598	NCF1	human	S315	451725	AHsIHQRsRKRLsQD	NECFESHC		X
PRKCD	PKCD	Q05655	human	BVR	644	P53004	BLVRA	human	S21	25526801	VGVGRAGsVRMRDLR	GFO_IDH_MocA	X	X
PRKCD	PKCD	Q05655	human	TNNI3	511094	P08057	TNNI3	cow	S25	448424	PPVRRRssANYRAYA	Troponin-I_N		X
PRKCD	PKCD	Q05655	human	p47phox	653361	P14598	NCF1	human	S379	451498	DLILNRCsEstKRKL	p47_phox_C	X	X
PRKCD	PKCD	Q05655	human	RASGRP3	25780	Q8IV61	RASGRP3	human	T133	454419	YDWMRRVtQRKKVSK			X
PRKCD	PKCD	Q05655	human	HVCN1	84329	Q96D96	HVCN1	human	S97	12064203	GMLRKLFsSHRFQVI			X
PIM2	Pim2	Q9P1W9	human	EIF4B	300253	Q5RKG9	Eif4b	rat	S406	470374	RPRERHPsWRsEETQ			X	8151; 5399
PIM2	Pim2	Q9P1W9	human	PKM	5315	P14618	PKM	human	T454	23132420	RAPIIAVtRNPQtAR	PK_C	X	X
PIM2	Pim2	Q9P1W9	human	FOXP3	20371	Q99JB6	Foxp3	mouse	S41	41122600	ELLGTRGsGGPFQGR		X	X
PIM2	Pim2	Q9P1W9	human	STAT5B	6777	P51692	STAT5B	human	S731	448751	TyMDQAPsPAVCPQA			X
PIM2	Pim2	Q9P1W9	human	HK2	3099	P52789	HK2	human	T473	28704601	QHRARQktLEHLQLS	Hexokinase_1	X	X
PIM2	Pim2	Q9P1W9	human	Myc	4609	P01106	MYC	human	S293	10852562	GHskPPHsPLVLkrC	Myc_N		X
PIM2	Pim2	Q9P1W9	human	BAD	12015	Q61337	Bad	mouse	S155	447863	GRELRRMsDEFEGsF	Bcl-2_BAD	X		9297
PIM2	Pim2	Q9P1W9	human	PFKFB3	5209	Q16875	PFKFB3	human	S478	9318263	tKKPRINsFEEHVAS		X	X
PIM2	Pim2	Q9P1W9	human	p21Cip1	1026	P38936	CDKN1A	human	T145	447837	QGRkRRQtsMTDFyH		X	X
PIM2	Pim2	Q9P1W9	human	BAD	12015	Q61337	Bad	mouse	S136	447862	PFRGRsRsAPPNLWA	Bcl-2_BAD	X		9295; 5286; 4366
PIM2	Pim2	Q9P1W9	human	Myc	17869	P01108	Myc	mouse	S329	2750300	AkRAKLDsGRVLKQI	Myc_N	X	X
PIM2	Pim2	Q9P1W9	human	FBPase	14121	Q9QXD6	Fbp1	mouse	S144	15501075	FGIyRKKstDEPSEk	FBPase	X	X
PIM2	Pim2	Q9P1W9	human	HSF1	3297	Q00613	HSF1	human	T120	54414377	ENIkRkVtsVSTLks		X	X
PIM2	Pim2	Q9P1W9	human	BAD	12015	Q61337	Bad	mouse	S112	447860	ETRsRHssyPAGtEE	Bcl-2_BAD	X	X	9291; 5284; 9296; 5193; 11865
PIM2	Pim2	Q9P1W9	human	AMPKA1	5562	Q13131	PRKAA1	human	S467	7445995	LQLyQVDsRTYLLDF	AdenylateSensor	X	X
PIM2	Pim2	Q9P1W9	human	Notch 1	18128	Q01705	Notch1	mouse	S2152	3252805	GkkARkPsTkGLACG			X
PIM2	Pim2	Q9P1W9	human	p21Cip1	1026	P38936	CDKN1A	human	S146	447836	GRkRRQtsMTDFyHs			X
PIM2	Pim2	Q9P1W9	human	PSMD2	5708	Q13200	PSMD2	human	S361	487471	ENNrFGGsGsQVDsA		X	X
PIM2	Pim2	Q9P1W9	human	IRS1	3667	P35568	IRS1	human	S1101	453434	GCRRRHssEtFsStP		X
PIM2	Pim2	Q9P1W9	human	FOXP3	20371	Q99JB6	Foxp3	mouse	S33	25292790	WkTAPkGsELLGTRG		X	X
PIM2	Pim2	Q9P1W9	human	PFKFB3	170768	Q9ESY2	Pfkfb3	mouse	S478	9318263	TKKPRINsFEERVAs		X	X
PIM2	Pim2	Q9P1W9	human	FBPase	2203	P09467	FBP1	human	S144	15501075	FGIYRKKsTDEPSEK	FBPase	X	X
CAMK2A	CAMK2A	Q9UQM7	human	SynGAP	240057	F6SEU4	Syngap1	mouse	S1135	451016	PSItKQHsQtPstLN	DUF3498		X
CAMK2A	CAMK2A	Q9UQM7	human	PLB	414755	P61012	PLN	dog	T17	448115	SAIRRAstIEMPQQA	Phospholamban		X	8496
CAMK2A	CAMK2A	Q9UQM7	human	AKAP5	9495	P24588	AKAP5	human	S92	31878521	LVtRRKRsESsKQQK	WSK		X
CAMK2A	CAMK2A	Q9UQM7	human	SCN5A	6331	Q14524	SCN5A	human	T455	4719534	LTIRGVDtVsRssLE			X
CAMK2A	CAMK2A	Q9UQM7	human	Kv4.2		Q63881	Kcnd2	rat	S459	2906104	LLSNQLQsSEDEPAF	DUF3399	X	X
CAMK2A	CAMK2A	Q9UQM7	human	GJA1	24392	P08050	Gja1	rat	S306	465459	RNYNkQAsEQNWANy	Connexin43		X
CAMK2A	CAMK2A	Q9UQM7	human	Vimentin	280955	P48616	VIM	cow	S26	451767	GTASRPSsTRSYVTT	Filament_head		X
CAMK2A	CAMK2A	Q9UQM7	human	H1R	3269	P35367	HRH1	human	T142	453405	YLKYRtKtRASATIL	7tm_1		X
CAMK2A	CAMK2A	Q9UQM7	human	SCN5A	6331	Q14524	SCN5A	human	S484	3799157	KRRKRMssGtEECGE	Na_trans_cytopl		X
CAMK2A	CAMK2A	Q9UQM7	human	Ets-2	2114	P15036	ETS2	human	S310	477898	LDVQRVPsFEsFEDD		X	X
CAMK2A	CAMK2A	Q9UQM7	human	ITPKA	3706	P23677	ITPKA	human	T311	451074	EHAQRAVtKPRYMQW	IPK	X	X
CAMK2A	CAMK2A	Q9UQM7	human	SCN5A	6331	Q14524	SCN5A	human	S457	4719540	IRGVDtVsRssLEMs			X
CAMK2A	CAMK2A	Q9UQM7	human	SMRT	9612	Q9Y618	NCOR2	human	S2426	6422852	AsGDRPPsVSSVHsE		X	X
CAMK2A	CAMK2A	Q9UQM7	human	CAMK2A	25400	P11275	Camk2a	rat	T310	2869607	ILttMLAtRNFsGGK			X
CAMK2A	CAMK2A	Q9UQM7	human	Kir6.2	3767	Q14654	KCNJ11	human	T180	450652	QAHRRAEtLIFSKHA	IRK	X	X
CAMK2A	CAMK2A	Q9UQM7	human	GJC1	14615	P28229	Gjc1	mouse	S381	22598808	SKSGSNKssIssKsG			X
CAMK2A	CAMK2A	Q9UQM7	human	NOX5 iso4	79400	Q96PH1-4	NOX5	human	S498	472626	RSVtMRKsQRSsKGS	FAD_binding_8		X
CAMK2A	CAMK2A	Q9UQM7	human	SCN8A	6334	Q9UQD0	SCN8A	human	T642	1869659201	RSVKRNstVDCNGVV		X
CAMK2A	CAMK2A	Q9UQM7	human	PSD-95	29495	P31016	Dlg4	rat	S73	471390	ITLERGNsGLGFSIA	PDZ	X	X
CAMK2A	CAMK2A	Q9UQM7	human	ITGB1	3688	P05556	ITGB1	human	T788	448600	PIyksAVttVVNPky	Integrin_b_cyt	X
CAMK2A	CAMK2A	Q9UQM7	human	GJA1	24392	P08050	Gja1	rat	S372	465460	sRAssRAssRPRPDD			X
CAMK2A	CAMK2A	Q9UQM7	human	TH iso4	7054	P07101-4	TH	human	S35	448544	AIMVRGQsPRFIGRR	TOH_N		X
CAMK2A	CAMK2A	Q9UQM7	human	SCN5A	6331	Q14524	SCN5A	human	S12	40413902	LLPRGTssFRRFtRE			X
CAMK2A	CAMK2A	Q9UQM7	human	SPR	29270	P18297	Spr	rat	S46	469984	LLSARSDsMLRQLKE	adh_short		X
CAMK2A	CAMK2A	Q9UQM7	human	Caldesmon	373965	P12957	CALD1	chicken	T484	457423	QNGERELtTPKLKsT	Caldesmon		X
CAMK2A	CAMK2A	Q9UQM7	human	Ets-2	2114	P15036	ETS2	human	S313	7113800	QRVPsFEsFEDDCsQ		X	X
CAMK2A	CAMK2A	Q9UQM7	human	SCN5A	6331	Q14524	SCN5A	human	S61	40413904	PQLDLQAsKKLPDLY			X
CAMK2A	CAMK2A	Q9UQM7	human	DAT	24898	P23977	Slc6a3	rat	S13	451138	CsVGPMssVVAPAKE			X
CAMK2A	CAMK2A	Q9UQM7	human	Telethonin	8557	O15273	TCAP	human	S157	448693	GALRRsLsRSMsQEA	Telethonin		X
CAMK2A	CAMK2A	Q9UQM7	human	sarcolipin	6588	O00631	SLN	human	T5	459214	___MGINtRELFLNF	Sarcolipin		X
CAMK2A	CAMK2A	Q9UQM7	human	CAMK2A	815	Q9UQM7	CAMK2A	human	T286	447797	sCMHRQEtVDCLKKF		X	X	12716
CAMK2A	CAMK2A	Q9UQM7	human	HSL	25330	P15304	Lipe	rat	S865	448804	ESMRRsVsEAALAQP			X	4137
CAMK2A	CAMK2A	Q9UQM7	human	SCN5A	6331	Q14524	SCN5A	human	S464	40413909	sRssLEMsPLAPVNs			X
CAMK2A	CAMK2A	Q9UQM7	human	CAMK2A	815	Q9UQM7	CAMK2A	human	T305	448802	kLkGAILttMLAtRN			X
CAMK2A	CAMK2A	Q9UQM7	human	CHAT iso3	1103	P28329-3	CHAT	human	T456	449058	VDNIRSAtPEALAFV	Carn_acyltransf		X
CAMK2A	CAMK2A	Q9UQM7	human	FosB	14282	P13346	Fosb	mouse	T149	35530404	PRRPREEtLTPEEEE			X
CAMK2A	CAMK2A	Q9UQM7	human	CPEB3	208922	Q7TN99	Cpeb3	mouse	S298	25734909	sPLKKPFssNVIAPP		X
CAMK2A	CAMK2A	Q9UQM7	human	Ets-1	2113	P14921	ETS1	human	S285	449318	QRVPsyDsFDsEDyP		X	X
CAMK2A	CAMK2A	Q9UQM7	human	SynGAP	240057	F6SEU4	Syngap1	mouse	S1162	4792809	VSNMPHLsADIESAH	DUF3498		X
CAMK2A	CAMK2A	Q9UQM7	human	SCN5A	6331	Q14524	SCN5A	human	S571	27281507	PWPLRRtsAQGQPsP	Na_trans_cytopl	X	X
CAMK2A	CAMK2A	Q9UQM7	human	SPR	6697	P35270	SPR	human	S213	469983	QQLARETsVDPDMRK	adh_short		X
CAMK2A	CAMK2A	Q9UQM7	human	SCN8A	6334	Q9UQD0	SCN8A	human	S541	23142148	NRIGRKFsIMNQsLL	Na_trans_cytopl	X
CAMK2A	CAMK2A	Q9UQM7	human	MOR-1	25601	P33535	Oprm1	rat	S266	447782	LKsVRMLsGSKEKDR	7tm_1	X
CAMK2A	CAMK2A	Q9UQM7	human	SLC1A3	6507	P43003	SLC1A3	human	T26	54247427	QQGVRKRtLLAKkkV			X
CAMK2A	CAMK2A	Q9UQM7	human	Securin	9232	O95997	PTTG1	human	S31	30977068	LkLGsGPsIkALDGR	Securin	X
CAMK2A	CAMK2A	Q9UQM7	human	SMAD2	4087	Q15796	SMAD2	human	S260	450146	TLsPVNHsLDLQPVT		X	X
CAMK2A	CAMK2A	Q9UQM7	human	PPP3CA	24674	P63329	Ppp3ca	rat	S411	2048309	GKMARVFsVLREESE		X
CAMK2A	CAMK2A	Q9UQM7	human	TRPC6	22068	Q61143	Trpc6	mouse	T487	27839400	RQLFRMKtSCFSWME	Ion_trans; TM	X
CAMK2A	CAMK2A	Q9UQM7	human	CACNA1C	100101555	P15381	CACB	rabbit	S1575	467228	VACKRLVsMNMPLNS	GPHH		X
CAMK2A	CAMK2A	Q9UQM7	human	RYR2		F1PEE8	RYR2	dog	S2016	455603	TIRGRLLsLVEKVTY		X
CAMK2A	CAMK2A	Q9UQM7	human	TH iso4	7054	P07101-4	TH	human	S19	448542	KGFRRAVsELDAKQA	TOH_N		X
CAMK2A	CAMK2A	Q9UQM7	human	p27Kip1	1027	P46527	CDKN1B	human	S10	447874	NVRVSNGsPsLErMD			X
CAMK2A	CAMK2A	Q9UQM7	human	SRF	6722	P11831	SRF	human	S103	447692	RGLKRsLsEMEIGMV			X	4261
CAMK2A	CAMK2A	Q9UQM7	human	CYLD	1540	Q9NQC7	CYLD	human	S362	31957307	FyTLNGSsVDSQPQs	CYLD_phos_site	X	X
CAMK2A	CAMK2A	Q9UQM7	human	GJA1	24392	P08050	Gja1	rat	S325	449992	NRMGQAGstIsNsHA			X
CAMK2A	CAMK2A	Q9UQM7	human	Caldesmon	373965	P12957	CALD1	chicken	S602	457430	CFsPKGSsLKIEERA	Caldesmon		X
CAMK2A	CAMK2A	Q9UQM7	human	ANO1	101772	Q8BHY3	Ano1	mouse	S471	50773175	EKSLRKEsRNKETDK	Anoctamin	X
CAMK2A	CAMK2A	Q9UQM7	human	GJC1	14615	P28229	Gjc1	mouse	S384	22598805	GSNKssIssKsGDGK			X
CAMK2A	CAMK2A	Q9UQM7	human	TRPV1	83810	O35433	Trpv1	rat	S502	450016	YFLQRRPsLKSLFVD	Ion_trans	X
CAMK2A	CAMK2A	Q9UQM7	human	AKAP5	9495	P24588	AKAP5	human	T87	406855301	AsLKRLVtRRKRsES	WSK		X
CAMK2A	CAMK2A	Q9UQM7	human	RYR2	6262	Q92736	RYR2	human	S2814	458801	IsQTSQVsVDAAHGY		X
CAMK2A	CAMK2A	Q9UQM7	human	Abi-1	11308	Q8CBW3	Abi1	mouse	S88	27115701	SQLRRMEsSINHISQ		X
CAMK2A	CAMK2A	Q9UQM7	human	SCN5A	6331	Q14524	SCN5A	human	S528	451569	KPRssrGsIFtFRRR	Na_trans_cytopl		X
CAMK2A	CAMK2A	Q9UQM7	human	MCU	215999	Q3UMR5	Mcu	mouse	S56	27259016	TAHQRPAsWQSVGAA		X
CAMK2A	CAMK2A	Q9UQM7	human	GluR1	50592	P19490	Gria1	rat	S849	448565	FCLIPQQsINEAIrT			X	75574
CAMK2A	CAMK2A	Q9UQM7	human	HDAC5	10014	Q9UQL6	HDAC5	human	S498	447996	RPLSRtQsSPLPQsP		X		3424
CAMK2A	CAMK2A	Q9UQM7	human	Vimentin	7431	P08670	VIM	human	S83	451816	GVRLLQDsVdFsLAd	Filament_head	X		3878; 12569
CAMK2A	CAMK2A	Q9UQM7	human	PTPRA	19262	P18052	Ptpra	mouse	S180	447611	QAGsHSNsFRLSNGR			X
CAMK2A	CAMK2A	Q9UQM7	human	ICAP1	9270	O14713	ITGB1BP1	human	T38	450887	GGLsRsstVAsLDTD	ICAP-1_inte_bdg	X
CAMK2A	CAMK2A	Q9UQM7	human	eNOS	18127	P70313	Nos3	mouse	S1176	447884	TSRIRtQsFsLQERQ		X		9571; 9570
CAMK2A	CAMK2A	Q9UQM7	human	SMARCA2	67155	Q6DIC0	Smarca2	mouse	S1382	470425	RPPAEKLsPNPPKLT		X
CAMK2A	CAMK2A	Q9UQM7	human	GluR1	14799	P23818	Gria1	mouse	S849	448565	FCLIPQQsINEAIRt			X	75574
CAMK2A	CAMK2A	Q9UQM7	human	SCN5A	6331	Q14524	SCN5A	human	S497	23142130	GEDRLPKsDsEDGPR	Na_trans_cytopl		X
CAMK2A	CAMK2A	Q9UQM7	human	NOX5 iso4	79400	Q96PH1-4	NOX5	human	S475	20612400	WTNRLYEsFKASDPL	FAD_binding_8	X	X
CAMK2A	CAMK2A	Q9UQM7	human	SERT	6532	P31645	SLC6A4	human	S13	31014803	LNSQKQLsACEDGED			X
CAMK2A	CAMK2A	Q9UQM7	human	TH	7054	P07101	TH	human	S71	448545	RFIGRRQsLIEDARK	TOH_N		X	2791
CAMK2A	CAMK2A	Q9UQM7	human	sarcolipin		Q6SLE7	Sln	rat	T5	459214	___MERStQELFINF	Sarcolipin	X
CAMK2A	CAMK2A	Q9UQM7	human	NLGN1	192167	Q99K10	Nlgn1	mouse	T739	30318201	CSPQRTTtNDLTHAP		X	X
CAMK2A	CAMK2A	Q9UQM7	human	CRMP-2	12934	O08553	Dpysl2	mouse	T555	448084	DNIPRRttQRIVAPP		X	X
CAMK2A	CAMK2A	Q9UQM7	human	SMAD2	4087	Q15796	SMAD2	human	S110	450144	SFSEQTRsLDGRLQV	MH1	X	X
CAMK2A	CAMK2A	Q9UQM7	human	CREB	81646	P15337	Creb1	rat	S133	448228	EILsRRPsYRkILND	pKID	X	X	9187; 9196; 9198; 4095; 14228; 14001; 80120; 44864; 54960
CAMK2A	CAMK2A	Q9UQM7	human	GJC1	14615	P28229	Gjc1	mouse	S326	15499912	AQEQQYGsHEEHLPA			X
CAMK2A	CAMK2A	Q9UQM7	human	PXR	8856	O75469	NR1I2	human	T290	25682902	LCQLRFNtVFNAETG	Hormone_recep	X	X
CAMK2A	CAMK2A	Q9UQM7	human	FLNA	2316	P21333	FLNA	human	S2523	448843	VTGPRLVsNHsLHET		X
CAMK2A	CAMK2A	Q9UQM7	human	beclin 1	8678	Q14457	BECN1	human	S96	472002	MstEsANsFTLIGEA		X
CAMK2A	CAMK2A	Q9UQM7	human	RYR2	689560	B0LPN4	Ryr2	rat	S2804	458801	IsQTsQVsIDAAHGY			X
CAMK2A	CAMK2A	Q9UQM7	human	PPP1R14A	94274	Q96A00	PPP1R14A	human	S130	454707	GLRQPsPsHDGsLsP	PP1_inhibitor		X
CAMK2A	CAMK2A	Q9UQM7	human	Kv7.2 iso4	3785	O43526-4	KCNQ2	human	S438	481666	QTVRRsPsADQSLED	KCNQ_channel		X
CAMK2A	CAMK2A	Q9UQM7	human	Ets-1	2113	P14921	ETS1	human	S282	449317	NsLQRVPsyDsFDsE		X	X
CAMK2A	CAMK2A	Q9UQM7	human	SCN5A	6331	Q14524	SCN5A	human	S1925	4719576	QRsLKHAsFLFRQQA			X
CAMK2A	CAMK2A	Q9UQM7	human	GJA1	24392	P08050	Gja1	rat	S255	448852	HATTGPLsPskDCGs			X
CAMK2A	CAMK2A	Q9UQM7	human	NMDAR2B	24410	Q00960	Grin2b	rat	S1303	450171	NKLRRQHsyDtFVDL	NMDAR2_C		X	71335
CAMK2A	CAMK2A	Q9UQM7	human	RYR2	20191	E9Q401	Ryr2	mouse	S2813	458801	IsQtsQVsIDAAHGY		X
CAMK2A	CAMK2A	Q9UQM7	human	SCN5A	6331	Q14524	SCN5A	human	S510	27281506	PRAMNHLsLTrGLsR	Na_trans_cytopl		X
CAMK2A	CAMK2A	Q9UQM7	human	Vimentin	81818	P31000	Vim	rat	S39	451766	TTSTRTYsLGSALRP	Filament_head		X	13614
CAMK2A	CAMK2A	Q9UQM7	human	CPEB3	208922	Q7TN99	Cpeb3	mouse	T446	4743577	ssGLssPtRCQNGER		X
CAMK2A	CAMK2A	Q9UQM7	human	gephyrin	64845	Q03555	Gphn	rat	S337	481401	NILRAsHsAVDITKV		X
CAMK2A	CAMK2A	Q9UQM7	human	CACNA1B	257648	Q02294	Cacna1b	rat	S2126	467286	SEKQRFYsCDRFGsR			X
CAMK2A	CAMK2A	Q9UQM7	human	SCN5A	6331	Q14524	SCN5A	human	S11	40413901	FLLPRGTssFRRFtR			X
CAMK2A	CAMK2A	Q9UQM7	human	GFAT	2673	Q06210	GFPT1	human	S261	467935	CNLsRVDsttCLFPV			X
CAMK2A	CAMK2A	Q9UQM7	human	SCN5A	6331	Q14524	SCN5A	human	S577	40413905	tsAQGQPsPGTSAPG	Na_trans_cytopl		X
CAMK2A	CAMK2A	Q9UQM7	human	CTNNB1	1499	P35222	CTNNB1	human	S552	472273	QDtQRRtsMGGtQQQ			X	9566; 5651
CAMK2A	CAMK2A	Q9UQM7	human	CAMK2A	12322	P11798	Camk2a	mouse	T286	447797	sCMHRQEtVDCLkkF		X		12716
CAMK2A	CAMK2A	Q9UQM7	human	SAPAP1 iso2	9229	O14490-2	DLGAP1	human	S44	456939	CRRMRSGsYIKAMGD		X		13638
CAMK2A	CAMK2A	Q9UQM7	human	nNOS	24598	P29476	Nos1	rat	S847	447886	SYKVRFNsVSSYSDS	Flavodoxin_1	X
CAMK2A	CAMK2A	Q9UQM7	human	CAMK2A	25400	P11275	Camk2a	rat	T305	448802	kLkGAILttMLAtRN			X
CAMK2A	CAMK2A	Q9UQM7	human	GJA1	24392	P08050	Gja1	rat	S365	459207	IVDQRPssRAssRAs			X
CAMK2A	CAMK2A	Q9UQM7	human	CAMK2A	25400	P11275	Camk2a	rat	T306	449596	LkGAILttMLAtRNF			X
CAMK2A	CAMK2A	Q9UQM7	human	SCN5A	20271	Q9JJV9	Scn5a	mouse	S571	27281507	PWPLRRPsTQGQPGF	Na_trans_cytopl	X
CAMK2A	CAMK2A	Q9UQM7	human	SCN5A	6331	Q14524	SCN5A	human	S1934	40413914	LFRQQAGsGLsEEDA			X
CAMK2A	CAMK2A	Q9UQM7	human	SCN5A	6331	Q14524	SCN5A	human	S539	4719564	FRRRDLGsEADFADD	Na_trans_cytopl		X
CAMK2A	CAMK2A	Q9UQM7	human	DRD3	29238	P19020	Drd3	rat	S229	482885	RILTRQNsQCISIRP	7tm_1		X
CAMK2A	CAMK2A	Q9UQM7	human	SYN1	281510	P17599	SYN1	cow	S605	450236	AGPTRQAsQAGPMPR			X
CAMK2A	CAMK2A	Q9UQM7	human	ITGB1	3688	P05556	ITGB1	human	T789	447709	IyksAVttVVNPkyE	Integrin_b_cyt	X
CAMK2A	CAMK2A	Q9UQM7	human	5-LO	240	P09917	ALOX5	human	S272	450169	CsLERQLsLEQEVQQ	Lipoxygenase		X	3748
CAMK2A	CAMK2A	Q9UQM7	human	GJA1	24392	P08050	Gja1	rat	S364	450183	AIVDQRPssRAssRA			X
CAMK2A	CAMK2A	Q9UQM7	human	SCN5A	6331	Q14524	SCN5A	human	S516	4719558	LsLTrGLsRTsMKPR	Na_trans_cytopl	X	X
CAMK2A	CAMK2A	Q9UQM7	human	ID1	3397	P41134	ID1	human	S36	15411040	GEVVRCLsEQSVAIS			X
CAMK2A	CAMK2A	Q9UQM7	human	GJA1	24392	P08050	Gja1	rat	S314	486031	EQNWANysAEQNRMG			X
CAMK2A	CAMK2A	Q9UQM7	human	GABBR1	54393	Q9WV18	Gabbr1	mouse	S867	15167000	ITRGEWQsEAQDtMK			X
CAMK2A	CAMK2A	Q9UQM7	human	SCN5A	6331	Q14524	SCN5A	human	S460	4719552	VDtVsRssLEMsPLA			X
CAMK2A	CAMK2A	Q9UQM7	human	GJA1	24392	P08050	Gja1	rat	S328	449993	GQAGstIsNsHAQPF			X
CAMK2A	CAMK2A	Q9UQM7	human	P2X3	81739	P49654	P2rx3	rat	T388	33402211	ATVEKQStDSGAySI		X
CAMK2A	CAMK2A	Q9UQM7	human	MOR-1	25601	P33535	Oprm1	rat	S261	447781	LMILRLKsVRMLsGS	7tm_1	X
CAMK2A	CAMK2A	Q9UQM7	human	H1R	3269	P35367	HRH1	human	S398	450937	WKRLRsHsRQyVSGL	7tm_1		X
CAMK2A	CAMK2A	Q9UQM7	human	SynGAP	240057	F6SEU4	Syngap1	mouse	S766	4792737	MMRDLNssIDLQSFM	DUF3498		X
CAMK2A	CAMK2A	Q9UQM7	human	Ets-1	2113	P14921	ETS1	human	S257	449319	DsFEsIEsyDsCDRL		X	X
CAMK2A	CAMK2A	Q9UQM7	human	Vimentin	280955	P48616	VIM	cow	S412	451764	EGEESRIsLPLPNFS			X
CAMK2A	CAMK2A	Q9UQM7	human	CLCN3	1182	P51790	CLCN3	human	S109	451427	ERHRRINsKKKESAW			X
CAMK2A	CAMK2A	Q9UQM7	human	CTNNB1	1499	P35222	CTNNB1	human	T332	29614600	VNIMRTytyEkLLWT			X
CAMK2A	CAMK2A	Q9UQM7	human	SCN8A	6334	Q9UQD0	SCN8A	human	S561	1869659200	PFLSRHNsKSSIFSF		X
CAMK2A	CAMK2A	Q9UQM7	human	Vimentin	280955	P48616	VIM	cow	S66	451765	GVYATRSsAVRLRsG	Filament_head		X
CAMK2A	CAMK2A	Q9UQM7	human	gp130	3572	P40189	IL6ST	human	S782	448180	QVFSRsEsTQPLLDS			X
CAMK2A	CAMK2A	Q9UQM7	human	HSF1	3297	Q00613	HSF1	human	S230	448072	PkYSRQFsLEHVHGS			X
CAMK2A	CAMK2A	Q9UQM7	human	NFL	281348	P02548	NEFL	cow	S58	457405	LSVRRsYsSSSGsLM	Filament_head		X
CAMK2A	CAMK2A	Q9UQM7	human	Caldesmon	373965	P12957	CALD1	chicken	S741	457434	RNLWEKQsVEKPAAS			X
CAMK2A	CAMK2A	Q9UQM7	human	CPEB3	208922	Q7TN99	Cpeb3	mouse	S419	54003201	YGRRRGRssLFPFED		X	X
CAMK2A	CAMK2A	Q9UQM7	human	GJA1	24392	P08050	Gja1	rat	S330	449994	AGstIsNsHAQPFDF			X
CAMK2A	CAMK2A	Q9UQM7	human	PTPRA	19262	P18052	Ptpra	mouse	S204	447612	PLLARsPstNRKYPP			X
CAMK2A	CAMK2A	Q9UQM7	human	myelin P0	539462	P10522	MPZ	cow	S233	458933	SRSTKAAsEKKTKGL	Myelin-PO_C		X
CAMK2A	CAMK2A	Q9UQM7	human	RIMS1	84556	Q9JIR4	Rims1	rat	S287	455664	KQASRSRsEPPRERK			X
CAMK2A	CAMK2A	Q9UQM7	human	NFL	281348	P02548	NEFL	cow	S67	451023	SSGsLMPsLEsLDLS	Filament_head		X
CAMK2A	CAMK2A	Q9UQM7	human	CACNA1C	12288	Q01815	Cacna1c	mouse	S1545	467228	VACKRLVsMNMPLNS	GPHH		X
CAMK2A	CAMK2A	Q9UQM7	human	IP3R2		P29995	Itpr2	rat	S150	26415703	EKNAMRVsLDAAGNE	Ins145_P3_rec		X
CAMK2A	CAMK2A	Q9UQM7	human	HDAC5	10014	Q9UQL6	HDAC5	human	S259	447995	FPLRkTAsEPNLKVR		X		3443
CAMK2A	CAMK2A	Q9UQM7	human	CACNA1C	100101555	P15381	CACB	rabbit	S1700	4714250	PEIRRAIsGDLtAEE	CAC1F_C		X
CAMK2A	CAMK2A	Q9UQM7	human	MCU	215999	Q3UMR5	Mcu	mouse	S91	27259017	VISVRLPsRRERCQF		X
CAMK2A	CAMK2A	Q9UQM7	human	CAMK2A iso2	815	Q9UQM7-2	CAMK2A	human	T286	447797	SCMHRQEtVDCLKKF		X
CAMK2A	CAMK2A	Q9UQM7	human	smMLCK	396445	P11799	MYLK	chicken	S1762	455821	GMsGRKAsGssPTsP			X
CAMK2A	CAMK2A	Q9UQM7	human	SynGAP	240057	F6SEU4	Syngap1	mouse	S752	3573950	PMVLRGPsAEMQGyM	DUF3498		X
CAMK2A	CAMK2A	Q9UQM7	human	SMAD2	4087	Q15796	SMAD2	human	S240	450145	SDQQLNQsMDTGsPA		X	X
CAMK2A	CAMK2A	Q9UQM7	human	Vimentin	280955	P48616	VIM	cow	S72	449026	SsAVRLRsGVPGVRL	Filament_head		X
CAMK2A	CAMK2A	Q9UQM7	human	TNNT2	286816	P13789	TNNT2	cow	T191	449038	GYIQKAQtERKsGKR	Troponin		X
CAMK2A	CAMK2A	Q9UQM7	human	CACNA1C		BAA34185.2	CACNA1C	guinea pig	T1603	7437803	RTALRIKtEGNLEQA	Ca_chan_IQ		X
CAMK2A	CAMK2A	Q9UQM7	human	MOR-1	25601	P33535	Oprm1	rat	T370	447785	sTRVRQNtREHPsTA			X
CAMK2A	CAMK2A	Q9UQM7	human	SynGAP	240057	F6SEU4	Syngap1	mouse	S1111	481549	QsLskEGsIGGsGGs	DUF3498		X
CAMK2A	CAMK2A	Q9UQM7	human	SynGAP	240057	F6SEU4	Syngap1	mouse	S1222	472605	EYERRLLsQEEQTSk	DUF3498		X
CAMK2A	CAMK2A	Q9UQM7	human	SCN8A	6334	Q9UQD0	SCN8A	human	S641	1869659202	RRSVKRNstVDCNGV		X
CAMK2A	CAMK2A	Q9UQM7	human	SCN5A	6331	Q14524	SCN5A	human	S483	3799151	sKRRKRMssGtEECG	Na_trans_cytopl		X
CAMK2A	CAMK2A	Q9UQM7	human	SynGAP	240057	F6SEU4	Syngap1	mouse	S1107	1867842100	RPRQQsLskEGsIGG	DUF3498		X
CAMK2A	CAMK2A	Q9UQM7	human	MECP2	29386	Q00566	Mecp2	rat	S421	470075	EKMPRAGsLESDGCP			X
CAMK2A	CAMK2A	Q9UQM7	human	KCND1	3750	Q9NSA2	KCND1	human	S555	4714921	TASVSRGsMQELDML		X
CAMK2A	CAMK2A	Q9UQM7	human	CAMK2A	815	Q9UQM7	CAMK2A	human	T306	449596	LkGAILttMLAtRNF			X
CAMK2A	CAMK2A	Q9UQM7	human	FBX43	286151	Q4G163	FBXO43	human	T234	13419500	FSQQKTStIDDSKDD			X
CAMK2A	CAMK2A	Q9UQM7	human	Caldesmon	373965	P12957	CALD1	chicken	S59	1868253000	QKEEGDVsGEVTEKS	Caldesmon		X
CAMK2A	CAMK2A	Q9UQM7	human	phosducin	20028	Q9QW08	Pdc	mouse	S54	454888	KEILRQMsSPQSRDD	Phosducin		X
CAMK2A	CAMK2A	Q9UQM7	human	RRAD	6236	P55042	RRAD	human	S273	457396	AGTRRREsLGKKAKR			X
CAMK2A	CAMK2A	Q9UQM7	human	SYN1	20964	O88935	Syn1	mouse	S605	450236	AGPtRQAsQAGPGPr		X		88246
CAMK2A	CAMK2A	Q9UQM7	human	FosB	14282	P13346	Fosb	mouse	T180	35530403	RNRRRELtDRLQAET	bZIP_1		X
CAMK2A	CAMK2A	Q9UQM7	human	RIMS1	84556	Q9JIR4	Rims1	rat	S241	455663	RLQERSRsQTPLSTA			X
CAMK2A	CAMK2A	Q9UQM7	human	GJA1	24392	P08050	Gja1	rat	S373	459209	RAssRAssRPRPDDL			X
CAMK2A	CAMK2A	Q9UQM7	human	TH iso4	7054	P07101-4	TH	human	S44	448545	RFIGRRQsLIEDARK	TOH_N		X	2791
CAMK2A	CAMK2A	Q9UQM7	human	KIF3A	16568	P28741	Kif3a	mouse	T694	31906433	KRsAKPEtVIDsLLQ			X
CAMK2A	CAMK2A	Q9UQM7	human	KIF3A	16568	P28741	Kif3a	mouse	S698	50247605	KPEtVIDsLLQ____			X
CAMK2A	CAMK2A	Q9UQM7	human	RCHY1	25898	Q96PM5	RCHY1	human	T154	483981	ICLEDIHtsRVVAHV	zf-RING_2	X	X
CAMK2A	CAMK2A	Q9UQM7	human	CACNA1C iso4		P15381-4	CACNA1C	rabbit	S1570	467228	VACKRLVsMNMPLNS	GPHH		X
CAMK2A	CAMK2A	Q9UQM7	human	DLG1	25252	Q62696	Dlg1	rat	S39	451614	SSIERVIsIFQSNLF	L27_1		X
CAMK2A	CAMK2A	Q9UQM7	human	CACNA1C iso4		P15381-4	CACNA1C	rabbit	S1512	460572	DYLTRDWsILGPHHL	Ion_trans		X
CAMK2A	CAMK2A	Q9UQM7	human	CACNA1B	257648	Q02294	Cacna1b	rat	S784	455282	RLQNLRAsCEALYSE			X
CAMK2A	CAMK2A	Q9UQM7	human	STMN1	3925	P16949	STMN1	human	S16	448554	kELEKrAsGQAFELI	Stathmin	X		3353
CAMK2A	CAMK2A	Q9UQM7	human	GJA1	24392	P08050	Gja1	rat	S257	465456	TTGPLsPskDCGsPk			X
CAMK2A	CAMK2A	Q9UQM7	human	TPH2	216343	Q8CGV2	Tph2	mouse	S19	470085	YWARRGLsLDSAVPE			X
CAMK2A	CAMK2A	Q9UQM7	human	GJC1	14615	P28229	Gjc1	mouse	S382	22598807	KSGSNKssIssKsGD			X
CAMK2A	CAMK2A	Q9UQM7	human	mGluR1	24414	P23385	Grm1	rat	T871	4713375	KLPCRSNtFLNIFRR			X
CAMK2A	CAMK2A	Q9UQM7	human	Securin	9232	O95997	PTTG1	human	S89	31879178	KQKQPsFsAKKMTEK	Securin	X
CAMK2A	CAMK2A	Q9UQM7	human	CACNA1C	12288	Q01815	Cacna1c	mouse	S1487	460572	DYLTRDWsILGPHHL	Ion_trans		X
CAMK2A	CAMK2A	Q9UQM7	human	SCN5A	6331	Q14524	SCN5A	human	T17	40413900	TssFRRFtREsLAAI			X
CAMK2A	CAMK2A	Q9UQM7	human	TH	7054	P07101	TH	human	S19	448542	KGFRRAVsELDAKQA	TOH_N	X	X
CAMK2A	CAMK2A	Q9UQM7	human	SCN5A	6331	Q14524	SCN5A	human	S1885	40413913	KFMAANPsKISYEPI			X
CAMK2A	CAMK2A	Q9UQM7	human	SCN5A	6331	Q14524	SCN5A	human	S1920	40413910	RRHLLQRsLKHAsFL			X
CAMK2A	CAMK2A	Q9UQM7	human	NMDAR2A	2903	Q12879	GRIN2A	human	S1459	481117	RVYKKMPsIESDV__	NMDAR2_C	X	X
CAMK2A	CAMK2A	Q9UQM7	human	CYLD	1540	Q9NQC7	CYLD	human	S418	4745557	TTENRFHsLPFsLtK	CYLD_phos_site	X	X	4500
CAMK2A	CAMK2A	Q9UQM7	human	MYH9	25745	Q62812	Myh9	rat	T1940	452194	RRIVRKGtGDCsDEE		X
CAMK2A	CAMK2A	Q9UQM7	human	SMRT	9612	Q9Y618	NCOR2	human	S2453	4785906	VWEDRPssAGstPFP			X
CAMK2A	CAMK2A	Q9UQM7	human	MOR-1	4988	P35372	OPRM1	human	S268	447782	LKsVRMLsGsKEKDR	7tm_1	X
CAMK2A	CAMK2A	Q9UQM7	human	NOX5 iso4	79400	Q96PH1-4	NOX5	human	S659	20612404	ANKEKKDsITGLQTR	NAD_binding_6		X
CAMK2A	CAMK2A	Q9UQM7	human	DLG1	25252	Q62696	Dlg1	rat	S232	451615	ITLERGNsGLGFSIA	PDZ		X
CAMK2A	CAMK2A	Q9UQM7	human	KIF3A	11127	Q9Y496	KIF3A	human	S687	454304	KTGRRKRsAkPEtVI			X
CAMK2A	CAMK2A	Q9UQM7	human	CPEB3	208922	Q7TN99	Cpeb3	mouse	S420	54003200	GRRRGRssLFPFEDA		X	X
CAMK2A	CAMK2A	Q9UQM7	human	Caldesmon	373965	P12957	CALD1	chicken	S26	457417	RLEAERLsyQRNDDD			X
CAMK2A	CAMK2A	Q9UQM7	human	SCN5A	6331	Q14524	SCN5A	human	S667	25752820	QRALsAVsVLtsALE	Na_trans_cytopl		X
CAMK2A	CAMK2A	Q9UQM7	human	NSDDR	747	Q9Y4D2	DAGLA	human	S782	27807805	APLATMEsLSDTESL			X
CAMK2A	CAMK2A	Q9UQM7	human	CARD11	84433	Q9BXL7	CARD11	human	S116	466431	KEPTRRFstIVVEEG			X
CAMK2A	CAMK2A	Q9UQM7	human	SCN5A	6331	Q14524	SCN5A	human	S20	40413903	FRRFtREsLAAIEKR			X
CAMK2A	CAMK2A	Q9UQM7	human	KIF17	16559	Q99PW8	Kif17	mouse	S1029	1720900	SKAKRKKsKNSFGGE		X
CAMK2A	CAMK2A	Q9UQM7	human	CAMK2A	25400	P11275	Camk2a	rat	S314	451708	MLAtRNFsGGKSGGN			X
CAMK2A	CAMK2A	Q9UQM7	human	RYR2		F1PEE8	RYR2	dog	S2799	458801	IsQTSQVsVDAAHGY		X
CAMK2A	CAMK2A	Q9UQM7	human	NFL	281348	P02548	NEFL	cow	S70	466427	sLMPsLEsLDLSQVA	Filament_head		X
CAMK2A	CAMK2A	Q9UQM7	human	SCN5A	6331	Q14524	SCN5A	human	S1937	40413906	QQAGsGLsEEDAPER			X
CAMK2A	CAMK2A	Q9UQM7	human	NMDAR2A	14811	P35436	Grin2a	mouse	S1459	481117	RVYKKMPsIEsDV__	NMDAR2_C	X	X
CAMK2A	CAMK2A	Q9UQM7	human	SLC1A3	6507	P43003	SLC1A3	human	T37	60189903	KkkVQNItkEDVKSY			X
CAMK2A	CAMK2A	Q9UQM7	human	SynGAP	240057	F6SEU4	Syngap1	mouse	S1105	8098868	PARPRQQsLskEGsI	DUF3498		X
CAMK2A	CAMK2A	Q9UQM7	human	PLCB3	5331	Q01970	PLCB3	human	S537	448450	PSLEPQKsLGDEGLN		X	X	2481; 29021
CAMK2A	CAMK2A	Q9UQM7	human	CACNA1B	257648	Q02294	Cacna1b	rat	S896	455283	ERARPRRsHsKEAPG			X
CAMK2A	CAMK2A	Q9UQM7	human	SynGAP	240057	F6SEU4	Syngap1	mouse	S780	451015	MARGLNSsMDMARLP	DUF3498		X
CAMK2A	CAMK2A	Q9UQM7	human	GJA1	24392	P08050	Gja1	rat	S296	465457	VTGDRNNssCRNYNk	Connexin43		X
CAMK2A	CAMK2A	Q9UQM7	human	PPP2R2B iso2	5521	Q00005-2	PPP2R2B	human	S22	25554902	PNTILsssCHTEADI			X
CAMK2A	CAMK2A	Q9UQM7	human	SPR	29270	P18297	Spr	rat	S214	469983	QQLARETsMDPELRS	adh_short		X
CAMK2A	CAMK2A	Q9UQM7	human	RCHY1	25898	Q96PM5	RCHY1	human	S155	483982	CLEDIHtsRVVAHVL	zf-RING_2	X	X
CAMK2A	CAMK2A	Q9UQM7	human	rabphilin 3A	171039	P47709	Rph3a	rat	S274	455801	QGLRRANsVQASRPA			X
CAMK2A	CAMK2A	Q9UQM7	human	GluR4	29629	P19493	Gria4	rat	S862	448810	TRNKARLsITGSVGE			X
CAMK2A	CAMK2A	Q9UQM7	human	SCN5A	6331	Q14524	SCN5A	human	S1865	40413915	TKRVLGEsGEMDALK			X
CAMK2A	CAMK2A	Q9UQM7	human	LRP4	83469	Q9QYP1	Lrp4	rat	S1887	465668	TTPERRGsLPDTGWK			X
CAMK2A	CAMK2A	Q9UQM7	human	gephyrin	64845	Q03555	Gphn	rat	S335	18910590	KENILRAsHsAVDIT			X
CAMK2A	CAMK2A	Q9UQM7	human	CACNA1S	100009585	P07293	CACNA1S	rabbit	S1575	6064601	PEIRRTIsGDLtAEE			X
CAMK2A	CAMK2A	Q9UQM7	human	SCN5A	6331	Q14524	SCN5A	human	S2007	34355964	DLADFPPsPDRDRES			X
CAMK2A	CAMK2A	Q9UQM7	human	PLB	414755	P61012	PLN	dog	S16	448114	RSAIRRAstIEMPQQ	Phospholamban		X	8496
CAMK2A	CAMK2A	Q9UQM7	human	Vimentin	280955	P48616	VIM	cow	S39	451766	TTSTRTYsLGSALRP	Filament_head		X
CAMK2A	CAMK2A	Q9UQM7	human	SynGAP	192117	Q9QUH6	Syngap1	rat	S1138	451016	PSITkQHsQTPSTLN	DUF3498	X
CAMK2A	CAMK2A	Q9UQM7	human	sarcolipin	66402	Q9CQD6	Sln	mouse	T5	459214	___MERStQELFINF	Sarcolipin		X
CAMK2A	CAMK2A	Q9UQM7	human	Kv4.2		Q63881	Kcnd2	rat	S438	2906103	ARIRAAKsGSANAYM		X	X
CAMK2A	CAMK2A	Q9UQM7	human	CYLD	1540	Q9NQC7	CYLD	human	S772	31957308	LFKkIFPsLELNITD	UCH	X	X
CAMK2A	CAMK2A	Q9UQM7	human	CD44	960	P16070	CD44	human	S706	450988	LNGEAsksQEMVHLV		X	X
CAMK2A	CAMK2A	Q9UQM7	human	GJC1	14615	P28229	Gjc1	mouse	S385	22598809	SNKssIssKsGDGKT			X
CAMK2A	CAMK2A	Q9UQM7	human	NOX5 iso4	79400	Q96PH1-4	NOX5	human	S502	20612402	MRKsQRSsKGSEILL	FAD_binding_8		X
CAMK2A	CAMK2A	Q9UQM7	human	GJC1	14615	P28229	Gjc1	mouse	T337	22598811	HLPADLEtLQREIRM			X
CAMK2A	CAMK2A	Q9UQM7	human	CREB	12912	Q01147	Creb1	mouse	S119	448228	EILsRRPsyRkILND	pKID	X		9187; 9196; 9198; 4095; 14228; 14001; 80120; 44864; 54960
CAMK2A	CAMK2A	Q9UQM7	human	HDAC5	84580	F1LM64	Hdac5	rat	S322	447996	RPLSRTQsSPLPQSP		X
CAMK2A	CAMK2A	Q9UQM7	human	separase	9700	Q14674	ESPL1	human	S1501	447668	TDNWRKMsFEILRGs			X
CAMK2A	CAMK2A	Q9UQM7	human	NETO2		C6K2K4	Neto2	rat	S409	4752528	SLREKEIsADLADLS		X	X
CAMK2A	CAMK2A	Q9UQM7	human	CACNA1H	8912	O95180	CACNA1H	human	S1198	22648004	tPLRRAEsLDPRPLR			X
CAMK2A	CAMK2A	Q9UQM7	human	LRP4	83469	Q9QYP1	Lrp4	rat	S1900	465667	WKHERKLsSESQV__			X
CAMK2A	CAMK2A	Q9UQM7	human	TH iso3	7054	P07101-3	TH	human	S40	448545	RFIGRRQsLIEDARK	TOH_N		X	2791
CAMK2A	CAMK2A	Q9UQM7	human	PSD-95	1742	P78352	DLG4	human	S73	471390	ITLERGNsGLGFsIA	PDZ	X
CAMK2A	CAMK2A	Q9UQM7	human	CPEB3	208922	Q7TN99	Cpeb3	mouse	S299	25734913	PLKKPFssNVIAPPK		X
CAMK2A	CAMK2A	Q9UQM7	human	SCN5A	6331	Q14524	SCN5A	human	S1503	9993604	NAMKKLGsKKPQKPI			X
CAMK2A	CAMK2A	Q9UQM7	human	beclin 1	8678	Q14457	BECN1	human	S93	5473540	ARMMstEsANsFTLI		X		14717
CAMK2A	CAMK2A	Q9UQM7	human	SCN5A	6331	Q14524	SCN5A	human	S471	10404937	sPLAPVNsHERRsKR			X
CAMK2A	CAMK2A	Q9UQM7	human	BRSK1	499073	B2DD29	Brsk1	rat	T189	456027	VGDSLLEtSCGSPHY	Pkinase	X	X
CAMK2A	CAMK2A	Q9UQM7	human	Securin	9232	O95997	PTTG1	human	T66	33663901	AtRkALGtVNRATEK	Securin	X
CAMK2A	CAMK2A	Q9UQM7	human	H1R	3269	P35367	HRH1	human	S396	453404	FTWKRLRsHsRQyVS	7tm_1		X
CAMK2A	CAMK2A	Q9UQM7	human	GJC1	14615	P28229	Gjc1	mouse	S387	22598806	KssIssKsGDGKTsV			X
CAMK2A	CAMK2A	Q9UQM7	human	Ets-2	2114	P15036	ETS2	human	S246	7113802	FPkSRLSsVsVTYCS			X
CAMK2A	CAMK2A	Q9UQM7	human	beclin 1	8678	Q14457	BECN1	human	S90	472001	IPPARMMstEsANsF		X	X	86455
CAMK2A	CAMK2A	Q9UQM7	human	CACNA1C	100101555	P15381	CACB	rabbit	S1517	460572	DYLTRDWsILGPHHL	Ion_trans		X
CAMK2A	CAMK2A	Q9UQM7	human	SPR	29270	P18297	Spr	rat	S196	469985	EPSVRVLsYAPGPLD	adh_short		X
CAMK2A	CAMK2A	Q9UQM7	human	SCN5A	6331	Q14524	SCN5A	human	S1998	40413911	RGSDYSHsEDLADFP			X
CAMK2A	CAMK2A	Q9UQM7	human	Caldesmon	373965	P12957	CALD1	chicken	S73	457422	SEVNAQNsVAEEETK	Caldesmon		X
CAMK2A	CAMK2A	Q9UQM7	human	SCN5A	6331	Q14524	SCN5A	human	S1003	40413908	AAQGQLPsCIATPYS	Na_trans_assoc		X
CAMK2A	CAMK2A	Q9UQM7	human	RYR2	689560	B0LPN4	Ryr2	rat	S2798	448848	yNRTRRIsQTsQVsI			X
CAMK2A	CAMK2A	Q9UQM7	human	CACNA1C	100101555	P15381	CACB	rabbit	S439	460571	GVLSGEFsKEREKAK	Ion_trans		X
CAMK2A	CAMK2A	Q9UQM7	human	Caldesmon	373965	P12957	CALD1	chicken	S635	457432	AVVsKIDsRLEQyTs	Caldesmon		X
CAMK2A	CAMK2A	Q9UQM7	human	TRPV1	83810	O35433	Trpv1	rat	T704	487542	WKLQRAItILDTEKS		X
CAMK2A	CAMK2A	Q9UQM7	human	CTNNB1	1499	P35222	CTNNB1	human	T472	3653236	ICALRHLtsRHQEAE	Arm		X
CAMK2A	CAMK2A	Q9UQM7	human	NMDAR2B	2904	Q13224	GRIN2B	human	S1303	450171	NKLRRQHsyDtFVDL	NMDAR2_C		X	71335
CAMK2A	CAMK2A	Q9UQM7	human	Tau	281296	P29172	MAPT	cow	S423	454127	SNVSSTGsIDMVDSP			X	15013
CAMK2A	CAMK2A	Q9UQM7	human	myelin P0	539462	P10522	MPZ	cow	S210	458930	HKTAKDAsKRGRQTP	Myelin-PO_C		X
CAMK2A	CAMK2A	Q9UQM7	human	WEE1B	381759	Q66JT0	Wee2	mouse	S15	456697	QGLNKKLsFSFCEED		X	X
CAMK2A	CAMK2A	Q9UQM7	human	GluR1	2890	P42261	GRIA1	human	S567	17934900	FSPYEWHsEEFEEGR	Lig_chan		X
CAMK2A	CAMK2A	Q9UQM7	human	GLO1	2739	Q04760	GLO1	human	T107	7106304	ELTHNWGtEDDETQS	Glyoxalase	X
CAMK2A	CAMK2A	Q9UQM7	human	SNCA	6622	P37840	SNCA	human	S129	448278	NEAyEMPsEEGyQDy	Synuclein		X	23706
CAMK2A	CAMK2A	Q9UQM7	human	RYR2	6262	Q92736	RYR2	human	S2808	448848	YNRTRRIsQTSQVsV			X
CAMK2A	CAMK2A	Q9UQM7	human	Tau iso8	4137	P10636-8	MAPT	human	S262	447930	NVKsKIGstENLkHQ	Tubulin-binding		X
CAMK2A	CAMK2A	Q9UQM7	human	H1R	3269	P35367	HRH1	human	T140	453406	LRYLKYRtKtRASAT	7tm_1		X
CAMK2A	CAMK2A	Q9UQM7	human	Tau iso8	4137	P10636-8	MAPT	human	S416	454127	sNVsstGsIDMVDsP			X	15013
CAMK2A	CAMK2A	Q9UQM7	human	CREB	81646	P15337	Creb1	rat	S142	448547	RkILNDLssDAPGVP	pKID		X
CAMK2A	CAMK2A	Q9UQM7	human	mAChR M4	25111	P08485	Chrm4	rat	T145	14699600	TYPARRTtKMAGLMI	7tm_1	X	X
CAMK2A	CAMK2A	Q9UQM7	human	TH iso3	7054	P07101-3	TH	human	S19	448542	KGFRRAVsELDAKQA	TOH_N	X
CAMK2A	CAMK2A	Q9UQM7	human	CDK5R1	116671	P61810	Cdk5r1	rat	S91	12607404	ENLKKSLsCANLSTF	CDK5_activator		X
CAMK2A	CAMK2A	Q9UQM7	human	smMLCK	396445	P11799	MYLK	chicken	S1749	466361	RAIGRLSsMAMISGM			X
CAMK2A	CAMK2A	Q9UQM7	human	GJA1	24392	P08050	Gja1	rat	S369	459208	RPssRAssRAssRPR			X
CAMK2A	CAMK2A	Q9UQM7	human	FosB	14282	P13346	Fosb	mouse	S27	465535	SAESQYLsSVDSFGS		X
CAMK2A	CAMK2A	Q9UQM7	human	NSDDR	747	Q9Y4D2	DAGLA	human	S808	27807806	RSIRGsPsLHAVLER			X
CAMK2A	CAMK2A	Q9UQM7	human	SPTBN4	57731	Q9H254	SPTBN4	human	S2254	481487	RRPERQEsVDQSEEA		X
CAMK2A	CAMK2A	Q9UQM7	human	PPP2R2B iso2	5521	Q00005-2	PPP2R2B	human	S20	25554903	RPPNTILsssCHTEA			X
CAMK2A	CAMK2A	Q9UQM7	human	RPT6	81827	P62198	Psmc5	rat	S120	483970	RVALRNDsYTLHKIL		X
CAMK2A	CAMK2A	Q9UQM7	human	SCN5A	6331	Q14524	SCN5A	human	T570	40413907	VPWPLRRtsAQGQPs	Na_trans_cytopl		X
CAMK2A	CAMK2A	Q9UQM7	human	NOX5 iso4	79400	Q96PH1-4	NOX5	human	T494	472625	KRLsRSVtMRKsQRS	FAD_binding_8		X
CAMK2A	CAMK2A	Q9UQM7	human	CPEB3	208922	Q7TN99	Cpeb3	mouse	S291	25288000	PsPLNPIsPLKKPFs		X
CAMK2A	CAMK2A	Q9UQM7	human	PEA-15	100736554	Q9Z297	Pea15	hamster	S116	450281	KDIIRQPsEEEIIKL			X
CAMK2A	CAMK2A	Q9UQM7	human	GJA1	24392	P08050	Gja1	rat	S297	465458	TGDRNNssCRNYNkQ	Connexin43		X
CAMK2A	CAMK2A	Q9UQM7	human	GluR1	50592	P19490	Gria1	rat	S645	471090	LTVERMVsPIESAED	Lig_chan		X
CAMK2A	CAMK2A	Q9UQM7	human	FAK	14083	P34152	Ptk2	mouse	S843	447963	DVRLsRGsIDREDGS			X
CAMK2A	CAMK2A	Q9UQM7	human	CPEB3	208922	Q7TN99	Cpeb3	mouse	S443	2658904	QALssGLssPtRCQN		X
CAMK2A	CAMK2A	Q9UQM7	human	GJA1	24392	P08050	Gja1	rat	S244	17743400	KDRVKGRsDPyHATT			X
CAMK2A	CAMK2A	Q9UQM7	human	Kir6.2	3767	Q14654	KCNJ11	human	T224	453090	MQVVRKTtSPEGEVV	IRK	X	X
CAMK2A	CAMK2A	Q9UQM7	human	SCN5A	6331	Q14524	SCN5A	human	S664	27281501	GARQRALsAVsVLts	Na_trans_cytopl		X
CAMK2A	CAMK2A	Q9UQM7	human	SCN5A	6331	Q14524	SCN5A	human	S499	40413912	DRLPKsDsEDGPRAM	Na_trans_cytopl		X
CAMK2A	CAMK2A	Q9UQM7	human	SCN5A	6331	Q14524	SCN5A	human	S42	27281503	GSTTLQEsREGLPEE			X
CAMK2A	CAMK2A	Q9UQM7	human	GJC1	14615	P28229	Gjc1	mouse	S393	22598810	KsGDGKTsVWI____			X
CAMK2A	CAMK2A	Q9UQM7	human	Securin	9232	O95997	PTTG1	human	S87	3845109	PLKQKQPsFsAKKMT	Securin	X
CAMK2A	CAMK2A	Q9UQM7	human	PLB	5350	P26678	PLN	human	T17	448115	SAIRRAstIEMPQQA	Phospholamban	X		8496
CAMK2A	CAMK2A	Q9UQM7	human	Caldesmon	373965	P12957	CALD1	chicken	S490	457429	LtTPKLKsTENAFGR	Caldesmon		X
CAMK2A	CAMK2A	Q9UQM7	human	RYR2	20191	E9Q401	Ryr2	mouse	S2807	448848	YNRTRRIsQtsQVsI		X
CAMK2A	CAMK2A	Q9UQM7	human	PPP2R2B iso2	5521	Q00005-2	PPP2R2B	human	S21	25554901	PPNTILsssCHTEAD			X
CAMK2A	CAMK2A	Q9UQM7	human	Telethonin	8557	O15273	TCAP	human	S161	3893741	RsLsRSMsQEAQRG_	Telethonin		X
CAMK2A	CAMK2A	Q9UQM7	human	HDAC5	84580	F1LM64	Hdac5	rat	S83	447995	FPLRKTAsEPNLKVR		X
CAMK2A	CAMK2A	Q9UQM7	human	Ets-1	2113	P14921	ETS1	human	S251	449316	GkLGGQDsFEsIEsy		X	X
CSNK2A1	CK2A1	P68400	human	DDX58	23586	O95786	DDX58	human	S854	17484202	HPKPkQFssFEkRAK	RIG-I_C-RD	X	X
CSNK2A1	CK2A1	P68400	human	PAK1	5058	Q13153	PAK1	human	S223	454121	DVAtsPIsPtENNtt		X	X
CSNK2A1	CK2A1	P68400	human	HMGA2	15364	P52927	Hmga2	mouse	S101	469757	QETEEtssQEsAEED			X
CSNK2A1	CK2A1	P68400	human	ataxin-3	110616	Q9CVD2	Atxn3	mouse	S29	13421402	LLQGEYFsPVELSSI	Josephin	X	X
CSNK2A1	CK2A1	P68400	human	DDIT3	1649	P35638	DDIT3	human	S31	455504	DLQEVLssDENGGTY			X
CSNK2A1	CK2A1	P68400	human	CD10	4311	P08473	MME	human	S6	3850156	__MGKsEsQMDItDI		X	X
CSNK2A1	CK2A1	P68400	human	PTEN	5728	P60484	PTEN	human	S380	448313	EPDHyRYsDttDsDP			X	9551; 9554; 9549; 7960
CSNK2A1	CK2A1	P68400	human	MSK1	9252	O75582	RPS6KA5	human	S760	12159002	TETRssssESSHSsS			X
CSNK2A1	CK2A1	P68400	human	PPP1R2	5504	P41236	PPP1R2	human	S87	449054	GDDEDACsDtEAtEA	IPP-2		X
CSNK2A1	CK2A1	P68400	human	CFTR	12638	P26361	Cftr	mouse	S670	3333405	TETLRRFsVDDSSAP	CFTR_R		X
CSNK2A1	CK2A1	P68400	human	caveolin-2	858	P51636	CAV2	human	S36	469561	DPEKFADsDQDRDPH	Caveolin	X	X
CSNK2A1	CK2A1	P68400	human	SPTBN1	6711	Q01082	SPTBN1	human	S2110	471398	PEPstKVsEEAEsQQ			X
CSNK2A1	CK2A1	P68400	human	NHE3	100009430	P26432	NHE-3	rabbit	S554	450899	TEGERRGsLAFIRSP		X
CSNK2A1	CK2A1	P68400	human	IRS1	25467	P35570	Irs1	rat	S612	447562	DDGyMPMsPGVAPVP			X	3193; 2386; 3203
CSNK2A1	CK2A1	P68400	human	Sialoprotein-2	281233	Q28862	IBSP	cow	S86	457544	EEEEEETsNEEGNNG	BSP_II		X
CSNK2A1	CK2A1	P68400	human	PER2	18627	O54943	Per2	mouse	S53	9439800	TGRDSQGsDCDDNGK		X	X
CSNK2A1	CK2A1	P68400	human	14-3-3 theta	10971	P27348	YWHAQ	human	S232	456053	LTLWtsDsAGEECDA		X
CSNK2A1	CK2A1	P68400	human	FAF1	11124	Q9UNN5	FAF1	human	S291	450287	DVHMVsDsDGDDFED			X
CSNK2A1	CK2A1	P68400	human	MYH10	4628	P35580	MYH10	human	S1956	465600	EGAsLELsDDDtEsK			X
CSNK2A1	CK2A1	P68400	human	CREB	81646	P15337	Creb1	rat	S111	451808	TIAEsEDsQEsVDsV		X
CSNK2A1	CK2A1	P68400	human	ZC3H8	84524	Q8N5P1	ZC3H8	human	T32	3206328	RIDDEIDtEVEETQE		X
CSNK2A1	CK2A1	P68400	human	CDC27	996	P30260	CDC27	human	S154	18258506	FLWSPFEsLCEIGEK		X
CSNK2A1	CK2A1	P68400	human	occludin	100506658	Q16625	OCLN	human	T404	471472	HyEtDyttGGEsCDE		X	X
CSNK2A1	CK2A1	P68400	human	Calmodulin	24242	P0DP29	Calm3	rat	S102	448706	kDGNGyIsAAELRHV	EF-hand_7	X	X
CSNK2A1	CK2A1	P68400	human	Sialoprotein-2	281233	Q28862	IBSP	cow	S106	467257	DENEDEEsEAENTTL	BSP_II		X
CSNK2A1	CK2A1	P68400	human	TDP-43	23435	Q13148	TARDBP	human	S379	3084615	NSYsGsNsGAAIGWG			X
CSNK2A1	CK2A1	P68400	human	NCAM-L1	3897	P32004	L1CAM	human	S1181	465573	GEyRSLEsDNEEKAF	Bravo_FIGEY		X
CSNK2A1	CK2A1	P68400	human	XRCC1	7515	P18887	XRCC1	human	T488	451452	GAEDsGDtEDELRRV		X	X
CSNK2A1	CK2A1	P68400	human	GRB14	2888	Q14449	GRB14	human	S362	31834912	QGRsGCSsQSIsPMR			X
CSNK2A1	CK2A1	P68400	human	CBX1	10951	P83916	CBX1	human	T51	2753801	GFSDEDNtWEPEENL	Chromo	X	X
CSNK2A1	CK2A1	P68400	human	RP1	10982	Q15555	MAPRE2	human	S236	23140241	SSGSASksDkDLETQ		X	X
CSNK2A1	CK2A1	P68400	human	SQSTM1	8878	Q13501	SQSTM1	human	S403	22264800	ESLSQMLsMGFsDEG	UBA_5	X	X	39786
CSNK2A1	CK2A1	P68400	human	ER-alpha	2099	P03372	ESR1	human	S282	6048401	EGrGEVGsAGDMRAA		X	X
CSNK2A1	CK2A1	P68400	human	treacle	6949	Q13428	TCOF1	human	T210	35530406	TSSSSDEtDVEGKPS		X	X
CSNK2A1	CK2A1	P68400	human	ECE1 iso3	1889	P42892-3	ECE1	human	S20	3053606	EDLVDsLsEGDAYPN		X	X
CSNK2A1	CK2A1	P68400	human	XRCC1	7515	P18887	XRCC1	human	S421	3181474	EAsHsGGsGDEAPKL			X
CSNK2A1	CK2A1	P68400	human	RPS5	20103	P97461	Rps5	mouse	S34	9819907	DVQINDIsLQDYIAV			X
CSNK2A1	CK2A1	P68400	human	VTN	7448	P04004	VTN	human	T76	451404	tMPEDEytVYDDGEE			X
CSNK2A1	CK2A1	P68400	human	DARPP-32	360616	Q6J4I0	Ppp1r1b	rat	S45	465607	LFRVSEHssPEEESS	DARPP-32		X
CSNK2A1	CK2A1	P68400	human	N-WASP	682507	O08816	Wasl	rat	S481	3149547	RSKAIHssDEDEDDD		X	X
CSNK2A1	CK2A1	P68400	human	RNPS1	10921	Q15287	RNPS1	human	S53	455347	KGATKEssEKDRGRD		X	X
CSNK2A1	CK2A1	P68400	human	CTNNA1	1495	P35221	CTNNA1	human	S641	449139	tPEELDDsDFEtEDF	Vinculin	X	X
CSNK2A1	CK2A1	P68400	human	SMRT	9612	Q9Y618	NCOR2	human	S2511	465590	CSQYETLsDsE____			X
CSNK2A1	CK2A1	P68400	human	YY1	7528	P25490	YY1	human	S118	460025	EVVGGDDsDGLRAED		X	X
CSNK2A1	CK2A1	P68400	human	WASP	7454	P42768	WAS	human	S483	449294	KRSRAIHssDEGEDQ		X	X
CSNK2A1	CK2A1	P68400	human	ARC	8996	O60936	NOL3	human	T149	448618	SEAVQSGtPEEPEPE		X
CSNK2A1	CK2A1	P68400	human	DNAJB2	3300	P25686	DNAJB2	human	S247	34505486	PASCPLDsDLsEDED			X
CSNK2A1	CK2A1	P68400	human	STAT1	6772	P42224	STAT1	human	S727	447753	TDNLLPMsPEEFDEV	STAT1_TAZ2bind	X		9177; 8826
CSNK2A1	CK2A1	P68400	human	LASS5	91012	Q8N5B7	CERS5	human	S356	18260888	RsDVEsssEEEDVTT		X
CSNK2A1	CK2A1	P68400	human	ECE1 iso3	1889	P42892-3	ECE1	human	S18	3053605	DEEDLVDsLsEGDAY		X	X
CSNK2A1	CK2A1	P68400	human	CACNA1C	100101555	P15381	CACB	rabbit	T1704	17620920	RAIsGDLtAEEELDK	CAC1F_C		X
CSNK2A1	CK2A1	P68400	human	IRS1	25467	P35570	Irs1	rat	T502	449932	MGTsPALtGDEAAGA			X
CSNK2A1	CK2A1	P68400	human	DOK7	231134	Q18PE0	Dok7	mouse	S266	41621606	DDRSLsssSSEASHs			X
CSNK2A1	CK2A1	P68400	human	EIF5	1983	P55010	EIF5	human	T207	3339005	DDDWGEDttEEAQRR			X
CSNK2A1	CK2A1	P68400	human	SLITRK1	114798	Q96PX8	SLITRK1	human	S695	4749248	DCGSHSLsD______			X
CSNK2A1	CK2A1	P68400	human	CDH1	12550	P09803	Cdh1	mouse	S840	465565	LVFDYEGsGsEAAsL	Cadherin_C		X
CSNK2A1	CK2A1	P68400	human	HMGN1	3150	P05114	HMGN1	human	S99	451698	AGEkEAksD______			X
CSNK2A1	CK2A1	P68400	human	Ikaros	22778	Q03267	Ikzf1	mouse	T23	4828303	ESPPVSDtPDEGDEP			X
CSNK2A1	CK2A1	P68400	human	PACS-1	55690	Q6VY07	PACS1	human	S278	2911721	SPDIDNYsEEEEESF			X
CSNK2A1	CK2A1	P68400	human	PLD1	5337	Q13393	PLD1	human	S611	465587	FKLFHPssESEQGLT			X
CSNK2A1	CK2A1	P68400	human	MRE11A	4361	P49959	MRE11	human	S688	449207	sKGVDFEssEDDDDD		X	X
CSNK2A1	CK2A1	P68400	human	MCR	4306	P08235	NR3C2	human	S111	386186601	SMGLYMDsVRDADYS		X	X
CSNK2A1	CK2A1	P68400	human	JNK2	5601	P45984	MAPK9	human	S407	447648	STEQtLAsDTDSSLD			X
CSNK2A1	CK2A1	P68400	human	Jun	3725	P05412	JUN	human	S243	450451	PGEtPPLsPIDMEsQ			X	2994
CSNK2A1	CK2A1	P68400	human	p47phox	653361	P14598	NCF1	human	S348	451728	PGPQsPGsPLEEERQ			X
CSNK2A1	CK2A1	P68400	human	ATF-1	466	P18846	ATF1	human	S47	15725601	EsQDSSDsIGssQKA	pKID	X
CSNK2A1	CK2A1	P68400	human	N-WASP	682507	O08816	Wasl	rat	S480	3149548	KRSKAIHssDEDEDD		X	X
CSNK2A1	CK2A1	P68400	human	OTUB1	55611	Q96FW1	OTUB1	human	S16	3208998	QkQEPLGsDsEGVNC		X	X
CSNK2A1	CK2A1	P68400	human	RIC8A	293614	Q80ZG1	Ric8a	rat	S435	468627	GRPEGQYsEDEDtDT	Ric8		X
CSNK2A1	CK2A1	P68400	human	MRTO4	51154	Q9UKD2	MRTO4	human	S235	22349546	EsTEEsDsEDDD___			X
CSNK2A1	CK2A1	P68400	human	FANCD2	2177	Q9BXW9	FANCD2	human	S891	1871613601	tLsEEkNsECDPtPs		X
CSNK2A1	CK2A1	P68400	human	TLE1	7088	Q04724	TLE1	human	S239	454385	KDSsHYDsDGDKsDD		X	X
CSNK2A1	CK2A1	P68400	human	TDP-43	23435	Q13148	TARDBP	human	S410	3084601	ssMDskssGWGM___			X
CSNK2A1	CK2A1	P68400	human	BMI1	648	P35226	BMI1	human	S110	56654163	SADAANGsNEDrGEV			X
CSNK2A1	CK2A1	P68400	human	CDH1	999	P12830	CDH1	human	S850	1270900	AsLSsLNsSEsDKDQ	Cadherin_C		X
CSNK2A1	CK2A1	P68400	human	AIP	9049	O00170	AIP	human	S43	10888700	FHYRTLHsDDEGTVL	FKBP_C		X
CSNK2A1	CK2A1	P68400	human	WAVE2	10163	Q9Y6W5	WASF2	human	S497	6377639	EFDEDDWsD______			X
CSNK2A1	CK2A1	P68400	human	SLC18A2	25549	Q01827	Slc18a2	rat	S514	465596	GDDEEsEsD______			X
CSNK2A1	CK2A1	P68400	human	calsequestrin 2	845	O14958	CASQ2	human	S385	1868253002	DDDDDDNsDEEDNDD			X
CSNK2A1	CK2A1	P68400	human	HMGA1 iso2	3159	P17096-2	HMGA1	human	S92	452255	EGIsQEssEEEQ___			X
CSNK2A1	CK2A1	P68400	human	TINF2	26277	Q9BSI4	TINF2	human	S396	17554823	IGDLVLDsDEEENGQ			X
CSNK2A1	CK2A1	P68400	human	NCAPH	23397	Q15003	NCAPH	human	S570	470129	PGLQAADsDDEDLDD	Cnd2		X
CSNK2A1	CK2A1	P68400	human	HOXB7	3217	P09629	HOXB7	human	S133	465570	IYPWMRssGTDRKRG			X
CSNK2A1	CK2A1	P68400	human	SLC3A2	6520	P08195	SLC3A2	human	S408	6003503	TssyLsDsGsTGEHT			X
CSNK2A1	CK2A1	P68400	human	GMF-beta	2764	P60983	GMFB	human	S53	451488	DEELEGIsPDELkDE	Cofilin_ADF		X
CSNK2A1	CK2A1	P68400	human	FMR1	2332	Q06787	FMR1	human	S500	469583	NSEASNAsETESDHR	FXMRP1_C_core		X
CSNK2A1	CK2A1	P68400	human	DNAJB2	3300	P25686	DNAJB2	human	S250	34499810	CPLDsDLsEDEDLQL	UIM	X	X
CSNK2A1	CK2A1	P68400	human	CFTR	12638	P26361	Cftr	mouse	S422	3333404	SNGDRKHsSDENNVS			X
CSNK2A1	CK2A1	P68400	human	FAF1	11124	Q9UNN5	FAF1	human	S289	450286	ITDVHMVsDsDGDDF			X
CSNK2A1	CK2A1	P68400	human	LASS4	79603	Q9HA82	CERS4	human	S342	7102766	QMEKDIRsDVEEsDs		X
CSNK2A1	CK2A1	P68400	human	MDC1	9656	Q14676	MDC1	human	S218	4213800	PFAFNLNsDtDVEEG		X
CSNK2A1	CK2A1	P68400	human	RRAD	6236	P55042	RRAD	human	S257	457395	QIRLRRDsKEANARR			X
CSNK2A1	CK2A1	P68400	human	CD5	921	P06127	CD5	human	S482	450126	SsMQPDNssDsDyDL		X	X
CSNK2A1	CK2A1	P68400	human	APOE	348	P02649	APOE	human	S314	457115	tsAAPVPsDNH____			X
CSNK2A1	CK2A1	P68400	human	FANCD2	2177	Q9BXW9	FANCD2	human	S898	1871613602	sECDPtPsHRGQLNk		X
CSNK2A1	CK2A1	P68400	human	CFTR	1080	P13569	CFTR	human	T421	1382554800	QNNNNRktsNGDDsL		X
CSNK2A1	CK2A1	P68400	human	DTD1	92675	Q8TEA8	DTD1	human	S194	3072143	tPRKEDRsAssGAEG			X
CSNK2A1	CK2A1	P68400	human	GBF1	8729	Q92538	GBF1	human	S297	1170755601	TDsGLEFsSQTTSKE		X	X
CSNK2A1	CK2A1	P68400	human	HSP70	3303	P0DMV8	HSPA1B	human	T636	18010647	GGsGsGPtIEEVD__			X
CSNK2A1	CK2A1	P68400	human	PhLP	5082	Q13371	PDCL	human	S296	465538	AtCHsEDsDLEID__	Phosducin		X
CSNK2A1	CK2A1	P68400	human	LASS6	253782	Q6ZMG9	CERS6	human	S347	22350312	RsDIEsssDEEDSEP		X
CSNK2A1	CK2A1	P68400	human	HMGN1	3150	P05114	HMGN1	human	S89	451697	ktEEsPAsDEAGEkE	HMG14_17		X
CSNK2A1	CK2A1	P68400	human	caveolin-1	403980	P33724	CAV1	dog	S88	451561	FDGIWKAsFTTFTVT	Caveolin		X
CSNK2A1	CK2A1	P68400	human	NFE2L1	18023	Q61985	Nfe2l1	mouse	S497	28700306	EGAVGYSsDSETLDL		X
CSNK2A1	CK2A1	P68400	human	Calmodulin	801	P0DP23	CALM3	human	S102	448706	kDGNGyIsAAELrHV	EF-hand_7		X
CSNK2A1	CK2A1	P68400	human	HHEX	3087	Q03014	HHEX	human	S163	7430500	FETQKYLsPPERKRL	Homeobox		X
CSNK2A1	CK2A1	P68400	human	SSRP1	6749	Q08945	SSRP1	human	S510	455268	SSSNEGDsDRDEKKR			X
CSNK2A1	CK2A1	P68400	human	ITCH	16396	Q8C863	Itch	mouse	T425	470111	VNHNTRItQWEDPRS	WW		X
CSNK2A1	CK2A1	P68400	human	NKX2-5	18091	P42582	Nkx2-5	mouse	S163	465563	FKQQRYLsAPERDQL	Homeobox		X
CSNK2A1	CK2A1	P68400	human	IL16	3603	Q14005	IL16	human	S743	11280302	MPLQPNAsLNEEEGT			X
CSNK2A1	CK2A1	P68400	human	GRB14	2888	Q14449	GRB14	human	S358	31834913	MHPYQGRsGCSsQSI			X
CSNK2A1	CK2A1	P68400	human	Jun	3725	P05412	JUN	human	S249	455367	LsPIDMEsQERIkAE			X
CSNK2A1	CK2A1	P68400	human	MDC1	9656	Q14676	MDC1	human	S402	3196337	QAsMVINsDtDDEEE		X
CSNK2A1	CK2A1	P68400	human	DAXX	1616	Q9UER7	DAXX	human	S737	467726	PEEIIVLsDsD____		X	X
CSNK2A1	CK2A1	P68400	human	MSK1	9252	O75582	RPS6KA5	human	S757	12159001	stsTETRssssESSH			X
CSNK2A1	CK2A1	P68400	human	PLD1	5337	Q13393	PLD1	human	S610	465586	HFKLFHPssESEQGL			X
CSNK2A1	CK2A1	P68400	human	PAX7	18509	P47239	Pax7	mouse	S201	50592106	GNRLDEGsDVEsEPd			X
CSNK2A1	CK2A1	P68400	human	SSRP1	6749	Q08945	SSRP1	human	S688	456296	KRRRSEDsEEEELAS			X
CSNK2A1	CK2A1	P68400	human	NHE5	6553	Q14940	SLC9A5	human	S712	20832301	EEEEsDssEtEKEDD			X
CSNK2A1	CK2A1	P68400	human	PSEN2	5664	P49810	PSEN2	human	S9	449961	LTFMAsDsEEEVCDE			X
CSNK2A1	CK2A1	P68400	human	XRCC1	7515	P18887	XRCC1	human	S418	3181471	EEDEAsHsGGsGDEA			X
CSNK2A1	CK2A1	P68400	human	ATF-4	468	P18848	ATF4	human	S215	27833501	IKEEDTPsDNDsGIC		X	X
CSNK2A1	CK2A1	P68400	human	AQP4	25293	P47863	Aqp4	rat	S285	449922	MEVEDNRsQVEtEDL			X
CSNK2A1	CK2A1	P68400	human	SHOX	6473	O15266	SHOX	human	S106	457680	EKREDVKsEDEDGQT		X	X
CSNK2A1	CK2A1	P68400	human	IHPK2	51447	Q9UHH9	IP6K2	human	S356	18258507	AEDLEDLsEEsADES	IPK	X
CSNK2A1	CK2A1	P68400	human	PPAR-gamma iso2	19016	P37238-2	Pparg	mouse	S21	12170301	GIsSVDLsVMEDHSH	PPARgamma_N	X
CSNK2A1	CK2A1	P68400	human	IkB-alpha	4792	P25963	NFKBIA	human	S36	448204	RHDsGLDsMkDEEyE			X	5210; 9246
CSNK2A1	CK2A1	P68400	human	PTPRCAP	5790	Q14761	PTPRCAP	human	S153	23136094	RAEEARDsDtEGDLV	PTPRCAP	X	X
CSNK2A1	CK2A1	P68400	human	GRB14	2888	Q14449	GRB14	human	S370	14567758	QSIsPMRsIsENsLV	BPS		X
CSNK2A1	CK2A1	P68400	human	DNAJC1	607587	F1PMR9	DNAJC1	dog	S486	469721	DISEQKEssDEESQK			X
CSNK2A1	CK2A1	P68400	human	ARRB2	409	P32121	ARRB2	human	T382	455373	EFDTNYAtDDDIVFE			X
CSNK2A1	CK2A1	P68400	human	PPP1R2	5504	P41236	PPP1R2	human	S121	449052	yRIQEQEssGEEDsD	IPP-2		X
CSNK2A1	CK2A1	P68400	human	TOP1	7150	P11387	TOP1	human	S506	27276101	ADTVGCCsLRVEHIN	Topoisom_I		X
CSNK2A1	CK2A1	P68400	human	CADPS	26989	Q62717	Cadps	rat	S5	7712502	___MLDPsssEEEsD			X
CSNK2A1	CK2A1	P68400	human	SRPK1	6732	Q96SB4	SRPK1	human	S555	456013	DYLFEPHsGEEYTRD	Pkinase		X
CSNK2A1	CK2A1	P68400	human	PIAS1	8554	O75925	PIAS1	human	S467	4700788	IDLtIDsssDEEEEE		X	X
CSNK2A1	CK2A1	P68400	human	CADPS	26989	Q62717	Cadps	rat	S6	7712500	__MLDPsssEEEsDE			X
CSNK2A1	CK2A1	P68400	human	MYH2	4620	Q9UKX2	MYH2	human	S1921	3090700	ERADIAEsQVNKLRV	Myosin_tail_1		X
CSNK2A1	CK2A1	P68400	human	SCN2A	24766	P04775	Scn2a	rat	S1124	6003506	LNTEEFSsEsDMEES	Na_trans_assoc		X
CSNK2A1	CK2A1	P68400	human	MYH10	4628	P35580	MYH10	human	S1952	465599	QLHLEGAsLELsDDD			X
CSNK2A1	CK2A1	P68400	human	SIRT1	23411	Q96EB6	SIRT1	human	S661	6855924	GAEVYsDsEDDVLSS		X	X
CSNK2A1	CK2A1	P68400	human	PHF8	23133	Q9UPP1	PHF8	human	S854	3216123	DAEYIyPsLEsDDDD		X	X
CSNK2A1	CK2A1	P68400	human	SAT	6303	P21673	SAT1	human	S146	11390100	FYKRRGAsDLsSEEG			X
CSNK2A1	CK2A1	P68400	human	TOP2A	7153	P11388	TOP2A	human	S1525	448764	PIKyLEEsDEDDLF_			X
CSNK2A1	CK2A1	P68400	human	IGFBP1	3484	P08833	IGFBP1	human	S144	451659	NFHLMAPsEEDHSIL		X	X
CSNK2A1	CK2A1	P68400	human	ataxin-3	4287	P54252	ATXN3	human	S347	9441000	LQAAVTMsLETVRND		X
CSNK2A1	CK2A1	P68400	human	calsequestrin 1	100009095	P07221	CASQ1	rabbit	T381	451337	VLEGEINtEDDDDED	Calsequestrin		X
CSNK2A1	CK2A1	P68400	human	DDX58	23586	O95786	DDX58	human	T770	17484200	DsILRLQtWDEAVFR		X	X
CSNK2A1	CK2A1	P68400	human	IGFBP3	3486	P17936	IGFBP3	human	S194	10902818	KVDyEsQstDtQNFs		X
CSNK2A1	CK2A1	P68400	human	SMC3	9126	Q9UQE7	SMC3	human	S1067	453059	GDVEGsQsQDEGEGs	SMC_N	X
CSNK2A1	CK2A1	P68400	human	SSB	6741	P05455	SSB	human	S366	449301	GkktKFAsDDEHDEH		X	X
CSNK2A1	CK2A1	P68400	human	IkB-alpha	4792	P25963	NFKBIA	human	S283	451523	NLQMLPEsEDEEsyD		X	X
CSNK2A1	CK2A1	P68400	human	Myb	4602	P10242	MYB	human	S12	448187	PRHSIYssDEDDEDF			X
CSNK2A1	CK2A1	P68400	human	XRCC1	7515	P18887	XRCC1	human	S416	3181468	ssEEDEAsHsGGsGD			X
CSNK2A1	CK2A1	P68400	human	BIK	638	Q13323	BIK	human	S35	448349	EVLGMtDsEEDLDPM	bcl-2I13		X
CSNK2A1	CK2A1	P68400	human	PhLP	5082	Q13371	PDCL	human	S25	465539	sssEDEDsDHEDKDR		X	X
CSNK2A1	CK2A1	P68400	human	CK2B	1460	P67870	CSNK2B	human	S3	447647	_____MsssEEVsWI			X
CSNK2A1	CK2A1	P68400	human	XRCC1	7515	P18887	XRCC1	human	S408	3181459	YLMAGPGsssEEDEA			X
CSNK2A1	CK2A1	P68400	human	LASS5	91012	Q8N5B7	CERS5	human	S350	18260879	KVSKDDRsDVEsssE		X
CSNK2A1	CK2A1	P68400	human	MCR	4306	P08235	NR3C2	human	S459	386186600	FMDGSYFsFMDDkDY		X	X
CSNK2A1	CK2A1	P68400	human	MDC1	9656	Q14676	MDC1	human	S299	477757	sQPPGEDsDtDVDDD		X
CSNK2A1	CK2A1	P68400	human	TPM1	22003	P58771	Tpm1	mouse	S283	451804	HALNDMtsI______	Tropomyosin		X
CSNK2A1	CK2A1	P68400	human	CTDP1	9150	Q9Y5B0	CTDP1	human	S942	455466	ssNEDEGsssEADEM	FCP1_C		X
CSNK2A1	CK2A1	P68400	human	CREB	1385	P16220	CREB1	human	S97	451808	TIAEsEDsQEsVDsV			X
CSNK2A1	CK2A1	P68400	human	MYH9	4627	P35579	MYH9	human	S1916	451181	AMNREVssLkNkLRr	Myosin_tail_1	X
CSNK2A1	CK2A1	P68400	human	TELO2	9894	Q9Y4R8	TELO2	human	S487	15668105	AQLAGsDsDLDsDDE		X	X
CSNK2A1	CK2A1	P68400	human	GAP43	14432	P06837	Gap43	mouse	S193	449598	PTEtAEssQAEEEkD	Neuromodulin		X
CSNK2A1	CK2A1	P68400	human	CBX1	12412	P83917	Cbx1	mouse	S89	2906737	GGkRKADsDsEDKGE		X
CSNK2A1	CK2A1	P68400	human	MRE11A	4361	P49959	MRE11	human	S558	3191332	AEQMANDsDDsISAA		X	X
CSNK2A1	CK2A1	P68400	human	Sialoprotein-2	281233	Q28862	IBSP	cow	S76	457543	ENGNGDssEEEEEEE	BSP_II		X
CSNK2A1	CK2A1	P68400	human	TRHR	25570	Q01717	Trhr	rat	S383	465594	YVsTtKVsFDDtCLA			X
CSNK2A1	CK2A1	P68400	human	TIF1A	54700	Q9NYV6	RRN3	human	S170	470001	KEGDVDVsDsDDEDD	RRN3	X	X
CSNK2A1	CK2A1	P68400	human	NCL	25135	P13383	Ncl	rat	S213	466007	EEEEEDDsEEEVMEI			X
CSNK2A1	CK2A1	P68400	human	DDHD1	338047	O46606	DDHD1	cow	S716	465583	AKDPTSIsENEGIST	DDHD		X
CSNK2A1	CK2A1	P68400	human	ataxin-3 iso1	4287	P54252-1	ATXN3	human	S236	9441003	LQRALALsRQEIDME	UIM	X
CSNK2A1	CK2A1	P68400	human	Calmodulin	24242	P0DP29	Calm3	rat	T80	448704	MARKMkDtDsEEEIR		X	X
CSNK2A1	CK2A1	P68400	human	CADPS	26989	Q62717	Cadps	rat	S7	7712501	_MLDPsssEEEsDEI			X
CSNK2A1	CK2A1	P68400	human	PER2	18627	O54943	Per2	mouse	S693	468399	ETVEDMAsGPEsLDG		X	X
CSNK2A1	CK2A1	P68400	human	ABCB1B	18669	P06795	Abcb1	mouse	S665	22634902	KsPLIRRsIYRsVHR			X
CSNK2A1	CK2A1	P68400	human	FUNDC1	139341	Q8IVP5	FUNDC1	human	S13	2025373	PPPQDyEsDDDsyEV		X	X
CSNK2A1	CK2A1	P68400	human	PIAS1	8554	O75925	PIAS1	human	S466	4700782	VIDLtIDsssDEEEE		X	X
CSNK2A1	CK2A1	P68400	human	XRCC1	7515	P18887	XRCC1	human	S485	451510	QDNGAEDsGDtEDEL		X	X
CSNK2A1	CK2A1	P68400	human	HSP105	15505	Q61699	Hsph1	mouse	S509	448756	PtEEEDGssLEADME	HSP70		X
CSNK2A1	CK2A1	P68400	human	PAR-4	5074	Q96IZ0	PAWR	human	S231	476476	GRyksttsVsEEDVS		X
CSNK2A1	CK2A1	P68400	human	MDM2	4193	Q00987	MDM2	human	S260	454923	sLDsEDYsLsEEGQE			X
CSNK2A1	CK2A1	P68400	human	ataxin-3	4287	P54252	ATXN3	human	S335	9441001	SDLGDAMsEEDMLQA		X
CSNK2A1	CK2A1	P68400	human	Sialoprotein-2	281233	Q28862	IBSP	cow	S67	457541	VQsSsDssEENGNGD	BSP_II		X
CSNK2A1	CK2A1	P68400	human	CTCF	396274	Q08705	CTCF	chicken	S604	448302	GRKRKMRsKKEDssD			X
CSNK2A1	CK2A1	P68400	human	SLC28A2	60423	Q62773	Slc28a2	rat	S46	4700175	EEVTQGHsLKDGLGH		X
CSNK2A1	CK2A1	P68400	human	DMBT1	12945	Q60997	Dmbt1	mouse	T2073	13201902	AFTLGRRtHIDRGQP			X
CSNK2A1	CK2A1	P68400	human	STARD10	10809	Q9Y365	STARD10	human	S284	483984	GGAGGEGsDDDtsLt			X
CSNK2A1	CK2A1	P68400	human	NHE3	100009430	P26432	NHE-3	rabbit	S719	3496800	KERELELsDPEEAPD		X	X
CSNK2A1	CK2A1	P68400	human	HOXB7	3217	P09629	HOXB7	human	T203	465571	NKTAGPGttGQDRAE			X
CSNK2A1	CK2A1	P68400	human	HMGN1	614915	P02316	HMGN1	cow	S90	451697	KNEESPAsDEAEEKE	HMG14_17		X
CSNK2A1	CK2A1	P68400	human	HMGA1 iso2	3159	P17096-2	HMGA1	human	S91	452254	EEGIsQEssEEEQ__			X
CSNK2A1	CK2A1	P68400	human	OAZ2	18247	O08608	Oaz2	mouse	S186	11507801	YPLDQNLsDED____			X
CSNK2A1	CK2A1	P68400	human	RIC8A	293614	Q80ZG1	Ric8a	rat	T440	468628	QYsEDEDtDTEEYRE	Ric8		X
CSNK2A1	CK2A1	P68400	human	HOXB7	3217	P09629	HOXB7	human	T204	465572	KTAGPGttGQDRAEA			X
CSNK2A1	CK2A1	P68400	human	TRF1	7013	P54274	TERF1	human	T122	2481000	LTACQLRtIYICQFL	TRF	X	X
CSNK2A1	CK2A1	P68400	human	H2A.1	8329	P0C0S8	H2AC17	human	Y57	1874775700	YLAAVLEyLTAEILE		X	X
CSNK2A1	CK2A1	P68400	human	SCN2A	24766	P04775	Scn2a	rat	S1126	6003507	TEEFSsEsDMEESKE	Na_trans_assoc		X
CSNK2A1	CK2A1	P68400	human	NPHP1	4867	O15259	NPHP1	human	S126	26395105	EEsEsEDsEDSGGEE		X	X
CSNK2A1	CK2A1	P68400	human	MUSK	18198	Q61006	Musk	mouse	S680	26367601	TVCSLSHsDLSTRAR	Pkinase_Tyr		X
CSNK2A1	CK2A1	P68400	human	LASS6	253782	Q6ZMG9	CERS6	human	S341	40511820	KVSKDDRsDIEsssD		X
CSNK2A1	CK2A1	P68400	human	MDC1	9656	Q14676	MDC1	human	S329	453669	QPFGFIDsDtDAEEE		X
CSNK2A1	CK2A1	P68400	human	IkB-alpha	4792	P25963	NFKBIA	human	S288	451524	PEsEDEEsyDtEsEF		X	X
CSNK2A1	CK2A1	P68400	human	HSP90B	3326	P08238	HSP90AB1	human	S718	3177650	LEGDEDAsRMEEVD_			X
CSNK2A1	CK2A1	P68400	human	SLC3A2	6520	P08195	SLC3A2	human	S527	6003505	LsLFRRLsDQRsKER			X
CSNK2A1	CK2A1	P68400	human	IRS1	25467	P35570	Irs1	rat	S99	449931	HFAIAADsEAEQDSW	PH		X
CSNK2A1	CK2A1	P68400	human	FOXC2	14234	Q61850	Foxc2	mouse	S124	36950200	NSIRHNLsLNECFVK	Forkhead	X	X
CSNK2A1	CK2A1	P68400	human	MRLC2	103910	O14950	MYL12B	human	T135	466341	tTMGDrFtDEEVDEL	EF-hand_11		X
CSNK2A1	CK2A1	P68400	human	TELO2	9894	Q9Y4R8	TELO2	human	S491	15668106	GsDsDLDsDDEFVPY		X	X
CSNK2A1	CK2A1	P68400	human	Huntingtin	3064	P42858	HTT	human	S13	10206805	kLMkAFEsLksFQQQ		X
CSNK2A1	CK2A1	P68400	human	XRCC1	7515	P18887	XRCC1	human	S475	451509	IDIEGVQsEGQDNGA			X
CSNK2A1	CK2A1	P68400	human	Akt1	207	P31749	AKT1	human	S129	450019	sGsPsDNsGAEEMEV		X	X	13461
CSNK2A1	CK2A1	P68400	human	ACE	1636	P12821	ACE	human	S1299	450699	SHGPQFGsEVELRHS		X
CSNK2A1	CK2A1	P68400	human	MCM2	4171	P49736	MCM2	human	S41	452312	RtDALtssPGRDLPP			X
CSNK2A1	CK2A1	P68400	human	CDC34	997	P49427	CDC34	human	S203	448687	APAPDEGsDLFYDDY		X	X
CSNK2A1	CK2A1	P68400	human	Lu	4059	P50895	BCAM	human	S598	1713901	GEPGLsHsGsEQPEQ			X
CSNK2A1	CK2A1	P68400	human	XRCC1	7515	P18887	XRCC1	human	S578	40274402	GELEDYMsDRVQFVI	BRCT_2		X
CSNK2A1	CK2A1	P68400	human	DTD1	92675	Q8TEA8	DTD1	human	S204	476435	sGAEGDVssErEP__			X
CSNK2A1	CK2A1	P68400	human	RRAD	6236	P55042	RRAD	human	S273	457396	AGTRRREsLGKKAKR			X
CSNK2A1	CK2A1	P68400	human	TAP	317724	P41541	USO1	cow	S941	450465	EEEDELEsGDQDDED	Uso1_p115_C		X
CSNK2A1	CK2A1	P68400	human	MDC1	9656	Q14676	MDC1	human	T220	4213801	AFNLNsDtDVEEGQQ		X
CSNK2A1	CK2A1	P68400	human	ABCF1	23	Q8NE71	ABCF1	human	S140	454452	AALIQDQsEEEEEEE			X
CSNK2A1	CK2A1	P68400	human	XRCC1	7515	P18887	XRCC1	human	S525	451451	stDENtDsEEHQEPP			X
CSNK2A1	CK2A1	P68400	human	DZIP1	66573	Q8BMD2	Dzip1	mouse	S714	21241900	DTDWTEGsEMDDSDF		X	X
CSNK2A1	CK2A1	P68400	human	CD6	923	P30203	CD6	human	S482	28095003	PEDSDsGsDsDYEHY			X
CSNK2A1	CK2A1	P68400	human	HSP90A	3320	P07900	HSP90AA1	human	S263	448662	PEIEDVGsDEEEEKK	HSP90		X
CSNK2A1	CK2A1	P68400	human	eIF3-alpha	8669	O75822	EIF3J	human	S127	3177700	LKkLQEEsDLELAkE	eIF3_subunit	X
CSNK2A1	CK2A1	P68400	human	DNAJC1	607587	F1PMR9	DNAJC1	dog	S487	469722	ISEQKEssDEESQKK			X
CSNK2A1	CK2A1	P68400	human	ATF-1	466	P18846	ATF1	human	S36	465558	AQQVSSLsESEEsQD		X	X
CSNK2A1	CK2A1	P68400	human	CARD9	64170	Q9H257	CARD9	human	T531	1206001	NTTGSDNtDtEGS__		X	X
CSNK2A1	CK2A1	P68400	human	WASP	7454	P42768	WAS	human	S484	449295	RSRAIHssDEGEDQA		X	X
CSNK2A1	CK2A1	P68400	human	Sialoprotein-2	281233	Q28862	IBSP	cow	S98	8165300	NNGGNEDsDENEDEE	BSP_II		X
CSNK2A1	CK2A1	P68400	human	BRCA1	672	P38398	BRCA1	human	S1572	465559	ESGISLFsDDPEsDP			X
CSNK2A1	CK2A1	P68400	human	CCNH	902	P51946	CCNH	human	T315	455993	KHEEEEWtDDDLVEs			X
CSNK2A1	CK2A1	P68400	human	CTCF	396274	Q08705	CTCF	chicken	S609	448303	MRsKKEDssDsEENA			X
CSNK2A1	CK2A1	P68400	human	HMGA2	15364	P52927	Hmga2	mouse	S104	469758	EEtssQEsAEED___			X
CSNK2A1	CK2A1	P68400	human	DDX58	23586	O95786	DDX58	human	S855	17484201	PKPkQFssFEkRAKI	RIG-I_C-RD	X	X
CSNK2A1	CK2A1	P68400	human	HHEX	3087	Q03014	HHEX	human	S177	7430501	LAKMLQLsERQVKTW	Homeobox		X
CSNK2A1	CK2A1	P68400	human	EIF5	1983	P55010	EIF5	human	S390	448030	KEAEEEssGGEEEDE	W2	X	X
CSNK2A1	CK2A1	P68400	human	DNMT3A	13435	O88508	Dnmt3a	mouse	S386	17548178	LFPACHDsDEsDSGK			X
CSNK2A1	CK2A1	P68400	human	NCL	25135	P13383	Ncl	rat	S187	466006	AAPAAPAsEDEDEED			X
CSNK2A1	CK2A1	P68400	human	SRF	6722	P11831	SRF	human	S85	451801	GsEGDsEsGEEEELG			X
CSNK2A1	CK2A1	P68400	human	GAP43	14432	P06837	Gap43	mouse	T89	449600	EGDGsAttDAAPAts	Neuromodulin		X
CSNK2A1	CK2A1	P68400	human	RRAD	6236	P55042	RRAD	human	S214	457394	LVRSREVsVDEGRAC	Ras		X
CSNK2A1	CK2A1	P68400	human	DLG3 iso2	1741	Q92796-2	DLG3	human	S295	4710993	QGVTSNtsDSESSSK		X	X
CSNK2A1	CK2A1	P68400	human	CDC34	997	P49427	CDC34	human	S222	448688	EVEEEADsCFGDDED		X	X
CSNK2A1	CK2A1	P68400	human	DNMT3A	1788	Q9Y6K1	DNMT3A	human	S390	17548178	LFPVCHDsDEsDTAK		X	X
CSNK2A1	CK2A1	P68400	human	TUBB3	10381	Q13509	TUBB3	human	S444	451154	YEDDEEEsEAQGPK_		X
CSNK2A1	CK2A1	P68400	human	IHPK2	51447	Q9UHH9	IP6K2	human	S347	478422	RPEVVLDsDAEDLED	IPK	X
CSNK2A1	CK2A1	P68400	human	ABCF1	23	Q8NE71	ABCF1	human	S109	453457	KKLsVPtsDEEDEVP			X
CSNK2A1	CK2A1	P68400	human	DDIT3	1649	P35638	DDIT3	human	S30	455503	EDLQEVLssDENGGT			X
CSNK2A1	CK2A1	P68400	human	NFkB-p65	5970	Q04206	RELA	human	S529	447799	GLPNGLLsGDEDFSs		X	X	96874
CSNK2A1	CK2A1	P68400	human	JNK2	5601	P45984	MAPK9	human	T404	447650	SSMSTEQtLAsDTDS			X
CSNK2A1	CK2A1	P68400	human	SGT1	11319	O95905	ECD	human	S503	3178821	LGPRPNEsDsDDLDD	SGT1		X
CSNK2A1	CK2A1	P68400	human	DHFR	1719	P00374	DHFR	human	S145	25735921	RIMQDFEsDTFFPEI	DHFR_1		X
CSNK2A1	CK2A1	P68400	human	MUSK	18198	Q61006	Musk	mouse	S697	26367602	SPGPPPLsCAEQLCI	Pkinase_Tyr		X
CSNK2A1	CK2A1	P68400	human	HSP90A	3320	P07900	HSP90AA1	human	S726	3180213	LEGDDDtsRMEEVD_			X
CSNK2A1	CK2A1	P68400	human	SRPK1	6732	Q96SB4	SRPK1	human	S51	456012	QEEEILGsDDDEQED			X
CSNK2A1	CK2A1	P68400	human	ANP32A	8125	P39687	ANP32A	human	S158	459186	DDKEAPDsDAEGyVE	LRR_9		X
CSNK2A1	CK2A1	P68400	human	POLR2F	83503	O88828	Polr2f	rat	S2	465588	______MsDNEDNFD			X
CSNK2A1	CK2A1	P68400	human	ABCB1B	18669	P06795	Abcb1	mouse	S669	22634901	IRRsIYRsVHRKQDQ			X
CSNK2A1	CK2A1	P68400	human	eIF2B-epsilon	100009393	P47823	EIF2B5	rabbit	S718	449908	KEAEEEssEDD____	W2	X	X
CSNK2A1	CK2A1	P68400	human	Calmodulin	801	P0DP23	CALM3	human	S82	448705	RkMkDtDsEEEIrEA			X
CSNK2A1	CK2A1	P68400	human	Notch 1	4851	P46531	NOTCH1	human	S1900	20831302	GGLEtGNsEEEEDAP	Ank_2	X	X
CSNK2A1	CK2A1	P68400	human	MDC1	9656	Q14676	MDC1	human	T378	477989	EsQAGsDtDVEEGKA		X
CSNK2A1	CK2A1	P68400	human	Caldesmon	373965	P12957	CALD1	chicken	S26	457417	RLEAERLsyQRNDDD			X
CSNK2A1	CK2A1	P68400	human	AATF	26574	Q9NY61	AATF	human	S320	460426	NAGsEEIssEDDELV	AATF-Che1	X	X
CSNK2A1	CK2A1	P68400	human	GADD45GIP1	90480	Q8TAE8	GADD45GIP1	human	S221	474542	PAASGAPss______			X
CSNK2A1	CK2A1	P68400	human	DDIT3	1649	P35638	DDIT3	human	S14	455501	PFSFGTLssWELEAW			X
CSNK2A1	CK2A1	P68400	human	STX1A	116470	P32851	Stx1a	rat	S14	451261	ELRTAKDsDDDDDVt			X
CSNK2A1	CK2A1	P68400	human	MCM2	4171	P49736	MCM2	human	S13	473057	EsFtMAssPAQRRRG			X
CSNK2A1	CK2A1	P68400	human	p53	7157	P04637	TP53	human	S46	447536	AMDDLMLsPDDIEQW			X	2521
CSNK2A1	CK2A1	P68400	human	IGF2R	3482	P11717	IGF2R	human	S2484	451244	LVsFHDDsDEDLLHI		X	X
CSNK2A1	CK2A1	P68400	human	FGF14	2259	Q92915	FGF14	human	S230	54201600	VTPsKsTsASAIMNG			X
CSNK2A1	CK2A1	P68400	human	XPB	2071	P19447	ERCC3	human	S751	454425	FGTMSSMsGADDTVy			X
CSNK2A1	CK2A1	P68400	human	CREB	81646	P15337	Creb1	rat	S129	450092	QKRREILsRRPsYRk	pKID		X
CSNK2A1	CK2A1	P68400	human	Ikaros	22778	Q03267	Ikzf1	mouse	S293	15404028	LSDMPYDsANYEKED			X
CSNK2A1	CK2A1	P68400	human	IFI16	3428	Q16666	IFI16	human	S132	450085	GAQkRKKsTKEKAGP			X
CSNK2A1	CK2A1	P68400	human	PDIA6	10130	Q15084	PDIA6	human	S22	465562	LAVNGLYsSSDDVIE			X
CSNK2A1	CK2A1	P68400	human	HMGN1	3150	P05114	HMGN1	human	S8	465531	MPkRkVssAEGAAkE	HMG14_17		X
CSNK2A1	CK2A1	P68400	human	ER-alpha	2099	P03372	ESR1	human	S167	448102	GGRERLAsTNDkGSM	Oest_recep		X	64508; 42101
CSNK2A1	CK2A1	P68400	human	C1R	715	P00736	C1R	human	S206	451385	TEASGYIsSLEYPRS	CUB		X
CSNK2A1	CK2A1	P68400	human	Akt2	208	P31751	AKT2	human	S131	33402214	CGsPsDSsTTEEMEV			X
CSNK2A1	CK2A1	P68400	human	LEF-1	51176	Q9UJU2	LEF1	human	S61	471385	kSSLVNEsEIIPASN	CTNNB1_binding		X
CSNK2A1	CK2A1	P68400	human	NPM1	4869	P06748	NPM1	human	S125	459897	AVEEDAEsEDEEEED			X
CSNK2A1	CK2A1	P68400	human	AATF	26574	Q9NY61	AATF	human	S321	460427	AGsEEIssEDDELVE	AATF-Che1	X	X
CSNK2A1	CK2A1	P68400	human	STI1	20867	Q60864	Stip1	mouse	S189	465575	LLGVDLGsMDEEEEA			X
CSNK2A1	CK2A1	P68400	human	Restin	6249	P30622	CLIP1	human	S1364	3189736	DDLNNYDsDDQEKQS		X	X
CSNK2A1	CK2A1	P68400	human	PEA-15	18611	Q62048	Pea15	mouse	S116	450281	KDIIRQPsEEEIIKL			X
CSNK2A1	CK2A1	P68400	human	CFTR	1080	P13569	CFTR	human	S427	1382554801	ktsNGDDsLFFSNFS		X
CSNK2A1	CK2A1	P68400	human	DOK7	231134	Q18PE0	Dok7	mouse	S346	41621603	GIATGSHssYSGSFS			X
CSNK2A1	CK2A1	P68400	human	ATF-1	466	P18846	ATF1	human	S41	15725600	SLsESEEsQDSSDsI		X
CSNK2A1	CK2A1	P68400	human	p53	7157	P04637	TP53	human	S6	447537	__MEEPQsDPsVEPP	P53_TAD		X	9285
CSNK2A1	CK2A1	P68400	human	AQP4	25293	P47863	Aqp4	rat	S315	465557	DEKKGKDssGEVLss			X
CSNK2A1	CK2A1	P68400	human	eIF2-beta	8894	P20042	EIF2S2	human	S2	451805	______MsGDEMIFD		X	X
CSNK2A1	CK2A1	P68400	human	CREB	81646	P15337	Creb1	rat	S143	448548	kILNDLssDAPGVPR	pKID		X
CSNK2A1	CK2A1	P68400	human	NFL	18039	P08551	Nefl	mouse	S473	450895	EAKDEPPsEGEAEEE			X
CSNK2A1	CK2A1	P68400	human	HSP90A	3320	P07900	HSP90AA1	human	T725	3180216	PLEGDDDtsRMEEVD			X
CSNK2A1	CK2A1	P68400	human	CDH1	12550	P09803	Cdh1	mouse	S855	465567	ssLNSsEsDQDQDYD	Cadherin_C		X
CSNK2A1	CK2A1	P68400	human	SLC29A1	2030	Q99808	SLC29A1	human	S254	486282	EtkLDLIskGEEPRA	Nucleoside_tran	X
CSNK2A1	CK2A1	P68400	human	ECE1 iso3	1889	P42892-3	ECE1	human	T9	14159846	MStYKRAtLDEEDLV		X
CSNK2A1	CK2A1	P68400	human	HSP90A	3320	P07900	HSP90AA1	human	T36	15410982	LMSLIINtFySNkEI		X	X
CSNK2A1	CK2A1	P68400	human	NHE5	6553	Q14940	SLC9A5	human	S702	20832300	AVILTVEsEEEEEEs			X
CSNK2A1	CK2A1	P68400	human	SPTAN1	20740	P16546	Sptan1	mouse	S1302	14828401	TAQRLIQsHPEsAED	Spectrin		X
CSNK2A1	CK2A1	P68400	human	UBC3B	54926	Q712K3	UBE2R2	human	S233	449751	DCYDDDDsGNEEs__		X	X
CSNK2A1	CK2A1	P68400	human	CDC34	997	P49427	CDC34	human	T233	448689	DDEDDsGtEEs____		X	X
CSNK2A1	CK2A1	P68400	human	p53	7157	P04637	TP53	human	T150	456327	VQLWVDstPPPGtRV	P53		X
CSNK2A1	CK2A1	P68400	human	4E-BP1	116636	Q62622	Eif4ebp1	rat	S64	447527	FLMECRNsPVAKtPP	eIF_4EBP		X	9451; 9456
CSNK2A1	CK2A1	P68400	human	PSEN2	5664	P49810	PSEN2	human	S330	448567	MEEDsYDsFGEPsYP	Presenilin; Presenilin		X
CSNK2A1	CK2A1	P68400	human	EEF1D	1936	P29692	EEF1D	human	S162	457574	DDIDLFGsDNEEEDk	EF-1_beta_acid	X	X
CSNK2A1	CK2A1	P68400	human	CD6	923	P30203	CD6	human	S484	28095002	DSDsGsDsDYEHYDF			X
CSNK2A1	CK2A1	P68400	human	amphiphysin	273	P49418	AMPH	human	T387	469997	LPWDLWTtSTDLVQP		X	X
CSNK2A1	CK2A1	P68400	human	ABCC1	4363	P33527	ABCC1	human	T249	25592000	WSLNkEDtSEQVVPV		X	X
CSNK2A1	CK2A1	P68400	human	CFTR	1080	P13569	CFTR	human	S511	477193	ENIIFGVsyDEyRYR	ABC_tran	X	X
CSNK2A1	CK2A1	P68400	human	ABCA1	19	O95477	ABCA1	human	S1255	452019	FLKVAEEsGVDAETs			X
CSNK2A1	CK2A1	P68400	human	EIF5	1983	P55010	EIF5	human	T208	3339004	DDWGEDttEEAQRRR			X
CSNK2A1	CK2A1	P68400	human	Jun	3725	P05412	JUN	human	T231	455366	ALkEEPQtVPEMPGE	Jun	X	X
CSNK2A1	CK2A1	P68400	human	PSEN2	5664	P49810	PSEN2	human	S7	449960	_MLTFMAsDsEEEVC			X
CSNK2A1	CK2A1	P68400	human	FURIN	5045	P09958	FURIN	human	S775	469743	QEECPsDsEEDEGRG			X
CSNK2A1	CK2A1	P68400	human	SIRT1	93759	Q923E4	Sirt1	mouse	S649	6855923	FHGAEVYsDsEDDVL		X	X
CSNK2A1	CK2A1	P68400	human	IGFBP3	3486	P17936	IGFBP3	human	S140	451463	APGNAsEsEEDRsAG		X	X
CSNK2A1	CK2A1	P68400	human	CETN2	1069	P41208	CETN2	human	T138	471512	kELGENLtDEELQEM	EF-hand_7		X
CSNK2A1	CK2A1	P68400	human	CALU iso15	813	O43852-15	CALU	human	T73	29606705	MYSHDGNtDEPEWVK		X
CSNK2A1	CK2A1	P68400	human	HMGN1	614915	P02316	HMGN1	cow	S100	451698	AEEKEAKsD______			X
CSNK2A1	CK2A1	P68400	human	DDIT3	1649	P35638	DDIT3	human	S15	455502	FSFGTLssWELEAWY			X
CSNK2A1	CK2A1	P68400	human	DZIP1	66573	Q8BMD2	Dzip1	mouse	S706	21241901	FGKSAVKsDTDWTEG		X	X
CSNK2A1	CK2A1	P68400	human	ERK2	5594	P28482	MAPK1	human	S246	6845001	HILGILGsPsQEDLN	Pkinase	X	X
CSNK2A1	CK2A1	P68400	human	XRCC1	7515	P18887	XRCC1	human	S410	3181465	MAGPGsssEEDEAsH			X
CSNK2A1	CK2A1	P68400	human	S100B	525716	P02638	S100B	cow	S63	465589	KVMETLDsDGDGECD	EF-hand_1		X
CSNK2A1	CK2A1	P68400	human	Myc	4609	P01106	MYC	human	S252	466014	PPTtssDsEEEQEDE	Myc_N		X
CSNK2A1	CK2A1	P68400	human	MDC1	9656	Q14676	MDC1	human	T404	3196400	sMVINsDtDDEEEVs		X
CSNK2A1	CK2A1	P68400	human	PPP1R2P3	153743	Q6NXS1	PPP1R2P3	human	S121	27842901	yRIQEQEssGEEDsD	IPP-2		X
CSNK2A1	CK2A1	P68400	human	amphiphysin	273	P49418	AMPH	human	T350	469996	PEVKKEEtLLDLDFD		X	X
CSNK2A1	CK2A1	P68400	human	MDC1	9656	Q14676	MDC1	human	T331	477988	FGFIDsDtDAEEERI		X
CSNK2A1	CK2A1	P68400	human	Nur77	3164	P22736	NR4A1	human	S152	25692904	SFQPPQLsPWDGSFG		X	X
CSNK2A1	CK2A1	P68400	human	RNF7	9616	Q9UBF6	RNF7	human	T10	449925	DVEDGEEtCALAsHS		X	X
CSNK2A1	CK2A1	P68400	human	CREM	12916	P27699	Crem	mouse	T110	450058	QVATIAEtDDsADsE			X
CSNK2A1	CK2A1	P68400	human	HMGN1	3150	P05114	HMGN1	human	S86	451696	GEtktEEsPAsDEAG	HMG14_17		X
CSNK2A1	CK2A1	P68400	human	PPP1R2P3	153743	Q6NXS1	PPP1R2P3	human	S127	27842902	EssGEEDsDLsPEER	IPP-2		X
CSNK2A1	CK2A1	P68400	human	RAP80	51720	Q96RL1	UIMC1	human	S44	470700	EDAFIVIsDsDGEEP			X
CSNK2A1	CK2A1	P68400	human	SIRT1	93759	Q923E4	Sirt1	mouse	S154	6006902	NGFHsCEsDDDDRTS		X	X
CSNK2A1	CK2A1	P68400	human	XPC	7508	Q01831	XPC	human	S94	3194024	VIKDEALsDGDDLRD		X
CSNK2A1	CK2A1	P68400	human	XRCC1	7515	P18887	XRCC1	human	T523	451448	AGstDENtDsEEHQE		X	X
CSNK2A1	CK2A1	P68400	human	Bcr	110279	Q6PAJ1	Bcr	mouse	Y178	447792	ADAEKPFyVNVEFHH		X		3901
CSNK2A1	CK2A1	P68400	human	SIRT1	93759	Q923E4	Sirt1	mouse	S651	6855924	GAEVYsDsEDDVLSS		X	X
CSNK2A1	CK2A1	P68400	human	CREB	81646	P15337	Creb1	rat	S114	451809	EsEDsQEsVDsVtDs	pKID	X
CSNK2A1	CK2A1	P68400	human	DTD1	92675	Q8TEA8	DTD1	human	S196	476434	RKEDRsAssGAEGDV			X
CSNK2A1	CK2A1	P68400	human	PPP1R2	5504	P41236	PPP1R2	human	S122	449053	RIQEQEssGEEDsDL	IPP-2		X
CSNK2A1	CK2A1	P68400	human	C/EBP-delta	1052	P49716	CEBPD	human	S57	40263800	PAMYDDEsAIDFSAY		X	X
CSNK2A1	CK2A1	P68400	human	DZIP1	66573	Q8BMD2	Dzip1	mouse	S665	13907506	TKTPPFssEEEPDEE		X	X
CSNK2A1	CK2A1	P68400	human	FNIP1	96459	Q8TF40	FNIP1	human	S946	4734332	sDsALGDsEsEDTGH			X
CSNK2A1	CK2A1	P68400	human	TFPI	7035	P10646	TFPI	human	S30	451319	PAPLNADsEEDEEHT			X
CSNK2A1	CK2A1	P68400	human	CDH1	999	P12830	CDH1	human	S853	465567	SsLNsSEsDKDQDYD	Cadherin_C		X
CSNK2A1	CK2A1	P68400	human	PPAR-gamma iso2	19016	P37238-2	Pparg	mouse	S16	12170300	WPTNFGIsSVDLsVM	PPARgamma_N	X
CSNK2A1	CK2A1	P68400	human	MYH10	4628	P35580	MYH10	human	T1960	465601	LELsDDDtEsKtsDV			X
CSNK2A1	CK2A1	P68400	human	LASS4	79603	Q9HA82	CERS4	human	S349	7102761	sDVEEsDssEEAAAA		X
CSNK2A1	CK2A1	P68400	human	IGF2R	3482	P11717	IGF2R	human	S2409	451243	LHGDDQDsEDEVLtI		X	X
CSNK2A1	CK2A1	P68400	human	XRCC1	7515	P18887	XRCC1	human	S518	451449	GEDPyAGstDENtDs		X	X
CSNK2A1	CK2A1	P68400	human	PTEN	5728	P60484	PTEN	human	S385	448650	RYsDttDsDPENEPF			X
CSNK2A1	CK2A1	P68400	human	calsequestrin 2	845	O14958	CASQ2	human	S393	1868253003	DEEDNDDsDDDDDE_			X
CSNK2A1	CK2A1	P68400	human	GYS1	100008660	P13834	GYS1	rabbit	S657	449790	RHSsPHQsEDEEEPR	Glycogen_syn		X
CSNK2A1	CK2A1	P68400	human	CDH1	12550	P09803	Cdh1	mouse	S853	465566	sLssLNSsEsDQDQD	Cadherin_C		X
CSNK2A1	CK2A1	P68400	human	IkB-alpha	4792	P25963	NFKBIA	human	S293	451525	EEsyDtEsEFTEFtE		X	X
CSNK2A1	CK2A1	P68400	human	MDC1	9656	Q14676	MDC1	human	T455	453677	ttERDsDtDVEEEEL		X
CSNK2A1	CK2A1	P68400	human	WAVE2	10163	Q9Y6W5	WASF2	human	S484	6377638	IAVEYsDsEDDssEF			X
CSNK2A1	CK2A1	P68400	human	TWIST1	7291	Q15672	TWIST1	human	S20	18899300	ADDSLsNsEEEPDRQ		X	X
CSNK2A1	CK2A1	P68400	human	MDC1	9656	Q14676	MDC1	human	S453	453670	QtttERDsDtDVEEE		X
CSNK2A1	CK2A1	P68400	human	p47phox	653361	P14598	NCF1	human	S283	465579	PSMyLQKsGQDVsQA	NECFESHC		X
CSNK2A1	CK2A1	P68400	human	MYH9	4627	P35579	MYH9	human	S1943	456730	RKGAGDGsDEEVDGK		X	X	5026; 14611
CSNK2A1	CK2A1	P68400	human	STX1A	6804	Q16623	STX1A	human	S14	451261	ELRTAKDsDDDDDVA		X	X
CSNK2A1	CK2A1	P68400	human	Calmodulin	24242	P0DP29	Calm3	rat	S82	448705	RKMkDtDsEEEIREA		X	X
CSNK2A1	CK2A1	P68400	human	RAD9A	5883	Q99638	RAD9A	human	S341	449817	PKsPGPHsEEEDEAE			X
CSNK2A1	CK2A1	P68400	human	HES6	55502	Q96HZ4	HES6	human	S183	455670	GPGDDLCsDLEEAPE			X
CSNK2A1	CK2A1	P68400	human	p27Kip1	1027	P46527	CDKN1B	human	S83	451426	WQEVEkGsLPEFyyR			X
CSNK2A1	CK2A1	P68400	human	AATF	26574	Q9NY61	AATF	human	S155	3214059	GFsVQsIsDFEkFTK			X
CSNK2A1	CK2A1	P68400	human	coronin 1C	23603	Q9ULV4	CORO1C	human	S463	22996300	CNQDERIskLEQQMA		X	X
CSNK2A1	CK2A1	P68400	human	SEC63	11231	Q9UGP8	SEC63	human	S748	3215004	DsEGFEDsFEEEEEE		X	X
CSNK2A1	CK2A1	P68400	human	HMGN1	3150	P05114	HMGN1	human	S7	447788	_MPkRkVssAEGAAk	HMG14_17		X
CSNK2A1	CK2A1	P68400	human	ERK2	5594	P28482	MAPK1	human	S248	6845000	LGILGsPsQEDLNCI	Pkinase	X	X
CSNK2A1	CK2A1	P68400	human	ANP32B	10541	Q92688	ANP32B	human	T244	456786	GEkRKREtDDEGEDD		X	X
CSNK2A1	CK2A1	P68400	human	PSMA3	29670	P18422	Psma3	rat	S250	451185	sLKEEDEsDDDNM__			X
CSNK2A1	CK2A1	P68400	human	NIPP-1	282319	Q28147	PPP1R8	cow	S204	451338	KNsRVTFsEDDEIIN			X
CSNK2A1	CK2A1	P68400	human	GAP43	14432	P06837	Gap43	mouse	T95	449601	ttDAAPAtsPkAEEP	Neuromodulin		X
CSNK2A1	CK2A1	P68400	human	EEF1D	100009222	P53787	EEF1D	rabbit	S162	457574	DDIDLFGsDEEEDKE	EF-1_beta_acid		X
CSNK2A1	CK2A1	P68400	human	IGFBP3	3486	P17936	IGFBP3	human	S138	451462	PPAPGNAsEsEEDRs		X	X
CSNK2A1	CK2A1	P68400	human	DOK7	231134	Q18PE0	Dok7	mouse	S273	41621607	sSSEASHsDISASSR			X
CSNK2A1	CK2A1	P68400	human	VHL	7428	P40337	VHL	human	S43	15573202	EEsGPEEsGPEELGA		X
CSNK2A1	CK2A1	P68400	human	SCN2A	24766	P04775	Scn2a	rat	S1112	6003508	VPIALGEsDFENLNT	Na_trans_assoc		X
CSNK2A1	CK2A1	P68400	human	Sialoprotein-2	281233	Q28862	IBSP	cow	S64	457539	RFAVQsSsDssEENG	BSP_II		X
CSNK2A1	CK2A1	P68400	human	CDC34	997	P49427	CDC34	human	S231	448654	FGDDEDDsGtEEs__		X	X
CSNK2A1	CK2A1	P68400	human	PIP4K2A	5305	P48426	PIP4K2A	human	S304	450664	DGEEEGEsDGTHPVG	PIP5K	X	X
CSNK2A1	CK2A1	P68400	human	A-Myb	4603	P10243	MYBL1	human	S7	465555	_MAKRSRsEDEDDDL			X
CSNK2A1	CK2A1	P68400	human	DHFR	1719	P00374	DHFR	human	S168	55369311	PEYPGVLsDVQEEkG	DHFR_1		X
CSNK2A1	CK2A1	P68400	human	EXOSC9	5393	Q06265	EXOSC9	human	S394	3194468	APIILsDsEEEEMII		X	X
CSNK2A1	CK2A1	P68400	human	AATF	26574	Q9NY61	AATF	human	S288	25279151	ALKALLRsLVGLQEE	AATF-Che1		X
CSNK2A1	CK2A1	P68400	human	DPF3 iso2	8110	Q92784-2	DPF3	human	S348	23251120	GRRsGRGsPtADKKG		X	X
CSNK2A1	CK2A1	P68400	human	MAZ	4150	P56270	MAZ	human	S460	465574	PTAVGSLsGAEGVPV		X	X
CSNK2A1	CK2A1	P68400	human	MEF2A	4205	Q02078	MEF2A	human	S289	456758	KGMMPPLsEEEELEL		X
CSNK2A1	CK2A1	P68400	human	TWIST1	7291	Q15672	TWIST1	human	S18	18899301	SPADDSLsNsEEEPD		X	X
CSNK2A1	CK2A1	P68400	human	CTCF	396274	Q08705	CTCF	chicken	S612	448305	KKEDssDsEENAEPD		X	X
CSNK2A1	CK2A1	P68400	human	PDIA6	10130	Q15084	PDIA6	human	S428	452832	VEDDIDLsDVELDDL			X
CSNK2A1	CK2A1	P68400	human	Calmodulin	801	P0DP23	CALM3	human	T80	448704	MARkMkDtDsEEEIr			X
CSNK2A1	CK2A1	P68400	human	CPLX2	281711	P84088	CPLX2	cow	S115	474556	EEEEEEEsILDTVLK	Synaphin		X
CSNK2A1	CK2A1	P68400	human	NCAPG	64151	Q9BPX3	NCAPG	human	S975	3210612	tAEADsEsDHEVPEP			X
CSNK2A1	CK2A1	P68400	human	Myc	4609	P01106	MYC	human	S249	466012	EEtPPTtssDsEEEQ	Myc_N		X
CSNK2A1	CK2A1	P68400	human	FGF14	2259	Q92915	FGF14	human	S228	54201601	PGVTPsKsTsASAIM			X
CSNK2A1	CK2A1	P68400	human	RIC8A	293614	Q80ZG1	Ric8a	rat	S522	3213321	ETMEGQLssDPDsDP			X
CSNK2A1	CK2A1	P68400	human	RAD51	5888	Q06609	RAD51	human	T13	23305002	QLEANADtsVEEESF			X
CSNK2A1	CK2A1	P68400	human	ATF-1	466	P18846	ATF1	human	S50	15725603	DSSDsIGssQKAHGI	pKID	X
CSNK2A1	CK2A1	P68400	human	NHE5	6553	Q14940	SLC9A5	human	S711	20832303	EEEEEsDssEtEKED			X
CSNK2A1	CK2A1	P68400	human	CHD-4	1108	Q14839	CHD4	human	S310	471449	skRKRsssEDDDLDV		X
CSNK2A1	CK2A1	P68400	human	DTD1	92675	Q8TEA8	DTD1	human	T187	36396302	EssKERNtPRKEDRs			X
CSNK2A1	CK2A1	P68400	human	GAP43	14432	P06837	Gap43	mouse	T88	449599	kEGDGsAttDAAPAt	Neuromodulin		X
CSNK2A1	CK2A1	P68400	human	XRCC1	7515	P18887	XRCC1	human	S409	3181462	LMAGPGsssEEDEAs			X
CSNK2A1	CK2A1	P68400	human	NASP iso2	4678	P49321-2	NASP	human	S158	476187	tEEMPNDsVLENKSL		X	X
CSNK2A1	CK2A1	P68400	human	PAX3	5077	P23760	PAX3	human	S205	4145506	APQsDEGsDIDsEPD			X
CSNK2A1	CK2A1	P68400	human	XRCC1	7515	P18887	XRCC1	human	T519	451450	EDPyAGstDENtDsE		X	X
CSNK2A1	CK2A1	P68400	human	Ikaros	22778	Q03267	Ikzf1	mouse	S101	4828301	GSHRDQGsSALSGVG			X
CSNK2A1	CK2A1	P68400	human	calpastatin	831	P20810	CAST	human	S655	25733148	QDPIDALsGDLDsCP		X
CSNK2A1	CK2A1	P68400	human	IkB-beta	4793	Q15653	NFKBIB	human	S313	452013	EKsGPCSsSsDSDSG			X
CSNK2A1	CK2A1	P68400	human	HS1	3059	P14317	HCLS1	human	T16	11349500	DVSVsVEtQGDDWDt			X
CSNK2A1	CK2A1	P68400	human	SIRT1	23411	Q96EB6	SIRT1	human	S659	6855923	FHGAEVYsDsEDDVL		X	X
CSNK2A1	CK2A1	P68400	human	TNFAIP1	7126	Q13829	TNFAIP1	human	S278	460382	SRSRSQAsPsEDEEt			X
CSNK2A1	CK2A1	P68400	human	M6PR	17113	P24668	M6pr	mouse	S268	455293	DDQLGEEsEERDDHL	Man-6-P_recep		X
CSNK2A1	CK2A1	P68400	human	VHL	7428	P40337	VHL	human	S33	15573201	EEDGGEEsGAEEsGP		X
CSNK2A1	CK2A1	P68400	human	ARL13B	68146	Q640N2	Arl13b	mouse	S328	4732982	ALsQQLDsEDEQDQR			X
CSNK2A1	CK2A1	P68400	human	TDP-43	23435	Q13148	TARDBP	human	S409	3084616	GssMDskssGWGM__			X
CSNK2A1	CK2A1	P68400	human	PhLP	5082	Q13371	PDCL	human	S19	448824	KLQYyysssEDEDsD		X	X
CSNK2A1	CK2A1	P68400	human	HMGA1	3159	P17096	HMGA1	human	S103	452255	EGIsQEssEEEQ___			X
CSNK2A1	CK2A1	P68400	human	RAD9A	5883	Q99638	RAD9A	human	S387	449815	sPVLAEDsEGEG___			X
CSNK2A1	CK2A1	P68400	human	AQP4	25293	P47863	Aqp4	rat	S276	465556	AAQQTkGsYMEVEDN			X
CSNK2A1	CK2A1	P68400	human	EIF5	1983	P55010	EIF5	human	S389	448029	LKEAEEEssGGEEED	W2	X	X
CSNK2A1	CK2A1	P68400	human	ASCL1	17172	Q02067	Ascl1	mouse	S150	453455	GAANKKMsKVETLRS	HLH	X	X
CSNK2A1	CK2A1	P68400	human	CTDP1	9150	Q9Y5B0	CTDP1	human	T584	455468	EEEEEEDtDEDDHLI			X
CSNK2A1	CK2A1	P68400	human	GGA1	26088	Q9UJY5	GGA1	human	S355	455525	EQPSASVsLLDDELM			X
CSNK2A1	CK2A1	P68400	human	PIAS1	8554	O75925	PIAS1	human	S468	4700794	DLtIDsssDEEEEEP		X	X
CSNK2A1	CK2A1	P68400	human	WAVE2	10163	Q9Y6W5	WASF2	human	S488	6377641	YsDsEDDssEFDEDD			X
CSNK2A1	CK2A1	P68400	human	PDX1	18609	P52946	Pdx1	mouse	S232	13421406	EQDCAVtsGEELLAV		X	X
CSNK2A1	CK2A1	P68400	human	CTDP1	9150	Q9Y5B0	CTDP1	human	S575	11276300	AGESLDQsMEEEEEE			X
CSNK2A1	CK2A1	P68400	human	NCAM-L1	3897	P32004	L1CAM	human	T1172	4702537	ARPMkDEtFGEyRSL	Bravo_FIGEY		X
CSNK2A1	CK2A1	P68400	human	XRCC4	7518	Q13426	XRCC4	human	T233	2286405	DPVyDEstDEEsENQ	XRCC4		X
CSNK2A1	CK2A1	P68400	human	Myb	4602	P10242	MYB	human	S11	448186	RPRHSIYssDEDDED			X
CSNK2A1	CK2A1	P68400	human	ANP32A	8125	P39687	ANP32A	human	S204	459187	EGEEEDVsGEEEEDE			X
CSNK2A1	CK2A1	P68400	human	HDAC3	8841	O15379	HDAC3	human	S424	455624	DHDNDKEsDVEI___		X	X	3815
CSNK2A1	CK2A1	P68400	human	Sialoprotein-2	281233	Q28862	IBSP	cow	S154	457545	KATKEDEsDEEEEEE	BSP_II		X
CSNK2A1	CK2A1	P68400	human	CDC37	11140	Q16543	CDC37	human	S13	450034	VWDHIEVsDDEDETH	CDC37_N		X	13248
CSNK2A1	CK2A1	P68400	human	MRE11A	4361	P49959	MRE11	human	S561	23127159	MANDsDDsISAATNK		X	X
CSNK2A1	CK2A1	P68400	human	HMGA2	15364	P52927	Hmga2	mouse	T99	7493925	PAQETEEtssQEsAE			X
CSNK2A1	CK2A1	P68400	human	DOK7	231134	Q18PE0	Dok7	mouse	S347	41621601	IATGSHssYSGSFSS			X
CSNK2A1	CK2A1	P68400	human	RRAD	6236	P55042	RRAD	human	S290	457397	GRIVARNsRKMAFRA			X
CSNK2A1	CK2A1	P68400	human	PhLP	5082	Q13371	PDCL	human	S18	448823	EKLQYyysssEDEDs		X	X
CSNK2A1	CK2A1	P68400	human	2-Sep	4735	Q15019	SEPTIN2	human	S218	459178	yHLPDAEsDEDEDFk	Septin	X	X
CSNK2A1	CK2A1	P68400	human	PGK1	5230	P00558	PGK1	human	S256	23131090	NNMEIGTsLFDEEGA	PGK	X	X
CSNK2A1	CK2A1	P68400	human	MRTO4	51154	Q9UKD2	MRTO4	human	S229	14576310	LPEsAsEsTEEsDsE			X
CSNK2A1	CK2A1	P68400	human	PPP1R2P3	153743	Q6NXS1	PPP1R2P3	human	S122	27842900	RIQEQEssGEEDsDL	IPP-2		X
CSNK2A1	CK2A1	P68400	human	RAD17	5884	O75943	RAD17	human	S678	1184590201	IIIEDyEsDGt____			X
CSNK2A1	CK2A1	P68400	human	EXOSC9	5393	Q06265	EXOSC9	human	S392	3194465	QDAPIILsDsEEEEM		X	X
CSNK2A1	CK2A1	P68400	human	CDC25B	994	P30305	CDC25B	human	S187	448747	AGsGAAsssGEDkEN	M-inducer_phosp		X
CSNK2A1	CK2A1	P68400	human	COL17A1	1308	Q9UMD9	COL17A1	human	S544	484007	KIGLHsDsQEELWMF			X
CSNK2A1	CK2A1	P68400	human	Sialoprotein-2		P13839	Ibsp	rat	S153	457545	KAPKMKEsDEEEEEE	BSP_II		X
CSNK2A1	CK2A1	P68400	human	NPHP1	4867	O15259	NPHP1	human	S121	26395106	PTEEEEEsEsEDsED		X	X
CSNK2A1	CK2A1	P68400	human	LSD1	23028	O60341	KDM1A	human	S137	449181	LsEDEyysEEERNAK		X	X
CSNK2A1	CK2A1	P68400	human	RFC1	89809	D3ZFT1	Rfc1	rat	S71	452681	RIIyDsDsESEETVQ			X
CSNK2A1	CK2A1	P68400	human	MAX	4149	P61244	MAX	human	S2	449307	______MsDNDDIEV			X
CSNK2A1	CK2A1	P68400	human	NMDAR2B	24410	Q00960	Grin2b	rat	S1480	454415	EKLssIEsDV_____	NMDAR2_C		X
CSNK2A1	CK2A1	P68400	human	Ikaros	22778	Q03267	Ikzf1	mouse	S388	451351	REAsPsNsCQDstDt			X
CSNK2A1	CK2A1	P68400	human	HSP90B	3326	P08238	HSP90AB1	human	S226	454114	kEREKEIsDDEAEEE	HSP90	X	X
CSNK2A1	CK2A1	P68400	human	STX1B	24923	P61265	Stx1b	rat	S14	450122	ELRSAKDsDDEEEVV			X
CSNK2A1	CK2A1	P68400	human	VTN	7448	P04004	VTN	human	T69	451403	VTRGDVFtMPEDEyt			X
CSNK2A1	CK2A1	P68400	human	C/EBP-beta	12608	P28033	Cebpb	mouse	S222	408589401	kktVDKLsDEYKMRR	bZIP_2	X
CSNK2A1	CK2A1	P68400	human	NHE5	6553	Q14940	SLC9A5	human	S709	20832304	sEEEEEEsDssEtEK			X
CSNK2A1	CK2A1	P68400	human	ABCA1	19	O95477	ABCA1	human	T1243	452018	SYGISEttLEEIFLK			X
CSNK2A1	CK2A1	P68400	human	PDX1	18609	P52946	Pdx1	mouse	T231	13421407	PEQDCAVtsGEELLA		X	X
CSNK2A1	CK2A1	P68400	human	SRC-2	10499	Q15596	NCOA2	human	S493	468245	LsPrHRMsPGVAGsP	NCOA_u2	X
CSNK2A1	CK2A1	P68400	human	HOXB6	15414	P09023	Hoxb6	mouse	S214	450896	LLSASQLsAEEEEEK			X
CSNK2A1	CK2A1	P68400	human	PML	5371	P29590	PML	human	S565	2479600	VIsssEDsDAENSSS	DUF3583	X	X
CSNK2A1	CK2A1	P68400	human	XRCC1	7515	P18887	XRCC1	human	Y515	40274401	EENGEDPyAGstDEN			X
CSNK2A1	CK2A1	P68400	human	eEF1B	100009286	P34826	EEF1B2	rabbit	S112	465598	GsDDEEEsEEAKRLR	EF-1_beta_acid		X
CSNK2A1	CK2A1	P68400	human	ABCB1B	18669	P06795	Abcb1	mouse	S681	22634900	QDQERRLsMKEAVDE			X
CSNK2A1	CK2A1	P68400	human	TOP2A	7153	P11388	TOP2A	human	S1469	452243	NRRKRkPstsDDsDs	DTHCT		X	13072
CSNK2A1	CK2A1	P68400	human	IGFBP1	3484	P08833	IGFBP1	human	S126	451658	GsPEsPEstEITEEE		X	X
CSNK2A1	CK2A1	P68400	human	DOK7	231134	Q18PE0	Dok7	mouse	S264	41621604	GGDDRSLsssSSEAS			X
CSNK2A1	CK2A1	P68400	human	EIF4G2	1982	P78344	EIF4G2	human	S902	12738134	ETAEEEEsEEEAD__	W2	X
CSNK2A1	CK2A1	P68400	human	HDAC2	3066	Q92769	HDAC2	human	S394	449930	EDAVHEDsGDEDGED		X	X
CSNK2A1	CK2A1	P68400	human	SLBP	7884	Q14493	SLBP	human	T61	466351	ERRPEsFttPEGPkP			X
CSNK2A1	CK2A1	P68400	human	SRF	6722	P11831	SRF	human	S79	451803	AGALYsGsEGDsEsG			X
CSNK2A1	CK2A1	P68400	human	NIPP-1	282319	Q28147	PPP1R8	cow	T161	451339	LGLPEEEtELDNLTE			X
CSNK2A1	CK2A1	P68400	human	SEC63	11231	Q9UGP8	SEC63	human	S574	27440601	EEVsDKGsDsEEEET		X	X
CSNK2A1	CK2A1	P68400	human	N-CoR1	9611	O75376	NCOR1	human	S2436	468249	SAQyEtLsDsDD___		X	X
CSNK2A1	CK2A1	P68400	human	SGT1	11319	O95905	ECD	human	S518	3178827	EDFECLDsDDDLDFE	SGT1		X
CSNK2A1	CK2A1	P68400	human	p53	7157	P04637	TP53	human	T155	455908	DstPPPGtRVRAMAI	P53		X
CSNK2A1	CK2A1	P68400	human	p53	7157	P04637	TP53	human	S392	447535	FktEGPDsD______			X	9281
CSNK2A1	CK2A1	P68400	human	CASP2	835	P42575	CASP2	human	S157	456810	LyKkLRLsTDtVEHs		X	X
CSNK2A1	CK2A1	P68400	human	IkB-alpha	4792	P25963	NFKBIA	human	T291	451526	EDEEsyDtEsEFTEF		X	X
CSNK2A1	CK2A1	P68400	human	FMR1	14265	P35922	Fmr1	mouse	S499	469583	NSEAsNAsETESDHR	FXMRP1_C_core		X
CSNK2A1	CK2A1	P68400	human	CTCF	396274	Q08705	CTCF	chicken	S610	448304	RsKKEDssDsEENAE			X
CSNK2A1	CK2A1	P68400	human	Myc	4609	P01106	MYC	human	S250	466013	EtPPTtssDsEEEQE	Myc_N		X
CSNK2A1	CK2A1	P68400	human	CARD9	64170	Q9H257	CARD9	human	T533	1206000	TGSDNtDtEGS____		X	X
CSNK2A1	CK2A1	P68400	human	RAP80	51720	Q96RL1	UIMC1	human	S46	470701	AFIVIsDsDGEEPKE			X
CSNK2A1	CK2A1	P68400	human	RFC1	89809	D3ZFT1	Rfc1	rat	T110	468618	PVTYIsEtDEDDDFL			X
CSNK2A1	CK2A1	P68400	human	MDC1	9656	Q14676	MDC1	human	T301	477987	PPGEDsDtDVDDDsR		X
CSNK2A1	CK2A1	P68400	human	MDC1	9656	Q14676	MDC1	human	S376	477758	LQEsQAGsDtDVEEG		X
CSNK2A1	CK2A1	P68400	human	CADPS	26989	Q62717	Cadps	rat	S1281	7712503	QGISMKDsDEEDEED			X
CSNK2A1	CK2A1	P68400	human	Snail1	6615	O95863	SNAI1	human	S92	452602	VAELTsLsDEDsGKG		X	X
CSNK2A1	CK2A1	P68400	human	GAP43	14432	P06837	Gap43	mouse	S192	449597	PPTEtAEssQAEEEk	Neuromodulin		X
CSNK2A1	CK2A1	P68400	human	Myf-5	4617	P13349	MYF5	human	S133	457385	NAIRYIEsLQELLRE	HLH		X
CSNK2A1	CK2A1	P68400	human	Sialoprotein-2	281233	Q28862	IBSP	cow	S66	457540	AVQsSsDssEENGNG	BSP_II		X
CSNK2A1	CK2A1	P68400	human	LEF-1	51176	Q9UJU2	LEF1	human	S42	471384	EkIFAEIsHPEEEGD	CTNNB1_binding		X
CSNK2A1	CK2A1	P68400	human	MCM2	4171	P49736	MCM2	human	S108	456310	DVEELtAsQREAAER	MCM2_N		X
CSNK2A1	CK2A1	P68400	human	MUS81	80198	Q96NY9	MUS81	human	S87	31880574	RLQRHRTsGGDHAPD		X	X
CSNK2A1	CK2A1	P68400	human	CDH1	12550	P09803	Cdh1	mouse	S842	15754600	FDYEGsGsEAAsLss	Cadherin_C		X
CSNK2A1	CK2A1	P68400	human	SRF	6722	P11831	SRF	human	S83	451800	YsGsEGDsEsGEEEE			X
CSNK2A1	CK2A1	P68400	human	ARC	85383	Q62881	Nol3	rat	T149	448618	SEAVQPRtPEEPELE			X
CSNK2A1	CK2A1	P68400	human	SERINC3	10955	Q13530	SERINC3	human	S380	1255792401	ILGDTTTsGAsDEED	Serinc	X	X
CSNK2A1	CK2A1	P68400	human	caveolin-2	858	P51636	CAV2	human	S23	460671	DDsysHHsGLEyADP	Caveolin	X	X
CSNK2A1	CK2A1	P68400	human	H2AX	3014	P16104	H2AX	human	Y57	34492711	YLAAVLEyLTAEILE	Histone	X	X
CSNK2A1	CK2A1	P68400	human	PEDF	5176	P36955	SERPINF1	human	S24	455231	SSCQNPAsPPEEGSP			X
CSNK2A1	CK2A1	P68400	human	DZIP1	66573	Q8BMD2	Dzip1	mouse	S664	13907508	STKTPPFssEEEPDE		X	X
CSNK2A1	CK2A1	P68400	human	DNMT3A	13435	O88508	Dnmt3a	mouse	S389	17548182	ACHDsDEsDSGKAVE			X
CSNK2A1	CK2A1	P68400	human	BRMS1	25855	Q9HCU9	BRMS1	human	S30	25284673	MNGEEEEsEEERSGS			X
CSNK2A1	CK2A1	P68400	human	MYH10	4628	P35580	MYH10	human	S1965	465602	DDtEsKtsDVNEtQP			X
CSNK2A1	CK2A1	P68400	human	N-Myc	4613	P04198	MYCN	human	S261	450052	TSGEDTLsDsDDEDD	Myc_N		X
CSNK2A1	CK2A1	P68400	human	EVI1	2122	Q03112	MECOM	human	S858	482637	IGNsNHGsQsPRNVE		X	X
CSNK2A1	CK2A1	P68400	human	LASS4	79603	Q9HA82	CERS4	human	S350	7102764	DVEEsDssEEAAAAQ		X
CSNK2A1	CK2A1	P68400	human	CREM	12916	P27699	Crem	mouse	S156	450064	PKIEEEKsEEEGTPP			X
CSNK2A1	CK2A1	P68400	human	SIRT6	51548	Q8N6T7	SIRT6	human	S338	7916000	PKRERPtsPAPHRPP		X
CSNK2A1	CK2A1	P68400	human	WAVE2	10163	Q9Y6W5	WASF2	human	S482	6377642	RRIAVEYsDsEDDss			X
CSNK2A1	CK2A1	P68400	human	Sialoprotein-2	281233	Q28862	IBSP	cow	S62	467256	LKRFAVQsSsDssEE	BSP_II		X
CSNK2A1	CK2A1	P68400	human	eIF2B-epsilon	100009393	P47823	EIF2B5	rabbit	S717	449907	LKEAEEEssEDD___	W2	X	X
CSNK2A1	CK2A1	P68400	human	LASS4	79603	Q9HA82	CERS4	human	S347	36704607	IRsDVEEsDssEEAA		X
CSNK2A1	CK2A1	P68400	human	Calmodulin	801	P0DP23	CALM3	human	T118	469586	tNLGEkLtDEEVDEM	EF-hand_7		X
CSNK2A1	CK2A1	P68400	human	PAX3	18505	P24610	Pax3	mouse	S205	4145506	APQsDEGsDIDsEPD			X
CSNK2A1	CK2A1	P68400	human	DOK7	231134	Q18PE0	Dok7	mouse	S249	41621605	EKRLSLLsHSGRPGs			X
CSNK2A1	CK2A1	P68400	human	PhLP	64013	Q63737	Pdcl	rat	S18	448823	EKLQYYYstsEDEDs			X
CSNK2A1	CK2A1	P68400	human	RIOK1	83732	Q9BRS2	RIOK1	human	T410	797986500	MEIASQRtkEERSSQ		X	X
CSNK2A1	CK2A1	P68400	human	FNIP1	96459	Q8TF40	FNIP1	human	S939	17550026	DIPRNEssDsALGDs			X
CSNK2A1	CK2A1	P68400	human	PER2	18627	O54943	Per2	mouse	S697	468400	DMAsGPEsLDGAAGG			X
CSNK2A1	CK2A1	P68400	human	HMGA1	3159	P17096	HMGA1	human	S102	452254	EEGIsQEssEEEQ__			X
CSNK2A1	CK2A1	P68400	human	DTD1	92675	Q8TEA8	DTD1	human	S205	485755	GAEGDVssErEP___			X
CSNK2A1	CK2A1	P68400	human	PIN4	5303	Q9Y237	PIN4	human	S19	3188102	AGKGGAAsGSDSADK			X
CSNK2A1	CK2A1	P68400	human	AATF	56321	Q9JKX4	Aatf	mouse	S316	1868281680	LEMEDyPsFMAkRFA	AATF-Che1	X	X
CSNK2A1	CK2A1	P68400	human	CACNA1S	100009585	P07293	CACNA1S	rabbit	T1579	6061600	RTIsGDLtAEEELER			X
CSNK2A1	CK2A1	P68400	human	PhLP	64013	Q63737	Pdcl	rat	T19	448824	KLQYYYstsEDEDsD			X
CSNK2A1	CK2A1	P68400	human	SLC29A1	63959	Q9JIM1	Slc29a1	mouse	S254	486282	ETkLDLIskGEEPKG	Nucleoside_tran	X
CSNK2A1	CK2A1	P68400	human	EHMT2	10919	Q96KQ7	EHMT2	human	S211	18009234	EIQHFRMsDDVHsLG		X	X
CSNK2A1	CK2A1	P68400	human	4E-BP1	1978	Q13541	EIF4EBP1	human	S112	447526	KRAGGEEsQFEMDI_	eIF_4EBP		X
CSNK2A1	CK2A1	P68400	human	RANGAP1	5905	P46060	RANGAP1	human	S358	458865	AKVLASLsDDEDEEE		X	X
CSNK2A1	CK2A1	P68400	human	CD5	921	P06127	CD5	human	S485	450128	QPDNssDsDyDLHGA		X	X
CSNK2A1	CK2A1	P68400	human	eEF1B	100009286	P34826	EEF1B2	rabbit	S106	452653	DDIDLFGsDDEEEsE	EF-1_beta_acid		X
CSNK2A1	CK2A1	P68400	human	TNFAIP1	7126	Q13829	TNFAIP1	human	S280	3195881	SRSQAsPsEDEEtFE		X	X
CSNK2A1	CK2A1	P68400	human	SLC3A2	6520	P08195	SLC3A2	human	S406	6003504	LLTssyLsDsGsTGE			X
CSNK2A1	CK2A1	P68400	human	RFC1	89809	D3ZFT1	Rfc1	rat	S69	452680	KKRIIyDsDsESEET			X
CSNK2A1	CK2A1	P68400	human	CCNF	899	P41002	CCNF	human	S621	288031702	GYEGDQEsEGEKEGD		X	X
CSNK2A1	CK2A1	P68400	human	ODC	24609	P09057	Odc1	rat	S303	451283	VWKEQTGsDDEDESN	Orn_DAP_Arg_deC		X
CSNK2A1	CK2A1	P68400	human	Sialoprotein-2		P13839	Ibsp	rat	S31	457538	RRIKAEDsEENGVFK	BSP_II		X
CSNK2A1	CK2A1	P68400	human	ARNT	405	P27540	ARNT	human	S77	458309	DKERFARsDDEQssA			X
CSNK2A1	CK2A1	P68400	human	PTEN	5728	P60484	PTEN	human	S370	448649	TSVtPDVsDNEPDHy		X	X
CSNK2A1	CK2A1	P68400	human	adrenodoxin	281157	P00257	FDX1	cow	T129	455475	FEKLEAItDEENDML	Fer2		X
CSNK2A1	CK2A1	P68400	human	FANCD2	2177	Q9BXW9	FANCD2	human	S886	31867427	TSSsDtLsEEkNsEC	FancD2	X	X
CSNK2A1	CK2A1	P68400	human	GJA8	395846	P36381	GJA8	chicken	S364	465560	KAEEEVVsDEVEGPS		X	X
CSNK2A1	CK2A1	P68400	human	NHE5	6553	Q14940	SLC9A5	human	T714	20832302	EEsDssEtEKEDDEG			X
CSNK2A1	CK2A1	P68400	human	PhLP	5082	Q13371	PDCL	human	S20	448825	LQYyysssEDEDsDH		X	X
CSNK2A1	CK2A1	P68400	human	PTEN	5728	P60484	PTEN	human	T383	448315	HyRYsDttDsDPENE			X	9554; 9549; 7960
CSNK2A1	CK2A1	P68400	human	TYMS	7298	P04818	TYMS	human	S124	13209303	FLDsLGFsTREEGDL	Thymidylat_synt		X
CSNK2A1	CK2A1	P68400	human	CLTB	281698	P04975	CLTB	cow	S11	465605	DFGFFSSsEsGAPEA	Clathrin_lg_ch		X
CSNK2A1	CK2A1	P68400	human	MCM2	4171	P49736	MCM2	human	S40	452311	RRtDALtssPGRDLP			X
CSNK2A1	CK2A1	P68400	human	MRTO4	51154	Q9UKD2	MRTO4	human	S233	14576313	AsEsTEEsDsEDDD_			X
CSNK2A1	CK2A1	P68400	human	FTO	79068	Q9C0B1	FTO	human	T150	23108331	NDYLQIEtIQALEEL	FTO_NTD	X	X
CSNK2A1	CK2A1	P68400	human	RIC8A	293614	Q80ZG1	Ric8a	rat	S523	3213324	TMEGQLssDPDsDPD			X
CSNK2A1	CK2A1	P68400	human	CD6	923	P30203	CD6	human	S480	28095001	PPPEDSDsGsDsDYE			X
CSNK2A1	CK2A1	P68400	human	DARPP-32	360616	Q6J4I0	Ppp1r1b	rat	S97	466340	LQTISNLsENQAsEE	DARPP-32		X
CSNK2A1	CK2A1	P68400	human	PSMD3	5709	O43242	PSMD3	human	S6	18912808	__MkQEGsARRRGAD		X
CSNK2A1	CK2A1	P68400	human	Sialoprotein-2		P13839	Ibsp	rat	S76	457542	EENGDGDssEEEGEE	BSP_II		X
CSNK2A1	CK2A1	P68400	human	CDH1	999	P12830	CDH1	human	S847	465568	sEAAsLSsLNsSEsD	Cadherin_C		X
CSNK2A1	CK2A1	P68400	human	IRS1	25467	P35570	Irs1	rat	S307	447558	TEsITATsPASMVGG			X	2381
CSNK2A1	CK2A1	P68400	human	ABCA1	19	O95477	ABCA1	human	T1242	452017	SSYGISEttLEEIFL			X
CSNK2A1	CK2A1	P68400	human	BIK	638	Q13323	BIK	human	T33	448350	TMEVLGMtDsEEDLD	bcl-2I13		X
CSNK2A1	CK2A1	P68400	human	PRPF3	9129	O43395	PRPF3	human	T494	999610	TEAVQDPtKVEAHVR	PRP3	X	X
CSNK2A1	CK2A1	P68400	human	CETN2	1069	P41208	CETN2	human	S158	34405001	RDGDGEVsEQEFLRI	EF-hand_7		X
CSNK2A1	CK2A1	P68400	human	STC2	8614	O76061	STC2	human	S288	450097	AQGPSGssEWEDEQS			X
CSNK2A1	CK2A1	P68400	human	RAD1	5810	O60671	RAD1	human	S280	14881302	PDEEVPEsEs_____			X
CSNK2A1	CK2A1	P68400	human	CREB3	10488	O43889	CREB3	human	S46	1827354100	LPLSEVPsDWEVDDL		X	X
CSNK2A1	CK2A1	P68400	human	NPM1	18148	Q61937	Npm1	mouse	S125	459897	AVEEDAEsEDEDEED			X
CSNK2A1	CK2A1	P68400	human	TR-alpha iso5	21833	P63058_OBS	Thra	mouse	S474	449309	ASSLSSSssDEDTEV			X
CSNK2A1	CK2A1	P68400	human	LASS6	253782	Q6ZMG9	CERS6	human	S346	22350309	DRsDIEsssDEEDSE		X
CSNK2A1	CK2A1	P68400	human	DDHD1	80821	Q8NEL9	DDHD1	human	S104	465582	GSSLRYYsEGESGGG			X
CSNK2A1	CK2A1	P68400	human	CLTB	281698	P04975	CLTB	cow	S13	465606	GFFSSsEsGAPEAAE	Clathrin_lg_ch		X
CSNK2A1	CK2A1	P68400	human	FGA	2243	P02671	FGA	human	S542	466009	PMLGEFVsETESRGs			X
CSNK2A1	CK2A1	P68400	human	KIR3DL1	3811	P43629	KIR3DL1	human	S388	990303	RTANsEDsDEQDPEE			X
CSNK2A1	CK2A1	P68400	human	N-Myc	4613	P04198	MYCN	human	S263	448221	GEDTLsDsDDEDDEE	Myc_N		X
CSNK2A1	CK2A1	P68400	human	SGT1	11319	O95905	ECD	human	S505	3178824	PRPNEsDsDDLDDED	SGT1		X
CSNK2A1	CK2A1	P68400	human	TLE1	7088	Q04724	TLE1	human	S253	23940705	DNLVVDVsNEDPSsP		X
CSNK2A1	CK2A1	P68400	human	FANCD2	2177	Q9BXW9	FANCD2	human	S882	1871613600	DGSkTSSsDtLsEEk		X
CSNK2A1	CK2A1	P68400	human	RRAD	6236	P55042	RRAD	human	S299	457398	KMAFRAKsKsCHDLS			X
CSNK2A1	CK2A1	P68400	human	14-3-3 gamma	22628	P61982	Ywhag	mouse	S235	14569218	DNLTLWTsDQQDDDG			X
CSNK2A1	CK2A1	P68400	human	Huntingtin	3064	P42858	HTT	human	S16	12056100	kAFEsLksFQQQQQQ		X
CSNK2A1	CK2A1	P68400	human	p47phox	653361	P14598	NCF1	human	S208	465580	KRGWIPAsFLEPLDS			X
CSNK2A1	CK2A1	P68400	human	DNAJB2	3300	P25686	DNAJB2	human	S264	62382605	LAMAySLsEMEAAGK	UIM		X
CSNK2A1	CK2A1	P68400	human	COL17A1	1308	Q9UMD9	COL17A1	human	S542	484006	LDKIGLHsDsQEELW			X
CSNK2A1	CK2A1	P68400	human	RIC8A	293614	Q80ZG1	Ric8a	rat	S527	3213327	QLssDPDsDPD____			X
CSNK2A1	CK2A1	P68400	human	LSD1	23028	O60341	KDM1A	human	S131	453104	DEsLANLsEDEyysE		X	X	37177
CSNK2A1	CK2A1	P68400	human	HMGA2	15364	P52927	Hmga2	mouse	S100	4708612	AQETEEtssQEsAEE			X
CSNK2A1	CK2A1	P68400	human	Survivin	332	O15392	BIRC5	human	T48	18451300	AGFIHCPtENEPDLA	BIR		X
CSNK2A1	CK2A1	P68400	human	G6PI	2821	P06744	GPI	human	S185	455279	GPRVWyVsNIDGTHI	PGI		X
CSNK2A1	CK2A1	P68400	human	GCH1	2643	P30793	GCH1	human	S81	487495	AYSSILSsLGENPQR	GTP_cyclohydroI	X
CSNK2A1	CK2A1	P68400	human	MRE11A	4361	P49959	MRE11	human	S649	455765	EVIEVDEsDVEEDIF			X
CSNK2A1	CK2A1	P68400	human	CLPH	64029	Q68FX6	Clph	rat	T280	12658500	DNPEDPLtDEEPADG	CABS1		X
CSNK2A1	CK2A1	P68400	human	SRC-2	10499	Q15596	NCOA2	human	S499	4728850	MsPGVAGsPrIPPSQ	NCOA_u2	X
CSNK2A1	CK2A1	P68400	human	FETUA	280988	P12763	AHSG	cow	S323	467424	SGVAsVEssSGEAFH			X
CSNK2A1	CK2A1	P68400	human	HDAC6	10013	Q9UBN7	HDAC6	human	S458	18944908	EEDNVEEsEEEGPWE		X
CSNK2A1	CK2A1	P68400	human	CDC37	114562	Q63692	Cdc37	rat	S13	450034	VWDHIEVsDDEDETH	CDC37_N		X	13248
CSNK2A1	CK2A1	P68400	human	TRHR	25570	Q01717	Trhr	rat	T365	465592	KEsDRFstELDDItV			X
CSNK2A1	CK2A1	P68400	human	SPTBN1	6711	Q01082	SPTBN1	human	T2159	471399	NGAtEQRtssKEssP			X
CSNK2A1	CK2A1	P68400	human	CHD-4	1108	Q14839	CHD4	human	S308	471447	FGskRKRsssEDDDL		X
CSNK2A1	CK2A1	P68400	human	RPS5	20103	P97461	Rps5	mouse	S24	9819906	IkLFGkWsTDDVQIN			X
CSNK2A1	CK2A1	P68400	human	MAX	4149	P61244	MAX	human	S11	449308	NDDIEVEsDEEQPRF			X
CSNK2A1	CK2A1	P68400	human	PSEN2	5664	P49810	PSEN2	human	S335	449963	YDsFGEPsYPEVFEP	Presenilin		X
CSNK2A1	CK2A1	P68400	human	TSPY1	7258	Q01534	TSPY1	human	T300	460704	PPEEGTEtSGDSQLL			X
CSNK2A1	CK2A1	P68400	human	DTD1	92675	Q8TEA8	DTD1	human	S181	36396300	RAKGPsEssKERNtP			X
CSNK2A1	CK2A1	P68400	human	PKD2	5311	Q13563	PKD2	human	S812	451598	FPRsLDDsEEDDDED			X
CSNK2A1	CK2A1	P68400	human	MCM2	4171	P49736	MCM2	human	S53	473058	LPPFEDEsEGLLGtE	MCM2_N		X
CSNK2A1	CK2A1	P68400	human	HSP90B	3326	P08238	HSP90AB1	human	S255	449266	PKIEDVGsDEEDDsG	HSP90	X	X
CSNK2A1	CK2A1	P68400	human	CDC25C	995	P30307	CDC25C	human	T236	451436	VEKFkDNtIPDkVKK	M-inducer_phosp	X	X
CSNK2A1	CK2A1	P68400	human	DDHD1	338047	O46606	DDHD1	cow	S93	465581	SDDNYDFsSAESGSS			X
CSNK2A1	CK2A1	P68400	human	PML	5371	P29590	PML	human	S560	6835504	EERVVVIsssEDsDA	DUF3583		X
CSNK2A1	CK2A1	P68400	human	PER2	8864	O15055	PER2	human	S696	468399	EMVEDAAsGPEsLDC		X	X
CSNK2A1	CK2A1	P68400	human	ER-alpha	2099	P03372	ESR1	human	S559	6048400	PTsRGGAsVEETDQS	ESR1_C	X	X
CSNK2A1	CK2A1	P68400	human	NCL	25135	P13383	Ncl	rat	S34	466005	DsEDEEMsEDEDDss			X
CSNK2A1	CK2A1	P68400	human	HDAC1	3065	Q13547	HDAC1	human	S423	447913	CEEEFsDsEEEGEGG		X	X
CSNK2A1	CK2A1	P68400	human	MRE11A	4361	P49959	MRE11	human	S689	452321	KGVDFEssEDDDDDP		X	X
CSNK2A1	CK2A1	P68400	human	ARRB2 iso2	281638	P32120-2	ARRB2	cow	T382	455373	EFETNYAtDDDIVFE		X
CSNK2A1	CK2A1	P68400	human	G3BP-1	10146	Q13283	G3BP1	human	S149	449041	VtEPQEEsEEEVEEP		X	X
CSNK2A1	CK2A1	P68400	human	MYH10	4628	P35580	MYH10	human	S1975	465603	NEtQPPQsE______			X
CSNK2A1	CK2A1	P68400	human	CTDP1	9150	Q9Y5B0	CTDP1	human	S944	455467	NEDEGsssEADEMAK	FCP1_C		X
CSNK2A1	CK2A1	P68400	human	CDH1	12550	P09803	Cdh1	mouse	S848	15754601	GsEAAsLssLNSsEs	Cadherin_C		X
CSNK2A1	CK2A1	P68400	human	XPC	7508	Q01831	XPC	human	S129	14161729	sNEEEEEsENDWEEV			X
CSNK2A1	CK2A1	P68400	human	MCM2	4171	P49736	MCM2	human	S139	454180	RRGLLyDsDEEDEER	MCM2_N		X	8861; 12958
CSNK2A1	CK2A1	P68400	human	Myf-5	4617	P13349	MYF5	human	S49	457384	HKAELQGsDEDEHVR	Basic		X
CSNK2A1	CK2A1	P68400	human	PER2	8864	O15055	PER2	human	S700	468400	DAAsGPEsLDCLAGP			X
CSNK2A1	CK2A1	P68400	human	HDAC1	3065	Q13547	HDAC1	human	S421	447912	IACEEEFsDsEEEGE		X	X
CSNK2A1	CK2A1	P68400	human	FURIN	5045	P09958	FURIN	human	S773	469742	AWQEECPsDsEEDEG			X
CSNK2A1	CK2A1	P68400	human	TEBP	10728	Q15185	PTGES3	human	S113	451129	WKDWEDDsDEDMsNF		X	X
CSNK2A1	CK2A1	P68400	human	DTD1	92675	Q8TEA8	DTD1	human	S197	1983955	KEDRsAssGAEGDVs			X
CSNK2A1	CK2A1	P68400	human	HS1	3059	P14317	HCLS1	human	T23	11349501	tQGDDWDtDPDFVND			X
CSNK2A1	CK2A1	P68400	human	NPHP1	4867	O15259	NPHP1	human	S123	26395107	EEEEEsEsEDsEDSG		X	X
CSNK2A1	CK2A1	P68400	human	DARPP-32	360616	Q6J4I0	Ppp1r1b	rat	S102	457675	NLsENQAsEEEDELG	DARPP-32		X	3401
CSNK2A1	CK2A1	P68400	human	MDM2	4193	Q00987	MDM2	human	S269	455458	sEEGQELsDEDDEVy			X
CSNK2A1	CK2A1	P68400	human	Sialoprotein-2	281233	Q28862	IBSP	cow	S300	457546	YKGRGYDsYDGQDYY	BSP_II		X
CSNK2A1	CK2A1	P68400	human	KIR3DL1	3811	P43629	KIR3DL1	human	S385	990304	AGNRTANsEDsDEQD			X
CSNK2A1	CK2A1	P68400	human	DAXX	1616	Q9UER7	DAXX	human	S739	467727	EIIVLsDsD______		X	X
CSNK2A1	CK2A1	P68400	human	FNIP1	96459	Q8TF40	FNIP1	human	S938	1861699800	WDIPRNEssDsALGD			X
CSNK2A1	CK2A1	P68400	human	MSK1	9252	O75582	RPS6KA5	human	T793	12159000	ADSNNPEtLFQFSDS			X
CSNK2A1	CK2A1	P68400	human	hnRNP A1	3178	P09651	HNRNPA1	human	S199	451555	sQrGrsGsGNFGGGr			X
CSNK2A1	CK2A1	P68400	human	SRC-2	10499	Q15596	NCOA2	human	S487	4728845	GQPTSMLsPrHRMsP	NCOA_u2	X
CSNK2A1	CK2A1	P68400	human	GRB14	2888	Q14449	GRB14	human	S366	29576856	GCSsQSIsPMRsIsE			X
CSNK2A1	CK2A1	P68400	human	PTEN	5728	P60484	PTEN	human	T382	448314	DHyRYsDttDsDPEN			X	9554; 9549; 7960
CSNK2A1	CK2A1	P68400	human	Myc	4609	P01106	MYC	human	S347	466010	RKCtsPrssDtEENV			X
CSNK2A1	CK2A1	P68400	human	NCAPG	64151	Q9BPX3	NCAPG	human	S973	3210609	CQtAEADsEsDHEVP			X
CSNK2A1	CK2A1	P68400	human	CAPZA1	829	P52907	CAPZA1	human	S9	457555	ADFDDrVsDEEkVRI		X	X
CSNK2A1	CK2A1	P68400	human	hnRNP C1/C2	3183	P07910	HNRNPC	human	S260	448833	sEGGADDsAEEGDLL			X
CSNK2A1	CK2A1	P68400	human	USP7	7874	Q93009	USP7	human	S18	449238	KAGEQQLsEPEDMEM		X	X
CSNK2A1	CK2A1	P68400	human	Sialoprotein-2	281233	Q28862	IBSP	cow	S75	457542	EENGNGDssEEEEEE	BSP_II		X
CSNK2A1	CK2A1	P68400	human	SEC63	11231	Q9UGP8	SEC63	human	S576	27440600	VsDKGsDsEEEETNR		X	X
CSNK2A1	CK2A1	P68400	human	LASS6	253782	Q6ZMG9	CERS6	human	S345	22350306	DDRsDIEsssDEEDS		X
CSNK2A1	CK2A1	P68400	human	CPLX1	768228	Q0IIL7	CPLX1	cow	S115	474557	AAEEEDEsILDTVIK	Synaphin		X
CSNK2A1	CK2A1	P68400	human	TELO2	9894	Q9Y4R8	TELO2	human	S485	27530803	PQAQLAGsDsDLDsD		X	X
CSNK2A1	CK2A1	P68400	human	TTI1	9675	O43156	TTI1	human	S828	9765114	DVADGNVsDFDNEEE		X	X
CSNK2A1	CK2A1	P68400	human	CREB	1385	P16220	CREB1	human	S94	451807	QISTIAEsEDsQEsV			X
CSNK2A1	CK2A1	P68400	human	CFTR	12638	P26361	Cftr	mouse	T1467	21440502	ITALKEEtEEEVQET			X
CSNK2A1	CK2A1	P68400	human	SET iso2	6418	Q01105-2	SET	human	S9	6308300	sAPAAkVsKkELNsN		X
CSNK2A1	CK2A1	P68400	human	MSK1	9252	O75582	RPS6KA5	human	S759	12159003	sTETRssssESSHSs			X
CSNK2A1	CK2A1	P68400	human	OTUD5	55593	Q96G74	OTUD5	human	S177	449291	EVGAGyNsEDEyEAA			X
CSNK2A1	CK2A1	P68400	human	FN1 iso1	2335	P02751-1	FN1	human	S2384	467903	VQADREDsRE_____			X
CSNK2A1	CK2A1	P68400	human	FNIP1	96459	Q8TF40	FNIP1	human	S948	4734337	sALGDsEsEDTGHDM			X
CSNK2A1	CK2A1	P68400	human	CFTR	1080	P13569	CFTR	human	S422	3333404	NNNNRktsNGDDsLF		X	X
CSNK2A1	CK2A1	P68400	human	FANCD2	2177	Q9BXW9	FANCD2	human	T884	1871613603	SkTSSsDtLsEEkNs		X
CSNK2A1	CK2A1	P68400	human	CDC25B	994	P30305	CDC25B	human	S186	448746	EAGsGAAsssGEDkE	M-inducer_phosp		X
CSNK2A1	CK2A1	P68400	human	occludin	100506658	Q16625	OCLN	human	S408	2906719	DyttGGEsCDELEED		X	X
CSNK2A1	CK2A1	P68400	human	DOK7	231134	Q18PE0	Dok7	mouse	S265	41621602	GDDRSLsssSSEASH			X
CSNK2A1	CK2A1	P68400	human	MCM2	4171	P49736	MCM2	human	S27	452310	GNDPLtssPGRssRR			X
CSNK2A1	CK2A1	P68400	human	SIRT1	93759	Q923E4	Sirt1	mouse	S683	9993600	EEPLEDEsEIEEFYN		X	X
CSNK2A1	CK2A1	P68400	human	PEDF	5176	P36955	SERPINF1	human	S114	455232	ALYYDLIsSPDIHGT	Serpin		X
CSNK2A1	CK2A1	P68400	human	LASS5	91012	Q8N5B7	CERS5	human	S355	18260885	DRsDVEsssEEEDVT		X
CSNK2A1	CK2A1	P68400	human	HOXB7	3217	P09629	HOXB7	human	S132	465569	RIYPWMRssGTDRKR			X
CSNK2A1	CK2A1	P68400	human	WAVE2	10163	Q9Y6W5	WASF2	human	S489	6377640	sDsEDDssEFDEDDW			X
CSNK2A1	CK2A1	P68400	human	CREB	81646	P15337	Creb1	rat	S108	451807	QISTIAEsEDsQEsV		X
CSNK2A1	CK2A1	P68400	human	TOP2A	7153	P11388	TOP2A	human	S1365	18016961	TKtsPKLsNkELKPQ		X
CSNK2A1	CK2A1	P68400	human	Sialoprotein-2	281233	Q28862	IBSP	cow	S31	457538	RRAKLEDsEENGVFK	BSP_II		X
CSNK2A1	CK2A1	P68400	human	FANCD2	2177	Q9BXW9	FANCD2	human	T896	27448950	kNsECDPtPsHRGQL	FancD2	X	X
CSNK2A1	CK2A1	P68400	human	Myc	4609	P01106	MYC	human	S348	466011	KCtsPrssDtEENVk			X
CSNK2A1	CK2A1	P68400	human	p53	7157	P04637	TP53	human	S149	456326	PVQLWVDstPPPGtR	P53		X
CSNK2A1	CK2A1	P68400	human	NFkB-p65	19697	Q04207	Rela	mouse	S527	447799	SGLPNGLsGDEDFss		X	X
CSNK2A1	CK2A1	P68400	human	TR-alpha iso5	21833	P63058_OBS	Thra	mouse	S475	449310	SSLSSSssDEDTEVF			X
CSNK2A1	CK2A1	P68400	human	VDR	7421	P11473	VDR	human	S208	456982	SFSNLDLsEEDSDDP		X	X
CSNK2A1	CK2A1	P68400	human	VHL	7428	P40337	VHL	human	S38	15573200	EEsGAEEsGPEEsGP		X
CSNK2A1	CK2A1	P68400	human	Wee1	7465	P30291	WEE1	human	S121	456468	WEEEGFGsSsPVKsP			X
CSNK2A1	CK2A1	P68400	human	p53	7157	P04637	TP53	human	T55	450685	DDIEQWFtEDPGPDE			X
CSNK2A1	CK2A1	P68400	human	occludin	100506658	Q16625	OCLN	human	T400	471470	tEQDHyEtDyttGGE		X	X
CSNK2A1	CK2A1	P68400	human	Ikaros	22778	Q03267	Ikzf1	mouse	S63	451348	NVkVETQsDEENGRA			X
CSNK2A1	CK2A1	P68400	human	IkB-alpha	4792	P25963	NFKBIA	human	T299	456335	EsEFTEFtEDELPyD			X
CSNK2A1	CK2A1	P68400	human	DTD1	92675	Q8TEA8	DTD1	human	S179	23112003	KTRAKGPsEssKERN			X
CSNK2A1	CK2A1	P68400	human	SLC18A2	25549	Q01827	Slc18a2	rat	S512	465595	PIGDDEEsEsD____			X
CSNK2A1	CK2A1	P68400	human	BMAL1	11865	Q9WTL8	Arntl	mouse	S97	7359500	RRRDKMNsFIDELAS	HLH		X
CSNK2A1	CK2A1	P68400	human	CETN1	1068	Q12798	CETN1	human	T138	34405000	NELGENLtDEELQEM	EF-hand_8		X
CSNK2A1	CK2A1	P68400	human	PSMA3	29670	P18422	Psma3	rat	S243	451184	AEkyAKEsLKEEDEs			X
CSNK2A1	CK2A1	P68400	human	TOP2A	7153	P11388	TOP2A	human	S1377	448765	KPQKsVVsDLEADDV			X
CSNK2A1	CK2A1	P68400	human	TIF1A	54700	Q9NYV6	RRN3	human	S172	470002	GDVDVsDsDDEDDNL	RRN3	X	X
CSNK2A1	CK2A1	P68400	human	LDLR	281276	P01131	LDLR	cow	S258	465609	YPSRQMVsLEDDVA_			X
CSNK2A1	CK2A1	P68400	human	CDC34	997	P49427	CDC34	human	S236	448690	DDsGtEEs_______		X	X
CSNK2A1	CK2A1	P68400	human	CK2A1	1457	P68400	CSNK2A1	human	Y182	10294400	DWGLAEFyHPGQEYN	Pkinase		X
CSNK2A1	CK2A1	P68400	human	SSRP1	6749	Q08945	SSRP1	human	S657	456295	KSssRQLsEsFksKE			X
CSNK2A1	CK2A1	P68400	human	CDK1	983	P06493	CDK1	human	S39	455465	MkkIRLEsEEEGVPs	Pkinase	X	X
CSNK2A1	CK2A1	P68400	human	FosB	2354	P53539	FOSB	human	S27	465535	SAESQYLsSVDSFGS		X	X
CSNK2A1	CK2A1	P68400	human	FETUA	280988	P12763	AHSG	cow	S324	471394	GVAsVEssSGEAFHV			X
CSNK2A1	CK2A1	P68400	human	DLG3	58948	Q62936	Dlg3	rat	S632	4710993	KGVTSNTsDSESSSK		X
CSNK2A1	CK2A1	P68400	human	FNIP1	96459	Q8TF40	FNIP1	human	S941	4734327	PRNEssDsALGDsEs			X
CSNK2A1	CK2A1	P68400	human	Caldesmon	373965	P12957	CALD1	chicken	S73	457422	SEVNAQNsVAEEETK	Caldesmon		X
CSNK2A1	CK2A1	P68400	human	p70S6K	83840	P67999	Rps6kb1	rat	S40	450117	DQPEDAGsEDELEEG			X
CSNK2A1	CK2A1	P68400	human	IkB-alpha	4792	P25963	NFKBIA	human	S32	448203	LLDDRHDsGLDsMkD			X	5210; 2859; 9246; 5209
CSNK2A1	CK2A1	P68400	human	ATF-1	466	P18846	ATF1	human	S51	15725602	SSDsIGssQKAHGIL	pKID	X
CSNK2A1	CK2A1	P68400	human	CK2B	1460	P67870	CSNK2B	human	S2	447646	______MsssEEVsW			X
CSNK2A1	CK2A1	P68400	human	EVI1	2122	Q03112	MECOM	human	S538	4703001	PLkMEPQsPGEVKKL		X	X
CSNK2A1	CK2A1	P68400	human	GBF1	8729	Q92538	GBF1	human	S292	1170755600	VVSPSTDsGLEFsSQ		X	X
CSNK2A1	CK2A1	P68400	human	Ikaros	22778	Q03267	Ikzf1	mouse	S13	4828300	GQDMSQVsGKESPPV			X
CSNK2A1	CK2A1	P68400	human	DDHD1	338047	O46606	DDHD1	cow	S105	465582	GSSLRYYsEGESGGG			X
CSNK2A1	CK2A1	P68400	human	Ikaros	22778	Q03267	Ikzf1	mouse	T393	451353	sNsCQDstDtEsNAE			X
CSNK2A1	CK2A1	P68400	human	SLC3A2	6520	P08195	SLC3A2	human	S531	6003501	RRLsDQRsKERSLLH			X
CSNK2A1	CK2A1	P68400	human	TRHR	25570	Q01717	Trhr	rat	T371	465593	stELDDItVTDtYVs			X
CSNK2A1	CK2A1	P68400	human	ARRB2	216869	Q91YI4	Arrb2	mouse	T383	455373	EFDTNYAtDDDIVFE		X	X
CSNK2A1	CK2A1	P68400	human	DTD1	92675	Q8TEA8	DTD1	human	S182	36396301	AKGPsEssKERNtPR			X
CSNK2A1	CK2A1	P68400	human	PACSIN1	23969	Q61644	Pacsin1	mouse	S358	4730500	QTYATEWsDDEsGNP			X
CSNK2A1	CK2A1	P68400	human	MLH1	4292	P40692	MLH1	human	S477	480003	RKRHREDsDVEMVED		X	X
CSNK2A1	CK2A1	P68400	human	SERINC3	10955	Q13530	SERINC3	human	S383	1255792400	DTTTsGAsDEEDGQP	Serinc	X	X
CSNK2A1	CK2A1	P68400	human	FGA	2243	P02671	FGA	human	S609	466008	KMADEAGsEADHEGt			X
CSNK2A1	CK2A1	P68400	human	PR	5241	P06401	PGR	human	S81	450160	TQDQQsLsDVEGAys	Prog_receptor	X	X
CSNK2A1	CK2A1	P68400	human	LASS5	91012	Q8N5B7	CERS5	human	S354	18260882	DDRsDVEsssEEEDV		X
CSNK2A1	CK2A1	P68400	human	SNCA	6622	P37840	SNCA	human	S129	448278	NEAyEMPsEEGyQDy	Synuclein	X	X	23706
CSNK2A1	CK2A1	P68400	human	FETUA	280988	P12763	AHSG	cow	S320	467423	HTFSGVAsVEssSGE			X
CSNK2A1	CK2A1	P68400	human	PDCD5	9141	O14737	PDCD5	human	S119	452536	NRRKVMDsDEDDDy_		X	X
CSNK2A1	CK2A1	P68400	human	CREB	81646	P15337	Creb1	rat	S142	448547	RkILNDLssDAPGVP	pKID		X
CSNK2A1	CK2A1	P68400	human	IGFBP1	3484	P08833	IGFBP1	human	S194	451660	LAKAQETsGEEIsKF	Thyroglobulin_1	X	X
CSNK2A1	CK2A1	P68400	human	factor V	2153	P12259	F5	human	S720	451408	LEPEDEEsDADYDYQ			X
CSNK2A1	CK2A1	P68400	human	SLC3A2	6520	P08195	SLC3A2	human	S410	6003502	syLsDsGsTGEHTkS			X
CSNK2A1	CK2A1	P68400	human	MSK1	9252	O75582	RPS6KA5	human	S758	455798	tsTETRssssESSHS			X
CSNK2A1	CK2A1	P68400	human	DNMT3A	1788	Q9Y6K1	DNMT3A	human	S393	17548182	VCHDsDEsDTAKAVE		X	X
CSNK2A1	CK2A1	P68400	human	IkB-beta	4793	Q15653	NFKBIB	human	S315	452014	sGPCSsSsDSDSGDE			X
CSNK2A1	CK2A1	P68400	human	SAT	6303	P21673	SAT1	human	S149	11390101	RRGAsDLsSEEGWRL			X
CSNK2A1	CK2A1	P68400	human	LIG1	3978	P18858	LIG1	human	S66	448498	KAARVLGsEGEEEDE			X
CSNK2A1	CK2A1	P68400	human	MSK2	8986	O75676	RPS6KA4	human	S324	11489900	PFRPQIRsELDVGNF	Pkinase_C		X
CSNK2A1	CK2A1	P68400	human	B-Myb	4605	P10244	MYBL2	human	T18	465554	DELHyQDtDsDVPEQ			X
CSNK2A1	CK2A1	P68400	human	TEBP	10728	Q15185	PTGES3	human	S118	451130	DDsDEDMsNFDRFsE		X	X
CSNK2A1	CK2A1	P68400	human	AP-2 alpha	7020	P05549	TFAP2A	human	S429	20797701	TDNNAKssDKEEKHR		X	X
CSNK2A1	CK2A1	P68400	human	CTDP1	9150	Q9Y5B0	CTDP1	human	S740	453872	TkAQRENsPAAFPDR	FCP1_C		X
CSNK2A1	CK2A1	P68400	human	eIF2-beta	8894	P20042	EIF2S2	human	S67	450072	DTRKkDAsDDLDDLN		X	X
CSNK2A1	CK2A1	P68400	human	RAD1	5810	O60671	RAD1	human	S282	14881301	EEVPEsEs_______			X
CSNK2A1	CK2A1	P68400	human	RGS19	10287	P49795	RGS19	human	S24	449957	ADRPPSMsSHDTASP			X
CSNK2A1	CK2A1	P68400	human	LXR-alpha	10062	Q13133	NR1H3	human	S198	469114	SLPPRASsPPQILPQ		X	X
CSNK2A1	CK2A1	P68400	human	ACE2	59272	Q9BYF1	ACE2	human	S787	1868161400	PyAsIDIsKGENNPG		X
CSNK2A1	CK2A1	P68400	human	eIF4G iso8	1981	Q04637-8	EIF4G1	human	S1239	18910225	sPLKAALsEEELEKK		X	X
CSNK2A1	CK2A1	P68400	human	CHD-4	1108	Q14839	CHD4	human	S428	470519	WEAKEDNsEGEEILE		X
CSNK2A1	CK2A1	P68400	human	PML	5371	P29590	PML	human	S561	6835503	ERVVVIsssEDsDAE	DUF3583		X
CSNK2A1	CK2A1	P68400	human	C/EBP-beta	24253	P21272	Cebpb	rat	S223	408589401	kkAVDKLsDEYKMRR	bZIP_2	X
CSNK2A1	CK2A1	P68400	human	SRC-2	10499	Q15596	NCOA2	human	S469	4728825	NYALKMNsPsQSsPG	NCOA_u2	X
CSNK2A1	CK2A1	P68400	human	MED17	234959	Q8VCD5	Med17	mouse	S53	4765330	RIDFSQGsGsEEEEA		X	X
CSNK2A1	CK2A1	P68400	human	PML	5371	P29590	PML	human	S562	6835502	RVVVIsssEDsDAEN	DUF3583		X
CSNK2A1	CK2A1	P68400	human	SRF	6722	P11831	SRF	human	S77	451802	PTAGALYsGsEGDsE			X
CSNK2A1	CK2A1	P68400	human	PhLP	64013	Q63737	Pdcl	rat	S20	448825	LQYYYstsEDEDsDH			X
CSNK2A1	CK2A1	P68400	human	PIK3R1	5295	P27986	PIK3R1	human	S608	448133	ENtEDQysLVEDDED			X
CSNK2A1	CK2A1	P68400	human	TOP1	7150	P11387	TOP1	human	S10	465604	GDHLHNDsQIEADFR			X
CSNK2A1	CK2A1	P68400	human	Sialoprotein-2		P13839	Ibsp	rat	S77	457543	ENGDGDssEEEGEEE	BSP_II		X
CSNK2A1	CK2A1	P68400	human	Geminin	51053	O75496	GMNN	human	S184	25535401	EEETVEDsLVEDSEI	Geminin		X
CSNK2A1	CK2A1	P68400	human	CD5	921	P06127	CD5	human	S483	450127	sMQPDNssDsDyDLH		X	X
VRK2	VRK2 iso2	Q86Y07-2	human	p53	22059	P02340	Tp53	mouse	S18	447490	IsLELPLsQEtFsGL	P53_TAD	X		9284; 9286; 12571
VRK2	VRK2 iso2	Q86Y07-2	human	p53	22059	P02340	Tp53	mouse	T21	447541	ELPLsQEtFsGLWKL	P53_TAD	X	X
AURKA	AurA	O14965	human	syntenin	6386	O00560	SDCBP	human	T200	1869341900	RPFERTItMHKDSTG		X	X
AURKA	AurA	O14965	human	CRMP-1	1400	Q14194	CRMP1	human	T101	11539300	RAALVGGttMIIDHV	Amidohydro_1		X
AURKA	AurA	O14965	human	WDR62	284403	O43379	WDR62	human	S49	3175148	LRRRtRLstAsEEtV		X
AURKA	AurA	O14965	human	FAF1	11124	Q9UNN5	FAF1	human	S291	450287	DVHMVsDsDGDDFED		X	X
AURKA	AurA	O14965	human	WDR62	284403	O43379	WDR62	human	T50	1246205	RRRtRLstAsEEtVQ		X
AURKA	AurA	O14965	human	TPX2	398174	Q6NUF4	tpx2.L	frog	S48	457642	PPDQRRLsETSVNTE	Aurora-A_bind		X
AURKA	AurA	O14965	human	AurA	6790	O14965	AURKA	human	S67	457664	QAQkLVssHkPVQNQ			X
AURKA	AurA	O14965	human	SECISBP2L	9728	Q93073	SECISBP2L	human	T573	1868832803	IAKLKRPtALKKVIL		X	X
AURKA	AurA	O14965	human	AurA	6790	O14965	AURKA	human	T287	457654	HAPSsRRttLCGtLD	Pkinase		X
AURKA	AurA	O14965	human	ATP6V1A	11964	P50516	Atp6v1a	mouse	S175	14913505	LPPRNRGsVTYIAPP	ATP-synt_ab_Xtn	X	X
AURKA	AurA	O14965	human	ARPC1B	10095	O15143	ARPC1B	human	T21	10349703	HAWNkDRtQIAICPN		X
AURKA	AurA	O14965	human	NuMA-1	4926	Q14980	NUMA1	human	S1887	3196640	tRssARRsQAGVsSG			X
AURKA	AurA	O14965	human	MCRS1	10445	Q96EZ8	MCRS1	human	S36	40268168	AGQkRAssQALGTIP		X	X
AURKA	AurA	O14965	human	SPAG5	10615	Q96R06	SPAG5	human	S115	34824800	IsStPkTsEEAVDPL		X	X
AURKA	AurA	O14965	human	dynactin 1	1639	Q14203	DCTN1	human	S19	455515	TPSGSrMsAEAsArP			X
AURKA	AurA	O14965	human	AML2	864	Q13761	RUNX3	human	T14	4733089	PSTSRRFtPPsPAFP		X
AURKA	AurA	O14965	human	ALDH1A1	216	P00352	ALDH1A1	human	T493	63070900	yTEVkTVtVkISQKN		X	X
AURKA	AurA	O14965	human	YAP1	10413	P46937	YAP1	human	S397	3190672	tyHSRDEstDsGLsM		X	X
AURKA	AurA	O14965	human	AurA	6790	O14965	AURKA	human	Y148	457653	kGkFGNVyLAREKQS	Pkinase		X
AURKA	AurA	O14965	human	AurA	6790	O14965	AURKA	human	S266	457669	PENLLLGsAGELKIA	Pkinase		X
AURKA	AurA	O14965	human	ARHGEF2	9181	Q92974	ARHGEF2	human	S886	451365	PVDPRRRsLPAGDAL		X	X
AURKA	AurA	O14965	human	FAF1	11124	Q9UNN5	FAF1	human	S289	450286	ITDVHMVsDsDGDDF		X	X
AURKA	AurA	O14965	human	AurA	6790	O14965	AURKA	human	S278	457670	KIADFGWsVHAPSsR	Pkinase		X
AURKA	AurA	O14965	human	SPIN1	10927	Q9Y657	SPIN1	human	S124	3217695	RVAtSRIsDAHLADt		X	X
AURKA	AurA	O14965	human	WDR62	284403	O43379	WDR62	human	S33	453570	PARRGQssPPPAPPI			X
AURKA	AurA	O14965	human	BRCA1	672	P38398	BRCA1	human	S308	451604	KAEFCNKskQPGLAR		X	X
AURKA	AurA	O14965	human	SKI	6497	P12755	SKI	human	S383	11145003	LsAFRPWsPAVSASE			X
AURKA	AurA	O14965	human	CRMP-1	1400	Q14194	CRMP1	human	T102	11539301	AALVGGttMIIDHVV	Amidohydro_1		X
AURKA	AurA	O14965	human	LDH-B	3945	P07195	LDHB	human	S162	31882222	PkHrVIGsGCNLDsA		X	X
AURKA	AurA	O14965	human	KIF2C	380006	Q91636	kif2c	frog	S719	3545002	LQVEEQAsKQISKKK			X
AURKA	AurA	O14965	human	MYBBP1A	10514	Q9BQG0	MYBBP1A	human	S1303	3210687	ARKKARLsLVIRsPs			X
AURKA	AurA	O14965	human	GSK3B	2932	P49841	GSK3B	human	S9	449111	SGRPRttsFAEsCkP		X	X	9336; 9331; 9327; 9323; 9322; 9325; 5558; 8566; 8466; 14026; 14332; 14310; 14630
AURKA	AurA	O14965	human	PHLDA1	22822	Q8WV24	PHLDA1	human	S95	22459800	PLCLLRVsLLCALRA		X
AURKA	AurA	O14965	human	CENPJ	55835	Q9HC77	CENPJ	human	S467	31855585	LKCSNRksLsPsGLK		X	X
AURKA	AurA	O14965	human	CETN2	1069	P41208	CETN2	human	S170	448199	LRIMkKTsLY_____		X	X
AURKA	AurA	O14965	human	KIF4A	24137	O95239	KIF4A	human	T799	479906	PPKLRRRtFsLTEVR		X	X
AURKA	AurA	O14965	human	CPEB	12877	P70166	Cpeb1	mouse	T171	449610	VRGSRLDtRPILDsR	CEBP1_N		X
AURKA	AurA	O14965	human	HAUS8	93323	Q9BT25	HAUS8	human	S20	20583301	ATGPTNsssAKKKDK		X	X
AURKA	AurA	O14965	human	NuMA-1	4926	Q14980	NUMA1	human	T1811	1245323	tRsARRRttQIINIt			X
AURKA	AurA	O14965	human	VHL	7428	P40337	VHL	human	S72	469117	SVNsREPsQVIFCNr	VHL	X	X
AURKA	AurA	O14965	human	LIMK2	3985	P53671	LIMK2	human	T494	467206	kATTKKRtLRKNDRK	Pkinase_Tyr	X	X
AURKA	AurA	O14965	human	PAR3-alpha	56288	Q8TEW0	PARD3	human	S962	11279402	SSRsGREsVSTAsDQ		X	X
AURKA	AurA	O14965	human	TPX2	398174	Q6NUF4	tpx2.L	frog	S90	459997	KSQSKRSsRRMsKKH			X
AURKA	AurA	O14965	human	NEDD1	121441	Q8NHV4	NEDD1	human	S405	4706050	FDDtGKssLGDMFsP		X	X
AURKA	AurA	O14965	human	AurA	6790	O14965	AURKA	human	S226	457668	YRELQKLskFDEQRT	Pkinase		X
AURKA	AurA	O14965	human	NDEL1	83431	Q9ERR1	Ndel1	mouse	S251	474509	LtPSARIsALNIVGD	NUDE_C	X	X
AURKA	AurA	O14965	human	PLK1	5347	P53350	PLK1	human	T210	448139	YDGERKktLCGtPNy	Pkinase	X	X	4354; 5472; 9062
AURKA	AurA	O14965	human	ER-alpha	2099	P03372	ESR1	human	S167	448102	GGRERLAsTNDkGSM	Oest_recep	X	X	64508; 42101
AURKA	AurA	O14965	human	NPM1	4869	P06748	NPM1	human	S125	459897	AVEEDAEsEDEEEED			X
AURKA	AurA	O14965	human	DLG7	9787	Q15398	DLGAP5	human	S627	456345	VKLFsGLsVssEGPs			X
AURKA	AurA	O14965	human	AurA	6790	O14965	AURKA	human	T16	457662	IsGPVKAtAPVGGPk			X
AURKA	AurA	O14965	human	FADD	8772	Q13158	FADD	human	S203	22496704	MsWNsDAsTSEAS__		X	X
AURKA	AurA	O14965	human	LATS2	26524	Q9NRM7	LATS2	human	S83	451703	ALREIRysLLPFANE		X	X
AURKA	AurA	O14965	human	SKI	6497	P12755	SKI	human	S326	41656200	RRVPRVssEPPASIR			X
AURKA	AurA	O14965	human	p73	7161	O15350	TP73	human	S235	23481800	DPVTGRQsVVVPYEP	P53	X	X
AURKA	AurA	O14965	human	AurA	6790	O14965	AURKA	human	S10	457661	RsKENCIsGPVKAtA			X
AURKA	AurA	O14965	human	HEC1	10403	O14777	NDC80	human	S44	474539	kPtFGkLsINkPtsE			X
AURKA	AurA	O14965	human	MCRS1	10445	Q96EZ8	MCRS1	human	S35	14575930	LAGQkRAssQALGTI		X	X
AURKA	AurA	O14965	human	NuMA-1	4926	Q14980	NUMA1	human	S2047	4748253	kQADRRQsMAFsILN			X
AURKA	AurA	O14965	human	MBD3	53615	O95983	MBD3	human	S85	1210518	RQRVRyDssNQVKGk	MBDa	X	X
AURKA	AurA	O14965	human	CtIP	5932	Q99708	RBBP8	human	S593	4766307	IPLRPREsLETENVL		X	X
AURKA	AurA	O14965	human	H3	8350	P68431	H3C1	human	S10	455676	tkQtArkstGGkAPr	Histone	X	X	9701; 9711; 9606; 3465; 3642; 3377; 3475; 3458; 5764; 8481; 8552; 53348; 29237
AURKA	AurA	O14965	human	CtIP	5932	Q99708	RBBP8	human	S327	452473	ELPtRVssPVFGATS		X
AURKA	AurA	O14965	human	MAP9	79884	Q49MG5	MAP9	human	S625	999603	RKQKKRHsFLESEAL		X	X
AURKA	AurA	O14965	human	CPEB	12877	P70166	Cpeb1	mouse	S177	483983	DtRPILDsRSSsPSD	CEBP1_N		X
AURKA	AurA	O14965	human	SIRT1	23411	Q96EB6	SIRT1	human	T344	25594500	GkLLRNYtQNIDTLE	SIR2	X	X
AURKA	AurA	O14965	human	SPIN1	10927	Q9Y657	SPIN1	human	S109	24976101	LNkDERVsALEVLPD		X	X
AURKA	AurA	O14965	human	PSEN2	5664	P49810	PSEN2	human	S19	449962	EVCDERTsLMsAEsP			X
AURKA	AurA	O14965	human	KCTD12	115207	Q96CX2	KCTD12	human	S243	18011104	ITVCGKTsLAkEVFG		X
AURKA	AurA	O14965	human	NuMA-1	4926	Q14980	NUMA1	human	S1883	31033004	YrPttRssARRsQAG			X
AURKA	AurA	O14965	human	ALDH1A1	216	P00352	ALDH1A1	human	T442	63070901	kDIDKAItISSALQA	Aldedh	X	X
AURKA	AurA	O14965	human	AurA	6790	O14965	AURKA	human	S41	457663	QNPLPVNsGQAQRVL			X
AURKA	AurA	O14965	human	BIM	10018	O43521	BCL2L11	human	S98	8080218	RSssGyFsFDTDRsP		X	X
AURKA	AurA	O14965	human	syntenin	6386	O00560	SDCBP	human	S131	56649728	kIGLRLKsIDNGIFV	PDZ	X	X
AURKA	AurA	O14965	human	IkB-alpha	4792	P25963	NFKBIA	human	S63	1873119300	PQEVPRGsEPWkQQL			X
AURKA	AurA	O14965	human	PKD2	5311	Q13563	PKD2	human	S829	4696848	HSSRRRGsISSGVSY			X
AURKA	AurA	O14965	human	Cas-L	4739	Q14511	NEDD9	human	S296	4696722	PVARRHQsLsPNHPP			X
AURKA	AurA	O14965	human	MAP9	79884	Q49MG5	MAP9	human	S305	11334001	AVEKSKEsQVTADDL			X
AURKA	AurA	O14965	human	LATS2	26524	Q9NRM7	LATS2	human	S380	3213669	ATLARRDsLQKPGLE		X	X
AURKA	AurA	O14965	human	DLG7	9787	Q15398	DLGAP5	human	S725	456346	CLssERMsLPLLAGG			X
AURKA	AurA	O14965	human	IkB-alpha	4792	P25963	NFKBIA	human	S262	1873119302	QLTWGRPsTRIQQQL			X
AURKA	AurA	O14965	human	LIMK2	3985	P53671	LIMK2	human	T505	448683	NDRKKRYtVVGNPYW	Pkinase_Tyr	X	X	3841
AURKA	AurA	O14965	human	AML2	864	Q13761	RUNX3	human	T173	55571501	YHRAIkVtVDGPREP	Runt	X
AURKA	AurA	O14965	human	DLG7	9787	Q15398	DLGAP5	human	S830	456348	QEHARHIsFGGNLIt			X
AURKA	AurA	O14965	human	HEC1	10403	O14777	NDC80	human	S55	459763	PtsERkVsLFGkRts	Ndc80_HEC	X	X
AURKA	AurA	O14965	human	TPX2	22974	Q9ULW0	TPX2	human	S121	459996	PAQPQRRsLRLsAQk		X	X
AURKA	AurA	O14965	human	AurA	6790	O14965	AURKA	human	S98	457666	PLNNTQKskQPLPsA			X
AURKA	AurA	O14965	human	HAUS8	93323	Q9BT25	HAUS8	human	S19	20583302	PATGPTNsssAKKKD		X	X
AURKA	AurA	O14965	human	EB3	22924	Q9UPY8	MAPRE3	human	S176	4740060	MQTSGRLsNVAPPCI		X	X
AURKA	AurA	O14965	human	NuMA-1	4926	Q14980	NUMA1	human	T2084	31033005	sPNtRSGtRRsPRIA			X
AURKA	AurA	O14965	human	p53	7157	P04637	TP53	human	S106	27300200	sQkTYQGsYGFrLGF	P53	X	X
AURKA	AurA	O14965	human	POU6F1	5463	Q14863	POU6F1	human	S197	1869383200	kLDITPKsAQKLKPV		X	X
AURKA	AurA	O14965	human	NuMA-1	4926	Q14980	NUMA1	human	T1812	477991	RsARRRttQIINItM			X
AURKA	AurA	O14965	human	BIM	10018	O43521	BCL2L11	human	S93	8080215	SsLLSRSssGyFsFD		X	X
AURKA	AurA	O14965	human	BAP37	11331	Q99623	PHB2	human	S39	1868188300	VAyGVREsVFTVEGG		X
AURKA	AurA	O14965	human	PIN1	5300	Q13526	PIN1	human	S16	447772	PGWEkRMsRSSGRVy	WW	X	X
AURKA	AurA	O14965	human	AKIP	54998	Q9NWT8	AURKAIP1	human	S70	999611	MLVPRKMsVSPLESW		X	X
AURKA	AurA	O14965	human	AurA	6790	O14965	AURKA	human	S342	457608	QETYKRIsRVEFTFP	Pkinase		X
AURKA	AurA	O14965	human	BIM	10018	O43521	BCL2L11	human	S94	4698178	sLLSRSssGyFsFDT		X	X
AURKA	AurA	O14965	human	NuMA-1	4926	Q14980	NUMA1	human	S1969	3196643	QEtLRRAsMQPIQIA			X
AURKA	AurA	O14965	human	AurA	6790	O14965	AURKA	human	S104	457667	KskQPLPsAPENNPE			X
AURKA	AurA	O14965	human	TPX2	398174	Q6NUF4	tpx2.L	frog	S94	1869508032	KRSsRRMsKKHRQKL			X
AURKA	AurA	O14965	human	NuMA-1	4926	Q14980	NUMA1	human	T1804	3196649	FLDsGrKtRsARRRt			X
AURKA	AurA	O14965	human	SOX8	30812	P57073	SOX8	human	S327	4715062	SAPSASAsPTETGPP		X	X
AURKA	AurA	O14965	human	WDR62	284403	O43379	WDR62	human	S32	10989988	VPARRGQssPPPAPP			X
AURKA	AurA	O14965	human	KIBRA	23286	Q8IX03	WWC1	human	S539	20751200	tsLsPRSsLSsPSPP		X	X
AURKA	AurA	O14965	human	AR	367	P10275	AR	human	T282	15605002	VPPAVRPtPCAPLAE	Androgen_recep	X	X
AURKA	AurA	O14965	human	DLG7	9787	Q15398	DLGAP5	human	S757	456347	EGMELNSsItSQDVL			X
AURKA	AurA	O14965	human	MBD3	53615	O95983	MBD3	human	S24	11378200	REEVPRRsGLSAGHR	MBD	X	X
AURKA	AurA	O14965	human	TIFA	92610	Q96CG3	TIFA	human	T9	50409900	TSFEDADtEETVTCL		X	X
AURKA	AurA	O14965	human	FANCA	2175	O15360	FANCA	human	S165	56757905	HSMFSRLsFCQELWK		X	X
AURKA	AurA	O14965	human	p53	7157	P04637	TP53	human	S215	454242	DrNtFrHsVVVPyEP	P53	X	X
AURKA	AurA	O14965	human	HEC1	10403	O14777	NDC80	human	S69	474513	sGHGsRNsQLGIFSs	Ndc80_HEC	X	X
AURKA	AurA	O14965	human	TPX2	22974	Q9ULW0	TPX2	human	S125	459997	QRRsLRLsAQkDLEQ		X	X
AURKA	AurA	O14965	human	LIMK1	3984	P53667	LIMK1	human	T508	447808	PDRKKRYtVVGNPYW	Pkinase_Tyr	X	X	3841
AURKA	AurA	O14965	human	NuMA-1	4926	Q14980	NUMA1	human	S2087	28722901	tRSGtRRsPRIATTT			X
AURKA	AurA	O14965	human	AurA	6790	O14965	AURKA	human	S83	457665	QKQLQATsVPHPVsR			X
AURKA	AurA	O14965	human	NUSAP1	51203	Q9BXS6	NUSAP1	human	S240	469451	VPPRGRLsVAstPIs	NUSAP	X
AURKA	AurA	O14965	human	AurA	6790	O14965	AURKA	human	S391	457671	TANSSKPsNCQNKES			X
AURKA	AurA	O14965	human	hnRNP K	3190	P61978	HNRNPK	human	S379	483629	syAGGrGsyGDLGGP		X	X
AURKA	AurA	O14965	human	TACC3	21335	Q9JJ11	Tacc3	mouse	S347	474537	ESAWRKQsLyVKFDP		X
AURKA	AurA	O14965	human	AurA	6790	O14965	AURKA	human	T288	448784	APSsRRttLCGtLDy	Pkinase	X	X	3079; 2914; 13464; 8525
AURKA	AurA	O14965	human	LIMK1	3984	P53667	LIMK1	human	S307	3191869	DRsPGAGsLGsPAsQ		X	X
AURKA	AurA	O14965	human	CENPA	1058	P49450	CENPA	human	S7	448601	_MGPRRRsRKPEAPR	Histone		X	2187
AURKA	AurA	O14965	human	RASSF1 iso2	11186	Q9NS23-2	RASSF1	human	S203	484000	TsVRRRtsFYLPKDA	RA	X	X
AURKA	AurA	O14965	human	ER-alpha	2099	P03372	ESR1	human	S305	448805	IkRSkkNsLALSLtA		X	X
AURKA	AurA	O14965	human	LIMK2	3985	P53671	LIMK2	human	S283	456167	EGtLRRRsLRRsNsI		X	X
AURKA	AurA	O14965	human	MCM2	4171	P49736	MCM2	human	S220	2201403	NVFkERIsDMCkENR	MCM_N		X
AURKA	AurA	O14965	human	IkB-alpha	4792	P25963	NFKBIA	human	S32	448203	LLDDRHDsGLDsMkD			X	5210; 2859; 9246; 5209
AURKA	AurA	O14965	human	AR	367	P10275	AR	human	S293	15605001	PLAECKGsLLDDsAG	Androgen_recep	X	X
AURKA	AurA	O14965	human	KIF2C	380006	Q91636	kif2c	frog	S196	2132102	NNQGRRKsNIVKEME			X
AURKA	AurA	O14965	human	ALDH1A1	216	P00352	ALDH1A1	human	T267	14567868	KSNLKRVtLELGGKS	Aldedh	X	X
AURKA	AurA	O14965	human	p53	7157	P04637	TP53	human	S315	447530	LPNNtsssPQPkkkP		X	X	2528
AURKA	AurA	O14965	human	Geminin	51053	O75496	GMNN	human	T25	40323301	NSSVPRRtLkMIQPS	Geminin	X	X
AURKA	AurA	O14965	human	KCTD12	115207	Q96CX2	KCTD12	human	S200	468044	PLLtPsQsLDGsRRs		X
AURKA	AurA	O14965	human	RALA	5898	P11233	RALA	human	S194	483989	NGKKKRKsLAKRIRE		X
AURKA	AurA	O14965	human	RASSF1 iso2	11186	Q9NS23-2	RASSF1	human	T202	483999	GTsVRRRtsFYLPKD	RA	X	X
AURKA	AurA	O14965	human	TACC3	10460	Q9Y6A5	TACC3	human	S558	474537	ESALRKQsLyLkFDP		X	X	8842; 5645
AURKA	AurA	O14965	human	NuMA-1	4926	Q14980	NUMA1	human	S1991	487347	RQQRkRVsLEPHQGP			X
AURKA	AurA	O14965	human	YY1	7528	P25490	YY1	human	S365	15416769	EGCGkRFsLDFNLRT	zf-C2H2	X	X
AURKA	AurA	O14965	human	CDC25B	994	P30305	CDC25B	human	S353	452008	VQNkRRRsVtPPEEQ	M-inducer_phosp	X	X
Ikbkb	IKKB	Q9QY78	rat	IkB-alpha	25493	Q63746	Nfkbia	rat	S32	448203	LVDDRHDsGLDsMKD			X	5210; 2859; 9246; 5209
Ikbkb	IKKB	Q9QY78	rat	SNAP23	64630	O70377	Snap23	rat	S120	455263	NVVsKQPsRITNGQP	SNAP-25	X
Ikbkb	IKKB	Q9QY78	rat	CARD11	416476	Q5F3W0	RCJMB04_5k17	chicken	S578	457640	NRNDSIMsTTPEPPG		X
Ikbkb	IKKB	Q9QY78	rat	SNAP23	8773	O00161	SNAP23	human	S95	455262	NRTkNFEsGkAykTt	SNAP-25	X
Ikbkb	IKKB	Q9QY78	rat	IkB-alpha	25493	Q63746	Nfkbia	rat	S36	448204	RHDsGLDsMKDEDyE			X	5210; 9246
Ikbkb	IKKB	Q9QY78	rat	SNAP23	64630	O70377	Snap23	rat	S95	455262	NRTKNFEsGKNYKAT	SNAP-25	X
Stk10	LOK	O55098	mouse	Moesin	17698	P26041	Msn	mouse	T558	447706	LGRDKYKtLRQIRQG	ERM	X		3141; 3726
GTF2F1	GTF2F1	P35269	human	GTF2F1	2962	P35269	GTF2F1	human	S385	483594	GGssRGNsRPGtPsA	TFIIF_alpha		X
GTF2F1	GTF2F1	P35269	human	RARG	5916	P13631	RARG	human	S79	455544	EMVPSsPsPPPPPRV			X
GTF2F1	GTF2F1	P35269	human	RARG	5916	P13631	RARG	human	S77	455543	SEEMVPSsPsPPPPP			X
GTF2F1	GTF2F1	P35269	human	GTF2F1	2962	P35269	GTF2F1	human	T389	483595	RGNsRPGtPsAEGGs	TFIIF_alpha		X
LATS1	LATS1	O95835	human	INCENP	3619	Q9NQS7	INCENP	human	S894	450468	RYHKRtssAVWNsPP			X
LATS1	LATS1	O95835	human	YAP1	10413	P46937	YAP1	human	S61	484116	IVHVRGDsEtDLEAL		X		75784
LATS1	LATS1	O95835	human	YAP1	22601	P46938	Yap1	mouse	S112	448847	PQHVRAHssPAsLQL		X		4911; 13008; 57706
LATS1	LATS1	O95835	human	MLK3	4296	Q16584	MAP3K11	human	T477	36324901	HVRRRRGtFKRSKLR		X	X
LATS1	LATS1	O95835	human	SASH1	23328	O94885	SASH1	human	S407	468680	LSHGRtCsFGGFDLT	SLY	X
LATS1	LATS1	O95835	human	CDC26	246184	Q8NHZ8	CDC26	human	T7	10815632	_MLRRKPtRLELKLD	ANAPC_CDC26	X	X
LATS1	LATS1	O95835	human	YAP1	22601	P46938	Yap1	mouse	S382	3190672	TyHSRDEstDsGLSM		X		13619
LATS1	LATS1	O95835	human	Raptor	57521	Q8N122	RPTOR	human	S606	53407301	SAHEkLYsLLSDPIP	HEAT	X	X
LATS1	LATS1	O95835	human	LATS1	9113	O95835	LATS1	human	S674	481736	EMMRVGLsQDAQDQM			X
LATS1	LATS1	O95835	human	LATS1	9113	O95835	LATS1	human	S909	457594	HQRCLAHsLVGTPNY	Pkinase		X	9157
LATS1	LATS1	O95835	human	YAP1 iso2	10413	P46937-2	YAP1	human	S61	484116	IVHVRGDsEtDLEAL		X
LATS1	LATS1	O95835	human	PRPS1	5631	P60891	PRPS1	human	S285	1874748500	EDkMKHCsKIQVIDI		X	X
LATS1	LATS1	O95835	human	RAF1	5894	P04049	RAF1	human	S259	447741	sQRQRststPNVHMV			X	9421
LATS1	LATS1	O95835	human	KIF23	9493	Q02241	KIF23	human	S814	470674	LRHRRsRsAGDRWVD	MKLP1_Arf_bdg	X	X
LATS1	LATS1	O95835	human	AMOT	154796	Q4VCS5	AMOT	human	S175	28699604	QGHVRSLsERLMQMS		X
LATS1	LATS1	O95835	human	YAP1 iso2	10413	P46937-2	YAP1	human	S109	452305	KsHsRQAstDAGtAG		X		46931; 53749
LATS1	LATS1	O95835	human	KIF23	9493	Q02241	KIF23	human	S716	453934	QLHRRsNsCsSISVA		X	X
LATS1	LATS1	O95835	human	YAP1	10413	P46937	YAP1	human	S127	448847	PQHVRAHssPAsLQL		X	X	4911; 13008; 57706
LATS1	LATS1	O95835	human	LATS1	9113	O95835	LATS1	human	S1049	1791602	VDPDkLWsDDNEEEN			X
LATS1	LATS1	O95835	human	PRPS2	5634	P11908	PRPS2	human	T285	1874748502	EDkMkHCtKIQVIDI		X	X
LATS1	LATS1	O95835	human	YAP1 iso2	10413	P46937-2	YAP1	human	S127	448847	PQHVRAHssPASLQL		X	X	57706
LATS1	LATS1	O95835	human	YAP1	10413	P46937	YAP1	human	S109	452305	ksHsRQAstDAGtAG		X		46931; 53749
LATS1	LATS1	O95835	human	YAP1 iso2	10413	P46937-2	YAP1	human	S164	471933	AQHLRQssFEIPDDV		X
LATS1	LATS1	O95835	human	YAP1 iso2	10413	P46937-2	YAP1	human	S381	3190672	TYHSRDEsTDsGLsM		X		13619
LATS1	LATS1	O95835	human	TAZ	25937	Q9GZV5	WWTR1	human	S89	457660	AQHVRsHssPAsLQL		X		75275; 59971
Stk17b	DRAK2	Q8BG48	mouse	DRAK2	98267	Q8BG48	Stk17b	mouse	S12	1851300	RFDCRsVsGLLTTTP			X
Stk17b	DRAK2	Q8BG48	mouse	DRAK2	98267	Q8BG48	Stk17b	mouse	S351	1735800	PEDGsLVsKRFRFDD			X
Stk17b	DRAK2	Q8BG48	mouse	DRAK2	98267	Q8BG48	Stk17b	mouse	S362	2627602	RFDDSLPsPHELVPD			X
Stk17b	DRAK2	Q8BG48	mouse	DRAK2	98267	Q8BG48	Stk17b	mouse	S328	2627603	SEEKTSKsSCNGsCG			X
Stk17b	DRAK2	Q8BG48	mouse	DRAK2	98267	Q8BG48	Stk17b	mouse	S348	1851301	ENIPEDGsLVsKRFR			X
Stk17b	DRAK2	Q8BG48	mouse	DRAK2	98267	Q8BG48	Stk17b	mouse	S333	2627601	SKsSCNGsCGAREDK			X
Stk17b	DRAK2	Q8BG48	mouse	DRAK2	98267	Q8BG48	Stk17b	mouse	S10	2627600	RRRFDCRsVsGLLTT			X
Itk	ITK	Q03526	mouse	TBX21	57765	Q9JKD8	Tbx21	mouse	Y525	458297	KETEGQFyNYFPN__		X
Itk	ITK	Q03526	mouse	ITK	16428	Q03526	Itk	mouse	Y186	449834	ETLVIALyDYQTNDP	SH3_1	X
PDGFRB	PDGFRB	P09619	human	PDGFRB	5159	P09619	PDGFRB	human	Y1021	447523	PNEGDNDyIIPLPDP		X	X	2227
PDGFRB	PDGFRB	P09619	human	PDGFRA	5156	P16234	PDGFRA	human	Y754	448439	ERKEVsKysDIQRsL	Pkinase_Tyr		X	2992
PDGFRB	PDGFRB	P09619	human	PDGFRB	5159	P09619	PDGFRB	human	Y1009	447522	LDTSSVLyTAVQPNE		X	X	3124
PDGFRB	PDGFRB	P09619	human	FAK	5747	Q05397	PTK2	human	Y5	7445815	___MAAAyLDPNLNH		X	X
PDGFRB	PDGFRB	P09619	human	Arg	27	P42684	ABL2	human	Y272	456540	KCNKPTVyGVsPIHD			X
PDGFRB	PDGFRB	P09619	human	PDGFRB	5159	P09619	PDGFRB	human	Y579	447521	VSSDGHEyIyVDPMQ			X
PDGFRB	PDGFRB	P09619	human	PDGFRB	5159	P09619	PDGFRB	human	Y562	458338	LWQKKPRyEIRWKVI			X
PDGFRB	PDGFRB	P09619	human	FMIP	8563	Q13769	THOC5	human	Y225	25802102	EIEVKKEyLSSLQPR	FimP	X
PDGFRB	PDGFRB	P09619	human	Arg	27	P42684	ABL2	human	Y139	7437800	EKLRVLGyNQNGEWS	SH3_1		X
PDGFRB	PDGFRB	P09619	human	PLCG1	5335	P19174	PLCG1	human	Y783	447667	EGRNPGFyVEANPMP		X		2821; 14461; 14008; 25678; 88717
PDGFRB	PDGFRB	P09619	human	PDGFRB	5159	P09619	PDGFRB	human	Y740	447520	TGESDGGyMDMSKDE	Pkinase_Tyr		X	3168
PDGFRB	PDGFRB	P09619	human	Arg	27	P42684	ABL2	human	Y439	447923	RLMtGDtytAHAGAk	Pkinase_Tyr		X
PDGFRB	PDGFRB	P09619	human	Fyn	2534	P06241	FYN	human	Y28	447879	sLNQssGyRyGTDPT			X
PDGFRB	PDGFRB	P09619	human	Tel	2120	P41212	ETV6	human	Y17	454812	IkQERIsytPPEsPV		X	X
PDGFRB	PDGFRB	P09619	human	FAK	5747	Q05397	PTK2	human	Y194	18122800	ALEKKSNyEVLEkDV	FERM_M	X	X
PDGFRB	PDGFRB	P09619	human	PDGFRB	5159	P09619	PDGFRB	human	Y763	448850	DMKGDVKyADIESSN	Pkinase_Tyr	X
PDGFRB	PDGFRB	P09619	human	Ack	10188	Q07912	TNK2	human	Y635	4251154	PLPPPPAyDDVAQDE		X	X
PDGFRB	PDGFRB	P09619	human	PDGFRB	5159	P09619	PDGFRB	human	Y581	447519	SDGHEyIyVDPMQLP			X
PDGFRB	PDGFRB	P09619	human	Arg	27	P42684	ABL2	human	Y116	2226537	PNLFVALyDFVAsGD	SH3_1		X
PDGFRB	PDGFRB	P09619	human	Arg	27	P42684	ABL2	human	Y303	456543	GGQyGEVyVGVWKKy	Pkinase_Tyr		X
PDGFRB	PDGFRB	P09619	human	MUC1	4582	P15941	MUC1	human	Y1218	473759	tyHtHGRyVPPsstD			X
PDGFRB	PDGFRB	P09619	human	Arg	27	P42684	ABL2	human	Y310	456544	yVGVWKKysLtVAVK	Pkinase_Tyr		X
PDGFRB	PDGFRB	P09619	human	PDGFRB	5159	P09619	PDGFRB	human	Y857	447509	DIMRDSNyISKGSTF	Pkinase_Tyr	X	X	3170
PDGFRB	PDGFRB	P09619	human	PDGFRB	5159	P09619	PDGFRB	human	Y775	449964	SSNyMAPyDNyVPSA	Pkinase_Tyr	X
PDGFRB	PDGFRB	P09619	human	MUC1	4582	P15941	MUC1	human	Y1203	454878	IFPARDtyHPMsEyP			X
PDGFRB	PDGFRB	P09619	human	PDGFRB	5159	P09619	PDGFRB	human	Y771	447517	ADIESSNyMAPyDNy	Pkinase_Tyr	X	X	3173
PDGFRB	PDGFRB	P09619	human	Arg	27	P42684	ABL2	human	Y161	449482	QGWVPsNyItPVNSL			X
PDGFRB	PDGFRB	P09619	human	Tel	2120	P41212	ETV6	human	Y27	454813	PEsPVPsyAsstPLH		X	X
PDGFRB	PDGFRB	P09619	human	Src	6714	P12931	SRC	human	Y419	448234	RLIEDNEytARQGAk	Pkinase_Tyr	X		2101; 6943; 59548; 70926
PDGFRB	PDGFRB	P09619	human	PDGFRB	5159	P09619	PDGFRB	human	Y751	447508	SKDESVDyVPMLDMK	Pkinase_Tyr	X	X	3166; 3161; 4549
PDGFRB	PDGFRB	P09619	human	Arg	27	P42684	ABL2	human	Y299	3973063	HKLGGGQyGEVyVGV	Pkinase_Tyr		X
PDGFRB	PDGFRB	P09619	human	PDGFRB	5159	P09619	PDGFRB	human	Y778	450207	yMAPyDNyVPSAPER	Pkinase_Tyr	X
Vrk1	VRK1	Q80X41	mouse	coilin	8161	P38432	COIL	human	S184	11329300	NEEAKRKsPKKKEKC	Coilin_N	X
PHKB	PHKB	P12798	rabbit	PHKB	100009137	P12798	PHKB	rabbit	S12	470137	TGLMAEVsWKVLERR			X
PHKB	PHKB	P12798	rabbit	PHKB	100009137	P12798	PHKB	rabbit	S700	472411	HSKVKRQsSTSNAPE	Glyco_hydro_15		X
PHKB	PHKB	P12798	rabbit	PHKB	100009137	P12798	PHKB	rabbit	S27	470138	ARTKRSGsVYEPLKS			X
CDK7	CDK7	P50613	human	CDK11B	984	P21127	CDK11B	human	T595	449142	GsPLKAytPVVVtLW	Pkinase		X
CDK7	CDK7	P50613	human	Rb	5925	P06400	RB1	human	S780	447978	strPPtLsPIPHIPr	Rb_C	X		9307; 3590; 8180
CDK7	CDK7	P50613	human	MCM2	4171	P49736	MCM2	human	S5	2201405	___MAEssEsFtMAs			X
CDK7	CDK7	P50613	human	4-Oct	5460	Q01860	POU5F1	human	S12	18496900	LASDFAFsPPPGGGG		X
CDK7	CDK7	P50613	human	CDK2	1017	P24941	CDK2	human	Y168	4319901	HEVVtLWyRAPEILL	Pkinase		X
CDK7	CDK7	P50613	human	ER-alpha	2099	P03372	ESR1	human	S118	448101	LHPPPQLsPFLQPHG	Oest_recep	X	X	2511
CDK7	CDK7	P50613	human	CDK6	1021	Q00534	CDK6	human	T177	2454600	YSFQMALtSVVVTLW	Pkinase		X
CDK7	CDK7	P50613	human	OGFOD1	55239	Q8N543	OGFOD1	human	S256	1874115106	FEPPIPRsPHIPQDH		X	X
CDK7	CDK7	P50613	human	ICK	56542	Q9JKV2	Cilk1	mouse	T157	456051	IRSRPPytDyVStRW	Pkinase	X	X
CDK7	CDK7	P50613	human	p53	7157	P04637	TP53	human	S371	447533	AHsSHLkskkGQsts			X
CDK7	CDK7	P50613	human	SPT5	6829	O00267	SUPT5H	human	T784	458816	MyGsGsrtPMyGsQt			X
CDK7	CDK7	P50613	human	MCM2	4171	P49736	MCM2	human	S41	452312	RtDALtssPGRDLPP		X	X
CDK7	CDK7	P50613	human	CDK9	1025	P50750	CDK9	human	S175	456536	FGLARAFsLAkNSQP	Pkinase	X	X
CDK7	CDK7	P50613	human	POLR2A	5430	P24928	POLR2A	human	S1616	450204	TPQSPSysPtsPsYS	RNA_pol_Rpb1_R	X	X	4735; 13499; 13546; 31262
CDK7	CDK7	P50613	human	MED1	5469	Q15648	MED1	human	T1457	449866	HsKsPAytPQNLDsE		X	X
CDK7	CDK7	P50613	human	MCM2	4171	P49736	MCM2	human	S13	473057	EsFtMAssPAQRRRG			X
CDK7	CDK7	P50613	human	RARA	5914	P10276	RARA	human	S77	455459	EIVPsPPsPPPLPRI		X	X
CDK7	CDK7	P50613	human	XRN2	22803	Q9H0D6	XRN2	human	T439	3211959	FtPsGILtPHALGsR			X
CDK7	CDK7	P50613	human	p53	7157	P04637	TP53	human	S376	447570	LkskkGQstsRHkkL			X
CDK7	CDK7	P50613	human	E2F1	1869	Q01094	E2F1	human	T433	447871	DCDFGDLtPLDF___		X	X
CDK7	CDK7	P50613	human	RARA	19401	P11416	Rara	mouse	S77	455459	EIVPSPPsPPPLPRI		X	X
CDK7	CDK7	P50613	human	SPT5	6829	O00267	SUPT5H	human	T775	458815	tPMyGsQtPMyGsGs			X
CDK7	CDK7	P50613	human	SPT5	6829	O00267	SUPT5H	human	S782	4948434	tPMyGsGsrtPMyGs			X
CDK7	CDK7	P50613	human	STF-1	26423	P33242	Nr5a1	mouse	S203	447603	EYPEPYAsPPQQPGP		X
CDK7	CDK7	P50613	human	POLR2A	20020	P08775	Polr2a	mouse	S1619	447616	SPSYsPtsPSYSPTS	RNA_pol_Rpb1_R		X	4735; 13523; 13546; 67221
CDK7	CDK7	P50613	human	CDK2	1017	P24941	CDK2	human	T160	447739	GVPVRtytHEVVtLW	Pkinase		X	2561
CDK7	CDK7	P50613	human	SPT5	6829	O00267	SUPT5H	human	S773	15415344	GRtPMyGsQtPMyGs			X
CDK7	CDK7	P50613	human	POLR2A	5430	P24928	POLR2A	human	S1621	3439802	SysPtsPsYSPTSPS	RNA_pol_Rpb1_R		X	13780
CDK7	CDK7	P50613	human	CDK4	1019	P11802	CDK4	human	T172	448476	YSYQMALtPVVVTLW	Pkinase		X
CDK7	CDK7	P50613	human	p53	7157	P04637	TP53	human	S378	447534	skkGQstsRHkkLMF			X
CDK7	CDK7	P50613	human	SMAD1	4086	Q15797	SMAD1	human	S206	451175	SSStYPHsPTSSDPG		X		9553; 5753
CDK7	CDK7	P50613	human	CDK1	983	P06493	CDK1	human	T161	447609	GIPIRVytHEVVTLW	Pkinase	X	X	9114
CDK7	CDK7	P50613	human	MCM2	4171	P49736	MCM2	human	S4	2201407	____MAEssEsFtMA			X
CDK7	CDK7	P50613	human	p53	7157	P04637	TP53	human	S392	447535	FktEGPDsD______			X	9281
CDK7	CDK7	P50613	human	FMR1	14265	P35922	Fmr1	mouse	S499	469583	NSEAsNAsETESDHR	FXMRP1_C_core		X
CDK7	CDK7	P50613	human	MBLR	84108	Q9BYE7	PCGF6	human	S30	455506	LPPPPPVsPPALTPA			X
CDK7	CDK7	P50613	human	p53	7157	P04637	TP53	human	S33	447531	LPENNVLsPLPsQAM			X	2526
CDK7	CDK7	P50613	human	POLR2A	5430	P24928	POLR2A	human	S1619	447616	SPSysPtsPsYSPTS	RNA_pol_Rpb1_R	X	X	4735; 13523; 13546; 67221
CDK7	CDK7	P50613	human	MCM2	4171	P49736	MCM2	human	S108	456310	DVEELtAsQREAAER	MCM2_N		X
CDK7	CDK7	P50613	human	XPB	2071	P19447	ERCC3	human	S90	1867858202	HIFLEAFsPVYKYAQ	Helicase_C_3	X
CDK7	CDK7	P50613	human	RARG	5916	P13631	RARG	human	S79	455544	EMVPSsPsPPPPPRV			X
CDK7	CDK7	P50613	human	CDK12	51755	Q9NYV4	CDK12	human	T893	472551	sEEsRPytNKVITLW	Pkinase		X
CDK7	CDK7	P50613	human	Rb	5925	P06400	RB1	human	S807	447980	PGGNIyIsPLksPyk	Rb_C	X		9308; 8974; 4277; 8957; 8516; 11917; 99274
CDK7	CDK7	P50613	human	MCM2	4171	P49736	MCM2	human	S40	452311	RRtDALtssPGRDLP			X
CDK7	CDK7	P50613	human	MCM2	4171	P49736	MCM2	human	T59	2201408	EsEGLLGtEGPLEEE	MCM2_N		X
CDK7	CDK7	P50613	human	MCM2	4171	P49736	MCM2	human	S53	473058	LPPFEDEsEGLLGtE	MCM2_N		X
CDK7	CDK7	P50613	human	MCM2	4171	P49736	MCM2	human	S139	454180	RRGLLyDsDEEDEER	MCM2_N	X	X	8861; 12958
CDK7	CDK7	P50613	human	E2F1	1869	Q01094	E2F1	human	S403	447870	PEEFISLsPPHEALD		X	X
CDK7	CDK7	P50613	human	Rb	5925	P06400	RB1	human	S811	448717	IyIsPLksPykIsEG	Rb_C	X		9308; 8974; 4277; 8957; 8516; 11917
CDK7	CDK7	P50613	human	RARG	5916	P13631	RARG	human	S77	455543	SEEMVPSsPsPPPPP			X
CDK7	CDK7	P50613	human	MCM2	4171	P49736	MCM2	human	S27	452310	GNDPLtssPGRssRR		X	X
CDK7	CDK7	P50613	human	CDK2	1017	P24941	CDK2	human	S46	4271962	tETEGVPsTAIREIS	Pkinase		X
CDK7	CDK7	P50613	human	CDK2	1017	P24941	CDK2	human	T165	4319900	tytHEVVtLWyRAPE	Pkinase		X
CDK7	CDK7	P50613	human	RARA	19401	P11416	Rara	mouse	S461	455330	RSsPATQsP______			X
CDK7	CDK7	P50613	human	POLR2A	5430	P24928	POLR2A	human	S1878	3182204	sPKysPtsPtysPtt	RNA_pol_Rpb1_R; RNA_pol_Rpb1_R	X
CDK7	CDK7	P50613	human	MCM2	4171	P49736	MCM2	human	S7	2201406	_MAEssEsFtMAssP			X
CDK7	CDK7	P50613	human	AR	367	P10275	AR	human	S516	452166	VSRVPYPsPTCVkSE			X
CDK7	CDK7	P50613	human	STF-1	2516	Q13285	NR5A1	human	S203	447603	EYPEPYAsPPQPGLP		X	X
FGFR4	FGFR4	P22455	human	FGFR4	2264	P22455	FGFR4	human	Y754	448027	LLAVSEEyLDLRLTF			X
FGFR4	FGFR4	P22455	human	MST1	6789	Q13043	STK4	human	Y433	463558	kIPQDGDyEFLksWt	Mst1_SARAH	X	X
Lats1	LATS1	F1M2K4	rat	AMOT	154796	Q4VCS5	AMOT	human	S175	28699604	QGHVRSLsERLMQMS		X
Ripk1	RIPK1	Q60855	mouse	DRP1	74006	Q8K1M6	Dnm1l	mouse	S622	454690	PIPIMPAsPQKGHAV		X		3455; 4494
Ripk1	RIPK1	Q60855	mouse	RIPK1	19766	Q60855	Ripk1	mouse	S166	27116401	VASFKTWsKLTKEKD	Pkinase_Tyr	X		31122; 53286
Mapk8	JNK1	P49185	rat	Doublecortin iso2	1641	O43602-2	DCX	human	T331	469976	SKQsPIStPTsPGSL		X
Mapk8	JNK1	P49185	rat	STMN1	29332	P13668	Stmn1	rat	S38	448556	SVPEFPLsPPKKkDL	Stathmin		X	3426; 4191
Mapk8	JNK1	P49185	rat	PSD-95	29495	P31016	Dlg4	rat	S295	456936	PTsPRRYsPVAKDLL	PDZ_assoc	X		45737
Mapk8	JNK1	P49185	rat	GR	24413	P06536	Nr3c1	rat	S246	451796	LIDENLLsPLAGEDD	GCR	X	X	97285
Mapk8	JNK1	P49185	rat	IRS1	16367	P35569	Irs1	mouse	S307	447558	tEsITAtsPAsMVGG			X	2381
Mapk8	JNK1	P49185	rat	CTNND2	114028	NP_001258431	Ctnnd2	rat	S444	480954	RTSTAPSsPGVDSVP		X
Mapk8	JNK1	P49185	rat	STMN1	29332	P13668	Stmn1	rat	S25	448555	QAFELILsPRSKESV	Stathmin		X
Mapk8	JNK1	P49185	rat	Jun	24516	P17325	Jun	rat	S73	447943	VGLLKLAsPELERLI	Jun		X	9164; 3270; 8752; 12714
Mapk8	JNK1	P49185	rat	MAP2	25595	P15146	Map2	rat	T1622	450181	YSSRtPGtPGtPSyP		X		4544
Mapk8	JNK1	P49185	rat	MAP2	25595	P15146	Map2	rat	T1619	4704347	PPsYSSRtPGtPGtP		X
Mapk8	JNK1	P49185	rat	Doublecortin iso2	1641	O43602-2	DCX	human	T321	451361	TSSSQLStPKSKQsP		X
Mapk8	JNK1	P49185	rat	IRS1	25467	P35570	Irs1	rat	S307	447558	TEsITATsPASMVGG		X		2381
Mapk8	JNK1	P49185	rat	Doublecortin iso2	1641	O43602-2	DCX	human	S334	451359	sPIStPTsPGSLRkH		X		3453; 14053
Mapk8	JNK1	P49185	rat	MAP2	25595	P15146	Map2	rat	T1625	450182	RtPGtPGtPSyPRTP		X		4544
Mapk8	JNK1	P49185	rat	IRS2	29376	F1MAL5	Irs2	rat	T348	483924	RTDsLAAtPPAAKCT		X
DYRK4	DYRK4	Q9NR20	human	DYRK4	8798	Q9NR20	DYRK4	human	Y264	454665	EHQKVytyIQsRFYR	Pkinase		X
Ptk2	FAK iso2	P34152-2	mouse	FAK	14083	P34152	Ptk2	mouse	Y397	447887	sVsEtDDyAEIIDEE		X	X	3283; 8556
Ptk2	FAK iso2	P34152-2	mouse	SHC1 iso2	6464	P29353-2	SHC1	human	Y317	448511	ELFDDPSyVNVQNLD			X
Ptk2	FAK iso2	P34152-2	mouse	Cortactin	13043	Q60598	Cttn	mouse	Y421	447702	RPPssPIyEDAAPFK		X		4569
Ptk2	FAK iso2	P34152-2	mouse	N-WASP	73178	Q91YD9	Wasl	mouse	Y253	450253	RETSKVIyDFIEKTG	PBD	X	X
Ptk2	FAK iso2	P34152-2	mouse	FAK iso2	14083	P34152-2	Ptk2	mouse	Y428	447887	SGDETDDyAEIIDEE		X		3283; 8556
Ptk2	FAK iso2	P34152-2	mouse	Cortactin	13043	Q60598	Cttn	mouse	Y466	447703	TyTSEPVyETTEAPG		X
Ptk2	FAK iso2	P34152-2	mouse	ARHGEF7	8874	Q14155	ARHGEF7	human	Y620	3753309	PAPLtPAyHTLPHPS		X
Ptk2	FAK iso2	P34152-2	mouse	P130Cas	12927	Q61140	Bcar1	mouse	Y668	448399	EGGWMEDyDyVHLQG	DUF3513		X
Ptk2	FAK iso2	P34152-2	mouse	Cortactin	13043	Q60598	Cttn	mouse	Y482	447704	yQAEDDTyDGYESDL		X
Egfr	EGFR	Q01279	mouse	EGFR	13649	Q01279	Egfr	mouse	Y1197	448060	PTAENAEyLRVAPPS		X		2244; 4407
Egfr	EGFR	Q01279	mouse	EPS15	13858	P42567	Eps15	mouse	Y850	450484	NFANFSAyPsEEDMI			X
Egfr	EGFR	Q01279	mouse	GAB1	14388	Q9QYY0	Gab1	mouse	Y448	449791	GEELDENyVPMNPNs			X
Egfr	EGFR	Q01279	mouse	PIP5K1C	18717	O70161	Pip5k1c	mouse	Y634	486321	DAPSTDIyFPTDERS			X
Egfr	EGFR	Q01279	mouse	GAB1	14388	Q9QYY0	Gab1	mouse	Y407	447946	DASsQDCyDIPRtFP			X
Egfr	EGFR	Q01279	mouse	GAB1	14388	Q9QYY0	Gab1	mouse	Y590	449792	SHDSEENyVPMNPNL			X
Egfr	EGFR	Q01279	mouse	hnRNP P2	233908	P56959	Fus	mouse	Y6	1869633701	__MASNDyTQQATQS		X
Egfr	EGFR	Q01279	mouse	GAB1	14388	Q9QYY0	Gab1	mouse	Y628	447948	KGDKQVEyLDLDLDs			X	3231; 3233
Egfr	EGFR	Q01279	mouse	GAB1	14388	Q9QYY0	Gab1	mouse	Y473	447947	EPIQEPNyVPMtPGT			X
Egfr	EGFR	Q01279	mouse	GAB1	14388	Q9QYY0	Gab1	mouse	Y660	447949	MADERVDyVVVDQQK			X	12745
Egfr	EGFR	Q01279	mouse	PKACA	18747	P05132	Prkaca	mouse	Y331	15230353	DTSNFDDyEEEEIRV			X
Egfr	EGFR	Q01279	mouse	PLD2	18806	P97813	Pld2	mouse	Y11	450938	TQKNLFPyGDyLNSS		X
Egfr	EGFR	Q01279	mouse	GAB1	14388	Q9QYY0	Gab1	mouse	Y373	447945	ASDtDSSyCIPPPAG			X
Egfr	EGFR	Q01279	mouse	GAB1	14388	Q9QYY0	Gab1	mouse	Y285	449801	TEADGELyTFNTPSG			X
Egfr	EGFR	Q01279	mouse	ZNRF1	170737	Q91V17	Znrf1	mouse	Y103	479016	TYAHGNGyQETGGGH		X
Egfr	EGFR	Q01279	mouse	CBL	867	P22681	CBL	human	Y371	449753	TQEQyELyCEMGSTF		X
Egfr	EGFR	Q01279	mouse	hnRNP P2	233908	P56959	Fus	mouse	Y297	1869633700	TIESVADyFKQIGII		X
Egfr	EGFR	Q01279	mouse	GAB1	14388	Q9QYY0	Gab1	mouse	Y307	447944	MRHVsISyDIPPtPG			X	3234
Egfr	EGFR	Q01279	mouse	EGFR	13649	Q01279	Egfr	mouse	Y1069	448056	EDAFLQRyssDPtGA			X
STK38	NDR1	Q15208	human	YAP1	10413	P46937	YAP1	human	S61	484116	IVHVRGDsEtDLEAL			X	75784
STK38	NDR1	Q15208	human	YAP1	10413	P46937	YAP1	human	S164	471933	AQHLRQssFEIPDDV			X
STK38	NDR1	Q15208	human	Exportin-1	7514	O14980	XPO1	human	S1055	453528	EKHKRQMsVPGIFNP		X
STK38	NDR1	Q15208	human	NDR1	11329	Q15208	STK38	human	T444	460659	DWVFINytyKRFEGL	Pkinase_C	X	X
STK38	NDR1	Q15208	human	RAB3IP	117177	Q96QF0	RAB3IP	human	S288	4734219	KGHTRNKstSSAMSG			X
STK38	NDR1	Q15208	human	KIF23	9493	Q02241	KIF23	human	S814	470674	LRHRRsRsAGDRWVD	MKLP1_Arf_bdg		X
STK38	NDR1	Q15208	human	KIF23	9493	Q02241	KIF23	human	S716	453934	QLHRRsNsCsSISVA			X
STK38	NDR1	Q15208	human	YAP1	10413	P46937	YAP1	human	S127	448847	PQHVRAHssPAsLQL		X	X	4911; 13008; 57706
STK38	NDR1	Q15208	human	NDR1	11329	Q15208	STK38	human	S281	448828	NRRQLAFstVGtPDy	Pkinase	X	X
STK38	NDR1	Q15208	human	YAP1	10413	P46937	YAP1	human	S109	452305	ksHsRQAstDAGtAG			X	46931; 53749
PRKAG2	AMPKG2	Q9UGJ0	human	53BP1	7158	Q12888	TP53BP1	human	S1317	476252	SSLHRtssGtsLSAM			X
PRKAG2	AMPKG2	Q9UGJ0	human	SF2	6426	Q07955	SRSF1	human	S133	15178110	SGLPPSGsWQDLkDH	RRM_1	X
PRKAG2	AMPKG2	Q9UGJ0	human	TIF1A	54700	Q9NYV6	RRN3	human	S635	11315000	DTHFRsPssSVGsPP		X
PRKAG2	AMPKG2	Q9UGJ0	human	PDHA1	5160	P08559	PDHA1	human	S314	1868287349	IQEVRSksDPIMLLk	E1_dh		X
PRKAG2	AMPKG2	Q9UGJ0	human	STIM1	6786	Q13586	STIM1	human	S521	468874	RDLtHsDsEssLHMs			X
PRKAG2	AMPKG2	Q9UGJ0	human	PDHA1	5160	P08559	PDHA1	human	S295	468391	RyHGHsMsDPGVsyR	E1_dh		X
PRKAG2	AMPKG2	Q9UGJ0	human	STIM1	6786	Q13586	STIM1	human	S257	468872	GLHRAEQsLHDLQER			X
PRKAG2	AMPKG2	Q9UGJ0	human	SKP2	27401	Q9Z0Z3	Skp2	mouse	S256	1296362400	ATLLSSCsRLDELNL			X
PRKAG2	AMPKG2	Q9UGJ0	human	SKP2	6502	Q13309	SKP2	human	S256	1296362400	QTLLSSCsRLDELNL			X
PRKAG2	AMPKG2	Q9UGJ0	human	NEDD4L	23327	Q96PU5	NEDD4L	human	S795	18963100	VDLKPNGsEIMVTNE	HECT	X
Fyn	Fyn	P39688	mouse	FCGR2C	9103	P31995	FCGR2C	human	Y310	449501	tDDDKNIyLTLPPND			X
Fyn	Fyn	P39688	mouse	CD3E	12501	P22646	Cd3e	mouse	Y170	448918	PPVPNPDyEPIRKGQ	ITAM	X
Fyn	Fyn	P39688	mouse	NOX4	50490	Q9JHI8	Nox4	mouse	Y566	57848101	LSNRNNSyGTkFEYN		X
Fyn	Fyn	P39688	mouse	NYAP2	241134	Q8BM65	Nyap2	mouse	Y300	455105	DDQSEAVyEEMKYPI	NYAP_N	X
Fyn	Fyn	P39688	mouse	NRF2	18024	Q60795	Nfe2l2	mouse	Y568	460703	RDEDGKPySPSEYSL		X
Fyn	Fyn	P39688	mouse	FCGR2A	2212	P12318	FCGR2A	human	Y304	449552	tDDDKNIyLTLPPND			X
Fyn	Fyn	P39688	mouse	GPRC5B	64297	Q923Z0	Gprc5b	mouse	Y307	6158489	LQENPPNyFDTSQPR		X	X
Fyn	Fyn	P39688	mouse	RIAM	54519	Q8R5A3	Apbb1ip	mouse	Y267	1871479100	FLEKEERyAVFKNPQ			X
Fyn	Fyn	P39688	mouse	PKCD	18753	P28867	Prkcd	mouse	Y311	447573	TTEsVGIyQGFEKKP		X	X	2055
Fyn	Fyn	P39688	mouse	NMDAR2B	14812	Q01097	Grin2b	mouse	Y1472	448167	GSSNGHVyEKLSSIE	NMDAR2_C	X		4208
Fyn	Fyn	P39688	mouse	NMDAR2B	14812	Q01097	Grin2b	mouse	Y1252	448165	CKKAGNLyDIsEDNs	NMDAR2_C	X
Fyn	Fyn	P39688	mouse	KIRREL	170643	Q80W68	Kirrel	mouse	Y716	455015	DTTSQLSyENyEKFN			X
Fyn	Fyn	P39688	mouse	GABRG2	14406	P22723	Gabrg2	mouse	Y413	455818	ERDEEyGyECLDGKD	Neur_chan_memb	X
Fyn	Fyn	P39688	mouse	NMDAR2B	14812	Q01097	Grin2b	mouse	Y1336	448166	RFMDGsPyAHMFEMP	NMDAR2_C	X
Fyn	Fyn	P39688	mouse	KIRREL	170643	Q80W68	Kirrel	mouse	Y638	463752	kDPTNGyyNVRAHED			X
Fyn	Fyn	P39688	mouse	Srcasm	71943	Q923U0	Tom1l1	mouse	Y441	451209	DLQPPNyyEVMEFDP		X
Fyn	Fyn	P39688	mouse	CTNNB1	12387	Q02248	Ctnnb1	mouse	Y142	449044	AVVNLINyQDDAELA			X
Fyn	Fyn	P39688	mouse	IRS1	25467	P35570	Irs1	rat	Y895	447556	EPKsPGEyVNIEFGS			X	3070
Fyn	Fyn	P39688	mouse	INDO	15930	P28776	Ido1	mouse	Y253	21393601	KLPEGLLyEGVWDTP	IDO	X
Fyn	Fyn	P39688	mouse	Israa	100188919	B2CXA1	Israa	mouse	Y102	54065300	PSQLVPEyTEVTSLQ			X
Fyn	Fyn	P39688	mouse	CD3E	12501	P22646	Cd3e	mouse	Y181	448917	RKGQRDLySGLNQRA	ITAM	X
Fyn	Fyn	P39688	mouse	GPRC5B	64297	Q923Z0	Gprc5b	mouse	Y330	3972629	EMHLPRAyMENkAFs		X	X
Fyn	Fyn	P39688	mouse	RIAM	54519	Q8R5A3	Apbb1ip	mouse	Y427	1871479101	AKYGKTLyDNYQRAV			X
Fyn	Fyn	P39688	mouse	IRS1	25467	P35570	Irs1	rat	Y1172	451288	GLEKSLNyIDLDLVK			X
Fyn	Fyn	P39688	mouse	Srcasm	71943	Q923U0	Tom1l1	mouse	Y440	2263200	GDLQPPNyyEVMEFD		X
Fyn	Fyn	P39688	mouse	PKCD	18753	P28867	Prkcd	mouse	Y332	450077	ILDNNGTyGKIWEGS			X
Fyn	Fyn	P39688	mouse	WASP	22376	P70315	Was	mouse	Y293	447985	AETsKLIyDFIEDQG	PBD	X	X
Fyn	Fyn	P39688	mouse	Srcasm	71943	Q923U0	Tom1l1	mouse	Y457	451210	APTTEAVyEEIDGYH		X
Fyn	Fyn	P39688	mouse	Srcasm	71943	Q923U0	Tom1l1	mouse	Y392	451208	NLASSHTyDNFHSNS		X
Fyn	Fyn	P39688	mouse	TIM-1	171283	Q5QNS5	Havcr1	mouse	Y299	20842101	SRAEDNIyIVEDRP_		X
Fyn	Fyn	P39688	mouse	PSD-93	23859	Q91XM9	Dlg2	mouse	Y348	450885	tRPPEPVystVNKLC			X
Fyn	Fyn	P39688	mouse	CDK5	12568	P49615	Cdk5	mouse	Y15	448022	EkIGEGtyGtVFKAK	Pkinase	X		94254; 19051
Fyn	Fyn	P39688	mouse	KIRREL	170643	Q80W68	Kirrel	mouse	Y719	455014	SQLSyENyEKFNSHP			X
Fyn	Fyn	P39688	mouse	CTLA-4	12477	P09793	Ctla4	mouse	Y201	450897	SPLTTGVyVKMPPTE		X
Fyn	Fyn	P39688	mouse	GPRC5B	64297	Q923Z0	Gprc5b	mouse	Y383	462507	APFRsNVyQPtEMAV		X	X
Fyn	Fyn	P39688	mouse	NYAP2	241134	Q8BM65	Nyap2	mouse	Y277	455101	PEEEEPVyIEMVGNI	NYAP_N	X
Fyn	Fyn	P39688	mouse	KIRREL	170643	Q80W68	Kirrel	mouse	Y637	463751	MkDPTNGyyNVRAHE			X
Fyn	Fyn	P39688	mouse	CTLA-4	12477	P09793	Ctla4	mouse	Y218	450898	CEKQFQPyFIPIN__		X
PRKAA1	AMPKA1	Q13131	human	AMPKB1	5564	Q9Y478	PRKAB1	human	S108	448522	skLPLTRsHNNFVAI	AMPK1_CBM		X	23021
PRKAA1	AMPKA1	Q13131	human	Tau iso8	4137	P10636-8	MAPT	human	T231	449079	KKVAVVRtPPKsPss			X	20473; 71429
PRKAA1	AMPKA1	Q13131	human	ALDH2	217	P05091	ALDH2	human	T356	1273608200	GNPFDSktEQGPQVD	Aldedh	X
PRKAA1	AMPKA1	Q13131	human	ATG9A	79065	Q7Z3C6	ATG9A	human	S761	4722321	QsIPRsAsYPCAAPR		X	X
PRKAA1	AMPKA1	Q13131	human	NRF2	18024	Q60795	Nfe2l2	mouse	S550	10292703	HLLKRRLsTLYLEVF	bZIP_Maf		X
PRKAA1	AMPKA1	Q13131	human	PDE4B	18578	Q8VBU5	Pde4b	mouse	S304	4765135	KKLMHsssLNNtSIS			X
PRKAA1	AMPKA1	Q13131	human	HSL	25330	P15304	Lipe	rat	S865	448804	ESMRRsVsEAALAQP			X	4137
PRKAA1	AMPKA1	Q13131	human	CBCP1	219771	Q8ND76	CCNY	human	S326	453488	SARKRsAsADNLtLP		X	X
PRKAA1	AMPKA1	Q13131	human	OGT	26295	P56558	Ogt	rat	T444	31828209	EAIASYRtALKLKPD	TPR_11	X	X
PRKAA1	AMPKA1	Q13131	human	FOXO3A	56484	Q9WVH4	Foxo3	mouse	S412	12084437	GLMQRGSsFPYTAKs		X
PRKAA1	AMPKA1	Q13131	human	NET1	10276	Q7Z628	NET1	human	S100	3204288	RPLARVTsLANLIsP		X
PRKAA1	AMPKA1	Q13131	human	IRS1	3667	P35568	IRS1	human	S794	447557	QHLRLSTsSGRLLyA		X		2389
PRKAA1	AMPKA1	Q13131	human	fumarase	2271	P07954	FH	human	S75	116533304	yGAQTVRsTMNFkIG	Lyase_1	X	X
PRKAA1	AMPKA1	Q13131	human	PD-L1	29126	Q9NZQ7	CD274	human	S283	14735979	DTNsKKQsDTHLEEt		X	X
PRKAA1	AMPKA1	Q13131	human	PARK2	5071	O60260	PRKN	human	S9	11096954	IVFVRFNssHGFPVE	ubiquitin	X	X
PRKAA1	AMPKA1	Q13131	human	AMOTL1	154810	Q8IY63	AMOTL1	human	S793	7103446	SSLRPARsVPsIAAA	Angiomotin_C	X	X
PRKAA1	AMPKA1	Q13131	human	AMPKA1	5562	Q13131	PRKAA1	human	S494	4717473	GtAtPQRsGsVsNyR	AdenylateSensor		X
PRKAA1	AMPKA1	Q13131	human	SNX17	9784	Q15036	SNX17	human	S437	468793	VkLSskLsAVsLRGI		X
PRKAA1	AMPKA1	Q13131	human	HDAC5	10014	Q9UQL6	HDAC5	human	S498	447996	RPLSRtQsSPLPQsP		X	X	3424
PRKAA1	AMPKA1	Q13131	human	mTOR	56717	Q9JLN9	Mtor	mouse	T2446	450853	NKRsRtRtDsysAGQ		X	X
PRKAA1	AMPKA1	Q13131	human	HIPK2	28996	Q9H2X6	HIPK2	human	S121	28847902	LMRRStVsLLDTYQK			X
PRKAA1	AMPKA1	Q13131	human	TBC1D1	57915	Q60949	Tbc1d1	mouse	S700	2228807	KKLHssssVPNFLKF			X	6929
PRKAA1	AMPKA1	Q13131	human	PTS	5805	Q03393	PTS	human	T58	1869465810	HNYKVVVtVHGEIDP		X	X
PRKAA1	AMPKA1	Q13131	human	MCU	90550	Q8NE86	MCU	human	S57	27259016	TVHQRIAsWQNLGAV		X	X
PRKAA1	AMPKA1	Q13131	human	GAPDH	2597	P04406	GAPDH	human	S122	31881707	GAkRVIIsAPsADAP			X
PRKAA1	AMPKA1	Q13131	human	GFAT iso2	2673	Q06210-2	GFPT1	human	S243	467935	CNLsRVDsttCLFPV		X	X
PRKAA1	AMPKA1	Q13131	human	DRP1	10059	O00429	DNM1L	human	S637	483971	VPVARKLsAREQRDC		X		4867; 6319
PRKAA1	AMPKA1	Q13131	human	eNOS	4846	P29474	NOS3	human	S1177	447884	TSRIRtQsFsLQERQ		X		9571; 9570
PRKAA1	AMPKA1	Q13131	human	VASP	7408	P50552	VASP	human	T278	448381	LARRRKAtQVGEktP			X
PRKAA1	AMPKA1	Q13131	human	ACC1	31	Q13085	ACACA	human	S80	448292	LHIRssMsGLHLVkQ		X		3661; 11818
PRKAA1	AMPKA1	Q13131	human	AMPKA1	5562	Q13131	PRKAA1	human	T388	7712505	EtPRARHtLDELNPQ			X
PRKAA1	AMPKA1	Q13131	human	HSF1	15499	P38532	Hsf1	mouse	S121	455480	NIKRKVTsVstLKSE		X	X
PRKAA1	AMPKA1	Q13131	human	PPP1R3C	5507	Q9UQK1	PPP1R3C	human	S293	6423501	LEStIFGsPRLASGL		X
PRKAA1	AMPKA1	Q13131	human	53BP1	7158	Q12888	TP53BP1	human	S1317	476252	SSLHRtssGtsLSAM		X
PRKAA1	AMPKA1	Q13131	human	JAK1	3716	P23458	JAK1	human	S518	62372201	GSDRsFPsLGDLMsH			X
PRKAA1	AMPKA1	Q13131	human	YAP1	10413	P46937	YAP1	human	S61	484116	IVHVRGDsEtDLEAL		X	X	75784
PRKAA1	AMPKA1	Q13131	human	CAMKK2	83506	O88831	Camkk2	rat	T144	15425433	PRMPRRPtVESHHVS		X	X
PRKAA1	AMPKA1	Q13131	human	SF2	6426	Q07955	SRSF1	human	S133	15178110	SGLPPSGsWQDLkDH	RRM_1	X
PRKAA1	AMPKA1	Q13131	human	BTRC	8945	Q9Y297	BTRC	human	S82	1869876000	SLRQTYNsCARLCLN		X
PRKAA1	AMPKA1	Q13131	human	RACK1	10399	P63244	RACK1	human	T50	23136904	WkLtrDEtNyGIPQR		X	X
PRKAA1	AMPKA1	Q13131	human	AMPKB1	5564	Q9Y478	PRKAB1	human	S174	7447518	MVDsQKCsDVsELss			X
PRKAA1	AMPKA1	Q13131	human	CAMKK2	83506	O88831	Camkk2	rat	T446	286046005	IkLHPWVtRHGAEPL			X
PRKAA1	AMPKA1	Q13131	human	TBC1D1	57915	Q60949	Tbc1d1	mouse	S231	2103609	RPMRKsFsQPGLRSL			X
PRKAA1	AMPKA1	Q13131	human	laforin	7957	O95278	EPM2A	human	S25	20583300	PELLVVGsRPELGRW	CBM_20	X	X
PRKAA1	AMPKA1	Q13131	human	NRF2	4780	Q16236	NFE2L2	human	S374	35497700	GDtLLGLsDsEVEEL		X	X
PRKAA1	AMPKA1	Q13131	human	TSC2 iso2	24855	P49816-2	Tsc2	rat	S1346	450212	QPLsKSSsSPELQTL		X	X	5584; 23402
PRKAA1	AMPKA1	Q13131	human	AMPKB1	5564	Q9Y478	PRKAB1	human	T158	7712506	NIIQVKktDFEVFDA	AMPK1_CBM		X
PRKAA1	AMPKA1	Q13131	human	AML3	860	Q13950	RUNX2	human	S118	460037	AELVRTDsPNFLCSV	Runt	X	X
PRKAA1	AMPKA1	Q13131	human	TIF1A	54700	Q9NYV6	RRN3	human	S635	11315000	DTHFRsPssSVGsPP		X	X
PRKAA1	AMPKA1	Q13131	human	SQSTM1	18412	Q64337	Sqstm1	mouse	S351	14580829	SsKEVDPsTGELQsL		X		95697; 16177; 12074
PRKAA1	AMPKA1	Q13131	human	KLC2	64837	Q9H0B6	KLC2	human	S545	3892542	GsLRRsGsFGKLRDA			X
PRKAA1	AMPKA1	Q13131	human	ATP6V1A	11964	P50516	Atp6v1a	mouse	S384	485978	YLGARLAsFYERAGR	ATP-synt_ab	X	X
PRKAA1	AMPKA1	Q13131	human	HIPK2	28996	Q9H2X6	HIPK2	human	T119	28847903	HNLMRRStVsLLDTY			X
PRKAA1	AMPKA1	Q13131	human	PARP1	142	P09874	PARP1	human	S177	18013484	LGFRPEYsAsQLkGF	zf-PARP		X
PRKAA1	AMPKA1	Q13131	human	YAP1	10413	P46937	YAP1	human	S94	3253276	RLRkLPDsFFkPPEP		X	X
PRKAA1	AMPKA1	Q13131	human	NRF2	4780	Q16236	NFE2L2	human	S408	10292700	GDMVQPLsPSQGQST		X	X
PRKAA1	AMPKA1	Q13131	human	KPNA2	3838	P52292	KPNA2	human	S105	454033	QAARkLLsREkQPPI		X	X
PRKAA1	AMPKA1	Q13131	human	PDHA1	5160	P08559	PDHA1	human	S314	1868287349	IQEVRSksDPIMLLk	E1_dh	X	X
PRKAA1	AMPKA1	Q13131	human	TBC1D1	57915	Q60949	Tbc1d1	mouse	T499	2228808	NRAKRsLtEsLEsIL			X
PRKAA1	AMPKA1	Q13131	human	SIRT7	209011	Q8BKJ9	Sirt7	mouse	T264	1874512900	EAAsKADtILCLGSS		X
PRKAA1	AMPKA1	Q13131	human	PDE4B	18578	Q8VBU5	Pde4b	mouse	S125	4765110	sFLYRSDsDyDLsPK			X
PRKAA1	AMPKA1	Q13131	human	Tau iso8	4137	P10636-8	MAPT	human	S214	447929	GsRsRtPsLPtPPtR			X	77348
PRKAA1	AMPKA1	Q13131	human	EEF2K	29904	O00418	EEF2K	human	S398	450686	DsLPssPssAtPHSQ		X	X
PRKAA1	AMPKA1	Q13131	human	CAMKK2	83506	O88831	Camkk2	rat	S510	2861414	RREERSLsAPGNLLt			X	12818
PRKAA1	AMPKA1	Q13131	human	ULK1	22241	O70405	Ulk1	mouse	S317	35495300	SHLASPPsLGEMPQL		X	X	12753; 37762
PRKAA1	AMPKA1	Q13131	human	CFTR	1080	P13569	CFTR	human	S737	449981	EPLERRLsLVPDSEQ	CFTR_R		X
PRKAA1	AMPKA1	Q13131	human	PFKFB2	5208	O60825	PFKFB2	human	S466	448460	PVRMRRNsFtPLssS			X
PRKAA1	AMPKA1	Q13131	human	STIM1	6786	Q13586	STIM1	human	S521	468874	RDLtHsDsEssLHMs			X
PRKAA1	AMPKA1	Q13131	human	Tau iso8	4137	P10636-8	MAPT	human	S356	449104	RVQskIGsLDNItHV	Tubulin-binding		X
PRKAA1	AMPKA1	Q13131	human	ACC1	107476	Q5SWU9	Acaca	mouse	S79	448292	FHMRSsMsGLHLVKQ		X		3661; 11818
PRKAA1	AMPKA1	Q13131	human	eNOS	4846	P29474	NOS3	human	S633	448637	WRRKRKEssNtDsAG	Flavodoxin_1	X
PRKAA1	AMPKA1	Q13131	human	PARK2	50873	Q9WVS6	Park2	mouse	S9	11096954	IVFVRFNsSYGFPVE	ubiquitin	X	X
PRKAA1	AMPKA1	Q13131	human	Kv1.5	3741	P22460	KCNA5	human	S592	1269647506	KCNVKAKsNVDLRRS		X	X
PRKAA1	AMPKA1	Q13131	human	FOXO3A	2309	O43524	FOXO3	human	S626	20799905	SLECDMEsIIRSELM	FOXO-TAD	X	X
PRKAA1	AMPKA1	Q13131	human	p27Kip1	1027	P46527	CDKN1B	human	T198	448781	PGLRRRQt_______			X
PRKAA1	AMPKA1	Q13131	human	EXO1	9156	Q9UQ84	EXO1	human	S746	1240803	PGLYkSSsADsLStT			X
PRKAA1	AMPKA1	Q13131	human	GLI1	2735	P08151	GLI1	human	S408	41595600	GPLPRAPsISTVEPk		X	X
PRKAA1	AMPKA1	Q13131	human	DDIT3	1649	P35638	DDIT3	human	S30	455503	EDLQEVLssDENGGT		X	X
PRKAA1	AMPKA1	Q13131	human	RBBP7	5931	Q16576	RBBP7	human	S314	63080403	LkLHTFEsHkDEIFQ	WD40	X	X
PRKAA1	AMPKA1	Q13131	human	DYNC1I2	13427	O88487	Dync1i2	mouse	S81	449148	PIVPPPMsPssKsVs		X	X
PRKAA1	AMPKA1	Q13131	human	TET2	214133	Q4JK59	Tet2	mouse	S97	3202572	GGIKRtVsEPSLsGL		X
PRKAA1	AMPKA1	Q13131	human	PRPS2	5634	P11908	PRPS2	human	S180	18014264	GGAkRVTsIADrLNV		X	X
PRKAA1	AMPKA1	Q13131	human	PPP1R12C	54776	Q9BZL4	PPP1R12C	human	S452	472608	AGLQRsAsssWLEGt		X
PRKAA1	AMPKA1	Q13131	human	genethonin 1	8987	O95210	STBD1	human	S175	469665	CFAEKLPssNLLKNR		X
PRKAA1	AMPKA1	Q13131	human	ARHGEF7	114559	O55043	Arhgef7	rat	S71	3573357	KPSEkPVsPKSGTLK		X	X
PRKAA1	AMPKA1	Q13131	human	PAQR3	152559	Q6TCH7	PAQR3	human	T32	53998800	PRGIRLYtyEQIPGS		X	X
PRKAA1	AMPKA1	Q13131	human	KLC2	64837	Q9H0B6	KLC2	human	S582	452949	PRMKRAssLNFLNKs			X
PRKAA1	AMPKA1	Q13131	human	p53	7157	P04637	TP53	human	T18	447541	EPPLsQEtFsDLWkL	P53_TAD		X	2529
PRKAA1	AMPKA1	Q13131	human	EGFR	1956	P00533	EGFR	human	T892	41590814	SILHRIytHQSDVWS	Pkinase_Tyr		X
PRKAA1	AMPKA1	Q13131	human	AMPKA1	5562	Q13131	PRKAA1	human	S486	3195155	DEItEAksGtAtPQR	AdenylateSensor		X
PRKAA1	AMPKA1	Q13131	human	MED1	19014	Q925J9	Med1	mouse	S671	1210794	sPLERQNsssGsPRM			X
PRKAA1	AMPKA1	Q13131	human	GBF1	8729	Q92538	GBF1	human	T1337	454448	GKIHRsAtDADVVNs		X	X
PRKAA1	AMPKA1	Q13131	human	PDE4B	18578	Q8VBU5	Pde4b	mouse	S118	449097	GHSQRREsFLYRSDs			X
PRKAA1	AMPKA1	Q13131	human	Tau iso8	4137	P10636-8	MAPT	human	S396	449081	GAEIVyKsPVVsGDt			X	9632
PRKAA1	AMPKA1	Q13131	human	TBC1D1	57915	Q60949	Tbc1d1	mouse	S621	2228806	RKLMRYHsVstETPH			X
PRKAA1	AMPKA1	Q13131	human	p53	7157	P04637	TP53	human	S20	447529	PLsQEtFsDLWkLLP	P53_TAD		X	9287
PRKAA1	AMPKA1	Q13131	human	PRPS1	5631	P60891	PRPS1	human	S180	18014261	GGAkRVTsIADrLNV		X	X
PRKAA1	AMPKA1	Q13131	human	TNNI3	7137	P19429	TNNI3	human	S23	448423	PAPIRRRssNyRAyA	Troponin-I_N		X	4004
PRKAA1	AMPKA1	Q13131	human	PDHA1	5160	P08559	PDHA1	human	S295	468391	RyHGHsMsDPGVsyR	E1_dh	X	X
PRKAA1	AMPKA1	Q13131	human	STIM1	6786	Q13586	STIM1	human	S257	468872	GLHRAEQsLHDLQER			X
PRKAA1	AMPKA1	Q13131	human	beclin 1	8678	Q14457	BECN1	human	S93	5473540	ARMMstEsANsFTLI		X		14717
PRKAA1	AMPKA1	Q13131	human	Raptor	57521	Q8N122	RPTOR	human	S792	2314600	DKMRRAssYSsLNSL		X	X	2083; 89146
PRKAA1	AMPKA1	Q13131	human	CAMKK2	83506	O88831	Camkk2	rat	S110	286046004	RSQGGPAsSSSLDMN			X
PRKAA1	AMPKA1	Q13131	human	AMPKA1	5562	Q13131	PRKAA1	human	S496	450431	AtPQRsGsVsNyRSC	AdenylateSensor		X	4185; 4184; 2537
PRKAA1	AMPKA1	Q13131	human	MED1	19014	Q925J9	Med1	mouse	S771	1219246	QRMVRLsssDsIGPD			X
PRKAA1	AMPKA1	Q13131	human	NKCC2	6557	Q13621	SLC12A1	human	S130	478420	GPKVNRPsLLEIHEQ	AA_permease_N	X
PRKAA1	AMPKA1	Q13131	human	PIAS1	8554	O75925	PIAS1	human	S510	14160798	sPVsRtPsLPAVDTS		X
PRKAA1	AMPKA1	Q13131	human	Tau iso8	4137	P10636-8	MAPT	human	S262	447930	NVKsKIGstENLkHQ	Tubulin-binding		X
PRKAA1	AMPKA1	Q13131	human	PDLIM5	56376	Q8CI51	Pdlim5	mouse	S177	38546304	TPLHLSAsGLHVSAN		X
PRKAA1	AMPKA1	Q13131	human	PPP2R5C	5527	Q13362	PPP2R5C	human	S298	7643503	KYWPKTHsPKEVMFL	B56		X
PRKAA1	AMPKA1	Q13131	human	HNF4 alpha	3172	P41235	HNF4A	human	S313	449926	GkIkRLRsQVQVsLE	Hormone_recep	X
PRKAA1	AMPKA1	Q13131	human	AMPKA1	5562	Q13131	PRKAA1	human	T183	448786	sDGEFLRtsCGsPNy	Pkinase	X	X	2535; 2531; 4188; 5256; 50081
PRKAA1	AMPKA1	Q13131	human	ULK1	22241	O70405	Ulk1	mouse	S467	483136	sAIRRsGsttPLGFG		X	X	4634
PRKAA1	AMPKA1	Q13131	human	CK1E	1454	P49674	CSNK1E	human	S389	482888	rGAPANVsssDLtGR			X
PRKAA1	AMPKA1	Q13131	human	HER2	2064	P04626	ERBB2	human	T900	41590813	SILRRRFtHQSDVWS	Pkinase_Tyr		X
PRKAA1	AMPKA1	Q13131	human	USP10	9100	Q14694	USP10	human	S76	3831744	DtLPRtPsySISstL		X	X
PRKAA1	AMPKA1	Q13131	human	Kv1.5	3741	P22460	KCNA5	human	S559	1269647505	VQRKVsGsRGSFCKA		X	X
PRKAA1	AMPKA1	Q13131	human	Mnk1 iso2	8569	Q9BUB5-2	MKNK1	human	S353	56790200	QVLQRNSsTMDLTLF		X	X
PRKAA1	AMPKA1	Q13131	human	SIRT7	51547	Q9NRC8	SIRT7	human	T153	125108501	TLTHMSItRLHEQKL	SIR2	X	X
PRKAA1	AMPKA1	Q13131	human	BRAF iso1	109880	P28028-1	Braf	mouse	S766	450242	PKIHRSAsEPsLNRA		X
PRKAA1	AMPKA1	Q13131	human	AMPKB1	5564	Q9Y478	PRKAB1	human	T80	7712507	APAQARPtVFRWTGG	AMPK1_CBM		X
PRKAA1	AMPKA1	Q13131	human	FANCA	2175	O15360	FANCA	human	S347	56793101	VQMQREWsFARtHPL	Fanconi_A_N		X
PRKAA1	AMPKA1	Q13131	human	Rb	19645	P13405	Rb1	mouse	S804	448717	IyIsPLksPyKIsEG	Rb_C		X	9308; 8974; 4277; 8957; 8516; 11917
PRKAA1	AMPKA1	Q13131	human	beclin 1	8678	Q14457	BECN1	human	T388	56689904	EEVEKGEtRFCLPYR	APG6	X	X
PRKAA1	AMPKA1	Q13131	human	Restin	56430	Q922J3	Clip1	mouse	S311	4769833	AsLKRsPsAssLSSM		X
PRKAA1	AMPKA1	Q13131	human	RASAL2 iso2	9462	Q9UJF2-2	RASAL2	human	S351	1872043503	TLFARTTsKTKADNI		X	X
PRKAA1	AMPKA1	Q13131	human	KIF4A	24137	O95239	KIF4A	human	S801	459849	KLRRRtFsLTEVRGQ		X	X
PRKAA1	AMPKA1	Q13131	human	ChREBP	171078	Q8VIP2	Mlxipl	rat	S568	451262	TLLRPPEsPDAVPEI			X
PRKAA1	AMPKA1	Q13131	human	ULK1	8408	O75385	ULK1	human	S638	3176158	FDFPKtPssQNLLAL		X		14205
PRKAA1	AMPKA1	Q13131	human	FOXO3A	2309	O43524	FOXO3	human	S555	20799903	RALsNsVsNMGLSES		X	X
PRKAA1	AMPKA1	Q13131	human	NCL	4691	P19338	NCL	human	S328	31867151	PELktGIsDVFAkND	RRM_1	X	X
PRKAA1	AMPKA1	Q13131	human	PPP1R3C	5507	Q9UQK1	PPP1R3C	human	S33	6423500	MRLCLAHsPPVKSFL		X
PRKAA1	AMPKA1	Q13131	human	AMPKB1	5564	Q9Y478	PRKAB1	human	S177	7447522	sQKCsDVsELsssPP			X
PRKAA1	AMPKA1	Q13131	human	ZNF692	55657	Q9BU19	ZNF692	human	S470	471395	VAAHRSKsHPALLLA	zf-C2H2		X
PRKAA1	AMPKA1	Q13131	human	HIPK2	28996	Q9H2X6	HIPK2	human	T1114	28847906	APAALGStGTVAHLV			X
PRKAA1	AMPKA1	Q13131	human	TSC2 iso2	24855	P49816-2	Tsc2	rat	T1228	450211	PTLPRSNtVASFSSL		X	X
PRKAA1	AMPKA1	Q13131	human	ULK1	22241	O70405	Ulk1	mouse	S777	4699310	TRMFsVGsSSsLGST		X	X
PRKAA1	AMPKA1	Q13131	human	eNOS	287024	P29473	NOS3	cow	S1179	447884	TSRIRtQsFsLQERH		X		9570
PRKAA1	AMPKA1	Q13131	human	p73	7161	O15350	TP73	human	S426	33602702	GGMNKLPsVNQLVGQ		X	X
PRKAA1	AMPKA1	Q13131	human	TSC2	7249	P49815	TSC2	human	S1387	450212	QPLsKssssPELQtL		X	X	5584; 23402
PRKAA1	AMPKA1	Q13131	human	Kv2.1	25736	P15387	Kcnb1	rat	S444	4714867	ERAKRNGsIVsMNMK			X
PRKAA1	AMPKA1	Q13131	human	HSL	3991	Q05469	LIPE	human	S855	448804	EPMRRsVsEAALAQP		X	X	4137
PRKAA1	AMPKA1	Q13131	human	FOXO3A	2309	O43524	FOXO3	human	T179	20799901	SSPDKRLtLSQIyEW	Forkhead	X	X
PRKAA1	AMPKA1	Q13131	human	FOXO3A	2309	O43524	FOXO3	human	S588	20799904	QTLSDSLsGSSLYST		X	X
PRKAA1	AMPKA1	Q13131	human	CAMKK2	83506	O88831	Camkk2	rat	S552	286046003	SPCGGGGsALVKGGP			X
PRKAA1	AMPKA1	Q13131	human	FOXO3A	2309	O43524	FOXO3	human	S30	478738	EPQsRPRsCtWPLQR			X
PRKAA1	AMPKA1	Q13131	human	PNPLA2	66853	Q8BJ56	Pnpla2	mouse	S406	473045	VELRRAQsLPsVPLS		X	X
PRKAA1	AMPKA1	Q13131	human	beclin 1	8678	Q14457	BECN1	human	S96	472002	MstEsANsFTLIGEA		X
PRKAA1	AMPKA1	Q13131	human	TBC1D1	57915	Q60949	Tbc1d1	mouse	T253	2228805	DASLRSStFssFDND			X
PRKAA1	AMPKA1	Q13131	human	ZNF9	12785	P53996	Cnbp	mouse	T173	471955	GHLARECtIEAtA__	zf-CCHC		X
PRKAA1	AMPKA1	Q13131	human	PPP2R5C	5527	Q13362	PPP2R5C	human	S336	7643502	RQLAkCVsSPHFQVA	B56		X
PRKAA1	AMPKA1	Q13131	human	Kir6.2		P70673	Kcnj11	rat	S385	2103601	AKPKFSIsPDSLs__		X
PRKAA1	AMPKA1	Q13131	human	FOXO3A	2309	O43524	FOXO3	human	S413	12084437	GLMQRSSsFPYTTKG		X	X	8174
PRKAA1	AMPKA1	Q13131	human	GFAT	2673	Q06210	GFPT1	human	S261	467935	CNLsRVDsttCLFPV			X
PRKAA1	AMPKA1	Q13131	human	GATAD2A	234366	Q8CHY6	Gatad2a	mouse	S96	453704	KSEKRPPsPDVIVLs			X
PRKAA1	AMPKA1	Q13131	human	TET2	54790	Q6N021	TET2	human	S99	3202572	GGIKRtVsEPsLSGL		X	X
PRKAA1	AMPKA1	Q13131	human	EZH2	2146	Q15910	EZH2	human	T311	34490427	NtYKRKNtETALDNk		X	X	27888
PRKAA1	AMPKA1	Q13131	human	SREBP-1 iso3	6720	P36956-3	SREBF1	human	S372	4934079	TAVHKSKsLKDLVSA		X	X	9874
PRKAA1	AMPKA1	Q13131	human	GSR	2936	P00390	GSR	human	T507	23111522	TkADFDNtVAIHPts	Pyr_redox_dim	X
PRKAA1	AMPKA1	Q13131	human	ULK1	8408	O75385	ULK1	human	S556	3176155	GLGCRLHsAPNLsDL		X		5869
PRKAA1	AMPKA1	Q13131	human	p300	2033	Q09472	EP300	human	S89	447592	SELLRSGsSPNLNMG		X	X
PRKAA1	AMPKA1	Q13131	human	CFTR	1080	P13569	CFTR	human	S768	455300	LQARRRQsVLNLMtH	CFTR_R		X
PRKAA1	AMPKA1	Q13131	human	TBC1D1	23216	Q86TI0	TBC1D1	human	T596	1247778	AFRRRANtLsHFPIE			X
PRKAA1	AMPKA1	Q13131	human	FOXO3A	2309	O43524	FOXO3	human	S399	20799902	DNItLPPsQPsPTGG		X	X
PRKAA1	AMPKA1	Q13131	human	genethonin 1	52331	Q8C7E7	Stbd1	mouse	S167	469665	SVAAkLPsSSLLVDR		X
PRKAA1	AMPKA1	Q13131	human	CAMKK2	83506	O88831	Camkk2	rat	S126	286046006	RCICPSLsYSPASSP			X
PRKAA1	AMPKA1	Q13131	human	SKP2	27401	Q9Z0Z3	Skp2	mouse	S256	1296362400	ATLLSSCsRLDELNL		X	X
PRKAA1	AMPKA1	Q13131	human	CAMKK2	83506	O88831	Camkk2	rat	S135	454104	SPASSPQsSPRMPRR			X
PRKAA1	AMPKA1	Q13131	human	TXNIP	10628	Q9H3M7	TXNIP	human	S308	277409200	GLssRTssMASRTsS			X
PRKAA1	AMPKA1	Q13131	human	HDAC5	10014	Q9UQL6	HDAC5	human	S259	447995	FPLRkTAsEPNLKVR		X	X	3443
PRKAA1	AMPKA1	Q13131	human	CAMKK2	83506	O88831	Camkk2	rat	S494	469882	KTMIRKRsFGNPFEG			X	16737
PRKAA1	AMPKA1	Q13131	human	KLC1	3831	Q07866	KLC1	human	S521	468108	ENMEkRRsREsLNVD			X
PRKAA1	AMPKA1	Q13131	human	AMPKB1	5564	Q9Y478	PRKAB1	human	S24	448111	HKtPRRDssGGtKDG			X
PRKAA1	AMPKA1	Q13131	human	TBC1D1	57915	Q60949	Tbc1d1	mouse	S660	2228809	PRLNPSAssPNFFKY			X	6928
PRKAA1	AMPKA1	Q13131	human	DNMT1 iso2	1786	P26358-2	DNMT1	human	S730	452655	DNIPEMPsPKKMHQG		X	X
PRKAA1	AMPKA1	Q13131	human	GABBR2	83633	O88871	Gabbr2	rat	S783	473060	VTSVNQAsTSRLEGL		X	X
PRKAA1	AMPKA1	Q13131	human	GAPVD1	26130	Q14C86	GAPVD1	human	S902	468085	ErLVRsRssDIVSsV		X
PRKAA1	AMPKA1	Q13131	human	HSF1	3297	Q00613	HSF1	human	S121	455480	NIkRkVtsVSTLksE		X	X
PRKAA1	AMPKA1	Q13131	human	TBC1D1	57915	Q60949	Tbc1d1	mouse	T590	1247778	AFRRRANtLsHFPVE			X
PRKAA1	AMPKA1	Q13131	human	PFKFB3	5209	Q16875	PFKFB3	human	S461	448801	NPLMRRNsVtPLAsP		X	X
PRKAA1	AMPKA1	Q13131	human	Kv2.1	25736	P15387	Kcnb1	rat	S541	473556	SKMAKTQsQPILNTK	Kv2channel		X
PRKAA1	AMPKA1	Q13131	human	AMPKA1	5562	Q13131	PRKAA1	human	S360	7320945	LAtsPPDsFLDDHHL			X
PRKAA1	AMPKA1	Q13131	human	CGN	57530	Q9P2M7	CGN	human	S137	457044	GKLLRsHsQAsLAGP		X
PRKAA1	AMPKA1	Q13131	human	CRY1	12952	P97784	Cry1	mouse	S71	11952908	ANLRKLNsRLFVIRG	DNA_photolyase	X
PRKAA1	AMPKA1	Q13131	human	SIRT2	22933	Q8IXJ6	SIRT2	human	T101	31839907	PDFRSPStGLyDNLE	SIR2	X
PRKAA1	AMPKA1	Q13131	human	1-Oct	5451	P14859	POU2F1	human	S335	10424763	RFEALNLsFKNMCKL	Pou		X
PRKAA1	AMPKA1	Q13131	human	CTBP1	1487	Q13363	CTBP1	human	S158	455351	REGTRVQsVEQIREV	2-Hacid_dh; 2-Hacid_dh_C		X
PRKAA1	AMPKA1	Q13131	human	SKP2	6502	Q13309	SKP2	human	S256	1296362400	QTLLSSCsRLDELNL		X	X
PRKAA1	AMPKA1	Q13131	human	NKCC1	6558	P55011	SLC12A2	human	S77	3192079	RPLGPtPsQsRFQVD		X	X
PRKAA1	AMPKA1	Q13131	human	TBC1D1	23216	Q86TI0	TBC1D1	human	S237	2103609	RPMRKsFsQPGLRSL		X	X
PRKAA1	AMPKA1	Q13131	human	p27Kip1	12576	P46414	Cdkn1b	mouse	T197	448781	KPGLRRQt_______			X
PRKAA1	AMPKA1	Q13131	human	MED1	19014	Q925J9	Med1	mouse	S811	28758703	GtPVRDSsSSGHSQS			X
PRKAA1	AMPKA1	Q13131	human	Cortactin	2017	Q14247	CTTN	human	T401	449245	QARAKtQtPPVsPAP		X	X
PRKAA1	AMPKA1	Q13131	human	NKCC1	6558	P55011	SLC12A2	human	S242	18912156	GEkLLRPsLAELHDE	AA_permease_N	X	X
PRKAA1	AMPKA1	Q13131	human	PD-L1	29126	Q9NZQ7	CD274	human	S195	796148000	EKLFNVtsTLRINTT	C2-set_2	X	X
PRKAA1	AMPKA1	Q13131	human	BRAF	673	P15056	BRAF	human	S729	450242	PKIHRSAsEPsLNRA		X	X
PRKAA1	AMPKA1	Q13131	human	NRF2	4780	Q16236	NFE2L2	human	S433	27461383	PEKELPVsPGHrktP		X	X
PRKAA1	AMPKA1	Q13131	human	Tau iso8	4137	P10636-8	MAPT	human	S422	449083	GsIDMVDsPQLAtLA			X
PRKAA1	AMPKA1	Q13131	human	SCN5A	6331	Q14524	SCN5A	human	T101	1867858201	IVLNKGKtIFRFSAT		X	X
PRKAA1	AMPKA1	Q13131	human	GABBR1	81657	Q9Z0U4	Gabbr1	rat	S948	473059	ELRHQLQsRQQLRSR			X
PRKAA1	AMPKA1	Q13131	human	AMPKB1	5564	Q9Y478	PRKAB1	human	T148	7447514	IVTsQLGtVNNIIQV	AMPK1_CBM		X
PRKAA1	AMPKA1	Q13131	human	ULK1	22241	O70405	Ulk1	mouse	S555	3176155	GLGCRLHsAPNLSDF		X	X	5869
PRKAA1	AMPKA1	Q13131	human	TNNI3	7137	P19429	TNNI3	human	S150	451822	tLRrVrIsADAMMQA	Troponin	X	X
PRKAA1	AMPKA1	Q13131	human	HAT1	8520	O14929	HAT1	human	S190	63080404	MWFIETAsFIDVDDE		X	X
PRKAA1	AMPKA1	Q13131	human	CFTR	1080	P13569	CFTR	human	S813	449983	DIYsRRLsQEtGLEI	CFTR_R	X	X
PRKAA1	AMPKA1	Q13131	human	FOXO1A	2308	Q12778	FOXO1	human	T649	35486505	PHSVKTttHsWVsG_		X	X
PRKAA1	AMPKA1	Q13131	human	beclin 1	8678	Q14457	BECN1	human	S90	472001	IPPARMMstEsANsF		X		86455
PRKAA1	AMPKA1	Q13131	human	GAPVD1	66691	Q6PAR5	Gapvd1	mouse	S902	468085	ERLVRsRssDIVSsV		X
PRKAA1	AMPKA1	Q13131	human	CAMKK2	83506	O88831	Camkk2	rat	S174	286046000	KDEIGKGsYGVVKLA	Pkinase		X
PRKAA1	AMPKA1	Q13131	human	NEDD4L	23327	Q96PU5	NEDD4L	human	S795	18963100	VDLKPNGsEIMVTNE	HECT	X
PRKAA1	AMPKA1	Q13131	human	INSIG1	3638	O15503	INSIG1	human	T222	1868139204	ItIAFLAtLITQFLV	INSIG; TM	X
PRKAA1	AMPKA1	Q13131	human	Raptor	57521	Q8N122	RPTOR	human	S722	2314601	PrLrsVssyGNIRAV		X
PRKAA1	AMPKA1	Q13131	human	FOXO1A	2308	Q12778	FOXO1	human	S22	1869008600	EPLPRPRsCtWPLPR			X
PRKAA1	AMPKA1	Q13131	human	Syk	6850	P43405	SYK	human	S178	25687503	GKISREEsEQIVLIG	SH2	X
PRKAA1	AMPKA1	Q13131	human	ACSS2	55902	Q9NR19	ACSS2	human	S659	83970101	PGLPKTRsGKIMRRV	AMP-binding_C	X
PRKAA1	AMPKA1	Q13131	human	TNNI3	7137	P19429	TNNI3	human	S24	448424	APIRRRssNyRAyAt	Troponin-I_N		X	4004
PRKAA1	AMPKA1	Q13131	human	JAK1	3716	P23458	JAK1	human	S515	62372200	SLHGSDRsFPsLGDL			X
PRKAA1	AMPKA1	Q13131	human	TSC2	24855	P49816	Tsc2	rat	S1389	450212	QPLsKSSsSPELQTL			X	5584; 23402
PRKAA1	AMPKA1	Q13131	human	HSL	16890	P54310	Lipe	mouse	S559	448804	ESMRRsVsEAALAQP		X	X	4137
PRKAA1	AMPKA1	Q13131	human	PDE4D iso6	24627	P14270-6	Pde4d	rat	S81	33670300	KSMSRNSsIASDIHG			X
PRKAA1	AMPKA1	Q13131	human	smMLCK	396445	P11799	MYLK	chicken	S1749	466361	RAIGRLSsMAMISGM			X
PRKAA1	AMPKA1	Q13131	human	CYCS	510767	P62894	CYCS	cow	T29	4710693	EkGGkHktGPNLHGL	Cytochrom_C		X
PRKAA1	AMPKA1	Q13131	human	ACC2	32	O00763	ACACB	human	S222	448808	PtMRPsMsGLHLVKR		X		3661; 11818
PRKAA1	AMPKA1	Q13131	human	NR2C2	22026	P49117	Nr2c2	mouse	S351	7990482	HVISRDQstPIIEVE		X	X
PRKAA1	AMPKA1	Q13131	human	SQSTM1	8878	Q13501	SQSTM1	human	S294	31872178	ssCCsDPskPGGNVE			X
PRKAA1	AMPKA1	Q13131	human	MAP4	17758	P27546	Map4	mouse	S914	1210622	SVRsKVGstENIKHQ	Tubulin-binding		X
PRKAA1	AMPKA1	Q13131	human	KCNMA1 iso4	16531	Q08460-4	Kcnma1	mouse	S722	18264900	GRSERDCsCMSGRVR			X
CDK12	CDK12	Q9NYV4	human	PAK2	5062	Q13177	PAK2	human	T134	15413019	LkFyDsNtVkQKyLs		X	X
CDK12	CDK12	Q9NYV4	human	POLR2A	5430	P24928	POLR2A	human	S1616	450204	TPQSPSysPtsPsYS	RNA_pol_Rpb1_R	X	X	4735; 13499; 13546; 31262
CDK12	CDK12	Q9NYV4	human	PAK2	5062	Q13177	PAK2	human	T169	471473	TEAPAVVtEEEDDDE		X	X
CDK12	CDK12	Q9NYV4	human	POLR2A	5430	P24928	POLR2A	human	S1619	447616	SPSysPtsPsYSPTS	RNA_pol_Rpb1_R		X	4735; 13523; 13546; 67221
CAMK4	CAMK4	Q16566	human	QIK	315649	Q3LRT3	Sik2	rat	T484	478056	RSGQRRHtLSEVTNQ			X
CAMK4	CAMK4	Q16566	human	HDAC5	10014	Q9UQL6	HDAC5	human	S498	447996	RPLSRtQsSPLPQsP		X	X	3424
CAMK4	CAMK4	Q16566	human	CREB	1385	P16220	CREB1	human	S119	448228	EILsRRPsyRkILND	pKID		X	9187; 9196; 9198; 4095; 14228; 14001; 80120; 44864; 54960
CAMK4	CAMK4	Q16566	human	hnRNP L	3191	P14866	HNRNPL	human	S544	15436636	GkSERSssGLLEWES		X	X
CAMK4	CAMK4	Q16566	human	CBP	54244	Q6JHU9	Crebbp	rat	S301	448068	PQLASKQsMVNSLPA		X	X
CAMK4	CAMK4	Q16566	human	NOVA2	4858	Q9UNW9	NOVA2	human	T27	1869341902	VCTKRsNtGEEGEYF		X
CAMK4	CAMK4	Q16566	human	NOVA2	4858	Q9UNW9	NOVA2	human	S194	1869341903	EQVHKAVsAIVQKVQ		X
CAMK4	CAMK4	Q16566	human	CBP	12914	P45481	Crebbp	mouse	S301	448068	PQLASKQsMVNSLPA		X	X
CAMK4	CAMK4	Q16566	human	BAP37	11331	Q99623	PHB2	human	S91	22342307	RARPRkIssPTGSkD	Band_7	X	X
CAMK4	CAMK4	Q16566	human	CREB	81646	P15337	Creb1	rat	S133	448228	EILsRRPsYRkILND	pKID	X		9187; 9196; 9198; 4095; 14228; 14001; 80120; 44864; 54960
CAMK4	CAMK4	Q16566	human	CAMK2A iso2	815	Q9UQM7-2	CAMK2A	human	S332	3143902	DGVKkRKsssSVQLM			X
CAMK4	CAMK4	Q16566	human	NFkB-p65	5970	Q04206	RELA	human	S536	447800	sGDEDFSsIADMDFS			X	4887; 3036; 3031; 4886; 3033; 4025; 5733; 13346; 31553; 80477
CAMK4	CAMK4	Q16566	human	NOVA2	4858	Q9UNW9	NOVA2	human	S25	1869341901	EVVCTKRsNtGEEGE		X
CAMK4	CAMK4	Q16566	human	HDAC5	10014	Q9UQL6	HDAC5	human	S259	447995	FPLRkTAsEPNLKVR		X	X	3443
CAMK4	CAMK4	Q16566	human	STMN1	3925	P16949	STMN1	human	S16	448554	kELEKrAsGQAFELI	Stathmin		X	3353
CAMK4	CAMK4	Q16566	human	MYH9	25745	Q62812	Myh9	rat	T1940	452194	RRIVRKGtGDCsDEE		X
GSK3B	GSK3B	G1T8E2	rabbit	GSK3B	84027	P18266	Gsk3b	rat	S9	449111	SGRPRTTsFAESCKP			X	9336; 9331; 9327; 9323; 9322; 9325; 5558; 8566; 8466; 14026; 14332; 14310; 14630
GSK3B	GSK3B	G1T8E2	rabbit	HSL	25330	P15304	Lipe	rat	S865	448804	ESMRRsVsEAALAQP			X	4137
GSK3B	GSK3B	G1T8E2	rabbit	GYS1	100008660	P13834	GYS1	rabbit	S649	448239	VPPsPSLsRHSsPHQ	Glycogen_syn		X
GSK3B	GSK3B	G1T8E2	rabbit	SCN2A	24766	P04775	Scn2a	rat	T1966	4692783	TPEKtDVtPsttsPP			X
GSK3B	GSK3B	G1T8E2	rabbit	GYS1	100008660	P13834	GYS1	rabbit	S641	448237	YRYPRPAsVPPsPSL	Glycogen_syn		X
GSK3B	GSK3B	G1T8E2	rabbit	GYS1	100008660	P13834	GYS1	rabbit	S645	448238	RPAsVPPsPSLsRHS	Glycogen_syn		X
GSK3B	GSK3B	G1T8E2	rabbit	VHL	7428	P40337	VHL	human	S68	469116	PVLRSVNsREPsQVI	VHL		X
GSK3B	GSK3B	G1T8E2	rabbit	IRF1	16362	P15314	Irf1	mouse	T181	1380568700	LDMERDItPALsPCV			X
GSK3B	GSK3B	G1T8E2	rabbit	GYS1	100008660	P13834	GYS1	rabbit	S653	448240	PSLsRHSsPHQsEDE	Glycogen_syn		X
GSK3B	GSK3B	G1T8E2	rabbit	FGF14	2259	Q92915	FGF14	human	S226	93432000	PkPGVTPsKsTsASA			X
PRKAA2	AMPKA2	P54646	human	p53	22059	P02340	Tp53	mouse	S18	447490	IsLELPLsQEtFsGL	P53_TAD		X	9284; 9286; 12571
PRKAA2	AMPKA2	P54646	human	REEP1	65055	Q9H902	REEP1	human	S152	454487	SERLRsFsMQDLTTI		X
PRKAA2	AMPKA2	P54646	human	PLD1	5337	Q13393	PLD1	human	S505	11091057	GsVkRVTsGPsLGSL		X	X
PRKAA2	AMPKA2	P54646	human	HDAC5	10014	Q9UQL6	HDAC5	human	S498	447996	RPLSRtQsSPLPQsP		X		3424
PRKAA2	AMPKA2	P54646	human	HIPK2	28996	Q9H2X6	HIPK2	human	S121	28847902	LMRRStVsLLDTYQK		X
PRKAA2	AMPKA2	P54646	human	ACC1	31	Q13085	ACACA	human	S80	448292	LHIRssMsGLHLVkQ		X	X	3661; 11818
PRKAA2	AMPKA2	P54646	human	53BP1	7158	Q12888	TP53BP1	human	S1317	476252	SSLHRtssGtsLSAM		X	X
PRKAA2	AMPKA2	P54646	human	HIPK2	28996	Q9H2X6	HIPK2	human	T119	28847903	HNLMRRStVsLLDTY		X
PRKAA2	AMPKA2	P54646	human	PARP1	142	P09874	PARP1	human	S177	18013484	LGFRPEYsAsQLkGF	zf-PARP	X
PRKAA2	AMPKA2	P54646	human	PDHA1	5160	P08559	PDHA1	human	S314	1868287349	IQEVRSksDPIMLLk	E1_dh	X
PRKAA2	AMPKA2	P54646	human	EEF2K	29904	O00418	EEF2K	human	S398	450686	DsLPssPssAtPHSQ		X
PRKAA2	AMPKA2	P54646	human	DUSP1	1843	P28562	DUSP1	human	S334	53736000	AVLDRGTsTTTVFNF		X	X
PRKAA2	AMPKA2	P54646	human	CDC27	996	P30260	CDC27	human	S379	5965291	NALPRRssRLFtsDs		X	X
PRKAA2	AMPKA2	P54646	human	PGC-1 alpha	19017	O70343	Ppargc1a	mouse	S538	486320	SLFDVSPsCSSFNSP		X
PRKAA2	AMPKA2	P54646	human	FOXO3A	2309	O43524	FOXO3	human	S626	20799905	SLECDMEsIIRSELM	FOXO-TAD	X
PRKAA2	AMPKA2	P54646	human	PARP1	11545	P11103	Parp1	mouse	S177	18013484	LGFRPEYsASQLKGF	zf-PARP	X
PRKAA2	AMPKA2	P54646	human	GLI1	2735	P08151	GLI1	human	S408	41595600	GPLPRAPsISTVEPk		X	X
PRKAA2	AMPKA2	P54646	human	DYNC1I2	13427	O88487	Dync1i2	mouse	S81	449148	PIVPPPMsPssKsVs		X
PRKAA2	AMPKA2	P54646	human	PPP1R12C	54776	Q9BZL4	PPP1R12C	human	S452	472608	AGLQRsAsssWLEGt		X	X
PRKAA2	AMPKA2	P54646	human	PINK1	65018	Q9BXM7	PINK1	human	S228	25792200	MWNISAGsSSEAILN		X		46421
PRKAA2	AMPKA2	P54646	human	PDHA1	5160	P08559	PDHA1	human	S295	468391	RyHGHsMsDPGVsyR	E1_dh	X
PRKAA2	AMPKA2	P54646	human	RAG1	19373	P15919	Rag1	mouse	S528	28076402	PPLKNVSsRTDVGII	RAG1	X	X
PRKAA2	AMPKA2	P54646	human	PINK1	65018	Q9BXM7	PINK1	human	S495	396518801	ALLQREAsKRPSARV	Pkinase	X
PRKAA2	AMPKA2	P54646	human	Restin	56430	Q922J3	Clip1	mouse	S311	4769833	AsLKRsPsAssLSSM		X
PRKAA2	AMPKA2	P54646	human	HAS2	3037	Q92819	HAS2	human	T110	18122801	LQSVKRLtYPGIKVV	Glycos_transf_2	X
PRKAA2	AMPKA2	P54646	human	FOXO3A	2309	O43524	FOXO3	human	S555	20799903	RALsNsVsNMGLSES		X
PRKAA2	AMPKA2	P54646	human	HIPK2	28996	Q9H2X6	HIPK2	human	T1114	28847906	APAALGStGTVAHLV		X
PRKAA2	AMPKA2	P54646	human	Kv2.1	25736	P15387	Kcnb1	rat	S444	4714867	ERAKRNGsIVsMNMK		X
PRKAA2	AMPKA2	P54646	human	VASP	22323	P70460	Vasp	mouse	S317	469024	TtLPRMKssssVtTS			X
PRKAA2	AMPKA2	P54646	human	FOXO3A	2309	O43524	FOXO3	human	T179	20799901	SSPDKRLtLSQIyEW	Forkhead	X
PRKAA2	AMPKA2	P54646	human	FOXO3A	2309	O43524	FOXO3	human	S588	20799904	QTLSDSLsGSSLYST		X
PRKAA2	AMPKA2	P54646	human	PINK1	65018	Q9BXM7	PINK1	human	S284	396518802	VLRAFTSsVPLLPGA	Pkinase	X
PRKAA2	AMPKA2	P54646	human	IRSp53	10458	Q9UQB8	BAIAP2	human	S366	468035	ktLPRsssMAAGLER		X	X
PRKAA2	AMPKA2	P54646	human	FOXO3A	2309	O43524	FOXO3	human	S413	12084437	GLMQRSSsFPYTTKG		X		8174
PRKAA2	AMPKA2	P54646	human	KLC4	89953	Q9NSK0	KLC4	human	S590	454355	SNMKRAAsLNyLNQP		X
PRKAA2	AMPKA2	P54646	human	PAK2	5062	Q13177	PAK2	human	S20	448298	APPVRMsstIFstGG		X	X	2607
PRKAA2	AMPKA2	P54646	human	IKKB	3551	O14920	IKBKB	human	S177	447492	AkELDQGsLCtsFVG	Pkinase	X	X	2078; 2697; 2694; 14938; 92255; 36516
PRKAA2	AMPKA2	P54646	human	PGC-1 alpha	19017	O70343	Ppargc1a	mouse	T177	486319	NHTHRIRtNPAIVkT		X
PRKAA2	AMPKA2	P54646	human	REEP2	51308	Q9BRK0	REEP2	human	S150	4765340	SEkLRsFsMQDLTLI		X
PRKAA2	AMPKA2	P54646	human	TBC1D1	23216	Q86TI0	TBC1D1	human	T596	1247778	AFRRRANtLsHFPIE		X
PRKAA2	AMPKA2	P54646	human	FOXO3A	2309	O43524	FOXO3	human	S399	20799902	DNItLPPsQPsPTGG		X
PRKAA2	AMPKA2	P54646	human	AS160	210789	Q8BYJ6	Tbc1d4	mouse	S711	2226513	PSLHTSFsAPSFTAP			X
PRKAA2	AMPKA2	P54646	human	HDAC5	10014	Q9UQL6	HDAC5	human	S259	447995	FPLRkTAsEPNLKVR		X		3443
PRKAA2	AMPKA2	P54646	human	GLI1	2735	P08151	GLI1	human	S102	41595602	LQTVIRTsPSSLVAF		X	X
PRKAA2	AMPKA2	P54646	human	IKKB	3551	O14920	IKBKB	human	S181	447489	DQGsLCtsFVGTLQy	Pkinase	X	X	2697; 2694; 14938; 92255; 36516
PRKAA2	AMPKA2	P54646	human	Kv2.1	25736	P15387	Kcnb1	rat	S541	473556	SKMAKTQsQPILNTK	Kv2channel	X
PRKAA2	AMPKA2	P54646	human	AP-2 alpha	7020	P05549	TFAP2A	human	S219	25581601	CSVPGRLsLLSsTsk	TF_AP-2	X	X
PRKAA2	AMPKA2	P54646	human	AMPKA2	108079	Q8BRK8	Prkaa2	mouse	T172	448026	sDGEFLRtsCGsPNY	Pkinase	X		2535; 2531; 5256; 50081
PRKAA2	AMPKA2	P54646	human	ACE2	70008	Q8R0I0	Ace2	mouse	S680	1868162500	SDLKPRVsFYFFVTS	Collectrin	X	X
PRKAA2	AMPKA2	P54646	human	MFF	56947	Q9GZY8	MFF	human	S172	484865	GQLVRNDsLWHRsDs	Miff	X
PRKAA2	AMPKA2	P54646	human	beclin 1	56208	O88597	Becn1	mouse	S94	472002	MsTEsANsFTLIGEA		X
PRKAA2	AMPKA2	P54646	human	GLI1	2735	P08151	GLI1	human	T1074	41595601	QRGSsGHtPPPsGPP		X	X
PRKAA2	AMPKA2	P54646	human	ARMC10	83787	Q8N2F6	ARMC10	human	S45	454558	LGIRSsKsAGALEEG		X	X
STK38L	NDR2	Q9Y2H1	human	NuaK1	9891	O60285	NUAK1	human	T211	456032	QKDKFLQtFCGSPLY	Pkinase	X
STK38L	NDR2	Q9Y2H1	human	RAB3IP	117177	Q96QF0	RAB3IP	human	S288	4734219	KGHTRNKstSSAMSG			X
STK38L	NDR2	Q9Y2H1	human	YAP1	10413	P46937	YAP1	human	S127	448847	PQHVRAHssPAsLQL		X		4911; 13008; 57706
STK38L	NDR2	Q9Y2H1	human	NDR2	23012	Q9Y2H1	STK38L	human	S282	460298	NRRQLAYstVGtPDy	Pkinase	X
CDC42BPB	MRCKB	Q9Y5S2	human	MRCKB	9578	Q9Y5S2	CDC42BPB	human	T1108	1870421700	HVKVPKPtGVKKGWQ		X
CDC42BPB	MRCKB	Q9Y5S2	human	SIAH2	6478	O43255	SIAH2	human	S6	25172963	__MsRPSstGPsANk		X
[truncated: 20,020 more rows]
