# Supplementary material for: CURTAIN—A unique web-based tool for exploration and sharing of MS-based proteomics data
Source: Proc Natl Acad Sci U S A. 2024 Feb 7;121(7):e2312676121. doi: 10.1073/pnas.2312676121 (PMC10873628; doi:10.1073/pnas.2312676121)
Supplement: Supplementary file 10 — Code S02 (ZIP) [file pnas.2312676121.sd09.zip › Alessi-Lab-curtainPTM-4e27155/docs/assets/Methylation_PLMD.tsv]

PLMD ID	Uniprot Accession	Position
PLMD-4	O00139	161
PLMD-4	O00139	169
PLMD-9	O00159	383
PLMD-20	O00193	179
PLMD-25	O00217	49
PLMD-40	O00257	249
PLMD-64	O00411	28
PLMD-72	O00443	280
PLMD-86	O00482	173
PLMD-87	O00483	10
PLMD-95	O00515	367
PLMD-106	O00567	478
PLMD-106	O00567	480
PLMD-109	O00585	115
PLMD-109	O00585	117
PLMD-109	O00585	120
PLMD-109	O00585	123
PLMD-335	O08807	211
PLMD-416	O14529	1118
PLMD-446	O14662	97
PLMD-454	O14686	5024
PLMD-475	O14776	729
PLMD-475	O14776	734
PLMD-496	O14862	64
PLMD-505	O14905	184
PLMD-524	O14974	1002
PLMD-524	O14974	1008
PLMD-524	O14974	442
PLMD-529	O14979	161
PLMD-533	O14986	301
PLMD-549	O15050	2246
PLMD-549	O15050	312
PLMD-562	O15078	1916
PLMD-562	O15078	1921
PLMD-563	O15079	90
PLMD-563	O15079	94
PLMD-579	O15131	110
PLMD-594	O15197	154
PLMD-601	O15226	666
PLMD-643	O15382	44
PLMD-653	O15417	2896
PLMD-685	O15819	10
PLMD-685	O15819	5
PLMD-742	O23629	134
PLMD-742	O23629	72
PLMD-742	O23629	83
PLMD-882	O34094	171
PLMD-971	O35098	258
PLMD-1041	O35618	485
PLMD-1109	O43143	18
PLMD-1120	O43169	35
PLMD-1128	O43237	55
PLMD-1137	O43283	541
PLMD-1142	O43293	37
PLMD-1144	O43295	141
PLMD-1148	O43303	821
PLMD-1150	O43307	131
PLMD-1163	O43390	126
PLMD-1163	O43390	128
PLMD-1163	O43390	235
PLMD-1163	O43390	259
PLMD-1172	O43426	526
PLMD-1184	O43482	215
PLMD-1184	O43482	226
PLMD-1192	O43520	60
PLMD-1192	O43520	615
PLMD-1204	O43572	55
PLMD-1208	O43597	78
PLMD-1216	O43657	123
PLMD-1222	O43676	39
PLMD-1250	O43790	193
PLMD-1250	O43790	222
PLMD-1250	O43790	377
PLMD-1269	O43861	525
PLMD-1269	O43861	532
PLMD-1279	O43929	7
PLMD-1319	O50018	187
PLMD-1319	O50018	227
PLMD-1319	O50018	306
PLMD-1319	O50018	36
PLMD-1319	O50018	396
PLMD-1319	O50018	79
PLMD-1460	O55042	12
PLMD-1460	O55042	45
PLMD-1508	O60225	52
PLMD-1508	O60225	60
PLMD-1515	O60239	235
PLMD-1515	O60239	240
PLMD-1518	O60244	399
PLMD-1529	O60284	38
PLMD-1530	O60287	73
PLMD-1530	O60287	89
PLMD-1533	O60293	1287
PLMD-1533	O60293	319
PLMD-1550	O60341	114
PLMD-1550	O60341	322
PLMD-1573	O60494	1909
PLMD-1579	O60506	123
PLMD-1579	O60506	125
PLMD-1579	O60506	213
PLMD-1587	O60563	376
PLMD-1604	O60673	2868
PLMD-1607	O60678	81
PLMD-1621	O60749	442
PLMD-1631	O60810	185
PLMD-1634	O60814	109
PLMD-1634	O60814	24
PLMD-1634	O60814	44
PLMD-1634	O60814	47
PLMD-1634	O60814	58
PLMD-1634	O60814	6
PLMD-1646	O60869	25
PLMD-1647	O60870	135
PLMD-1647	O60870	302
PLMD-1647	O60870	306
PLMD-1651	O60884	302
PLMD-1652	O60885	404
PLMD-1652	O60885	406
PLMD-1659	O60925	28
PLMD-1662	O60934	388
PLMD-1752	O70373	59
PLMD-1813	O75061	850
PLMD-1813	O75061	852
PLMD-1816	O75072	408
PLMD-1819	O75084	455
PLMD-1823	O75110	14
PLMD-1826	O75116	1368
PLMD-1828	O75122	1078
PLMD-1840	O75150	795
PLMD-1841	O75151	631
PLMD-1841	O75151	642
PLMD-1865	O75290	521
PLMD-1865	O75290	527
PLMD-1873	O75339	755
PLMD-1885	O75366	319
PLMD-1886	O75367	123
PLMD-1886	O75367	18
PLMD-1886	O75367	239
PLMD-1898	O75390	395
PLMD-1908	O75420	858
PLMD-1943	O75533	195
PLMD-1943	O75533	290
PLMD-1945	O75541	330
PLMD-1957	O75592	3176
PLMD-1968	O75643	804
PLMD-1968	O75643	829
PLMD-1971	O75665	888
PLMD-1972	O75674	298
PLMD-1978	O75691	2745
PLMD-1978	O75691	2746
PLMD-1978	O75691	2749
PLMD-1978	O75691	2757
PLMD-1985	O75746	370
PLMD-1986	O75762	337
PLMD-1986	O75762	503
PLMD-1986	O75762	504
PLMD-1989	O75787	287
PLMD-1995	O75815	334
PLMD-2048	O76021	116
PLMD-2048	O76021	120
PLMD-2048	O76021	124
PLMD-2048	O76021	449
PLMD-2053	O76041	271
PLMD-2053	O76041	513
PLMD-2053	O76041	524
PLMD-2053	O76041	525
PLMD-2053	O76041	708
PLMD-2053	O76041	712
PLMD-2211	O88491	949
PLMD-2254	O88737	3422
PLMD-2254	O88737	3423
PLMD-2293	O88935	576
PLMD-2304	O88974	1186
PLMD-2343	O94761	110
PLMD-2343	O94761	114
PLMD-2356	O94810	37
PLMD-2357	O94811	78
PLMD-2366	O94830	587
PLMD-2370	O94850	271
PLMD-2414	O94992	296
PLMD-2415	O95025	758
PLMD-2415	O95025	759
PLMD-2432	O95153	174
PLMD-2441	O95171	109
PLMD-2441	O95171	490
PLMD-2445	O95197	540
PLMD-2461	O95248	1222
PLMD-2463	O95251	376
PLMD-2464	O95256	554
PLMD-2479	O95319	141
PLMD-2485	O95359	1339
PLMD-2485	O95359	1346
PLMD-2491	O95373	379
PLMD-2491	O95373	403
PLMD-2491	O95373	445
PLMD-2491	O95373	446
PLMD-2505	O95427	404
PLMD-2513	O95461	728
PLMD-2556	O95707	36
PLMD-2557	O95714	967
PLMD-2557	O95714	969
PLMD-2570	O95785	1112
PLMD-2570	O95785	1162
PLMD-2570	O95785	967
PLMD-2570	O95785	975
PLMD-2576	O95803	123
PLMD-2576	O95803	125
PLMD-2626	O96013	78
PLMD-2630	O96028	1217
PLMD-2630	O96028	443
PLMD-2707	P00077	4
PLMD-2707	P00077	83
PLMD-2718	P00219	29
PLMD-2732	P00367	302
PLMD-2809	P00830	196
PLMD-2809	P00830	334
PLMD-2814	P00876	14
PLMD-2820	P00889	395
PLMD-2856	P00966	25
PLMD-2884	P01111	88
PLMD-2899	P01241	96
PLMD-2935	P01859	196
PLMD-2953	P01942	62
PLMD-2971	P02294	38
PLMD-2973	P02301	15
PLMD-2973	P02301	37
PLMD-2973	P02301	80
PLMD-2976	P02317	25
PLMD-2976	P02317	39
PLMD-2977	P02340	366
PLMD-2986	P02407	59
PLMD-2998	P02489	11
PLMD-2998	P02489	88
PLMD-3000	P02533	15
PLMD-3000	P02533	243
PLMD-3011	P02565	130
PLMD-3011	P02565	35
PLMD-3011	P02565	552
PLMD-3033	P02688	129
PLMD-3039	P02741	3
PLMD-3042	P02746	77
PLMD-3042	P02746	88
PLMD-3042	P02746	92
PLMD-3057	P02768	558
PLMD-3057	P02768	75
PLMD-3086	P02993	219
PLMD-3086	P02993	318
PLMD-3086	P02993	36
PLMD-3086	P02993	79
PLMD-3087	P02994	30
PLMD-3087	P02994	316
PLMD-3087	P02994	390
PLMD-3087	P02994	79
PLMD-3106	P03372	171
PLMD-3106	P03372	180
PLMD-3106	P03372	266
PLMD-3106	P03372	302
PLMD-3106	P03372	401
PLMD-3149	P04075	294
PLMD-3149	P04075	330
PLMD-3181	P04233	96
PLMD-3181	P04233	99
PLMD-3186	P04264	276
PLMD-3192	P04350	19
PLMD-3194	P04370	145
PLMD-3198	P04406	194
PLMD-3198	P04406	215
PLMD-3198	P04406	219
PLMD-3198	P04406	227
PLMD-3198	P04406	260
PLMD-3198	P04406	263
PLMD-3198	P04406	334
PLMD-3198	P04406	5
PLMD-3198	P04406	66
PLMD-3209	P04573	117
PLMD-3209	P04573	96
PLMD-3212	P04614	50
PLMD-3220	P04637	370
PLMD-3220	P04637	372
PLMD-3220	P04637	373
PLMD-3220	P04637	382
PLMD-3220	P04637	386
PLMD-3223	P04642	42
PLMD-3223	P04642	57
PLMD-3223	P04642	59
PLMD-3268	P04908	75
PLMD-3268	P04908	76
PLMD-3277	P04920	274
PLMD-3305	P05064	322
PLMD-3326	P05141	147
PLMD-3326	P05141	52
PLMD-3349	P05213	40
PLMD-3352	P05305	118
PLMD-3352	P05305	127
PLMD-3380	P05496	104
PLMD-3405	P05712	8
PLMD-3417	P05756	140
PLMD-3427	P05813	44
PLMD-3461	P06213	1352
PLMD-3469	P06276	436
PLMD-3469	P06276	455
PLMD-3478	P06400	810
PLMD-3478	P06400	860
PLMD-3478	P06400	873
PLMD-3479	P06401	464
PLMD-3505	P06685	726
PLMD-3505	P06685	727
PLMD-3505	P06685	773
PLMD-3505	P06685	774
PLMD-3507	P06687	716
PLMD-3507	P06687	717
PLMD-3507	P06687	763
PLMD-3507	P06687	764
PLMD-3562	P06899	47
PLMD-3562	P06899	6
PLMD-3649	P07305	102
PLMD-3649	P07305	108
PLMD-3649	P07305	12
PLMD-3649	P07305	155
PLMD-3649	P07305	59
PLMD-3649	P07305	82
PLMD-3654	P07310	11
PLMD-3670	P07357	359
PLMD-3678	P07384	229
PLMD-3681	P07437	19
PLMD-3740	P07900	513
PLMD-3740	P07900	615
PLMD-3741	P07901	616
PLMD-3769	P08032	2198
PLMD-3769	P08032	2206
PLMD-3777	P08069	1354
PLMD-3787	P08134	119
PLMD-3797	P08183	1102
PLMD-3808	P08238	347
PLMD-3808	P08238	607
PLMD-3808	P08238	623
PLMD-3826	P08319	120
PLMD-3836	P08413	221
PLMD-3881	P08621	130
PLMD-3886	P08644	42
PLMD-3891	P08670	120
PLMD-3908	P08779	15
PLMD-3973	P09211	209
PLMD-4004	P09429	112
PLMD-4004	P09429	43
PLMD-4015	P09493	161
PLMD-4023	P09543	27
PLMD-4023	P09543	29
PLMD-4024	P09544	229
PLMD-4029	P09564	214
PLMD-4042	P09651	161
PLMD-4044	P09661	172
PLMD-4061	P09874	508
PLMD-4061	P09874	674
PLMD-4067	P09913	309
PLMD-4246	P0A7J7	4
PLMD-4246	P0A7J7	40
PLMD-4248	P0A7K2	71
PLMD-4248	P0A7K2	82
PLMD-4924	P0C0S8	100
PLMD-4945	P0C2H6	133
PLMD-5008	P0C835	16
PLMD-5023	P0CB48	285
PLMD-5023	P0CB48	288
PLMD-5029	P0CE47	57
PLMD-5045	P0CG38	784
PLMD-5062	P0CI25	202
PLMD-5084	P0CX23	47
PLMD-5086	P0CX27	40
PLMD-5086	P0CX27	55
PLMD-5093	P0CX41	106
PLMD-5093	P0CX41	110
PLMD-5094	P0CX43	207
PLMD-5094	P0CX43	47
PLMD-5099	P0CX53	11
PLMD-5099	P0CX53	4
PLMD-5126	P0DMV8	561
PLMD-5126	P0DMV8	567
PLMD-5126	P0DMV8	568
PLMD-5132	P0DN76	39
PLMD-5138	P10071	436
PLMD-5138	P10071	595
PLMD-5150	P10126	165
PLMD-5150	P10126	55
PLMD-5162	P10275	631
PLMD-5162	P10275	633
PLMD-5178	P10412	106
PLMD-5178	P10412	119
PLMD-5178	P10412	121
PLMD-5178	P10412	129
PLMD-5178	P10412	148
PLMD-5178	P10412	159
PLMD-5178	P10412	171
PLMD-5178	P10412	177
PLMD-5178	P10412	192
PLMD-5178	P10412	26
PLMD-5178	P10412	64
PLMD-5178	P10412	75
PLMD-5178	P10412	97
PLMD-5190	P10587	128
PLMD-5192	P10589	148
PLMD-5196	P10600	162
PLMD-5200	P10619	55
PLMD-5206	P10636	611
PLMD-5207	P10636-8	44
PLMD-5208	P10637	551
PLMD-5219	P10664	104
PLMD-5229	P10745	1070
PLMD-5237	P10809	292
PLMD-5237	P10809	516
PLMD-5246	P10853	13
PLMD-5246	P10853	21
PLMD-5246	P10853	35
PLMD-5248	P10860	346
PLMD-5248	P10860	352
PLMD-5270	P11021	581
PLMD-5270	P11021	585
PLMD-5270	P11021	591
PLMD-5280	P11101	83
PLMD-5280	P11101	88
PLMD-5280	P11101	91
PLMD-5284	P11137-4	412
PLMD-5285	P11142	557
PLMD-5285	P11142	561
PLMD-5285	P11142	567
PLMD-5285	P11142	569
PLMD-5285	P11142	88
PLMD-5292	P11171	361
PLMD-5292	P11171	372
PLMD-5328	P11387	466
PLMD-5328	P11387	471
PLMD-5333	P11416	109
PLMD-5333	P11416	171
PLMD-5333	P11416	347
PLMD-5338	P11442	245
PLMD-5338	P11442	246
PLMD-5351	P11499	607
PLMD-5368	P11627	1150
PLMD-5368	P11627	1159
PLMD-5391	P11798	298
PLMD-5391	P11798	300
PLMD-5408	P11940	299
PLMD-5446	P12235	52
PLMD-5447	P12236	49
PLMD-5447	P12236	52
PLMD-5452	P12270	1105
PLMD-5452	P12270	117
PLMD-5452	P12270	124
PLMD-5452	P12270	1265
PLMD-5452	P12270	1326
PLMD-5517	P12882	857
PLMD-5517	P12882	862
PLMD-5518	P12883	1324
PLMD-5527	P12956	114
PLMD-5527	P12956	207
PLMD-5527	P12956	92
PLMD-5539	P13010	7
PLMD-5539	P13010	702
PLMD-5550	P13073	12
PLMD-5550	P13073	63
PLMD-5555	P13125	63
PLMD-5555	P13125	64
PLMD-5555	P13125	7
PLMD-5564	P13233	27
PLMD-5564	P13233	29
PLMD-5564	P13233	73
PLMD-5564	P13233	79
PLMD-5601	P13538	131
PLMD-5601	P13538	36
PLMD-5610	P13595	1009
PLMD-5615	P13611	2238
PLMD-5622	P13639	407
PLMD-5622	P13639	525
PLMD-5622	P13639	594
PLMD-5661	P13864	139
PLMD-5667	P13942	555
PLMD-5679	P14091	298
PLMD-5683	P14126	384
PLMD-5721	P14416	324
PLMD-5721	P14416	332
PLMD-5721	P14416	336
PLMD-5732	P14618	3
PLMD-5734	P14625	663
PLMD-5780	P14909	203
PLMD-5780	P14909	385
PLMD-5811	P15153	123
PLMD-5811	P15153	130
PLMD-5849	P15408	104
PLMD-5898	P15864	110
PLMD-5898	P15864	17
PLMD-5898	P15864	22
PLMD-5898	P15864	26
PLMD-5898	P15864	34
PLMD-5898	P15864	52
PLMD-5898	P15864	97
PLMD-5910	P15924	1802
PLMD-5910	P15924	727
PLMD-5935	P16104	134
PLMD-5952	P16234	378
PLMD-5961	P16290	174
PLMD-5979	P16401	27
PLMD-5979	P16401	37
PLMD-5980	P16402	107
PLMD-5980	P16402	65
PLMD-5980	P16402	98
PLMD-5981	P16403	119
PLMD-5981	P16403	168
PLMD-5981	P16403	187
PLMD-5981	P16403	34
PLMD-5981	P16403	52
PLMD-5981	P16403	75
PLMD-5990	P16452	593
PLMD-5998	P16499	84
PLMD-6031	P16862	180
PLMD-6032	P16870	433
PLMD-6041	P16949	29
PLMD-6046	P16989	124
PLMD-6057	P17028	361
PLMD-6072	P17066	142
PLMD-6072	P17066	330
PLMD-6074	P17076	241
PLMD-6074	P17076	43
PLMD-6079	P17096	15
PLMD-6079	P17096	23
PLMD-6079	P17096	31
PLMD-6079	P17096	46
PLMD-6079	P17096	55
PLMD-6079	P17096	62
PLMD-6079	P17096	65
PLMD-6079	P17096	67
PLMD-6079	P17096	7
PLMD-6079	P17096	71
PLMD-6079	P17096	74
PLMD-6079	P17096	92
PLMD-6080	P17096-2	15
PLMD-6122	P17480	232
PLMD-6122	P17480	254
PLMD-6152	P17661	43
PLMD-6155	P17677	216
PLMD-6170	P17751	244
PLMD-6178	P17844	56
PLMD-6185	P17883	1088
PLMD-6202	P17948	1153
PLMD-6202	P17948	306
PLMD-6202	P17948	831
PLMD-6202	P17948	932
PLMD-6238	P18281	35
PLMD-6238	P18281	72
PLMD-6303	P18858	795
PLMD-6356	P19338	523
PLMD-6367	P19429	40
PLMD-6376	P19474	138
PLMD-6383	P19525	61
PLMD-6383	P19525	69
PLMD-6391	P19622	245
PLMD-6435	P19984	104
PLMD-6438	P20029	586
PLMD-6462	P20152	120
PLMD-6475	P20290	46
PLMD-6475	P20290	54
PLMD-6481	P20357	1157
PLMD-6481	P20357	1158
PLMD-6512	P20648	30
PLMD-6512	P20648	31
PLMD-6532	P20810	51
PLMD-6532	P20810	56
PLMD-6532	P20810	58
PLMD-6547	P20929	4535
PLMD-6547	P20929	4541
PLMD-6580	P21272	102
PLMD-6580	P21272	134
PLMD-6580	P21272	145
PLMD-6580	P21272	212
PLMD-6580	P21272	267
PLMD-6580	P21272	284
PLMD-6580	P21272	39
PLMD-6580	P21272	99
PLMD-6634	P21549	228
PLMD-6667	P21757	245
PLMD-6677	P21817	4229
PLMD-6682	P21854	196
PLMD-6683	P21860	736
PLMD-6723	P22082	1028
PLMD-6725	P22090	155
PLMD-6734	P22138	513
PLMD-6769	P22342	78
PLMD-6771	P22354	104
PLMD-6786	P22498	116
PLMD-6786	P22498	135
PLMD-6786	P22498	273
PLMD-6786	P22498	311
PLMD-6786	P22498	332
PLMD-6799	P22626	104
PLMD-6814	P22752	120
PLMD-6832	P22914	7
PLMD-6855	P23246	314
PLMD-6857	P23249	101
PLMD-6894	P23469	226
PLMD-6894	P23469	237
PLMD-6901	P23508	260
PLMD-6906	P23526	291
PLMD-6907	P23527	121
PLMD-6908	P23528	114
PLMD-6908	P23528	96
PLMD-6957	P23819	379
PLMD-6984	P23921	320
PLMD-6997	P24043	1943
PLMD-7045	P24347	107
PLMD-7055	P24462	406
PLMD-7057	P24468	141
PLMD-7095	P24928	708
PLMD-7109	P25054	561
PLMD-7109	P25054	580
PLMD-7115	P25092	1054
PLMD-7177	P25386	119
PLMD-7179	P25391	2479
PLMD-7299	P26039	2454
PLMD-7320	P26358	142
PLMD-7320	P26358	70
PLMD-7347	P26583	112
PLMD-7370	P26784	148
PLMD-7382	P26998	128
PLMD-7419	P27348	212
PLMD-7421	P27361	302
PLMD-7421	P27361	361
PLMD-7431	P27482	116
PLMD-7461	P27694	163
PLMD-7462	P27695	58
PLMD-7462	P27695	63
PLMD-7484	P27816	1011
PLMD-7511	P28033	39
PLMD-7540	P28274	28
PLMD-7557	P28347	101
PLMD-7590	P28652	299
PLMD-7590	P28652	301
PLMD-7632	P28845	56
PLMD-7646	P29033	221
PLMD-7646	P29033	223
PLMD-7701	P29453	15
PLMD-7706	P29474	5
PLMD-7708	P29477	422
PLMD-7744	P29973	556
PLMD-7744	P29973	566
PLMD-7752	P30038	153
PLMD-7752	P30038	495
PLMD-7759	P30046	110
PLMD-7767	P30101	61
PLMD-7799	P30405	190
PLMD-7801	P30414	637
PLMD-7801	P30414	639
PLMD-7816	P30542	214
PLMD-7816	P30542	224
PLMD-7827	P30613	290
PLMD-7860	P30876	1052
PLMD-7869	P31000	143
PLMD-7870	P31001	43
PLMD-7895	P31150	264
PLMD-7917	P31327	772
PLMD-7987	P31943	98
PLMD-7994	P31997	126
PLMD-8094	P32455	544
PLMD-8123	P32497	514
PLMD-8145	P32565	376
PLMD-8184	P32660	541
PLMD-8238	P32856	125
PLMD-8238	P32856	55
PLMD-8238	P32856	71
PLMD-8388	P33892	1446
PLMD-8399	P33981	19
PLMD-8399	P33981	385
PLMD-8400	P33991	216
PLMD-8400	P33991	806
PLMD-8402	P33993	449
PLMD-8450	P34897	469
PLMD-8459	P34931	189
PLMD-8460	P34932	557
PLMD-8460	P34932	559
PLMD-8460	P34932	773
PLMD-8461	P34947	548
PLMD-8511	P35232	11
PLMD-8511	P35232	4
PLMD-8535	P35293	46
PLMD-8537	P35321	68
PLMD-8565	P35556	2861
PLMD-8565	P35556	2879
PLMD-8578	P35579	1442
PLMD-8578	P35579	8
PLMD-8579	P35580	594
PLMD-8584	P35609	86
PLMD-8593	P35659	84
PLMD-8621	P35749	129
PLMD-8621	P35749	1925
PLMD-8647	P35914	80
PLMD-8686	P36048	356
PLMD-8686	P36048	935
PLMD-8765	P36383	115
PLMD-8783	P36528	70
PLMD-8830	P36955	316
PLMD-8857	P37108	105
PLMD-8857	P37108	107
PLMD-8871	P37235	102
PLMD-9056	P38117	200
PLMD-9056	P38117	202
PLMD-9056	P38117	203
PLMD-9058	P38121	84
PLMD-9068	P38144	14
PLMD-9118	P38249	192
PLMD-9160	P38328	121
PLMD-9206	P38613	66
PLMD-9355	P38919	374
PLMD-9355	P38919	70
PLMD-9403	P39023	250
PLMD-9403	P39023	394
PLMD-9403	P39023	399
PLMD-9422	P39086	386
PLMD-9422	P39086	396
PLMD-9472	P39462	11
PLMD-9472	P39462	213
PLMD-9473	P39476	5
PLMD-9473	P39476	61
PLMD-9473	P39476	63
PLMD-9473	P39476	64
PLMD-9473	P39476	7
PLMD-9509	P39688	320
PLMD-9509	P39688	322
PLMD-9531	P39744	384
PLMD-9613	P40018	138
PLMD-9613	P40018	145
PLMD-9667	P40124	286
PLMD-9703	P40261	8
PLMD-9704	P40283	4
PLMD-9845	P40763	140
PLMD-9845	P40763	49
PLMD-9869	P40938	7
PLMD-9921	P41219	98
PLMD-9987	P41814	436
PLMD-10005	P41940	299
PLMD-10016	P42123	58
PLMD-10016	P42123	60
PLMD-10021	P42166	94
PLMD-10059	P42566	227
PLMD-10059	P42566	234
PLMD-10084	P42684	667
PLMD-10162	P43243	602
PLMD-10162	P43243	608
PLMD-10165	P43246	104
PLMD-10171	P43274	17
PLMD-10171	P43274	21
PLMD-10171	P43274	22
PLMD-10171	P43274	23
PLMD-10172	P43275	17
PLMD-10172	P43275	23
PLMD-10173	P43276	21
PLMD-10173	P43276	22
PLMD-10173	P43276	23
PLMD-10176	P43286	3
PLMD-10177	P43287	3
PLMD-10183	P43320	11
PLMD-10183	P43320	120
PLMD-10183	P43320	121
PLMD-10183	P43320	42
PLMD-10183	P43320	68
PLMD-10210	P43535	656
PLMD-10285	P45573	58
PLMD-10285	P45573	90
PLMD-10312	P45973	143
PLMD-10312	P45973	154
PLMD-10312	P45973	32
PLMD-10312	P45973	40
PLMD-10312	P45973	91
PLMD-10319	P46013	1616
PLMD-10319	P46013	263
PLMD-10319	P46013	2652
PLMD-10319	P46013	620
PLMD-10325	P46063	487
PLMD-10325	P46063	88
PLMD-10325	P46063	91
PLMD-10366	P46460	708
PLMD-10366	P46460	709
PLMD-10410	P46777	164
PLMD-10415	P46783	139
PLMD-10437	P46937	494
PLMD-10437	P46937	497
PLMD-10439	P46940	1088
PLMD-10439	P46940	1096
PLMD-10597	P47914	5
PLMD-10605	P47962	164
PLMD-10614	P47989	443
PLMD-10659	P48382	361
PLMD-10671	P48443	10
PLMD-10693	P48552	590
PLMD-10693	P48552	652
PLMD-10693	P48552	756
PLMD-10693	P48552	850
PLMD-10752	P48962	147
PLMD-10752	P48962	52
PLMD-10850	P49662	49
PLMD-10850	P49662	53
PLMD-10872	P49750	540
PLMD-10872	P49750	613
PLMD-10876	P49756	77
PLMD-10878	P49757-3	63
PLMD-10906	P49848	287
PLMD-10918	P49917	432
PLMD-10918	P49917	442
PLMD-10961	P50238	64
PLMD-10978	P50398	210
PLMD-10978	P50398	264
PLMD-10978	P50398	269
PLMD-10981	P50406	258
PLMD-10981	P50406	262
PLMD-11013	P50553	153
PLMD-11014	P50554	142
PLMD-11035	P50750	127
PLMD-11035	P50750	21
PLMD-11035	P50750	35
PLMD-11070	P51114	462
PLMD-11121	P51587	2950
PLMD-11124	P51608	119
PLMD-11124	P51608	210
PLMD-11125	P51610	511
PLMD-11125	P51610	665
PLMD-11165	P51814	656
PLMD-11184	P51881	52
PLMD-11195	P51957	622
PLMD-11230	P52272	651
PLMD-11265	P52565	50
PLMD-11265	P52565	52
PLMD-11284	P52701	1126
PLMD-11286	P52736	541
PLMD-11380	P53131	662
PLMD-11445	P53254	1158
PLMD-11451	P53267	233
PLMD-11490	P53351	363
PLMD-11501	P53396	964
PLMD-11501	P53396	965
PLMD-11546	P53674	235
PLMD-11681	P53985	494
PLMD-11685	P53991	118
PLMD-11685	P53991	124
PLMD-11685	P53991	170
PLMD-11711	P54136	143
PLMD-11845	P54868	276
PLMD-11858	P55008	113
PLMD-11880	P55072	315
PLMD-11885	P55087	295
PLMD-11903	P55199	451
PLMD-11903	P55199	456
PLMD-11903	P55199	465
PLMD-11919	P55285	35
PLMD-11921	P55289	641
PLMD-11921	P55289	642
PLMD-11933	P55769	33
PLMD-11937	P55795	98
PLMD-11939	P55821	143
PLMD-11950	P55907	30
PLMD-12042	P57053	6
PLMD-12050	P57076	93
PLMD-12099	P58252	525
PLMD-12109	P58397	536
PLMD-12187	P59773	107
PLMD-12199	P60008	119
PLMD-12208	P60174	231
PLMD-12249	P60709	50
PLMD-12249	P60709	68
PLMD-12249	P60709	84
PLMD-12271	P60866	8
PLMD-12317	P61081	61
PLMD-12353	P61289	121
PLMD-12353	P61289	212
PLMD-12358	P61313	54
PLMD-12360	P61326	14
PLMD-12366	P61406	360
PLMD-12380	P61586	119
PLMD-12384	P61601	102
PLMD-12385	P61604	36
PLMD-12395	P61764	321
PLMD-12399	P61830	10
PLMD-12399	P61830	15
PLMD-12399	P61830	19
PLMD-12399	P61830	24
PLMD-12399	P61830	28
PLMD-12399	P61830	37
PLMD-12399	P61830	38
PLMD-12399	P61830	5
PLMD-12399	P61830	80
PLMD-12427	P61978	139
PLMD-12433	P61991	7
PLMD-12457	P62149	116
PLMD-12460	P62157	116
PLMD-12461	P62158	116
PLMD-12461	P62158	14
PLMD-12461	P62158	149
PLMD-12461	P62158	78
PLMD-12461	P62158	95
PLMD-12462	P62161	116
PLMD-12471	P62214	330
PLMD-12483	P62258	215
PLMD-12516	P62318	99
PLMD-12519	P62328	4
PLMD-12531	P62424	101
PLMD-12544	P62502	51
PLMD-12554	P62630	55
PLMD-12555	P62631	55
PLMD-12556	P62632	55
PLMD-12570	P62736	217
PLMD-12570	P62736	52
PLMD-12570	P62736	70
PLMD-12570	P62736	86
PLMD-12599	P62805	21
PLMD-12599	P62805	32
PLMD-12599	P62805	60
PLMD-12599	P62805	78
PLMD-12599	P62805	80
PLMD-12600	P62806	17
PLMD-12600	P62806	21
PLMD-12600	P62806	6
PLMD-12601	P62807	6
PLMD-12660	P62906	106
PLMD-12696	P63000	123
PLMD-12696	P63000	130
PLMD-12706	P63017	561
PLMD-12738	P63104	212
PLMD-12753	P63167	49
PLMD-12764	P63215	24
PLMD-12775	P63244	280
PLMD-12779	P63261	50
PLMD-12779	P63261	68
PLMD-12780	P63267	216
PLMD-12780	P63267	51
PLMD-12780	P63267	69
PLMD-12780	P63267	85
PLMD-12789	P63313	4
PLMD-12800	P63328	32
PLMD-12887	P68032	217
PLMD-12887	P68032	52
PLMD-12887	P68032	70
PLMD-12895	P68104	154
PLMD-12895	P68104	165
PLMD-12895	P68104	318
PLMD-12895	P68104	36
PLMD-12895	P68104	5
PLMD-12895	P68104	51
PLMD-12895	P68104	55
PLMD-12895	P68104	62
PLMD-12895	P68104	79
PLMD-12895	P68104	84
PLMD-12896	P68105	165
PLMD-12896	P68105	318
PLMD-12896	P68105	36
PLMD-12896	P68105	55
PLMD-12896	P68105	79
PLMD-12897	P68133	217
PLMD-12897	P68133	52
PLMD-12897	P68133	70
PLMD-12906	P68363	394
PLMD-12906	P68363	60
PLMD-12907	P68366	124
PLMD-12910	P68370	60
PLMD-12912	P68372	103
PLMD-12919	P68431	10
PLMD-12919	P68431	123
PLMD-12919	P68431	15
PLMD-12919	P68431	19
PLMD-12919	P68431	24
PLMD-12919	P68431	28
PLMD-12919	P68431	37
PLMD-12919	P68431	38
PLMD-12919	P68431	5
PLMD-12919	P68431	57
PLMD-12919	P68431	65
PLMD-12919	P68431	80
PLMD-12920	P68433	10
PLMD-12920	P68433	19
PLMD-12920	P68433	24
PLMD-12920	P68433	28
PLMD-12920	P68433	37
PLMD-12920	P68433	5
PLMD-12928	P68696	104
PLMD-13077	P70701	261
PLMD-13862	P78344	431
PLMD-13865	P78347	219
PLMD-13865	P78347	456
PLMD-13868	P78357	489
PLMD-13883	P78415	289
PLMD-13888	P78524	676
PLMD-13889	P78527	1150
PLMD-13889	P78527	2702
PLMD-13889	P78527	2746
PLMD-13889	P78527	3248
PLMD-13889	P78527	3372
PLMD-13893	P78545	318
PLMD-13893	P78545	319
PLMD-13893	P78545	320
PLMD-13904	P80053	254
PLMD-13904	P80053	260
PLMD-13904	P80053	372
PLMD-13904	P80053	391
PLMD-13904	P80053	392
PLMD-13980	P81539	29
PLMD-13981	P81543	29
PLMD-14017	P83111	237
PLMD-14039	P83865	32
PLMD-14045	P83881	44
PLMD-14045	P83881	53
PLMD-14045	P83881	58
PLMD-14046	P83882	53
PLMD-14049	P83916	35
PLMD-14049	P83916	9
PLMD-14075	P84102	16
PLMD-14075	P84102	17
PLMD-14075	P84102	23
PLMD-14083	P84243	28
PLMD-14083	P84243	37
PLMD-14083	P84243	38
PLMD-14084	P84244	28
PLMD-14084	P84244	37
PLMD-14117	P86452	467
PLMD-14117	P86452	479
PLMD-14205	P95989	115
PLMD-14206	P96039	321
PLMD-14207	P96040	39
PLMD-14259	P97333	504
PLMD-14313	P97546	147
PLMD-14373	P98082	163
PLMD-14373	P98082	173
PLMD-14393	P98175	881
PLMD-15034	Q00059	146
PLMD-15034	Q00059	147
PLMD-15045	Q00325	112
PLMD-15046	Q00341	892
PLMD-15061	Q00537	328
PLMD-15070	Q00610	619
PLMD-15079	Q00688	187
PLMD-15112	Q00973	517
PLMD-15112	Q00973	524
PLMD-15123	Q01081	39
PLMD-15124	Q01081-3	39
PLMD-15127	Q01094	185
PLMD-15131	Q01118	466
PLMD-15149	Q01338	318
PLMD-15167	Q01518	287
PLMD-15167	Q01518	298
PLMD-15196	Q01780	754
PLMD-15196	Q01780	835
PLMD-15198	Q01804	1040
PLMD-15199	Q01813	109
PLMD-15209	Q01853	315
PLMD-15220	Q01955	1206
PLMD-15269	Q02318	387
PLMD-15277	Q02383	363
PLMD-15295	Q02556	269
PLMD-15297	Q02566	352
PLMD-15297	Q02566	550
PLMD-15297	Q02566	560
PLMD-15297	Q02566	642
PLMD-15342	Q02880	587
PLMD-15489	Q03164	623
PLMD-15542	Q03468	1054
PLMD-15542	Q03468	170
PLMD-15542	Q03468	297
PLMD-15542	Q03468	448
PLMD-15554	Q03532	444
PLMD-15622	Q03936	454
PLMD-15666	Q04206	218
PLMD-15666	Q04206	221
PLMD-15666	Q04206	310
PLMD-15666	Q04206	314
PLMD-15666	Q04206	315
PLMD-15666	Q04206	37
PLMD-15737	Q04660	577
PLMD-15737	Q04660	581
PLMD-15806	Q05022	769
PLMD-15841	Q05516	387
PLMD-15841	Q05516	396
PLMD-15856	Q05639	165
PLMD-15856	Q05639	318
PLMD-15856	Q05639	36
PLMD-15856	Q05639	51
PLMD-15856	Q05639	55
PLMD-15856	Q05639	62
PLMD-15856	Q05639	79
PLMD-15856	Q05639	84
PLMD-15877	Q05826	119
PLMD-15877	Q05826	20
PLMD-15877	Q05826	276
PLMD-15877	Q05826	285
PLMD-15877	Q05826	298
PLMD-15877	Q05826	299
PLMD-15877	Q05826	315
PLMD-15877	Q05826	39
PLMD-15923	Q05BV3	474
PLMD-15937	Q06033	832
PLMD-15937	Q06033	840
PLMD-15995	Q06287	147
PLMD-16103	Q06839	249
PLMD-16120	Q07065	551
PLMD-16126	Q07133	111
PLMD-16156	Q075Z2	120
PLMD-16157	Q07617	705
PLMD-16157	Q07617	709
PLMD-16167	Q07666	194
PLMD-16167	Q07666	200
PLMD-16191	Q07889	413
PLMD-16191	Q07889	420
PLMD-16192	Q07890	949
PLMD-16192	Q07890	958
PLMD-16206	Q07954	458
PLMD-16220	Q08050	278
PLMD-16220	Q08050	282
PLMD-16226	Q08116	13
PLMD-16226	Q08116	164
PLMD-16226	Q08116	24
PLMD-16242	Q08211	120
PLMD-16242	Q08211	146
PLMD-16270	Q08345	613
PLMD-16270	Q08345	615
PLMD-16272	Q08357	425
PLMD-16272	Q08357	426
PLMD-16361	Q08945	143
PLMD-16389	Q08AN1	435
PLMD-16389	Q08AN1	438
PLMD-16401	Q09161	204
PLMD-16405	Q09666	1184
PLMD-16405	Q09666	1205
PLMD-16405	Q09666	1208
PLMD-16405	Q09666	1312
PLMD-16405	Q09666	1396
PLMD-16405	Q09666	1464
PLMD-16405	Q09666	1642
PLMD-16405	Q09666	1663
PLMD-16405	Q09666	1666
PLMD-16405	Q09666	1844
PLMD-16405	Q09666	1865
PLMD-16405	Q09666	1868
PLMD-16405	Q09666	1932
PLMD-16405	Q09666	1935
PLMD-16405	Q09666	1978
PLMD-16405	Q09666	1999
PLMD-16405	Q09666	2002
PLMD-16405	Q09666	2127
PLMD-16405	Q09666	2130
PLMD-16405	Q09666	2173
PLMD-16405	Q09666	2194
PLMD-16405	Q09666	2197
PLMD-16405	Q09666	2257
PLMD-16405	Q09666	2301
PLMD-16405	Q09666	2696
PLMD-16405	Q09666	2824
PLMD-16405	Q09666	2952
PLMD-16405	Q09666	3080
PLMD-16405	Q09666	3208
PLMD-16405	Q09666	3404
PLMD-16405	Q09666	3583
PLMD-16405	Q09666	3660
PLMD-16405	Q09666	3862
PLMD-16405	Q09666	3990
PLMD-16405	Q09666	4074
PLMD-16405	Q09666	4128
PLMD-16405	Q09666	4139
PLMD-16405	Q09666	4246
PLMD-16405	Q09666	4374
PLMD-16405	Q09666	4448
PLMD-16405	Q09666	4532
PLMD-16405	Q09666	4592
PLMD-16405	Q09666	4603
PLMD-16405	Q09666	807
PLMD-16405	Q09666	935
PLMD-16437	Q0DI31	81
PLMD-16437	Q0DI31	95
PLMD-16581	Q0VBD0	756
PLMD-16716	Q11206	328
PLMD-16814	Q12220	350
PLMD-16976	Q12768	768
PLMD-16989	Q12802	1670
PLMD-16996	Q12830	564
PLMD-16996	Q12830	571
PLMD-17008	Q12873	56
PLMD-17008	Q12873	58
PLMD-17008	Q12873	64
PLMD-17010	Q12879	880
PLMD-17013	Q12888	1175
PLMD-17013	Q12888	135
PLMD-17013	Q12888	1626
PLMD-17021	Q12906	613
PLMD-17023	Q12908	312
PLMD-17023	Q12908	313
PLMD-17037	Q12962	189
PLMD-17044	Q12981	48
PLMD-17044	Q12981	50
PLMD-17047	Q12986	292
PLMD-17050	Q13009	1397
PLMD-17050	Q13009	887
PLMD-17062	Q13061	625
PLMD-17085	Q13129	1150
PLMD-17085	Q13129	1151
PLMD-17085	Q13129	1156
PLMD-17085	Q13129	1470
PLMD-17101	Q13185	143
PLMD-17101	Q13185	21
PLMD-17101	Q13185	44
PLMD-17110	Q13217	407
PLMD-17110	Q13217	46
PLMD-17116	Q13237	521
PLMD-17120	Q13247	242
PLMD-17121	Q13255	740
PLMD-17127	Q13283	5
PLMD-17128	Q13285	100
PLMD-17135	Q13310	361
PLMD-17135	Q13310	524
PLMD-17136	Q13315	1126
PLMD-17136	Q13315	1656
PLMD-17136	Q13315	2643
PLMD-17141	Q13330	532
PLMD-17155	Q13398	348
PLMD-17165	Q13424	109
PLMD-17173	Q13435	507
PLMD-17176	Q13442	126
PLMD-17199	Q13509	19
PLMD-17209	Q13547	432
PLMD-17210	Q13554	301
PLMD-17212	Q13557	301
PLMD-17240	Q13621	722
PLMD-17240	Q13621	735
PLMD-17242	Q13627	11
PLMD-17257	Q13751	1127
PLMD-17276	Q13884	134
PLMD-17277	Q13885	19
PLMD-17295	Q14005	978
PLMD-17296	Q14008	1093
PLMD-17305	Q14103	119
PLMD-17305	Q14103	129
PLMD-17309	Q14117	501
PLMD-17310	Q14118	626
PLMD-17312	Q14123	695
PLMD-17324	Q14149	261
PLMD-17325	Q14151	225
PLMD-17326	Q14152	632
PLMD-17326	Q14152	633
PLMD-17326	Q14152	634
PLMD-17338	Q14172	31
PLMD-17338	Q14172	35
PLMD-17351	Q14204	1371
PLMD-17356	Q14241	38
PLMD-17367	Q14315	886
PLMD-17369	Q14320	5
PLMD-17369	Q14320	95
PLMD-17370	Q14324	1085
PLMD-17372	Q14332	446
PLMD-17384	Q14498	111
PLMD-17414	Q14624	831
PLMD-17414	Q14624	842
PLMD-17415	Q14642	400
PLMD-17415	Q14642	407
PLMD-17426	Q14676	1075
PLMD-17426	Q14676	1104
PLMD-17426	Q14676	1140
PLMD-17426	Q14676	1345
PLMD-17426	Q14676	1740
PLMD-17426	Q14676	45
PLMD-17430	Q14680	639
PLMD-17430	Q14680	650
PLMD-17432	Q14683	1133
PLMD-17432	Q14683	149
PLMD-17432	Q14683	454
PLMD-17439	Q14692	1118
PLMD-17439	Q14692	1144
PLMD-17456	Q14789	1740
PLMD-17456	Q14789	323
PLMD-17456	Q14789	332
PLMD-17456	Q14789	945
PLMD-17459	Q147U1	140
PLMD-17459	Q147U1	149
PLMD-17459	Q147U1	252
PLMD-17459	Q147U1	257
PLMD-17459	Q147U1	261
PLMD-17462	Q14814	267
PLMD-17466	Q14847	75
PLMD-17468	Q14863	233
PLMD-17468	Q14863	236
PLMD-17469	Q14865	336
PLMD-17485	Q14978	80
PLMD-17486	Q14980	1803
PLMD-17496	Q149N8	951
PLMD-17507	Q14CG3	40
PLMD-17510	Q14CM0	8
PLMD-17513	Q14CX7	219
PLMD-17513	Q14CX7	40
PLMD-17513	Q14CX7	48
PLMD-17520	Q15004	15
PLMD-17533	Q15022	403
PLMD-17548	Q15047	1170
PLMD-17548	Q15047	1178
PLMD-17548	Q15047	490
PLMD-17552	Q15051	331
PLMD-17558	Q15059	304
PLMD-17558	Q15059	305
PLMD-17559	Q15061	181
PLMD-17564	Q15075	178
PLMD-17564	Q15075	848
PLMD-17594	Q15269	691
PLMD-17601	Q15293	81
PLMD-17627	Q15399	416
PLMD-17629	Q15417	158
PLMD-17654	Q15545	5
PLMD-17664	Q15596	705
PLMD-17672	Q15643	1399
PLMD-17697	Q15746	603
PLMD-17731	Q15910	505
PLMD-17731	Q15910	509
PLMD-17731	Q15910	510
PLMD-17731	Q15910	735
PLMD-17738	Q15942	25
PLMD-17738	Q15942	295
PLMD-17743	Q16186	34
PLMD-17743	Q16186	42
PLMD-17766	Q16537	449
PLMD-17773	Q16576	159
PLMD-17796	Q16658	353
PLMD-17804	Q16695	10
PLMD-17804	Q16695	15
PLMD-17804	Q16695	24
PLMD-17804	Q16695	28
PLMD-17804	Q16695	37
PLMD-17804	Q16695	38
PLMD-17804	Q16695	80
PLMD-17820	Q16778	6
PLMD-17825	Q16816	304
PLMD-17847	Q17RB8	203
PLMD-17862	Q1ED39	101
PLMD-17907	Q1ZZU3	223
PLMD-17975	Q2KHR3	1550
PLMD-17981	Q2LD37	4998
PLMD-17985	Q2M1P5	1208
PLMD-17989	Q2M296-3	41
PLMD-17990	Q2M2D7	92
PLMD-17992	Q2M2I8	317
PLMD-17996	Q2M389	29
PLMD-17996	Q2M389	33
PLMD-18018	Q2NKX8	1156
PLMD-18018	Q2NKX8	48
PLMD-18018	Q2NKX8	55
PLMD-18028	Q2Q1W2	495
PLMD-18084	Q2TAL5	354
PLMD-18115	Q2WGJ6	503
PLMD-18115	Q2WGJ6	508
PLMD-18116	Q2WGJ9	1304
PLMD-18122	Q2YDW7	231
PLMD-18129	Q32M84	288
PLMD-18134	Q32MZ4	185
PLMD-18142	Q32P51	161
PLMD-18197	Q3B807	548
PLMD-18246	Q3KQV3	467
PLMD-18278	Q3L8U1	738
PLMD-18336	Q3T8J9	1126
PLMD-18378	Q3THG9	265
PLMD-18470	Q3TY93	170
PLMD-18470	Q3TY93	172
PLMD-18589	Q3UHC2	1054
PLMD-18647	Q3UMC0	118
PLMD-18679	Q3UQI9	163
PLMD-18702	Q3UT76	552
PLMD-18702	Q3UT76	554
PLMD-18801	Q3ZLR7	229
PLMD-18811	Q41811	21
PLMD-18868	Q460N5	399
PLMD-18944	Q49A26	108
PLMD-18944	Q49A26	96
PLMD-18951	Q49AL5	116
PLMD-18951	Q49AL5	122
PLMD-18960	Q49MI3	230
PLMD-18960	Q49MI3	275
PLMD-18999	Q4G112	571
PLMD-19006	Q4J8P1	108
PLMD-19006	Q4J8P1	116
PLMD-19006	Q4J8P1	74
PLMD-19007	Q4JB47	29
PLMD-19216	Q53020	120
PLMD-19216	Q53020	130
PLMD-19216	Q53020	156
PLMD-19216	Q53020	204
PLMD-19216	Q53020	231
PLMD-19242	Q53H47	335
PLMD-19242	Q53H47	498
PLMD-19273	Q53SZ7	390
PLMD-19273	Q53SZ7	398
PLMD-19406	Q561S0	350
PLMD-19415	Q562F6	1070
PLMD-19416	Q562R1	69
PLMD-19466	Q58FF3	302
PLMD-19467	Q58FF6	414
PLMD-21115	Q5BJF6	572
PLMD-21115	Q5BJF6	580
PLMD-21155	Q5BKX6-3	746
PLMD-21158	Q5BKZ1	238
PLMD-22090	Q5DU05	841
PLMD-22113	Q5F1R6	2
PLMD-22153	Q5GAN3	80
PLMD-22198	Q5HZI2	237
PLMD-22242	Q5JPF3	945
PLMD-22250	Q5JR59	1075
PLMD-22279	Q5JT25	145
PLMD-22296	Q5JU85	1468
PLMD-22356	Q5K651	432
PLMD-22524	Q5MNZ9	89
PLMD-22524	Q5MNZ9	90
PLMD-22651	Q5RHP9	188
PLMD-22651	Q5RHP9	203
PLMD-22697	Q5S003	147
PLMD-22907	Q5SRN2	503
PLMD-22923	Q5SSZ2	150
PLMD-22963	Q5SWX8	282
PLMD-22980	Q5SY13	7
PLMD-23027	Q5T0Z8	583
PLMD-23035	Q5T1A1	3
PLMD-23035	Q5T1A1	6
PLMD-23055	Q5T2D3	23
PLMD-23060	Q5T2S8	396
PLMD-23060	Q5T2S8	552
PLMD-23070	Q5T3J3	325
PLMD-23091	Q5T5C0	1142
PLMD-23130	Q5T848	732
PLMD-23150	Q5T9S5	1116
PLMD-23161	Q5TAP6	297
PLMD-23161	Q5TAP6	306
PLMD-23161	Q5TAP6	308
PLMD-23186	Q5TCQ9	1389
PLMD-23186	Q5TCQ9	1412
PLMD-23234	Q5TIE3	311
PLMD-23234	Q5TIE3	314
PLMD-23243	Q5TYX0	183
PLMD-23342	Q5UIP0	2367
PLMD-23342	Q5UIP0	43
PLMD-23342	Q5UIP0	519
PLMD-23342	Q5UIP0	521
PLMD-23363	Q5VSL9	722
PLMD-23368	Q5VT06	1735
PLMD-23368	Q5VT06	2076
PLMD-23384	Q5VTR2	610
PLMD-23384	Q5VTR2	614
PLMD-23384	Q5VTR2	769
PLMD-23417	Q5VW36	1548
PLMD-23417	Q5VW36	1558
PLMD-23423	Q5VWM5	185
PLMD-23425	Q5VWN6	323
PLMD-23425	Q5VWN6	324
PLMD-23432	Q5VXH4	183
PLMD-23447	Q5VZ66	218
PLMD-23449	Q5VZB9	225
PLMD-23449	Q5VZB9	228
PLMD-23452	Q5VZI3	158
PLMD-23519	Q5XI73	50
PLMD-23519	Q5XI73	52
PLMD-23543	Q5XIF6	40
PLMD-23597	Q5XXA6	104
PLMD-23687	Q60949	669
PLMD-23760	Q61327	5
PLMD-23838	Q62036	1033
PLMD-23952	Q62879	152
PLMD-24002	Q63226	38
PLMD-24002	Q63226	39
PLMD-24045	Q63598	447
PLMD-24058	Q63644	462
PLMD-24087	Q63HN8	4968
PLMD-24087	Q63HN8	4974
PLMD-24106	Q64152	44
PLMD-24179	Q64478	6
PLMD-24182	Q64514	467
PLMD-24186	Q64522	10
PLMD-24187	Q64523	100
PLMD-24187	Q64523	96
PLMD-24301	Q66K74	527
PLMD-24340	Q68CJ6	29
PLMD-24368	Q68DQ2	1633
PLMD-24377	Q68EF0	191
PLMD-24377	Q68EF0	196
PLMD-24461	Q69YH5	13
PLMD-24461	Q69YH5	6
PLMD-24475	Q69ZF8	435
PLMD-24475	Q69ZF8	437
PLMD-24628	Q6BDS2	1072
PLMD-24663	Q6DRA9	13
PLMD-24663	Q6DRA9	17
PLMD-24663	Q6DRA9	21
PLMD-24663	Q6DRA9	60
PLMD-24698	Q6F5E8	126
PLMD-24701	Q6FI81	163
PLMD-24718	Q6GSS7	100
PLMD-24792	Q6IN85	655
PLMD-24869	Q6KC79	954
PLMD-24904	Q6MZM0	258
PLMD-24909	Q6N043	559
PLMD-24912	Q6N069	24
PLMD-25165	Q6NSI8	670
PLMD-25165	Q6NSI8	672
PLMD-25174	Q6NT04	15
PLMD-25193	Q6NVD6	132
PLMD-25193	Q6NVD6	138
PLMD-25193	Q6NVD6	144
PLMD-25272	Q6P1Q9	113
PLMD-25275	Q6P1S2	185
PLMD-25284	Q6P2C8	134
PLMD-25293	Q6P2Q9	1425
PLMD-25293	Q6P2Q9	1516
PLMD-25293	Q6P2Q9	1517
PLMD-25299	Q6P3S1	362
PLMD-25299	Q6P3S1	369
PLMD-25300	Q6P3S6	564
PLMD-25300	Q6P3S6	569
PLMD-25303	Q6P3W7	688
PLMD-25335	Q6P5E8	768
PLMD-25360	Q6P6T1	586
PLMD-25378	Q6P7R8	155
PLMD-25378	Q6P7R8	156
PLMD-25400	Q6P9G9	315
PLMD-25408	Q6P9S0	398
PLMD-25408	Q6P9S0	424
PLMD-25433	Q6PCE3	501
PLMD-25448	Q6PD62	844
PLMD-25509	Q6PHZ2	299
PLMD-25509	Q6PHZ2	301
PLMD-25524	Q6PIJ6	686
PLMD-25540	Q6PJH3	9
PLMD-25553	Q6PKX4	58
PLMD-25576	Q6Q759	404
PLMD-25576	Q6Q759	957
PLMD-25576	Q6Q759	962
PLMD-25590	Q6R327	1367
PLMD-25594	Q6RFH5	311
PLMD-25597	Q6RI45	1402
PLMD-25609	Q6SJ93	270
PLMD-25650	Q6UB98	1034
PLMD-25650	Q6UB98	1036
PLMD-25650	Q6UB98	928
PLMD-25651	Q6UB99	158
PLMD-25651	Q6UB99	160
PLMD-25688	Q6UX07	50
PLMD-25689	Q6UX15	261
PLMD-25696	Q6UXI9	96
PLMD-25702	Q6UY01	511
PLMD-25705	Q6V1P9	2747
PLMD-25723	Q6W2J9	1323
PLMD-25723	Q6W2J9	1325
PLMD-25724	Q6W3E5	296
PLMD-25724	Q6W3E5	303
PLMD-25741	Q6XBG2	162
PLMD-25747	Q6XPR3	233
PLMD-25757	Q6XZF7	1316
PLMD-25757	Q6XZF7	1317
PLMD-25771	Q6YNX6	116
PLMD-25863	Q6ZMP0	724
PLMD-25868	Q6ZMT9	162
PLMD-25868	Q6ZMT9	164
PLMD-25871	Q6ZMV7	208
PLMD-25871	Q6ZMV7	223
PLMD-25880	Q6ZN16	751
PLMD-25889	Q6ZN57	299
PLMD-25890	Q6ZN66	554
PLMD-25890	Q6ZN66	565
PLMD-25897	Q6ZNG9	25
PLMD-25899	Q6ZNJ8	92
PLMD-25900	Q6ZNL6	1301
PLMD-25906	Q6ZP24	167
PLMD-25908	Q6ZPE2	1222
PLMD-25939	Q6ZQN7	551
PLMD-25941	Q6ZQQ6	1394
PLMD-25943	Q6ZR08	582
PLMD-25968	Q6ZT12	1424
PLMD-25979	Q6ZU35	158
PLMD-25979	Q6ZU35	160
PLMD-25979	Q6ZU35	166
PLMD-25983	Q6ZU80	363
PLMD-25984	Q6ZU82	126
PLMD-25986	Q6ZUM4	499
PLMD-25989	Q6ZUT1	198
PLMD-25989	Q6ZUT1	200
PLMD-25989	Q6ZUT1	204
PLMD-25994	Q6ZV50	300
PLMD-25994	Q6ZV50	307
PLMD-25997	Q6ZVD8	1066
PLMD-26020	Q6ZWY9	6
PLMD-26038	Q70E73	134
PLMD-26060	Q71DI3	28
PLMD-26060	Q71DI3	37
PLMD-26060	Q71DI3	38
PLMD-26060	Q71DI3	5
PLMD-26060	Q71DI3	80
PLMD-26061	Q71F23	303
PLMD-26061	Q71F23	308
PLMD-26083	Q71V39	165
PLMD-26085	Q725I8	8
PLMD-26086	Q726L0	266
PLMD-26087	Q726S1	257
PLMD-26088	Q729S7	611
PLMD-26089	Q72AH0	1040
PLMD-26090	Q72AN0	351
PLMD-26091	Q72BK7	445
PLMD-26092	Q72BN3	718
PLMD-26093	Q72BP0	542
PLMD-26094	Q72BV5	15
PLMD-26095	Q72C27	293
PLMD-26096	Q72CH3	107
PLMD-26097	Q72CI3	430
PLMD-26099	Q72CK1	256
PLMD-26100	Q72D12	329
PLMD-26101	Q72DC4	152
PLMD-26103	Q72DT3	18
PLMD-26103	Q72DT3	91
PLMD-26104	Q72E16	251
PLMD-26105	Q72EI7	165
PLMD-26106	Q72F77	188
PLMD-26107	Q72FD2	180
PLMD-26108	Q72FN1	213
PLMD-26109	Q72FR4	115
PLMD-26110	Q72FV4	187
PLMD-26111	Q72FY3	292
PLMD-26358	Q7KV12	91
PLMD-26373	Q7L014	113
PLMD-26373	Q7L014	389
PLMD-26396	Q7L4E1	96
PLMD-26416	Q7L8A9	146
PLMD-26422	Q7LBC6	1752
PLMD-26430	Q7LGC8	273
PLMD-26431	Q7LXK4	102
PLMD-26431	Q7LXK4	54
PLMD-26529	Q7RTS7	145
PLMD-26531	Q7RTT3	52
PLMD-26531	Q7RTT3	60
PLMD-26532	Q7RTT5	52
PLMD-26532	Q7RTT5	60
PLMD-26595	Q7TPH6	1008
PLMD-26640	Q7TSJ2	785
PLMD-26656	Q7TT50	901
PLMD-26736	Q7Z2G1	152
PLMD-26744	Q7Z2Y5	818
PLMD-26746	Q7Z2Z1	712
PLMD-26746	Q7Z2Z1	715
PLMD-26747	Q7Z2Z2	278
PLMD-26752	Q7Z333	2027
PLMD-26769	Q7Z3H1	287
PLMD-26784	Q7Z406	1657
PLMD-26802	Q7Z4N2	1590
PLMD-26809	Q7Z570	119
PLMD-26809	Q7Z570	125
PLMD-26809	Q7Z570	771
PLMD-26815	Q7Z5H3	648
PLMD-26830	Q7Z624	49
PLMD-26830	Q7Z624	51
PLMD-26835	Q7Z699	224
PLMD-26838	Q7Z6E9	1531
PLMD-26870	Q7Z7A4	568
PLMD-26870	Q7Z7A4	576
PLMD-26871	Q7Z7B0	196
PLMD-26871	Q7Z7B0	39
PLMD-26907	Q80TK0	246
PLMD-26912	Q80TP3	498
PLMD-26912	Q80TP3	502
PLMD-26929	Q80U63	719
PLMD-26959	Q80V94	1028
PLMD-26970	Q80VT5	128
PLMD-27025	Q80Y44	712
PLMD-27025	Q80Y44	729
PLMD-27025	Q80Y44	737
PLMD-27058	Q80ZS5	4
PLMD-27058	Q80ZS5	5
PLMD-27238	Q86L05	122
PLMD-27250	Q86SQ7	395
PLMD-27250	Q86SQ7	399
PLMD-27267	Q86TE4	253
PLMD-27267	Q86TE4	255
PLMD-27281	Q86TV6	302
PLMD-27289	Q86U86	329
PLMD-27297	Q86UD7	92
PLMD-27298	Q86UE4	261
PLMD-27330	Q86V15	1423
PLMD-27335	Q86V40	181
PLMD-27339	Q86V81	235
PLMD-27345	Q86VD1	765
PLMD-27349	Q86VH2	958
PLMD-27351	Q86VI3	398
PLMD-27368	Q86VY4	185
PLMD-27381	Q86W54	59
PLMD-27383	Q86W67	151
PLMD-27411	Q86X55	276
PLMD-27432	Q86XP3	708
PLMD-27469	Q86YR7	435
PLMD-27479	Q86Z20	353
PLMD-28146	Q8BGH2	248
PLMD-28146	Q8BGH2	255
PLMD-28176	Q8BH00	344
PLMD-28182	Q8BH44	453
PLMD-28232	Q8BI22	709
PLMD-28288	Q8BL74	96
PLMD-28294	Q8BLG0	48
PLMD-28316	Q8BMF4	357
PLMD-28316	Q8BMF4	358
PLMD-28316	Q8BMF4	363
PLMD-28440	Q8BVT3	11
PLMD-28440	Q8BVT3	7
PLMD-28550	Q8C0X2	52
PLMD-28550	Q8C0X2	57
PLMD-28550	Q8C0X2	62
PLMD-28550	Q8C0X2	67
PLMD-28550	Q8C0X2	72
PLMD-28550	Q8C0X2	77
PLMD-28584	Q8C419	1047
PLMD-28661	Q8CB76	315
PLMD-28661	Q8CB76	316
PLMD-28661	Q8CB76	321
PLMD-28666	Q8CBD1	591
PLMD-28666	Q8CBD1	653
PLMD-28666	Q8CBD1	778
PLMD-28702	Q8CDN9	274
PLMD-28728	Q8CFI7	1052
PLMD-28767	Q8CGP5	119
PLMD-28769	Q8CGP7	119
PLMD-28850	Q8CVE7	46
PLMD-28851	Q8EY59	456
PLMD-28852	Q8EYE9	197
PLMD-28852	Q8EYE9	198
PLMD-28853	Q8EYL9	101
PLMD-28853	Q8EYL9	98
PLMD-28854	Q8EZX6	2547
PLMD-28855	Q8F003	44
PLMD-28856	Q8F0R9	137
PLMD-28857	Q8F2D0	80
PLMD-28858	Q8F3B7	176
PLMD-28859	Q8F404	105
PLMD-28860	Q8F4G5	33
PLMD-28861	Q8F4Z1	253
PLMD-28862	Q8F500	375
PLMD-28863	Q8F505	242
PLMD-28864	Q8F5P9	228
PLMD-28865	Q8F648	124
PLMD-28866	Q8F699	248
PLMD-28867	Q8F6J3	434
PLMD-28868	Q8F6X4	546
PLMD-28869	Q8F6Y5	903
PLMD-28870	Q8F7C5	247
PLMD-28871	Q8F7C9	102
PLMD-28871	Q8F7C9	99
PLMD-28872	Q8F7K1	655
PLMD-28873	Q8F7K4	231
PLMD-28874	Q8F7U1	11
PLMD-28875	Q8F803	5
PLMD-28875	Q8F803	6
PLMD-28876	Q8F8Y6	188
PLMD-28877	Q8F9E6	85
PLMD-29911	Q8IUE6	120
PLMD-29911	Q8IUE6	128
PLMD-29917	Q8IUH5	296
PLMD-29917	Q8IUH5	299
PLMD-29926	Q8IUW5	240
PLMD-29948	Q8IVE3	226
PLMD-29949	Q8IVF2	1018
PLMD-29949	Q8IVF2	1819
PLMD-29949	Q8IVF2	1822
PLMD-29949	Q8IVF2	2974
PLMD-29949	Q8IVF2	2977
PLMD-29949	Q8IVF2	3139
PLMD-29949	Q8IVF2	3142
PLMD-29949	Q8IVF2	3304
PLMD-29949	Q8IVF2	3307
PLMD-29949	Q8IVF2	3634
PLMD-29949	Q8IVF2	3637
PLMD-29949	Q8IVF2	3799
PLMD-29949	Q8IVF2	3802
PLMD-29949	Q8IVF2	4129
PLMD-29949	Q8IVF2	4132
PLMD-29949	Q8IVF2	4459
PLMD-29949	Q8IVF2	4462
PLMD-29949	Q8IVF2	994
PLMD-29949	Q8IVF2	997
PLMD-29951	Q8IVF4	2809
PLMD-29951	Q8IVF4	3856
PLMD-29955	Q8IVG5	436
PLMD-29958	Q8IVI9	113
PLMD-29960	Q8IVL0	2282
PLMD-29962	Q8IVL5	705
PLMD-29974	Q8IVU3	389
PLMD-29978	Q8IVW4	542
PLMD-29984	Q8IW52	792
PLMD-29984	Q8IW52	801
PLMD-29987	Q8IW93	551
PLMD-29997	Q8IWD5	217
PLMD-30001	Q8IWF6	510
PLMD-30003	Q8IWI9	928
PLMD-30003	Q8IWI9	937
PLMD-30008	Q8IWQ1	143
PLMD-30008	Q8IWQ1	144
PLMD-30023	Q8IWW6	432
PLMD-30029	Q8IWZ4	100
PLMD-30036	Q8IX05	140
PLMD-30037	Q8IX06	490
PLMD-30039	Q8IX09	51
PLMD-30039	Q8IX09	54
PLMD-30072	Q8IXT1	931
PLMD-30088	Q8IY57	94
PLMD-30088	Q8IY57	99
PLMD-30092	Q8IY81	749
PLMD-30092	Q8IY81	763
PLMD-30094	Q8IY92	404
PLMD-30094	Q8IY92	405
PLMD-30101	Q8IYB3	425
PLMD-30111	Q8IYF1	26
PLMD-30136	Q8IYU2	888
PLMD-30142	Q8IYX8	202
PLMD-30156	Q8IZA3	205
PLMD-30158	Q8IZC6	543
PLMD-30158	Q8IZC6	544
PLMD-30181	Q8IZT6	2260
PLMD-30182	Q8IZT8	142
PLMD-30258	Q8K1K9	342
PLMD-30281	Q8K2B3	423
PLMD-30297	Q8K2Q9	392
PLMD-30304	Q8K305	250
PLMD-30321	Q8K3H5	513
PLMD-30495	Q8N0X7	362
PLMD-30495	Q8N0X7	370
PLMD-30495	Q8N0X7	382
PLMD-30517	Q8N163	123
PLMD-30521	Q8N1A6	15
PLMD-30535	Q8N1W2	358
PLMD-30544	Q8N2H4	144
PLMD-30571	Q8N3C0	1609
PLMD-30595	Q8N3Z6	403
PLMD-30595	Q8N3Z6	412
PLMD-30599	Q8N427	81
PLMD-30604	Q8N446	34
PLMD-30611	Q8N4A0	291
PLMD-30625	Q8N4Q0	174
PLMD-30667	Q8N5R6	369
PLMD-30670	Q8N5U0	122
PLMD-30679	Q8N655	140
PLMD-30679	Q8N655	904
PLMD-30679	Q8N655	909
PLMD-30710	Q8N7B6	237
PLMD-30710	Q8N7B6	239
PLMD-30711	Q8N7B6-2	212
PLMD-30723	Q8N7X4	218
PLMD-30729	Q8N859	411
PLMD-30732	Q8N884	301
PLMD-30733	Q8N895	316
PLMD-30737	Q8N8E3	717
PLMD-30742	Q8N8L2	73
PLMD-30752	Q8N8V4	148
PLMD-30752	Q8N8V4	156
PLMD-30793	Q8NA69	226
PLMD-30803	Q8NAP3	1082
PLMD-30836	Q8NBQ5	60
PLMD-30836	Q8NBQ5	62
PLMD-30836	Q8NBQ5	70
PLMD-30840	Q8NBS9	221
PLMD-30843	Q8NBU5	53
PLMD-30843	Q8NBU5	60
PLMD-30854	Q8NC56	264
PLMD-30854	Q8NC56	266
PLMD-30855	Q8NC60	673
PLMD-30856	Q8NC67	336
PLMD-30870	Q8NCL4	452
PLMD-30872	Q8NCM8	2966
PLMD-30883	Q8NCX0	212
PLMD-30884	Q8NCY6	114
PLMD-30884	Q8NCY6	297
PLMD-30884	Q8NCY6	90
PLMD-30886	Q8ND23	761
PLMD-30900	Q8NDG6	1168
PLMD-30901	Q8NDH2	1835
PLMD-30901	Q8NDH2	1853
PLMD-30905	Q8NDM7	1482
PLMD-30928	Q8NEB9	287
PLMD-30933	Q8NEG2	215
PLMD-30949	Q8NEV8	776
PLMD-30952	Q8NEY1	1317
PLMD-30952	Q8NEY1	1320
PLMD-30962	Q8NF91	1383
PLMD-30962	Q8NF91	2003
PLMD-30962	Q8NF91	4333
PLMD-30964	Q8NFA0	274
PLMD-30975	Q8NFP7	73
PLMD-30975	Q8NFP7	75
PLMD-30986	Q8NFW8	399
PLMD-30994	Q8NG31	1670
PLMD-30997	Q8NG57	26
PLMD-30999	Q8NG85	294
PLMD-31007	Q8NGN2	9
PLMD-31015	Q8NHH9	270
PLMD-31016	Q8NHJ6	362
PLMD-31026	Q8NHS4	150
PLMD-31026	Q8NHS4	21
PLMD-31043	Q8NI77	517
PLMD-31043	Q8NI77	534
PLMD-31575	Q8PY15	37
PLMD-31645	Q8R1M2	119
PLMD-31863	Q8TB37	61
PLMD-31874	Q8TBC4	10
PLMD-31874	Q8TBC4	9
PLMD-31901	Q8TBZ9	55
PLMD-31902	Q8TC05	573
PLMD-31902	Q8TC05	574
PLMD-31917	Q8TCB0	443
PLMD-31928	Q8TCN5	446
PLMD-31930	Q8TCS8	569
PLMD-31940	Q8TCY9	371
PLMD-31942	Q8TD10	147
PLMD-31942	Q8TD10	153
PLMD-31954	Q8TD57	1444
PLMD-31954	Q8TD57	2796
PLMD-31959	Q8TDF5	376
PLMD-31963	Q8TDI0	958
PLMD-31963	Q8TDI0	961
PLMD-31966	Q8TDM6	1091
PLMD-31966	Q8TDM6	1092
PLMD-31970	Q8TDQ7	172
PLMD-31977	Q8TDX5	256
PLMD-31984	Q8TE49	586
PLMD-32003	Q8TEK3	1359
PLMD-32016	Q8TEW8	514
PLMD-32016	Q8TEW8	517
PLMD-32016	Q8TEW8	869
PLMD-32016	Q8TEW8	870
PLMD-32026	Q8TF39	336
PLMD-32026	Q8TF39	337
PLMD-32026	Q8TF39	350
PLMD-32026	Q8TF39	352
PLMD-32082	Q8VCH2	47
PLMD-32082	Q8VCH2	50
PLMD-32171	Q8VEM8	107
PLMD-32180	Q8VHG0	167
PLMD-32286	Q8WTW3	377
PLMD-32288	Q8WTX9	292
PLMD-32302	Q8WUA4	148
PLMD-32322	Q8WUQ7	151
PLMD-32322	Q8WUQ7	158
PLMD-32326	Q8WUU5	21
PLMD-32326	Q8WUU5	6
PLMD-32362	Q8WVM7	333
PLMD-32362	Q8WVM7	618
PLMD-32369	Q8WVS4	487
PLMD-32371	Q8WVV4	138
PLMD-32372	Q8WVV4-1	138
PLMD-32387	Q8WWA0	189
PLMD-32401	Q8WWU7	201
PLMD-32405	Q8WWX8	157
PLMD-32410	Q8WWZ7	683
PLMD-32417	Q8WXD0	333
PLMD-32420	Q8WXD9	601
PLMD-32420	Q8WXD9	607
PLMD-32420	Q8WXD9	612
PLMD-32427	Q8WXG6-3	884
PLMD-32429	Q8WXH0	676
PLMD-32439	Q8WXU2	135
PLMD-32441	Q8WXX0	2642
PLMD-32441	Q8WXX0	414
PLMD-32441	Q8WXX0	570
PLMD-32444	Q8WY21	700
PLMD-32444	Q8WY21	702
PLMD-32469	Q8WZ42	11528
PLSLGPNIEIIHEGLDYYALHIRDTLPEDTGYYRVTATNTAGSTSCQAHLQVERLRYKKQEFKSKEEHERHVQKQIDKTLRMAEILSGTESVPLTQVAKEALREAAVLYKPAVSTKTVKGEFRLEIEEKKEERKLRMPYDVPEPRKYKQTTIEEDQRIKQFVPMSDMKWYKKIRDQYEMPGKLDRVVQKRPKRIRLSRWEQFYVMPLPRITDQYRPKWRIPKLSQDDLEIVRPARRRTPSPDYDFYYRPRRRSLGDISDEELLLPIDDYLAMKRTEEERLRLEEELELGFSASPPSRSPPHFELSSLRYSSPQAHVKVEETRKDFRYSTYHIPTKAEASTSYAELRERHAQAAYRQPKQRQRIMAEREDEELLRPVTTTQHLSEYKSELDFMSKEEKSR…	Homo sapiens	25514926
PLMD-32469	Q8WZ42	17400
PLSLGPNIEIIHEGLDYYALHIRDTLPEDTGYYRVTATNTAGSTSCQAHLQVERLRYKKQEFKSKEEHERHVQKQIDKTLRMAEILSGTESVPLTQVAKEALREAAVLYKPAVSTKTVKGEFRLEIEEKKEERKLRMPYDVPEPRKYKQTTIEEDQRIKQFVPMSDMKWYKKIRDQYEMPGKLDRVVQKRPKRIRLSRWEQFYVMPLPRITDQYRPKWRIPKLSQDDLEIVRPARRRTPSPDYDFYYRPRRRSLGDISDEELLLPIDDYLAMKRTEEERLRLEEELELGFSASPPSRSPPHFELSSLRYSSPQAHVKVEETRKDFRYSTYHIPTKAEASTSYAELRERHAQAAYRQPKQRQRIMAEREDEELLRPVTTTQHLSEYKSELDFMSKEEKSR…	Homo sapiens	25514926
PLMD-32469	Q8WZ42	22427
PLSLGPNIEIIHEGLDYYALHIRDTLPEDTGYYRVTATNTAGSTSCQAHLQVERLRYKKQEFKSKEEHERHVQKQIDKTLRMAEILSGTESVPLTQVAKEALREAAVLYKPAVSTKTVKGEFRLEIEEKKEERKLRMPYDVPEPRKYKQTTIEEDQRIKQFVPMSDMKWYKKIRDQYEMPGKLDRVVQKRPKRIRLSRWEQFYVMPLPRITDQYRPKWRIPKLSQDDLEIVRPARRRTPSPDYDFYYRPRRRSLGDISDEELLLPIDDYLAMKRTEEERLRLEEELELGFSASPPSRSPPHFELSSLRYSSPQAHVKVEETRKDFRYSTYHIPTKAEASTSYAELRERHAQAAYRQPKQRQRIMAEREDEELLRPVTTTQHLSEYKSELDFMSKEEKSR…	Homo sapiens	25514926
PLMD-32469	Q8WZ42	25000
PLSLGPNIEIIHEGLDYYALHIRDTLPEDTGYYRVTATNTAGSTSCQAHLQVERLRYKKQEFKSKEEHERHVQKQIDKTLRMAEILSGTESVPLTQVAKEALREAAVLYKPAVSTKTVKGEFRLEIEEKKEERKLRMPYDVPEPRKYKQTTIEEDQRIKQFVPMSDMKWYKKIRDQYEMPGKLDRVVQKRPKRIRLSRWEQFYVMPLPRITDQYRPKWRIPKLSQDDLEIVRPARRRTPSPDYDFYYRPRRRSLGDISDEELLLPIDDYLAMKRTEEERLRLEEELELGFSASPPSRSPPHFELSSLRYSSPQAHVKVEETRKDFRYSTYHIPTKAEASTSYAELRERHAQAAYRQPKQRQRIMAEREDEELLRPVTTTQHLSEYKSELDFMSKEEKSR…	Homo sapiens	25514926
PLMD-32469	Q8WZ42	25023
PLSLGPNIEIIHEGLDYYALHIRDTLPEDTGYYRVTATNTAGSTSCQAHLQVERLRYKKQEFKSKEEHERHVQKQIDKTLRMAEILSGTESVPLTQVAKEALREAAVLYKPAVSTKTVKGEFRLEIEEKKEERKLRMPYDVPEPRKYKQTTIEEDQRIKQFVPMSDMKWYKKIRDQYEMPGKLDRVVQKRPKRIRLSRWEQFYVMPLPRITDQYRPKWRIPKLSQDDLEIVRPARRRTPSPDYDFYYRPRRRSLGDISDEELLLPIDDYLAMKRTEEERLRLEEELELGFSASPPSRSPPHFELSSLRYSSPQAHVKVEETRKDFRYSTYHIPTKAEASTSYAELRERHAQAAYRQPKQRQRIMAEREDEELLRPVTTTQHLSEYKSELDFMSKEEKSR…	Homo sapiens	25514926
PLMD-32469	Q8WZ42	28031
PLSLGPNIEIIHEGLDYYALHIRDTLPEDTGYYRVTATNTAGSTSCQAHLQVERLRYKKQEFKSKEEHERHVQKQIDKTLRMAEILSGTESVPLTQVAKEALREAAVLYKPAVSTKTVKGEFRLEIEEKKEERKLRMPYDVPEPRKYKQTTIEEDQRIKQFVPMSDMKWYKKIRDQYEMPGKLDRVVQKRPKRIRLSRWEQFYVMPLPRITDQYRPKWRIPKLSQDDLEIVRPARRRTPSPDYDFYYRPRRRSLGDISDEELLLPIDDYLAMKRTEEERLRLEEELELGFSASPPSRSPPHFELSSLRYSSPQAHVKVEETRKDFRYSTYHIPTKAEASTSYAELRERHAQAAYRQPKQRQRIMAEREDEELLRPVTTTQHLSEYKSELDFMSKEEKSR…	Homo sapiens	23644510;25514926
PLMD-32469	Q8WZ42	28034
PLSLGPNIEIIHEGLDYYALHIRDTLPEDTGYYRVTATNTAGSTSCQAHLQVERLRYKKQEFKSKEEHERHVQKQIDKTLRMAEILSGTESVPLTQVAKEALREAAVLYKPAVSTKTVKGEFRLEIEEKKEERKLRMPYDVPEPRKYKQTTIEEDQRIKQFVPMSDMKWYKKIRDQYEMPGKLDRVVQKRPKRIRLSRWEQFYVMPLPRITDQYRPKWRIPKLSQDDLEIVRPARRRTPSPDYDFYYRPRRRSLGDISDEELLLPIDDYLAMKRTEEERLRLEEELELGFSASPPSRSPPHFELSSLRYSSPQAHVKVEETRKDFRYSTYHIPTKAEASTSYAELRERHAQAAYRQPKQRQRIMAEREDEELLRPVTTTQHLSEYKSELDFMSKEEKSR…	Homo sapiens	23644510;25514926
PLMD-32469	Q8WZ42	33281
PLSLGPNIEIIHEGLDYYALHIRDTLPEDTGYYRVTATNTAGSTSCQAHLQVERLRYKKQEFKSKEEHERHVQKQIDKTLRMAEILSGTESVPLTQVAKEALREAAVLYKPAVSTKTVKGEFRLEIEEKKEERKLRMPYDVPEPRKYKQTTIEEDQRIKQFVPMSDMKWYKKIRDQYEMPGKLDRVVQKRPKRIRLSRWEQFYVMPLPRITDQYRPKWRIPKLSQDDLEIVRPARRRTPSPDYDFYYRPRRRSLGDISDEELLLPIDDYLAMKRTEEERLRLEEELELGFSASPPSRSPPHFELSSLRYSSPQAHVKVEETRKDFRYSTYHIPTKAEASTSYAELRERHAQAAYRQPKQRQRIMAEREDEELLRPVTTTQHLSEYKSELDFMSKEEKSR…	Homo sapiens	25514926
PLMD-32472	Q8WZ64	922
PLMD-32537	Q91UZ1	1138
PLMD-32743	Q91Z83	34
PLMD-32743	Q91Z83	559
PLMD-32743	Q91Z83	640
PLMD-32743	Q91Z83	72
PLMD-32743	Q91Z83	853
PLMD-32745	Q91ZC1	288
PLMD-32767	Q91ZZ3	12
PLMD-32828	Q922F4	103
PLMD-32863	Q923T9	301
PLMD-32875	Q92499	234
PLMD-32900	Q92522	196
PLMD-32900	Q92522	207
PLMD-32900	Q92522	210
PLMD-32909	Q92541	44
PLMD-32909	Q92541	587
PLMD-32919	Q92560	656
PLMD-32919	Q92560	658
PLMD-32919	Q92560	659
PLMD-32926	Q92575	301
PLMD-32927	Q92576	159
PLMD-32927	Q92576	578
PLMD-32947	Q92608	557
PLMD-32954	Q92616	1663
PLMD-32960	Q92623	165
[truncated: 4,333 more rows]
