# Supplementary material for: CURTAIN—A unique web-based tool for exploration and sharing of MS-based proteomics data
Source: Proc Natl Acad Sci U S A. 2024 Feb 7;121(7):e2312676121. doi: 10.1073/pnas.2312676121 (PMC10873628; doi:10.1073/pnas.2312676121)
Supplement: Supplementary file 10 — Code S02 (ZIP) [file pnas.2312676121.sd09.zip › Alessi-Lab-curtainPTM-4e27155/docs/assets/Methylation_PSP.tsv]

ACC_ID	MOD_RSD	SITE_+/-7_AA
P31946	K51-m1	NLLsVAykNVVGARR
P62258	R4-m1	____MDDrEDLVYQA
P62258	R130-m1	kMkGDYHryLAEFAT
P62258	K153-m1	ENsLVAykAASDIAM
Q04917	R42-m1	EPLsNEDrNLLsVAy
Q04917	K50-m1	NLLsVAykNVVGARR
P61981	K50-m1	NLLsVAykNVVGARR
P27348	K212-m1	tLNEDsykDstLIMQ
P63104	K3-m1	_____MDkNELVQkA
P63104	K49-m1	NLLsVAykNVVGARR
P63104	K85-m1	MAREyREkIEtELRD
P63104	K212-m2	tLsEEsykDstLIMQ
Q9D746	R168-m1	GYGNSGFrPLNCGVY
Q9D746	R185-m1	PSLSYGSrYCSPIYF
Q9D746	R195-m1	SPIYFASrSCQPCYR
Q80VT5	K128-m1	RRRPKPKkPDPIFRD
Q8CET2	R266-m1	EISDQDQrTIQKLMD
Q8CET2	R275-m1	IQKLMDSrERLRYEL
Q8CEQ9	R271-m1	VMSQLELrIQHLErE
Q8CEQ9	R277-m1	LrIQHLErEFSEMKT
Q13541	R63-m1	RkFLMECrNsPVtkt
Q13542	R15-m1	GHQPSQSrAIPTRTV
Q9NRA8	K492-m1	NkLVSTMkAsGtLPs
Q9NRA8	R574-m1	LsQVFQTrAAsADyL
Q9NRA8	R582-m1	AAsADyLrPrIPsPI
Q9NRA8	R584-m1	sADyLrPrIPsPIGF
Q9EST3	R774-m2	TPLSQTSrYTKEQDY
Q9NRA8	R776-m1	tPLsQANrYTkEQDY
Q9NRA8	R948-m1	LEHRPsQrSSsPVGL
O95264	R352-m1	DTDADRPrVEPRAQR
P31387	R275-m1	EMVFTARrRATVTFQ
P31387	R289-m1	QTSGDSWrEQKEKRA
P50406	K258-m2	DSRRLATkHSRkALK
P50406	K262-m2	LATkHSRkALKASLT
Q12888	K135-m1	APAVEEEkGEELEQK
Q12888	R1162-m1	QtMECsLrVPEtVSA
Q12888	K1175-m1	SAAtQTIkNVCEQGT
P70399	R1329-m1	HSSGSSGrGAGPLKG
Q12888	R1338-m1	GkGAGPLrGktsGtE
P70399	R1352-m1	DFALPSSrGGPGKLs
Q12888	R1355-m1	DFALPSsrGGPGkLs
Q12888	R1396-me	GkAPVtPrGrGrrGr
Q12888	R1398-me	APVtPrGrGrrGrPP
Q12888	R1400-me	VtPrGrGrrGrPPSR
Q12888	R1401-me	tPrGrGrrGrPPSRT
Q12888	R1403-me	rGrGrrGrPPSRTTG
Q12888	K1626-m1	LDNLVEGkRKRRsNV
Q13625	R265-m1	SAVAELDrLYkELQL
Q7Z417	K136-m1	QVVDTSLkQTVkANt
Q7Z417	K140-m1	TSLkQTVkANtFGkA
Q7Z417	K269-m1	KPDysEQkGNRVDGS
Q7Z417	R291-m1	TGPGGtsrGkPAVGD
Q7Z417	K293-m1	PGGtsrGkPAVGDML
Q7Z417	R301-m1	PAVGDMLrkssDSKP
Q9NWB1	R134-m1	RFRDPDLrQMFGQFG
Q9JJ43	R316-m2	YGGYAAYrYAQPTPA
Q9JJ43	R368-m1	PLTDAKTrSHADDVG
Q9NWB1	R369-m1	PLTDAKTrSHADDVG
Q9JJ43	R387-m1	SLQASIYrGGYNrFA
Q9NWB1	R388-m1	SLQASIYrGGYNrFA
Q9JJ43	R392-m1	IYrGGYNrFAPY___
Q9NWB1	R393-m1	IYrGGYNrFAPY___
Q9JJ43-3	R337-m2	QGGYAAYrYAQPTPA
Q9NPC4	R179-m1	PVLSDASrIALMWKF
Q12792	R340-m1	RGIRRLIrGPAETEA
Q6IBS0	R340-m1	RGHKRLIrGPGENGD
P22760	R290-m1	WSSLLPErFIKGHVy
Q2M2I8	K317-m3	FSFKLLKkECPIPNV
Q2M2I8	R391-m1	IQPALtPrKRATVQP
Q3UHJ0	R391-m1	IQPALtPrKRATVQP
Q9H7C9	R69-m1	VQtLVIGrGMSEALK
Q9H7C9	R93-m1	KKHGIDVrVLQTEQA
Q13685	R240-m1	GYEDGTIrIWDLkQG
P49588	R198-m1	HyDRIGGrDAAHLVN
P49588	R320-m1	GRPDNTGrGyVLRRI
P49588	R569-m1	TVkNAQVrGGYVLHI
P49588	R633-m1	GsLVAPDrLrFDFTA
P49588	R635-m1	LVAPDrLrFDFTAkG
P49588	R683-m1	AkAIQGLrAVFDEty
Q3THG9	K265-m1	KALTSLLkCGVEDHV
Q9BTE6-2	R299-m1	EVEQVSGrGLPDDHA
Q9BTE6-2	K378-m1	KALTALLkCGAEDHV
Q5JTZ9	R561-m1	RCGLLLDrTNFYAEQ
Q5JTZ9	R575-m1	QGGQASDrGYLVrAG
Q5JTZ9	R580-m1	SDrGYLVrAGQEDVL
Q5JTZ9	R819-m1	RDVAEALrLSKDIGR
Q9NRN7	R161-m1	NkEWETIrSFkDEWt
Q9NY61	K276-m1	PEFSsALkNSHKALK
P50554	K142-m2	PPENFVDkLrESLMS
P50554	R144-m2	ENFVDkLrESLMSVA
Q86UQ4	R2469-m1	NSFPLRNrATLEITK
Q6XBG2	K162-m1	YLRFSDIkKNINSGA
Q9BZC7	K1128-m1	QTLsGGMkRKLsVAI
Q8R420	R605-m2	SQDMAQIrkSLGLCP
Q8R420	R1212-m1	AASTAYTrLTIFNIL
Q8WWZ7	R218-m1	VEIDTFPrGVILIYL
Q8WWZ7	K683-m3	ADILADRkAVIsQGM
Q7TNJ2	R1937-m1	TALSGLVrLGLPSYA
P08183	K1102-m1	LLDGkEIkRLNVQWL
O75027	R10-m2	LLAMHSWrWAAAAAA
Q9NP78	K355-m1	KYYKRLSkEVQNALA
Q96J66	K1265-m2	KAIsKFPkKLHTDVV
O15438	K265-m1	EAWRKQEkQTARHkA
P55096	R366-m2	QSGRMLLrMsQALGr
P55096	R373-m2	rMsQALGrIVLAGrE
P55096	R379-m2	GrIVLAGrEMtRLAG
P61221	K93-m1	RYCANAFkLHRLPIP
P61221	R325-m1	PTENLRFrDAsLVFk
Q8NE71	K163-m1	PEKNRINkAVsEEQQ
Q8NE71	K174-m1	EEQQPALkGkKGKEE
Q8NE71	K176-m1	QQPALkGkKGKEEKS
Q8NE71	K275-m1	ERQVAsLkAANAAEN
Q8NE71	K537-m1	RGNYMTFkKMYQQKQ
Q9UG63	K326-m1	ELEENQMkrFHWEQD
Q9UG63	R327-m1	LEENQMkrFHWEQDQ
Q9NUQ8	R657-m1	GRALNNFrGGVILVS
Q9DBM0	R122-m2	LLDVITGrGHGGKMk
Q6UXT9	R441-m1	sFLGGRRrGGALQRR
Q8C1A9	R151-m1	ENPYYGCrKPKDQVR
Q9NYB9	R205-m1	yRtLEPVrPPVVPND
Q9NYB9	R230-m1	PsQQsPVrtAsVNQR
Q9NYB9-2	R288-m1	VQFysMNrPASRHTP
P00519	K689-m1	RsPHLWKksStLTSs
Q8K4G5	R523-m2	RsPQHFHrPELLSPG
O14639	K529-m1	yRKPPIykQHAALAA
Q8K4G5	R556-m2	SRPNPPFrHHFLPHV
O14639	R726-m1	EMLMVtNrGRNKILR
Q69ZX8	R417-m1	yHsQLDVrSsTPTsY
Q69ZX8	R630-m1	ELLLVTTrGRNRLPK
P19801	K436-m1	RHFNSNFkGGFNFYA
Q12979	R7-m1	_MEPLSHrGLPRLSW
Q6UWZ7	R285-m2	IFLCQALrTFFPNSE
Q6UWZ7	K358-m1	LDDRWQFkRSRLLDt
Q9ULW3	R82-m1	VFFQAEDrFVRRkkk
Q9ULW3	R133-m1	HNTPMGArRRsPFRY
P42765	R370-m1	AHLVHELrRRGGKYA
Q709F0	R86-m1	PKAHQIDrEFKVQKA
Q709F0	R619-m1	NLILGEGrGFEISQG
Q709F0	K690-m1	kIRLLTLkAAHSMDT
Q9H845	R266-m1	PEDKLGIrGSNTCEV
Q9H845	R619-m1	ICAHPLDrTC_____
P11310	R349-m1	WEVDSGRrNtyyASI
P49748	K247-m1	YYTLNGSkLWISNGG
P49748	R286-m1	ITAFVVErGFGGITH
P49748	R644-m1	ISkALVErGGVVTSN
Q9BWD1	R188-m1	VAVLsQNrTENAQkA
Q9H3P7	R485-m1	EIVPVYRrDCHEEVy
Q8N6N7	R9-m1	ALQADFDrAAEDVRK
Q13085	R2047-m2	LMVFANWrGFSGGMK
Q96AP0	R351-m1	CTPsLsPrSHVPsPH
Q96AP0	R364-m1	PHQALVTrPQkPSLE
Q96AP0	K367-m1	ALVTrPQkPSLEFKE
Q96AP0	R383-m1	VGLPCkNrPPFPRTG
P12821	R814-m1	ELINQAArLNGYVDA
P12821	R826-m1	VDAGDsWrSMYETPS
Q8R0I0	R577-m2	LENVVGArNMDVKPL
Q5YD48	R399-m2	GVRGLGGrGYLAYTG
Q5YD48	R409-m2	LAYTGLGrGYHVKGD
Q9UPN3	R1749-m1	MVsLkSGrkVSIFRA
Q9UPN3	R4789-m1	LEDLAADrINRLQAA
Q9UPN3	K6160-m1	LNEMKEFkVEVYQQQ
Q9UPN3	K6604-m1	FQKTLGGkQPVyDTT
Q9UPN3	R7016-m1	KLNDALDrLEELKEF
Q9UPN3	R7361-m1	GGQGNSRrGLNKPsK
Q9UPN3	K7375-m1	KIPtMsKkTTtAsPR
Q9UKV3	R8-m2	MWRRkHPrTSGGTrG
Q9UKV3	R14-m2	PrTSGGTrGVLsGNR
Q9UKV3	R29-m2	GVEYGSGrGHLGTFE
Q9JIX8	R29-m1	GVDYGSGrGQSGPFE
Q9UKV3	K81-m1	ALRVTDLkAALEQrG
Q9UKV3	R87-m1	LkAALEQrGLAKSGQ
Q9UKV3	K103-m1	sALVKRLkGALMLEN
Q9UKV3	K113-m3	LMLENLQkHstPHAA
Q9UKV3	K143-m3	FIkQYLEkQQELLRQ
Q9UKV3	R336-m1	QEQEVLErGGRFTRs
Q9UKV3	R524-m1	DLEPEsDrsAQPLPL
Q9UKV3	R624-m1	ARTHANPrGRPKMGS
Q9UKV3	K654-m2	SASSNSRksLsPGVs
Q9UKV3	K1253-m1	KEREKRRkEQEEEEQ
Q07912	R839-m1	VIQAPGPrAGPCILP
O54967	R854-m1	VIQAPGPrAGPCILP
Q07912	R933-m1	NNSNPGArPPPPRAT
P53396	R379-m1	EVTIFVRrGGPNyQE
P53396	R389-m1	PNyQEGLrVMGEVGK
P53396	R691-m1	GVAIGGDryPGSTFM
P53396	K964-m1	MEFVNkMkkEGkLIM
P53396	K965-m1	EFVNkMkkEGkLIMG
P53396	R986-m1	sINNPDMrVQILkDY
Q8TDX5	K256-m2	QDNPMNPkKYLGSFY
Q99KI0	K409-m1	QALAHGLkCkSQFTI
Q99798	R474-m1	tIVtsYNrNFtGRND
Q99798	R523-m1	GTDGkkFrLEAPDAD
Q99KI0	R648-m2	GPVPDTArYYkkHGI
Q99798	R679-m1	EHAALEPrHLGGRAI
Q86TX2	R24-m1	EPVRIAVrGLAPEQP
P49753	R86-m1	EPVRIAVrGLAPEQP
Q9R0H0	R246-m2	YLkMDNYrIPRENML
P24666	R66-m1	RGQsCMKrHGIPMSH
Q9NPH0	K116-m1	QYHETTLkGGMFAGQ
Q4G176	R56-m1	RALAFGDrIALVDQH
Q4G176	R306-m1	KLMEyyDrHFTQPHA
Q9ULC5	K241-m2	yDAENLGkEHFRKPV
P68133	R30-m1	FAGDDAPrAVFPsIV
P68133	K52-m1	VMVGMGQkDsyVGDE
P68133	K70-m1	kRGILtLkyPIEHGI
P68133	K86-m1	tNWDDMEkIWHHtFy
P68133	K193-m1	DLtDyLMkILtErGy
P68133	R198-m1	LMkILtErGysFVtT
P68133	K217-m1	IVRDIkEkLCyVALD
P68133	K240-m1	ASsssLEksyELPDG
P68133	K328-m1	ALAPstMkIkIIAPP
P62736	R30-m1	FAGDDAPrAVFPsIV
P62736	K52-m1	VMVGMGQkDsyVGDE
P62736	K70-m1	kRGILtLkyPIEHGI
P62736	K86-m1	tNWDDMEkIWHHsFy
P62736	R97-m1	HsFyNELrVAPEEHP
P62736	K193-m1	DLtDyLMkILtErGy
P62736	R198-m1	LMkILtErGysFVtT
P62736	K217-m1	IVRDIkEkLCyVALD
P62736	K240-m1	ASsssLEksyELPDG
P62736	K328-m1	ALAPstMkIkIIAPP
P60709	K18-m1	DNGsGMCkAGFAGDD
P60709	R28-m1	FAGDDAPrAVFPsIV
P60709	K50-m1	VMVGMGQkDsyVGDE
P60709	K68-m1	kRGILtLkyPIEhGI
P60709	H73-m1	tLkyPIEhGIVtNWD
P60711	H73-m1	TLkYPIEhGIVTNWD
P60709	K84-m1	tNWDDMEkIWHHtFy
P60709	K191-m1	DLtDyLMkILtERGy
P60709	K326-m1	ALAPstMkIkIIAPP
Q562R1	K51-m1	VMVGMGQkDCyVGDE
Q562R1	R63-m1	GDEAQSkrGVLTLky
Q562R1	K69-m3	krGVLTLkyPIEHGV
Q562R1	K192-m1	DLtDyLMkILTERGY
Q562R1	R313-m1	MyPGIADrMQKEIIt
P68032	R30-m1	FAGDDAPrAVFPsIV
P68032	K52-m1	VMVGMGQkDsyVGDE
P68032	K70-m1	kRGILtLkyPIEHGI
P68032	K86-m1	tNWDDMEkIWHHtFy
P68032	K193-m1	DLtDyLMkILtErGy
P68032	R198-m1	LMkILtErGysFVtT
P68032	K217-m1	IVRDIkEkLCyVALD
P68032	K240-m1	ASsssLEksyELPDG
P68032	K328-m1	ALAPstMkIkIIAPP
P63261	R28-m1	FAGDDAPrAVFPsIV
P63261	K50-m1	VMVGMGQkDsyVGDE
P63261	K68-m1	kRGILtLkyPIEHGI
P63261	K191-m1	DLtDyLMkILtERGy
P63261	K326-m1	ALAPstMkIkIIAPP
P63267	R29-m1	FAGDDAPrAVFPsIV
P63267	K51-m1	VMVGMGQkDsyVGDE
P63267	K69-m1	kRGILtLkyPIEHGI
P63267	K85-m1	tNWDDMEkIWHHsFy
P63267	R96-m1	HsFyNELrVAPEEHP
P63267	K192-m1	DLtDyLMkILtErGy
P63267	R197-m1	LMkILtErGysFVtT
P63267	K216-m1	IVRDIkEkLCyVALD
P63267	K239-m1	ASsssLEksyELPDG
P63267	K327-m1	ALAPstMkIkIIAPP
Q6TDP4	R73-m1	SVAHNSKrHYHDAFV
Q5JWF8	R74-m2	LLQQALPrKAITHLK
Q9Y614	K62-m2	DLGSQYCkCGYAGEP
Q9H568	R357-m2	YQSEWMSrEEYGEHM
Q9H568	R365-m2	EEYGEHMrM______
P12814	R261-m1	KAETAANrICKVLAV
P12814	R291-m1	sDLLEWIrRTIPWLE
P35609	R83-m1	LEVISGErLPkPDRG
P35609	K86-m1	ISGErLPkPDRGKMR
P35609	R268-m1	QAETAANrICKVLAV
Q8K551	R64-m1	LEVISGErLPRPDKG
Q08043	R90-m1	LEVISGErLPrPDKG
Q08043	R93-m1	ISGErLPrPDKGKMR
Q08043	R275-m1	QAETAANrICkVLAV
O88990	R857-m1	YITPEELrrELPAEQ
O88990	R858-m1	ITPEELrrELPAEQA
O43707	R280-m1	KAETAANrICkVLAV
O43707	R310-m1	sDLLEWIrRtIPWLE
O43707	R319-m1	tIPWLEDrVPQktIQ
O43707	R469-m1	DLAAHQDrVEQIAAI
O43707	K779-m1	AsFNHFDkDHGGALG
O43707	R805-m1	GYDVENDrQGEAEFN
O43707	R868-m1	FITAEELrRELPPDQ
P61163	R66-m1	GPKAEEHrGLLSIrY
P61163	R72-m1	HrGLLSIrYPMEHGI
P61163	R313-m1	LFkGFGDrLLSEVkK
P42025	R313-m1	LFKGFGDrLLSEVkK
Q9P1U1	R102-m1	QVVFKYLrAEPEDHY
Q9P1U1	R123-m1	PLNTPENrEYLAEIM
Q9H9F9	R69-m1	RAVCARGrGGArGAs
Q9H9F9	R73-m1	ARGrGGArGAsGPQV
D3ZAQ1	R73-m1	ARGRGGArGGLGPQV
Q9H981	K507-m2	AISLFEGkALGLDkA
Q03154	R386-m1	LHEAVFLrGVDIYTR
Q96M93	K500-m1	ItESSPFkSGMsMAs
Q96M93	K511-m1	sMAsRLCkAAMLSRF
O43184	R430-m1	GGQKCGNrFVEEGEE
O43184	R449-m2	EPEECMNrCCNATTC
Q9Y3Q7	K440-m2	SGPCCTSkCELSIAG
Q9H013	R921-m1	TRGLQGGrCRVEKTK
Q60813	R20-m2	SLSSPQIrRIALKEA
Q8TC27	R551-m2	WRNLICGrLVCTYPT
Q9BZ11	K187-m1	GHRDPGNkAGMTSLP
Q13443	R772-m1	EVPIyANrFAVPtyA
Q9H324	R257-m1	MMVAyHGrRDVEQYV
P58397	K536-m3	GkCItVGkKPESIPG
Q8TE56	R864-m1	NLHPCQSrWVAGPWS
Q68SA9	R1644-m1	RSCPPLSrGVPsRGH
Q68SA9	R1653-m1	VPsRGHQrVArR___
Q68SA9	R1656-m1	RGHQrVArR______
Q8BLI0	R1724-m1	TRYCEKVrQLKLCQL
Q8BLI0	R1735-m1	LCQLGQFrSRCCGTC
P55265	R4-m1	____MNPrQGYSLsG
P55265	R26-m1	GYEHRQLrYQQPGPG
P55265	R26-m2	GYEHRQLrYQQPGPG
Q99MU3	R30-m2	SHEHSKWrYPQPQGP
Q99MU3	R42-m2	QGPESYPrSFQLQQI
P55265	K48-m1	LKQIEFLkGQLPEAP
Q99MU3	R55-m2	QIEFLkGrLPEAPLI
Q99MU3	R79-m2	FLPGHWPrFPGPPAQ
P55265	R91-m1	RGRQVDIrGVPrGVH
P55265	R95-m1	VDIrGVPrGVHLRSQ
P55265	R114-m1	GFQHPsPrGRSLPQR
P55265	R1096-m1	sAFEDGLrHPFIVNH
P84309	R23-m1	TAASPAPrGGPEHRA
P97490	R55-m1	QRFIHGHrGGGGGGV
P35611	R27-m1	HkERyFDrVDENNPE
P35611	R531-m1	LCGVVMDrsLVQGEL
Q9UEY8	R27-m1	HkERYFDrINENDPE
Q9QYB5	R138-m1	VKGEKLTrCKLASLY
Q9UEY8	K340-m1	LHVLDFQkYKAFTYT
Q9QYB5	R376-m1	IEFEGLMrTLDNLGY
Q9QYB5	R384-m1	TLDNLGYrTGYAYRH
Q9UEY8	R390-m1	yRTGYAyrHPLIREK
P08319	K120-m1	CGKIsNLksPASDQQ
Q9BV57	R32-m1	PVGLEQLrRLGVLYW
Q9JKL8	R16-m1	SLASGNVrSLPSQQM
Q9H2P0	R296-m1	sLAsGNVrSLPSQQM
Q9H2P0	R306-m1	PSQQMVNrLSIPKPN
Q9H2P0	R348-m1	YSVGQsMrLGLGGNA
Q9Z103	R348-m2	YGVGQSVrLGLGGNA
Q9H2P0	R385-m1	YGLGSEQrSQAPArY
Q9H2P0	R391-m1	QrSQAPArYsLQSAN
Q9H2P0	K408-m1	SLSSGQLksPsLsQs
Q9H2P0	K716-m1	sPSLAPVkRTyEQME
Q96SZ5	R28-m1	FRGSGGGrGASDRDA
P30542	K214-m2	IRKQLNKkVSASSGD
P30542	K224-m2	ASSGDPQkYYGKELK
Q8NDY3	R268-m1	RKWSSEGrGGRRGHD
P35348-8	K321-m1	QPPPPGFkRFSCLSL
P35368	R389-m2	GGCAYTYrPWTrGGS
P35368	R393-m2	YTYrPWTrGGSLErS
P35368	R399-m2	TrGGSLErSQSrKDS
P35368	R403-m2	SLErSQSrKDSLDDs
Q01338	K333-m1	PDRGPRAkGKTRAsQ
Q01338	R368-m1	GsGHGEErGGGAKAS
P08588	R357-m2	HRELVPDrLFVFFNW
P10109	R149-m1	YGLTDRSrLGCQICL
Q16186	R27-m1	NkyLVEFrAGKMsLk
Q16186	K34-m1	rAGKMsLkGTtVtPD
Q16186	K42-m1	GTtVtPDkRKGLVYI
Q5NDL2	K378-m1	ARSTEYRkILNQNEL
Q08117	R7-m1	_MMFPQSrHsGsSHL
P55196	R178-m1	KREKEALrQAsDKDD
P55196	K1014-m1	IITVtLKkQNGMGLS
P55196	R1117-m1	MQRISDRrGsGKPRP
P55196	K1186-m1	QPPsPGGksAyAsGT
P55196	K1716-m1	QRNASyLkTQVLsPD
Q8TED9	K376-m1	CDHGKGKkSsLAELk
Q8TED9	K383-m1	kSsLAELkGsMSRAA
Q8TED9	K441-m1	KERWCRLkCNTLyFH
Q8N4X5	K332-m1	KKCSAGLkLsNLMNL
Q9Y4W6	R624-m1	TkEQLLDrMCMTLGG
Q6ULP2	R130-m1	TSIDGMErPGNLNKV
A6NIR3	K264-m1	EKGSHPDkERKAPEN
Q8NEM8	K872-m1	PATCRNIkkYSTSWT
Q8NEM8	K873-m1	ATCRNIkkYSTSWTA
Q8CJG0	R256-m2	kPLTDSQrVKFTKEI
Q99943	R270-m1	REISTDGrGGGDyLK
Q6UWP7	R244-m1	GFTFVVDrLrEGkNL
Q6UWP7	R244-m2	GFTFVVDrLrEGkNL
Q6UWP7	R246-m1	TFVVDrLrEGkNLDA
O00116	K628-m1	KLRKQWLkESIsDVG
A2ASQ1	R1183-m1	YTSRPVGrTTAPLTT
A2ASQ1	R1192-m1	TAPLTTRrPPTTTAS
P29755	R13-m2	SIEDGIKrIQDDCPK
P29755	R23-m2	DDCPKAGrHNYIFVM
Q6RW13	R113-m1	VYHMYRErGGELLVH
P21549	K228-m3	SFSDKAKkKMySRKT
O43865	R249-m1	PNVFKKIrGIVEESV
O43865	R418-m1	TPELTWErVRsQVDH
O43865	R529-m1	PFkPNyYrY______
Q96HN2	R499-m1	TPELTWErVRsQVDH
Q96HN2	R514-m1	VIWPDGkrIVLLAEG
Q96HN2	R610-m1	PFkPNyYrY______
Q5TGY3	R151-m1	HLDCGGLrLSrPPAP
Q5TGY3	R154-m1	CGGLrLSrPPAPPPG
Q6PAL7	R675-m1	KtGGFGGrGGGHAAK
Q5TGY3	R678-m1	KAGGFGGrGGGHAAK
Q6PAL7	R887-m1	GLATFPSrGAKAsPV
Q5TGY3	R891-m1	GLATFPSrGAkAsPV
Q5TGY3	R1286-m1	ACsAKKErGGAAAKA
Q09666	R149-m1	DLGEtQsrTItVtRR
Q09666	R270-m1	kGLDLGGrGGVQVPA
Q09666	R330-m1	QtPkAGLrVsAPEVs
Q09666	K530-m1	PGVQGDVkGPQVALk
Q09666	K537-m1	kGPQVALkGsRVDIE
Q09666	R556-m1	EGtLtGPrLGsPSGk
Q09666	K584-m1	NVAAPKVkGGVDVtL
Q09666	K807-m1	kLKGPkFkMPEMNIK
Q09666	K828-m1	PDVDLHLkGPNVkGE
Q09666	K855-m1	kVPDVELksAkMDID
Q09666	K891-m1	kFsMPGFkAEGPEVD
Q09666	K935-m1	kLKGPkFkMPEMNIk
Q09666	K956-m1	PDVDLHMkGPKVkGE
Q09666	K1012-m1	kFsMPsLkGEGPEFD
Q09666	K1024-m1	EFDVNLskANVDIsA
Q09666	K1077-m1	PDVDLDLkGPkMkGN
Q09666	K1080-m1	DLDLkGPkMkGNVDI
Q09666	K1082-m1	DLkGPkMkGNVDIsA
Q09666	K1184-m1	kLKGPkFkMPEMHFk
Q09666	K1191-m1	kMPEMHFktPkIsMP
Q09666	K1205-m1	PDVDLHLkGPkVkGD
Q09666	K1208-m1	DLHLkGPkVkGDVDV
Q09666	K1268-m1	kFsMPGFkGEGREVD
Q09666	K1312-m1	kLKGPkFkMPEMHFk
Q09666	K1319-m1	kMPEMHFkAPKIsMP
Q09666	K1333-m1	PDVDLNLkGPkLKGD
Q09666	K1336-m1	DLNLkGPkLKGDVDV
Q09666	K1396-m1	kFsMPGFkGEGPEVD
Q09666	K1461-m1	PDVGLHLkGPkMKGD
Q09666	K1464-m1	GLHLkGPkMKGDyDV
Q09666	K1524-m1	kFsMPGFkGEGPEVD
Q09666	K1568-m1	kLKGPkFkMPsMNIQ
Q09666	K1589-m1	PDVGLNLkAPKLKTD
Q09666	K1642-m1	kLKGPkFkMPEMHFk
Q09666	K1649-m1	kMPEMHFkAPkIsMP
Q09666	K1663-m1	PDVDLHLkGPkVKGD
Q09666	K1666-m1	DLHLkGPkVKGDMDV
Q09666	K1726-m1	kFsMPGFkAEGPEVD
Q09666	K1791-m1	PDVDLNLkGPkLkGE
Q09666	K1794-m1	DLNLkGPkLkGEIDA
Q09666	K1844-m1	kLKGPkFkMPEMHFk
Q09666	K1851-m1	kMPEMHFkAPkIsMP
Q09666	K1865-m1	PDVDLHLkGPkVKGD
Q09666	K1868-m1	DLHLkGPkVKGDADV
Q09666	K1911-m1	kLKGPkFkMPDMHFk
Q09666	K1918-m1	kMPDMHFkAPkIsMP
Q09666	K1932-m1	PDVDLHLkGPkVkGD
Q09666	K1935-m1	DLHLkGPkVkGDVDV
Q09666	K1978-m1	kLKGPkFkMPEMHFk
Q09666	K1985-m1	kMPEMHFktPkIsMP
Q09666	K1999-m1	PDVDLHLkGPkVKGD
Q09666	K2002-m1	DLHLkGPkVKGDMDV
Q09666	K2062-m1	kFsMPGFkAEGPEVD
Q09666	K2113-m1	KMPEMHFkAPkIsMP
Q09666	K2127-m1	PDVDLHLkGPkVkGD
Q09666	K2130-m1	DLHLkGPkVkGDVDV
Q09666	K2173-m1	KLKGPkFkMPEMHFk
Q09666	K2180-m1	kMPEMHFktPKIsMP
Q09666	K2194-m1	PDVNLNLkGPkVKGD
Q09666	K2197-m1	NLNLkGPkVKGDMDV
Q09666	K2257-m1	kFsMPGFkGEGPEVD
Q09666	K2301-m1	kLKGPkFkMPEMHFk
E9Q616	K2306-m1	PDVDFNLkGPKIKGD
Q09666	K2308-m1	kMPEMHFktPKIsMP
Q09666	K2322-m1	PDVDFNLkGPkIkGD
Q09666	K2325-m1	DFNLkGPkIkGDVDV
Q09666	K2375-m1	kWKTPKFkMPDMHFk
Q09666	K2382-m1	kMPDMHFkAPkIsMP
Q09666	K2396-m1	PDLDLHLksPKAKGE
Q09666	K2442-m1	kLKGPkFkMPDMHFk
Q09666	K2449-m1	kMPDMHFkAPNIsMP
Q09666	K2463-m1	PDVDLNLkGPkIKGD
Q09666	K2466-m1	DLNLkGPkIKGDVDV
Q09666	K2509-m1	QAPDWHLkMPkMKMP
Q09666	K2524-m1	kFsMPGFkAEGPEVD
Q09666	K2589-m1	PDFDLHLkGPkVkGD
Q09666	K2592-m1	DLHLkGPkVkGDVDV
Q09666	K2652-m1	kFsMPGFkGEGPDGD
Q09666	K2696-m1	kLKGPkFkMPEMNIk
Q09666	K2717-m1	PDIDLNLkGPKVkGD
Q09666	K2780-m1	kIsMPGFkGEGPDVD
Q09666	K2824-m1	kWKsPkFkMPEMHFk
Q09666	K2831-m1	kMPEMHFktPKIsMP
Q09666	K2872-m1	kGPEVDLkGPKVDID
Q09666	K2908-m1	kFsMPGFkAEGPEVD
Q09666	K2952-m1	kLKGPkFkMPEMNIk
Q09666	K2973-m1	PDFDLHLkGPkVkGD
Q09666	K2976-m1	DLHLkGPkVkGDVDI
Q09666	K3036-m1	kFsMPGFkGEGPDVD
Q09666	K3080-m1	kLKGPkFkMPEMNIk
Q09666	K3101-m1	PDIDLNLkGPKVkGD
Q09666	K3106-m1	NLkGPKVkGDMDVsL
Q09666	K3164-m1	kIsMPGFkGEGPEVD
Q09666	K3208-m1	kLKGPkFkMPEMNIk
Q09666	K3229-m1	PDLDLNLkGPkMKGE
Q09666	K3303-m1	PEIDLNLkGskLkGD
Q09666	K3306-m1	DLNLkGskLkGDVDV
Q09666	K3404-m1	kVKGSKFkMPFLsIs
Q09666	K3425-m1	PDVELNLksPKVkGD
Q09666	K3445-m1	PNLEGDFkGPkVDIk
Q09666	K3553-m1	PDIDLNLkGPKVkGD
Q09666	K3583-m1	EVDIkGPkVDINAPD
Q09666	K3616-m1	kFsMPGFkGEGPEVD
Q09666	K3660-m1	kLKGPkFkMPEMNIk
Q09666	K3681-m1	PDFDLNLkGPkMKGD
Q09666	K3684-m1	DLNLkGPkMKGDVVV
Q09666	K3727-m1	NIEGsEGkFKGPKFK
Q09666	K3741-m1	KIPEMHLkAPkIsMP
Q09666	K3755-m1	PDIDLNLkGPKVkGD
Q09666	K3818-m1	kFsMPGFkGEGPDVD
Q09666	K3862-m1	kLKGPkFkMPEMNIk
Q09666	K3883-m1	PDIDLNLkGPKVkGD
Q09666	K3888-m1	NLkGPKVkGDMDVsL
Q09666	K3946-m1	kIsMPGFkGEGPEVD
Q09666	K3990-m1	kLKGPkFkMPEMNIk
Q09666	K4011-m1	PDFDLHLkGPkVkGD
Q09666	K4014-m1	DLHLkGPkVkGDVDV
Q09666	K4074-m1	kFsMPGFkGEGPEVD
Q09666	K4125-m1	kMPDLHLkAPkIsMP
Q09666	K4128-m1	DLHLkAPkIsMPEVD
Q09666	K4139-m1	PEVDLNLkGPkMKGD
Q09666	K4142-m1	DLNLkGPkMKGDVDV
Q09666	K4202-m1	kFsMPGFkGEGPDVD
Q09666	K4246-m1	kLKGPkFkMPEMNIk
Q09666	K4267-m1	PDFDLHLkGPkVkGD
Q09666	K4270-m1	DLHLkGPkVkGDVDV
Q09666	K4330-m1	kFsMPGFkGEGPDVD
Q09666	K4374-m1	kLKGPkFkMPEMNIk
Q09666	K4395-m1	PDIDFNLkGPKVkGD
Q09666	K4448-m1	kLKGPkFkMPEMNIk
Q09666	K4469-m1	PDFDLHLkGPkVkGD
Q09666	K4472-m1	DLHLkGPkVkGDVDV
Q09666	K4515-m1	KMPDVHFksPQIsMs
Q09666	K4529-m1	sDIDLNLkGPkIKGD
Q09666	K4532-m1	DLNLkGPkIKGDMDI
Q09666	K4589-m1	kMPDLHLkAPkIsMP
Q09666	K4592-m1	DLHLkAPkIsMPEVD
Q09666	K4603-m1	PEVDLNLkGPkVKGD
Q09666	K4606-m1	DLNLkGPkVKGDMDI
Q09666	K4666-m1	kFsMPGFkGEGPDVD
Q09666	K4731-m1	PDIDLNLkGPKVkGD
Q09666	K4794-m1	kFsMPGFkGEGPDVD
Q09666	K4859-m1	PDVDLDLkGPKVkGD
Q09666	K4879-m1	PkVEGtLkGPEVDLk
Q09666	K4886-m1	kGPEVDLkGPRLDFE
Q09666	K4945-m1	EGGEVDLkGPkVEAP
Q09666	K4985-m1	PkFGFGAksPkADIk
Q09666	K4992-m1	ksPkADIksPsLDVt
E9Q616	K5087-m1	PDLDMNLkGPsLKGD
Q09666	K5098-m1	PDVEFDIksPKFkAE
Q09666	K5204-m1	PDVNVNLkGPkIkGD
Q09666	K5207-m1	NVNLkGPkIkGDVPs
Q09666	K5281-m1	EGPDVsLkGPGVDLP
Q09666	K5307-m1	PDLDLNLkGPsLkGD
Q09666	K5312-m1	NLkGPsLkGDLDAsV
Q09666	K5323-m1	DAsVPsMkVHAPGLN
Q09666	K5434-m1	PQVsGELkGPGVDVN
Q09666	K5443-m1	PGVDVNLkGPrIsAP
Q09666	R5446-m1	DVNLkGPrIsAPNVD
Q09666	K5524-m1	QIsGPEIkGGLkGsE
Q09666	K5528-m1	PEIkGGLkGsEVGFH
Q09666	K5598-m1	KGsGGEWkGPQVssA
Q09666	K5723-m1	KFNFskPkGkGGVtG
Q09666	K5725-m1	NFskPkGkGGVtGsP
Q09666	K5744-m1	sGskGDLksskAsLG
Q09666	K5772-m1	kGKFsLFkskKPRHR
Q09666	K5774-m1	KFsLFkskKPRHRsN
Q09666	K5833-m1	GGLGskskGHyEVtG
Q8IVF2	K270-m1	KFQSIKskRGPGPQR
Q8IVF2	R327-m1	RRkFLNLrFRtGsGQ
Q8IVF2	R344-m1	SSTGQPGrGFQsGVG
XP_003688945	K738-m1	KGPHVDLkGPKVDVK
Q8IVF2	K774-m1	KMPKVDLkGPKLDLk
Q8IVF2	K781-m1	kGPKLDLkGPKAEVT
XP_003688945	K911-m1	KGPHVDLkGPKVDVK
Q8IVF2	K932-m1	kMPKVDLkGPQIDVk
Q8IVF2	K939-m1	kGPQIDVkGPkLDLk
Q8IVF2	K942-m1	QIDVkGPkLDLkGPK
Q8IVF2	K946-m1	kGPkLDLkGPKAEVT
Q8IVF2	K994-m3	ADkDVtAkDSkFKMP
Q8IVF2	K997-m3	DVtAkDSkFKMPKFk
Q8IVF2	K1018-m1	sAPGKSIkALVDVsA
XP_003688945	K1074-m1	KGPHVDLkGPKVDVK
Q8IVF2	K1097-m1	kMPkVALkGPQVDVk
Q8IVF2	K1104-m1	kGPQVDVkGPKLDLK
XP_003688945	K1245-m1	KGPHVDLkGPKVDVK
Q8IVF2	K1258-m1	MPsLKMPkVDLkGPQ
Q8IVF2	K1262-m1	KMPkVDLkGPQVEVR
XP_003688945	K1418-m1	KGPHVDLkGPKVDVK
Q8IVF2	K1427-m1	KVPKVDLkGPEIDIk
Q8IVF2	K1434-m1	kGPEIDIkGPKLDLK
XP_003688945	K1591-m1	KGPHVDLkGPKVDVK
Q8IVF2	K1592-m1	KMPKVDLkGPQIDVk
Q8IVF2	K1599-m1	kGPQIDVkGPkLDLk
Q8IVF2	K1602-m1	QIDVkGPkLDLkGPK
Q8IVF2	K1606-m1	kGPkLDLkGPKVEVT
Q8IVF2	K1738-m1	LPEGAGFkGHLPKVQ
XP_003688945	K1744-m1	KGPHVDLkGPKVDVK
Q8IVF2	K1757-m1	KMPKVALkGPQMDVk
Q8IVF2	K1764-m1	kGPQMDVkGPkLDLk
Q8IVF2	K1767-m1	QMDVkGPkLDLkGPK
Q8IVF2	K1771-m1	kGPkLDLkGPKAEVM
Q8IVF2	K1819-m3	ADkDVtAkDSkFKMP
Q8IVF2	K1822-m3	DVtAkDSkFKMPKFk
XP_003688945	K1917-m1	KGPHVDLkGPKVDVK
Q8IVF2	K1922-m1	KMPKVDLkGPQTDVk
Q8IVF2	K1929-m1	kGPQTDVkGAKLDLk
Q8IVF2	K1936-m1	kGAKLDLkGPKAEVT
Q8IVF2	K2087-m1	KMPKVDLkGPQVDIk
XP_003688945	K2090-m1	KGPHVDLkGPKVDVK
Q8IVF2	K2094-m1	kGPQVDIkGPkLDLK
Q8IVF2	K2252-m1	KVPKVDLkGPEIDIk
Q8IVF2	K2259-m1	kGPEIDIkGPKLDLK
XP_003688945	K2262-m1	KGPHVDLkGPKVDVK
Q8IVF2	K2417-m1	KMPKVDLkGPQIDVk
Q8IVF2	K2424-m1	kGPQIDVkGPkLDLk
Q8IVF2	K2427-m1	QIDVkGPkLDLkGPK
Q8IVF2	K2431-m1	kGPkLDLkGPKTDVM
Q8IVF2	K2589-m1	KGPQLDVkGPKLDLk
Q8IVF2	K2596-m1	kGPKLDLkGPKAEVT
XP_003688945	K2694-m1	KGPHVDLkGPKVDVK
Q8IVF2	K2747-m1	KMPEVDLkGPQIDVk
Q8IVF2	K2754-m1	kGPQIDVkGPNVDLk
Q8IVF2	K2761-m1	kGPNVDLkGPKAEVT
XP_003688945	K2867-m1	KGPHVDLkGPKVDVK
Q8IVF2	K2912-m1	KMPKVDLkGPQIDVk
Q8IVF2	K2919-m1	kGPQIDVkGPkLDLk
Q8IVF2	K2922-m1	QIDVkGPkLDLkGPK
Q8IVF2	K2926-m1	kGPkLDLkGPKAEVT
Q8IVF2	K2974-m3	ADkDVtAkDSkFKMP
Q8IVF2	K2977-m3	DVtAkDSkFKMPKFk
Q8IVF2	K3077-m1	KMPKVDRkGPQIDVk
Q8IVF2	K3084-m1	kGPQIDVkGPkLDLk
Q8IVF2	K3087-m1	QIDVkGPkLDLkGPK
Q8IVF2	K3091-m1	kGPkLDLkGPKTDVT
Q8IVF2	K3139-m3	ADkDVtAkDSkFKMP
Q8IVF2	K3142-m3	DVtAkDSkFKMPKFk
XP_003688945	K3192-m1	KGPHVDLkGPKVDVK
Q8IVF2	K3249-m1	KGPQIDIkGPKLDLk
Q8IVF2	K3256-m1	kGPKLDLkGPKMDVT
Q8IVF2	K3304-m3	ADkDVtAkDSkFKMP
Q8IVF2	K3307-m3	DVtAkDSkFKMPKFK
XP_003688945	K3365-m1	KGPHVDLkGPKVDVK
Q8IVF2	K3407-m1	kMPKVDLksPQVDIk
Q8IVF2	K3414-m1	ksPQVDIkGPKLDLK
XP_003688945	K3538-m1	KGPHVDLkGPKVDVK
Q8IVF2	K3572-m1	KTPKVDLkGPQIDVk
Q8IVF2	K3579-m1	kGPQIDVkGPkLDLk
Q8IVF2	K3582-m1	QIDVkGPkLDLkGPK
Q8IVF2	K3586-m1	kGPkLDLkGPKAEVR
Q8IVF2	K3634-m3	ADkDVtAkDSkFKMP
Q8IVF2	K3637-m3	DVtAkDSkFKMPKFK
Q8IVF2	K3737-m1	KMPKVDLkGPQVDIk
Q8IVF2	K3744-m1	kGPQVDIkGPKLDLK
Q8IVF2	K3799-m3	ADkDVtAkDSkFKMP
Q8IVF2	K3802-m3	DVtAkDSkFKMPKFk
Q8IVF2	K3902-m1	KMPKVDLkGPEIDIk
Q8IVF2	K3909-m1	kGPEIDIkGPKLDLK
Q8IVF2	K4067-m1	KMPKVDLkGPQIDVk
Q8IVF2	K4074-m1	kGPQIDVkGPkLDLk
Q8IVF2	K4077-m1	QIDVkGPkLDLkGPK
Q8IVF2	K4081-m1	kGPkLDLkGPKAEVT
Q8IVF2	K4129-m3	ADkDVtAkDSkFKMP
Q8IVF2	K4132-m3	DVtAkDSkFKMPKFk
Q8IVF2	K4232-m1	KMPkVALkGPQVDVk
Q8IVF2	K4239-m1	kGPQVDVkGPKLDLk
Q8IVF2	K4246-m1	kGPKLDLkGPKADVM
Q8IVF2	K4397-m1	KVPKVDLkGPQIDVN
Q8IVF2	K4411-m1	NVPKLDLkGPKVEVt
Q8IVF2	K4459-m3	ADkDVtAkDSkFKMP
Q8IVF2	K4462-m3	DVtAkDSkFKMPKFK
Q8IVF2	K4562-m1	kMPKVDLkGPQVDVk
Q8IVF2	K4569-m1	kGPQVDVkGPKLDLk
Q8IVF2	K4576-m1	kGPKLDLkGPKAEVM
Q8IVF2	K5522-m1	sYGFSLLkVkIPEPH
Q8IVF2	K5524-m1	GFSLLkVkIPEPHtQ
P41738	R370-m1	SNARLIYrNGRPDYI
A9YTQ3	R643-m1	HQLCARGrGEQSCTC
O95433	K3-m1	_____MAkWGEGDPR
O95433	R30-m1	NNWHWTErDASNWST
O95433	R305-m1	TELCMEGrGIPAPEE
O95433	R321-m1	RTRQGWQrYYFEGIk
O95433	R336-m1	QTFGyGArLF_____
Q96BJ3	K232-m2	ELQKHVEkLTkGAAI
Q8BIZ1-2	R25-m2	DGYsLLKrFPLHPLT
P55008	K113-m1	FLRMMLGkRSAILKM
E9PVP1	R4-m2	____MEKrSSGRRSG
Q9Y4K1	K166-m1	IPRELPVkSSSLLPE
Q9Y4K1	K266-m1	PFSQPVHkGNTATKI
Q9Y4K1	K793-m1	AEQSVLFkSLHTNTN
Q9Y4K1	K917-m1	STSHSSLksPsHMEK
Q9Y4K1	K988-m1	TDFMGLFkSSRyDPS
O14862	K64-m2	GAVSAVMkTIRIFQk
O00170	R22-m1	kRVIQEGrGELPDFQ
Q86UL8	K1215-m1	ARAIELIkSGGRRVR
Q80TU0	R1157-m1	PQRSARPrLEEVPGG
Q80TU0	R1167-m1	EVPGGQGrPEAGRPA
Q9NZN9	K299-m3	ELEPSMQkAVRRELR
Q9UKB5	R245-m2	EsLDPRRrIPGGVST
A2AJA9	R231-m1	GLTVPGPrHVALSRT
A2AJA9	R322-m1	PPRPSPRrGGSYYAG
A2AJA9	R359-m2	YGMPFVPrYVPEEPR
A2AJA9	R465-m1	RREDPLGrGRsyENL
A2AJA9	R741-m2	RAFSRIArVGFLSRG
A2AJA9	R749-m2	VGFLSRGrGVLFLGF
A2AJA9	R749-m1	VGFLSRGrGVLFLGF
P00568	R107-m1	QQGEEFErRIGQPTL
Q9WTP7	R9-m1	GASGRLLrAVIMGAP
Q9UIJ7	R48-m1	LLRDNMLrGTEIGVL
P27144	R188-m1	VIELYkSrGVLHQFS
Q92667	K440-m1	KTYVSCLksLLssPt
O43572	R2-m1	______MrGAGPsPr
O43572	R9-m1	rGAGPsPrQsPRTLR
O43572	K55-m1	ISVHsPQksTKNHAL
Q9UKA4	K438-m1	PDsPRPVkAsREDsG
Q9UKA4	K529-m1	ENKTVTFkHGNLDQK
Q02952	R537-m1	GKKQKGKrGGGDEEs
Q12802	K1670-m1	QQICHRSkQQGFNyC
O54931	R747-m2	sMIEEEIrAAQEREE
Q13023	K604-me	LLSKHKSkKGQASSP
O43823	R109-m1	MMSKEGGrGGsGGGG
Q9DBR0	R109-m1	MLSKEGGrGGISSGG
Q9DBR0	R109-m2	MLSKEGGrGGISSGG
Q63014	R109-m1	MLSKEGGrGGISSGG
O43823	R188-m1	GsLDGFMrGrGQGrF
Q9DBR0	R188-m1	GSLDGFLrGrGQGRF
O43823	R190-m1	LDGFMrGrGQGrFQD
Q9DBR0	R190-m1	LDGFLrGrGQGRFQD
O43823	R194-m1	MrGrGQGrFQDrsNP
O43823	R198-m1	GQGrFQDrsNPGTFM
Q9DBR0	R232-m1	ELNYMGGrGLGGPST
O43823	R233-m1	ELNyVGGrGLGGPSP
Q63014	R233-m1	ELNYMGGrGLGGPST
O43823	R242-m1	LGGPSPSrPPPSLFS
Q9DBR0	R276-m1	TMPYGCGrSQTRIRD
O43823	R277-m1	TMPYGCGrSQPrMRD
O43823	R281-m1	GCGrSQPrMRDRDRP
Q9DBR0	R286-m2	TRIRDWPrrrGFERF
Q9DBR0	R287-m2	RIRDWPrrrGFERFG
Q9DBR0	R288-m2	IRDWPrrrGFERFGP
Q9ULX6	R131-m1	SyESCDSrAVLsERD
Q9ULX6	R171-m1	YRDQFRMrGNDTFGP
Q9R0L7	R172-m1	YRDQFRMrGGDTFGP
Q9ULX6	R179-m1	GNDTFGPrAQGWArD
Q9ULX6	R185-m1	PrAQGWArDArSGrP
Q9ULX6	R188-m1	QGWArDArSGrPMAS
Q9ULX6	R191-m1	ArDArSGrPMASGyG
Q9ULX6	R199-m1	PMASGyGrMWEDPMG
Q9ULX6	R208-m2	WEDPMGArGQCMSGA
Q9ULX6	R208-m1	WEDPMGArGQCMSGA
Q9ULX6	R217-m2	QCMSGASrLPSLFSQ
Q9ULX6	R217-m1	QCMSGASrLPSLFSQ
Q9ULX6	R237-m2	YGMFQGMrGGGAFPG
Q9ULX6	R237-m1	YGMFQGMrGGGAFPG
Q9ULX6	R247-m2	GAFPGGSrFGFGFGN
Q9ULX6	R247-m1	GAFPGGSrFGFGFGN
Q9R0L7	R248-m1	GAFSGGSrFGFGFGN
Q9ULX6	R272-m1	TWttADFrTKKKKRK
Q9ULX6	R397-m1	VCSLCKYrTFYEDEM
Q99996	K9-m2	EDEERQKkLEAGKAK
Q99996	K913-m1	NPTTVKMkSSVFDED
Q70FJ1	R2501-m2	KKLTDLQrSLEKFAA
Q99996	R3318-m2	EMSSTLDrERELHAQ
Q99996	R3841-m1	RsDLDyIrsPLPFQN
Q9H9L7	K8-m1	MACGAtLkRPMEFEA
Q53H80	K8-m1	MACGATLkRTLDFDP
Q7Z591	R9-m1	ASSETEIrWAEPGLG
Q7Z591	R351-m1	SNAPKYGrGQLNyPL
P15121	R218-m1	sPLGsPDrPWAkPED
P15121	K222-m1	sPDrPWAkPEDPSLL
P15121	R233-m1	PSLLEDPrIKAIAAk
O60218	R70-m1	IQEKAVkrEDLFIVS
O60218	K128-m1	DLFPkDDkGNAIGGK
C9JRZ8	R70-m1	IQEKAVMrEDLFIVS
Q04828	K39-m1	skALEAtkLAIEAGF
P42330	K39-m1	SkALEVTkLAIEAGF
P17516	K39-m1	NRAVEVTkLAIEAGF
O43488	R61-m1	PAsAAAVrAFLERGH
O43488	R250-m1	DGKQPVGrFFGNsWA
O95154	R21-m1	LGAMEMGrRMDAPts
Q8NHP1	R21-m1	LGAMEMGrRMDAPts
P31749	K14-m1	VkEGWLHkRGEYIkT
Q9H8T0	K210-m1	EKDIQLFkSKVVDSV
P02768	R34-m1	HKSEVAHrFKDLGEE
P02768	K75-m1	NEVtEFAkTCVADEs
P02768	R168-m1	kyLyEIArRHPyFyA
P02768	K223-m1	ssAkQRLkCASLQkF
P02768	R281-m1	LLECADDrADLAkyI
P02768	K298-m1	NQDsIsskLkECCEk
P07724	R360-m2	TFLYEYsrrHPDYsV
P07724	R361-m2	FLYEYsrrHPDYsVs
P02768	K438-m1	LLVRYtKkVPQVstP
P02768	K490-m1	QLCVLHEkTPVSDRV
P02768	K549-m1	EKERQIkkQtALVEL
P02768	K558-m1	tALVELVkHKPkAtK
Q8IZ83	R5-m1	___MAATrAGPRARE
Q8IZ83	R424-m1	LVANGTPrGGSASVW
Q8IZ83	R535-m1	YGLFVGGrFQAPGAR
Q8IZ83	R567-m1	EGGAkDIrGAVEAAH
P54886	K124-m1	sGAVAFGkQRLRHEI
P54886	R212-m1	GTLHELLrMNIVPIV
P54886	R749-m1	STSRIHArGPVGLEG
P00352	R68-m2	DKAVkAArQAFQIGS
P00352	R85-m2	RTMDASErGRLLYkL
P30837	R73-m1	GHVAEGDrADVDRAV
O75891	R112-m1	yHPSLLPrHRGASAI
O75891	K187-m1	VRLIAEGkAPRLPQP
NP_001178707	R4-m1	____MLWrGSQALRH
NP_001178707	R16-m1	LRHFSTGrVYFKNKL
P05091	R147-m1	DMVLKCLryyAGWAD
P05091	R172-m1	GDFFsYTrHEPVGVC
P51648	R31-m1	LQQLEALrRMVQERE
P51648	K428-m1	HQRPCLLkSLKREGA
P30038	K153-m1	KTMVGQGkTVIQAEI
P30038	R304-m1	QVAQNLDrFHTFPRL
P30038	K495-m2	DVVQEATkVLrNAAG
P30038	R498-m1	QEATkVLrNAAGNFy
Q02252	R492-m1	TGsRSSFrGDTNFyG
Q02252-2	K104-m1	SVLSRQQkEIAKLIT
Q8BH00	K344-m1	KVRSYVLkAQTEGAR
Q9H2A2	K437-m2	RVHRVAKkLQSGLVW
P49189	R15-m1	VsQPLNYrGGARVEP
P04075	R56-m1	tENtEENrRFYRQLL
P04075	R69-m1	LLLtADDrVNPCIGG
P04075	K99-m1	RPFPQVIkskGGVVG
P04075	K101-m1	FPQVIkskGGVVGIk
P04075	R134-m1	GLDGLsErCAQykkD
P04075	K215-m1	kVLAAVykALsDHHI
P04075	K294-m1	INKCPLLkPWALtFs
P04075	K312-m1	ALQAsALkAWGGKkE
P04075	K322-m1	GGKkENLkAAQEEyV
P05064	K322-m1	GGKKENLkAAQEEyI
Q9CPQ9	K322-m1	GGKEENLkAAQEEyI
P05062	K215-m1	kVLAAVykALNDHHV
P09972	K215-m1	kVLAAVykALsDHHV
Q9H553	K383-m1	FIREPsLkATMGLAG
Q9H6U8	K11-m1	RGARQRLkGsGAsSG
Q8WUM4	K10-m1	TFISVQLkKTsEVDL
Q8WUM4	R322-m1	NDFIyHDrVPDLkDL
Q8WUM4	R456-m1	EILDESLrLLDEEEA
Q8WUM4	R606-m1	LSVTELDrVyGGLtt
Q8WUM4	R745-m1	tPPtPAPrTMPPTkP
Q9QZA2	R749-m1	TAPTPAPrTMPPAKP
Q8WUM4	K751-m1	PrTMPPTkPQPPArP
Q8WUM4	R757-m1	TkPQPPArPPPPVLP
Q8WUM4	R767-m1	PPVLPANrAPSATAP
Q9UM73	K1451-me	LPTTSSGkAAKkPTA
Q9UM73	K1455-me	SSGkAAKkPTAAEIS
Q9UM73	K1610-me	HyEDTILkSKNSMNQ
Q9NXW9	R249-m2	LVLTGAArHQWKHAI
Q6P6C2	R250-m1	VLSLPVRrGsVTVLS
Q6P6C2	R359-m1	LLPTHRRrGsFsSEN
Q3TSG4	R360-m1	LLPTHRRrGsFsSEN
Q8K4E0	R2058-m1	SCPEIASrIFLEQPK
Q8TCU4	R2614-m1	AGPSEMTrGRQNPSS
Q8TCU4	R2669-m1	FkISkGLrMPFDEkM
O75342	R170-m1	RPPVRRHrNPNRPEW
Q9H0A0	R32-m1	LFVVVGDrGKDQVVI
Q9H0A0	K195-m1	ILSLASCkKCLVIDD
Q924C5	R9-m1	GSRRAAGrGWGLGGR
Q96L96	R107-m1	PGPLQTRrYCRHQGR
Q924C5	R1187-m2	GsPGtPGrErRSPTQ
Q924C5	R1189-m2	PGtPGrErRSPTQAr
Q924C5	R1196-m2	rRSPTQArKAsMLEV
Q96L96	R1412-m1	GsPGtPGrErrSPTQ
Q96L96	R1414-m1	PGtPGrErrSPTQGR
Q96L96	R1415-m1	GtPGrErrSPTQGRk
Q8ND56	K174-m1	TQDTRSLktQLsQGR
Q8ND56	R258-m1	QLRNDNKrQVAPGAP
Q8ND56	R269-m1	PGAPsAPrRGRGGHR
B2GV58	R269-m1	PGVPSAPrRGRGGHR
Q8ND56	R389-m1	RPtWAEErRLNAEtF
Q8K2F8	R400-m2	ETFGIPLrPNRGRGG
Q8ND56	R401-m1	EtFGIPLrPNRGRGG
Q8ND56	R412-m1	GRGGyRGrGGLGFRG
Q8ND56	R427-m1	GRGRGGGrGGTFTAP
Q8ND56	R442-m1	RGFRGGFrGGrGGRE
Q8ND56	R445-m1	RGGFrGGrGGREFAD
Q8ND56	R456-m1	EFADFEyrKTTAFGP
Q96Q42	R481-m1	ETEGGSRrLsLPGLL
Q60I27	R563-m1	SFGSGAGrGLHTQGV
Q53TS8	R567-m2	DDIHNHArHSARPYT
Q9C0C7	R226-m2	ELSHYRQrALLQSQP
Q9C0C7	R392-m1	NLsLGPtrRsLGGPL
Q9C0C7	R730-m1	PAAYYAQrMIQYLSR
Q9C0C7	R747-m1	SIRQRSMrYQQNRLr
Q9C0C7	R747-m2	SIRQRSMrYQQNRLr
A2AH22	R748-m2	SIRQRSMrYQQNRLR
Q9C0C7	R754-m1	rYQQNRLrSSTSSSS
Q9C0C7	R795-m1	HRAPRNArMsAPsLG
Q9C0C7	R808-m1	LGRFVPRrFLLPEyL
Q9C0C7	R824-m1	YAGIFHErGQPGLAT
Q9Y303	R2-m2	______MrGEQGAAG
Q9Y303	R19-m2	VLQFTNCrILRGGkL
XP_341645	R506-m1	IADGSRArEDHQGEN
Q01196	R206-me	sELEQLRrtAMrVsP
Q01196	R210-me	QLRrtAMrVsPHHPA
Q01196	R223-m1	PAPtPNPrAsLNHST
Q01196	R319-m1	LPSISDPrMHYPGAF
Q01196	R319-m2	LPSISDPrMHYPGAF
Q13761	R216-m1	tPstPsPrGSLsTtS
Q13761	R262-m2	LPTLTEsrFPDPrMH
Q13761	R262-m1	LPTLTEsrFPDPrMH
Q13761	R267-m1	EsrFPDPrMHYPGAM
Q13761	R302-m1	AGMPATSrFHHTYLP
Q13950	R258-m1	RIPHPSMrVGVPPQN
Q13950	R267-m2	GVPPQNPrPsLNSAP
Q13950	R267-m1	GVPPQNPrPsLNSAP
Q08775	R353-m2	GVPPQNPrPSLNSAP
Q13950	R386-m1	ISSLTESrFsNPRMH
Q13950	R386-m2	ISSLTESrFsNPRMH
Q08775	R477-m1	ESRFSNPrMHYPATF
Q4VCS5	R24-m1	RLLQEQLrYGNPSEN
Q4VCS5	R236-m1	sLKGMEHrGPPPEYP
Q4VCS5	R280-m1	RTEGQLMrYQHPPEY
Q4VCS5	R291-m1	PPEYGAArPAQDISL
Q4VCS5	R335-m1	STRLSPArHPLVPNQ
Q4VCS5	R412-m1	EAYSAMPrAQPSSAS
Q4VCS5	R575-m1	QRRHIEIrDQALSNA
Q8IY63	K316-m1	PPPEYPFkTkQMMsP
Q8IY63	K318-m1	PEYPFkTkQMMsPVS
Q9Y2J4	R197-m1	NQQGPPLrGPPAEGP
Q8K371	R381-m1	NKMDGEMrrLQDFNr
Q8K371	R382-m1	KMDGEMrrLQDFNrD
Q8K371	R388-m1	rrLQDFNrDLRERLE
Q01433	R2-m2	______MrNrGQGLF
Q01433	R4-m2	____MrNrGQGLFRL
Q9DBT5	R18-m1	AsPLQSArsLPGNAP
Q01433	R87-m1	STAAPEArGGLGAPP
Q01433	R99-m1	APPLQsArsLPGPAP
Q01433	R839-m1	RTNVPDIrVGYRYET
Q01433-2	R6-m1	__MASEArGGLGAPP
Q01433-2	R18-m1	APPLQSArSLPGPAP
Q01432	K27-m1	LAEkVFAkVLREEDS
P54646	R227-m1	PTLFKKIrGGVFyIP
P54619	K34-m1	SVYTSFMkSHRCYDL
Q9UGJ0	K62-m1	sGKHSSRkVDsPFGP
O95630	R255-m1	IPTIDGLrHVVVPGR
O95630	R424-m1	AVTITDLr_______
Q5VTE6	R18-m2	YGHCVVGrGryPMFP
Q5VTE6	R20-m2	HCVVGrGryPMFPHH
Q5VTE6	R44-m1	TPWENLQrCCWNRHI
Q5VTE6	R72-m1	PYPYFSSrHFSLNWR
Q5VTE6	K259-m1	DGCAICFkHSKFSLL
Q5VTE6	R387-m1	SGQEQSSrGQRILSI
O95841	R94-m2	NLKDVLSrQKREIDV
Q9UKU9	K86-m2	LLENRVHkQELELLN
Q9BY76	R164-m1	AKPARRKrLPEMAQP
Q9BY76	R180-m1	DPAHNVSrLHRLPRD
O43827	K338-m1	SLKRVEMkIRPEDFK
Q9NQW6	K428-m1	tHLAQQLkQERQkEL
Q01484	R288-m1	MVKLLLDrGGQIDAK
Q01484	R900-m1	GGRSDsLrsFSSDRS
Q12955	R921-m1	LRsFssDrsYTLNRS
Q9P2R3	R446-m1	FAARLIQrGSHTDAP
Q8IWZ3	R136-m1	TAEGADLrTVDPETQ
Q8IWZ3	R173-m1	FADPEVLrRLtssVs
Q8IWZ3	R1713-m1	VVSRIMGrGGCNITA
Q8IWZ3	R1746-m1	GERMItIrGGTESTR
Q8IWZ3	R1840-m1	kNVPTNVrSSFPVSL
E9PUR0	R1893-m2	TWGPFPVrPVNPGNT
Q8IWZ3	R2272-m1	NSKAPGFrPPsQRVS
Q8NFD2	R237-m1	NMMMIIIrVAAGMRP
Q86XL3	K238-m1	MIKGsRFkAFSTRED
Q86XL3	R624-m1	GEREASCrDkATTsG
Q86XL3	K883-m1	PAVKGRFkSQLPDLs
Q86XL3	R927-m1	PVHGsQLrRMARLAE
Q6UB99	K158-m1	PNSASKTkDkVNKRN
Q6UB99	K160-m1	SASKTkDkVNKRNER
Q6UB98	R900-m1	AIKKtDDrEKsREKM
Q6UB98	K928-m2	HLAESKEkHLMEKKN
Q6UB98	K1034-m3	YKERDKHkDkIQINS
Q6UB98	K1036-m3	ERDKHkDkIQINSLL
G5E893	R1319-m1	QGNLAVPrETCLsPK
Q8IZ07	R281-m1	VNVITkIrTEHLTEE
D4A1M1	R357-m1	LGNRDMGrPMELTTK
NP_001032274	R110-m1	CPSFLLArSHVTSTP
E9Q238	R120-m1	VTSTPIPrPPAPLET
O75179	R165-m1	TADGADLrTVDPETQ
O75179	R202-m1	FADPEVLrRLtssVs
O75179	R1342-m1	FCELLIGrGAHIDVR
Q99NH0	R1739-m1	VIsRVIGrGGCNINA
O75179	R1743-m1	VISRVIGrGGCNINA
O75179	R1776-m1	GDRIITIrGGTESTR
Q99NH0	R1870-m2	KNPVNNVrPGFPVSL
O75179	R1948-m1	PKPHMVPrHSNQNSS
O75179	R2179-m1	KMETPAIrPPPHGTT
D3ZVB9	R82-m1	LENLIQRrrKKRQRH
D3ZVB9	R83-m1	ENLIQRrrKKRQRHK
Q63ZY3	R105-m2	sAysyCGrGFYPQyG
Q63ZY3	R105-m1	sAysyCGrGFYPQyG
Q8BX02	R105-m1	SAysYCGrGFYPQyG
D3ZD05	R105-m1	SAYSYCGrGFYPQYG
Q63ZY3	R117-m2	QyGALETrGGFNPrV
Q63ZY3	R117-m1	QyGALETrGGFNPrV
Q63ZY3	R123-m1	TrGGFNPrVERTLLD
Q63ZY3	K231-m1	RQLTVQLksQkFLGH
Q63ZY3	R243-m1	LGHPtAGrGRsELCL
Q9UPS8	R43-m1	SQPGYHVrDrDLGKI
Q9UPS8	R45-m1	PGYHVrDrDLGKIHk
Q9UPS8-2	K79-m1	QQDMQRFkNEIGMLK
Q96NW4	K603-m1	RLkETPLkCALNSKI
Q96NW4	K626-m2	LSFERRQkSSEAPVQ
Q96NW4	K949-m1	VHsAGQFkGKTSREI
Q9BXX2	K1030-m2	RRNVDILkEKIRPEE
Q9BQI6	K235-m1	DAGFLEMkGALRETM
A6NCL7	R370-m1	GGAGQRGrTGQEDAD
Q2M3V2	R520-m1	PRKKTKIrGGLPAFS
Q6NY19	R259-m1	ERLAtsErGGRARAs
Q9ULJ7	K1269-m3	LKSTKASkGGKsENs
Q9ULJ7	K1278-m3	GKsENsAksGsAGkK
Q9ULJ7	K1284-m3	AksGsAGkKAKQSNS
Q8BTI7	R771-m1	CGHTAVLrTLLQAAL
Q8NB46	K1036-m1	PFSFsLLkNCSIAAA
Q6NXT1	R90-m1	RCkIPAGrLRRAARP
A6NEL2	R282-m1	LLPGPAPrGDRPELL
A6NEL2	K434-m2	LGTPDRGkLRNPAGG
Q53LP3	K217-m1	MGssPQLkRSVCPGG
Q8C0J6	R395-m1	DGDsPAArGGGRWRL
Q53LP3	K520-m1	sPFtLRPksNVFG__
A6NJG2	R10-m1	QLGGAANrAPTASLA
A6NJG2	K45-m1	SLGRYWGkAAAAASR
A2AMD2	R3-m1	_____MTrGMTrAMr
A2AMD2	R7-m1	_MTrGMTrAMrrAAD
A2AMD2	R10-m1	rGMTrAMrrAADVAG
A2AMD2	R11-m1	GMTrAMrrAADVAGA
A6NC57	K579-m2	RLEIDTIkHQNQETE
A6NC57	K588-m2	QNQETENkyFKDIEI
Q8N8V4	K148-m1	KNARRQIkECERLQE
Q8N8V4	K156-m1	ECERLQEkHQNKMAH
Q68DC2	R596-m1	ALPQRASrGHPVGGG
Q9H8Y5	K101-m1	DWHRFNLkQRLKDKP
Q9H8Y5	R242-m1	RYTVRAKrGTAQGLR
Q9H8Y5	R252-m1	AQGLRDArGGPSHsA
Q9H8Y5	K599-m1	PDAYDYNkAQVPGPL
Q5XXA6	K104-m2	QDHPLPGkGAsLDAG
Q9BYT9	K31-m1	ITKETSLkPSRRSLP
Q6PB70	R991-m1	PRsPADTrLPAFLSL
Q6PB70	R991-m2	PRsPADTrLPAFLSL
Q6PB70	R999-m1	LPAFLSLrFLKAPER
P39687	R12-m1	RRIHLELrNRtPsDV
P39687	R75-m1	kLELSDNrVsGGLEV
P39687	R132-m2	VtNLNDYrENVFkLL
P39687	R150-m1	TYLDGyDrDDKEAPD
P39687	K238-m1	EERGQKRkREPEDEG
Q92688	R12-m1	RRIHLELrNRtPAAV
Q92688	R75-m1	kLELSENrIFGGLDM
D3Z3C6	R19-m1	QLHTTYSrRIRKVKV
P04083	K274-m1	IVKCATSkPAFFAEk
P04083	K281-m1	kPAFFAEkLHQAMkG
P50995	K264-m1	ELsGNFEkTILALMk
P50995	R346-m1	ISLSQGNrDESTNVD
P50995	R400-m1	AVFNEYQrMTGRDIE
P50995	R439-m1	TPAFFAErLNKAMRG
P50995	R470-m1	EtDLLDIrSEYKRMY
P27216	K78-m1	ELSGNFEkTALALLD
P07355	K169-m1	DtsGDFRkLMVALAk
P07355	K227-m1	RsVPHLQkVFDRyks
P07355	K313-m1	EFkRkYGksLyyyIQ
P12429	K104-m1	kQLKKSMkGAGTNED
P08758	R6-m1	__MAQVLrGTVtDFP
P08758	R18-m1	DFPGFDErADAEtLR
P08133	R11-m1	PAQGAkyrGsIHDFP
P08133	R259-m1	TPEYFAErLFKAMkG
P34056	R263-m1	AKsKNGGrSLREKLD
Q92481	R126-m1	GsLLPQPrAALPQLS
Q61313	R282-m1	AKSKNGGrSLRERLE
Q61312	R275-m1	AKSKNGGrSLREKLD
Q10567	R138-m1	kDEDPyVrkTAAVCV
Q9BXS5	R225-m1	VLFDNtGrGkSkSVE
Q9BXS5	K326-m1	DADsPkFkTTVGsVk
Q9BXS5	R421-m1	QNGDYQLrTQ_____
Q9Y6Q5	K326-m1	DADSPRFkTSVGSAk
O95782	R21-m1	AVFIsDIrNCKSKEA
O95782	R570-m1	LRAGsQLrNADVELQ
O94973	R21-m1	AVFIsDIrNCKSKEA
O94973	R569-m1	LRSDsQLrNADVELQ
P63010	R138-m1	kDEDPyVrkTAAVCV
P63010	R834-m1	VEDGKMErQVFLAtW
O00203	R519-m1	kIAPDVLrKMAkSFT
Q13367	R524-m1	RIAPDVLrKMAKSFT
Q9Y2T2	K283-m1	VKHSISFkENSSCGR
P53677	R238-m1	VSFHPCVrFKRWESE
Q92572	K193-m1	VPNLPsFk_______
Q9UPM8	K696-m1	NSAETGLkETNsLKL
Q80V94	K1028-m1	ISTEDFGkLWLSFAN
O43299	R151-m2	QPEGPSLrHLLPVMA
O43299	R179-m2	QATLLSkrLVDWLRY
O43299	R204-m1	GGFFStPrARQPGPV
O96018	R517-m1	LRGGIAErGGIRVGH
P25054	K561-m2	RADVNSKkTLREVGS
P25054	K580-m2	MECALEVkKESTLKS
P25054	R958-m1	yAKLEYKrSsNDsLN
P25054	R976-m1	SSDGYGKrGQMKPSI
P25054	R1463-m1	KAPtAEKrESGPKQA
P25054	R2226-m1	ANMPSISrGRTMIHI
Q9H1A4	R352-m1	sNMAALsrAHsPALG
Q9H1A4	R1617-m1	yVLAAEPrLLVPVDV
Q9UJX6	R720-m2	FSVIEEErPQDRDNM
Q9UJX5	R3-m1	_____MLrFPTCFPS
Q9Z1K7	R1317-m2	GPAPAGSrARSATDK
O95996	R1427-m1	GGPAGRQrPTGrPTS
O95996	R1431-m1	GRQrPTGrPTSARQA
P27695	K6-m1	__MPkRGkkGAVAED
P27695	R18-m1	AEDGDELrtEPEAkk
P27695	K58-m2	QkTsPsGkPATLkIC
P27695	K63-m2	sGkPATLkICsWNVD
P27695	R73-m1	sWNVDGLrAWIKKkG
P27695	R136-m1	SGVGLLSrQCPLKVS
P27695	R156-m1	EEHDQEGrVIVAEFD
P13798	R676-m1	LMLGQEDrRVPFkQG
P13798	K681-m1	EDrRVPFkQGMEYYR
Q9BZZ5	K487-m1	IyNPPsGkYSSNLGN
Q9BZZ5	R500-m1	GNFNYEQrGAFrGSr
Q9BZZ5	R500-m2	GNFNYEQrGAFrGSr
Q9BZZ5	R504-m2	YEQrGAFrGSrGGrG
Q9BZZ5	R504-m1	YEQrGAFrGSrGGrG
Q9BZZ5	R507-m2	rGAFrGSrGGrGWGT
Q9BZZ5	R507-m1	rGAFrGSrGGrGWGT
Q9BZZ5	R510-m2	FrGSrGGrGWGTRGN
Q9BZZ5	R510-m1	FrGSrGGrGWGTRGN
Q9BZZ5-1	K415-m1	IYNPPSGkYSSNLGN
Q9BZZ5-2	K487-m1	IYNPPsGkYSSNLGN
Q06481	R467-m1	VEAMLNDrRRMALEN
Q8NCW5	R261-m1	RyHyLGGrFVPPALE
P04114	R567-m2	AAyLMLMrSPSQADI
Q0VD83	R903-m2	QREDsEGrCGDyHPE
Q0VD83	R929-m2	LMVTGGRrAEAKETE
Q0VD83	R999-m1	LLDVSVPrSrVHLSR
Q0VD83	R1001-m1	DVSVPrSrVHLSRSS
Q9UH17	R137-m1	DYRRALCrLSQAGAR
Q8IUX4	R136-m1	DYRRALCrLSQAGAR
P02749	K301-m1	DKVSFFCkNKEKKCS
Q9BQE5	K73-m1	kDKNRHDkDQQHRQW
P05067	R468-m1	VEAMLNDrRRLALEN
Q92624	K68-m1	CELEVFAkVLRALDK
Q8NEU8	R555-m1	DPQTQVSrANFELTS
Q9NTI5	R802-m1	KDLLMNDrLPGKKTT
Q9NTI5	K1344-m1	TEQKSKSkQHRVsRR
P07741	R57-m1	LkATHGGrIDyIAGL
Q13796	R1011-m1	LPREGRGrAGtLPRD
P55087	K295-m2	EtDDLILkPGVVHVI
P10275	R20-m1	RPPsKTYrGAFQNLF
P10275	K631-me	GMTLGARkLkkLGNL
P10275	R761-me	SFTNVNSrMLYFAPD
E9PZ08	R30-m2	LQLLRDRrSDCKLAG
P48444	R84-m1	LEDLETLrLFSRVIP
Q9NP61	R513-m1	VVTsIQDrYGS____
P84077	R117-m1	MLAEDELrDAVLLVF
P61204	R117-m1	MLAEDELrDAVLLVF
P84085	R117-m1	MLQEDELrDAVLLVF
P53365	R86-m1	GPGDEVArGIAGEkF
Q5TH69	R1093-m1	DLVREGSrGRASDFR
P42684	R23-m1	QPQPRGIrGSSAARP
Q4JIM5	R571-m2	SVVPyLPrLPLLPSK
P42684	K667-m2	RNAPtPPkRSSsFRE
P42684	K957-m1	GTDSQGNkFkLLSEH
P42684	K959-m1	DSQGNkFkLLSEHQV
P42684	K1057-m1	TsSIsPAkMANGTAG
P42684	K1066-m1	ANGTAGTkVALRKTK
Q3UTJ2	R827-m2	QIKAEKRrGsLPDNS
Q9NWB6	R225-m1	KLAEEQLrIVEEQRK
Q07960	K218-m1	LkYDDFLkStQksPA
Q6P4F7	K930-m1	LPskSFLkMRKHPDs
Q8IWW6	K366-m1	ytNEKWLkHVDDQGR
Q8IWW6	K432-m2	IVLDTNDkESPTASK
Q8IWW6	K614-m1	PKKLRsFkVSsIDSs
Q7Z6B7	R900-m1	PRGLLQNrGLNNDsP
O43295	K141-m2	DVIRLFKkSKEIGLQ
Q68EM7	K3-m1	_____MKkQFNRMkQ
Q68EM7	R510-m1	MDFQAHRrGGTLNRK
Q3UIA2	R510-m2	MDFQAHRrGGTLNRK
Q5T5U3	K347-m1	EPSGILLkSGNysGH
Q5T5U3	R554-m1	QEIHKsFrGSNFTVA
Q6DFV3	R568-m1	DNRRLVGrGVGPVSQ
Q5T5U3	R575-m1	DNRRMSGrGVGSVSQ
F1LXQ7	R580-m1	DNRRLGGrGVGPVSQ
Q5T5U3	R609-m1	TCGMsLPrGIsQDRs
Q5T5U3	K898-m1	EDAKLsFkHVSSLkG
Q5T5U3	K1059-m1	DLISRRIkEYNNLMS
Q5T5U3	K1762-m1	EKQEPTWkTkIADRL
Q5T5U3	K1764-m1	QEPTWkTkIADRLKL
Q7Z5H3	K648-m1	ELDQEKKkyIMLEIk
Q9P227	R180-m1	EPYSGEArsIPEPPP
Q9P227	K859-m1	GLkSEFLkQSAARGL
Q9P227	R1335-m1	PDGEGAGrGGPRAPE
Q6ZQ82	R394-m2	SIGFSIIrKCIHAVE
A2AB59	R115-m1	SSAEPRGrASsLCGP
Q6ZUM4	K499-m1	VRTKTLDkAGVLHRT
Q9P2N2	R238-m1	EGSFAVPrSDSVAIL
Q9P2N2	R644-m2	DVPEGVIrVHAPLLS
Q52LW3	R1001-m1	PLsLKSDrSTNNVER
A7KAX9	R1523-m1	QHQVyGArSEPPASM
Q811P8	R1526-m2	PHQVYGArSEPPASM
A7KAX9	R1533-m1	PPASMGLryNtyVAP
Q811P8	R1536-m2	PPASMGPrYNTyVAP
A7KAX9	R1695-m1	DFAFYNPrLQGksLy
Q811P8	R1698-m1	DFAFYNPrLQGKNVY
Q811P8	R2039-m1	HSLPQHQrGGFGGAG
A6NI28	K731-m1	PYGLsGLkRAsASSL
O43182	R84-m1	PRLASSSrGPPPRAT
O43182	R128-m1	DYEVPLGrGGLKKSM
O43182	R207-m1	TWNSMSGrSVRLRSV
Q9BRR9	R386-m2	PESSVDLrGAALAHG
Q61210	R815-m1	NDLLPFCrPGPEGQL
Q68FM7	R664-m1	AENVPRSrsDVDMDA
Q9NZN5	R11-m1	TQSTItDrFPLKKPI
Q9NZN5	R617-m1	HDNsAIGrAMELQKA
Q9NZN5	R829-m1	ILsPsELrKIFSNLE
Q5VV41	K159-m1	QsYRAAMkGLGKPGG
Q96PE2	R45-m1	LRRRAsCrPTTAARG
Q96PE2	R183-m1	CFPLAGLrSARPLtG
Q96PE2	R429-m1	GAGEGLLrSQArTRA
Q96PE2	R433-m1	GLLrSQArTRAKGPG
D4A646	R294-m1	TRLHSSLrLGRSTAP
Q8IW93	K551-m1	tKAFNALkELVQECN
Q92974	K100-m1	QQkAALLkNNTALQS
Q92974	K376-m1	VTRPAVLkRHGVQEC
Q92974	R904-m1	FNPPQPsrGTDRLDL
Q8BW86	R766-m1	AAAAAASrGAPRTFF
Q12774	R789-m1	PAVARQHrPLPsTPD
Q12774	R866-m2	RGRSRSTrGGHMNSG
O43307	R116-m2	NEIMSTErHYIKHLK
O43307	K131-m3	DICEGYLkQCRKRRD
O14497	R235-m1	AyALSsPrGGtPGSG
O14497	R376-m1	GGGQPLArtPQPssP
O14497	K389-m1	sPMDQMGkMrPQPYG
O14497	R391-m1	MDQMGkMrPQPYGGT
O14497	R391-m2	MDQMGkMrPQPYGGT
O14497	R429-m2	YGSQTPQrYPMTMQG
A2BH40	R431-m2	YGSQTPQrYPMTMQG
O14497	R727-m1	PGNQMPPrPPsGQSD
O14497	R750-m1	QSsIAQDrGYMQrNP
O14497	R755-m1	QDrGYMQrNPQMPQy
O14497	R755-m2	QDrGYMQrNPQMPQy
O14497	R774-m1	PGsALsPrQPSGGQI
O14497	R811-m1	GPQGGYPrQPNYNAL
O14497	R1223-m1	NTSDMMGrMsYEPNK
O14497	R1237-m1	KDPyGsMrKAPGSDP
O14497	R1276-m2	GNVAMGPrQHYPYGG
O14497	R1276-m1	GNVAMGPrQHYPYGG
A2BH40	R1277-m1	GSVAMGPrQHYPYGG
O14497	R1287-m1	PYGGPYDrVRTEPGI
A2BH40	R1288-m1	PYGGPYDrVRTEPGI
O14497	R1511-m1	MTyNyANrQstGSAP
E9Q4N7	R358-m2	AAAGGFQrFAGQNQH
Q8NFD5	R404-m1	SAAGGFQrFAGQNQH
E9Q4N7	R477-m2	MDPMVMKrPQLYGMG
E9Q4N7	R509-m2	YGPPGAQrYPLGMQG
E9Q4N7	R517-m2	YPLGMQGrAPGALGG
Q8NFD5	R525-m1	MDPMVMKrPQLYGMG
Q8NFD5	R525-m2	MDPMVMKrPQLYGMG
Q8NFD5	R557-m2	YGPPGPQrYPIGIQG
Q8NFD5	R557-m1	YGPPGPQrYPIGIQG
Q8NFD5	R565-m2	YPIGIQGrTPGAMAG
Q8NFD5	R565-m1	YPIGIQGrTPGAMAG
Q8NFD5	R1259-m1	SMPDVMGrMPYEPNK
Q8NFD5	K1360-m1	YPQQPNYkrHMDGMy
Q8NFD5	R1361-m1	PQQPNYkrHMDGMyG
Q8NFD5	R1553-m1	FQRsLENrMsPsKsP
Q8IVW6	R361-m1	LLsPPKIrFPILGLG
Q9Z1N7	R370-m2	LLSSPKIrFSILGLG
Q9Z1N7	R370-m1	LLSSPKIrFSILGLG
Q8IVW6	R379-m1	GTNTSsPrIsPAtTL
Q8IVW6	R402-m1	TTVPVPNrLAVPVTL
Q9D0J4	R96-m1	WVVDSADrQRMQDCQ
Q9Y2Y0	R162-m1	PAsQNNLrH______
Q8NHH9	R9-m1	AEGDEAArGQQPHQG
Q8NHH9	K270-m1	LEkRLQVkQNQHEEL
Q66PJ3-1	R170-m1	PLPLEKArGGLsGPQ
Q66PJ3-1	R285-m1	sssSsDGrKKRGKYk
Q66PJ3-1	K292-m1	rKKRGKYkDKRRKKK
Q66PJ3-1	R331-m1	PsLDQWHrsAGEEED
Q66PJ3-1	R407-m1	EINkQATrGDCLAFQ
Q68FV2	R53-m1	DQVARDLrAEFSArA
Q68FV2	R59-m1	LrAEFSArASSESKr
Q68FV2	R66-m1	rASSESKrAPLLPRI
Q5T2S8	K396-m2	QEDKHTGkLEKPRPS
Q5T2S8	K552-m1	DSPHKSLkCLAAETI
Q5T2S8-2	K559-m1	QPPPPGFkRFSCLSL
Q6NXE6	R256-m1	MTFDDDIrVPFGHAH
Q6NXE6	R496-m1	RELWTGQrGNLAP__
Q9H6L4	R191-m1	ALGIPLPrSVAPRQR
Q8IUR7	R10-m1	CLLEtPIrMSVLSEV
Q9P291	R148-m1	SLPCPGGrGGGCHPT
Q6A058	R286-m1	PPSSVLPrGVPSVPG
Q9UH62	R89-m1	IGTEAGTrArARARA
Q9UH62	R91-m1	TEAGTrArARARARA
Q5T2E6	R7-m1	_MAQVEKrGGLLRKs
P27540	R143-m1	VSHMKSLrGTGNTST
Q9HBZ2	R42-m1	MAGAMPArGGKRRSG
Q61324	R42-m1	MAGAMPArGGKRRSG
Q9HBZ2	R578-m1	QVAWTGSrPPFPGQQ
P61160	K19-m1	DNGTGFVkCGyAGSN
Q92747	R74-m1	IVTCGADrNAYVWSQ
O15143	K326-m1	AGLDsLHkNsVSQIS
O15144	K295-m1	EMkTITGktFSSR__
O15145	K29-m1	LPIRSQFkGPAPRET
O15511	R74-m1	kSQAVKDrAGsIVLK
Q9BPX5	R3-m1	_____MArNTLSSRF
Q7Z6K5	R3-m1	_____MsrIyHDGAL
P56211	R35-m1	EEAkLkAryPHLGQk
P56211	K55-m1	FLRKRLQkGQkyFDs
Q9UBL0	R284-m1	RsKsIEErEEEyQRV
Q9DCB4	R398-m2	GDSTSSTrSAGKLSK
Q9DCB4	R650-me	TSTSQQYrPLASVQY
Q9UBL0	R655-me	TSTTQQYrPMAPVQY
P15289	R291-m1	PETMRMSrGGCSGLL
D3ZTJ1	R167-m1	VQQHMTArGAPDFVL
P98203	R171-m1	LDRHyLLrGGGGPAA
P98203	R171-m2	LDRHyLLrGGGGPAA
O00192	R591-m1	KEVPGADryQEAEPG
Q96QS3	R86-m1	LHLPPKLrrLyGPGG
Q96QS3	R87-m1	HLPPKLrrLyGPGGG
Q96QS3	R122-m1	ATATAGPrGEAPPPP
O60343	R577-m1	sLENIFsrGANRMRG
Q8BYJ6	R584-m1	sLENIFSrGANRMRG
Q8WXK1	R546-m1	HLCRLKIrrLMGLQK
Q8WXK1	R547-m1	LCRLKIrrLMGLQKL
Q9Y574	K169-m2	RGANVNMkTNNQDEE
Q12908	K312-m1	LGFYVAYkkCHGKNK
Q12908	K313-m1	GFYVAYkkCHGKNKA
Q8N9N2	R284-m1	RLQELVDrVLERFQA
Q9H1I8	K699-m1	RRMAFLAkKGYRHDs
Q9H1I8	R715-m1	TAVAGsPrGHGQSRE
Q8N3C0	R160-m1	TEkEHGDrVFFGKNL
Q8N3C0	K1382-m1	AVYIAPLkALVRERM
Q8N3C0	K1609-m2	TVRDsNLkLtLAFGI
Q8N3C0	K1825-m1	IASYYYLkHQTVkMF
P50553	K153-m1	PNGAANKkMSKVETL
O15446	R162-m1	NPPVtGPrsALAPNL
O15446	R162-m2	NPPVtGPrsALAPNL
Q9NR48	K474-m1	kNVVRQNkEsILEkF
Q9NR48	K480-m1	NkEsILEkFsVRkEI
Q99MY8	K1047-m1	KGTIYIGkRRGRKPK
Q9NR48	R1508-m2	SMDTGSSrSVLESLK
Q9NR48	R1516-m2	SVLESLKrYRFGkDA
Q9UBL3	K301-m1	kGRGAKRkQQDGGTT
Q9UBL3	K312-m1	GGTTGTTkKARsDPL
Q9UBL3	R388-m1	VLLALHDrAPQLkIS
Q9UBL3	R398-m1	QLkISDDrLTVVGEk
Q03288	R85-m1	ASMKKVArPPPPSPC
Q03288	R96-m1	PSPCVATrDSCKPPA
Q99683	R89-me	ssVGGGSrRTTVAYV
P04424	K106-m1	LIGAtAGkLHTGRSR
O95671	R72-m1	kALEVANrLyQkDLR
P08243	K147-m1	YGVRPLFkAMTEDGF
P08243	R407-m1	FDVLRADrTTAAHGL
P08243	R417-m1	AAHGLELrVPFLDHR
P08243	R449-m1	GIEkHLLrETFEDSN
P08243	K467-m1	kEILWRPkEAFsDGI
P08243	R519-m1	TkEGYYYrQVFErHY
P08243	R524-m1	YYrQVFErHYPGRAD
P08243	K556-m1	ARtLTHyksAVKA__
Q9DCQ2	R185-m1	VLYEGPVrGLCPLAP
Q6ICH7	K135-m1	HNLQEYAkRYSWSGM
Q8IZT6	R8-m1	MANRRVGrGCWEVsP
Q8IZT6	R1101-m2	INkKKGKrDsGsFEQ
Q8IZT6	K2260-m2	KKARRHLkMMHIAAT
P00966	K25-m2	SCILVWLkEQGyDVI
P00966	R153-m1	RMPEFYNrFKGrNDL
P00966	R157-m2	FYNrFKGrNDLMEyA
P00966	R272-m1	RIDIVENrFIGMKsR
Q61137	R337-m1	KRINNKArAGsAFLN
Q9NVM9	R561-m1	LECLMACrSKPPEEE
Q8IXJ9	R606-m1	PTTESSCrGWTGART
Q8BZ32	R592-m2	STSQVSPrArFPISI
Q8BZ32	R594-m2	SQVSPrArFPISITs
Q76L83	R607-m1	sPQPFLNrGDRIQVR
Q76L83	R639-m1	HPSQVsPrARFPVSI
Q8NBU5	K53-m2	kQKVEAQkQAEKLMk
Q8NBU5	K60-m2	kQAEKLMkQIGVkNV
Q8NBU5	R280-m1	LkNENVDrHVDLLEV
Q9NVI7	K9-m1	sWLFGINkGPKGEGA
Q5T9A4	K9-m1	SWLFGVNkGPKGEGA
Q96QE3	R249-m1	TTSHANSrDNVTEAA
Q96QE3	K494-m1	DTGAIPGkNREGNTQ
Q96QE3	K510-m1	KETTFFLkEKQYQNR
Q06203	K62-m1	GSSVPTFkSHkGMGL
Q06203	R130-m1	GELVNAArLRKKLLR
Q06203	K383-m1	LSDNFkGkRIVLVDD
Q5SQI0	K56-m1	ELGKASAkAQNLSAP
Q8K341	R283-m1	sPDRGPLrPFVPEQE
Q5SQI0	R293-m1	VPEQELLrSLRLCPP
Q8K341	R293-m1	VPEQELLrSLrLCPP
Q8K341	R296-m2	QELLrSLrLCPPHPT
Q8K341	R305-m2	CPPHPTArLLLATDP
Q5SQI0	R323-m1	PAQRRRtrGTPPGLV
P54253	R53-m1	LPGNPGGrGHGGGRH
Q9UBB4	R5-m1	___MAAPrPPPArLs
Q9UBB4	R10-m1	APrPPPArLsGVMVP
P28658	R10-m1	APRMPPSrLsGIMVP
P0C7T6	R493-m1	LQTQDFVrSAEVSGG
P0C7T5	R664-m1	SMQGEEArAALLRPs
Q99700	R2-m1	______MrsAAAAPr
Q99700	R9-m1	rsAAAAPrSPAVATE
Q99700	R40-m1	RPARRSGrGGGGAAP
XP_213779	R172-m1	NHRVSAGrGSMSSGL
O70305	R209-m1	SAAAGGGrPGLGRGr
O70305	R216-m1	rPGLGRGrNssKGLP
Q99700	R239-m1	AATSGGGrPGLGrGr
Q99700	R244-m1	GGrPGLGrGrNsNKG
Q99700	R246-m1	rPGLGrGrNsNKGLP
Q99700	R465-m1	VALENDDrsEEEkyt
Q99700	R510-m1	VIsWGsGrQNsPrMG
Q99700	R515-m1	sGrQNsPrMGQPGsG
O70305	R598-m2	RMsPKAQrHPrNHRV
O70305	R601-m2	PKAQrHPrNHRVSAG
O70305	R609-m2	NHRVSAGrGSMSSGL
O70305	R609-m1	NHRVSAGrGSMSSGL
Q99700	R622-m1	MssEGPPrMsPKAQR
Q99700	R635-m1	QRHPRNHrVsAGrGs
Q99700	R640-m1	NHrVsAGrGsISSGL
Q99700	R640-m2	NHrVsAGrGsISSGL
Q99700	R665-m1	AAtPPVArtsPsGGt
Q99700	R998-m1	VNQAKTYrAVPNMPQ
Q8WWM7	R71-m1	AAGsGLRrGAEGILA
Q8WWM7	R355-m1	kyIPLPQrVREGPrG
Q7TQH0	R359-m1	QRVREGPrGGVRCSS
Q8WWM7	R361-m2	QrVREGPrGGVrCSS
Q8WWM7	R361-m1	QrVREGPrGGVrCSS
Q8WWM7	R365-m1	EGPrGGVrCSSSrGG
Q8WWM7	R370-m1	GVrCSSSrGGrPGLs
Q8WWM7	R373-m1	CSSSrGGrPGLsSLP
Q8WWM7	R382-m1	GLsSLPPrGPHHLDN
Q7TQH0	R397-m1	PGPGSEArGINGGPs
Q8WWM7	R399-m1	PGPGsEArGINGGPs
Q8WWM7	R414-m1	RMsPKAQrPLrGAKt
Q8WWM7	R417-m1	PKAQrPLrGAKtLss
Q8WWM7	R428-m1	tLssPsNrPsGETSV
Q8WWM7	R539-m1	GLQNEQkrFQLEELr
Q8WWM7	R546-m1	rFQLEELrkFGAQFk
Q8WWM7	K553-m1	rkFGAQFkLQPsssP
Q8WWM7	R688-m1	tPtsPGPrTHSTPSI
O15265	R531-m1	FGSRQIGrGYYVFDS
Q9ULK2	R476-m1	FGSRLMGrGYYVFDR
Q86WG3	K252-m1	PGIGWLKkCYQMIDR
O95260	K285-m1	SPPSSQFkATLLEsy
O95260	R464-m1	PEAVDEDrSTEPDRL
P18846	R244-m1	YVkCLENrVAVLENQ
P18847	R46-m1	PFVkEELrFAIQNkH
Q6VMQ6	R1087-m2	VMQAPAVrQVNPQNS
Q6VMQ6	R1087-m1	VMQAPAVrQVNPQNS
Q6VMQ6	R1098-m1	PQNSVTVrVPQTTTY
Q676U5	K151-m1	ECLDLRTkLCDLERA
Q5MNZ9	K89-m1	QMNVYHFkkGTEICN
Q5MNZ9	K90-m1	MNVYHFkkGTEICNY
Q9NT62	R310-m1	TIEYDYTrHFtM___
O95352	R420-m1	KALAAADrLQKIFPG
Q7Z3C6	R645-m1	DLQGsRHrAEVAsAL
Q7Z3C6	R784-m1	LHGGFQRryGGITDP
P31939	R42-m1	GGtAkALrDAGLAVR
P31939	R79-m1	VHAGILArNIPEDNA
P31939	R305-m1	PIsAAyArARGADRM
Q6DD88	K239-m1	LDKRLQVkEHQHEEI
Q13315	K1126-m1	AFENAYLkAQEGMRE
Q13315	K1656-m1	VNLLQLskMAINHtG
Q13315	K2643-m1	TQWKTQRkGINIPAD
O54827	R507-m2	TQSIKSHrrTGSRAE
O54827	R508-m2	QSIKSHrrTGSRAEA
B1AWN4	R1352-m1	QNWRSKQrPAPASAS
B1AWN4	R1373-m1	ATGTVHTrPPCHPVP
Q9HD20	R371-m1	IEDLSPDrVLDLQAD
P05023	R61-m1	kyGTDLsrGLTSARA
P05023	R198-m1	VEVkGGDrIPADLrI
P05023	R204-m1	DrIPADLrIIsANGC
P05023	R264-m1	IVVytGDrtVMGRIA
P05023	K494-m1	kyQLSIHkNPNtsEP
P05023	R517-m1	APERILDrCSsILLH
P50993	R845-m2	TDkLVNErLISMAYG
P06687	K716-m2	VNDsPALkkADIGVA
P06687	K717-m2	NDsPALkkADIGVAM
P06687	K763-m2	RLIFDNLkkSIAYTL
P06687	K764-m2	LIFDNLkkSIAYTLT
Q13733	R235-m1	GESEPQSrsPDFtHE
P05026	R118-m2	KYkDSAQrDDMIFED
Q9UN42	R294-m1	ESASFDLrYYPYYGK
Q8R429	R131-m2	PEMGkVYrADRKSVQ
Q64578	R131-m1	PEMGkVYrADrKSVQ
Q64578	R134-m1	GkVYrADrKSVQRIK
Q8R429	R139-m2	ADRKSVQrIKARDIV
P11506	R718-m2	PEVPEAIrKCQRAGI
Q9R0K7	R1087-m2	RGQILWFrGLNRIQT
Q9R0K7	R1087-m1	RGQILWFrGLNRIQT
Q01814	R1097-m1	KFLKEAGrLTQKEEI
Q16720	R580-m2	VYTFNsVrKSMstVI
Q0VF55	R1106-m2	RGQILWFrGLNRIQT
Q0VF55	R1106-m1	RGQILWFrGLNRIQT
P20648	K31-m1	AKMSKKKkAGGGGGk
P25705	R88-m1	IARVHGLrNVQAEEM
P25705	R204-m1	DsLVPIGrGQrELII
Q03265	R204-m1	DSLVPIGrGQRELII
P25705	R207-m1	VPIGrGQrELIIGDr
P25705	R214-m1	rELIIGDrQTGkTsI
P06576	K55-m1	AQTsPSPkAGAAtGR
P06576	R109-m1	HLGESTVrTIAMDGT
P06576	R155-m1	IGEPIDErGPIkTKQ
P56480	R241-m2	AGVGERTrEGNDLyH
P06576	K432-m1	QkILQDYksLQDIIA
P36542	R33-m1	ATLKDITrRLKSIkN
P36542	R100-m1	LIGVsSDrGLCGAIH
O75964	K66-m1	sAQtGsFkQLTVKEA
P48047	R29-m1	RPFAkLVrPPVQVyG
P48047	R64-m1	QVEkELLrVAQILkE
Q15904	R330-m1	FKFILANrLYPVSAR
O75787	R275-m1	SFDTSLIrKTRTILE
O75787	K287-m3	ILEAkQAkNPAsPYN
P61421	R293-m1	GDkTLEDrFFEHEVk
P38606	K265-m1	VISQSLSkYSNSDVI
P38606	R364-m2	ALREISGrLAEMPAD
P38606	R381-m1	YPAYLGArLAsFYER
P38606	R530-m1	NGYTPyDrFCPFYKT
P21281	R4-m1	____MALrAMrGIVN
P62815	R4-m1	____MALrAMrGIVN
P21281	R7-m1	_MALrAMrGIVNGAA
P62815	R7-m1	_MALrAMrGIVNGAA
P21281	R44-m1	RNyLsQPrLTYktVs
P21281	R67-m1	LDHVkFPrYAEIVHL
P21281	R185-m1	DGMNsIArGQkIPIF
P21281	R460-m1	EFLQkFErNFIAQGP
P21281	R506-m1	TLSEFYPrDSAKH__
Q9Y5K8	K4-m1	____MsGkDrIEIFP
Q9Y5K8	R6-m1	__MsGkDrIEIFPsr
Q9Y5K8	R13-m1	rIEIFPsrMAQTIMk
Q9Y5K8	K20-m1	rMAQTIMkARLkGAQ
Q16864	R32-m1	IGELNkNrHPNFLVV
Q16864	R119-m1	MFTAEDLr_______
Q96LB4-3	K21-m3	AEKRAKDkLEEAKKI
O43520	K60-m1	ENREPFRkECTWQVK
O43520	K615-m1	RTPEGNIkLYCKGAD
Q6UQ17	R441-m2	EHGTLRKrNPYAWNP
A2ANX3	R1129-m1	TRRSSSRrSGYAFAH
O75110	K14-m2	LQPVRQKkRMDSRPR
O43861	K525-m1	tGStPLRkAQSSAPk
O43861	K532-m1	kAQSSAPkVRKSVSS
Q7Z7A3	R194-m1	GDAGRLArGGGLGsP
Q9UII2	R41-m1	DRGAGsIrEAGGAFG
Q9UII2	R57-m1	REQAEEEryFRAQsR
Q13535	R177-m1	EWPVVMSrFLSQLDE
Q13535	K746-m1	DLFCRNLkATSQHEC
Q13535	K759-m1	ECSSSQLkASVCkPF
O75882	K1365-m1	LEPCFGNkAAVLSVF
P46100	K375-m1	SSYVkFLkQATDNSE
P46100	R1302-m1	EPEEGKKrTGKQNEE
P46100	R1963-m1	kVWNSRsrGGGEGNV
Q61687	R2457-m1	MQPPPLQrAPPPTVr
Q61687	R2464-m1	rAPPPTVrSKNPGPs
P46100	R2474-m2	MQPPPLQrAPPPMrS
P46100	R2474-m1	MQPPPLQrAPPPMrS
P46100	R2480-m1	QrAPPPMrSKNPGPs
P46100	R2480-m2	QrAPPPMrSKNPGPs
Q3UT76	R297-m1	PERGGGPrSLSRGRP
Q3UT76	R347-m1	PERGGGPrSLSRGRP
Q3UT76	K552-m1	NFSVRCPkHkVRLQR
Q3UT76	K554-m1	SVRCPkHkVRLQRRE
Q3UTB4	R472-m1	AALNRQRrGDHSRYN
Q96GD4	R147-m1	LYNYFYDrRRIYLIL
Q8WXX7	R6-m1	__MDGPTrGHGLRKK
Q8WXX7	R27-m1	RDRERRSrGGLGAGA
Q8WXX7	R510-m1	LASQsADrGASLGPP
Q8WXX7	R576-m1	TKVDPFYrHsLFHSY
Q8WXX7	R1092-m1	HRRDPLGrDFLLRND
Q8WXX7	R1103-m1	LRNDPLHrLstPrLY
Q8WXX7	R1108-m1	LHrLstPrLYEADrS
Q8WXX7	R1114-m1	PrLYEADrSFRDREP
Q8WXX7	R1145-m1	DPRREHErGGHLDER
Q9NQS1	R17-m2	GRGRRPGrGRPGGDR
Q9NQS1	R28-m2	GGDRHSErPGAAAAV
Q9NQS1	R28-m1	GGDRHSErPGAAAAV
Q9NQS1	R37-m2	GAAAAVArGGGGGGG
Q9NQS1	R37-m1	GAAAAVArGGGGGGG
Q9NQS1	R50-m1	GGGDGGGrRGRGRGR
Q9D9K3	R70-m1	GRWEPGGrGGGASTR
Q9NQS1	K230-m1	KGLGMQLkGPLGPGG
Q9D9K3	R237-m2	ACPRSLGrGSLRQSP
Q9NQS1	R238-m1	GPLGPGGrGPIFELk
Q9NQS1	K245-m1	rGPIFELkSVAAGCP
O75366	K319-m1	ALGFIKMksYPSSTN
Q8NBF6	R475-m1	NPTTADLrFADYLVR
Q8NBF6	R588-m1	HsVQNsErGKKIGNV
Q80U56	R589-m1	HsVQNSErGKKIGSV
Q8NBF6	K608-m1	RNVVQTGkAVGQsVG
Q8NBF6	K622-m1	GGAFSSAkTAMSSWL
O15169	R576-m1	HSHGARSrGYSEsVG
P30530	R724-m2	AIESLADrVyTSKSD
Q96S65	R106-m1	GFTSVPSrGGCtLGM
P59054	R106-m1	GFTSVPSrGGCTLGM
Q8R5F9	R40-m1	GAGSVCPrGLCrSTT
Q8R5F9	R44-m1	VCPrGLCrSTTSALA
Q8R5F9	R65-m1	GLEGGGKrLYRGEWN
P10244	R695-m1	LKPSHtSrTLILS__
P61769	K78-m1	HsDLsFskDWSFYLL
Q9Y5Z6	K190-m2	NMDNLIYkLLKPSTK
Q6UX72	R144-m1	QTWGAEGrVQGALVR
Q6QX36	R110-m2	CGIAVNTrIIYLRSI
Q00973	K517-m2	LDESQMAkHRLLFFk
Q00973	K524-m2	kHRLLFFkHRLQCMT
Q6L8S8	R736-m1	GREDTEArNLQGLVW
Q6L8S8	R746-m1	QGLVWSPrNrHRHVL
Q6L8S8	R748-m1	LVWSPrNrHRHVLNA
P15291	R204-m1	YLHPVLQrQQLDYGI
Q68D85	R90-m2	GDHQEAFrPGAIVSP
Q92934	R94-m2	GEEPsPFrGrsRsAP
Q92934	R96-m2	EPsPFrGrsRsAPPN
Q92934	R161-m1	WWDRNLGrGSSAPSQ
O75531	R37-m1	LGkKLEErGFDKAyV
O75531	R60-m1	KkDEDLFrEWLkDTC
O75531	R82-m1	RDCFGCLrEWCDAFL
O96019	K238-m1	EGsPANWkRkEkLPQ
O94805	R204-m1	DFISMQCrELFQEMA
Q99933	R58-m1	STASGHDrPTrGAAA
Q99933	R61-m1	SGHDrPTrGAAAGAr
Q99933	R68-m1	rGAAAGArRPRMKKK
O95817	R90-m1	HPVyPQLrPGyIPIP
O95817	R106-m1	LHEGAENrQVHPFHV
O95817	R121-m2	yPQPGMQrFrTEAAA
O95817	R121-m1	yPQPGMQrFrTEAAA
O95817	R123-m1	QPGMQrFrTEAAAAA
Q9JLV1	R123-m2	ysQPGVQrFRTEAAA
O95817	R133-m1	AAAAAPQrsQsPLrG
O95817	R139-m1	QrsQsPLrGMPETTQ
Q9JLV1	R141-m1	QRsQsPLrGGMTEAA
O95817	R203-m1	LGsHQLPrGyIsIPV
O95817	R218-m1	IHEQNVTrPAAQPsF
O95817	K230-m1	PsFHQAQkTHyPAQQ
O95817	R258-m1	QGDDWEPrPLrAAsP
O95817	R261-m1	DWEPrPLrAAsPFrs
Q9JLV1	R264-m2	QGDDWEPrPLrAAsP
O95817	R267-m1	LrAAsPFrssVQGAs
Q9JLV1	R267-m1	DWEPrPLrAAsPFRs
Q9JLV1	R277-m1	sPFRsPVrGAssREG
O95429	R5-m1	___MSALrrsGyGPS
O95429	R6-m1	__MSALrrsGyGPSD
O95429	R19-m1	SDGPSyGrYYGPGGG
O95429	R40-m1	PPPLYPLrPEPPQPP
O95429	R51-m1	PQPPIsWrVrGGGPA
O95429	R53-m1	PPIsWrVrGGGPAET
Q8CI61	R54-m1	PPVSWRGrGGAPAET
Q5XIR5	R54-m1	PPVSWRGrGGAPAET
O95429	R108-m1	NyWNSTArSrAPYPS
O95429	R108-m2	NyWNSTArSrAPYPS
O95429	R110-m2	WNSTArSrAPYPSTY
O95429	R110-m1	WNSTArSrAPYPSTY
O95429	R185-m1	NsPtPVsrWIYPQQD
Q5XIR5	R186-m1	NSPTPVSrWMYPQQD
O95429	R201-m1	QTEAPPLrGQVPGyP
O95429	R237-m1	PQSGPTVrPQEDAWA
Q9P281	R319-m2	TGVVTSGrCAKEAAG
Q3UHR0	R684-m2	KGPGPVErPDCArSr
Q3UHR0	R689-m2	VErPDCArSrEHEAP
Q3UHR0	R691-m2	rPDCArSrEHEAPHG
Q9P281	R744-m2	FKGGGGPrstHALDL
Q9P281	R824-m1	PHPPWLPrTrSPSLW
Q9P281	R826-m1	PPWLPrTrSPSLWMG
C0HL12	R147-m1	KQFLQMQrQQPPQDG
O60241	R1375-m2	GGGEDAPrARPEGTP
O60241	R1383-m2	ARPEGTPrrAAKTVA
O60241	R1384-m2	RPEGTPrrAAKTVAH
Q8N9N5	R324-m1	TAWRRKQrGQsLAVk
Q92560	K656-m1	CLKEEVEkRkkFKID
Q92560	K658-m1	KEEVEkRkkFKIDDQ
Q92560	K659-m1	EEVEkRkkFKIDDQR
Q9H583	R10-m1	SLAQQLQrLALPQsD
Q9H583	R1820-m1	LAttLAPrVLLPAIK
Q99623	K6-m1	__MAQNLkDLAGRLP
Q99623	R123-m1	ELPsMyQrLGLDyEE
Q99623	R289-m1	LQDEsFTrGsDsLIk
O70445	R415-m2	PARKRNHrGETLLHI
Q9NY43	R354-m1	APHPQLQrPLVPrVL
Q9NY43	R359-m1	LQrPLVPrVLIHGLG
Q9UMQ3	K194-m3	kWkKMVLkGGQEAPT
Q13838	R58-m1	LLkPELLrAIVDCGF
Q13838	R208-m1	MLEQLDMrRDVQEIF
Q13838	R339-m1	QFkDFQRrILVAtNL
Q13838	R349-m1	VAtNLFGrGMDIERV
P48634	R41-m1	QkPAVAPrHGLQsLG
P48634	R55-m1	GkVAIARrMPPPANL
P48634	R232-m1	LHHGHDPrGGLQPSG
P48634	R247-m1	PPQFPPYrGMMPPFM
P48634	R272-m2	YGPQGPYrYPTPDGP
P48634	R281-m2	PTPDGPSrFPrVAGP
Q7TSC1	R281-m2	PTPDGPSrFPrVAGP
Q7TSC1	R281-m1	PTPDGPSrFPrVAGP
P48634	R284-m2	DGPSrFPrVAGPrGS
Q7TSC1	R284-m2	DGPSrFPrVAGPrGs
P48634	R289-m1	FPrVAGPrGSGPPMr
P48634	R289-m2	FPrVAGPrGSGPPMr
Q7TSC1	R289-m2	FPrVAGPrGsGPPMR
Q7TSC1	R289-m1	FPrVAGPrGsGPPMR
P48634	R296-m2	rGSGPPMrLVEPVGR
P48634	R296-m1	rGSGPPMrLVEPVGR
P48634	R710-m1	LYPGALGrPPPMPPM
P48634	R722-m1	PPMNFDPrWMMIPPy
Q7TSC1	R722-m1	PPMNFDPrWMMIPPY
Q6MG48	R723-m1	PPMNFDPrWMMIPPY
P48634	R738-m1	DPRLLQGrPPLDFYP
Q7TSC1	R738-m1	DPRLLQGrPPLDFYP
P48634	R771-m1	sssEPFDrHAPAMLR
Q7TSC1	R907-m1	EAGRKPArGGQGPPP
P48634	R1024-m1	RVGPTSCrGrGrGEY
P48634	R1026-m1	GPTSCrGrGrGEYFA
P48634	R1028-m1	TSCrGrGrGEYFArG
P48634	R1034-m1	GrGEYFArGrGFrGT
P48634	R1036-m1	GEYFArGrGFrGTYG
P48634	R1039-m1	FArGrGFrGTYGGRG
Q7TSC1	R1064-m1	EFRGDDGrGGGsGGT
P48634	R1066-m1	EFRGDDGrGGGTGGP
Q6MG48	R1069-m1	EFRGDDGrGGGSGGT
P48634	R1080-m1	PNHPPAPrGrtAsEt
P48634	R1082-m1	HPPAPrGrtAsEtRs
P48634	R1152-m1	PPsPAPArFTArGGr
P48634	R1156-m1	APArFTArGGrVFTP
P48634	R1159-m1	rFTArGGrVFTPrGV
P48634	R1164-m1	GGrVFTPrGVPSrRG
P48634	R1169-m1	TPrGVPSrRGRGGGR
P48634	R1223-m1	GPLsPVArGGSNGGS
P48634	R1370-m1	PGISAMSrGDLSQrA
P48634	R1376-m1	SrGDLSQrAkDLSKr
P48634	K1378-m1	GDLSQrAkDLSKrsF
P48634	R1383-m1	rAkDLSKrsFssQRP
P48634	R1398-m1	GMERQNRrPGPGGKA
P48634	R1422-m1	GGGGPGGrTGPGrGD
P48634	R1427-m1	GGrTGPGrGDKRsWP
P48634	R1686-m2	AAEGPPKrPGGssPL
P48634	R1708-m2	PPGSEPPrRPPPAPH
P48634	R1743-m1	ERSQRTDrGTEPGPI
P48634	R1772-m1	SDKDSDLrLVVGDsL
P48634	R1865-m1	HPNSGGFrPGTPSLH
P48634	R1875-m1	TPSLHPyrSQPLYLP
P48634	R2089-m1	sFsGLNsrLkAtPST
Q5JSZ5	R56-m1	GKVAAARrMPPPANL
Q5JSZ5	R163-m1	GGLRGSSrLLsFsPE
Q5JSZ5	R300-m1	ENQGTVErGSFPLPQ
Q5JSZ5	R313-m1	PQLRLEPrVPFRQFQ
Q5JSZ5	R673-m1	QMLGFDPrWMMMPSY
Q5JSZ5	R684-m1	MPSYMDPrItPTRTP
Q5JSZ5	R786-m1	sFSAsLGrAGGVSAQ
Q5JSZ5	R1077-m1	GFREFTFrGrPAGGN
Q5JSZ5	R1079-m1	REFTFrGrPAGGNGS
Q5JSZ5	R1097-m1	GGGVLGArSIyCsSQ
Q5JSZ5	R1108-m1	CsSQRSGrGrGLrEF
Q5JSZ5	R1110-m1	SQRSGrGrGLrEFAR
Q5JSZ5	R1113-m1	SGrGrGLrEFARPED
Q5JSZ5	R1297-m1	DSENAENrPFRRRRP
Q5JSZ5	R1976-m1	AQAQLGLrGGLPVSQ
Q5JSZ5	R2110-m1	SLsVGAPrRIPPPGS
F8WHT3	R1075-m1	EEQAFGGrGQArSRG
F8WHT3	R1079-m1	FGGrGQArSRGRGFR
F8WHT3	R1091-m1	GFREFTFrGGRPAGS
F8WHT3	R1112-m1	GTGVLGSrGMYSSGQ
F8WHT3	R1206-m1	GGIDTRSrGSRTCGr
F8WHT3	R1213-m1	rGSRTCGrALPPRLS
P46379	R344-m1	FVALSDLrCNLACtP
P46379	R506-m1	PTRVVIArPTPPQAr
P46379	R513-m1	rPTPPQArPSHPGGP
Q07812	R9-m1	DGSGEQPrGGGPTSS
Q9NRL2	R576-m1	AkYRYQKrGGFDATD
Q9NRL2	K1097-m1	GIERRFLkAPLDASD
Q9NRL2	R1285-m1	LsssFssrGQQQEPG
Q9UIF8	R1021-m1	LMKAMEArKKAEEKE
Q96PG8	R162-m1	PGGPGSPrGGGTVGP
Q9BXC9	K239-m1	TSRYWRIkSKNHAMS
Q692V3	R1198-m2	SAEEKFQrQASDSQI
Q692V3	R1210-m2	SQIWNSPrRQPARKK
Q9UHQ4	R232-m1	EHSELQDrLERGNKK
O75815	K5-m1	___MAAGkFAsLPRN
O75815	K334-m1	DRRALsLkAHQsESy
O75815	R442-m1	AFATGCGrGAKLPSC
P54687	R119-m1	QPNLNMDrMYRSAVR
O15382	K44-m3	LQLEMTQkPHKKPGP
Q9P287	R7-m2	_MASRSKrrAVEsGV
Q9P287	R8-m2	MASRSKrrAVEsGVP
Q9P287-2	R273-m1	LGGPDTRrGLEPVPI
Q7L2J0	R86-m1	GPQAQQHrGGGPQAQ
Q8K3A9	R91-m1	ADVGEERrGGGGTDL
Q7L2J0	R117-m1	PDVGEERrGGGGTEL
Q7L2J0	R266-m1	GRKRHRHrGQHHQQQ
Q7L2J0	R304-m1	EGAsQQPrHRGQNRD
Q7L2J0	R377-m1	SKSEAGArGGGQGSk
Q7L2J0	K384-m1	rGGGQGSkEKGRGsW
P06276	K436-m1	PALEFTKkFSEWGNN
P06276	K455-m1	YFEHRSSkLPWPEWM
P12694	R117-m1	TLLNtMDrILYESQR
O14874	K89-m1	QDGSHLLkSARyLQQ
Q9QYE3	R271-m2	PLFsPPPrHHLDPHR
Q9C0K0	R262-m1	AsssLtPrLTIPPPL
Q9C0K0	R293-m1	sNPFNLLrMTGPILr
Q99PV8	R293-m1	SNPFNLLrMTGPILR
Q9C0K0	R300-m1	rMTGPILrDHPGFGE
Q9C0K0	R322-m1	PLFsPPPrHHLDPHR
Q99PV8	R322-m2	PLFsPPPrHHLDPHR
Q9C0K0	R671-m1	PFPGLFPrkPAPLPs
Q9C0K0	R751-m1	SSENGsLrFstPPGD
Q9HB09	R144-m1	CLPCSLGrGAAPSES
P20749	R78-m1	GPPHGLArPEALyyP
P20749	K338-m1	SGADSSLkNCHNDTP
Q4VC05	R44-m1	TVGDtSLrIykWVPV
D3ZUL4	R77-m1	RGRERRGrGTSPrGG
Q8WUZ0	R82-m1	RGRGASPrGGGPLIL
D3ZUL4	R82-m1	RGrGTSPrGGGPLIL
O00512	R620-m2	sGPGRGErFPNPQGL
Q9D219	R800-m2	NSGLRNLrEPIGPDQ
O00512	R1254-m1	QTLQYFPrGEVPGRK
Q67FY2	R2-m2	______MrILANKTR
Q86UU0	R593-m1	VQDPMQLrGGPPFPG
Q86UU0	R602-m2	GPPFPGPrFPGNQIQ
Q86UU0	R602-m1	GPPFPGPrFPGNQIQ
Q86UU0	R610-m1	FPGNQIQrVPGFGGM
Q86UU0	R668-m1	GGQGEAErFMTPRVr
Q67FY2	R672-m2	RFMTPRVrEELLrHQ
Q86UU0	R675-m1	rFMTPRVrEELLrHQ
Q67FY2	R677-m2	RVrEELLrHQLLEKR
Q86UU0	R680-m1	RVrEELLrHQLLEKR
Q86UU0	R680-m2	RVrEELLrHQLLEKR
Q86UU0	R821-m1	PEEMARVrAQNSSGV
Q86UU0	R994-m1	sPtGsPsrLKsPsMA
Q86UU0	R1439-m1	NFMLMKQrGVGGEVy
Q92843-2	R254-m1	FSDkESVrTSLALDE
Q92843-2	R265-m1	ALDESLFrGrQIKVI
Q92843-2	R267-m1	DESLFrGrQIKVIPK
Q92843-2	R286-m1	PGISTTDrGFPrARY
Q92843-2	R290-m1	TTDrGFPrARYrART
Q92843-2	R294-m2	GFPrARYrARTTNYN
Q92843-2	R304-m1	TTNYNSSrSRFYSGF
Q92843-2	R314-m1	FYSGFNSrPRGRVYR
Q9NYF8	R55-m1	sRDRMYsrDYRRDYR
Q9NYF8	R76-m2	RPYGYRGrGrGyyQG
Q9NYF8	R78-m1	YGYRGrGrGyyQGGG
Q9NYF8	R78-m2	YGYRGrGrGyyQGGG
Q9NYF8	R87-m1	yyQGGGGryHrGGyr
Q9NYF8	R87-m2	yyQGGGGryHrGGyr
Q9NYF8	R90-m2	GGGGryHrGGyrPVW
Q9NYF8	R94-m1	ryHrGGyrPVWNRRH
Q9NYF8	R352-m1	sRVFLLDrGNtRDKE
Q9NYF8	R429-m1	sFAtAsHrNtEEEGL
Q9NYF8	K437-m1	NtEEEGLkykSKVsL
Q9NYF8	K445-m1	ykSKVsLkGNREsDG
Q9NYF8	K567-m1	NRPAsLtkDRLLAst
Q9NYF8	K622-m1	HVKEQYFkSAAMTLN
Q9NYF8	K778-m1	KEREEEFkTHHEMKE
Q9NYF8	R794-m2	SGFAGVsrPrGTFFR
Q9NYF8	R794-m1	SGFAGVsrPrGTFFR
Q9NYF8	R796-m2	FAGVsrPrGTFFRIR
Q9NYF8	R796-m1	FAGVsrPrGTFFRIR
Q9NYF8	R809-m1	IRGRGRArGVFAGTN
Q9NYF8	R809-m2	IRGRGRArGVFAGTN
Q9NYF8-3	R792-m1	SGFAGVSrPrGTFHD
Q9NYF8-3	R794-m1	FAGVSrPrGTFHDDR
Q7TP73	R1002-m1	FAGVSRPrGTFHDDR
A2AG58	R252-m1	YENRDPArIPKWKPE
Q6W2J9	R188-m1	INGASYLrLPWVNPY
Q6W2J9	R243-m1	PVCTNGErFLYLPPP
Q6W2J9	R338-m1	LLLPPsPrPsPrVHL
Q6W2J9	R342-m1	PsPrPsPrVHLPTQP
Q6W2J9	R647-m1	LsPNEAFrSPPIPYP
Q6W2J9	R655-m1	SPPIPYPrSYLPYPA
Q6W2J9	K1323-m2	RPPAKQQkIkENQkT
Q6W2J9	K1325-m2	PAKQQkIkENQkTDV
Q5H9F3	R816-m1	GPANIYPrCSVNGKP
Q6PAJ1	R473-m1	PHLSSKGrGsLASGA
A9UF07	K1349-m1	RsPHLWKkSSTLTSS
Q68EF6	R380-m2	PYPAEPYrYPAsPGP
Q9BUH8	R381-m1	PYPAETFrFPAsPGP
Q5T5X7	R104-m1	GNGEQAGrGRsLGNV
Q9NYM9	R44-m1	sLALDIDrDAEDQNR
A8DUK4	R31-m2	VGGEALGrLLVVyPW
Q9R224	R59-m1	GRRRFRVrQPIAHYR
Q9WTZ8	R51-m1	AGDYYVPrGGrRRFR
Q9WTZ8	R54-m1	YYVPrGGrRRFRVRQ
Q3TZW7	R51-m2	YVKRKVRrLVCNFrW
Q3TZW7	R57-m2	RrLVCNFrWPTPNrH
Q3TZW7	R63-m2	FrWPTPNrHVDHSEG
O14503	R380-m1	APLLMPQrLPsPLPA
Q93088	K340-m1	SGLDMHTkPWVRARA
Q96G01	K45-m1	GLVVLEEkLtLKQQy
Q8TD16	R647-m1	HLQAAVDrttELsRQ
O00499	R66-m1	TRLQKDLrTYLAsVK
Q9NR09	K1250-m1	VVRLPsLkHQSNkGY
Q9NR09	K3675-m3	HVPQQCNkMPItADL
Q9NR09	K4527-m1	VLksLEEkyVAVMKk
Q9NR09	K4534-m1	kyVAVMKkLQFDTFE
Q8VD62	R13-m1	AAVAGAGrGGGGGGG
Q9H3H3	R14-m1	AAVAGVGrGGGGAEP
Q9H3H3	R22-m1	GGGGAEPrQERSrAr
Q9H3H3	R27-m1	EPrQERSrArGWAGV
Q9H3H3	R29-m1	rQERSrArGWAGVER
Q9H3H3	R278-m1	FQLGGsArGSRVLDR
Q9H3H3-3	R14-m1	AAVAGVGrGGGGAEP
Q9H3H3-3	R22-m1	GGGGAEPrQERSrAr
Q9H3H3-3	R27-m1	EPrQERSrArGWAGV
Q9H3H3-3	R29-m1	rQERSrArGWAGVER
P54132	K38-m1	kFsGFtFkkkTSsDN
P54132	K39-m1	FsGFtFkkkTSsDNN
P54132	K195-m1	KGKRNFFkAQLyTtN
P30043	R134-m1	AVTDDHIrMHkVLRE
P30043	R187-m1	DLGHFMLrCLTTDEy
P35226	R114-m1	ANGsNEDrGEVADED
Q14692	R52-m1	FAVQsAVrMARSFHR
Q14692	R560-m1	PANCQsDrVNLEKsL
Q14692	K1118-m1	NPVTSLLkPVGEKDT
Q14692	R1130-m1	KDTWSGMrTTGQLRL
Q14692	K1144-m1	LAHGVRLkANKDsLy
Q14692	K1275-m1	RNQKSSLkGAEGQLQ
Q9UIF9	K585-m1	WYYGPCGkRMKQFPE
Q9UIF9	R1210-m1	RHLKsPVrGQDSEQP
Q9UIF9	R1768-m1	RRVLLRGrEsPAAGP
Q9UIF9	R1776-m1	EsPAAGPrysEEGLs
Q9UIF9	R1787-m1	EGLsPskrRRLSMRN
Q91YE5	R1871-m1	GKAGHVMrRFFESRW
Q12981	K48-m2	TELNTkVkEkFQQLR
Q12981	K50-m2	LNTkVkEkFQQLRHR
Q12983	R204-m1	FLFkHPKrtATLsMR
Q96IK1	R62-m1	IVEQLKSrGLFDsFR
Q14137	R5-m1	___MAGSrGAGrTAA
Q14137	R9-m1	AGSrGAGrTAAPSVR
Q14137	R410-m1	TCQALVYrGHSDLVR
Q14137	K711-m1	LVPVKVLkGHVLTRD
Q8BS90	R316-m1	NWsPRRLrGGPQCLS
Q96GS4	R128-m1	SSGRDCRrGGPGGGM
Q03001	K3712-m1	KNtENFLkENGEKLS
Q03001	K6757-m1	FQKSLGAkHSVYDTt
Q03001	R7402-m1	SQGMAAFrPRGRRSR
Q03001-3	K1554-m3	AEKENNDkIQRLNEE
Q03001-3	K1664-m1	QNLVSEFkQKCDQQN
P07738	R179-m1	RIAPEVLrGKtILIs
Q86WA6	R277-m1	GkHNLHLrFADEFNK
O95861	R289-m1	AGVLATLrNYDYYAS
Q66K74	K552-m1	AssVPNLkktNAQAA
Q66K74	K553-m1	ssVPNLkktNAQAAP
P0C5W1	R775-m1	LSTANSSrGRKAPAR
Q66K74	R854-m1	MLPPKtArQTENVSr
Q66K74	R861-m1	rQTENVSrTrKPLAR
Q66K74	R863-m1	TENVSrTrKPLARPN
Q66K74	K887-m1	PVAAAKtkGLAGGDr
Q66K74	R894-m1	kGLAGGDrAsRPLsA
Q66K74	R926-m1	STPKTATrGPsGSAS
Q66K74	R935-m1	PsGSASSrPGVSAtP
P51587	K268-m1	AASHGFGkTSGNsFk
P51587	K275-m1	kTSGNsFkVNSCKDH
P51587	K1533-m1	TAsGKKVkIAkESLD
P51587	K2017-m1	VFSkVLFkSNEHSDQ
P51587	K2411-m1	kVFVPPFkTkSHFHR
P51587	K2413-m1	FVPPFkTkSHFHRVE
P51587	K2524-m1	TLPRISLkAAVGGQV
P97929	R2924-m2	SLLTEGKrYRIYHLA
P51587	K2950-m2	QIQLEIRkAMEsAEQ
P25440	R449-m1	LQDVFEFryAKMPDE
Q15059	K304-m3	EVPQHAGkkGkLSEH
Q15059	K305-m3	VPQHAGkkGkLSEHL
Q15059	R411-m1	LQDVFEMrFAKMPDE
O60885	K177-m1	EIMIVQAkGrGrGrK
O60885	R179-m1	MIVQAkGrGrGrKET
O60885	R181-m1	VQAkGrGrGrKETGT
O60885	R183-m1	AkGrGrGrKETGTAK
O60885	K404-m2	PMDMSTIkSkLEARE
O60885	K406-m2	DMSTIkSkLEAREYR
O60885	R453-m1	LQDVFEMrFAKMPDE
Q9NPI1	R517-m1	LDsStQDrLIALKAV
Q9H0E9	R502-m1	IHELVDIrEPSAEIk
Q9H8M2	K327-m1	GGkMGYLkRNGDGSL
Q07352	R172-m1	GFCPyGPrCHFIHNA
Q8WUW1	R46-m1	FDMSCRSrLATLNEk
Q5VW32	K91-m1	LRYIQNFkWTDTLQG
Q9BTY7	R217-m1	YPDSsVRrGGVVGtL
Q9ULD4	R511-m1	HNYWLLKrQArNGVP
Q9ULD4	R514-m1	WLLKrQArNGVPLIR
Q8TDC3	R431-m1	AQHsQRSrsVSGAST
Q5RJI5	R466-m1	PGAGDEArGGGSPts
Q8TDC3	R481-m1	KTQTLPSrGPrGGGA
Q5RJI5	R481-m1	KTQTLPSrGPrGGGA
Q8TDC3	R484-m1	TLPSrGPrGGGAGEQ
Q5RJI5	R484-m1	TLPSrGPrGGGAGEQ
Q8TDC3	R498-m1	QPPPPSArSTPLPGP
Q5RJI5	R498-m1	QPPPPSArstPLPGP
Q8TDC3	R510-m1	PGPPGsPrSSGGTPL
Q8TDC3	R525-m1	HSPLHtPrASPTGTP
Q5RJI5	R525-m1	HsPLHTPrAsPtGtP
Q5RJI5	R550-m1	GVGGAAWrsRLNsIR
Q8TDC3-2	R514-m1	QPPPPSArSTPLPGP
Q8IWQ3	R409-m1	EMAQHGQrsrsISGA
Q8IWQ3	R411-m1	AQHGQrsrsISGASS
Q8IWQ3	R437-m1	VtPHPsPrGsPLPtP
Q9BZH6	K738-m1	NLNFWDLkGRVSRGI
Q6RI45	K1402-m2	RQIFNNSkAytsNKK
A2AHJ4	R1737-m1	FDTMFSGrFSrLPRI
Q6RI45	R1740-m1	FDTMFSGrFSrLPRI
A2AHJ4	R1740-m1	MFSGrFSrLPRIKTR
Q6RI45	R1743-m1	MFSGrFSrLPRIKTR
Q9NW68	R366-m1	EEAPTDLrVFELNsD
O88737	R145-m1	SPsVsPDrGstPtsP
O88737	R881-m1	DDTAVSGrGLAKHSA
O88737	R1792-m1	AVQtAPYrGGPrGrP
O88737	R1796-m1	APYrGGPrGrPREAK
O88737	R1798-m1	YrGGPrGrPREAKFA
O88737	R1806-m1	PREAKFArYNLPNQV
O88737	R1806-m2	PREAKFArYNLPNQV
O88737	R1818-m1	NQVTPLArRDILItQ
Q9UPA5	R2046-m1	YGSVTDLrHPTDLLA
[truncated: 18,528 more rows]
