# Supplementary material for: CURTAIN—A unique web-based tool for exploration and sharing of MS-based proteomics data
Source: Proc Natl Acad Sci U S A. 2024 Feb 7;121(7):e2312676121. doi: 10.1073/pnas.2312676121 (PMC10873628; doi:10.1073/pnas.2312676121)
Supplement: Supplementary file 10 — Code S02 (ZIP) [file pnas.2312676121.sd09.zip › Alessi-Lab-curtainPTM-4e27155/docs/assets/Phosphorylation_site_dataset.tsv]

ACC_ID	MOD_RSD	SITE_+/-7_AA
Q8R3W2	S119-p	NPFYEPNsPIRSSAF
Q9CTA4	S10-p	RPPPGSRstVAQSPP
Q9CTA4	T11-p	PPPGSRstVAQSPPQ
P31946	T2-p	______MtMDksELV
Q9CQV8	T2-p	______MtMDksELV
P31946	S6-p	__MtMDksELVQkAk
Q9CQV8	S6-p	__MtMDksELVQkAk
P31946	Y21-p	LAEQAERyDDMAAAM
P35213	Y21-p	LAEQAERyDDMAAAM
P31946	T32-p	AAAMkAVtEQGHELs
P31946	S39-p	tEQGHELsNEERNLL
P31946	S47-p	NEERNLLsVAykNVV
Q9CQV8	S47-p	NEERNLLsVAykNVV
P35213	S47-p	NEERNLLsVAYkNVV
P31946	Y50-p	RNLLsVAykNVVGAR
Q9CQV8	Y50-p	RNLLsVAykNVVGAR
P31946	S59-p	NVVGARRssWRVISs
P31946	S60-p	VVGARRssWRVISsI
Q9CQV8	S60-p	VVGARRSsWRVIssI
P35213	S60-p	VVGARRSsWRVIsSI
Q9CQV8	S65-p	RSsWRVIssIEQkTE
P35213	S65-p	RSsWRVIsSIEQkTE
P31946	S66-p	ssWRVISsIEQkTER
Q9CQV8	S66-p	SsWRVIssIEQkTER
P31946	Y106-p	VLELLDkyLIPNATQ
P31946	S116-p	PNATQPEskVFyLkM
Q9CQV8	S116-p	LNATQAEsKVFYLkM
P31946	Y120-p	QPEskVFyLkMkGDy
P31946	Y127-p	yLkMkGDyFRyLsEV
P31946	Y130-p	MkGDyFRyLsEVAsG
Q9CQV8	Y130-p	MkGDYFRyLSEVAsG
P31946	S132-p	GDyFRyLsEVAsGDN
P35213	S132-p	GDYFRYLsEVASGDN
P31946	S136-p	RyLsEVAsGDNkQTT
Q9CQV8	S136-p	RyLSEVAsGENkQTT
P35213	T143-p	SGDNkQTtVSNSQQA
P68251	S149-p	FYYEILNsPEAIAEL
P31946	Y151-p	VSNSQQAyQEAFEIS
P31946	Y180-p	ALNFSVFyYEILNsP
P31946	S186-p	FyYEILNsPEKACSL
P35213	S186-p	FYYEILNsPEKACSL
P31946	T207-p	EAIAELDtLNEEsyk
P31946	S212-p	LDtLNEEsykDstLI
P31946	Y213-p	DtLNEEsykDstLIM
P31946	S216-p	NEEsykDstLIMQLL
P31946	T217-p	EEsykDstLIMQLLR
P31946	T228-p	QLLRDNLtLWtsENQ
P31946	T231-p	RDNLtLWtsENQGDE
P31946	S232-p	DNLtLWtsENQGDEG
P62259	Y9-p	DDREDLVyQAkLAEQ
P62258	T38-p	AGMDVELtVEERNLL
P62258	S46-p	VEERNLLsVAykNVI
P62259	S46-p	VEERNLLsVAykNVI
P62260	S46-p	VEERNLLsVAYkNVI
P62258	Y49-p	RNLLsVAykNVIGAR
P62259	Y49-p	RNLLsVAykNVIGAR
P62258	S59-p	VIGARRAsWRIIssI
P62258	S64-p	RAsWRIIssIEQkEE
P62258	S65-p	AsWRIIssIEQkEEN
P62260	S65-p	ASWRIISsIEQkEEN
P62258	T91-p	EYRQMVEtELKLICC
P62258	T114-p	HLIPAANtGEskVFY
P62258	S117-p	PAANtGEskVFYykM
P62258	Y122-p	GEskVFYykMkGDYH
P62258	Y131-p	MkGDYHryLAEFATG
P62259	Y131-p	MkGDYHRyLAEFAtG
P62260	Y131-p	MkGDYHRyLAEFAtG
P62259	T137-p	RyLAEFAtGNDRkEA
P62260	T137-p	RyLAEFAtGNDRkEA
P62258	S148-p	RkEAAENsLVAykAA
P62258	Y152-p	AENsLVAykAASDIA
P62258	Y181-p	ALNFSVFyYEILNSP
P62258	T208-p	DAIAELDtLsEEsyk
P62258	S210-p	IAELDtLsEEsykDs
P62259	S210-p	IAELDTLsEEsyKDS
P62260	S210-p	IAELDTLsEEsYKDS
P62258	S213-p	LDtLsEEsykDstLI
P62259	S213-p	LDTLsEEsyKDSTLI
P62260	S213-p	LDTLsEEsYKDSTLI
P62258	Y214-p	DtLsEEsykDstLIM
P62259	Y214-p	DTLsEEsyKDSTLIM
P62258	S217-p	sEEsykDstLIMQLL
P62258	T218-p	EEsykDstLIMQLLR
P62258	T232-p	RDNLTLWtsDMQGdG
P62258	S233-p	DNLTLWtsDMQGdGE
P62259	S233-p	DNLTLWTsDMQGDGE
Q04917	Y20-p	LAEQAERyDDMAsAM
Q04917	S25-p	ERyDDMAsAMKAVTE
Q04917	S38-p	TELNEPLsNEDrNLL
P68510	S38-p	TELNEPLsNEDRNLL
Q04917	S46-p	NEDrNLLsVAykNVV
P68510	S46-p	NEDRNLLsVAykNVV
P68511	S46-p	NEDRNLLsVAYkNVV
Q04917	Y49-p	rNLLsVAykNVVGAR
P68510	Y49-p	RNLLsVAykNVVGAR
Q04917	S59-p	VVGARRSsWRVISsI
P68510	S59-p	VVGARRSsWRVIssI
P68511	S59-p	VVGARRSsWRVIsSI
P68510	S64-p	RSsWRVIssIEQkTM
P68511	S64-p	RSsWRVIsSIEQkTM
Q04917	S65-p	SsWRVISsIEQkTMA
P68510	S65-p	SsWRVIssIEQkTMA
P68510	Y117-p	kNCNDFQyESkVFYL
P68511	Y117-p	KNCNDFQyESKVFYL
Q04917	S119-p	CNDFQYEskVFyLkM
Q04917	Y123-p	QYEskVFyLkMkGDy
Q04917	Y130-p	yLkMkGDyyRYLAEV
Q04917	Y131-p	LkMkGDyyRYLAEVA
P68510	Y131-p	LkMkGDYyRYLAEVA
Q04917	S139-p	RYLAEVAsGEkkNsV
Q04917	S145-p	AsGEkkNsVVEASEA
Q04917	Y154-p	VEASEAAykEAFEIS
Q04917	T168-p	SKEQMQPtHPIRLGL
Q04917	Y216-p	DTLNEDSykDstLIM
Q04917	S219-p	NEDSykDstLIMQLL
Q04917	T220-p	EDSykDstLIMQLLR
P61981	Y20-p	LAEQAERyDDMAAAM
P61983	Y20-p	LAEQAERyDDMAAAM
P61981	T31-p	AAAMkNVtELNEPLs
P61981	S38-p	tELNEPLsNEERNLL
P61982	S38-p	TELNEPLsNEERNLL
P61981	S46-p	NEERNLLsVAykNVV
P61982	S46-p	NEERNLLsVAykNVV
P61983	S46-p	NEERNLLsVAYkNVV
P61981	Y49-p	RNLLsVAykNVVGAR
P61982	Y49-p	RNLLsVAykNVVGAR
P61981	S59-p	VVGARRSsWRVISsI
P61982	S59-p	VVGARRSsWRVIssI
P61982	S64-p	RSsWRVIssIEQkTs
P61983	S64-p	RSSWRVIsSIEQkTS
P61981	S65-p	SsWRVISsIEQkTsA
P61982	S65-p	SsWRVIssIEQkTsA
P61981	S71-p	SsIEQkTsADGNEkK
P61982	S71-p	ssIEQkTsADGNEkk
P61982	S113-p	NYLIKNCsETQYEsk
P61981	T115-p	LIkNCSEtQyEskVF
P61981	Y117-p	kNCSEtQyEskVFYL
P61983	Y117-p	KNCSETQyESkVFYL
P61981	S119-p	CSEtQyEskVFYLkM
P61982	S119-p	CsETQYEskVFYLkM
P61981	Y130-p	YLkMkGDyyRyLAEV
P61981	Y131-p	LkMkGDyyRyLAEVA
P61982	Y131-p	LkMkGDYyRyLAEVA
P61981	Y133-p	MkGDyyRyLAEVAtG
P61982	Y133-p	MkGDYyRyLAEVATG
P61983	Y133-p	MkGDYYRyLAEVATG
P61981	T139-p	RyLAEVAtGEkRATV
P61981	Y154-p	VESSEkAysEAHEIS
P61981	S155-p	ESSEkAysEAHEISk
P61981	T168-p	SkEHMQPtHPIRLGL
P61981	Y179-p	RLGLALNysVFYYEI
P61981	S180-p	LGLALNysVFYYEIQ
P61981	T199-p	QACHLAktAFDDAIA
P61981	T210-p	DAIAELDtLNEDsyk
P61981	S215-p	LDtLNEDsykDstLI
P61983	S215-p	LDTLNEDsYKDSTLI
P61981	Y216-p	DtLNEDsykDstLIM
P61981	S219-p	NEDsykDstLIMQLL
P61981	T220-p	EDsykDstLIMQLLR
P61981	T234-p	RDNLTLWtsDQQDDD
P61981	S235-p	DNLTLWtsDQQDDDG
P61982	S235-p	DNLTLWTsDQQDDDG
P31947	S5-p	___MERAsLIQkAkL
P31947	Y19-p	LAEQAERyEDMAAFM
O70456	Y19-p	LAEQAERyEDMAAFM
O70456	S28-p	DMAAFMKsAVEKGEE
P31947	S45-p	CEERNLLsVAykNVV
O70456	S45-p	CEERNLLsVAyKNVV
P31947	Y48-p	RNLLsVAykNVVGGQ
O70456	Y48-p	RNLLsVAyKNVVGGQ
P31947	S63-p	RAAWRVLssIEQksN
O70456	S63-p	RAAWRVLssIEQKsN
P31947	S64-p	AAWRVLssIEQksNE
O70456	S64-p	AAWRVLssIEQKsNE
P31947	S69-p	LssIEQksNEEGsEE
O70456	S69-p	LssIEQKsNEEGsEE
P31947	S74-p	QksNEEGsEEkGPEV
O70456	S74-p	QKsNEEGsEEKGPEV
O70456	T90-p	EYREKVEtELRGVCD
O70456	T98-p	ELRGVCDtVLGLLDS
P31947	S116-p	kEAGDAEsRVFYLkM
O70456	S116-p	kGAGDAEsRVFYLkM
P31947	Y127-p	YLkMkGDyyRyLAEV
P31947	Y128-p	LkMkGDyyRyLAEVA
O70456	Y128-p	LkMkGDYyRYLAEVA
P31947	Y130-p	MkGDyyRyLAEVAtG
P31947	T136-p	RyLAEVAtGDDkkRI
O70456	T136-p	RYLAEVAtGDDKKRI
P31947	S146-p	DkkRIIDsARsAyQE
P31947	S149-p	RIIDsARsAyQEAMD
P31947	Y151-p	IDsARsAyQEAMDIS
P31947	S186-p	FHYEIANsPEEAISL
O70456	S186-p	FHYEIANsPEEAISL
P31947	T207-p	EAMADLHtLsEDSYk
P31947	S209-p	MADLHtLsEDSYkDs
P31947	S216-p	sEDSYkDstLIMQLL
O70456	S216-p	SEDSYKDsTLIMQLL
P31947	T217-p	EDSYkDstLIMQLLR
P31947	S248-p	EAPQEPQs_______
P27348	Y19-p	LAEQAERyDDMAtCM
P27348	T24-p	ERyDDMAtCMkAVTE
P27348	S37-p	TEQGAELsNEERNLL
P68254	S37-p	TEQGAELsNEERNLL
P27348	S45-p	NEERNLLsVAykNVV
P68254	S45-p	NEERNLLsVAykNVV
P68255	S45-p	NEERNLLsVAYkNVV
P27348	Y48-p	RNLLsVAykNVVGGR
P68254	Y48-p	RNLLsVAykNVVGGR
P27348	S57-p	NVVGGRRsAWRVISs
P68254	S63-p	RSAWRVIssIEQkTD
P68255	S63-p	RSAWRVIsSIEQkTD
P27348	S64-p	sAWRVISsIEQkTDT
P68254	S64-p	SAWRVIssIEQkTDT
P27348	Y82-p	kLQLIkDyREkVEsE
P27348	S88-p	DyREkVEsELRsICT
P68254	S88-p	DYREkVEsELRsICT
P27348	S92-p	kVEsELRsICTTVLE
P68254	S92-p	kVEsELRsICTTVLE
P68254	T110-p	KYLIANAtNPESkVF
P27348	S114-p	ANATNPEskVFYLkM
P27348	Y125-p	YLkMkGDyFRyLAEV
P27348	Y128-p	MkGDyFRyLAEVACG
P27348	T141-p	CGDDRkQtIDNsQGA
P27348	S145-p	RkQtIDNsQGAyQEA
P27348	Y149-p	IDNsQGAyQEAFDIs
P27348	S156-p	yQEAFDIskkEMQPT
P27348	T205-p	EAIAELDtLNEDsyk
P27348	S210-p	LDtLNEDsykDstLI
P27348	Y211-p	DtLNEDsykDstLIM
P27348	S214-p	NEDsykDstLIMQLL
P27348	T215-p	EDsykDstLIMQLLR
P27348	T229-p	RDNLTLWtsDsAGEE
P68254	T229-p	RDNLTLWtsDsAGEE
P27348	S230-p	DNLTLWtsDsAGEEC
P68254	S230-p	DNLTLWtsDsAGEEC
P27348	S232-p	LTLWtsDsAGEECDA
P68254	S232-p	LTLWtsDsAGEECDA
P63104	Y19-p	LAEQAERyDDMAACM
P63104	S28-p	DMAACMksVTEQGAE
P63101	S28-p	DMAACMKsVTEQGAE
P63104	S37-p	TEQGAELsNEERNLL
P63101	S37-p	TEQGAELsNEERNLL
P63104	S45-p	NEERNLLsVAykNVV
P63101	S45-p	NEERNLLsVAykNVV
P63102	S45-p	NEERNLLsVAYkNVV
P63104	Y48-p	RNLLsVAykNVVGAR
P63101	Y48-p	RNLLsVAykNVVGAR
P63104	S57-p	NVVGARRssWRVVss
P63102	S57-p	NVVGARRssWRVVSS
P63104	S58-p	VVGARRssWRVVssI
P63101	S58-p	VVGARRSsWRVVSsI
P63102	S58-p	VVGARRssWRVVSSI
P63104	S63-p	RssWRVVssIEQkTE
P63104	S64-p	ssWRVVssIEQkTEG
P63101	S64-p	SsWRVVSsIEQkTEG
P63104	Y82-p	kQQMAREyREkIEtE
P63104	T88-p	EyREkIEtELRDICN
P63104	S99-p	DICNDVLsLLEkFLI
P63101	S99-p	DICNDVLsLLEKFLI
P63104	S110-p	kFLIPNAsQAEskVF
P63101	S110-p	KFLIPNAsQPEskVF
P63104	S114-p	PNAsQAEskVFYLkM
P63101	S114-p	PNAsQPEskVFYLkM
P63104	Y125-p	YLkMkGDyyRyLAEV
P63104	Y126-p	LkMkGDyyRyLAEVA
P63101	Y126-p	LkMkGDYyRyLAEVA
P63104	Y128-p	MkGDyyRyLAEVAAG
P63101	Y128-p	MkGDYyRyLAEVAAG
P63102	Y128-p	MkGDYYRyLAEVAAG
P63104	S145-p	kkGIVDQsQQAyQEA
P63104	Y149-p	VDQsQQAyQEAFEIS
P63104	Y178-p	ALNFSVFyYEILNsP
P63101	Y179-p	LNFSVFYyEILNSPE
P63104	S184-p	FyYEILNsPEKACSL
P29361	S184-p	FYYEILNsPEKACSL
P63104	T194-p	KACSLAktAFDEAIA
P63104	T205-p	EAIAELDtLsEEsyk
P63104	S207-p	IAELDtLsEEsykDs
P63101	S207-p	IAELDTLsEESyKDS
P63102	S207-p	IAELDTLsEEsYKDS
P63104	S210-p	LDtLsEEsykDstLI
P63102	S210-p	LDTLsEEsYKDSTLI
P63104	Y211-p	DtLsEEsykDstLIM
P63101	Y211-p	DTLsEESyKDSTLIM
P63104	S214-p	sEEsykDstLIMQLL
P63104	T215-p	EEsykDstLIMQLLR
P63101	T226-p	QLLRDNLtLWtsDtQ
P63104	T229-p	RDNLTLWtsDtQGDE
P63101	T229-p	RDNLtLWtsDtQGDE
P63104	S230-p	DNLTLWtsDtQGDEA
P63101	S230-p	DNLtLWtsDtQGDEA
P63104	T232-p	LTLWtsDtQGDEAEA
P63101	T232-p	LtLWtsDtQGDEAEA
Q9DAZ5	S93-p	EEHEEMAsQDsEEET
Q9DAZ5	S96-p	EEMAsQDsEEETVFE
D4AAG2	S96-p	EEHEEMAsQDsEEET
D4AAG2	S99-p	EEMAsQDsEEETVFE
Q6IMK8	S149-p	SWASRPIsKAEYSLI
Q9DAS6	Y88-p	KNAESLLyMLKNAER
Q9DAS6	S136-p	GRINPYVssPCHIEM
Q9DAS6	S137-p	RINPYVssPCHIEMI
D3ZSX0	S165-p	WRMTRAAsPLIPVEs
D3ZSX0	S172-p	sPLIPVEsPEISRHL
Q9D4E1	Y35-p	RGWRRKKyHFsLFTD
Q9D4E1	S38-p	RRKKyHFsLFTDVLV
Q149I8	T45-p	NENKAQGtsIDVFKN
Q149I8	S46-p	ENKAQGtsIDVFKNK
Q9DAI7	T37-p	ENGLNLQtKYRRRKR
Q9DAI5	T5-p	___MVKAtKKRHNLI
Q9DAH8	S116-p	KKRSLLFskERPKGC
Q4KKZ5	S106-p	LSPPTTKsIRIYDAS
Q4KKZ5	Y259-p	PIVKTMKyNDMKPKK
D3ZYU7	S156-p	SSYPKALsLPQLAAT
Q9DAC6	S157-p	SSYPKALsLPQLAAT
Q9DAC5	S124-p	SDSCRERsPVELFTD
Q9CVY2	S257-p	FVRSGSDsIIKSKSS
Q9DAA5	S103-p	SKTYQKQsSSGTMHT
Q9DA74	S114-p	TSKEFRKsPVAsCFG
Q9DA74	S118-p	FRKsPVAsCFGLPLs
Q9DA74	S125-p	sCFGLPLstGKENAD
Q9DA74	T126-p	CFGLPLstGKENADM
Q3B8P7	S80-p	PECILPFsVRLKsNI
Q3B8P7	S85-p	PFsVRLKsNINSKKS
Q3B8P7	S93-p	NINSKKSsKKTVQKD
Q9CQF4	S106-p	KEADEEDsDEETsyP
Q3B8P7	S106-p	KDADEEDsDEETSHL
Q9CQF4	S111-p	EDsDEETsyPERsEQ
Q9CQF4	Y112-p	DsDEETsyPERsEQE
Q9CQF4	S116-p	ETsyPERsEQEEELE
Q9CQF4	Y164-p	NKVEDAFyKGELRLN
Q9DA30	S5-p	___MESRsLISGQKM
Q9DA30	Y22-p	LQPAPGSyKDTFGEN
Q9D9Q8	S51-p	LQVPLMLsLPTPVIN
Q08EE8	T2-p	______MtDPKESDN
D3ZHC6	S163-p	IHIPRAVsPVMALGK
G3X8U2	S165-p	VHIPRAVsPVTSLVE
Q3V2K0	S151-p	ELVSRQVsDDLTERA
D3ZFH6	S151-p	ELVSKQVsDDLTERA
Q3V2K0	Y249-p	EAAEDIAyQLSRSQN
Q4V8D3	Y108-p	ILFLLLKyRRKQQTC
Q3V2K7	S298-p	ASAKALEsPAQGNSD
Q9D927	S2-p	______MsLTSLALS
Q9D927	S19-p	SRRVVLAsAsPRRKE
Q9D927	S21-p	RVVLAsAsPRRKEIL
Q9D8D6	S11-p	GGLSRARsAtPEIQE
Q9D8D6	T13-p	LSRARsAtPEIQEIA
Q05C34	T377-p	QVHKRIHtGEKPYEC
Q9CPN9	T104-p	HPNYNANtyNNDIML
Q9CPN9	Y105-p	PNYNANtyNNDIMLI
Q9CPN9	S122-p	KTAATLNsRVSTVAL
Q9CPN9	Y236-p	VYTKVCKyVNWIQQT
Q5XII3	T122-p	FVLEREDtDLFEELE
Q9D7B4	S97-p	FLSQFVRsDGsDSGL
Q9D7B4	S100-p	QFVRsDGsDSGLRIR
Q9D727	S14-p	MDQRGGVsSPSGALA
Q9D727	S99-p	PPTIEERsRGsPAAQ
Q9D727	S102-p	IEERsRGsPAAQLDG
Q9CWF0	T120-p	VLLPVLVtGGLSATI
Q9CQD4	S2-p	______MsNMEkHLF
Q9CQD4	S69-p	AINFLRMsARVDAVA
Q9CQD4	T84-p	ARVQTAVtMGkVTks
Q9CQD4	S91-p	tMGkVTksMAGVVkS
Q3UG79	S42-p	YEVLRRQsLDLSNYL
Q8BIB6	T162-p	GPIEMQAtEELDHLN
Q8BIB6	S171-p	ELDHLNPsKMLPRPP
Q8BIB6	T449-p	TIHQRVHtGEKPYEC
Q6AXT2	S17-p	VSGLSTEsPGGVPRA
Q6AXT2	S44-p	GLPSGVGsFRGPGSL
Q6AXT2	S60-p	HSGNSVRsPGPTQPS
Q6AXT2	S92-p	ASLGSSTsPATGTGA
Q6AXT2	S137-p	RSILKNSsSILIKKP
Q6AXT2	S204-p	SLKVTPEsVAERFAT
Q6AXT2	T231-p	DNKNSKTtDNFTKTH
YP_009725309	S56-p	MTYRRLIsMMGFKMN
Q0VAX3	Y458-p	CAKHGLQyINKPILK
B9EKK1	T474-p	LTRQAHPtSVSKSKL
B9EKK1	S520-p	LGPNYQHsCNFMDLN
Q8CET2	Y497-p	TGDTSFNyIKVKPLY
Q80W38	T319-p	SAIAEVStQECLVKR
Q9D5T2	T123-p	PEGEPGAtREDVAAs
Q9D5T2	S130-p	tREDVAAsWSQMELM
Q9D5P7	T23-p	KTASQGTtAKSIWKD
Q9D5P7	T357-p	YFISKDDtTPSSLEQ
D3Z5T8	T404-p	DQEDAVEtPTLGKNE
D3Z5T8	S1359-p	ERVPREAsGLPANKY
Q8C615	Y32-p	PCGPPCRyRSRAPGP
Q9D2I7	Y131-p	LLLHGCLyCLGGTTP
Q4V8D0	T545-p	SLSSHRPtVAYSERC
Q4V8D0	T560-p	HFQSAHLtsIRPSQP
Q4V8D0	S561-p	FQSAHLtsIRPSQPP
Q9CUM6	T129-p	SVHYNSAtKVILACT
Q9CUM6	S156-p	KSSTDRPsRFIYYPN
F1LUP3	S438-p	LRDLCPYsAIKNWSQ
Q9D5B4	Y11-p	PFICRWSyMPEAIAM
Q9D549	T73-p	EDTIRFHtEQIEyDE
Q9D549	Y78-p	FHtEQIEyDEEyLVE
Q9D549	Y82-p	QIEyDEEyLVESMEE
Q9D549	S96-p	EDYGCMHsEDEKDND
E9Q2T4	S96-p	LQMEkRPsLLV____
Q9D496	S162-p	ELEKEVKsKTMEALE
Q9D496	S172-p	MEALESLsRKIEEAR
L7N253	T176-p	LLVEQAGtQVSCGEE
Q8CDN2	T172-p	AVKMVEAtsKKRRCV
Q8CDN2	S173-p	VKMVEAtsKKRRCVS
Q9D4N0	T74-p	YGGSWMPtLFLPLLP
Q3V0G6	S10-p	NIFLLMKsIIHLWKI
Q3V0G6	S255-p	AEVGIQTsLPNVKEC
Q3V0G6	S263-p	LPNVKECstHRLDWK
Q3V0G6	T264-p	PNVKECstHRLDWKD
Q3V0G6	S379-p	PSILNSKsyKLsQMA
Q3V0G6	Y380-p	SILNSKsyKLsQMAG
Q3V0G6	S383-p	NSKsyKLsQMAGSVP
D4AAW9	S816-p	NNTVKTEsQSsFNIE
D4AAW9	S819-p	VKTEsQSsFNIERKI
Q8CEQ9	Y68-p	IQDAVHSyKMIVERN
Q8CEQ9	Y141-p	QRNPDGWyEEMKKEL
Q8CEQ9	S310-p	HKLMETEskMKEVMS
Q8CEQ9	S635-p	ATLSTLQsKHPEVtH
Q8CEQ9	T641-p	QsKHPEVtHQASCKA
A2ADI4	S28-p	GIGAGQIsSKYIERL
Q8C5U0	S224-p	IPQTDEDstEDsEEE
Q8C5U0	T225-p	PQTDEDstEDsEEEA
Q8C5U0	S228-p	DEDstEDsEEEARKQ
Q8C5U0	S263-p	AQIFEDSsMDsEEEA
Q8C5U0	S266-p	FEDSsMDsEEEAAEQ
Q3TTI8	T21-p	SLSQVSRtREPFLKM
Q641W6	S2-p	______MsDSDPAGG
Q641W6	S30-p	HRVYFQSsPETIGET
Q3TQ67	S151-p	SPKITVHsVKATQRR
Q9D3Z8	Y452-p	YLQRKKVyLLAIKEY
Q9D3Z8	T573-p	QGLRTFPtISDSARE
Q9D3Y4	S86-p	SGPSGSAsGRTTKAT
Q9CUF7	S34-p	LKPVSRGsGKNYTEY
Q9CUF7	T80-p	TTPLCKPtEEGGGTP
Q9CU99	Y97-p	LSPEARPyRPDSsPQ
Q9CU99	S102-p	RPyRPDSsPQSPLPR
Q13541	S2-p	______MsGGsSCsQ
Q60876	S2-p	______MsAGssCSQ
Q13541	S5-p	___MsGGsSCsQtPs
Q60876	S5-p	___MsAGssCSQtPS
Q60876	S6-p	__MsAGssCSQtPSR
Q13541	S8-p	MsGGsSCsQtPsRAI
Q13541	T10-p	GGsSCsQtPsRAIPA
Q60876	T10-p	AGssCSQtPSRAIPT
Q13541	S12-p	sSCsQtPsRAIPATR
Q60876	Y33-p	VQLPPGDysttPGGt
Q13541	Y34-p	VQLPPGDysttPGGt
Q60876	S34-p	QLPPGDysttPGGtL
Q62622	S34-p	QLPPGDYsttPGGtL
Q13541	S35-p	QLPPGDysttPGGtL
Q60876	T35-p	LPPGDysttPGGtLF
Q62622	T35-p	LPPGDYsttPGGtLF
Q13541	T36-p	LPPGDysttPGGtLF
Q60876	T36-p	PPGDysttPGGtLFs
Q62622	T36-p	PPGDYsttPGGtLFS
Q13541	T37-p	PPGDysttPGGtLFs
Q60876	T40-p	ysttPGGtLFsttPG
Q62622	T40-p	YsttPGGtLFSttPG
Q13541	T41-p	ysttPGGtLFsttPG
Q60876	S43-p	tPGGtLFsttPGGtR
Q13541	S44-p	tPGGtLFsttPGGtR
Q60876	T44-p	PGGtLFsttPGGtRI
Q62622	T44-p	PGGtLFSttPGGtRI
Q13541	T45-p	PGGtLFsttPGGtRI
Q60876	T45-p	GGtLFsttPGGtRII
Q62622	T45-p	GGtLFSttPGGtRII
Q13541	T46-p	GGtLFsttPGGtRII
Q60876	T49-p	FsttPGGtRIIyDRk
Q62622	T49-p	FSttPGGtRIIYDRK
Q13541	T50-p	FsttPGGtRIIyDRk
Q60876	Y53-p	PGGtRIIyDRkFLME
Q13541	Y54-p	PGGtRIIyDRkFLME
Q60876	S64-p	FLMECRNsPVAKtPP
Q62622	S64-p	FLMECRNsPVAKtPP
Q13541	S65-p	FLMECrNsPVtktPP
Q13541	T68-p	ECrNsPVtktPPRDL
Q60876	T69-p	RNsPVAKtPPKDLPA
Q62622	T69-p	RNsPVAKtPPKDLPT
Q13541	T70-p	rNsPVtktPPRDLPt
Q13541	T77-p	tPPRDLPtIPGVtsP
Q60876	T81-p	LPAIPGVtsPtsDEP
Q13541	T82-p	LPtIPGVtsPssDEP
Q60876	S82-p	PAIPGVtsPtsDEPP
Q62622	S82-p	PTIPGVTsPTSDEPP
Q13541	S83-p	PtIPGVtsPssDEPP
Q60876	T84-p	IPGVtsPtsDEPPMQ
Q13541	S85-p	IPGVtsPssDEPPME
Q60876	S85-p	PGVtsPtsDEPPMQA
Q13541	S86-p	PGVtsPssDEPPMEA
Q60876	S93-p	DEPPMQAsQsQLPss
Q13541	S94-p	DEPPMEAsQSHLRNs
Q60876	S95-p	PPMQAsQsQLPssPE
Q60876	S99-p	AsQsQLPssPEDKRA
Q62622	S99-p	ASQSHLHsSPEDKRA
Q60876	S100-p	sQsQLPssPEDKRAG
Q13541	S101-p	sQSHLRNsPEDKRAG
Q60876	S111-p	KRAGGEEsQFEMDI_
Q62622	S111-p	KRAGGEEsQFEMDI_
Q13541	S112-p	KRAGGEEsQFEMDI_
P70445	S2-p	______MsAsAGGSH
Q13542	S4-p	____MSSsAGSGHQP
P70445	S4-p	____MsAsAGGSHQP
Q13542	S25-p	PTRTVAIsDAAQLPH
Q13542	Y34-p	AAQLPHDyCttPGGt
P70445	Y34-p	AAQLPQDyCttPGGt
Q13542	T36-p	QLPHDyCttPGGtLF
P70445	T36-p	QLPQDyCttPGGtLF
Q13542	T37-p	LPHDyCttPGGtLFs
P70445	T37-p	LPQDyCttPGGtLFs
Q497A9	T37-p	LPQDYCTtPGGTLFs
Q13542	T41-p	yCttPGGtLFsttPG
P70445	T41-p	yCttPGGtLFsttPG
Q13542	S44-p	tPGGtLFsttPGGtR
P70445	S44-p	tPGGtLFsttPGGtR
Q497A9	S44-p	tPGGTLFsTtPGGTR
Q13542	T45-p	PGGtLFsttPGGtRI
P70445	T45-p	PGGtLFsttPGGtRI
Q13542	T46-p	GGtLFsttPGGtRII
P70445	T46-p	GGtLFsttPGGtRII
Q497A9	T46-p	GGTLFsTtPGGTRII
Q13542	T50-p	FsttPGGtRIIyDRK
P70445	T50-p	FsttPGGtRIIYDRK
Q13542	Y54-p	PGGtRIIyDRKFLLD
Q13542	S65-p	FLLDRRNsPMAQtPP
P70445	S65-p	FLLDRRNsPMAQtPP
Q13542	T70-p	RNsPMAQtPPCHLPN
P70445	T70-p	RNsPMAQtPPCHLPN
Q13542	S83-p	PNIPGVTsPGTLIED
O60516	Y20-p	RDQLPDCySTtPGGt
Q80VV3	T22-p	QLPDGYSttPGGTLy
O60516	T23-p	LPDCySTtPGGtLyA
Q80VV3	T23-p	LPDGYSttPGGTLyA
O60516	T27-p	ySTtPGGtLyAttPG
O60516	Y29-p	TtPGGtLyAttPGGT
Q80VV3	Y29-p	ttPGGTLyATtPGGt
O60516	T31-p	PGGtLyAttPGGTRI
O60516	T32-p	GGtLyAttPGGTRII
Q80VV3	T32-p	GGTLyATtPGGtRII
Q80VV3	T36-p	yATtPGGtRIIYDRK
O60516	S51-p	FLLECKNsPIARtPP
Q80VV3	S51-p	FLLECKNsPIARtPP
O60516	T56-p	KNsPIARtPPCCLPQ
Q80VV3	T56-p	KNsPIARtPPCCLPQ
D4AEG8	T56-p	KNSPIARtPPCCLPQ
D4AEG8	T68-p	LPQIPGVtIPPTVPP
O60516	T69-p	PQIPGVTtPPTAPLS
Q9NRA8	S5-p	___MDRRsMGETESG
Q9NRA8	S24-p	DLKKPPAsKCPHRyt
Q9EST3	S25-p	KKLPTSKsPHRYTKE
Q9NRA8	Y30-p	AsKCPHRytkEELLD
Q9NRA8	T31-p	sKCPHRytkEELLDI
Q9EST3	Y70-p	EKWHASLyPAsGRss
Q9NRA8	Y71-p	EKWHASLyPAsGRss
Q9EST3	S73-p	HASLyPAsGRssPVE
Q9NRA8	S74-p	HASLyPAsGRssPVE
Q9EST3	S76-p	LyPAsGRssPVEsLK
Q9NRA8	S77-p	LyPAsGRssPVEsLK
Q9EST3	S77-p	yPAsGRssPVEsLKK
Q9NRA8	S78-p	yPAsGRssPVEsLKk
D4ACF1	S78-p	YPASGRSsPVESLKK
Q9EST3	S81-p	GRssPVEsLKKESES
Q9NRA8	S82-p	GRssPVEsLKkELDT
Q9EST3	S114-p	DDLDVVLsPQRRsFG
Q9NRA8	S115-p	DDLDVVLsPQRRsFG
Q9EST3	S119-p	VLsPQRRsFGGGCHV
Q9NRA8	S120-p	VLsPQRRsFGGGCHV
Q9NRA8	S136-p	AAVSSRRsGsPLEKD
Q9EST3	S137-p	VSSRRSGsPLEKDSD
Q9NRA8	S138-p	VSSRRsGsPLEKDsD
Q9NRA8	S144-p	GsPLEKDsDGLRLLG
Q9EST3	S172-p	FEKDHRLsDKDLRDL
Q9NRA8	S173-p	FEKDHRLsDKDLRDL
Q9EST3	S212-p	GERRRNDsytEEEPE
Q9NRA8	S213-p	GERRRNDsytEEEPE
Q9EST3	Y213-p	ERRRNDsytEEEPEW
Q9NRA8	Y214-p	ERRRNDsytEEEPEW
Q9EST3	T214-p	RRRNDsytEEEPEWF
Q9NRA8	T215-p	RRRNDsytEEEPEWF
Q9NRA8	S223-p	EEEPEWFsAGPtSQS
Q9NRA8	T227-p	EWFsAGPtSQSETIE
Q9NRA8	T253-p	DHKGRKRtRRRtAsV
Q9EST3	T256-p	RKRTRRRtAsVKEGI
Q9NRA8	T257-p	RKRtRRRtAsVKEGI
Q9EST3	S258-p	RTRRRtAsVKEGIVE
Q9NRA8	S259-p	RtRRRtAsVKEGIVE
Q9EST3	S300-p	DVILPEQsPGEFDFN
Q9NRA8	S301-p	DAVLPEQsPGDFDFN
D4ACF1	S301-p	DVILPEQsPGEFDFN
Q9NRA8	S321-p	DKVPCLAsMIEDVLG
Q9NRA8	S331-p	EDVLGEGsVSASRFS
Q9EST3	S341-p	SRFSRWFsNPsRSGS
Q9NRA8	S342-p	SRFSRWFsNPsRSGS
D4ACF1	S342-p	SRFSRWFsNPsRSGS
Q9EST3	S344-p	SRWFsNPsRSGSRSs
Q9NRA8	S345-p	SRWFsNPsRSGSRss
D4ACF1	S345-p	SRWFsNPsRSGSRSS
Q9NRA8	S351-p	PsRSGSRsssLGstP
Q9EST3	S351-p	sRSGSRSssLGstPH
Q9NRA8	S352-p	sRSGSRsssLGstPH
Q9EST3	S352-p	RSGSRSssLGstPHE
Q9NRA8	S353-p	RSGSRsssLGstPHE
D4ACF1	S353-p	RSGSRSSsLGstPHE
Q9EST3	S355-p	SRSssLGstPHEELE
Q9NRA8	S356-p	SRsssLGstPHEELE
Q9EST3	T356-p	RSssLGstPHEELER
D4ACF1	S356-p	SRSSsLGstPHEELE
Q9NRA8	T357-p	RsssLGstPHEELER
D4ACF1	T357-p	RSSsLGstPHEELER
Q9EST3	S373-p	GLEQAVLsPGQNsGN
Q9NRA8	S374-p	GLEQAILsPGQNsGN
Q9EST3	S378-p	VLsPGQNsGNYFAPI
Q9NRA8	S379-p	ILsPGQNsGNyFAPI
Q9NRA8	Y382-p	PGQNsGNyFAPIPLE
Q9NRA8	S417-p	kPLLSSLsANkEKLK
Q9NRA8	S454-p	VDQQVkNstPFMAEH
Q9NRA8	T455-p	DQQVkNstPFMAEHL
Q9NRA8	T465-p	MAEHLEEtLsAVTNN
Q9NRA8	S467-p	EHLEEtLsAVTNNRQ
Q9NRA8	S494-p	LVSTMkAsGtLPsQP
Q9NRA8	T496-p	STMkAsGtLPsQPkV
Q9NRA8	S499-p	kAsGtLPsQPkVSRN
Q9NRA8	S509-p	kVSRNLEsHLMsPAE
Q9NRA8	S513-p	NLEsHLMsPAEIPGQ
Q9NRA8	S541-p	PVQRPASsNLLSGLM
Q9EST3	S563-p	LLSQRAPsPPMSQVF
Q9NRA8	S564-p	LLGQRAPsPPLsQVF
D4ACF1	S564-p	LLSQRAPsPPMSQVF
Q9NRA8	S568-p	RAPsPPLsQVFQTrA
Q9NRA8	S577-p	VFQTrAAsADyLrPr
Q9EST3	Y579-p	TQAASADyLHPRIPs
Q9NRA8	Y580-p	TrAAsADyLrPrIPs
Q9EST3	S586-p	yLHPRIPsPIGFPSG
Q9NRA8	S587-p	yLrPrIPsPIGFtPG
D4ACF1	S587-p	YLHPRIPsPIGFPSG
Q9NRA8	T592-p	IPsPIGFtPGPQQLL
Q9NRA8	S611-p	QGMRKPMsPItAQMs
Q9NRA8	T614-p	RKPMsPItAQMsQLE
Q9NRA8	S618-p	sPItAQMsQLELQQA
Q9EST3	S669-p	RQQRMSKsPAPMHGG
Q9NRA8	S670-p	RQQRVTKsPAPVHRG
Q9NRA8	S680-p	PVHRGNSssPAPAAS
Q9EST3	S680-p	MHGGNSSsPAPAASI
Q9NRA8	S681-p	VHRGNSssPAPAASI
Q9NRA8	S693-p	ASITSMLsPSFTPTS
Q9NRA8	S746-p	LSSSSVPsADRDssP
Q9NRA8	S751-p	VPsADRDssPttNSk
Q9NRA8	S752-p	PsADRDssPttNSkL
Q9NRA8	T754-p	ADRDssPttNSkLSA
Q9NRA8	T755-p	DRDssPttNSkLSAL
Q9NRA8	S765-p	kLSALQRssCstPLs
Q9NRA8	S766-p	LSALQRssCstPLsQ
Q9NRA8	S768-p	ALQRssCstPLsQAN
Q9NRA8	T769-p	LQRssCstPLsQANr
Q9NRA8	S772-p	ssCstPLsQANrYTk
Q9NRA8	T792-p	PKATGRKtPTLASPV
Q9NRA8	T891-p	LLNPRPGtPLHLAMV
Q9NRA8	S912-p	SVLHPPGsGsHAAAV
Q9NRA8	S914-p	LHPPGsGsHAAAVsV
Q9NRA8	S920-p	GsHAAAVsVQTtPQN
Q9NRA8	T924-p	AAVsVQTtPQNVPSR
Q9NRA8	S946-p	SQLEHRPsQrSSsPV
Q9EST3	S949-p	RTSQRSSsPVGLAKW
Q9NRA8	S951-p	RPsQrSSsPVGLAKW
D4ACF1	S951-p	RTSQRSSsPVGLAKW
Q9EST3	S975-p	SMPTKVIsVDELEYR
Q9NRA8	S977-p	SMPAKVIsVDELEyR
Q9NRA8	Y983-p	IsVDELEyRQ_____
Q9NRA8-2	S436-p	QGMRKPMsPITAQQM
Q64264	S66-p	AAIALERsLQNVANY
Q64264	S86-p	AVTDLMVsVLVLPMA
P19327	T149-p	IDYVNKRtPRRAAAL
P19327	T177-p	PPMLGWRtPEDRSDP
P08908	T196-p	ISKDHGYtIYsTFGA
P08908	S199-p	DHGYtIYsTFGAFyI
P08908	Y205-p	YsTFGAFyIPLLLML
P08908	Y215-p	LLLMLVLyGRIFRAA
P08908	T240-p	VEKTGADtRHGASPA
P19327	S301-p	EVHRVGNsKEHLPLP
P08908	T314-p	LPSEAGPtPCAPASF
P28222	T60-p	VMLLALItLAttLSN
P28222	T63-p	LALItLAttLSNAFV
P28222	T64-p	ALItLAttLSNAFVI
P28334	S154-p	ITDAVEYsAKRtPKR
P28334	T158-p	VEYsAKRtPKRAAIM
P28564	Y228-p	IALYGRIyVEARSRI
P28334	T254-p	LTRAQLItDSPGSTS
P28221	T61-p	LSNAFVLtTILLTRK
P28221	Y137-p	CVIALDRyWAITDAL
P28221	S147-p	ITDALEYsKRRTAGH
P28221	S193-p	SDCLVNTsQISYTIY
P28221	Y235-p	ILNPPSLyGKRFTTA
P28566	T49-p	AVIMAIGttKKLHQP
P28566	T50-p	VIMAIGttKKLHQPA
P28566	T148-p	LMILTVWtISIFISM
P30939	S27-p	MPSKILVsLTLSGLA
P30939	T38-p	SGLALMTtTINSLVI
P30939	Y122-p	SAIALDRyRAItDAV
P30939	T126-p	LDRyRAItDAVEyAR
P30939	Y131-p	AItDAVEyARKRTPK
P30939	Y184-p	DHIVSTIySTFGAFY
P30939	Y201-p	LALILILyyKIyRAA
P30939	Y202-p	ALILILyyKIyRAAK
P30939	Y205-p	LILyyKIyRAAKTLY
P30939	S233-p	NGQVLLEsGEKSTKS
P35363	S273-p	TLCVSDLsTRAkLSs
P28223	S280-p	GTRAKLAsFSFLPQs
P35363	S280-p	sTRAkLSsFSFLPQS
P14842	S280-p	STRAKLAsFSFLPQS
P28223	S287-p	sFSFLPQssLssEKL
P28223	S288-p	FSFLPQssLssEKLF
P28223	S290-p	FLPQssLssEKLFQR
P28223	S291-p	LPQssLssEKLFQRs
P28223	S298-p	sEKLFQRsIHREPGs
P35363	S298-p	SEkLFQRsIHREPGS
P28223	S305-p	sIHREPGsYTGRRTM
P14842	S314-p	AGRRTMQsISNEQKA
P28223	Y419-p	NTIPALAyKSSQLQM
P41595	S412-p	VKTLRKRsSKIYFRN
Q02152	Y441-p	NGINPAMyQsPMRLR
Q02152	S443-p	INPAMyQsPMRLRSS
P34968	S183-p	IAIVWAIsIGVsVPI
P34968	S187-p	WAIsIGVsVPIPVIG
P08909	S458-p	NVVSERIssV_____
P08909	S459-p	VVSERIssV______
P46098	T369-p	TSQRPPAtSQATKTD
O70212	S415-p	KTSRGRGsPPPPPRE
P46098	S423-p	CGLLQELssIRQFLE
P46098	S424-p	GLLQELssIRQFLEk
P46098	Y457-p	DKLLFHIyLLAVLAY
P46098	Y477-p	MLWSIWQyA______
Q9JHJ5	T32-p	NSSLHRLtRQLLQQY
O95264	T57-p	VYNWTKAttVYLDLF
O95264	T58-p	YNWTKAttVYLDLFV
Q8WXA8	Y234-p	MSMGNNLyDQIMFYV
Q8WXA8	T398-p	KKLGPREtEPDGGsG
Q8WXA8	S404-p	EtEPDGGsGWtKTQL
Q8WXA8	T407-p	PDGGsGWtKTQLMEL
Q70Z44	S138-p	TPAGLMAsMSIVKAT
Q70Z44-4	T120-p	SPSALSPtQVTRAWR
A5X5Y0	S228-p	SKATAKLsRGGNLYD
A5X5Y0-3	T10-p	AFILSRAtPRPALGP
A5X5Y0-3	Y20-p	PALGPLSyREHRVAL
Q13639	S354-p	STTTINGstHVLRDA
Q13639	T355-p	TTTINGstHVLRDAV
P47898	T260-p	KQPQMVFtVRHATVT
P47898	Y345-p	YTAFNKNyNsAFKNF
P47898	S347-p	AFNKNyNsAFKNFFs
P47898	S354-p	sAFKNFFsRQH____
P50406	Y125-p	CLISLDRyLLILSPL
P31388	S185-p	GQCRLLAsLPFVLVA
P31388	S201-p	GVTFFLPsGAICFtY
P31388	T207-p	PsGAICFtYCRILLA
P50406	S347-p	CPRERQAsLAsPSLR
P50406	S350-p	ERQAsLAsPSLRTSH
P32304	S89-p	VEKVVIGsILTLITL
P34969	S285-p	FPRVEPDsVIALNGI
P09917	Y21-p	WFAGTDDyIyLSLVG
P09917	Y23-p	AGTDDyIyLSLVGSA
P09917	Y43-p	HLLDKPFyNDFERGA
P09917	Y54-p	ERGAVDSyDVTVDEE
P09917	Y75-p	VRIEKRKyWLNDDWY
P09917	T87-p	DWYLKYItLKTPHGD
P09917	Y95-p	LKTPHGDyIEFPCyR
P48999	Y95-p	LKTPHGDyIEFPCYR
P09917	Y101-p	DyIEFPCyRWItGDV
P09917	T105-p	FPCyRWItGDVEVVL
P09917	Y182-p	GVDFVLNysKAMENL
P09917	S183-p	VDFVLNysKAMENLF
P48999	T218-p	IFVKISNtISERVKN
P09917	T250-p	PVLIRRCtELPEKLP
P09917	T259-p	LPEKLPVttEMVECs
P09917	T260-p	PEKLPVttEMVECsL
P09917	S266-p	ttEMVECsLERQLsL
P09917	S272-p	CsLERQLsLEQEVQQ
P48999	S272-p	CSLERQLsLEQEVQE
P48999	T298-p	DGIDANKtDPCtHQF
P48999	T302-p	ANKtDPCtHQFLAAP
P09917	T445-p	QRAMKDLtyAsLCFP
P09917	Y446-p	RAMKDLtyAsLCFPE
P09917	S448-p	MKDLtyAsLCFPEAI
P09917	T486-p	WEAIRTFtAEVVDIY
P12527	S523-p	GMRGRKAsGFPKSIK
P09917	S524-p	GMRGRKSsGFPkSVK
P09917	S532-p	GFPkSVKsREQLSEY
P09917	S664-p	QLPYYYLsPDRIPNs
P09917	S671-p	sPDRIPNsVAI____
Q8BPA5	S167-p	PPPRAPPsGCPRSFP
Q12888	S6-p	__MDPTGsQLDSDFS
Q12888	S25-p	PCLIIEDsQPEsQVL
Q12888	S29-p	IEDsQPEsQVLEDDS
Q12888	S63-p	NPVLDVVsNPEQTAG
P70399	S68-p	NPVLDIVsNPEQsAV
P70399	S73-p	IVsNPEQsAVEQGDs
Q12888	S78-p	EERGDGNsGFNEHLK
P70399	S80-p	sAVEQGDsNssFNEH
P70399	S82-p	VEQGDsNssFNEHLK
P70399	S83-p	EQGDsNssFNEHLKE
Q12888	T100-p	VDSSNLDtCGsIsQV
Q12888	S103-p	SNLDtCGsIsQVIEQ
Q12888	S105-p	LDtCGsIsQVIEQLP
Q12888	T117-p	QLPQPNRtSsVLGMs
Q12888	S119-p	PQPNRtSsVLGMsVE
Q12888	S124-p	tSsVLGMsVEsAPAV
Q12888	S127-p	VLGMsVEsAPAVEEE
Q12888	S166-p	GAEDTASsQLGFGVL
Q12888	S176-p	GFGVLELsQsQDVEE
Q12888	S178-p	GVLELsQsQDVEENT
F1M842	S179-p	GFGVLELsQSQDVEE
Q12888	Y188-p	VEENTVPyEVDKEQL
Q12888	S202-p	LQSVTTNsGYTRLsD
Q12888	S208-p	NsGYTRLsDVDANtA
Q12888	T214-p	LsDVDANtAIkHEEQ
Q12888	S222-p	AIkHEEQsNEDIPIA
Q12888	S232-p	DIPIAEQsSkDIPVT
Q12888	S259-p	QNPPPARsEDMPFsP
P70399	S262-p	QNLPLVRsEDRPssP
Q12888	S265-p	RsEDMPFsPKASVAA
P70399	S267-p	VRsEDRPssPQVSVA
P70399	S268-p	RsEDRPssPQVSVAA
F1M842	S270-p	RSEDLPSsPQVSVAA
P70399	T278-p	VSVAAVEtKEQVPAR
Q12888	S280-p	MEAKEQLsAQELMEs
Q12888	S287-p	sAQELMEsGLQIQKs
Q12888	S294-p	sGLQIQKsPEPEVLs
P70399	S297-p	EGPQVQPsSEPEVSS
Q12888	S301-p	sPEPEVLstQEDLFD
Q12888	T302-p	PEPEVLstQEDLFDQ
Q12888	S310-p	QEDLFDQsNKtVssD
Q12888	T313-p	LFDQsNKtVssDGCs
Q12888	S315-p	DQsNKtVssDGCstP
Q12888	S316-p	QsNKtVssDGCstPs
P70399	S318-p	DQSSKTAsDGCStPs
Q12888	S320-p	tVssDGCstPsREEG
Q12888	T321-p	VssDGCstPsREEGG
Q12888	S323-p	sDGCstPsREEGGCS
P70399	T323-p	TAsDGCStPsREEGG
P70399	S325-p	sDGCStPsREEGGCS
Q12888	T334-p	GGCSLAStPAtTLHL
Q12888	T337-p	SLAStPAtTLHLLQL
Q12888	S349-p	LQLSGQRsLVQDSLS
Q12888	S359-p	QDSLSTNssDLVAPs
Q12888	S360-p	DSLSTNssDLVAPsP
Q12888	S366-p	ssDLVAPsPDAFRSt
P70399	S368-p	SSDLVAPsPDAFRST
Q12888	T373-p	sPDAFRStPFIVPss
Q12888	S379-p	StPFIVPssPtEQEG
Q12888	S380-p	tPFIVPssPtEQEGR
P70399	S381-p	STPFIVPssPtEQGG
Q12888	T382-p	FIVPssPtEQEGRQD
P70399	S382-p	TPFIVPssPtEQGGR
P70399	T384-p	FIVPssPtEQGGRKD
F1M842	S384-p	TPFIVPSsPTEQGQR
Q12888	T394-p	RQDKPMDtsVLsEEG
Q12888	S395-p	QDKPMDtsVLsEEGG
Q12888	S398-p	PMDtsVLsEEGGEPF
P70399	S424-p	TEKPLLPsQPAVsPQ
P70399	S429-p	LPsQPAVsPQAStPV
F1M842	S431-p	LPSQPAVsPQASTPV
P70399	T434-p	AVsPQAStPVSRSTP
Q12888	S452-p	PGSLPIPsQPQFSHD
P70399	S452-p	PGSLPIPsQPEFSHD
P70399	S464-p	SHDIFIPsPsLEEPS
P70399	S466-p	DIFIPsPsLEEPSDD
F1M842	S466-p	SHDIFIPsPSLEEPS
Q12888	S482-p	KKDGDMHsssLTVEC
Q12888	S483-p	KDGDMHsssLTVECS
Q12888	S484-p	DGDMHsssLTVECSK
Q12888	S500-p	SEIEPKNsPEDLGLs
Q12888	S507-p	sPEDLGLsLtGDsCK
Q12888	T509-p	EDLGLsLtGDsCKLM
P70399	T509-p	DDLGLSMtGDsCKLM
Q12888	S512-p	GLsLtGDsCKLMLst
P70399	S512-p	GLSMtGDsCKLMLst
Q12888	S518-p	DsCKLMLstsEysQs
P70399	S518-p	DsCKLMLstSEYsQS
Q12888	T519-p	sCKLMLstsEysQsP
P70399	T519-p	sCKLMLstSEYsQSS
Q12888	S520-p	CKLMLstsEysQsPk
Q12888	Y522-p	LMLstsEysQsPkME
Q12888	S523-p	MLstsEysQsPkMEs
P70399	S523-p	MLstSEYsQSSKMEs
Q12888	S525-p	stsEysQsPkMEsLs
Q12888	S530-p	sQsPkMEsLssHRID
P70399	S530-p	sQSSKMEsLGsPRtE
Q12888	S532-p	sPkMEsLssHRIDED
F1M842	S532-p	SQSSKMEsLGsPRTE
Q12888	S533-p	PkMEsLssHRIDEDG
P70399	S533-p	SKMEsLGsPRtEEDR
F1M842	S535-p	SKMEsLGsPRTEEVG
P70399	T536-p	EsLGsPRtEEDRENt
Q12888	T543-p	IDEDGENtQIEDtEP
P70399	T543-p	tEEDRENtQIDDtEP
Q12888	T548-p	ENtQIEDtEPMsPVL
P70399	T548-p	ENtQIDDtEPLsPVS
Q12888	S552-p	IEDtEPMsPVLNsKF
P70399	S552-p	IDDtEPLsPVSNsKL
F1M842	S554-p	VEDTEPSsPVtKSKL
Q12888	S557-p	PMsPVLNsKFVPAEN
P70399	S557-p	PLsPVSNsKLPADSE
F1M842	T557-p	TEPSsPVtKSKLPAE
Q12888	S566-p	FVPAENDsILMNPAQ
P70399	S571-p	ENVLVTPsQDDQVEM
Q12888	S580-p	QDGEVQLsQNDDKtK
Q12888	T586-p	LsQNDDKtKGDDtDt
Q12888	T591-p	DKtKGDDtDtRDDIs
Q12888	T593-p	tKGDDtDtRDDIsIL
Q12888	S598-p	tDtRDDIsILATGCK
P70399	S622-p	SGSQAVPsPATRsEA
Q12888	S625-p	DLTCDSGsQAVPsPA
P70399	S627-p	VPsPATRsEALssVL
Q12888	S630-p	SGsQAVPsPATRsEA
P70399	S631-p	ATRsEALssVLDQEE
P70399	S632-p	TRsEALssVLDQEEA
Q12888	S635-p	VPsPATRsEALssVL
Q12888	S639-p	ATRsEALssVLDQEE
Q12888	S640-p	TRsEALssVLDQEEA
F1M842	S640-p	ATRSEALssVLDQEE
F1M842	S641-p	TRSEALssVLDQEEA
P70399	S652-p	HHPEEGFsGsEVEEV
P70399	S654-p	PEEGFsGsEVEEVPE
Q12888	S659-p	EHHPEEGssGsEVEE
Q12888	S660-p	HHPEEGssGsEVEEI
Q12888	S662-p	PEEGssGsEVEEIPE
P70399	S666-p	VPETPCGsHREEPKE
Q12888	T670-p	EVEEIPEtPCEsQGE
Q12888	S674-p	IPEtPCEsQGEELkE
Q12888	S686-p	LkEENMEsVPLHLsL
Q12888	S692-p	EsVPLHLsLTEtQsQ
Q12888	T696-p	LHLsLTEtQsQGLCL
Q12888	S698-p	LsLTEtQsQGLCLQK
P70399	S716-p	EVETSVIsIDsPQKL
P70399	S719-p	TSVIsIDsPQKLQVL
Q12888	S724-p	EVETSVIsIDsPQKL
Q12888	S727-p	TSVIsIDsPQKLAIL
Q12888	T750-p	QEAWEEAtsEDssVV
Q12888	S751-p	EAWEEAtsEDssVVI
Q12888	S754-p	EEAtsEDssVVIVDV
Q12888	S755-p	EAtsEDssVVIVDVK
P70399	S763-p	PSPRADVsCEPLEEV
Q12888	S765-p	IVDVKEPsPRVDVsC
Q12888	S771-p	PsPRVDVsCEPLEGV
P70399	S774-p	LEEVEKCsDsQsWEG
P70399	S776-p	EVEKCsDsQsWEGVA
P70399	S778-p	EKCsDsQsWEGVAPE
Q12888	S782-p	LEGVEKCsDsQsWED
Q12888	S784-p	GVEKCsDsQsWEDIA
Q12888	S786-p	EKCsDsQsWEDIAPE
P70399	T796-p	CAENRLDtPEEKRIE
Q12888	T804-p	CAENRLDtKEEksVE
F1M842	T805-p	CAENRLNtPEEKRVE
P70399	S808-p	RIECDGDsKAETTEK
Q12888	S809-p	LDtKEEksVEyEGDL
Q12888	Y812-p	KEEksVEyEGDLKSG
Q12888	T820-p	EGDLKSGtAEtEPVE
P70399	S822-p	KDAVTEDsPQPPLPS
Q12888	T823-p	LKSGtAEtEPVEQds
Q12888	S830-p	tEPVEQdssQPsLPL
Q12888	S831-p	EPVEQdssQPsLPLV
F1M842	S831-p	KNSVTEDsPQPPLPS
Q12888	S834-p	EQdssQPsLPLVRAD
P70399	S851-p	PQVQEKEsPVTVDAE
Q12888	T855-p	QELQQPQtQEKtsNs
Q12888	T859-p	QPQtQEKtsNsLTED
Q12888	S860-p	PQtQEKtsNsLTEDs
F1M842	S860-p	PQVQEKEsPVTLDAK
Q12888	S862-p	tQEKtsNsLTEDskM
Q12888	S867-p	sNsLTEDskMANAkQ
Q12888	S876-p	MANAkQLssDAEAQK
Q12888	S877-p	ANAkQLssDAEAQKL
P70399	S882-p	EKAPACAsQsFCESS
P70399	S884-p	APACAsQsFCESSSE
Q12888	S892-p	GKPSAHAsQsFCEss
Q12888	S894-p	PSAHAsQsFCEsssE
Q12888	S898-p	AsQsFCEsssETPFH
Q12888	S899-p	sQsFCEsssETPFHF
Q12888	S900-p	QsFCEsssETPFHFT
P70399	T912-p	IPPLTGAtPPLIGHL
Q12888	T919-p	GDIIPPLtGAtPPLI
Q12888	T922-p	IPPLtGAtPPLIGHL
Q12888	T938-p	LEPKRHStPIGISNY
Q12888	T952-p	YPESTIAtSDVMSES
P70399	S965-p	LGNEKGDsEsAPEMD
P70399	S967-p	NEKGDsEsAPEMDGK
Q12888	S970-p	THDPILGsGKGDsGA
Q12888	S975-p	LGsGKGDsGAAPDVD
P70399	S983-p	SLKMKLVsPETEAsE
P70399	S989-p	VsPETEAsEESLQFS
F1M842	S992-p	SLKMKLVsPETEASE
Q12888	S993-p	CLRMKLVsPEtEAsE
Q12888	T996-p	MKLVsPEtEAsEEsL
Q12888	S999-p	VsPEtEAsEEsLQFN
Q12888	S1002-p	EtEAsEEsLQFNLEk
Q12888	T1012-p	FNLEkPAtGERKNGS
F1M842	S1018-p	TAERRNGsTAIAEPV
Q12888	T1020-p	GERKNGStAVAEsVA
Q12888	S1025-p	GStAVAEsVAsPQKt
F1M842	S1027-p	AIAEPVAsPQKPMSV
Q12888	S1028-p	AVAEsVAsPQKtMsV
Q12888	T1032-p	sVAsPQKtMsVLsCI
Q12888	S1034-p	AsPQKtMsVLsCICE
Q12888	S1037-p	QKtMsVLsCICEARQ
P70399	S1040-p	QQEKEAQsEAPPSAP
Q12888	S1050-p	RQENEARsEDPPttP
Q12888	T1055-p	ARsEDPPttPIRGNL
F1M842	T1055-p	QSGDPPStPVRTNLL
Q12888	T1056-p	RsEDPPttPIRGNLL
Q12888	S1067-p	GNLLHFPssQGEEEK
Q12888	S1068-p	NLLHFPssQGEEEKE
Q12888	S1086-p	GDHTIRQsQQPMKPI
Q12888	S1094-p	QQPMKPIsPVKDPVs
P70399	S1094-p	DDAAPEDsAsPVsQQ
P70399	S1096-p	AAPEDsAsPVsQQRA
P70399	S1099-p	EDsAsPVsQQRAsQE
Q12888	S1101-p	sPVKDPVsPAsQKMV
Q12888	S1104-p	KDPVsPAsQKMVIQG
P70399	S1104-p	PVsQQRAsQEQRAsQ
P70399	S1110-p	AsQEQRAsQEPFsPA
Q12888	S1113-p	KMVIQGPssPQGEAM
F1M842	S1113-p	SVSQQRAsQGsLsPQ
Q12888	S1114-p	MVIQGPssPQGEAMV
P70399	S1115-p	RAsQEPFsPAEDVME
F1M842	S1116-p	QQRAsQGsLsPQEEV
F1M842	S1118-p	RAsQGsLsPQEEVME
Q12888	T1122-p	PQGEAMVtDVLEDQK
P70399	T1123-p	PAEDVMEtDLLEGLA
Q12888	S1148-p	KALIERPsQNNIGIQ
Q12888	T1156-p	QNNIGIQtMECsLrV
Q12888	S1160-p	GIQtMECsLrVPEtV
Q12888	T1166-p	CsLrVPEtVSAAtQT
Q12888	T1171-p	PEtVSAAtQTIkNVC
Q12888	S1202-p	TVQTERGsGEKPVsA
P70399	S1205-p	GSGEKPAsAPVDDtE
Q12888	S1208-p	GsGEKPVsAPGDDtE
P70399	T1211-p	AsAPVDDtEsLHsQG
P70399	S1213-p	APVDDtEsLHsQGEE
Q12888	T1214-p	VsAPGDDtEsLHsQG
Q12888	S1216-p	APGDDtEsLHsQGEE
P70399	S1216-p	DDtEsLHsQGEEEFE
Q12888	S1219-p	DDtEsLHsQGEEEFD
Q12888	Y1258-p	TRVITDVyyVDGtEV
Q12888	Y1259-p	RVITDVyyVDGtEVE
Q12888	T1263-p	DVyyVDGtEVERKVT
Q12888	S1288-p	QECETEVsPsQtGGS
Q12888	S1290-p	CETEVsPsQtGGSSG
Q12888	T1292-p	TEVsPsQtGGSSGDL
Q12888	T1315-p	KASSLHRtssGtsLS
Q12888	S1316-p	ASSLHRtssGtsLSA
Q12888	S1317-p	SSLHRtssGtsLSAM
Q12888	T1319-p	LHRtssGtsLSAMHS
Q12888	S1320-p	HRtssGtsLSAMHSs
Q12888	S1327-p	sLSAMHSsGssGkGA
Q12888	S1329-p	SAMHSsGssGkGAGP
Q12888	S1330-p	AMHSsGssGkGAGPL
P70399	S1339-p	GPLKGKAsGTEAADF
Q12888	T1341-p	AGPLrGktsGtEPAD
Q12888	S1342-p	GPLrGktsGtEPADF
Q12888	T1344-p	LrGktsGtEPADFAL
E1BDS6	S1351-p	RGGPGKLsPRKGVSQ
Q12888	S1354-p	ADFALPSsrGGPGkL
P70399	S1359-p	rGGPGKLsPRKGISQ
Q12888	S1362-p	rGGPGkLsPRKGVsQ
F1M842	S1362-p	RGGPGKLsPRKGISQ
Q12888	S1368-p	LsPRKGVsQTGtPVC
Q12888	T1372-p	KGVsQTGtPVCEEDG
Q12888	T1394-p	QGGkAPVtPrGrGrr
P70399	S1423-p	PLGVEDIsPsMsPDD
P70399	S1425-p	GVEDIsPsMsPDDKS
Q12888	S1426-p	PLGIEDIsPNLsPDD
P70399	S1427-p	EDIsPsMsPDDKSFT
Q12888	S1430-p	EDIsPNLsPDDksFs
F1M842	S1430-p	EDTSPSMsPDDKSFT
Q12888	S1435-p	NLsPDDksFsRVVPR
Q12888	S1437-p	sPDDksFsRVVPRVP
Q12888	T1450-p	VPDSTRRtDVGAGAL
P70399	S1457-p	SSSTLRRsDsPEIPF
P70399	S1459-p	STLRRsDsPEIPFQA
Q12888	S1460-p	GAGALRRsDsPEIPF
Q12888	S1462-p	GALRRsDsPEIPFQA
P70399	T1468-p	EIPFQAAtGssDGLD
P70399	S1470-p	PFQAAtGssDGLDSS
P70399	S1471-p	FQAAtGssDGLDSSS
Q12888	S1474-p	FQAAAGPsDGLDAss
Q12888	S1480-p	PsDGLDAssPGNsFV
Q12888	S1481-p	sDGLDAssPGNsFVG
Q12888	S1485-p	DAssPGNsFVGLRVV
Q12888	S1496-p	LRVVAKWsSNGyFYS
Q12888	Y1500-p	AKWsSNGyFYSGkIT
Q12888	Y1523-p	kLLFDDGyECDVLGK
P70399	S1545-p	DTEVTALsEDEYFSA
Q12888	S1548-p	DTEVTALsEDEyFsA
Q12888	Y1552-p	TALsEDEyFsAGVVk
Q12888	S1554-p	LsEDEyFsAGVVkGH
Q12888	Y1569-p	RkESGELyYSIEkEG
Q12888	Y1605-p	EQYGLGPyEAVtPLt
P70399	T1606-p	LGPYEAVtPLTKAAD
Q12888	T1609-p	LGPyEAVtPLtkAAD
Q12888	T1612-p	yEAVtPLtkAADIsL
P70399	S1615-p	LTKAADIsLDNLVEG
Q12888	S1618-p	LtkAADIsLDNLVEG
P70399	S1628-p	EGKRKRRsNIssPVT
Q12888	S1631-p	EGkRKRRsNVssPAt
P70399	S1631-p	RKRRsNIssPVTPTA
P70399	S1632-p	KRRsNIssPVTPTAA
Q12888	S1634-p	RKRRsNVssPAtPtA
Q12888	S1635-p	KRRsNVssPAtPtAs
Q12888	T1638-p	sNVssPAtPtAssss
Q12888	T1640-p	VssPAtPtAssssst
F1M842	T1640-p	ISSPATPtAsSSSSt
P70399	S1641-p	VTPTAASsSSTtPTR
Q12888	S1642-p	sPAtPtAsssssttP
F1M842	S1642-p	SPATPtAsSSSStTP
Q12888	S1643-p	PAtPtAsssssttPT
Q12888	S1644-p	AtPtAsssssttPTR
Q12888	S1645-p	tPtAsssssttPTRK
P70399	T1645-p	AASsSSTtPTRKATE
Q12888	S1646-p	PtAsssssttPTRKI
Q12888	T1647-p	tAsssssttPTRKIt
F1M842	T1647-p	tAsSSSStTPTRKTT
Q12888	T1648-p	AsssssttPTRKItE
P70399	S1653-p	PTRKATEsPRAStGV
Q12888	T1654-p	ttPTRKItEsPRAsM
Q12888	S1656-p	PTRKItEsPRAsMGV
P70399	T1658-p	TEsPRAStGVPSGKR
Q12888	S1660-p	ItEsPRAsMGVLsGk
Q12888	S1665-p	RAsMGVLsGkRKLIt
P70399	S1670-p	GKRKLPTsEEERsPA
Q12888	T1672-p	sGkRKLItsEEERsP
Q12888	S1673-p	GkRKLItsEEERsPA
P70399	S1675-p	PTsEEERsPAKRGRK
Q12888	S1678-p	ItsEEERsPAKRGRK
F1M842	S1678-p	TTSEEERsPAKRGRK
Q12888	S1686-p	PAKRGRKsATVkPGA
Q12888	S1701-p	VGAGEFVsPCEsGDN
F1M842	S1701-p	VGAAELVsPCESGDN
Q12888	S1705-p	EFVsPCEsGDNtGEP
Q12888	T1709-p	PCEsGDNtGEPsALE
Q12888	S1713-p	GDNtGEPsALEEQRG
Q12888	S1749-p	SDKLASRsKLPDGPt
P70399	S1755-p	LLDGPTGssEEEEEF
Q12888	T1756-p	sKLPDGPtGssEEEE
P70399	S1756-p	LDGPTGssEEEEEFL
Q12888	S1758-p	LPDGPtGssEEEEEF
F1M842	S1758-p	LLDGPTGssEEEEEF
Q12888	S1759-p	PDGPtGssEEEEEFL
F1M842	S1759-p	LDGPTGssEEEEEFL
Q12888	S1778-p	FNkQYTEsQLRAGAG
Q12888	S1929-p	TDPSCPAsVLKCAEA
P70399	S1968-p	KYKHDYVsH______
Q12888	S1971-p	KYkHDYVsH______
P70399_VAR_A427T	T427-p	PLLPSQPtVSPQAST
Q13625	S71-p	DVLQRFGsQRNEVRF
Q13625	S92-p	PPGRDIVsGPRSQDP
Q13625	S100-p	GPRSQDPsLkRNGVK
Q13625	S121-p	RKENGVNsPRMDLTL
Q8CG79	S121-p	RKENGVNsPRLDLTL
Q13625	S206-p	HVEQKRLsNGKLVEE
Q8CG79	S206-p	HVEQKRLsNGKLVEE
Q13625	S296-p	ECLNKRNsEVAVMDk
Q8CG79	S328-p	QKENLPVsPDGNLPQ
F1M5H6	S334-p	QKENLPVsPDGNPPQ
Q13625	Y350-p	RVAAVGPyIQsStMP
Q13625	S353-p	AVGPyIQsStMPRMP
Q13625	T355-p	GPyIQsStMPRMPsR
Q13625	S361-p	StMPRMPsRPELLVK
Q13625	T389-p	EGPMKIQtLPNMRSG
Q8CG79	S410-p	GSKAHPAsPDWNPsN
Q13625	S414-p	HPVGPDWsPSNADLF
Q8CG79	S416-p	AsPDWNPsNADLLPS
Q8CG79	S457-p	EKKVRPFsMFDTVDQ
Q13625	S458-p	EKKVRPFsMFDAVDQ
Q13625	S471-p	DQSNAPPsFGtLRKN
Q13625	T474-p	NAPPsFGtLRKNQss
Q8CG79	S479-p	GTLRKNQsSEDILRD
F1M5H6	S479-p	GTLRKNQsSEDILRD
Q13625	S480-p	GtLRKNQssEDILRD
Q13625	S481-p	tLRKNQssEDILRDA
F1MWG7	S485-p	GTLRKNQsSEDILRD
Q8CG79	T503-p	KVPPPVPtKPKQIHL
F1M5H6	S555-p	PQARVLLsPSAPSGG
Q13625	S556-p	QQPRVLLsPsIPSVG
Q13625	S558-p	PRVLLsPsIPSVGQD
Q8CG79	S560-p	LLSPGAPsGGQDQVL
Q8CG79	S568-p	GGQDQVLsPASKQEs
Q13625	S569-p	VGQDQTLsPGsKQEs
Q13625	S572-p	DQTLsPGsKQEsPPA
Q8CG79	S575-p	sPASKQEsPPAAAVR
Q13625	S576-p	sPGsKQEsPPAAAVR
Q8CG79	T585-p	AAAVRPFtPQPSKDT
Q13625	T586-p	AAAVRPFtPQPSKDT
Q13625	T603-p	PPFRKPQtVAAsSIy
Q13625	S607-p	KPQtVAAsSIysMyT
Q8CG79	Y609-p	TVAASSIySMYTQQQ
Q13625	Y610-p	tVAAsSIysMyTQQQ
Q13625	S611-p	VAAsSIysMyTQQQA
Q13625	Y613-p	AsSIysMyTQQQAPG
Q13625	Y645-p	GPHFSSVyGKPVIAA
Q8CG79	Y663-p	QQHPENIySCSQGKP
Q13625	Y664-p	QQHPENIysNsQGKP
Q13625	S665-p	QHPENIysNsQGKPG
Q13625	S667-p	PENIysNsQGKPGsP
Q8CG79	S672-p	CSQGKPGsPEPETET
Q13625	S673-p	NsQGKPGsPEPETEP
Q8CG79	S697-p	ERIPRPLsPtKLLPF
F1M5H6	S697-p	ERIPRPLsPTKLLPF
Q13625	S698-p	ERIPRPLsPtKLLPF
Q8CG79	T699-p	IPRPLsPtKLLPFLS
Q13625	T700-p	IPRPLsPtKLLPFLS
Q13625	Y710-p	LPFLSNPyRNQsDAD
Q8CG79	S713-p	SNPYRNQsDADLEAL
Q13625	S714-p	SNPyRNQsDADLEAL
Q8CG79	S725-p	EALRKKLsNAPRPLK
Q13625	S736-p	PRPLKKRssItEPEG
Q8CG79	S736-p	RPLKKRSsITEPEGP
Q13625	S737-p	RPLKKRssItEPEGP
Q13625	T739-p	LKKRssItEPEGPNG
Q13625	S783-p	SVTASSEsPVEIQNP
F1M5H6	S783-p	SVTVNPEsPIEIPNP
Q13625	Y791-p	PVEIQNPyLHVEPEK
Q13625	S827-p	NSDMPAPsPGLDYEP
Q13625	Y869-p	YLEEYPPyPPPPyPS
Q13625	Y874-p	PPyPPPPyPSGEPEG
Q13625	Y947-p	DLVQRIIyEVDDPSL
E9Q1Y9	S14-p	TGNFSCAsACGPRPG
E9Q1Y9	S47-p	SGGFGSQsVCGAFRS
Q3UZF4	S440-p	TLEKSLTsLSEVVLQ
Q5SP45	S101-p	CLECSSIsLCPGCPG
F8VQ07	Y187-p	ILSMSACyDTAVQSC
P05408	S11-p	RMVSTMLsGLLFWLA
P27682	T97-p	PNIVAELtGDNIPKD
P27682	T123-p	NPCPLGKtADDGCLE
P27682	T135-p	CLENAPDtAEFsREF
P12961	T137-p	CLENAPDtAEFsREF
P27682	S139-p	APDtAEFsREFQLDQ
P12961	S141-p	APDtAEFsREFQLDQ
P27682	S203-p	KKSVPHFsEEEKEPE
P05408	S205-p	KKSVPHFsDEDKDPE
P12961	S205-p	KKSVPHFsEEEKEAE
F6R3T1	S84-p	RLGDPVIsPGVAEGP
F6R3T1	T237-p	WGTPRRHtIGRMVss
F6R3T1	S243-p	HtIGRMVssEGVHYP
F6R3T1	S244-p	tIGRMVssEGVHYPS
F6R3T1	S324-p	SGMERQAsGEQESSL
Q7Z417	T87-p	TLQQHQEtPKKKTGY
Q5F2E7	T88-p	TLQQHQEtPKKKTGy
Q5F2E7	Y95-p	tPKKKTGyGEINGNA
Q7Z417	S107-p	NAGEREIsLkNLssD
Q5F2E7	S111-p	EREISLKsLssDEAT
Q7Z417	S112-p	EIsLkNLssDEATNP
D3ZC82	S112-p	EISLKNLsSDEATNP
Q7Z417	S113-p	IsLkNLssDEATNPI
Q5F2E7	S113-p	EISLKsLssDEATNP
Q5F2E7	S114-p	ISLKsLssDEATNPI
Q7Z417	T143-p	kQTVkANtFGkAGIk
Q7Z417	T151-p	FGkAGIktkNFIQkN
Q7Z417	S159-p	kNFIQkNsMDKKNGK
Q7Z417	S181-p	ENQSVDKsDtIPIPN
Q7Z417	T183-p	QSVDKsDtIPIPNGV
Q7Z417	S212-p	KGADNDGsGsEsGyt
D3ZC82	S212-p	KGADNDGsGsESGYT
Q5F2E7	S213-p	KGADNDGsGsEsGyt
Q7Z417	S214-p	ADNDGsGsEsGyttP
D3ZC82	S214-p	ADNDGsGsESGYTTP
Q5F2E7	S215-p	ADNDGsGsEsGyttP
Q7Z417	S216-p	NDGsGsEsGyttPKK
Q5F2E7	S217-p	NDGsGsEsGyttPKK
Q7Z417	Y218-p	GsGsEsGyttPKKRK
Q7Z417	T219-p	sGsEsGyttPKKRKA
Q5F2E7	Y219-p	GsGsEsGyttPKKRK
Q7Z417	T220-p	GsEsGyttPKKRKAR
Q5F2E7	T220-p	sGsEsGyttPKKRKA
Q5F2E7	T221-p	GsEsGyttPKKRKAR
Q7Z417	S230-p	KRKARRNsAKGCENL
D3ZC82	S230-p	KRKARRNsAKGCENL
Q5F2E7	S231-p	KRKARRNsAKGCENL
Q7Z417	S250-p	kIMQQETsVPTLkQG
Q7Z417	Y265-p	LETFKPDysEQkGNR
Q7Z417	S266-p	ETFKPDysEQkGNRV
Q7Z417	Y282-p	GSkPIWkyETGPGGt
Q7Z417	T289-p	yETGPGGtsrGkPAV
Q7Z417	S290-p	ETGPGGtsrGkPAVG
Q7Z417	S303-p	VGDMLrkssDSKPGV
Q7Z417	S304-p	GDMLrkssDSKPGVs
Q5F2E7	S304-p	GDVLRKSsDIKPGLS
Q7Z417	S311-p	sDSKPGVsskKFDDR
Q7Z417	S312-p	DSKPGVsskKFDDRP
Q7Z417	S333-p	AVASKEDsWTLFkPP
Q7Z417	T369-p	VKENLNKtIQNSsVs
Q7Z417	S374-p	NKtIQNSsVsPtsSS
Q7Z417	S376-p	tIQNSsVsPtsSSsS
Q5F2E7	S376-p	TVQNSSVsPSSSSSS
Q7Z417	T378-p	QNSsVsPtsSSsSSS
Q7Z417	S379-p	NSsVsPtsSSsSSSs
Q7Z417	S382-p	VsPtsSSsSSSstGE
Q7Z417	S386-p	sSSsSSSstGEtQTQ
Q7Z417	T387-p	SSsSSSstGEtQTQS
Q7Z417	T390-p	SSSstGEtQTQSSSR
Q7Z417	S404-p	RLSQVPMsALKSVTS
Q7Z417	S510-p	FQNQWGLsFINEPSA
Q7Z417	Y540-p	EVTFQGEyPATLVSQ
F1MXK2	S546-p	YELEKRTsPQVLGSI
Q5F2E7	T569-p	AYELEKRtsPQVLGH
Q5F2E7	S570-p	YELEKRtsPQVLGHI
Q7Z417	T571-p	AYELEkRtsPQVLGs
Q7Z417	S572-p	YELEkRtsPQVLGsI
Q7Z417	S578-p	tsPQVLGsILKSGTT
Q7Z417	S586-p	ILKSGTTsESGALsL
Q7Z417	S592-p	TsESGALsLEPSHIG
Q7Z417	S608-p	LQkADTSsQGALVFL
Q7Z417	S616-p	QGALVFLsKDyEIES
Q5F2E7	Y616-p	LVFLSKDyEIENQNP
Q7Z417	Y619-p	LVFLsKDyEIESQNP
D3ZC82	S625-p	ENQNPLAsPTNtLLG
Q5F2E7	S626-p	ENQNPLAsPtNtLLG
F1MXK2	S626-p	RGLERNDsWGSFDLR
Q5F2E7	T628-p	QNPLAsPtNtLLGsA
Q7Z417	S629-p	ESQNPLAsPtNtLLG
D3ZC82	T629-p	PLAsPTNtLLGSAKE
Q5F2E7	T630-p	PLAsPtNtLLGsAKE
Q7Z417	T631-p	QNPLAsPtNtLLGsA
Q7Z417	T633-p	PLAsPtNtLLGsAKE
Q5F2E7	S634-p	PtNtLLGsAKEQRYQ
Q7Z417	S637-p	PtNtLLGsAKEQRYQ
D3ZC82	S648-p	RGLERNDsWGsFDLR
Q5F2E7	S649-p	RGLERNDsWGsFDLR
D3ZC82	S651-p	ERNDsWGsFDLRAAI
Q7Z417	S652-p	RGLERNDsWGsFDLR
Q5F2E7	S652-p	ERNDsWGsFDLRAAI
Q7Z417	S655-p	ERNDsWGsFDLRAAI
D3ZC82	S688-p	TYNEAMDsPDQ____
Q5F2E7	S689-p	TYNEAMDsPDQ____
Q7Z417	S692-p	TYNEAMDsPDQ____
G3X941	S122-p	EAMQKTFsPEPGQKE
G3X941	Y284-p	CTLVAHMySHTGEKP
G3X941	Y340-p	CTLVDHMySHTGEKS
G3X941	T399-p	TSHLRVHtGEKPYCC
Q8BG98	S124-p	SCPECDKsFRRGsDL
Q8BG98	S129-p	DKsFRRGsDLVKHYR
Q8BG98	T195-p	AKHQRVHtGEKPYAC
Q8BM93	S148-p	PSRSAVRsPPAALsP
Q8BM93	S154-p	RsPPAALsPQAPSRR
Q9CX25	T14-p	GRWRRRRtEELPAAG
E9PVG8	Y138-p	VGLAKIDyQySSLPV
E9PVG8	Y140-p	LAKIDyQySSLPVSL
E9PVG8	Y399-p	LAPGQEVyADEKCHL
E9PVG8	Y472-p	NFMGTCTyLFTASCG
E9PVG8	S498-p	IENERRGsQsVSFVR
E9PVG8	S500-p	NERRGsQsVSFVRSV
E9PVG8	Y534-p	LVDGILHyLPFQALG
E9PVG8	T717-p	TETLCPMtCPPHsHy
E9PVG8	S722-p	PMtCPPHsHyELCQR
E9PVG8	Y724-p	tCPPHsHyELCQRGC
E9PVG8	S993-p	SDGSQAAssNELGDS
E9PVG8	S994-p	DGSQAAssNELGDSW
Q5SVP0	T8-p	MGQTSSStPPPKEDP
Q5SVP0	T79-p	NIAVMGEtGAGKSSL
O89020	T210-p	QAKAAPItQyLKASS
P43652	Y212-p	RAIPVTQyLKAFSSy
O89020	Y212-p	KAAPItQyLKASSSY
P43652	Y219-p	yLKAFSSyQKHVCGA
P43652	S317-p	RGQCIINsNKDDRPK
O89020	T334-p	SLREAKFtEsEnVCQ
O89020	S336-p	REAKFtEsEnVCQER
O89020	S345-p	nVCQERDsDPDKFFA
P36953	T363-p	YDYSRRHtELSTPEL
P10243	S7-p	_MAKRSRsEDEDDDL
P10243	S434-p	SEAVPLTsPNIAKFS
D3ZF01	T439-p	PNVVKFStPPTILRK
P51960	T441-p	PNVVKFStPPTISRK
P10243	T442-p	PNIAKFStPPAILRK
P10243	S458-p	RKMRVGHsPGSELRD
P10243	T479-p	GNMALKHtPLKTLPF
P51960	T528-p	TPLQKEAtPKDQKEN
P10243	T541-p	KENVGFRtPTIRRSI
P10243	T551-p	IRRSILGttPRtPtP
P10243	T552-p	RRSILGttPRtPtPF
P10243	T555-p	ILGttPRtPtPFKNA
P10243	T557-p	GttPRtPtPFKNALA
P10243	S626-p	SGkKVRKsLVLDNWE
P10243	S683-p	PEKQDINsTNkTYTL
P10243	S745-p	STYTATSsTSRALIL
Q19LI2	T459-p	LVREGFKtPFAVAST
G3UW55	S11-p	PQPAAPEsPTEGPRG
G3UW55	S40-p	WLCQRLPsIVVEPTE
G3UW55	T67-p	PEGTQRGtPQIQAAA
Q9NWB1	Y205-p	NKKTVNPyTNGWKLN
P01023	T346-p	QSSEITRtITKLSFV
P01023	Y497-p	LKKLSFYyLIMAKGG
P01023	T679-p	DMGLKAFtNSKIRKP
P01023	Y695-p	MCPQLQQyEMHGPEG
P01023	Y708-p	EGLRVGFyEsDVMGR
P01023	S710-p	LRVGFyEsDVMGRGH
P01023	Y817-p	LKATVLNyLPkCIRV
P01023	T861-p	QTVSWAVtPKSLGNV
P01023	T898-p	PEHGRKDtVIKPLLV
P01023	Y1007-p	IKSKAIGyLNTGyQR
P01023	Y1012-p	IGyLNTGyQRQLNYK
P01023	Y1021-p	RQLNYKHyDGSySTF
P01023	Y1025-p	YKHyDGSySTFGERY
P01023	S1387-p	IVDVKMVsGFIPLKP
P01023	T1395-p	GFIPLKPtVKMLERS
A8K2U0	S106-p	SGVGNNIsFEEKKKV
A8K2U0	Y214-p	GTFSVEEyVLPkFkV
A8K2U0	S406-p	APFTLETsGWNGTDV
A8K2U0	T1312-p	QGCVYVQtVLRYNIL
A8K2U0	T1342-p	KARCEQPtSPRSLTL
A8K2U0	T1381-p	GFSPMEGtNQLLLQQ
Q3TB91	S40-p	QIGRKYLssALVSEK
Q3TB91	S41-p	IGRKYLssALVSEKG
Q8C520	T36-p	HLVRALPtEPRPRAP
Q3TQ64	S133-p	SGSCRRLsLDAsTVD
Q3TQ64	S137-p	RRLsLDAsTVDKGAC
Q3TQ64	T148-p	KGACLPRtLASLALN
Q9NPC4	S2-p	______MsKPPDLLL
Q9NPC4	T63-p	PAEIPCPtLTPPTPP
Q9NPC4	T84-p	GNIFFLEtsDRTNPN
Q9NPC4	S85-p	NIFFLEtsDRTNPNF
Q9NPC4	T104-p	SVESAARtHPESHVL
Q67BJ4	T127-p	MKGLPRDtTAQPRNL
Q67BJ4	S140-p	NLGISLLsCFPNVWI
Q67BJ4	T159-p	LQELFEDtPLAAWYS
Q9NPC4	S321-p	VHVWNKKsQGTRFEA
Q9NPC4	Y341-p	LAQLHARyCPTTHEA
Q14BT6	Y21-p	VFACGLLyQLtMRSQ
Q14BT6	T24-p	CGLLyQLtMRSQCFF
Q12792	S2-p	______MsHQTGIQA
Q91YR1	S2-p	______MsHQTGIQA
Q12792	Y81-p	DSQNAQGyEWIFIAW
Q91YR1	S140-p	GYKKYLLsQssPAPL
Q12792	S142-p	kkYLLSQssPAPLtA
Q91YR1	S142-p	KKYLLsQssPAPLTA
Q12792	S143-p	kYLLSQssPAPLtAA
Q91YR1	S143-p	KYLLsQssPAPLTAA
Q5RJR2	S143-p	KYLLSQSsPAPLTAA
Q12792	T148-p	QssPAPLtAAEEELR
Q12792	T174-p	GVDTkHQtLQGVAFP
Q5RJR2	S277-p	MLYSSCKsPLLDIVE
Q12792	Y309-p	ELTADFLyEEVHPKQ
Q91YR1	Y309-p	ELTADFLyDEVHPKQ
Q5RJR2	Y309-p	ELTADFLyDEVHPKQ
Q12792	S322-p	KQHAHKQsFAkPkGP
Q12792	T349-p	PAETEATtD______
Q91YR1	T349-p	PAEAEATtD______
Q5RJR2	T349-p	PAEAEATtD______
Q3UTB2	S39-p	KLFPFLEsLRDHSFI
Q3UTB2	S115-p	TELQDGYsPQKCKQE
Q8C9S7	S163-p	GCPPRGIsIstGIKA
Q8C9S7	S165-p	PPRGIsIstGIKALN
Q8C9S7	T166-p	PRGIsIstGIKALNQ
Q8C9S7	T208-p	FFGAPEItsCRQLLI
Q8C9S7	S209-p	FGAPEItsCRQLLIC
Q8BY68	S337-p	KENLQTIsLECLDVP
Q9Z0P5	S24-p	FAKARAGsIRLIKVI
Q6IBS0	T148-p	CAAPAPLtSAERELQ
Q6IBS0	S167-p	NEVkTEIsVESkHQT
Q9Z0P5	S167-p	NEVKTEIsVESKHQT
Q6IBS0	Y309-p	ELTAEFLyDEVHPkQ
Q9Z0P5	Y309-p	ELTAEFLyDEVHPKQ
Q6IBS0	S349-p	PGENGDDs_______
Q9Z0P5	S349-p	PGENGEDs_______
Q8C6U8	S9-p	SVAIRKRsWEEHVTQ
Q8C6U8	S68-p	LPDRCCGsETRDFPG
Q8C6U8	S137-p	PQRHERDsQDsVKGA
Q8C6U8	S140-p	HERDsQDsVKGAGSF
Q8C6U8	S371-p	RDRTRLDsMVLLIMK
Q8C6U8	S394-p	ENALSTAssPsSTPT
Q8C6U8	S395-p	NALSTAssPsSTPTN
Q8C6U8	S397-p	LSTAssPsSTPTNLR
Q8C4X0	T73-p	PGQRRRGtsGPRLLL
Q8C4X0	S74-p	GQRRRGtsGPRLLLP
Q8C4X0	S88-p	PAVTDRRsCGSAGsP
Q8C4X0	S94-p	RsCGSAGsPPPRHLP
Q8BRT5	T87-p	FLGRSPNtDstRHTA
Q8BRT5	S89-p	GRSPNtDstRHTAVP
Q8BRT5	T90-p	RSPNtDstRHTAVPS
Q3TQ61	T163-p	AAAAATNtLHRVIRR
Q64666	T29-p	LGCQRRHtLPASEFR
Q16613	T31-p	PSCQRRHtLPASEFR
Q29495	T31-p	PGRQRRHtLPANEFR
O88816	T108-p	RLTQESLtLHRPGGR
O88816	Y141-p	GSVLLWRyLHHLGsQ
O88816	S147-p	RyLHHLGsQPAVRRA
Q16613	S205-p	HPFLRRNsGC_____
Q29495	S205-p	HAALRRNsDR_____
Q16613_VAR_A129T	T129-p	HVLAVHRtFRQQGRG
Q16613-2	S5-p	___MEPQsMKGQKRP
Q9NRG9	S33-p	VTGSSYEsPPPDFRG
Q9NRG9	T57-p	LTkDPLktPGRLDHG
Q9NRG9	S261-p	PSGGRLLsAsPVDAA
Q9NRG9	S263-p	GGRLLsAsPVDAAIR
Q9NRG9	T306-p	GSkILATtPSAVFRV
Q9NRG9	T333-p	TLSGRCQtGCWsPDG
Q9NRG9	S337-p	RCQtGCWsPDGsRLL
Q9NRG9	S341-p	GCWsPDGsRLLFTVL
Q9NRG9	S495-p	NAQFPRFsPVLGRAQ
P58742	S495-p	NAQFPRFsPVLGRAQ
D3ZNS8	S495-p	NAQFPRFsPVLGRAQ
Q9NRG9	S511-p	PPAGGGGsIHDLPLF
P58742	S511-p	PPAGGGGsIHEVPLF
Q9NRG9	T519-p	IHDLPLFtEtsPtsA
Q9NRG9	T521-p	DLPLFtEtsPtsAPW
Q9NRG9	S522-p	LPLFtEtsPtsAPWD
P58742	S522-p	VPLFTETsPTsAPWD
Q9NRG9	T524-p	LFtEtsPtsAPWDPL
Q9NRG9	S525-p	FtEtsPtsAPWDPLP
P58742	S525-p	FTETsPTsAPWDPLP
D3ZNS8	S525-p	FTETSPTsAPWDPLP
P58742	S535-p	WDPLPGQssAQPHsP
P58742	S536-p	DPLPGQssAQPHsPH
D3ZNS8	S536-p	DPLPGLPsAQPHSPH
Q9NRG9	S541-p	PPPVLPHsPHsHL__
P58742	S541-p	QssAQPHsPHsHL__
Q9NRG9	S544-p	VLPHsPHsHL_____
P58742	S544-p	AQPHsPHsHL_____
Q86V21	S97-p	VPEWFkGsRLNYAEN
Q9JMI1	Y117-p	ENDRVALyVAREGRE
Q86V21	Y212-p	FSVEAVVyNGKEHNH
Q86V21	Y241-p	KKVVVIPyVssRENI
Q86V21	S243-p	VVVIPyVssRENIDL
Q86V21	S244-p	VVIPyVssRENIDLS
Q86V21	S412-p	HTILSTGsPLKAQSY
Q9D2R0	S412-p	HTILSTGsPLKAQSY
Q86V21	Y524-p	GIWAHGDyCRINPkt
Q9D2R0	Y524-p	GVWAHGDyCRINPkT
Q86V21	T531-p	yCRINPktGGIVMLG
Q86V21	T543-p	MLGRSDGtLNPNGVR
Q86V21	Y578-p	CVPQYNKyREERVIL
Q86V21	S618-p	LSARHVPsLILETkG
Q86V21	T659-p	GAFSNPEtLDLYRDI
P22760	S5-p	___MGRKsLyLLIVG
P22760	Y7-p	_MGRKsLyLLIVGIL
P22760	Y17-p	IVGILIAyyIYTPLP
P22760	Y18-p	VGILIAyyIYTPLPD
P22760	Y94-p	NNILVRVyVPKRKSE
Q99PG0	S99-p	IYIPKRKsMALRRGL
Q99PG0	S185-p	DPRRVGVsGDsAGGN
P22760	S186-p	NPERIGIsGDSAGGN
Q99PG0	S188-p	RVGVsGDsAGGNLAA
P22760	Y297-p	rFIKGHVyNNPNyGS
P22760	Y302-p	HVyNNPNyGSSELAK
P22760	T339-p	LPLTYVItCQyDLLR
P22760	Y342-p	TYVItCQyDLLRDDG
P22760	Y352-p	LRDDGLMyVTRLRNT
Q6PIU2	T85-p	AQVKVTDtDFDGVEV
Q8BLF1	Y127-p	ASAKISYyDQLCttM
Q8BLF1	T132-p	SYyDQLCttMAEELN
Q8BLF1	T133-p	YyDQLCttMAEELNA
Q6PIU2	S144-p	ELNAVIVsIEYRLVP
Q6PIU2	Y168-p	DVVRATKyFLKPEVL
Q8BLF1	Y168-p	DVIRATKyFLQPEVL
Q6PIU2	T240-p	SYQQNVNtPILPRYV
Q6PIU2	S295-p	WTSLLPAsFtKNYkP
Q6PIU2	T297-p	SLLPAsFtKNYkPVV
Q8BLF1	Y357-p	LRDDGIMyAKRLESA
Q6P093	Y334-p	LQNLPLTyILtCQHD
Q6P093	T337-p	LPLTyILtCQHDLLR
Q5VUY0	T90-p	YDPDVVVtDFRFGTI
Q5VUY0	T108-p	LYQPKAStCTLKPGI
A2A7Z8	S109-p	LYKPKKPssIPRLGI
A2A7Z8	S110-p	YKPKKPssIPRLGII
Q5VUY0	S398-p	PCSMRILsALVQFVK
Q5VUY2	Y118-p	PRRGIIFyHGGATVF
Q8N5Z0	S32-p	ILSRGPksMIsLAGG
Q8N5Z0	S35-p	RGPksMIsLAGGLPN
Q9WVM8	S40-p	LISLAPGsPNPSMFP
Q64602	S40-p	IISLAPGsPNPkVFP
Q8N5Z0	S176-p	DSLRDILsRWKPEDA
Q9WVM8	S332-p	FYkNQRDsILAAADk
Q7RTV5	S12-p	APVTRQVsGAAALVP
Q9D1A0	S18-p	GCAGRVPsPAGSVTE
Q9D1A0	Y101-p	IVIGQSSyHHIEPFC
Q7RTV5	S143-p	EIASSGQsPHIkSNL
Q7RTV5	S154-p	kSNLLSGsLQSLWRA
Q9D1A0	S219-p	VQPVNFMsRPTVIHV
Q6PD74	S118-p	ILVCDRVsEDGINRQ
Q6PD74	S172-p	ALNANVWsNVVMkND
Q8R2R3	S172-p	ALNANVWsNVVMKsD
Q8R2R3	S178-p	WsNVVMKsDRSQGFS
Q8R2R3	S211-p	HSEQQEPsPtAERTE
Q8R2R3	T213-p	EQQEPsPtAERTESL
Q6PD74	S215-p	PHLPAADsTESLSDH
Q6PD74	T254-p	QELASLTtGGGDVEN
Q6PD74	T278-p	EMKDkAAtLPHEQRk
Q8R2R3	T279-p	EMKDKAAtLPHEQRK
Q6PD74	S310-p	RDEIEGLssDEEH__
Q9R0Z7	S310-p	RDEIEGLssDDEH__
Q6PD74	S311-p	DEIEGLssDEEH___
Q8R2R3	S311-p	RDEIEGLssDDEH__
Q9R0Z7	S311-p	DEIEGLssDDEH___
Q8R2R3	S312-p	DEIEGLssDDEH___
Q2M2I8	S7-p	_MKKFFDsRREQGGs
Q3UHJ0	S7-p	_MKKFFDsRREQGss
Q3UHJ0	S13-p	DsRREQGssGLGsGS
Q2M2I8	S14-p	sRREQGGsGLGsGss
Q3UHJ0	S14-p	sRREQGssGLGsGSs
Q2M2I8	S18-p	QGGsGLGsGssGGGG
Q3UHJ0	S18-p	QGssGLGsGSsGGGG
Q2M2I8	S20-p	GsGLGsGssGGGGsT
Q2M2I8	S21-p	sGLGsGssGGGGsTS
Q3UHJ0	S21-p	sGLGsGSsGGGGsSs
P0C1X8	S21-p	SGLGSGSsGGGGSSS
Q2M2I8	S26-p	GssGGGGsTSGLGSG
Q3UHJ0	S26-p	GSsGGGGsSsGLGSG
Q3UHJ0	S28-p	sGGGGsSsGLGSGYI
Q2M2I8	Y34-p	TSGLGSGyIGRVFGI
Q2M2I8	T221-p	EDEIKkYttLSYRAP
Q2M2I8	T222-p	DEIKkYttLSYRAPE
Q2M2I8	Y234-p	APEMVNLysGKIITT
Q2M2I8	S235-p	PEMVNLysGKIITTK
Q2M2I8	Y253-p	WALGCLLyKLCYFTL
Q2M2I8	Y292-p	DMHCLIRyMLEPDPD
Q2M2I8	S327-p	PIPNVQNsPIPAKLP
Q2M2I8	T347-p	SEAAAKKtQPKARLt
Q2M2I8	T354-p	tQPKARLtDPIPtTE
Q3UHJ0	T354-p	TQPKARLtDPIPttE
Q2M2I8	T359-p	RLtDPIPtTEtSIAP
Q3UHJ0	T359-p	RLtDPIPttEtSIAP
Q3UHJ0	T360-p	LtDPIPttEtSIAPR
Q2M2I8	T362-p	DPIPtTEtSIAPRQR
Q3UHJ0	T362-p	DPIPttEtSIAPRQR
Q2M2I8	T375-p	QRPKAGQtQPNPGIL
P0C1X8	T388-p	LPIQPALtPRKRATV
Q2M2I8	T389-p	LPIQPALtPrKRATV
Q3UHJ0	T389-p	LPIQPALtPrKRATV
Q2M2I8	T441-p	KQPQAPPtPQQTPST
Q3UHJ0	T455-p	TQTQGLPtQAQAtPQ
Q3UHJ0	T460-p	LPtQAQAtPQHQQQH
F1MH24	T602-p	QQPKVQTtPPPTIQG
Q3UHJ0	T603-p	RQQPKVQttPPPtIQ
Q3UHJ0	T604-p	QQPKVQttPPPtIQG
Q2M2I8	T605-p	RQQPKVQttPPPAVQ
Q2M2I8	T606-p	QQPKVQttPPPAVQG
P0C1X8	T607-p	QQPKVQTtPPPTIQG
Q3UHJ0	T608-p	VQttPPPtIQGQKVG
Q3UHJ0	S616-p	IQGQKVGsLtPPssP
F1MH24	T616-p	GQKLGSLtPPSSPKA
Q2M2I8	S618-p	VQGQKVGsLtPPssP
Q3UHJ0	T618-p	GQKVGsLtPPssPKt
P0C1X8	S619-p	IQGQKVGsLtPPssP
Q2M2I8	T620-p	GQKVGsLtPPssPKt
Q3UHJ0	S621-p	VGsLtPPssPKtQRA
P0C1X8	T621-p	GQKVGsLtPPssPKT
Q3UHJ0	S622-p	GsLtPPssPKtQRAG
Q2M2I8	S623-p	VGsLtPPssPKtQRA
Q2M2I8	S624-p	GsLtPPssPKtQRAG
P0C1X8	S624-p	VGsLtPPssPKTQRA
Q3UHJ0	T625-p	tPPssPKtQRAGHRR
P0C1X8	S625-p	GsLtPPssPKTQRAG
Q2M2I8	T627-p	tPPssPKtQRAGHRR
Q3UHJ0	S635-p	AGHRRILsDVtHsAV
Q2M2I8	S637-p	AGHRRILsDVtHsAV
Q3UHJ0	T638-p	RRILsDVtHsAVFGV
P0C1X8	S638-p	AGHRRILsDVtHsAV
Q2M2I8	T640-p	RRILsDVtHsAVFGV
Q3UHJ0	S640-p	ILsDVtHsAVFGVPA
P0C1X8	T641-p	RRILsDVtHsAVFGV
Q2M2I8	S642-p	ILsDVtHsAVFGVPA
P0C1X8	S643-p	ILsDVtHsAVFGVPA
Q2M2I8	S650-p	AVFGVPAsKstQLLQ
Q3UHJ0	S650-p	FGVPAsKstQLLQAA
Q3UHJ0	T651-p	GVPAsKstQLLQAAA
Q2M2I8	S652-p	FGVPAsKstQLLQAA
Q2M2I8	T653-p	GVPAsKstQLLQAAA
Q2M2I8	S664-p	QAAAAEAsLNKsKsA
Q3UHJ0	S666-p	AEASLNKsKsATttP
Q2M2I8	S668-p	AEAsLNKsKsAtttP
Q3UHJ0	S668-p	ASLNKsKsATttPsG
Q2M2I8	S670-p	AsLNKsKsAtttPsG
Q3UHJ0	T671-p	NKsKsATttPsGsPR
Q2M2I8	T672-p	LNKsKsAtttPsGsP
Q3UHJ0	T672-p	KsKsATttPsGsPRT
Q2M2I8	T673-p	NKsKsAtttPsGsPR
Q2M2I8	T674-p	KsKsAtttPsGsPRT
Q3UHJ0	S674-p	KsATttPsGsPRTSQ
P0C1X8	T675-p	KSKSATTtPsGSPRT
Q2M2I8	S676-p	KsAtttPsGsPRTsQ
Q3UHJ0	S676-p	ATttPsGsPRTSQQN
P0C1X8	S677-p	KSATTtPsGSPRTSQ
Q2M2I8	S678-p	AtttPsGsPRTsQQN
Q2M2I8	S682-p	PsGsPRTsQQNVyNP
Q2M2I8	Y687-p	RTsQQNVyNPsEGST
Q2M2I8	S690-p	QQNVyNPsEGSTWNP
Q3UHJ0	S729-p	LPEKLGGsAEsLIPG
Q2M2I8	S731-p	HPEKLGGsAESLIPG
Q3UHJ0	S732-p	KLGGsAEsLIPGFQP
Q3UHJ0	S795-p	KLIEGLKsPDTSLLL
Q2M2I8	S797-p	KLIEGLKsPDTSLLL
P0C1X8	T801-p	EGLKSPDtSLLLPDL
Q3UHJ0	S844-p	PVAQRLPsQTESVTS
Q2M2I8	S846-p	PVPQRLPsQtESVtS
Q2M2I8	T848-p	PQRLPsQtESVtSNR
Q2M2I8	T852-p	PsQtESVtSNRTDSL
Q3UHJ0	T854-p	ESVTSNRtDSLTGED
Q3UHJ0	S935-p	QGGHSRNssGSSESS
Q3UHJ0	S936-p	GGHSRNssGSSESSL
P0C1X8	S939-p	GGHSRNSsGSSESSL
Q2M2I8	S951-p	SLPNLARsLLLVDQL
Q9H7C9	T2-p	______MtsPEIASL
Q9H7C9	S3-p	_____MtsPEIASLS
Q9H7C9	T35-p	VWPGGSRtWDWRETG
Q9H7C9	T43-p	WDWRETGtEHsPGVQ
Q9H7C9	S46-p	RETGtEHsPGVQPAD
Q8R0P4	S46-p	RETGTEHsPGVQPAD
Q9H7C9	T64-p	VVEKGVQtLVIGrGM
Q9H7C9	T121-p	VGGVFHStC______
Q13685	S20-p	TPPLETLsFHGDEEI
Q13685	S248-p	IWDLkQGsPIHVLKG
Q9Y312	S92-p	GLTVLRWstLREEVD
Q9Y312	T93-p	LTVLRWstLREEVDL
Q9Y312	S101-p	LREEVDLsPAPESEV
Q9Y312	S159-p	NRQICAFsDVLPVLS
Q9Y312	Y188-p	CGIECkSyQEGLARL
Q9Y312	S284-p	LLNLLCRsEAAMMKH
Q9D2V5	T356-p	EKFQAHLtKKFRWDF
P49588	S3-p	_____MDsTLTAsEI
P49588	S8-p	MDsTLTAsEIRQRFI
Q8BGQ7	T72-p	KLSRAANtQkCIRAG
P49588	Y192-p	GPCSEIHyDRIGGrD
Q8BGQ7	Y192-p	GPCSEIHyDRIGGRD
P49588	Y322-p	PDNTGrGyVLRRILR
P49588	S399-p	ILDRkIQsLGDSKTI
Q8BGQ7	S399-p	ILDRKIQsLGDCKTI
P49588	S484-p	GLEVTDDsPkYNYHL
Q8BGQ7	S484-p	GLEATDDsPKYNYQS
P49588	Y543-p	AEQGGQIyDEGYLVK
P49588	S555-p	LVKVDDSsEDkTEFT
P49588	S627-p	GEADQkGsLVAPDrL
P49588	Y667-p	IEAAkAVyTQDCPLA
P49588	T689-p	LrAVFDEtyPDPVRV
P49588	Y690-p	rAVFDEtyPDPVRVV
P49588	T804-p	DLGEALAtAVIPQWQ
P49588	S882-p	LkLFKMHsPQTsAML
P49588	S886-p	KMHsPQTsAMLFTVD
P49588	T900-p	DNEAGkItCLCQVPQ
P49588	S937-p	kGGGkDVsAQAtGkN
P49588	T941-p	kDVsAQAtGkNVGCL
Q3THG9	T83-p	GAQADHFtEsPLsPG
Q3THG9	S85-p	QADHFtEsPLsPGsQ
Q3THG9	S88-p	HFtEsPLsPGsQVQV
Q5XI97	S88-p	HFTQTPLsPGSQVQV
Q3THG9	S91-p	EsPLsPGsQVQVRVD
Q3THG9	S174-p	PVSVRELsLDDPEVE
Q5XI97	S174-p	PVSVRELsLDDPEVE
Q3THG9	S406-p	ALLQDYVstQsAEE_
Q3THG9	T407-p	LLQDYVstQsAEE__
Q3THG9	S409-p	QDYVstQsAEE____
Q5XI97	S409-p	QDYVSTQsAEE____
Q9BTE6-2	S83-p	DIKPVWLsVDFDNWR
Q9BTE6-2	Y106-p	ELAHVEHyAELLKKV
Q9BTE6-2	T128-p	AMDDLDFtTTVVSCC
Q9BTE6-2	T141-p	CCPAELQtEGsNGKK
Q9BTE6-2	S144-p	AELQtEGsNGKKEVL
Q9BTE6-2	T198-p	QADHFTQtPLDPGsQ
Q9BTE6-2	S204-p	QtPLDPGsQVLVRVD
Q9BTE6-2	S287-p	PVNVRELsLDDPEVE
Q9BTE6-2	T349-p	EKGKKNRtNLIFLsG
Q9BTE6-2	S355-p	RtNLIFLsGNRVLKW
Q9BTE6-2	S474-p	LLAGPPAsVEtLGPR
Q9BTE6-2	T477-p	GPPAsVEtLGPRVAE
Q9BTE6-2	S522-p	QDYISTQsAKE____
A2A4P5	S147-p	MDDLDDDsDs_____
A2A4P5	S149-p	DLDDDsDs_______
A2A4P3	S83-p	DIKPVWLsVDFDNWR
Q5JTZ9	S361-p	LRRAVRFsMEILKAP
Q5JTZ9	S374-p	APPGFLGsLVPVVVE
Q5JTZ9	T382-p	LVPVVVEtLGDAyPE
Q5JTZ9	Y387-p	VEtLGDAyPELQRNS
Q5JTZ9	S402-p	AQIANLVsEDEAAFL
Q5JTZ9	T673-p	VTTQTPLtPEQLRAV
Q5JTZ9	S712-p	AQVPGLRsLDEVYPD
Q5JTZ9	T857-p	MLQRRANtAIRKLQM
Q5JTZ9	S892-p	VDTVSAEsLsVLVKV
Q5JTZ9	S894-p	TVSAEsLsVLVKVVR
Q4L235	T338-p	WRGEGNKtQIFNVYG
Q4L235	T644-p	TFRKSCAtKRKLsDI
Q4L235	S649-p	CAtKRKLsDINQEEA
Q80WC9	S651-p	YTTKRKFsDADPEEA
Q4L235	S724-p	QNLKGLNsPVLIGKS
Q4L235	Y870-p	DPTTGLIyIGSHDQH
Q9NRN7	T168-p	rSFkDEWtQLDMFyR
Q9NRN7	Y174-p	WtQLDMFyRNWALkE
Q9NRN7	S233-p	kEWAFEEsKIDEHHF
Q9NRN7	S258-p	SRHQDVPsQDDSkPT
Q9UDR5	T51-p	PKHIKGItNLGyKVL
Q9UDR5	Y55-p	KGItNLGyKVLIQPS
Q9UDR5	T263-p	DLRKVYGtVLSRHHH
Q9UDR5	Y461-p	TLPDKYKyIQTLRES
Q9UDR5	S474-p	ESRERAQsLSMGtRR
Q9UDR5	T479-p	AQsLSMGtRRKVLVL
Q9UDR5	S492-p	VLGSGYIsEPVLEYL
Q9UDR5	Y556-p	LVISLLPyVLHPLVA
Q9UDR5	Y700-p	PGLNLEGyPNRDSTk
Q9UDR5	Y730-p	GTLRYKGyMKALNGF
Q99K67	S771-p	LCDLVGIsRSSPCEk
Q99K67	S848-p	SFGIRHPsGHLENKT
Q9UDR5	T878-p	AKTVGLPtAMAAKML
Q99K67	T878-p	AKTVGLPtAMAAKML
Q9NY61	S20-p	QLLNPRPsEADPEAD
Q9NY61	S55-p	GDFLVVGsIRkLAsA
Q9NY61	S61-p	GsIRkLAsAsLLDtD
Q9NY61	S63-p	IRkLAsAsLLDtDkR
Q9NY61	T67-p	AsAsLLDtDkRYCGk
Q9JKX4	T75-p	KRYSGKTtSRKAWKE
Q9NY61	S143-p	SKKSRSHsAktPGFs
Q9NY61	T146-p	SRSHsAktPGFsVQs
Q9NY61	S150-p	sAktPGFsVQsIsDF
Q9NY61	S153-p	tPGFsVQsIsDFEkF
Q9NY61	S155-p	GFsVQsIsDFEkFTK
Q9JKX4	S170-p	DREEDRNsEDDGVVA
Q9NY61	S189-p	EGDDAEDsQGEsEED
Q9NY61	S193-p	AEDsQGEsEEDRAGD
Q9NY61	S203-p	DRAGDRNsEDDGVVM
Q9NY61	S213-p	DGVVMTFsSVKVsEE
Q9NY61	S218-p	TFsSVKVsEEVEkGR
Q9NY61	T251-p	LQkALLTtNQLPQPD
Q9NY61	S273-p	kGGPEFSsALkNSHK
Q9QYW0	S280-p	GTKPNAEsEEIssED
Q9JKX4	T281-p	VNGAKPNtEsEEIss
Q9JKX4	S283-p	GAKPNtEsEEIssED
Q9QYW0	S284-p	NAEsEEIssEDDELV
Q9QYW0	S285-p	AEsEEIssEDDELVG
Q9JKX4	S287-p	NtEsEEIssEDDELV
Q9NY61	S288-p	ALKALLRsLVGLQEE
Q9JKX4	S288-p	tEsEEIssEDDELVG
Q9NY61	Y305-p	FQYPDTRyLVDGtKP
Q9NY61	T310-p	TRyLVDGtKPNAGsE
Q9JKX4	Y314-p	RKLEMEDyPsFMAkR
Q9NY61	S316-p	GtKPNAGsEEIssED
Q9JKX4	S316-p	LEMEDyPsFMAkRFA
Q9NY61	S320-p	NAGsEEIssEDDELV
Q9NY61	S321-p	AGsEEIssEDDELVE
Q9NY61	T366-p	FTVYRNRtLQkWHDK
Q9NY61	S391-p	GFGAFERsILTQIDH
Q9NY61	T410-p	kERLLRRtQtKRSVY
Q9NY61	T412-p	RLLRRtQtKRSVYRV
Q9NY61	S477-p	ELIERkTsSLDPNDQ
Q9NY61	S510-p	KKVDRKAsKGRKLRF
P80404	T286-p	KYRKKKKtVAGIIVE
Q6AI08	S9-p	AAVQVVGsWPSVQPR
Q6P1G0	S23-p	REAPRELsPEQDDGF
Q6AI08	Y157-p	NGSKCQKyLPELLGN
Q6AI08	T312-p	ESSASRPtLNKKKKS
Q6AI08	S336-p	GEEEEKEssGEIEAA
Q6AI08	S337-p	EEEEKEssGEIEAAP
Q6AI08	T346-p	EIEAAPVtGTGRVNL
Q6AI08	S395-p	SSSWKRVsssEsDFs
Q6AI08	S396-p	SSWKRVsssEsDFsD
Q6AI08	S397-p	SWKRVsssEsDFsDA
Q6P1G0	S398-p	SSSWKRVsssEsDYs
Q6AI08	S399-p	KRVsssEsDFsDAEG
Q6P1G0	S399-p	SSWKRVsssEsDYsD
Q6P1G0	S400-p	SWKRVsssEsDYsDA
Q6AI08	S402-p	sssEsDFsDAEGGMQ
Q6P1G0	S402-p	KRVsssEsDYsDAEG
Q6P1G0	S405-p	sssEsDYsDAEGGMQ
Q6AI08	S410-p	DAEGGMQskMRSYQA
Q6AI08	Y440-p	SIEKKVLyGyWSAFI
Q6AI08	Y442-p	EKKVLyGyWSAFIPD
Q6AI08	S635-p	KkAPAGPsLEETsVs
Q6AI08	S640-p	GPsLEETsVssPKGS
Q6AI08	S642-p	sLEETsVssPKGSSE
Q6AI08	S643-p	LEETsVssPKGSSEP
Q6P1G0	S646-p	LEEASLSsPKGSSEP
Q6AI08	S659-p	WLIRLCIsIVVLPKE
Q6AI08	S676-p	CSGSDAGsAAGsTYE
Q6AI08	S680-p	DAGsAAGsTYEPsPM
Q6AI08	S685-p	AGsTYEPsPMRLEAL
A1EC95	S685-p	PCSSGRSsSSAtPHL
A1EC95	T689-p	GRSsSSAtPHLSTPD
A1EC95	S713-p	SLEEASLssPKGTAE
A1EC95	S714-p	LEEASLssPKGTAEP
A1EC95	S739-p	VVLPKEDsCsGSDAG
A1EC95	S741-p	LPKEDsCsGSDAGsA
A1EC95	S747-p	CsGSDAGsALGsTyE
A1EC95	S751-p	DAGsALGsTyEPSPM
A1EC95	Y753-p	GsALGsTyEPSPMRL
Q6AI08	S913-p	LLLKMLRsAIEASKD
Q6AI08	S962-p	ESIQALIstVLTEAA
Q6AI08	T963-p	SIQALIstVLTEAAM
Q6P1G0	S1087-p	LHLLSLAsAsDLPGI
Q6P1G0	S1089-p	LLSLAsAsDLPGIQE
Q6AI08	T1119-p	SGAEGDDtGAPHsPQ
Q6AI08	S1124-p	DDtGAPHsPQERDQM
O95477	S116-p	ARRLLLYsQKDTSMK
O95477	S231-p	AAERVLRsNMDILKP
O95477	Y325-p	KIKSLNWyEDNNYKA
O95477	S884-p	GSNQKRIsEICMEEE
O95477	S1031-p	SKLKSKTsQLSGGMQ
O95477	S1042-p	GGMQRKLsVALAFVG
P41233	S1138-p	VKKDVESsLssCRNs
P41233	S1140-p	KDVESsLssCRNsss
P41233	S1141-p	DVESsLssCRNssst
O95477	S1145-p	SLSSCRNsSSTVSYL
P41233	S1145-p	sLssCRNssstVSCL
P41233	S1146-p	LssCRNssstVSCLk
P41233	S1147-p	ssCRNssstVSCLkK
P41233	T1148-p	sCRNssstVSCLkKE
O95477	Y1206-p	DIGHELTyVLPYEAA
Q80ZB2	S1236-p	DAVDPNDsDLDPESR
O95477	T1242-p	SSYGISEttLEEIFL
O95477	T1243-p	SYGISEttLEEIFLK
O95477	S1255-p	FLKVAEEsGVDAETs
O95477	S1262-p	sGVDAETsDGTLPAR
P41233	T1265-p	DAETSDGtLPARRNR
P41233	T1286-p	QSCLHPFtEDDAVDP
O95477	S1296-p	DAADPNDsDIDPESR
P41233	S1296-p	DAVDPNDsDIDPESR
P41233	T1305-p	IDPESREtDLLSGMD
O95477	S1536-p	EFRYGGFsLGVsNTQ
O95477	S1540-p	GGFsLGVsNTQALPP
O95477	S1548-p	NTQALPPsQEVNDAI
O95477	T1582-p	NSLGRFMtGLDtKNN
O95477	T1586-p	RFMtGLDtKNNVKVW
P41233	Y2037-p	RKLGLVkyGEkyASN
P41233	Y2041-p	LVkyGEkyASNYSGG
O95477	S2054-p	GGNkRKLsTAMALIG
O95477	S2101-p	GRSVVLTsHSMEECE
Q80ZB2	S2174-p	DDHLKDLsLHKNQTV
O95477	S2234-p	DDHLKDLsLHKNQTV
P41233	S2234-p	DDHLkDLsLHKNQtV
P41233	T2240-p	LsLHKNQtVVDVAVL
O95477_VAR_11555T	T1555-p	SQEVNDAtKQMKKHL
Q8WWZ4	Y54-p	RLKFNWGyRIPVIKE
Q8WWZ4	Y307-p	PDPSGDSyKMIATFF
Q8WWZ4	S519-p	IMELDMQsIQDIIAK
Q8WWZ4	S730-p	TRNTGDEsEMEQVLC
Q8WWZ4	S738-p	EMEQVLCsLPEtRKA
Q8WWZ4	T742-p	VLCsLPEtRKAVSSA
Q8WWZ4	Y757-p	ALWRRQIyAVAtLRF
Q8WWZ4	T761-p	RQIyAVAtLRFLKLR
Q8WWZ4	Y795-p	IILEKIMyKVTRETH
Q8WWZ4	Y879-p	VSGDQKDyRFSVACN
Q8WWZ4	T887-p	RFSVACNtKKLNCFP
Q8WWZ4	Y1140-p	IRCLEMkyGNEIMNK
Q8WWZ4	S1154-p	KDPVFRIsPRSRETH
Q8WWZ4	S1271-p	VLQGSRAsVRQQHDN
Q8WWZ4	S1279-p	VRQQHDNsLKFLGyC
Q8WWZ4	Y1285-p	NsLKFLGyCPQENsL
Q8WWZ4	S1291-p	GyCPQENsLWPKLTM
Q8WWZ4	T1339-p	QLKAPVKtLSEGIKR
Q8WWZ4	S1415-p	DRMAMMVsGTLRCIG
Q4W5N1	S91-p	MFRFVLKsEVLGLLG
Q4W5N1	T112-p	STSIKMItGCtVPtA
Q4W5N1	T115-p	IKMItGCtVPtAGVV
Q4W5N1	T118-p	ItGCtVPtAGVVVLQ
Q86UK0	S251-p	QEIVRMLsFFSQVQE
Q86UK0	S291-p	DVLRKANsVLLVVQK
Q86UK0	Y634-p	SERSRQSyLIGLTLL
Q86UK0	Y643-p	IGLTLLHyLNIYNFT
Q86UK0	Y651-p	LNIYNFTyKVFFPRK
Q86UK0	S682-p	EILNQMAsGTHPLLD
Q86UK0	S693-p	PLLDKMRsLKQMHLP
Q86UK0	S702-p	KQMHLPRsVPLTQAM
Q86UK0	Y811-p	MLLGRILyAPyNPVT
Q86UK0	Y814-p	GRILyAPyNPVTKAI
Q86UK0	T828-p	IMEKSNVtLRQLAEL
Q86UK0	T935-p	DRIQAAKtIDEMERE
Q86UK0	S988-p	IKYTIRMsLKTAQTT
Q86UK0	T1000-p	QTTRSLRtKIWAPGP
Q86UK0	S1010-p	WAPGPHNsPsHNQIY
Q86UK0	S1012-p	PGPHNsPsHNQIYGR
Q86UK0	S1041-p	ELQTGRNsQEIAVQV
Q86UK0	S1488-p	GGMKRKLsISIALIG
Q86UK0	S1497-p	SIALIGGsRVVILDE
Q86UK0	Y1631-p	STKVSGAyLSLLRAL
Q86UK0	T1680-p	AMSLEHLtQKKIGNS
Q86UK0	Y1898-p	NEFVQKRyGGWSFGL
E9Q876	S1992-p	IDILVALsILMGYSV
E9Q876	Y2030-p	SGIGVTCyWVTNFIY
Q86UK0	T2139-p	TLELISEtLKRIFLI
Q86UK0	S2391-p	DRATSMCsyGTKRKL
Q86UK0	Y2392-p	RATSMCsyGTKRKLs
Q86UK0	S2399-p	yGTKRKLsTALALIG
Q86UK0	S2418-p	LLLDEPSsGMDPKSK
Q86UK0	T2574-p	KDQKSYEtADTSSQG
Q86UQ4	S406-p	ALLLLNDsLsADGPK
Q86UQ4	S408-p	LLLNDsLsADGPKDN
Q86UQ4	T417-p	DGPKDNHtFPKILQH
Q86UQ4	S843-p	ELWAYGIsKGKRAKL
Q86UQ4	S934-p	SDLFSALsEPQKQEV
Q86UQ4	S1515-p	TTDFDFAsQSNWRYF
Q86UQ4	T1549-p	NIWLHLItLGKEFQK
Q86UQ4	Y1773-p	TEGLKDVySFTLLHG
Q86UQ4	S1857-p	SFYGKVAsILDHFHL
Q86UQ4	S2256-p	TSRKTVLsLRSIVDF
Q86UQ4	Y2290-p	KISLLLKyFHKDVIA
Q86UQ4	S2300-p	KDVIAEMsFVPKDKI
Q86UQ4	S2483-p	KRLVGAIsRASEESH
Q5SSE9	T2693-p	RYLDGMLtDnGTERE
Q86UQ4	T3057-p	SSGNPIMtFLsNFtV
Q86UQ4	S3060-p	NPIMtFLsNFtVTED
Q86UQ4	T3063-p	MtFLsNFtVTEDVKI
Q5SSE9	S3079-p	SHSKVLSsVLTIALs
Q5SSE9	S3086-p	sVLTIALsGKCDEEI
Q86UQ4	S3138-p	TFPKGEKsWIAAEEL
Q86UQ4	S3147-p	IAAEELCsLPGsKVY
Q86UQ4	S3151-p	ELCsLPGsKVYSLIV
Q86UQ4	Y3520-p	LPADGFKyNyVFAPL
Q86UQ4	Y3522-p	ADGFKyNyVFAPLQD
Q86UQ4	S3846-p	APGVTLVsVTKEYEG
[truncated: 376,311 more rows]
