# Supplementary material for: CURTAIN—A unique web-based tool for exploration and sharing of MS-based proteomics data
Source: Proc Natl Acad Sci U S A. 2024 Feb 7;121(7):e2312676121. doi: 10.1073/pnas.2312676121 (PMC10873628; doi:10.1073/pnas.2312676121)
Supplement: Supplementary file 10 — Code S02 (ZIP) [file pnas.2312676121.sd09.zip › Alessi-Lab-curtainPTM-4e27155/docs/assets/Sumoylation_PSP.tsv]

ACC_ID	MOD_RSD	SITE_+/-7_AA
Q12888	K217-sm	VDANtAIkHEEQsNE
Q12888	K680-sm	EsQGEELkEENMEsV
Q12888	K868-sm	NsLTEDskMANAkQL
Q12888	K930-sm	PPLIGHLkLEPKRHS
Q12888	K1434-sm	PNLsPDDksFsRVVP
Q12888	K1563-sm	GVVkGHRkESGELyY
Q7Z417	K281-sm	DGSkPIWkyETGPGG
P10243	K138-sm	NHLNPEVkKSSWTEE
P10243	K602-sm	TGTDLFLkEEDEPAY
Q6IBS0	K163-sm	QIRINEVkTEIsVES
Q9NY61	K58-sm	LVVGsIRkLAsAsLL
Q9NY61	K223-sm	KVsEEVEkGRAVkNQ
Q9NY61	K342-sm	RRVPAKRkLEMEDYP
Q9NY61	K422-sm	SVYRVLGkPEPAAQP
Q9NY61	K475-sm	LRELIERkTsSLDPN
P08183	K405-sm	HFSYPSRkEVkILkG
P08183	K408-sm	YPSRkEVkILkGLNL
Q9NP58	K482-sm	RYREAIIkYQGLEWK
Q63120	K949-sm	VEGQKLIkKEFVETG
Q9NX38	K154-sm	LPKFEESkSITEGLL
Q6UWZ7	K398-sm	DEEIEkMkGFGEYsR
P49748	K635-sm	QELyRNFkSISkALV
Q9BR61	K120-sm	EYIAVVkkLDPGWNP
Q9BR61	K188-sm	kNVDVNVkDEEGRAL
Q9UPN3	K4625-sm	QQVQFMLkEFEARRQ
Q9UKV3	K268-sm	VRADRNLktEEEEEE
Q9UKV3	K315-sm	GEEIPRVkPEEMMDE
Q9UKV3	K532-sm	sAQPLPLkIEELALA
P24666	K113-sm	QVKTCKAkIELLGSy
P68133	K63-sm	VGDEAQskRGILtLk
P68133	K86-sm	tNWDDMEkIWHHtFy
P68133	K317-sm	GIADRMQkEItALAP
P68133	K328-sm	ALAPstMkIkIIAPP
P68133	K330-sm	APstMkIkIIAPPER
P68133	K338-sm	IIAPPERkYSVWIGG
P62736	K63-sm	VGDEAQskRGILtLk
P62736	K317-sm	GIADRMQkEItALAP
P62736	K328-sm	ALAPstMkIkIIAPP
P62736	K330-sm	APstMkIkIIAPPER
P62736	K338-sm	IIAPPERkYSVWIGG
P60709	K61-sm	VGDEAQskRGILtLk
P60709	K68-sm	kRGILtLkyPIEhGI
P60709	K84-sm	tNWDDMEkIWHHtFy
P60709	K113-sm	tEAPLNPkANREKMt
P60709	K284-sm	TTFNSIMkCDVDIRk
P60709	K291-sm	kCDVDIRkDLyANtV
P60709	K315-sm	GIADRMQkEItALAP
P60709	K326-sm	ALAPstMkIkIIAPP
P60709	K328-sm	APstMkIkIIAPPER
P60709	K336-sm	IIAPPERkYSVWIGG
Q562R1	K292-sm	kCDVDIRkDLyANtV
Q562R1	K329-sm	APsTMKIkIIAPPER
Q562R1	K337-sm	IIAPPERkYSVWIGG
P68032	K63-sm	VGDEAQskRGILtLk
P68032	K86-sm	tNWDDMEkIWHHtFy
P68032	K317-sm	GIADRMQkEItALAP
P68032	K328-sm	ALAPstMkIkIIAPP
P68032	K330-sm	APstMkIkIIAPPER
P68032	K338-sm	IIAPPERkYSVWIGG
P63261	K61-sm	VGDEAQskRGILtLk
P63261	K84-sm	tNWDDMEkIWHHtFy
P63261	K113-sm	tEAPLNPkANREKMt
P63261	K291-sm	kCDVDIRkDLyANtV
P63261	K315-sm	GIADRMQkEItALAP
P63261	K326-sm	ALAPstMkIkIIAPP
P63261	K328-sm	APstMkIkIIAPPER
P63261	K336-sm	IIAPPERkYSVWIGG
P63267	K62-sm	VGDEAQskRGILtLk
P63267	K316-sm	GIADRMQkEItALAP
P63267	K327-sm	ALAPstMkIkIIAPP
P63267	K329-sm	APstMkIkIIAPPER
P63267	K337-sm	IIAPPERkYSVWIGG
Q08043	K209-sm	PDLIDYAkLRkDDPI
Q08043	K212-sm	IDYAkLRkDDPIGNL
Q9H9F9	K390-sm	EVDVVDSkPETPDLE
Q96M93	K140-sm	VVDGIQYkTGLGQNK
O14672	K709-sm	HTPsSNPkLPPPkPL
Q8TE60	K1100-sm	ERRCRNIkkPNLDLE
Q8TE60	K1101-sm	RRCRNIkkPNLDLEE
P55265	K384-sm	PAAIPETkRNAEFLT
P55265	K418-sm	NGQEPVIkLENRQEA
P55265	K558-sm	AGsKKVAkQDAAMkA
P55265	K574-sm	tILLEEAkAkDsGkS
P55265	K580-sm	AkAkDsGkSEESSHy
P55265	K669-sm	APSkkVAkQMAAEEA
P55265	K1003-sm	kQGKLRTkVENGEGT
P55263	K162-sm	LAAANCYkKEkHLDL
Q9H2P0	K144-sm	SSSLSTFkDKNKNDG
Q9H2P0	K274-sm	PLMLIAPkPQDKkSM
Q9H2P0	K279-sm	APkPQDKkSMGLPPR
Q9H2P0	K408-sm	SLSSGQLksPsLsQs
Q9H2P0	K427-sm	VLGQssSkPAAAATG
Q9H2P0	K600-sm	PQPKVQEkADIPVks
Q9H2P0	K606-sm	EkADIPVkssPQAAV
Q9H2P0	K658-sm	QTVHPVEkKLTYKCI
Q9H2P0	K716-sm	sPSLAPVkRTyEQME
Q9H2P0	K731-sm	FPLLKKRkLDDDsDs
Q9H2P0	K745-sm	sPsFFEEkPEEPVVL
Q9H2P0	K819-sm	VRDCEKYkPGVLLGF
Q9H2P0	K835-sm	MKELNKVkHEMDFDA
Q9H2P0	K930-sm	sEEKLDQkEDGSkYE
Q9H2P0	K1035-sm	WKNSsYGkVEGFWSk
Q6IQ32	K1032-sm	RtEGPIVkDEALQIL
P30566	K415-sm	QQAAsVVkQEGGDND
Q9UKV8	K402-sm	REFGIMVkDEMTDVT
Q9HCK5	K562-sm	LCLkINAkLGGINNV
Q6UWP7	K306-sm	DLQLWCHkRWEEkEE
Q5TGY3	K894-sm	TFPSrGAkAsPVAVG
Q5TGY3	K1238-sm	PGRGRRKkVDLFEAS
Q09666	K134-sm	tkIkPRLksEDGVEG
Q09666	K530-sm	PGVQGDVkGPQVALk
Q09666	K712-sm	HVkGTKVkGEyDVtV
Q09666	K763-sm	kFsVPGFkAEGPEVD
Q09666	K891-sm	kFsMPGFkAEGPEVD
Q09666	K942-sm	kMPEMNIkAPKIsMP
Q09666	K961-sm	HMkGPKVkGEyDMtV
Q09666	K1012-sm	kFsMPsLkGEGPEFD
Q09666	K1726-sm	kFsMPGFkAEGPEVD
Q09666	K2062-sm	kFsMPGFkAEGPEVD
Q09666	K2132-sm	HLkGPkVkGDVDVsL
Q09666	K2524-sm	kFsMPGFkAEGPEVD
Q09666	K2575-sm	kMPEMNIkAPkIsMP
Q09666	K2594-sm	HLkGPkVkGDVDVsL
Q09666	K2703-sm	kMPEMNIkAPkIsMP
Q09666	K2722-sm	NLkGPKVkGDVDVsL
Q09666	K2908-sm	kFsMPGFkAEGPEVD
Q09666	K2959-sm	kMPEMNIkAPKIPMP
Q09666	K3087-sm	kMPEMNIkAPkIsMP
Q09666	K3215-sm	kMPEMNIkAPkIsMP
Q09666	K3667-sm	kMPEMNIkAPkIsMP
Q09666	K3760-sm	NLkGPKVkGDVDVsL
Q09666	K3869-sm	kMPEMNIkAPkIsMP
Q09666	K3997-sm	kMPEMNIkAPkIsMP
Q09666	K4016-sm	HLkGPkVkGDVDVsL
Q09666	K4253-sm	kMPEMNIkAPkIsMP
Q09666	K4272-sm	HLkGPkVkGDVDVsL
Q09666	K4381-sm	kMPEMNIkAPKIsMP
Q09666	K4400-sm	NLkGPKVkGDVDVsL
Q09666	K4455-sm	kMPEMNIkAPkIsMP
Q09666	K4474-sm	HLkGPkVkGDVDVsL
Q09666	K4845-sm	kMPEINIkAPkIsIP
Q09666	K5272-sm	DLRGPDVkLEGPDVs
Q8IVF2	K116-sm	EATEVTLkTEVEAGA
XP_003688945	K237-sm	ESTEVTLkTDVESGA
P35869	K24-sm	KPVQKTVkPIPAEGI
P35869	K254-sm	HGQKKKGkDGSILPP
Q3U1U7	K542-sm	LSLDVPIkMENESGS
A9YTQ3	K577-sm	FPTRMHLkTEPDSRQ
Q3U1U7	K583-sm	FPARMHLkTEPDYRQ
A9YTQ3	K660-sm	AEAAPVVkREPLDSP
Q3U1U7	K660-sm	DCRAPIVkREPLDSP
O95433	K182-sm	PVGQPALktEERKAK
Q9UKT9	K100-sm	YNEyENIkLERHVVS
Q9UKT9	K172-sm	IKLHtGEkPFKCHLC
Q9UKT9	K245-sm	SAEARHIkAEMGSER
Q02952	K1051-sm	QAVAEkVkEEsQLPG
Q9Y2D5	K174-sm	EFtLTtLkKEAKFEL
Q9ULX6	K544-sm	KKLERYLkGENPFtD
P14550	K23-sm	LIGLGTWkSEPGQVk
Q04828	K4-sm	____MDSkyQCVkLN
Q04828	K9-sm	DSkyQCVkLNDGHFM
Q04828	K75-sm	kIADGsVkREDIFyt
Q04828	K104-sm	PALERSLkNLQLDyV
Q04828	K131-sm	PGEEVIPkDENGKIL
P52895	K4-sm	____MDSkyQCVkLN
P52895	K9-sm	DSkyQCVkLNDGHFM
P52895	K75-sm	kIADGsVkREDIFyt
P52895	K104-sm	PALERSLkNLQLDyV
P52895	K131-sm	PGEEVIPkDENGKIL
P42330	K9-sm	DSKHQCVkLNDGHFM
P42330	K75-sm	kIADGsVkREDIFyt
P17516	K75-sm	kIADGsVkREDIFyt
P31749	K276-sm	NVVYRDLkLENLMLD
P31749	K301-sm	GLCkEGIkDGAtMKt
Q9Y243	K273-sm	KIVYRDLkLENLMLD
P10518	K252-sm	GADMLMVkPGLPyLD
P04075	K42-sm	EstGsIAkRLQsIGt
P04075	K108-sm	kGGVVGIkVDkGVVP
Q91Y97	K108-sm	kGIVVGIkLDQGGAP
Q6NS38	K7-sm	_MDRFLVkGAQGGLL
Q6NS38	K16-sm	AQGGLLRkQEEQEPT
Q6P6C2	K102-sm	FsQDECAkIEARIDE
Q6P6C2	K328-sm	kPKRSHRkADPDAAH
Q8TCU4	K3710-sm	AGRSNQIkIEQIkFD
Q8K224	K539-sm	LYVASHYkNSPNDLQ
Q8ND56	K291-sm	IRRDGPMkFEkDFDF
Q53TS8-4	K1618-sm	LVtFAQYkKEIQTLY
Q13761	K192-sm	QkLEDQTkPFPDRFG
Q9Y4X0	K9-sm	AAGCCGVkKQKLSss
Q6DCA0	K22-sm	AAGCCGVkKPKLSGS
Q4VCS5	K594-sm	VKLEEELkkKQVyVD
Q4VCS5	K595-sm	KLEEELkkKQVyVDK
Q9Y2J4	K519-sm	TRLEQELkALRAQQR
Q01433	K372-sm	LIINGPIkSFCYRRL
Q13131	K406-sm	HQGVRKAkWHLGIRS
P54646	K401-sm	SLAVKKAkWHLGIRS
O95630	K102-sm	LkEIAFPkAEELkAE
Q5VTE6	K157-sm	GDkNVDPkCEDSENK
Q5VTE6	K368-sm	YSFIKEGkLNYEGLP
Q9NQW6	K254-sm	RINsSsVkQEATFCs
Q9NQW6	K413-sm	AIQERLFkQDtsssT
Q9NQW6	K428-sm	tHLAQQLkQERQkEL
Q9NQW6	K464-sm	KSKQLETkQETHCQs
Q9NQW6	K1092-sm	NWLSADTkEERDLWM
Q01484	K3037-sm	ISKVIITkTDVDSDS
Q6UB99	K1446-sm	KKIEKELkPYGSSAI
Q9UPS8	K200-sm	QMVEFLIkKKANVNA
Q9BQI6	K78-sm	DYIIHSAkSGRWLDE
Q9BQI6	K183-sm	EKEKDNFkAPFYPIQ
Q9BQI6	K235-sm	DAGFLEMkGALRETM
Q9BQI6	K278-sm	SGSSkDLkFVKMRNT
Q9BQI6	K348-sm	NRDQKEMkNSIFAEY
Q9BQI6	K365-sm	ESKAMAIkTDVDVVE
Q9BQI6	K806-sm	NFHkTNLkGETALHR
Q9BYT9	K185-sm	DKRNTFEkNLRAEGL
Q92688	K68-sm	PKLPKLkkLELSENr
O95626	K68-sm	PKLNKLKkLELSSNR
P04083	K214-sm	yEAGERRkGtDVNVF
P10107	K257-sm	KALDLELkGDIEKCL
P04083	K312-sm	EIDMNDIkAFYQkMY
P04083	K332-sm	QAILDETkGDyEkIL
P50995	K255-sm	kDLIkDLkSELsGNF
P50995	K282-sm	LFDIyEIkEAIkGVG
P50995	K378-sm	RLGTDESkFNAVLCS
P50995	K499-sm	DyRKILLkICGGND_
P07356	K10-sm	tVHEILCkLsLEGDH
P07355	K49-sm	IEtAIkTkGVDEVtI
P07355	K266-sm	LVQCIQNkPLyFADR
P07355	K324-sm	yyIQQDtkGDYQkAL
A6NMY6	K324-sm	YYIQQDTkGDYQkAL
P09525	K69-sm	RDLIDDLkSELSGNF
P08758	K29-sm	EtLRkAMkGLGtDEE
P08758	K70-sm	RDLLDDLkSELtGkF
P08758	K126-sm	PEELRAIkQVyEEEy
P05549	K10-sm	WKLTDNIkYEDCEDR
P05549	K177-sm	PDQTVIKkGPVsLSk
Q92754	K10-sm	WKITDNVkYEEDCED
Q9UJX5	K772-sm	SNKPVKIkEEVLsEs
Q9UJX5	K798-sm	LAPEIVIkVEKLDPE
P27695	K52-sm	yEDPPDQkTsPsGkP
P27695	K85-sm	KkGLDWVkEEAPDIL
P05067	K670-sm	tEEIsEVkMDAEFRH
P05067-4	K587-sm	GSGLTNIkTEEISEV
P05067-4	K595-sm	TEEISEVkMDAEFRH
Q13564	K253-sm	LIRQGILkNENGAPE
P07741	K167-sm	TSLKGREkLAPVPFF
Q7Z2E3	K62-sm	SRQQVQLkAECNKGY
Q7Z2E3	K198-sm	DPKMQVYkDEQVVVI
Q92482	K100-sm	LAREPWIkLPIYTLA
P10275	K388-sm	PHPHARIkLENPLDy
P10275	K521-sm	YPsPTCVkSEMGPWM
Q8N6T3	K231-sm	AAkEGATkFGsQAsQ
Q8N6T3	K297-sm	VTTFFsGkAEGPLDs
P84077	K73-sm	WDVGGQDkIRPLWRH
P61204	K73-sm	WDVGGQDkIRPLWRH
P84085	K73-sm	WDVGGQDkIRPLWRH
P62330	K69-sm	WDVGGQDkIRPLWRH
Q61176	K17-sm	IIGAPFSkGQPRGGV
Q5T5U3	K1443-sm	ELDNVFFkKENVEQC
Q9P227	K854-sm	SRGLGGLkSEFLkQS
O15013	K441-sm	KNYVDALkRILEQYE
Q9HCE6	K596-sm	sLVPLGPkYVVkWNT
Q9HCE6	K600-sm	LGPkYVVkWNTALPQ
Q4LE39	K429-sm	NVKEIKVkEENETEI
Q4LE39	K440-sm	ETEIKEIkMEEERNI
Q03989	K269-sm	KLLAQVSkVEALQCQ
Q8N8R7	K19-sm	RTTNECHkTYYTRHT
Q8N8R7	K88-sm	IHkKLAKkNLHVIDL
Q8N8R7	K104-sm	DATFLSAkFGRQLVP
Q8N8R7	K114-sm	RQLVPGWkLCPkCTQ
Q8N8R7	K169-sm	EFAPETGkREKRRLT
Q8N8R7	K177-sm	REKRRLTkNATAGsD
Q8N8R7	K191-sm	DRQVIPAkSKVYDSQ
Q8N8R7	K240-sm	AECRCDRkWLyEQIE
Q66PJ3-1	K383-sm	TGRTRLIkGDGEVLE
Q9NVJ2	K141-sm	LPNALDEkQLIEkMN
Q6NXE6	K274-sm	kMIVQENkGLkVLIE
Q6NXE6	K361-sm	IAGNDDVkDAIVRAG
Q9UH62	K317-sm	ENINDNFkWEENEPT
Q6PIY5	K78-sm	MTDSCLEkLLRSIGI
Q9H993	K431-sm	PSWWTTGkYGIFQYD
P53762	K245-sm	DLKTGTVkKEGQQSS
P61160	K331-sm	LYLERVLkGDVEkLS
P61160	K388-sm	kGVRVLEkLGVtVR_
P61158	K264-sm	TGINAISkkEFsIDV
O15511	K3-sm	_____MSkNTVSSAR
O15511	K23-sm	VDEyDENkFVDEEDG
P32121	K295-sm	LALDGKLkHEDTNLA
P32120-2	K293-sm	RGLALDGkLkHEDTN
P32120-2	K295-sm	LALDGkLkHEDTNLA
P32120-2	K397-sm	DFARLRLkGLkDEDY
P32120-2	K400-sm	RLRLkGLkDEDYDDQ
Q13508	K57-sm	KYVPQLLkEEKASHQ
Q96NS5	K110-sm	WVLTPKTkQTAPLAI
Q8N3C0	K1715-sm	IkKDFYKkFLYEPFP
O15446	K270-sm	EPEDKTVkQEQINtE
O15446	K314-sm	VEsQPQVkVEPLEEA
Q9NVP2	K129-sm	LRENPPMkPDFSQLQ
Q99683	K535-sm	tTEQPVAkQELVDFW
Q99683	K1083-sm	GAEEPKLkWEHITTL
Q99683	K1114-sm	ATtLSKLkLELDFDS
P08243	K176-sm	HSATPFLkVEPFLPG
P08243	K191-sm	HyEVLDLkPNGkVAS
Q8IZT6	K144-sm	LGNAEEQkKKKRSLW
Q8IZT6	K184-sm	ktFsVSQkVDRVRsP
Q8IZT6	K559-sm	LskSKSYkNEVtPsS
P16460	K41-sm	YLANIGQkEDFEEAR
P16460	K199-sm	AGILENPkNQAPPGL
Q9NVM9	K611-sm	kGILERGkEELAEAE
Q76L83	K1232-sm	CLASKNVkAEIPLNE
Q76L83	K1259-sm	RGQtFDEktLARDLI
Q76L83	K1315-sm	LPPLQTPkLYGsPTQ
Q6PL18	K1090-sm	DtAyAIIkEELDEDF
Q96QE3	K127-sm	SHQLNNIkTENEAPI
Q96QE3	K578-sm	DIKLTQSkAESEASL
Q96QE3	K769-sm	HPEKNQKkLQCLNDV
Q96QE3	K793-sm	KNVPGKMkVAPLFLV
P54253	K16-sm	NECLPPKkREIPATS
P54253	K194-sm	LSQTPGHkAEQQQQQ
P54253	K609-sm	AEISNDLkIDSSTVE
P54253	K696-sm	NLKNGSVkKGQPVDP
P54253	K745-sm	LsENGELkFPEKMGL
Q8WWM7	K573-sm	PFPPRILkEEPKGKE
Q8WWM7	K641-sm	sPPVGLIkGEDKDEG
P54252	K117-sm	RSFICNYkEHWFTVR
P54252	K166-sm	GYSIFVVkGDLPDCE
O15265	K257-sm	RIMTPSVkVEKIHPK
Q15911	K2806-sm	LLsPSsIkVEGIEDF
P18847	K42-sm	ANLTPFVkEELrFAI
Q60765	K42-sm	ANLTPFVkEELRFAI
P18847	K78-sm	PLGVSITkAEVAPEE
P18848	K45-sm	LEVAKHFkPHGFSSD
P18848	K53-sm	PHGFSSDkAkAGSSE
P18848	K267-sm	PYDPPGEkMVAAKVK
P18850	K87-sm	ICTVKDIkAEPQPLs
P18850	K152-sm	AEPLKEDkPVTGPRN
P18850	K176-sm	KKIQVNSkPSIQPkP
P18850	K182-sm	SkPSIQPkPLLLPAA
P18850	K191-sm	LLLPAAPkTQTNSSV
P18850	K290-sm	NGKLSVTkPVLQStM
P17544	K107-sm	stPDIKIkEEEPVEV
P17544-1	K88-sm	AADEDEKkARsRTVA
P17544-2	K88-sm	AADEDEKkAAAGPLD
Q6VMQ6	K33-sm	LEAVYKVkEELLKTD
Q6VMQ6	K558-sm	FSRRKRsksEDMDNV
Q6VMQ6	K702-sm	VRQMLEskRNVSESA
P31939	K507-sm	GEDEDLIkWkALFEE
P31939	K509-sm	DEDLIkWkALFEEVP
P05023	K526-sm	SsILLHGkEQPLDEE
Q8R429	K511-sm	SRAAVGNkMFVkGAP
Q03265	K230-sm	IDTIINQkRFNDGtD
Q9UII2	K49-sm	EAGGAFGkREQAEEE
P46100	K142-sm	NEDkDDFkGPEFRSR
P46100	K153-sm	FRSRSKMkTENLKKR
P46100	K299-sm	QQNKKKIkVDSEKSN
P46100	K438-sm	EHKVIDAkFETKARK
P46100	K623-sm	ksCGLNPkLEKCGLG
P46100	K911-sm	LRDRLPKkQQASAST
P46100	K1004-sm	DFKKKVIkMEQQyEs
P46100	K1274-sm	PENRIAKkMLLEEIK
P46100	K1488-sm	RKILKDDkLRtEtQN
P46100	K1536-sm	tkCPITTkLVLDEDE
P46100	K1546-sm	LDEDEETkEPLVQVH
P46100	K1650-sm	EGLKDDEkLEVsELA
P46100	K1701-sm	NVKSRkLkEIFNkAL
P46100	K1774-sm	ENLLGsIkEFRNRFI
P46100	K1871-sm	GRGkAGAkLFQDFQM
P46100	K1982-sm	NNPSVsLkLEESkAt
P46100	K2067-sm	EKTEDkDkPLIYkGE
P46100	K2076-sm	LIYkGEGkWLRNIDy
P46100	K2097-sm	ttAQsRKkWAEEFND
P46100	K2261-sm	HDSLLDHkEEEELTE
P46100	K2283-sm	AEYEAEkkGLTMRFN
Q96GD4	K85-sm	EIGRPLGkGkFGNVy
Q96GD4	K87-sm	GRPLGkGkFGNVyLA
Q96GD4	K202-sm	KVIHRDIkPENLLLG
O35625	K858-sm	FEEKIIGkVEkVD__
O35625	K861-sm	KIIGkVEkVD_____
P10244	K93-sm	WTKEEDQkVIELVKK
P10244	K104-sm	LVKKYGTkQWTLIAK
P10244	K134-sm	NHLNPEVkKSCWTEE
P10244	K197-sm	LSESKDCkPPVYLLL
P10244	K236-sm	PSVPPtIkEEENsEE
P10244	K509-sm	AFVtPDQkYSMDNTP
P10244	K546-sm	PHLEEDLkEVLRSEA
P10244	K596-sm	DIVDEDVkLMMSTLP
P10244	K625-sm	SLTLSGIkEDNsLLN
P10244	K639-sm	NQGFLQAkPEKAAVA
P97303	K201-sm	TAIPVAEkEEALLPE
Q9BYV9	K202-sm	AAIPVAEkEEALLPE
P97303	K275-sm	GLPMGQIkSEPPsEE
Q9BYV9	K276-sm	GLARGQIkSEPPSEE
P97303	K420-sm	PGPEtLCkQEGELDR
Q9BYV9	K421-sm	PGLEALCkQEGELDR
P97303	K579-sm	NQVRPQIkCEQSYGt
Q9BYV9	K580-sm	NQVRPQIkCEQSYGT
O95817	K445-sm	AVDNFEGkKTDKkyL
Q13145	K231-sm	NCCLTCDkMRQADLS
Q13145	K241-sm	QADLSNDkILSLVHW
Q99728	K46-sm	AALDRLEkLLRCSRC
Q99728	K144-sm	GNkKNSIkMWFsPRS
Q99728	K170-sm	VQTQPAIkKDASAQQ
Q99728	K217-sm	TLAEINQkWNLEAEk
Q99728	K305-sm	VtPEKVCkNyLTSKK
Q99728	K423-sm	LLPNMAVkRNHRGEt
Q99728	K548-sm	SLLLLPEkNESSSAS
P80723	K143-sm	AAGEEPskEEGEPKk
P80723	K163-sm	APAAQEtksDGAPAs
Q13838	K32-sm	DGAEAPAkkDVkGsy
Q13838	K155-sm	FFGGLsIkkDEEVLk
Q13838	K256-sm	IFVDDETkLTLHGLQ
Q13838	K334-sm	LsRyQQFkDFQRrIL
Q13838	K398-sm	VsDENDAkILNDVQD
Q5JSZ5	K963-sm	EKELEKIkQELGEES
O95872	K77-sm	RKKRRIMkAPAAEAV
O95872	K103-sm	RSLEAEDkMTHRILR
Q9NRL2	K191-sm	AIDPLLFkYKVQPTK
Q9NRL2	K313-sm	KERDKLLkQEEMkSL
Q9NRL2	K1327-sm	sAPPtETkSLRIASR
Q8TAM1	K646-sm	GIPkVLYkSKTGKYS
Q9NQ31	K33-sm	LEVLERAkRRAVDWH
Q9H6U6	K215-sm	FDSCTFTkKFFVTSC
Q7L2J0	K21-sm	PAPPPPLkDESGGGG
Q9H165	K471-sm	KSVVAKFkSENDPNL
Q9QYE3	K637-sm	sPFSKRIkLEKEFDL
Q99PV8	K679-sm	LHAAKRIkVEKDLEL
Q99PV8	K877-sm	HLLTNDVkIEQAERs
Q9C0K0	K887-sm	HLLTNDVkIEQAERs
Q4VC05	K199-sm	VPPSKKMkLEAsQQN
Q86UU0	K522-sm	PEQVAWRkLQEEyYE
Q86UU0	K1344-sm	STLQYFPkSENQPPK
Q9NYF8	K168-sm	sQEKQTKkAEGEPQE
Q9NYF8	K332-sm	GGDQEtAkTGkFLkR
Q9NYF8	K335-sm	QEtAkTGkFLkRFtD
Q9NYF8	K413-sm	EDyRQFRksVLADQG
Q9NYF8	K421-sm	sVLADQGksFAtAsH
Q9NYF8	K437-sm	NtEEEGLkykSKVsL
Q9NYF8	K462-sm	EEKNyKLkEtGyVVE
Q9NYF8	K491-sm	NsERItVkKEtQsPE
Q9NYF8	K501-sm	tQsPEQVksEKLKDL
Q9NYF8	K536-sm	EEsPLRIkMIAsDsH
Q9NYF8	K548-sm	DsHRPEVkLkMAPVP
Q9NYF8	K550-sm	HRPEVkLkMAPVPLD
Q9NYF8	K580-sm	stLVHsVkKEQEFRS
Q9NYF8	K676-sm	AGEERVFkEENQKGD
Q9NYF8	K731-sm	EKtPKDykEyKSYKD
Q9NYF8	K778-sm	KEREEEFkTHHEMKE
Q9NYF8	K831-sm	ttFQKRPkEEEWDPE
Q9NYF8	K845-sm	EytPkSKkyFLHDDR
A2AJT9	K115-sm	RRAQYMPkYSEGIPY
A2AJT9	K183-sm	HQRIQEEkYSQSTRR
A2AJT9	K400-sm	SQKLPDVkPsPINLR
Q6W2J9	K530-sm	KSMSLKNkALDWAIP
Q6W2J9	K786-sm	VPTDKNLkPNPNWNQ
Q6W2J9	K1460-sm	ARRLIVNkNAGETLL
Q5H9F3	K747-sm	RDPRHLPkQEPISII
Q5H9F3	K1092-sm	KAGQARVkQESVGVF
Q5H9F3-4	K1363-sm	ARRLIVNkNAGETLL
Q5T5X7	K20-sm	VLKSITVkVETEAED
Q5T5X7	K129-sm	AttPSYKkPLyGIsH
Q5T5X7	K427-sm	PELFDHRkLGEQYSC
Q5T5X7	K528-sm	RPGRRSKkIWLVPID
A8DUK4	K83-sm	LnHLDsLkGtFAsLs
O14503	K159-sm	EVLQYLAkHENTRDL
O14503	K167-sm	HENTRDLkSSQLVTH
O14503	K279-sm	GERIGAIkQESEEPP
Q9C0J9	K210-sm	CLERAGQkLEPLAYC
Q9C0J9	K266-sm	GASRVTIkQEPPGED
P54132	K24-sm	sARtLNNkLsLsKPk
P54132	K31-sm	kLsLsKPkFsGFtFk
P54132	K40-sm	sGFtFkkkTSsDNNV
P54132	K56-sm	VtNVsVAktPVLRNK
P54132	K91-sm	QRVKDFFkNAPAGQE
P54132	K105-sm	EtQRGGSkSLLPDFL
P54132	K129-sm	tQNtPtVkKsRDTAL
P54132	K195-sm	KGKRNFFkAQLyTtN
P54132	K317-sm	SASSSSSkCLSTLkD
P54132	K331-sm	DLDtsDRkEDVLSTs
P54132	K344-sm	TskDLLskPEkMsMQ
P54132	K347-sm	DLLskPEkMsMQELN
P54132	K392-sm	TIPDDkLkLLDCGNE
P54132	K409-sm	QQRNIRRkLLtEVDF
P54132	K418-sm	LtEVDFNksDAsLLG
P54132	K484-sm	TGFsATRkNLFERPL
P54132	K498-sm	LFNTHLQksFVsSNW
P54132	K514-sm	EtPRLGKkNESSYFP
P54132	K588-sm	TAAYQPIkEGRPIkS
P54132	K594-sm	IkEGRPIkSVSERLs
P54132	K662-sm	MMkIFHkkFGLHNFR
P54132	K820-sm	RMNMLRQkFPSVPVM
P54132	K839-sm	tANPRVQkDILTQLK
P54132	K873-sm	VLPKKPKkVAFDCLE
P54132	K1082-sm	RDVTDDVksIVRFVQ
P54132	K1125-sm	FLGSKSAkIQSGIFG
P54132	K1199-sm	TENSSsVkKQKALVA
P54132	K1273-sm	VTEDKLEkYGAEVIs
P54132	K1372-sm	RKISSKTkSSsIIGS
Q9H2G9	K77-sm	tEkAMEVkAVRILVP
Q9H2G9	K127-sm	NkELSEVkNVLEKLK
O00327	K259-sm	KCNRPSVkVEDKDFP
Q9WTL8	K266-sm	KCNRPSVkVEDKDFA
P35226	K88-sm	kLVPGLFkNEMKRRR
Q14692	K415-sm	NQGLMMPkEEKQMDL
Q14692	K810-sm	EDIEKEVkEEIDPDE
Q9UIF9	K695-sm	TDNRPLKkLEAQEtL
Q9UIF9	K1150-sm	LVPEEVIkKETDSLK
Q9UIF9	K1172-sm	NPALFSMkMELAGSN
Q6ZN30	K641-sm	RKSSMPVkIEKEIID
Q12982	K7-sm	_MEGVELkEEWQDED
P38398	K109-sm	ANSYNFAkKENNsPE
P38398	K119-sm	NNsPEHLkDEVsIIQ
P38398	K339-sm	RTPSTEKkVDLNADP
P38398	K443-sm	PHEALICkSERVHSk
P38398	K459-sm	VEsNIEDkIFGkTYR
P38398	K583-sm	kESAFKTkAEPISSS
P38398	K654-sm	sEEIKKKkYNQMPVR
P38398	K734-sm	PREEKEEkLETVkVs
P38398	K739-sm	EEkLETVkVsNNAED
P38398	K918-sm	GKNESNIkPVQTVNI
P38398	K1079-sm	LGRNRGPkLNAMLRL
P51587	K1413-sm	kEQLTATkTEQNIkD
O60885	K91-sm	QQPVDAVkLNLPDyy
O60885	K694-sm	DVIAGSSkMKGFSSS
O60885	K1050-sm	HHsPRHHksDPySTG
O60885	K1111-sm	PQPLVVVkEEkIHsP
O60885	K1197-sm	PKKDLKIkNMGsWAs
Q9NPI1	K21-sm	LyEEYVEkPLKLVLK
Q9NPI1	K127-sm	PLTSSLAkQEEVEQT
Q9H0E9	K481-sm	PAPEMtVkQERLDFE
Q9H0E9	K509-sm	rEPSAEIkVEPAEPE
Q9H0E9	K575-sm	EtPLTNVktEAsPEs
Q8R3B7	K582-sm	RDSGVEIkVEPTEPE
Q9H0E9	K612-sm	FEMsDsLkEESGTIF
Q07352	K72-sm	NQLLSSLkGEPAPAL
Q99856	K398-sm	ITPAPKIkKEEDSAI
Q99856	K452-sm	ALEQLREkLESAEPP
Q99856	K462-sm	SAEPPEKkMALVADE
Q5PSV4	K240-sm	TLGPHRVkTEPPVkL
Q5PSV4	K246-sm	VkTEPPVkLEKHLHS
Q8TDC3	K38-sm	VGPYRLEkTLGKGQT
Q8IWQ3	K23-sm	VGPYRLEkTLGKGQT
P35613	K257-sm	VTDWAWYkITDSEDk
Q10589	K112-sm	EKAQGQKkVEELEGE
Q96BF6	K174-sm	IPLLTRVkHEAMELP
Q96BF6	K299-sm	GSYAVQEkPEPVPLE
Q96BF6	K456-sm	KRWLPKIkSMLPEGV
O60566	K250-sm	IRVGGALkAPSQNRG
O43684	K8-sm	MTGSNEFkLNQPPED
O43684	K227-sm	AFkCHRLkENNIEQI
O43684	K322-sm	QVTDAETkPksPCt_
Q9BRD0	K65-sm	WTAISTTkLEKEEEE
P41223	K42-sm	EPHEGkRkVESLWPI
P41223	K125-sm	ICRVPkSkLEVGRII
Q8TDN6	K314-sm	FVtPAEEkPIEIQWV
Q8TDN6	K322-sm	PIEIQWVkPEPKVDL
Q13895	K398-sm	ADLATDQkEALLELL
P53566	K159-sm	ALRPLVIkQEPREED
P05554	K159-sm	ALRPLVIkQEPREED
P49715	K161-sm	ALRPLVIkQEPREED
P17676	K133-sm	YGGkNCKkPAEyGyV
P17676	K174-sm	PPPPAELkAEPGFEP
P17676	K187-sm	EPADCkRkEEAGAPG
P17676	K260-sm	APAPsQVkSKAkktV
P17676	K275-sm	DkHSDEYkIRRERNN
P17676	K332-sm	sTLRNLFkQLPEPLL
P49716	K120-sm	PAAPRLLkREPDWGD
Q00322	K120-sm	SVARGPLkREPDWGD
Q15744	K121-sm	DPRAVAVkEEPRGPE
Q8N999	K20-sm	CVFVTEVkEEPSSKR
Q9H972	K533-sm	LNSFIEIkVEKDE__
Q6ZRI6	K17-sm	LGPVMYGkLPRLEtD
Q6ZRI6	K57-sm	CPMAGtPkAESEQLA
Q6ZRI6	K620-sm	SDLPGLkkIDTEAPG
Q96B23	K2-sm	______MkMEEAVGK
Q96B23	K29-sm	ASEQEtAkEEDGsVE
Q96B23	K357-sm	IQsVssWkHGsGTQy
Q8N9M1	K210-sm	VtAEMEGkYVINMPK
Q8N9M1	K258-sm	ADTTTGSkPTGVFSR
Q13901	K119-sm	GAASRFVkNALWEPK
Q9NWW7	K538-sm	KIGELRIkFEYGHHR
Q5JPI3	K116-sm	EtPEPVTkTEDIHLF
Q49AR2	K150-sm	EDQLENQkPLQLDVI
Q7Z6I8	K75-sm	SGRSIEIkDELKKKK
P0C671	K302-sm	RTSKTNPkKHGsEEA
Q9H7B7	K18-sm	FLLPPPCkKCLSPPT
Q9CXW3	K16-sm	QKDLEEVkVLLEKST
P27708	K1450-sm	IGPAPPLkVHVDCMT
Q13111	K182-sm	TLsDIPCkTEEEGVG
Q13111	K513-sm	FSFLKDLkGRQPLRS
Q13111	K544-sm	VVIVERGkGDGVPER
Q13111	K795-sm	EDAAIPsksRLKRLI
Q9P1Z2	K29-sm	RTYIPNTkVECHYTL
Q05682	K197-sm	KEEEEEEkPKRGsIG
Q05682	K645-sm	TPkGssLkIEERAEF
Q05682-4	K209-sm	sIGENQIkDEKIKKD
P20810	K32-sm	KHKKQAVkTEPEKKS
Q99439	K19-sm	yGLsAEVkNRLLSky
Q99439	K234-sm	RRHIyDtkLGTDkCD
P27797	K24-sm	AEPAVyFkEQFLDGD
Q9Y2W7	K26-sm	LGHTPLSkKEGIKWQ
Q9Y2W7	K90-sm	QAQTKFTkKELQsLY
O43852	K70-sm	QLtPEEskERLGkIV
O43852	K287-sm	NkDGKLTkEEIVDkY
Q8IU85	K113-sm	LFDRIVEkGFYTEKD
Q01518	K348-sm	VIEDTELkQVAyIyK
P17655	K390-sm	MNPQYLIkLEEEDED
P04632	K9-sm	FLVNsFLkGGGGGGG
P52907	K268-sm	QLPVTRTkIDWNkIL
P52907	K273-sm	RTkIDWNkILSykIG
P52907	K278-sm	WNkILSykIGkEMQN
P47755	K268-sm	QLPVTRTkIDWNkIL
P47755	K273-sm	RTkIDWNkILSykIG
P47755	K278-sm	WNkILSykIGkEMQN
Q9H257	K38-sm	TPYLRQCkVLNPDDE
Q15699	K48-sm	YSKAsAGkCVQAFGP
Q8NG31	K202-sm	PISEkSTkIDTTSFL
Q8NG31	K252-sm	IkRLKTGkCSAFPDV
Q8NG31	K288-sm	HQMHVSLkEDENNsN
Q8NG31	K526-sm	AIDNQIFkQDQSNVQ
Q8NG31	K657-sm	QRSDIIAkNSLTDtW
Q8NG31	K830-sm	MNRQIAVkVEKCGKs
Q8NG31	K1072-sm	SATCkNIkDVQsPGF
Q8NG31	K1515-sm	SAPICENkPkILNSE
Q8NG31	K2089-sm	EkELEQLktEEEELQ
Q62915	K679-sm	CIAMEKTkQEQQASC
P42575	K77-sm	MRELIQAkVGSFSQN
P42574	K11-sm	tENsVDsksIkNLEP
Q9UKL3	K1213-sm	KSLVGCKkSEENYQD
Q9UKL3	K1778-sm	EDNCKEEkAQVANRP
Q9UKL3	K1813-sm	EVKKDELkSEPGSNC
Q03135	K26-sm	REQGNIykPNNkAMA
P51638	K38-sm	NINEDIVkVDFEDVI
P45481	K999-sm	DVPMLEMkTEVQtDD
Q92793	K1033-sm	LQGAsQVkEETDIAE
P45481	K1034-sm	LQGSSQVkEETDTTE
Q92793	K1056-sm	DEKKPEVkVEVKEEE
P45481	K1057-sm	EEKKPEVkVEAKEEE
P35520	K211-sm	VGVAWRLkNEIPNSH
P35520	K398-sm	MLQkGFLkEEDLTEK
NP_001340938	K398-sm	MLQKGFLkEEDLTEK
Q14781	K146-sm	THPVPQKkAQILVAk
Q14781	K153-sm	kAQILVAkPELKDPI
Q14781	K320-sm	SGGAVEQkVGNTGGP
Q13185	K5-sm	___MAsNkTTLQkMG
Q13185	K10-sm	sNkTTLQkMGKKQNG
Q13185	K21-sm	KQNGKSKkVEEAEPE
Q13185	K103-sm	DsEsDDskskKKRDA
O00257	K106-sm	SSTDNRAkLDLGAQG
O00257	K114-sm	LDLGAQGkGQGHQyE
O00257	K149-sm	PPPGKSGkyyyQLNS
O00257	K205-sm	WAQGAGAkGYLGAVk
O00257	K212-sm	kGYLGAVkPLAGAAG
O00257	K223-sm	GAAGAPGkGSEKGPP
O00257	K249-sm	TGNGIGGkMKIVKNK
O00257	K278-sm	ENGMQAVkIkSGEVA
O00257	K280-sm	GMQAVkIkSGEVAEG
O00257	K365-sm	QPLQLTTkPDLLAWD
O00257	K494-sm	PPSSLQVkPEtPASA
Q8IX12	K1012-sm	LLPtPTVkQESKDVE
Q8IX12	K1067-sm	EKTDEDEkTILNLEN
Q8IX12	K1135-sm	VLKKDNVkNEDKDQK
Q9BWC9	K269-sm	VQALKKSkLLLPITY
Q9H0I3	K53-sm	MFEKYYAkLEPRDQR
Q8WUD4	K85-sm	kPVAVEEkVKEQLEA
Q8WUD4	K94-sm	KEQLEAAkPEPVIEE
Q96JG6	K963-sm	IDDIDRPkR______
Q6PK04	K100-sm	TFRKTLEkEAKGEEP
Q49A88	K416-sm	VRDTKTVkDVQKAKN
Q8IYT3	K275-sm	EALEREVkIFQERLL
Q8N715	K528-sm	VHKTTRDkVQHLREL
Q96MW1	K95-sm	QNVVTkVkKEDEVQA
Q96GE4	K387-sm	SELDWMLksALGDRI
Q9NXE8	K391-sm	GKFIHRMkLESASTs
Q8IVM0	K238-sm	RkQDPEWkPkTAkAA
Q8N0Z3	K29-sm	KKKKTsVkQEWDNTV
Q9H0G5	K210-sm	REARsGIkEEKsRGF
Q9P031	K9-sm	APVRRSAkWRPGGIE
Q16204	K74-sm	QQENkVLkIELEtYk
Q16204	K266-sm	MRHIRFLkNEVERLK
Q16204	K424-sm	sNsPDKFkRPtPPPS
Q9BR77	K477-sm	ELkNLKSkVFGLENE
Q86UT8	K317-sm	WQSRHQFkTEAAAMK
P14635	K111-sm	EPEPEPVkEEKLsPE
O60563	K342-sm	LSSQPsFkLEPTQGH
O60583	K407-sm	ISDHSSVkQEYTHKA
O00421	K104-sm	AGGDPMCkILIGLYF
P78371	K223-sm	EGFLLDkkIGVNQPk
P49368	K381-sm	ILLrGAskEILsEVE
P50991	K209-sm	sVDLrDIkIVKkLGG
P48643	K42-sm	kSHIMAAkAVANtMr
P48643	K160-sm	DsVLVDIkDTEPLIQ
P48643	K176-sm	AkTTLGSkVVNSCHR
P48643	K210-sm	DVDFELIkVEGkVGG
P48643	K226-sm	LEDTkLIkGVIVDkD
P48643	K265-sm	PkPkTkHkLDVTsVE
P48643	K279-sm	EDykALQkYEkEkFE
P48643	K502-sm	HkGTNDMkQQHVIEt
P40227	K10-sm	AVktLNPkAEVARAQ
P50990	K224-sm	VLHGMVFkkEtEGDV
P50990	K459-sm	LAENSGVkANEVISk
P50990	K534-sm	AkPAGGPkPPsGkkD
P20273	K288-sm	KDGTSLKkQNTFTLN
Q9Y5K6	K58-sm	DNFVkEIkRETEFKD
O95400	K26-sm	EIIVPkKkLVDPVAG
O95400	K321-sm	PDGVYCRkLDPPGGQ
Q12834	K109-sm	ENSQtPTkKEHQkAW
Q12834	K490-sm	REkASAAkSsLIHQG
Q9UJX2	K147-sm	PLEkGQVkNEALREL
P30305	K242-sm	MCLsPDRkMEVEELs
P30305	K367-sm	QQEAEEPkARVLRsk
Q16543	K132-sm	SksMVNtkPEktEED
O75419	K120-sm	TQIKLLIkQDDDLEV
O75419	K528-sm	FFGrAFEkAAESTSS
Q99459	K219-sm	AEIPFEKkPALGFyD
Q99741	K151-sm	SACVRLFkQEGTCYQ
O00311	K36-sm	kkNEQNFkLAGVKKD
O00311	K59-sm	PQLSNVFkIEDKIGE
O00311	K179-sm	GIVHRDVkPsNFLYN
O00311	K235-sm	SHIITGNkIPLsGPV
O00311	K244-sm	PLsGPVPkELDQQST
O00311	K268-sm	TNAQIQIkQGKDGkE
O00311	K274-sm	IkQGKDGkEGsVGLS
O00311	K331-sm	KKKAISTkVMNSAVM
Q6P1J9	K34-sm	FGEFSWPkNVKTNYV
Q6P1J9	K136-sm	DEVLAEAkKPRIEDE
Q6P1J9	K161-sm	AARLEGHkEGIVQTE
Q6P1J9	K198-sm	AKKRSTIkTDLDDDI
Q6P1J9	K283-sm	VDPTLRTkQPIPAAy
Q6P1J9	K301-sm	DQERFkGkEETEGFK
Q6P1J9	K385-sm	KDLLQDLkFVPSDEK
Q6P1J9	K455-sm	QGPAWQFkGWPWLLP
Q69YH5	K622-sm	GYFSSNGkLEEVktP
Q69YH5	K762-sm	IsPDLNIkCERkDDF
Q9BWT1	K75-sm	GPLRVAMkFPARstR
Q9BWT1	K131-sm	QNkAMLAkLMSELES
Q9BWT1	K364-sm	HAyLkSLkQEFEMQA
Q96GN5	K63-sm	QDVRFHskYFTEELR
Q96GN5	K151-sm	VAFQFPTkKLANkPD
Q96GN5	K156-sm	PTkKLANkPDkNSss
Q96GN5	K159-sm	KLANkPDkNSssEQL
Q96GN5	K177-sm	ARLQNEkkTILERKK
Q96GN5	K225-sm	TMNIkENkAMLAQLL
Q96GN5	K280-sm	RSARPPEkFALENFT
Q96GN5	K347-sm	VRDKIyDkVLGNTCH
Q96GN5	K364-sm	RQkTIDTkTVCRNQG
P06493	K6-sm	__MEDytkIEkIGEG
P06493	K9-sm	EDytkIEkIGEGtyG
P06493	K20-sm	GtyGVVykGRHkTTG
P06493	K24-sm	VVykGRHkTTGQVVA
P06493	K33-sm	TGQVVAMkkIRLEsE
P06493	K34-sm	GQVVAMkkIRLEsEE
P06493	K130-sm	RVLHRDLkPQNLLID
P06493	K139-sm	QNLLIDDkGtIkLAD
P06493	K201-sm	FAELATKkPLFHGDs
P06493	K238-sm	VEsLQDYkNtFPkWk
P06493	K245-sm	kNtFPkWkPGsLASH
P06493	K254-sm	GsLASHVkNLDENGL
P06493	K279-sm	PAkRIsGkMALNHPy
P06493	K295-sm	NDLDNQIkkM_____
Q9UQ88	K11-sm	EKDSWKVkTLDEILQ
Q9UQ88	K20-sm	LDEILQEkKRRKEQE
Q9UQ88	K29-sm	RRKEQEEkAEIKRLK
Q9UQ88	K254-sm	AQKPAQLkEEKMEER
Q9UQ88	K407-sm	ALLPIELkQELPkYL
Q9UQ88	K447-sm	VyRAkDkkTDEIVAL
Q9UQ88	K455-sm	TDEIVALkRLKMEKE
Q9UQ88	K479-sm	REINTILkAQHPNIV
Q9UQ88	K552-sm	WILHRDLkTSNLLLS
Q9UQ88	K637-sm	SEIDQINkVFkELGT
Q9UQ88	K661-sm	SELPVVkkMtFSEHP
Q9UQ88	K707-sm	IsAEDGLkHEYFREt
Q9UQ88	K729-sm	MFPTWPAkSEQQRVK
Q9UQ88	K782-sm	AGPGFsLkF______
Q9UQ88-2	K251-sm	GDGRKPVkEEKMEER
P21127	K11-sm	EKDSWKVkTLDEILQ
P21127	K20-sm	LDEILQEkKRRKEQE
P21127	K29-sm	RRKEQEEkAEIKRLK
P21127	K266-sm	AQKPAQLkEEKMEER
P21127	K419-sm	ALsPIELkQELPkYL
P21127	K459-sm	VyRAkDkkTDEIVAL
P21127	K467-sm	TDEIVALkRLKMEKE
P21127	K491-sm	REINTILkAQHPNIV
P21127	K564-sm	WILHRDLkTSNLLLS
P21127	K641-sm	QKPLFPGkSEIDQIN
P21127	K649-sm	SEIDQINkVFkDLGT
P21127	K652-sm	DQINkVFkDLGTPSE
P21127	K673-sm	SELPAVkkMtFSEHP
P21127	K719-sm	IsAEDGLkHEYFREt
P21127	K741-sm	MFPTWPAkSEQQRVK
P21127	K794-sm	AGPGFsLkF______
P21127-2	K253-sm	GDGRKPVkEEKMEER
P21127-9	K219-sm	GDGRKPVkEEKMEER
Q14004	K519-sm	VKDVKKIkIEHAPsP
P24941	K6-sm	__MENFQkVEkIGEG
P24941	K33-sm	TGEVVALkKIRLDtE
Q00535	K9-sm	QkyEKLEkIGEGtyG
Q00535	K237-sm	MtkLPDYkPyPMyPA
Q96SN8	K431-sm	EAHREKSkGDCTIRD
Q96JB5	K450-sm	QSQLLALkkELMVQk
P50750	K24-sm	SkYEkLAkIGQGTFG
P50750	K49-sm	GQkVALkkVLMENEk
P50750	K151-sm	KILHRDMkAANVLIT
P50750	K345-sm	yLAPPRRkGsQItQQ
Q9NXV6	K184-sm	TCIGsAIkSESGNSA
Q16667	K68-sm	QkDTEELkSCGIQDI
Q9H211	K141-sm	GARVRALkAsAQDAG
Q9H211	K259-sm	ERSVPTFkDGTRRSD
Q9H211	K377-sm	LIsPRMEkALsQLAL
Q9H211	K433-sm	IRAkEAQkQLAQMTR
Q92879	K109-sm	NNAVEDRkLFIGMIS
Q92879	K436-sm	SAKVFIDkQTNLSKC
O95319	K458-sm	SAKVFIDkQTNLSKC
Q9JKC6	K79-sm	LnnHSNLkPAPTVPA
P07199	K70-sm	STCRKTNkLSPYDKL
Q03188	K534-sm	PsDWWVVksEEsPVy
Q03188	K721-sm	KQSKVIPkNRIHHkL
Q03188	K746-sm	RTKRTRLkPLEyWRG
Q86XR8	K265-sm	RIKKKKSkPPEkKSS
Q9P209	K160-sm	sEDsLDSkESVPASL
Q9P209	K364-sm	THGSSVPkESLsRQD
Q63880	K332-sm	PQKLLANkQFPTVPY
Q96G28	K336-sm	RLLAEkLkEEVINK_
Q9UEE9	K150-sm	sSskLLVkAEELEKP
P13569	K447-sm	VLKDINFkIERGQLL
Q8C6L5	K217-sm	NEFDVMFkLEVPRIE
Q8N884	K231-sm	NEFDVMFkLEVPRIQ
Q8N884	K285-sm	SKFRkIIkEEINDIk
Q8C6L5	K372-sm	LsFsHtEkYILNNHG
Q8C6L5	K382-sm	LNNHGIEkTCCESSG
Q8N884	K384-sm	LSFSHIEkEILNNHG
Q8N884	K394-sm	LNNHGkSkTCCENKE
Q8C6L5	K464-sm	LECLRTEkLDHYFIP
Q8N884	K479-sm	LQCLRTEkLENYFIP
Q9BUX1	K109-sm	EQVSKALkYLNVREA
Q12873	K627-sm	kYYRFGIkPEWMTVH
Q12873	K721-sm	PtNDPTVkYEtQPRF
Q12873	K1238-sm	FGTEELFkDENEGEN
Q12873	K1308-sm	EIEREIIkQEENVDP
Q12873	K1394-sm	QLRNEKDkPLPPLLA
Q14839	K618-sm	RFYRYGIkPEWMMIH
Q14839	K696-sm	LKKVKLRkLERPPEt
Q14839	K711-sm	PtVDPtVkYERQPEY
Q14839	K1228-sm	FGTEELFkDEATdGG
Q14839	K1304-sm	EVEREIIkQEEsVDP
Q14839	K1398-sm	GLRNDkDkPLPPLLA
Q14839	K1529-sm	AEVEENkkMsQPGsP
Q14839	K1565-sm	PPAEDGIkIEENsLk
Q14839	K1572-sm	kIEENsLkEEEsIEG
Q14839	K1647-sm	DVEkVEEksAIDLtP
Q14839	K1670-sm	KKEEEEKkEVMLQNG
Q8TDI0	K588-sm	RFYRYGIkPEWMMIH
Q8TDI0	K1310-sm	EVEREIIkQEENVDP
Q8TDI0	K1406-sm	QLKSDRDkPLPPLLA
Q8TD26	K1992-sm	PSQPFKVkHELLkEP
Q9P2D1	K1196-sm	RLKEDVEkNLAPKEE
Q9HCK8	K592-sm	YTEDLDIkITDDEEE
Q9HCK8	K609-sm	VDVTGPIkPEPILPE
Q9HCK8	K1697-sm	DCEDPEYkPLQGPPK
Q9HCK8	K2256-sm	KEFTVQIkDEEGLkL
Q3L8U1	K318-sm	FSPHRGIkQESTQHI
Q3L8U1	K1429-sm	FWQkWAKkAEIDIEA
Q3L8U1	K1738-sm	DVEDPEYkPAPAIFK
Q3L8U1	K2038-sm	LPRLLDAkGIILEEM
Q3L8U1	K2074-sm	VETRTLIksEPVsPK
Q3L8U1	K2348-sm	REKEFTVkIkDEGGL
Q3L8U1	K2350-sm	KEFTVkIkDEGGLKL
Q3L8U1	K2843-sm	SSKSVEVkEEDSRIK
Q86WJ1	K263-sm	PFLLRRVkAEVATEL
Q86WJ1	K546-sm	EsILGETkDGQWVSD
Q86WJ1	K590-sm	EPSKEDRksFEQLVN
Q8IWX8	K844-sm	SrLGEENkGHQMLVK
Q96EP1	K663-sm	ICEQTRFkN______
Q9UNE7	K30-sm	sPsAQELkEQGNrLF
Q9UNE7	K41-sm	NrLFVGRkYPEAAAC
Q9UNE7	K125-sm	QRAYSLAkEQRLNFG
Q9UNE7	K203-sm	QQACIEAkHDKyMAD
Q9UNE7	K255-sm	SGITYDRkDIEEHLQ
Q8WUH1	K47-sm	LITNKSLkEEDGEEI
P82979	K66-sm	EtEEEETkPIELPVK
Q86X95	K340-sm	KEKPRFLkHEssRED
Q969X6	K281-sm	EKQWVRTkPFQHHTH
Q99966	K12-sm	SRPALDVkGGtSPAK
Q9ULV3	K705-sm	RKFVEHVkSQGHKDK
Q9ULV3	K717-sm	KDKAKELkSLEKEIA
P48729	K8-sm	MAssSGSkAEFIVGG
P67870	K212-sm	sNFksPVktIR____
Q8WWK9	K198-sm	FRKPLQVkDESSAAT
Q8IYA6	K198-sm	ILTEPERkPDPkLYT
P12277	K223-sm	GIWHNDNkTFLVWVN
P12277	K307-sm	PNLGkHEkFsEVLkR
P07310	K15-sm	NkFkLNYkPQEEYPD
Q9HAW4	K403-sm	SCRKDLVkNEELEIQ
Q9HAW4	K1292-sm	FHtLsPVkAEAAKES
Q9HAW4	K1321-sm	sPsPKHLktDDSTSG
P35523	K195-sm	GSGIPEMkTILRGVV
P51798	K93-sm	NEkLLSLkYESLDyD
Q9H2X3-5	K203-sm	RLCRHCPkDWTFFQG
Q9Y696	K11-sm	sMPLNGLkEEDkEPL
P49759	K21-sm	DkDWDYGkWRsSSSH
P49759	K50-sm	RCKYNHSkMCDsHyL
P49759	K191-sm	GGRHVAVkIVKNVDR
P49759	K322-sm	TLINPDIkVVDFGsA
P49761	K328-sm	CLDHARGkSQVALkI
Q9HAZ1	K189-sm	DGMHVAVkIVKNVGR
O15516	K67-sm	MLPGNARkMDKSTVL
O15516	K842-sm	DsLPDPSkVQPQ___
P10909	K57-sm	VNGVkQIkTLIEKTN
Q8IY22	K20-sm	PRQIEETkPLLGGDV
Q9BQ75	K84-sm	kItDVLAkSEPkPGL
Q96LI5	K344-sm	ELFGAGMkPIHAADK
P23528	K13-sm	AVsDGVIkVFNDMkV
P23528	K19-sm	IkVFNDMkVRksstP
P23528	K30-sm	sstPEEVkkRkkAVL
P23528	K34-sm	EEVkkRkkAVLFCLs
P23528	K44-sm	LFCLsEDkkNIILEE
P23528	K45-sm	FCLsEDkkNIILEEG
P23528	K53-sm	NIILEEGkEILVGDV
P23528	K73-sm	DPyAtFVkMLPDkDC
P23528	K112-sm	APEsAPLkSkMIyAs
P23528	K114-sm	EsAPLkSkMIyAssk
P23528	K121-sm	kMIyAsskDAIkkkL
P23528	K132-sm	kkkLtGIkHELQANC
P23528	K164-sm	AVIsLEGkPL_____
Q9Y281	K19-sm	IkVFNDMkVRKsSTQ
Q9Y281	K112-sm	APEsAPLkSkMIyAs
Q9Y281	K114-sm	EsAPLkSkMIyAssk
Q9Y281	K121-sm	kMIyAsskDAIkKKF
P38432	K127-sm	EEtEPDCkysKKHWK
P38432	K151-sm	KVLDLEPkAVTDQTV
P38432	K209-sm	sPkVQAVkDWANQRC
P38432	K496-sm	sPDVSDYkEGRILsH
Q9H0A8	K50-sm	GQGIDYEkILkLTAD
Q8NHY2	K684-sm	TFKFDTVkSVLDKDR
O14579	K23-sm	VDELFDVkNAFYIGS
P61923	K39-sm	DDtyPSVkEQkAFEk
Q14247	K144-sm	VGFEyQGkTEkHAsQ
Q14247	K181-sm	VGFDyQGktEKHEsQ
Q14247	K218-sm	VGFEyQGktEKHEsQ
Q14247	K295-sm	DykEKLAkHEsQQDy
Q14019	K126-sm	ELEEDFIksELkkAG
P14854	K8-sm	MAEDMETkIKNYkTA
Q9H799	K1186-sm	AEKNNRQkVSGILQR
Q99829	K84-sm	GIYDIDNktPELRDD
Q99829	K135-sm	tVsAQELkDNRVVTM
Q99829	K152-sm	EARNLDkkDFLGksD
Q8C196	K369-sm	EGIMHESkPFFAVQF
Q9UKF6	K462-sm	TLNFRGEkLAkVMGF
Q9UKF6	K465-sm	FRGEkLAkVMGFLAD
Q9UKF6	K545-sm	EELEIQEkPALkVFk
Q8N684	K148-sm	LLELLPGkVLNGEkV
P29373	K45-sm	SkPAVEIkQEGDTFY
P29373	K87-sm	RPCkSLVkWEsENKM
P29373	K102-sm	VCEQkLLkGEGPKTS
P16220	K271-sm	PAEEAARkREVRLMK
P16220	K290-sm	ARECRRKkKEYVkCL
Q96BA8	K301-sm	VRRKIKNkISAQESR
Q70SY1	K178-sm	QTIIPkIkLEPHEVD
Q70SY1	K305-sm	IRRKIKNkISAQESR
Q70SY1	K325-sm	YMDSLEKkVESCSTE
O75462	K368-sm	GPVRRELkQFLGWLK
O08553	K374-sm	DkAVVTGkMDENQFV
P47942	K374-sm	DKAVVTGkMDENQFV
Q9BZJ0	K170-sm	AASTAAGkQRIPKVA
O95232	K424-sm	NGtsEDIksEGDtQs
P0DP91	K32-sm	NNEEMAIkQESGGDG
O75534	K91-sm	AVkLVKIkQEILPEE
O75534	K628-sm	IVEEGDMkGEVYPFG
O76021	K120-sm	FYRkLLNkHGIkTVs
O76021	K435-sm	PEKKPKIkEEAVKEK
P21291	K91-sm	kGEsLGIkHEEAPGH
Q16527	K91-sm	rGERLGIkPESVQPH
Q16527	K118-sm	QKYGGAEkCSRCGDS
Q16527	K178-sm	YAkNFGPkGFGYGQG
Q8CID0	K408-sm	VRAPEQIkQEVDsEE
Q13363	K428-sm	PsPGQTVkPEADRDH
P49711	K74-sm	DPTLLQMkTEVMEGT
Q61164	K74-sm	DPTLLQMkTEVMEGT
P49711	K689-sm	ENIIVEVkKEPDAEP
Q61164	K698-sm	ENIIVEVkKEPDAEP
Q05D32	K43-sm	sGGEkPskNETGLLs
Q05D32	K275-sm	TEEQLNRkPALPLKT
Q99708	K115-sm	NIRQQNLkLITELMN
Q99708	K378-sm	RLEKTRSksEDSALF
Q99708	K438-sm	DkHLEPLksLGGRTS
Q99708	K449-sm	GRTSKRKktEEESEH
Q99708	K578-sm	NKPSLQIkEENAVFk
Q99708	K604-sm	ENVLDDIkSAGSHEP
Q99708	K774-sm	KQDKVKQkAFVEPYF
Q99708	K869-sm	CMERGYIkEDLDPCP
Q99708	K896-sm	sPKGKEQkT______
O60716	K882-sm	RNQksDkkPDREEIQ
P17812	K584-sm	DsEItELkFPsINHD
P07711	K104-sm	NRKPRKGkVFQEPLF
Q9H467	K256-sm	DNQVVstkGERFkDV
Q8IWT3	K1881-sm	CLLVRILkAHGEKGL
P39880	K811-sm	QGVLRQVkNEVGRsG
Q2TBE0	K604-sm	LSLNDLVkNEKMGTA
O43927	K63-sm	RGNGCPRkEIIVWkK
Q9P0U4	K250-sm	QQPQPSQkLGRIRED
Q9DCN2	K42-sm	TLENPDIkYPLRLID
P99999	K28-sm	VEKGGKHktGPNLHG
Q16850	K65-sm	VQLPAGVksPPYIFs
Q16850	K85-sm	GHAIAFGkSPIEFLE
Q9BWK5	K9-sm	ETLQSETkTRVLPSW
Q9NS75	K280-sm	TWKVGLCkDRLHKAL
O75553	K84-sm	SKGEHKQkIFLTISF
Q9BTC0	K247-sm	GKAAQDIkDEEPGDL
Q9UER7	K60-sm	SGGKKCYkLENEkLF
Q9UER7	K277-sm	RIERLINkPGPDTFP
Q9UER7	K295-sm	DVLRAVEkAAARHSL
Q9UER7	K512-sm	EkNLEPGkQIsRSSG
Q9UER7	K630-sm	GDSGPPCkkSRKEKk
Q9UER7	K631-sm	DSGPPCkkSRKEKkQ
Q9UER7	K637-sm	kkSRKEKkQtGsGPL
Q8N163	K591-sm	TkEEEAIkEEVVKEP
Q8N163	K599-sm	EEVVKEPkDEAQNEG
Q9UBU7	K21-sm	FQGGIQVkNEKNRPS
Q9UBU7	K408-sm	ETQETEKkLLFIsEP
Q9UBU7	K579-sm	GKIHRKVkIILGRNR
Q10586	K257-sm	PEEQKDEkYWSRRYk
Q9BVC3	K140-sm	PKLKKLKkLLMENPY
Q6PJP8	K508-sm	NSACFCRkALEGVPV
Q96GG9	K149-sm	PkMEQELkEPGRFkD
Q96GG9	K166-sm	QFTFNFAkNPGQkGL
Q96GG9	K171-sm	FAkNPGQkGLDLEMA
Q92564	K95-sm	KYDSTRIkTEEEAFS
Q9BTE7	K23-sm	VAEDGGLkkCkISSY
A8MPP1	K305-sm	KKGAEEEkPKRRRQE
Q92466	K187-sm	TTRLQDFkGNILRVF
Q92466	K309-sm	RLLTTDQkSEIRVYS
Q92499	K432-sm	FPTWVDLkGEDsVPD
Q13206	K649-sm	NVFGLDLkDEKTLQK
Q96FC9	K303-sm	KKGAEEEkPKRRRQE
Q92771	K322-sm	KKGAEEEkPKRRRQE
O43143	K370-sm	DEACKRIkREVDDLG
O43143	K384-sm	GPEVGDIkIIPLYST
O43143	K491-sm	LYTEkAykTEMQDNT
Q92841	K129-sm	WDLSELPkFEkNFyV
Q92841	K284-sm	CIyGGAPkGPQIRDL
Q92841	K468-sm	LNEFRSGkAPILIAT
Q92841	K488-sm	GLDVEDVkFVINYDY
Q92841-3	K50-sm	WDLSELPkFEKNFYV
Q9NVP1	K135-sm	AKTENKGksEEESAE
Q9NVP1	K380-sm	DLARISLkkEPLyVG
Q9NUU7	K26-sm	sMTNLQIkEEKVKAD
Q9NR30	K116-sm	SKTkKVtkNEEPsEE
Q9NR30	K199-sm	PISEETIkLLKGRGV
Q9NR30	K668-sm	LGEEIDskVkGMVFL
Q9GZR7	K370-sm	KEQTGNLkQELDDKS
Q9GZR7	K808-sm	FTESQkTkYPTQSGk
Q96GQ7	K605-sm	kFRDKIEkMEKDVYA
O00571	K118-sm	GDRsGFGkFErGGNs
O00571	K138-sm	sDEDDWSkPLPPSER
O00571	K215-sm	kHAIPIIkEkRDLMA
O00148	K35-sm	APPkKDIkGsyVsIH
O00148	K154-sm	FFGGLSIkkDEEVLk
O00148	K240-sm	DIRPVCRkFMQDPME
O00148	K255-sm	VFVDDETkLTLHGLQ
O00148	K333-sm	LSRyQQFkDFQRrIL
O00148	K397-sm	VsDENDAkILNDVQD
Q9UJV9	K9-sm	EEsEPERkRARtDEV
Q9UJV9	K111-sm	SAKEKQLkEEEkILE
Q9UJV9	K392-sm	FAKsALVkPVtINVG
Q9UJV9	K416-sm	IQEVEyVkEEAKMVY
Q9UJV9	K442-sm	VLIFAEKkADVDAIH
Q86XP3	K270-sm	QLMHQIRkSEYTQPT
Q86XP3	K899-sm	REsKMEPkMEPKVDS
Q7L014	K186-sm	MENIGELkKEIEEMK
Q7L014	K779-sm	GFSGkGFkFDEtEQA
Q9H0S4	K24-sm	IVEEEETkTFKDLGV
P38919	K19-sm	sArKRLLkEEDMTKV
P38919	K60-sm	IyAyGFEkPSAIQQR
P17844	K40-sm	kFGNPGEkLVkkkWN
P17844	K45-sm	GEkLVkkkWNLDELP
P17844	K53-sm	WNLDELPkFEkNFyQ
P17844	K56-sm	DELPkFEkNFyQEHP
P17844	K207-sm	CIyGGAPkGPQIRDL
P17844	K343-sm	IMsEkENktIVFVET
P17844	K391-sm	LNEFkHGkAPILIAT
P17844	K411-sm	GLDVEDVkFVINyDY
P17844	K437-sm	GRTARSTktGtAyTF
P17844	K470-sm	ANQAINPkLLQLVED
P17844	K523-sm	rGyssLLkRDFGAKT
Q9BQ39	K135-sm	ETLTREQkEGAFSNF
Q9BQ39	K150-sm	PISEETIkLLKGRGV
Q9NY93	K451-sm	EARLkEIkEELLHSE
O95786	K96-sm	IESWDFKkIEkLEEY
Q6Q899	K96-sm	IESWDFQkIEKLEEH
O95786	K888-sm	TFEIPVIkIESFVVE
Q6Q899	K889-sm	TFEIPVIkIESFVVE
Q5T1V6	K26-sm	sCVAKIIkPDPEDLQ
Q14562	K399-sm	TRIsDPEkWEIKQMI
Q08211	K5-sm	___MGDVkNFLyAWC
Q08211	K76-sm	LVRINEIksEEVPAF
Q08211	K120-sm	LPPHLALkAENNsEV
O70133	K121-sm	LPPHLALkAEENNsG
Q08211	K275-sm	GETVEPYkVNLsQDL
Q08211	K697-sm	IPREEQRkVFDPVPV
O70133-2	K121-sm	LPPHLALkAEAENNS
P17661	K407-sm	VEIATYRkLLEGEEs
P60981	K112-sm	APELAPLkSkMIyAs
P60981	K114-sm	ELAPLkSkMIyAssk
P60981	K121-sm	kMIyAsskDAIkKkF
P60981	K132-sm	kKkFQGIkHECQANG
Q8WYQ5	K259-sm	EEGLCAPkKRRTEEK
Q8WYQ5	K707-sm	RESSKMVkQETsDks
P00374	K81-sm	LVLSRELkEPPQGAH
P00374	K99-sm	RsLDDALkLTEQPEL
P00374	K156-sm	FPEIDLEkykLLPEY
P00374	K158-sm	EIDLEkykLLPEYPG
P00374	K174-sm	LsDVQEEkGIkYkFE
P00374	K179-sm	EEkGIkYkFEVyEkN
Q9BUT1	K42-sm	ATDINESkLQELEkY
Q92620	K149-sm	HGVyASSkEEKDWKK
Q92620	K425-sm	DGRIVFTkQPEPVIP
Q92620	K482-sm	LGDIMGVkKEEEPDK
Q92620	K504-sm	VDYRTEQkFADHMkR
Q92620	K1166-sm	QENRRRAkEEASAME
Q92620-2	K101-sm	EEGGDQAkIFQKAPD
Q15392	K446-sm	AYGEPRVkHFEARSC
Q9Y2L1	K331-sm	EETERMLkTAVSEkM
Q811T9	K640-sm	SRRLGIVkEDHLRCR
Q9NRI5	K643-sm	VKkLGSVkEDYNRLR
Q99497	K130-sm	VTtHPLAkDkMMNGG
Q6MZP7	K639-sm	FEEsPERktLMHLAD
Q6MZP7	K661-sm	QQTAAKTkLSSQIsD
Q6MZP7	K741-sm	INSAGKAkSDPCAMN
Q68DL7	K179-sm	EISQSIIkDFHANKH
Q96QB1	K513-sm	LNKCAVMkLEISPHR
Q15398	K193-sm	KVsDKEkkVVQPVMP
Q15398	K347-sm	sYTWtPLktEVDEsQ
O60479	K83-sm	GTGAYSPkSEYTYGA
O60479	K112-sm	AQDPVSVkEEPEAEV
Q13316	K177-sm	NEDRVDSkPEGGDST
Q0VDD8	K234-sm	EKETLEYkTVRTFSE
Q0VDD8	K244-sm	RTFSESLkSEKTEEP
Q6ZR08	K281-sm	KEALEGVkPEKLDAF
O75937	K248-sm	FLrPPKVkMEQRE__
P78527	K2549-sm	LNSLysPkIEVHFLS
P78527	K2758-sm	QkREkEIkSELKMkQ
Q14204	K3207-sm	HLNVGLRkIkETVDQ
P26358	K148-sm	sksDGEAkPEPsPsP
P26358	K194-sm	AksDEsIkEEDKDQD
P26358	K259-sm	PTPKQKLkEEPDREA
P26358	K675-sm	kACKDMVkFGGSGRS
P26358	K739-sm	sWVGEAVkTDGKKSY
P26358	K957-sm	IKLSsPVkRPRkEPV
P26358	K1135-sm	SEPEIEIkLPKLRTL
P26358	K1609-sm	ESAsAKIkEEEAAKD
Q9Y6K1	K468-sm	TAEKPKVkEIIDERT
Q9H147	K134-sm	LLFsDGEkVIPRLTH
Q9H147	K147-sm	THELPGIkRGRQAEE
Q9H147	K190-sm	AGMVWKPkSCEPIRR
Q9H147	K201-sm	PIRREGPkWDPARLN
Q9H147	K221-sm	VLGSRANkALGMGGT
Q9H147	K241-sm	IKHPHLFkYAADPQD
Q9BZ29	K1059-sm	CFAPGDPkTLFEYKF
Q92782	K106-sm	IDCEAPLkKEGGLPE
Q7Z7J5	K57-sm	VKLEKPKkYNPGHLL
Q9NRR4	K388-sm	DkNYTSIkEKEPEET
Q9NRR4	K409-sm	EEEEELLkPVWIRCT
O00429	K532-sm	PSAVsRDkSSkVPSA
O00429	K535-sm	VsRDkSSkVPSALAP
O00429	K558-sm	AsAEADGkLIQDSRR
O00429	K568-sm	QDSRRETkNVAsGGG
O00429	K594-sm	GNWRGMLktSkAEEL
O00429	K597-sm	RGMLktSkAEELLAE
O00429	K606-sm	EELLAEEkskPIPIM
O00429	K608-sm	LLAEEkskPIPIMPA
Q13474	K414-sm	MKLRRVQkALRLDLV
Q9H410	K13-sm	RSEIIDEkGPVMSKt
Q9H410	K61-sm	HLGssPKkGGNCDLs
Q9H410	K76-sm	HQERLQsksLHLsPQ
Q9H410	K108-sm	MKETNRRksLHPIHQ
Q9H410	K157-sm	EPFLRDTkGFSLEsF
Q9H410	K167-sm	SLEsFRAkASsLSEE
Q9H410	K253-sm	EAkITEVkVEPMTYL
Q9H410	K338-sm	sPARKLLkLQLQNPP
Q8N5C7	K10-sm	LNPPIFLkRSEENSS
Q8N5C7	K269-sm	HTDILKEkyRGQYDN
Q86UW9-2	K341-sm	ALAGATPkPEPEPEQ
Q6P1R4	K3-sm	_____MPkLQGFEFW
Q9D7B1	K123-sm	CPKEYSTkGGMGAAL
O75319	K54-sm	GTRFIAFkVPLQkSF
O75319	K64-sm	LQkSFEKkLAPEECF
O75319	K101-sm	TYTQRYYkPEDLPET
O75319	K129-sm	PDDETIFkFkHAVNG
O75319	K131-sm	DETIFkFkHAVNGFL
O75319	K139-sm	HAVNGFLkENKDNDK
O75319	K266-sm	SLQQSVrkFSENPHV
O75319	K299-sm	RRysWNVkPNASrAA
Q9UJW0	K146-sm	PHTQRMNkLIEYYQQ
Q9UJW0	K215-sm	GEDQkEIkIEPAQAV
Q96FJ2	K49-sm	IKKEFDKkYNPTWHC
Q9NR20	K360-sm	KKRyPDSkDLTMVLK
O60832	K39-sm	HAEEFLIkPESkVAk
O60832	K43-sm	FLIkPESkVAkLDTS
O60832	K394-sm	sQKKLMIkQGLLDKH
O60832	K413-sm	DSTPATWkQEyVDys
Q9BUJ2	K117-sm	FyDTQVIkQENESGy
Q9BUJ2	K142-sm	QAyRPEMkTEMkQGA
Q9BUJ2	K146-sm	PEMkTEMkQGAPtsF
Q9BUJ2	K162-sm	PPEAsQLkPDRQQFQ
Q9BUJ2	K440-sm	GKTTWAIkHAAsNPS
Q9BUJ2	K448-sm	HAAsNPSkkyNILGt
Q9BUJ2	K449-sm	AAsNPSkkyNILGtN
Q9BUJ2	K527-sm	PFEGFQRkAIVICPT
Q9BUJ2	K539-sm	CPTDEDLkDRTIKRT
Q9BUJ2	K562-sm	DHAVLEMkANFTLPD
Q9BUJ2	K600-sm	QYNEEGRkAGPPPEK
P15923	K392-sm	GLHGLQSkIEDHLDE
P15923	K498-sm	TAAASEIkREEkEDE
P15923	K502-sm	SEIkREEkEDEENTs
Q96AV8	K48-sm	MAPKtPIkNEPIDLs
Q16649	K72-sm	EFIPDEKkDAMYWEK
Q16649	K82-sm	MYWEKRRkNNEAAKR
Q16649	K219-sm	ENKFQIIkQEPMELE
O08750	K219-sm	ENKFPVIkQEPVELE
Q16649	K306-sm	IHsPVELkHVHATVV
Q16649	K337-sm	KAKAMQIkVEAFDNE
Q16649	K394-sm	NIQDWSLkSEHWHQk
Q16649	K406-sm	HQkELSGkTQNSFkT
Q16649	K412-sm	GkTQNSFkTGVVEMk
Q16649	K419-sm	kTGVVEMkDSGYkVS
Q16649	K424-sm	EMkDSGYkVSDPENL
Q66K89	K202-sm	ALCHKTFkTGSILKA
Q66K89	K223-sm	SRKDHECkLCGASFR
Q66K89	K289-sm	SKDVVVSkEDARAGS
Q66K89	K545-sm	FRTHLEEkPHVCQFC
Q66K89	K559-sm	CSRGFREkGSLVRHV
Q9H1B7	K458-sm	RGLSSGFkYLEYEkK
Q56P03	K79-sm	TMKTMEDkLssLGtG
Q56P03	K93-sm	GsSsGNGkVATAPTR
Q56P03	K130-sm	KKKKKQHkIPTNDEL
Q15691	K212-sm	LtVEDLEkERDFyFG
Q9UH73	K16-sm	QRSGSSMkEEPLGSG
Q99848	K218-sm	DFLEGDQkPLAQRkK
Q9UQ80	K93-sm	VCHFsPLksDQDyIL
Q9UQ80	K298-sm	MGVVECAkHELLQPF
Q9UQ80	K344-sm	PFEPDLYksEMEVQD
Q5VYK3	K1039-sm	LMtGkRVkHEVsGEt
Q9H8V3	K25-sm	DsSIFDskVTEISkE
Q9H8V3	K563-sm	MSKETIIkCEKQKPR
P68104	K41-sm	IDkrTIEkFEkEAAE
P68104	K55-sm	EMGkGSFkyAWVLDk
P68104	K180-sm	EVstyIkkIGYNPDT
P68104	K212-sm	SANMPWFkGWkVTRk
P68104	K219-sm	kGWkVTRkDGNAsGT
P68104	K255-sm	LPLQDVykIGGIGtV
P68104	K273-sm	rVEtGVLkPGMVVTF
P68104	K313-sm	DNVGFNVkNVsVkDV
P68104	K392-sm	kkLEDGPkFLksGDA
P68104	K395-sm	EDGPkFLksGDAAIV
Q5VTE0	K180-sm	EVSTYIkkIGYNPDT
Q5VTE0	K212-sm	SANMPWFkGWkVTRk
Q5VTE0	K219-sm	kGWkVTRkDGNASGT
Q5VTE0	K255-sm	LPLQDVYkIGGIGTV
Q5VTE0	K273-sm	RVETGVLkPGMVVTF
Q5VTE0	K392-sm	kkLEDGPkFLkSGDA
Q5VTE0	K395-sm	EDGPkFLkSGDAAIV
Q05639	K41-sm	IDkrTIEkFEkEAAE
Q05639	K55-sm	EMGkGSFkyAWVLDk
Q05639	K255-sm	LPLQDVykIGGIGtV
Q05639	K313-sm	DNVGFNVkNVSVkDI
P24534	K147-sm	SsILLDVkPWDDETD
P29692	K203-sm	SsILLDVkPWDDETD
P26641	K253-sm	AERKEEKkAAAPAPE
P13639	K239-sm	YVAkFAAkGEGQLGP
P13639	K322-sm	LIEkLDIkLDsEDKD
P13639	K529-sm	EGLkrLAksDPMVQC
O00418	K467-sm	GHsYSNRkYEsDEDs
Q15029	K64-sm	VVLHEDKkYYPTAEE
P00533	K37-sm	VCQGTSNkLTQLGTF
P18146	K272-sm	GLGTPDQkPFQGLES
Q9H4M9	K208-sm	SEVIkALkNHEDKIR
Q9NZN3	K315-sm	AYIISSLkkEMPSVF
Q9NZN3	K511-sm	ANHLIKVkLEGHELP
Q9H9B1	K22-sm	PQQDCCVkTELLGEE
Q9H9B1	K234-sm	ARDHKEPkEEINkNI
Q9H9B1	K432-sm	KFLKRkGktDsPWIk
Q9H9B1	K451-sm	RRRRsRKkPSGALGS
Q9H9B1	K644-sm	AkEVTIAkADTTSTV
Q8BMJ3	K88-sm	LRDYQDNkADVILkY
P47813	K94-sm	NkADVILkyNADEAR
Q60872	K88-sm	LRDYQDNkADVILkY
O14602	K94-sm	NkADVILkyNADEAR
O60739	K104-sm	LLEVGIVkEEQLkVH
Q13347	K2-sm	______MkPILLQGH
Q13347	K185-sm	GEVLVNVkEHSRQIN
Q13347	K213-sm	ASkDNTAkLFDSTtL
Q13347	K282-sm	EEEFGRVkGHFGPIN
O75821	K9-sm	PtGDFDskPsWADQV
P55884	K230-sm	PEEDGktkGyIFLEy
O15371	K41-sm	skGDRLGkVADWtGA
O15371	K171-sm	VRsDWEVkEEMDFPQ
P60228	K409-sm	QQVIEkTksLsFRSQ
Q9UBQ5	K13-sm	QMRANVGkLLkGIDR
Q9UBQ5	K52-sm	EANLAVLkLYQFNPA
Q9UBQ5	K204-sm	kPkNIVEkIDFDsVS
Q7L2H7	K344-sm	stHRtFGkQQWQQLy
P60842	K54-sm	IyAyGFEkPSAIQQR
P60842	K68-sm	RAILPCIkGyDVIAQ
P60842	K99-sm	QQIELDLkATQALVL
P60842	K146-sm	NVRAEVQkLQMEAPH
P60842	K193-sm	EMLsRGFkDQIyDIF
P60842	K202-sm	QIyDIFQkLNSNTQV
P60842	K225-sm	SDVLEVTkkFMRDPI
P60842	K238-sm	PIRILVkkEELtLEG
P60842	K291-sm	kVDWLTEkMHARDFT
Q14240	K55-sm	IyAyGFEkPSAIQQR
Q14240	K226-sm	tDVLEVTkkFMRDPI
Q14240	K292-sm	kVDWLTEkMHARDFT
P23588	K333-sm	RGPPQRPkLNLKPRs
Q04637	K519-sm	PKRRRKIkELNKkEA
Q15056	K214-sm	QRPRLQLkPRtVAtP
P63241	K27-sm	MQCsALRkNGFVVLk
P63241	K34-sm	kNGFVVLkGRPCkIV
P63241	K39-sm	VLkGRPCkIVEMsTs
P63241	K67-sm	GIDIFtGkkyEDICP
P63241	K68-sm	IDIFtGkkyEDICPS
P63241	K85-sm	NMDVPNIkRNDFQLI
P63241	K126-sm	LGkEIEQkyDCGEEI
Q9GZV4	K27-sm	MQCSALRkNGFVVLk
Q9GZV4	K34-sm	kNGFVVLkGRPCkIV
Q9GZV4	K39-sm	VLkGRPCkIVEMsTs
Q9GZV4	K67-sm	GIDIFtGkkyEDICP
Q9GZV4	K68-sm	IDIFtGkkyEDICPS
Q9GZV4	K85-sm	NMDVPNIkRNDyQLI
Q6IS14	K27-sm	MQCsALRkNGFVVLK
Q6IS14	K67-sm	GIDIFtGkkyEDICP
Q6IS14	K68-sm	IDIFtGkkyEDICPS
Q6IS14	K85-sm	NMDVPNIkRNDFQLI
Q6IS14	K126-sm	LGkEIEQkyDCGEEI
P32519	K279-sm	yQRGILAkVEGQRLV
Q15723	K279-sm	yQRGILAkVEGQRLV
Q15723	K536-sm	VIkGPEVkSEAVAKK
Q15723	K549-sm	KKQEHDVkTLQLVEE
Q15723	K584-sm	IALPVtMkTEGLVTC
Q99607	K111-sm	PSDILDEkQIFSTSE
Q99607	K280-sm	yQRGILAkVEGQRLV
Q99607	K657-sm	FNPTSLIkMEPHDI_
Q53F19	K12-sm	RGLRVsVkAEAPAGP
Q53F19	K70-sm	TSRRYENkAGsFITG
Q53F19	K421-sm	PsPKKSMkMTMyADE
Q53F19	K451-sm	sVsssNIkNRIGNKL
Q53F19	K541-sm	yADTREKkSGNLWTR
A4GTP4	K229-sm	PPEAPNQkSEELSLN
P19419	K230-sm	PPEAPNLkSEELNVE
A4GTP4	K248-sm	RPQPPEVkVEGPkEE
P19419	K249-sm	RALPPEVkVEGPkEE
A4GTP4	K253-sm	EVkVEGPkEELEVTE
P19419	K254-sm	EVkVEGPkEELEVAG
P41970	K162-sm	PDAFKAIkTEKLEEP
P28324	K164-sm	SSNVKLFkLIkTENP
P28324	K167-sm	VKLFkLIkTENPAEK
O00472	K486-sm	DIETIEEkEEDLKRE
Q6PJG2	K8-sm	MNLQAQPkAQNKRKR
Q6PJG2	K42-sm	PQQsIRVkEEQYLGH
Q6PJG2	K166-sm	YNHPEALkREkAGGP
Q6PJG2	K206-sm	NsFHAAKkPPNQSLP
Q6PJG2	K562-sm	EQNPAEHkPSVIVtR
Q6PJG2	K590-sm	QAEDMNVkLEGEPSV
Q6PJG2	K843-sm	AERKLFNkGIAIYKK
Q6IA86-5	K145-sm	AVRLWSKkGPEVTWK
Q96AY2	K103-sm	LAQRLTCkFLTHKQL
Q96AY2	K136-sm	EGAsCDWkKPFPKIP
Q96AY2	K232-sm	TLRRQERkNAALVtR
Q96AY2	K338-sm	GsLDStMkGkETLQG
Q7Z589	K451-sm	IKPTIQIkQESGVKI
Q7Z589	K639-sm	KMIVTQPkGIGsTVQ
Q7Z589	K710-sm	NSsIQEGkEEPQNYT
Q7Z589	K1015-sm	QQEQAQPkPDVQHTQ
Q9Y371	K156-sm	NFIEGDYktIAKERK
Q9Y371	K355-sm	ERGNQKGkVPITYLE
P06733	K221-sm	APNILENkEGLELLk
P06733	K256-sm	SEFFRsGkyDLDFks
P06733	K262-sm	GkyDLDFksPDDPSR
Q14677-2	K453-sm	NVSTVLQkPNPLyNQ
Q52LR7	K324-sm	HPHHLSLkEEASDVV
P29317	K828-sm	LSNHEVMkAINDGFR
P58107	K484-sm	PQGPPFIkYSTRQAL
P07814	K318-sm	HRKNPIEkNLQMWEE
P03372	K171-sm	RLAsTNDkGSMAMES
P03372	K180-sm	SMAMESAkETRYCAV
P03372	K266-sm	RrGGRMLkHkRQRDD
P03372	K268-sm	GGRMLkHkRQRDDGE
P03372	K299-sm	WPsPLMIkRSkkNsL
P03372	K472-sm	TLKSLEEkDHIHRVL
Q96RT1	K506-sm	QTIVHRLkDEETNED
Q5QJE6	K10-sm	VTRSARAkASIQAAs
Q5QJE6	K54-sm	AESQTTGkQsLIPRt
Q5QJE6	K220-sm	QTEKKDskIVPGNEk
Q5QJE6	K257-sm	RsLsEINkPNFyNND
Q5QJE6	K316-sm	EGkEINEkssQLkNL
Q5QJE6	K321-sm	NEkssQLkNLsELQD
Q5QJE6	K345-sm	RHstPQNkNAVSVHS
Q5QJE6	K384-sm	NNKKsPIkASDLTKF
Q5QJE6	K558-sm	stKAKLLkLTsSsID
Q5QJE6	K600-sm	TQIkEKKkNELLQkA
Q5QJE6	K606-sm	KkNELLQkAVItPDF
Q5QJE6	K626-sm	VPPysESkYQLQKKR
Q5QJE6	K649-sm	GDGWFGMkAPEMTNE
Q5QJE6	K658-sm	PEMTNELkNDLKALK
Q5QJE6	K686-sm	NDRDGFPkYFQIGTI
Q5QJE6	K731-sm	FRRYNRRkYsEIMAE
Q03468	K32-sm	NNEEMAIkQEsGGDG
Q03468	K262-sm	KQEKKPRkIMLNEAS
P50548	K378-sm	SSSPFkFkLQPPPLG
P50548	K465-sm	RAPPAPPkPEPGEAP
P50548	K512-sm	EDEGEDKkVRGEGPG
P27361	K357-sm	MELDDLPkERLkELI
Q9WVS8	K6-sm	__MAEPLkEEDGEDG
Q9WVS8	K22-sm	GEPPGRVkAEPVHTA
P41161	K89-sm	APPPTKIkRELHsPS
P41161	K263-sm	PPPPQGFkQEYHDPL
P41161	K293-sm	FQSPMGIkQEPRDYC
P41161	K350-sm	ERLEGKVkQEPTMYR
P41161	K468-sm	DNQRPFLkAESECHL
P11474	K14-sm	GIEPLYIkAEPAsPD
O08580	K14-sm	GIEPLYIkAEPAsPD
P11474	K189-sm	AVAGGPRkTAAPVNA
O08580	K402-sm	LAHFYGVkLEGKVPM
P11474	K403-sm	LAHFYGVkLEGKVPM
P62508	K40-sm	ssCssFIkTEPSsPA
P62509	K40-sm	SSCSSFIkTEPSsPA
P62509	K360-sm	VKKyKsMkLEKEEFV
Q56NI9	K111-sm	ESRSTCLkTNDEDKS
Q56NI9	K147-sm	PQkSLTAkYQPKyRH
Q56NI9	K156-sm	QPKyRHIkPVsRNSR
Q56NI9	K173-sm	KQNRVIYkPIVEKEN
Q56NI9	K253-sm	VEtVSEkkTFATRQV
Q56NI9	K337-sm	SASSVNSkRSLGEEQ
Q56NI9	K372-sm	RDTSKKTkDQLIIDA
Q56NI9	K451-sm	DPSFAIKkVEDVQEL
Q9H501	K4-sm	____MsSkQEIMsDQ
Q9H501	K108-sm	TKKEIDSkNLVEKKK
Q9H501	K170-sm	QKNKKEKkNIVQHtt
Q9H501	K838-sm	LIKSIKTkTEQFQAR
A0FGR9	K292-sm	RVTVPVKkGLDLTNL
Q9NY74	K183-sm	KIsCTKLktQsQEEE
Q9NY74	K196-sm	EELMkLAkQFDkNME
Q9NY74	K260-sm	KPIkGNTkISVANNQ
Q9NY74	K414-sm	TAHVTDQkEICTFNS
Q9NY74	K442-sm	DARLGDSkVLQDLSS
Q9NY74	K507-sm	TSNLTKIkEDILTNS
Q9NY74	K535-sm	ysNEQKNkCILNQsI
Q9NY74	K543-sm	CILNQsIkAPVNTDL
Q9NY74	K631-sm	QDIRKDSkTSESICE
Q9NY74	K660-sm	QDIRKDSkTSESICE
Q9NY74	K684-sm	KNMFAISkQGSNLVQ
Q9NY74	K717-sm	SQIDKPMkMEkGEMY
P14921	K15-sm	kPTLTIIkTEkVDLE
P27577	K15-sm	KPTLTIIkTEKVDLE
P14921	K138-sm	ILQKEDVkPyQVNGV
P14921	K200-sm	SEELLSLkYENDyPs
P27577	K227-sm	QTDYFAIkQEVLTPD
P14921	K388-sm	KPkMNYEkLSRGLRy
P15036	K7-sm	_MNDFGIkNMDQVAP
P15036	K24-sm	NsyRGtLkRQPAFDT
P15036	K84-sm	AVMSQALkATFsGFk
P15036	K101-sm	QRRLGIPkNPWLWSE
P15036	K392-sm	TGDGWEFkLADPDEV
P15036	K416-sm	KPkMNYEkLSRGLRY
O00321	K294-sm	KPGMNyEkLsRGLRY
P41162	K381-sm	ASIPPRIkVEPASEk
P28322	K95-sm	HSPTTRIkKEPQsPR
P43268	K96-sm	HSPTTRIkKEPQsPR
P43268	K226-sm	PYPQQSFkQEYHDPL
P28322	K227-sm	PYPQQNFkQEYHDPL
P43268	K260-sm	PGAGVVIkQEQTDFA
P28322	K261-sm	PGAGVVIkQERTDFA
P43268	K322-sm	EKFEGDIkQEGVGAF
P43268	K441-sm	DNQRPALkAEFDRPV
Q03112	K2-sm	______MkSEDYPHE
Q03112	K61-sm	VEEDFQQkLEsENDL
Q03112	K115-sm	CPKAFNWkSNLIRHQ
Q03112	K176-sm	FATSsGLkQHKHIHS
Q03112	K186-sm	KHIHSSVkPFICEVC
Q03112	K367-sm	HPsVGDNkPVELQPE
Q03112	K434-sm	NGKMFKDkVsPLQNL
Q03112	K447-sm	NLASINNkKEYSNHS
Q03112	K497-sm	LVGLQDKkVGALPYP
Q03112	K533-sm	DLRsLPLkMEPQsPG
Q03112	K547-sm	GEVKKLQkGSSEsPF
Q03112	K564-sm	TTKRKDEkPLtPVPS
Q03112	K599-sm	RSRASGTkLTEPRKN
Q03112	K647-sm	IYRVEKRkLtDPLEA
Q03112	K698-sm	LESFSALkPEASELL
Q03112	K839-sm	TGAILDDkEDAYFTE
Q03112	K874-sm	RMNGSHFkDEKALVT
Q03112	K948-sm	KTSPVRYkEEEYkSG
Q03112	K953-sm	RYkEEEYkSGLsALD
Q03112	K970-sm	RHFTDsLkMRkMEDN
Q03112	K973-sm	TDsLkMRkMEDNQYS
Q03112	K1005-sm	QPLHRKSkSQAyAMM
Q03112-3	K99-sm	LGIWTKRkIEVGEKF
Q03112-3	K190-sm	EELLLFMkSEDYPHE
Q03112-4	K66-sm	EELLLFMkSEDYPHE
Q03112-4	K202-sm	YECENCAkQVFTDPS
Q03112-6	K138-sm	YECENCAkQVFTDPS
Q03112-9	K99-sm	LGIWTKRkIEVGEKF
Q9UQ84	K482-sm	tPPRtRNkFATFLQR
Q9UQ84	K784-sm	KHHNAENkPGLQIKL
Q8IYI6	K329-sm	VPEVEEEkVDLSMEW
Q01780	K168-sm	AEYGKKAkSETFRLL
Q01780	K201-sm	SNtPFLPkIFIkPNA
Q01780	K205-sm	FLPkIFIkPNAQkPL
Q01780	K483-sm	ICLKKFIkPIFTDEs
Q01780	K583-sm	AREMPLLkSEVAAGV
Q01780	K642-sm	AsLFPDEkEDNLLGT
Q01780	K710-sm	APVSQAAkFDPSTkI
Q01780	K826-sm	DYsQSDFkAFAGNSK
Q01780	K835-sm	FAGNSKSkVSSQFDP
Q01780	K873-sm	sMsFPtGksDRGFRY
Q06265	K297-sm	NQRITAFkMEkAPID
Q06265	K419-sm	RtQTTSAkQEKAPsK
Q9UIA9	K348-sm	YQLGELVkVENYPEV
Q99502	K43-sm	TPNGTEVkTEPMSSS
Q99502	K147-sm	GALWAGIkTEGGLSQ
Q99504	K37-sm	NPDVSDQkPETSSLA
O95677	K99-sm	TMSLLAVkTEPLNSS
O95677	K203-sm	GVMLPAIkTESGLSQ
Q5T1H1	K139-sm	GMHTVNSkWLSVGTH
P15311	K230-sm	LGLNIYEkDDkLTPk
P15311	K233-sm	NIYEkDDkLTPkIGF
P15311	K262-sm	FVIkPIDkkAPDFVF
P15311	K357-sm	RLQDyEEktKKAERE
Q13158	K120-sm	RRLARQLkVSDTkID
Q13158	K125-sm	QLkVSDTkIDSIEDr
Q13158	K149-sm	RESLRIWkNTEkENA
Q9UNN5	K508-sm	REARENVkREQDEAY
O35346	K152-sm	NFFYQQVkSDYMLEI
Q12830	K1088-sm	SRSPKKIkIEPDSEK
Q12830	K1730-sm	TEsKTVIkVEKGDkQ
Q96PZ2	K116-sm	NTLQAVRkEIETHQG
Q6SJ93	K5-sm	___MNsMktEENksF
Q9Y4C2	K369-sm	QAWWWAFkNPGVSPL
Q9Y4C2	K809-sm	LWPPVREkRVRIYLS
Q96EK7	K553-sm	MCTNPEIkQEDPTNV
Q96EK7	K565-sm	TNVGPEVkQQVTMVS
Q96E09	K89-sm	ssRLHQIkQEEGMDL
Q7Z309-3	K77-sm	SSRLHQIkREEGLDM
A6ZKI3	K64-sm	TFSSDALkVTFLITR
A6ZKI3	K85-sm	QWVIPYIkkESPLLN
A6ZKI3	K86-sm	WVIPYIkkESPLLND
Q17RB0	K85-sm	QWVIPYIkkESPLLS
Q17RB0	K86-sm	WVIPYIkkESPLLSD
Q49AJ0	K442-sm	SPTIMNLkDKEDNCM
Q6ICB0	K10-sm	PPNLYPVkLYVYDLS
Q658L1	K312-sm	QIPNPSGkFDGLSTF
Q3B820	K468-sm	AsPHAsIkREKILAD
Q8WUF8	K412-sm	TRRsHRIkHEEL___
P81408	K544-sm	LARCPSPkLLRARSA
Q9NSI2	K19-sm	HQAAVRPkGEAAPGP
Q9NSI2	K118-sm	RREQWLQkIEAIkLA
Q8NFC6	K835-sm	ERRLsAEkTKAEHKS
Q8NEM7	K155-sm	YRQSSNMkSPGYQSR
Q14320	K5-sm	___MAQykGAASEAG
Q14320	K48-sm	MkSNIDKkFsAHyDA
Q14320	K76-sm	TLNDMkAkQEALVKE
Q14320	K100-sm	QskELQMkLEKLREK
Q14320	K275-sm	IVTkARGksGPLFNF
Q14320	K305-sm	kDESHAGkVVLrSWY
Q9Y247	K291-sm	KDESHAGkVVLrSWY
Q9NP50	K110-sm	IKSNQISkLQKEFKR
Q5HYJ3	K52-sm	sEFQQEskTNTICKK
Q5HYJ3	K147-sm	QKTKEQRksLGSSHS
Q96TC7	K210-sm	ETVKMGRkDsLDLEE
O15360	K921-sm	RTFREVLkEEDVHLT
Q9NW38	K139-sm	CFSTIKLkAEDASGR
Q9Y285	K311-sm	GyGsQGykYNWkLDE
Q16658	K399-sm	HGFIGCRkVTGtLDA
P49327	K12-sm	VIAGMSGkLPESENL
P49327	K2449-sm	NVMLLRAkTGGAYGE
O95365	K61-sm	ACSQYFKkLFTSGAV
O95365	K539-sm	NGQEKHFkDEDEDED
P22087	K102-sm	GVFICRGkEDALVTk
P22087	K109-sm	kEDALVTkNLVPGEs
P22087	K143-sm	AWNPFRSkLAAAILG
P22087	K158-sm	GVDQIHIkPGAKVLY
Q9UBX5	K313-sm	YNLQGGFkCIDPIRC
P35555	K54-sm	GGGHDALkGPNVCGS
P35555	K278-sm	CKCPAGHkLNEVSQK
P35555	K568-sm	FHVTRDGkNCEDMDE
P35555	K599-sm	GSFKCICkPGFQLAS
P35555	K612-sm	ASDGRYCkDINECET
P35555	K666-sm	STCYGGYkRGQCIkP
P35555	K799-sm	CPKGFIYkPDLKTCE
P35555	K904-sm	GKGYSRIkGTQCEDI
P35555	K1017-sm	RGPGFATkEITNGkP
P35555	K1023-sm	TkEITNGkPFFkDIN
P35555	K1027-sm	TNGkPFFkDINECkM
P35555	K1033-sm	FkDINECkMIPsLCT
P35555	K1043-sm	PsLCTHGkCRNTIGS
P35555	K1317-sm	GYSGKKGkTGCTDIN
P35555	K1836-sm	GSYRCDCkPGYRFTS
P35555	K2064-sm	RMSYCYAkFEGGkCS
P35555	K2069-sm	YAkFEGGkCSSPKSR
P35555	K2246-sm	REDRRMCkDEDECEE
P35555	K2298-sm	DENECQtkPGICENG
P35555	K2388-sm	QGTVAFkkLCPHGRG
P35555	K2407-sm	GADIDECkVIHDVCR
P35555	K2805-sm	GNEDGFFkINQkEGI
P35555	K2809-sm	GFFkINQkEGIsYLH
P35555	K2821-sm	YLHFTKKkPVAGtyS
P35555	K2848-sm	ELNQLEDkyDkDyLs
P35555	K2851-sm	QLEDkyDkDyLsGEL
P35555	K2863-sm	GELGDNLkMkIQVLL
P35555	K2865-sm	LGDNLkMkIQVLLH_
P35556	K102-sm	SYCCPGWkTLPGGNQ
P35556	K385-sm	ELPGRMTkMQCCCEP
P35556	K570-sm	GFQRTPTkQACIDID
P35556	K644-sm	GSFKCICkPGFVLAP
P35556	K711-sm	STCYGGIkkGVCVRP
P35556	K712-sm	TCYGGIkkGVCVRPF
P35556	K1019-sm	CIHPVPGkFRMDACC
P35556	K1078-sm	YkDINECkAFPGMCT
P35556	K1582-sm	RVGNCYLkFGPRGDG
P35556	K1737-sm	HNCMDMRkSFCYRSY
P35556	K1774-sm	NVGKAWNkPCEPCPT
P35556	K2112-sm	FTNFENGkCSVPKAF
P35556	K2435-sm	PGTAQYKkICPHGPG
P35556	K2528-sm	YVLQEDGkTCkDLDE
P35556	K2531-sm	QEDGkTCkDLDECQT
Q96AE4	K312-sm	AGVrIQFkPDDGTTP
Q96I24	K15-sm	QSAPVGMkAEGFVDA
Q96I24	K518-sm	SSQPNYSkAWEDyYk
Q9HCM7	K288-sm	SRANPLVkKEPPAPH
Q9HCM7	K858-sm	APGDVKVkEERGEDE
Q9HAH7	K8-sm	MFEKYPGkMEGLFRH
J3KNZ9	K272-sm	AKLSVVPkVSGLERS
Q9UKT4	K352-sm	LsNQGDQkGSTySRH
Q8NHM5	K890-sm	NkPLRRFkQEPEDEL
Q9Y2K7	K505-sm	ELANSDPkLALTGVP
Q6PCT2	K546-sm	LRWIEDVkDSQLREL
Q6PCT2	K561-sm	LLPPPDtkPGQtEsR
Q96RD9	K54-sm	FRFYSPQkTKWYHRY
P39748	K24-sm	AIrENDIkSYFGRKV
P39748	K88-sm	PVYVFDGkPPQLkSG
P39748	K93-sm	DGkPPQLkSGELAkr
P39748	K125-sm	GAEQEVEkFTkRLVk
P39748	K128-sm	QEVEkFTkRLVkVTk
P39748	K168-sm	ASCAALVkAGkVYAA
P39748	K201-sm	LtAsEAkkLPIQEFH
P39748	K254-sm	VDLIQkHksIEEIVR
P39748	K267-sm	VRRLDPNkyPVPENW
P39748	K297-sm	DPEsVELkWSEPNEE
P39748	K308-sm	PNEEELIkFMCGEkQ
P39748	K314-sm	IkFMCGEkQFsEERI
P39748	K345-sm	GRLDDFFkVTGsLss
P39748	K354-sm	TGsLssAkRKEPEPK
P39748	K375-sm	AkTGAAGkFkRGk__
A9Z1Z3	K1731-sm	KQPEPLEkPSRPKTS
P02794	K72-sm	EHAEkLMkLQNQRGG
P09038	K228-sm	DGRLLASkCVTDECF
Q13642	K86-sm	tFVAKDNkILCNkCT
P97447	K262-sm	CSVNLANkRFVFHNE
P97447-2	K144-sm	GTGSFFPkGEDFYCV
P97447-2	K171-sm	KCNKGLVkAPVWWPM
Q14192	K78-sm	CRNsLVDkPFAAKED
Q14192	K118-sm	GtRKMEYkGSSWHET
Q14192	K139-sm	CQQPIGtksFIPkDN
Q14192	K144-sm	GtksFIPkDNQNFCV
Q14192	K167-sm	MQCVQCkkPITTGGV
Q14192	K220-sm	FCDLyAKkCAGCTNP
Q14192	K253-sm	NDCFNCkkCsLSLVG
Q13643	K9-sm	sESFDCAkCNEsLYG
Q13643	K157-sm	CVPCYENkFAPRCAR
Q13643	K167-sm	PRCARCSkTLTQGGV
Q6PIW4	K150-sm	ATVFDLPkFSVCGSs
Q6PIW4	K225-sm	tPLFGNVkKENHSSA
Q6PIW4	K258-sm	ACENPQRksFYGSGt
Q6PIW4	K339-sm	RSRGILGkFVPPIPK
Q6UN15	K123-sm	APVNLNIkTGGRVyG
Q6UN15	K254-sm	ETALPStkAEFtsPP
Q9UHX1	K43-sm	PQGTDSIkMENGQST
Q9UHX1	K458-sm	VMQkLLRkQEStVMV
Q9UHX1-5	K14-sm	ALGTDSIkMENGQST
Q9UHX1-6	K14-sm	ALGTDSIkMENGQST
Q02790	K441-sm	HPtDtEMkEEQKSNt
Q13451	K422-sm	kFAEQDAkEEANKAM
Q9BYX7	K84-sm	tNWDDMEkIWHHtFy
Q9BYX7	K291-sm	KSDVDIRkDLYTNTV
Q01543	K67-sm	QPVRVNVkREyDHMN
Q56UQ5	K117-sm	EQRPKRVkPFMtGAA
P21333	K299-sm	EPTGNMVkKRAEFTV
Q4VC44	K393-sm	PRPRKRAkVEDQELP
Q99518	K492-sm	RNAIFTQkQRILKPL
O75400	K241-sm	SNLHAMIkAEESSKQ
O75400	K375-sm	TVADFtPkKEEEESQ
Q8N3X1	K301-sm	VIAKREVkkEVNEGI
Q8N3X1	K348-sm	WRRKVICkEEPVSEV
Q8N3X1	K519-sm	IKVQttPkVEEEQDL
Q8IX07	K463-sm	PAAPRSIkVEAVEEP
Q8IX07	K501-sm	sPAPARVkAELSSPT
Q8CCH7	K324-sm	LNSHSGVkMEEFLPP
Q8CCH7	K471-sm	NFSYTKIksEPSSPR
Q8CCH7	K915-sm	SFERNMIkCEKNGNP
Q8CCH7	K955-sm	AAQLIATkEENKHLF
P01100	K113-sm	YSRAGVVktMtGGRA
P01100	K128-sm	QSIGRRGkVEQLsPE
P01100	K139-sm	LsPEEEEkRRIRRER
P01100	K176-sm	TDQLEDEkSALQTEI
P01100	K265-sm	sISsMELkTEPFDDF
P01101	K265-sm	SISNVELkAEPFDDF
P32182	K6-sm	__MLGAVkMEGHEPS
Q12948	K138-sm	SLNECFVkVPRDDKK
Q12948	K227-sm	PVRIQDIktENGtCP
Q99958	K132-sm	SLNECFVkVPRDDKK
Q99958	K214-sm	AEKKVVIksEAAsPA
O00358	K19-sm	PEVLATVkEERGETA
Q12946	K108-sm	sLNECFIkLPKGLGR
Q12947	K160-sm	sLNECFIkLPkGLGR
Q12947	K350-sm	PGASPYLkQPPALTP
Q9UPW0	K41-sm	TMRAAIQkSDAtQNA
P85037	K375-sm	RSQEEPGkGsFWRID
Q01167	K161-sm	FTALSSEkREkQEAs
Q01167	K164-sm	LSSEkREkQEAsEsP
Q01167	K328-sm	RSQEEPGkGsFWRID
Q01167	K527-sm	DHREVKVkVEPIPAI
Q01167	K633-sm	QPELKRIktEDGEGI
P58012	K25-sm	PETGRTVkEPEGPPP
P58012	K114-sm	sLNECFIkVPREGGG
Q08050	K201-sm	GLGSRSIkQEMEEKE
Q08050	K218-sm	HLEQRQVkVEEPSRP
Q08050	K356-sm	LRRNMtIktELPLGA
Q08050	K422-sm	KRVRIAPkVLLAEEG
Q08050	K440-sm	LSSAGPGkEEKLLFG
Q08050	K460-sm	LLPVQTIkEEEIQPG
Q08050	K478-sm	PHLARPIkVEsPPLE
Q08050	K495-sm	PsPAPSFkEESSHsW
Q08050	K603-sm	GPFKtPIkETLPISs
Q08050-2	K201-sm	GLGSRSIkQEMEEKE
Q08050-2	K218-sm	HLEQRQVkVEEPSRP
Q08050-2	K341-sm	LRRNMTIkTELPLGA
Q08050-2	K445-sm	LLPVQTIkEEEIQPG
Q08050-2	K463-sm	PHLARPIkVESPPLE
Q08050-2	K480-sm	PsPAPSFkEESSHSW
Q61575	K309-sm	TEHFPYFkTAPDGWK
Q9H334	K636-sm	AVHPVHVkEEPLDPE
P58462	K664-sm	AVHPIHVkEEPLDPE
Q498D1	K670-sm	AVHPIHVkEEPLDPE
P58463	K673-sm	HIHSIHVkEEPVIAE
Q8IVH2	K175-sm	PkEALGNkQLAFQQQ
Q8IVH2	K232-sm	TDLPQLWkGEGAPGQ
Q8IVH2	K246-sm	QPAEDSVkQEGLDLT
Q9C009	K2-sm	______MkLEVFVPR
Q70Z53	K36-sm	EDDLLLQkPFQkEkH
P15408	K222-sm	sVGAVVVkQEPLEED
P62166	K53-sm	AGFQkIYkQFFPFGD
Q8BKE5	K155-sm	VAITVEVkQEEDIkP
Q8BKE5	K161-sm	VkQEEDIkPSPPLVS
Q8N475	K205-sm	NELTQVIkQEELGKD
Q9C0B1	K216-sm	PQkMPYLkEEPyFGM
Q9UET6	K261-sm	LEGGSEYkytPPTQP
Q8IY81	K579-sm	QtPPsCLktEIMsPL
P04066	K137-sm	KYVVLTTkHHEGFTN
P51114	K56-sm	LPPPPDIkkEIsEGD
Q96QD9	K140-sm	YFPVLkRkANLLRQN
Q9UM11	K125-sm	QPstPEKkGLFTYsL
P29992	K102-sm	ETLkILYkYEQNkAN
P08754	K92-sm	IRAMGRLkIDFGEAA
O14775	K58-sm	NETLASLkSEAESLk
Q13283	K214-sm	VSEIQEEkPEPVLEE
Q9UN86	K281-sm	SQPRVEAkPEVQSQP
P06744	K466-sm	LERLLPHkVFEGNRP
Q06546	K3-sm	_____MTkREAEELI
Q06546	K349-sm	VGDEGEFkLNQPELV
Q06546	K373-sm	kPTMNYEkLSRALry
Q06547	K370-sm	KyRQQLLkKEQEAEA
Q8TAK5	K323-sm	VAEETVIkEEEEEKL
P24522	K12-sm	EFSAGEQkTERMDkV
P09382	K108-sm	LPDGyEFkFPNRLNL
Q10471	K42-sm	AGGGAGRkEDWNEID
Q10471	K103-sm	QDPYARNkFNQVEsD
Q10471	K530-sm	EQIEGNskLRHVGsN
Q14697	K472-sm	AIVDPHIkVDSGYRV
P04406	K61-sm	GkFHGtVkAENGkLV
P16858	K160-sm	NCLAPLAkVIHDNFG
P04406	K162-sm	NCLAPLAkVIHDNFG
P04406	K194-sm	tVDGPsGkLWRDGrG
P04406	K215-sm	PAstGAAkAVGkVIP
P04406	K219-sm	GAAkAVGkVIPELNG
P04406	K227-sm	VIPELNGkLtGMAFR
P04406	K254-sm	CRLEkPAkyDDIkkV
P04406	K259-sm	PAkyDDIkkVVkQAs
P04406	K260-sm	AkyDDIkkVVkQAsE
P04406	K263-sm	DDIkkVVkQAsEGPL
P41250	K82-sm	GDLVRkLkEDkAPQV
P15976	K137-sm	TsFLETLkTERLSPD
P17679	K137-sm	NtFLDTLktERLsPD
P23769	K389-sm	VNRPLTMkKEGIQTR
Q08369	K366-sm	SEEMRPIktEPGLSS
Q9BWX5	K283-sm	VPRPLAMkKESIQTR
Q92908	K484-sm	VPRPLAMkKEGIQTR
Q86YP4	K30-sm	DVEsKKIkMERGLLA
Q86YP4	K93-sm	RTSHSDMkSERRPPs
Q86YP4	K451-sm	TNQKKALkVEHtsRL
Q86YP4	K487-sm	GTAPAQAkAEPTAAP
Q86YP4	K550-sm	HTFsPsPkLQNsAsA
Q86YP4	K576-sm	ERTVSAGkGSATSNW
Q8WXI9	K33-sm	DVLAkRLkMEGHEAM
Q8WXI9	K432-sm	TDFTPHWkQEKNGKI
Q8WXI9	K498-sm	PAVSsVSkQETIMRH
Q9Y5B6	K149-sm	DLEKSKIktELNssA
Q9Y5B6	K197-sm	EsEkEEEkPKTGGAF
Q9Y5B6	K492-sm	QRRQDDIkDESSEFS
P48507	K9-sm	GTDSRAAkALLARAR
P48507	K158-sm	ENLVQSKkIVAIGts
P48507	K205-sm	PDLTAFAkQFDIQLL
Q9NP62	K156-sm	KGEHDHPkPETKLEA
Q92616	K2066-sm	EFALDGLkQVMAIkS
Q92830	K228-sm	LGSPPFEkPNIEQGV
P50395	K269-sm	NGKVIGVkSEGEIAR
Q8TEQ6	K754-sm	PtLRtPVkLEsIDGN
Q9UJY4	K219-sm	RLIkNLVkEEQEKSE
Q9BRT9	K47-sm	APELLESkPEIVECV
O14908	K210-sm	rGRtFTLkLTEPRkA
P29033	K122-sm	FkDIEEIktQKVRIE
P35557	K161-sm	VRHEDIDkGILLNWT
P35557	K169-sm	GILLNWTkGFKASGA
P35557	K346-sm	ESDTGDRkQIYNILS
P35557	K414-sm	GVDGsVykLHPSFKE
P35557	K458-sm	LVSAVACkkACMLGQ
P35557	K459-sm	VSAVACkkACMLGQ_
P08151	K180-sm	PFPTCQLkSELDMLV
P08151	K415-sm	sISTVEPkREREGGP
P08151	K815-sm	HYGQVQVkPEQGCPV
Q0VGT2	K630-sm	CLHIKAIkTESSGLC
Q0VGT2	K716-sm	VHRFEQLkREKLKSL
O75311	K223-sm	TLPQFLLkEEKDLRY
O76003	K67-sm	LPQVSFVkLEAEGVP
P43004	K571-sm	SVEEEPWkREK____
Q9H1C3	K249-sm	RITKQLEkWMQKNVE
Q9NZM4	K1313-sm	IGLKLKIkQEAGLSK
P00367	K183-sm	DVPFGGAkAGVkINP
Q16099	K177-sm	ECLLNLEkLLRQFLI
Q13002	K886-sm	PQAPVIVkTEEVINM
P42260	K886-sm	PQAPVIVkTEEVINM
P11166	K477-sm	GGAsQSDktPEELFH
Q9Y692	K538-sm	EAEDTEGkAVILETE
Q9UKD1	K155-sm	MNGIMLRkIMDSGEL
Q9UKD1	K179-sm	SNTCRSTkIDLSGAR
P49915	K416-sm	EPLkDFHkDEVRILG
P49915	K487-sm	HTLLQRVkACTTEED
Q13823	K242-sm	PHIETYLkKEKPWKH
Q13823	K507-sm	EGSESIIkEEtEENs
Q9BVP2	K99-sm	LETNPDIkPSNVEPM
Q9BVP2	K114-sm	EKEFGLCkTENKAKS
Q9BVP2	K275-sm	SSIINsLkQEQMCNV
Q9BVP2	K388-sm	PNVEGAAkLLWSEWT
Q9BVP2	K444-sm	AQSIRAIkGPHLANS
Q9BVP2	K534-sm	TRsFILDkIIEEDDA
Q9NVN8	K20-sm	EGSKGHKkIsWPYPQ
Q9NVN8	K62-sm	REAELkKkWVEEMRE
Q9NVN8	K375-sm	HRLGKKKkGGLYSQE
Q9NVN8	K477-sm	IADAIENkTTVYkIG
Q9NVN8	K482-sm	ENkTTVYkIGDLTGy
Q9H4A5	K20-sm	IsKNsEkkMEsEEDS
Q9H4A5	K109-sm	LDRKVLLksDsPTGD
O00461	K170-sm	EKEQELSkLKETVYN
Q3T8J9	K1002-sm	QKRSsVLkPLLIQPs
Q3T8J9	K1248-sm	AFQGLEPkLEPQELs
Q3T8J9	K1264-sm	LsAtVFPkVEHsPGP
Q3T8J9	K1294-sm	ACRWTVVkTEEGRQA
Q9NWQ4	K105-sm	PALNAIVkSKQHSWH
Q9NWQ4	K146-sm	VAASLQQkLkVSDWS
Q9NWQ4	K148-sm	ASLQQkLkVSDWSYE
Q9NWQ4	K328-sm	GRRRLVGkETSINTL
Q9NWQ4	K472-sm	ATTATFFkMPQEKsP
Q5T3I0	K46-sm	QALRVTLkQDTHGVG
Q9HAB3	K267-sm	TTPGPDPkAYQLLsA
P04150	K57-sm	VASQsDskQRRLLVD
P04150	K67-sm	RLLVDFPkGSVSNAQ
P04150	K96-sm	yMGEtEtkVMGNDLG
P04150	K254-sm	PLILPDTkPKIKDNG
P04150	K277-sm	NVtLPQVkTEkEDFI
P04150	K293-sm	LCtPGVIkQEkLGTV
P06536	K297-sm	SVALPQVkTEKDDFI
P06537	K310-sm	LCTPGVIkQEKLGPV
P06536	K313-sm	LCTPGVIkQEKLGPV
P04150	K348-sm	LSQQQDQkPIFNVIP
P04150	K498-sm	RkTkkKIkGIQQATT
P04150	K681-sm	SVPkDGLksQELFDE
P04150	K703-sm	ELGkAIVkREGNSSQ
P06536	K721-sm	ELGKAIVkREGNSSQ
Q13322	K171-sm	AAAKQDVkVFSEDGT
P11021	K352-sm	VLEDSDLkksDIDEI
P11021	K353-sm	LEDSDLkksDIDEIV
P14625	K586-sm	ALPEFDGkRFQNVAk
Q12849	K376-sm	MTAFESEkEIELPKE
Q9BQ67	K341-sm	IWDLRQFkSGsPVAT
Q02591	K183-sm	ENLFQETkYPDVGTR
Q02591	K196-sm	TREQLARkVHLREEk
Q02591	K203-sm	kVHLREEkVEVWFkN
Q02591	K209-sm	EkVEVWFkNRRAkWR
Q02591	K214-sm	WFkNRRAkWRRQKRS
Q02591	K238-sm	KWNKTSSkASPEKRE
Q14687	K624-sm	QAAVPLVkVERVFCP
P49841	K292-sm	NPNyTEFkFPQIkAH
P21266	K54-sm	rSQWLDVkFkLDLDF
P21266	K128-sm	SsDHEKLkPQYLEEL
P78417	K57-sm	EVININLkNkPEWFF
P09211	K30-sm	ADQGQsWkEEVVTVE
P09211	K82-sm	RtLGLyGkDQQEAAL
P09211	K141-sm	LsQNQGGkTFIVGDQ
P13984	K25-sm	VWLVkVPkYLSQQWA
P13984	K236-sm	HKNTWELkPEYRHYQ
Q13889	K125-sm	LMTkSDIkGQHTETL
P78347	K86-sm	YCVEEEEkAAEMHKM
P78347	K94-sm	AAEMHKMksTTQANr
P78347	K130-sm	CYGKALGkSTVVPVP
P78347	K140-sm	VVPVPYEkMLrDQsA
P78347	K177-sm	LkWILENkAGIsFII
P78347	K221-sm	sCGPIkVkTEPTEDS
P78347	K240-sm	EMAAVtVkEESEDPD
Q9ESZ8	K240-sm	EMAAVTVkEESEDPD
P78347	K326-sm	sPPSKRPkANELPQP
P78347	K343-sm	PEPANAGkRKVREFN
P78347	K353-sm	VREFNFEkWNARITD
P78347	K363-sm	ARITDLRkQVEELFE
P78347	K372-sm	VEELFERkYAQAIkA
P78347	K378-sm	RkYAQAIkAkGPVTI
P78347	K435-sm	RIRFVIKkHELLNST
P78347	K450-sm	REDLQLDkPAsGVkE
P78347	K456-sm	DkPAsGVkEEWyARI
P78347	K477-sm	VDQLFCkkFAEALGS
P78347	K488-sm	ALGSTEAkAVPYQkF
P78347	K494-sm	AkAVPYQkFEAHPND
P78347	K526-sm	yGIPRLEkIIQVGNR
P78347	K561-sm	PRtNtPVkEDWNVRI
P78347	K640-sm	VRGSNKIkFVVKkPE
P78347	K645-sm	KIkFVVKkPELVISY
P78347	K664-sm	MAskINtkALQsPKR
P78347	K715-sm	NGSNVPFkPRGREFs
P78347	K734-sm	NAkITDLkQkVENLF
P78347	K736-sm	kITDLkQkVENLFNE
P78347	K744-sm	VENLFNEkCGEALGL
P78347	K752-sm	CGEALGLkQAVkVPF
P78347	K807-sm	KIKFIIkkPEMFETA
P78347	K816-sm	EMFETAIkEsTssKs
P78347	K861-sm	DDNERLSkVEKARQL
P78347	K879-sm	VNDLFsRkFGEAIGM
P78347	K891-sm	IGMGFPVkVPyRkIT
P78347	K896-sm	PVkVPyRkITINPGC
P78347	K982-sm	VPATEEIkETDGSsQ
P78347	K991-sm	TDGSsQIkQEPDPTW
Q9ESZ8	K991-sm	TDGSSQIkQEPDPTW
P78347-2	K240-sm	EMAAVTVkEESEDPD
Q3UHU8	K240-sm	EMAAVTVkEESEDPD
Q9UHL9	K212-sm	EDGGRDSkALVELNG
Q9UHL9	K225-sm	NGVSLIPkGSRDCGL
Q9UHL9	K271-sm	NHAIRELkQEAPSCP
Q9UHL9	K308-sm	FSDCCGQkPTGPGGP
Q9UHL9	K337-sm	IVHDKSEkWDAFIKE
Q9UHL9	K379-sm	MVPVPYRkIACDPEA
Q9UHL9	K436-sm	ERIFTGNkFTKDTTk
Q9UHL9	K443-sm	kFTKDTTkLEPAsPP
Q9UHL9	K495-sm	LGGLRPIkIEPEDLD
Q9JI57	K495-sm	IAMLRPIkIEPEELD
Q9UHL9	K567-sm	DVIRPLRkQVELLFN
Q9UHL9	K579-sm	LFNTRyAkAIGIsEP
Q9UHL9	K638-sm	NSIQFVIkRPELLTE
Q9UHL9	K684-sm	PLVDESLkRQGFQEN
Q9UHL9	K724-sm	yGEALGIkYPVQVPY
Q9UHL9	K787-sm	PFQGLIPkPDEDDAN
Q9UHL9	K829-sm	RPVLVPykLIRDsPD
Q86UP8	K172-sm	LkWILENkAGISFII
Q6EKJ0	K172-sm	LkWILENkAGISFII
Q12789	K833-sm	ISERRTIkQESGRAG
Q8WUA4	K37-sm	VLNQLDVkTsSEMTS
Q9Y5Q9	K234-sm	SLEQDNIkQAIFCYT
Q9Y5Q9	K699-sm	MVMENVNkPQLWNIF
Q9Y5Q8	K339-sm	APSDLPVkAkRSTyN
Q969F1	K113-sm	TRTLLTEkkEGEENI
Q9BZE4	K8-sm	MAHYNFkkITVVPSA
Q9BZE4	K16-sm	ITVVPSAkDFIDLTL
Q9BZE4	K25-sm	FIDLTLskTQRktPT
Q9BZE4	K181-sm	CGYPNVGkSSFINkV
Q9BZE4	K305-sm	ELsEDDQkIFTDLQS
Q9BZE4	K332-sm	EEGVIKVkTEACDrL
Q9BZE4	K352-sm	ETkMKGNkVNEVLNR
Q9BZE4	K449-sm	IDPAIMkkLEELEKE
Q9BZE4	K494-sm	IREKKKLkILESKEK
Q9BZE4	K534-sm	LGVDMDDkDDAHyAV
Q9BZE4	K584-sm	VsGLrDVkMVKKAKT
Q9NYZ3	K6-sm	__MDDPKkEDILLLA
Q9NYZ3	K123-sm	ERFIQESkLkINLFE
Q9NYZ3	K143-sm	KKsPtsLkREtyyLs
P16403	K64-sm	VsLAALkkALAAAGy
P16402	K65-sm	VsLAALkkALAAAGy
P10412	K64-sm	VsLAALkkALAAAGy
Q02539	K67-sm	VsLAALKkALAAAGy
P22492	K68-sm	MSLVALKkALAAAGy
P0C0S8	K118-sm	IQAVLLPkktEsHHk
P0C0S8	K119-sm	QAVLLPkktEsHHkA
Q96QV6	K118-sm	IQAVLLPkkTESHHH
P04908	K118-sm	IQAVLLPkktEsHHk
P04908	K119-sm	QAVLLPkktEsHHkA
[truncated: 6,810 more rows]
