# Supplementary material for: CURTAIN—A unique web-based tool for exploration and sharing of MS-based proteomics data
Source: Proc Natl Acad Sci U S A. 2024 Feb 7;121(7):e2312676121. doi: 10.1073/pnas.2312676121 (PMC10873628; doi:10.1073/pnas.2312676121)
Supplement: Supplementary file 10 — Code S02 (ZIP) [file pnas.2312676121.sd09.zip › Alessi-Lab-curtainPTM-4e27155/docs/assets/Ubiquitination_PLMD.tsv]

PLMD ID	Uniprot Accession	Position
PLMD-1	O00115	52
PLMD-2	O00116	102
PLMD-2	O00116	108
PLMD-2	O00116	347
PLMD-2	O00116	456
PLMD-2	O00116	490
PLMD-2	O00116	85
PLMD-2	O00116	86
PLMD-2	O00116	92
PLMD-3	O00124	104
PLMD-3	O00124	127
PLMD-3	O00124	133
PLMD-3	O00124	160
PLMD-3	O00124	175
PLMD-3	O00124	94
PLMD-4	O00139	102
PLMD-4	O00139	161
PLMD-4	O00139	319
PLMD-4	O00139	330
PLMD-4	O00139	391
PLMD-4	O00139	412
PLMD-4	O00139	483
PLMD-4	O00139	489
PLMD-4	O00139	508
PLMD-4	O00139	682
PLMD-4	O00139	696
PLMD-5	O00141	111
PLMD-5	O00141	127
PLMD-5	O00141	152
PLMD-5	O00141	224
PLMD-5	O00141	245
PLMD-5	O00141	271
PLMD-5	O00141	312
PLMD-5	O00141	317
PLMD-5	O00141	343
PLMD-5	O00141	367
PLMD-5	O00141	400
PLMD-5	O00141	41
PLMD-5	O00141	50
PLMD-5	O00141	9
PLMD-5	O00141	94
PLMD-6	O00148	130
PLMD-6	O00148	137
PLMD-6	O00148	154
PLMD-6	O00148	161
PLMD-6	O00148	162
PLMD-6	O00148	187
PLMD-6	O00148	190
PLMD-6	O00148	221
PLMD-6	O00148	232
PLMD-6	O00148	240
PLMD-6	O00148	267
PLMD-6	O00148	269
PLMD-6	O00148	333
PLMD-6	O00148	35
PLMD-6	O00148	383
PLMD-6	O00148	397
PLMD-6	O00148	52
PLMD-6	O00148	89
PLMD-6	O00148	94
PLMD-7	O00151	103
PLMD-7	O00151	192
PLMD-7	O00151	203
PLMD-7	O00151	211
PLMD-7	O00151	22
PLMD-7	O00151	228
PLMD-7	O00151	246
PLMD-7	O00151	256
PLMD-7	O00151	262
PLMD-7	O00151	294
PLMD-7	O00151	309
PLMD-8	O00154	157
PLMD-8	O00154	168
PLMD-8	O00154	172
PLMD-8	O00154	198
PLMD-8	O00154	2
PLMD-8	O00154	205
PLMD-8	O00154	267
PLMD-8	O00154	283
PLMD-8	O00154	286
PLMD-8	O00154	321
PLMD-8	O00154	355
PLMD-8	O00154	356
PLMD-8	O00154	369
PLMD-9	O00159	1047
PLMD-9	O00159	1049
PLMD-9	O00159	146
PLMD-9	O00159	151
PLMD-9	O00159	188
PLMD-9	O00159	269
PLMD-9	O00159	361
PLMD-9	O00159	383
PLMD-9	O00159	396
PLMD-9	O00159	404
PLMD-9	O00159	486
PLMD-9	O00159	578
PLMD-9	O00159	618
PLMD-9	O00159	647
PLMD-9	O00159	676
PLMD-9	O00159	721
PLMD-9	O00159	740
PLMD-9	O00159	868
PLMD-9	O00159	882
PLMD-10	O00160	116
PLMD-10	O00160	158
PLMD-10	O00160	170
PLMD-10	O00160	186
PLMD-10	O00160	194
PLMD-10	O00160	355
PLMD-10	O00160	442
PLMD-10	O00160	611
PLMD-10	O00160	673
PLMD-10	O00160	905
PLMD-11	O00161	100
PLMD-11	O00161	117
PLMD-11	O00161	141
PLMD-11	O00161	185
PLMD-11	O00161	40
PLMD-11	O00161	49
PLMD-11	O00161	64
PLMD-11	O00161	71
PLMD-11	O00161	97
PLMD-12	O00165	131
PLMD-12	O00165	205
PLMD-12	O00165	209
PLMD-12	O00165	215
PLMD-12	O00165	218
PLMD-13	O00170	103
PLMD-13	O00170	112
PLMD-13	O00170	15
PLMD-13	O00170	177
PLMD-13	O00170	201
PLMD-13	O00170	210
PLMD-13	O00170	266
PLMD-13	O00170	273
PLMD-13	O00170	290
PLMD-13	O00170	316
PLMD-13	O00170	33
PLMD-13	O00170	58
PLMD-13	O00170	67
PLMD-13	O00170	69
PLMD-14	O00178	475
PLMD-15	O00180	316
PLMD-16	O00182	297
PLMD-16	O00182	88
PLMD-17	O00186	11
PLMD-17	O00186	17
PLMD-17	O00186	19
PLMD-17	O00186	214
PLMD-17	O00186	220
PLMD-17	O00186	224
PLMD-17	O00186	230
PLMD-17	O00186	309
PLMD-17	O00186	321
PLMD-17	O00186	332
PLMD-17	O00186	333
PLMD-17	O00186	339
PLMD-17	O00186	343
PLMD-17	O00186	357
PLMD-17	O00186	359
PLMD-17	O00186	364
PLMD-17	O00186	367
PLMD-17	O00186	382
PLMD-17	O00186	384
PLMD-17	O00186	397
PLMD-17	O00186	404
PLMD-17	O00186	43
PLMD-17	O00186	431
PLMD-17	O00186	457
PLMD-17	O00186	479
PLMD-17	O00186	493
PLMD-17	O00186	555
PLMD-17	O00186	571
PLMD-17	O00186	585
PLMD-17	O00186	590
PLMD-17	O00186	86
PLMD-17	O00186	98
PLMD-18	O00189	11
PLMD-18	O00189	18
PLMD-18	O00189	238
PLMD-18	O00189	324
PLMD-18	O00189	353
PLMD-18	O00189	438
PLMD-19	O00192	860
PLMD-19	O00192	878
PLMD-19	O00192	884
PLMD-20	O00193	174
PLMD-20	O00193	179
PLMD-20	O00193	49
PLMD-20	O00193	50
PLMD-20	O00193	62
PLMD-20	O00193	74
PLMD-20	O00193	75
PLMD-20	O00193	91
PLMD-21	O00203	125
PLMD-21	O00203	168
PLMD-21	O00203	512
PLMD-21	O00203	523
PLMD-21	O00203	552
PLMD-21	O00203	596
PLMD-21	O00203	602
PLMD-21	O00203	658
PLMD-21	O00203	804
PLMD-22	O00212	120
PLMD-22	O00212	121
PLMD-22	O00212	19
PLMD-22	O00212	63
PLMD-23	O00213	48
PLMD-23	O00213	522
PLMD-23	O00213	660
PLMD-24	O00214	212
PLMD-24	O00214	222
PLMD-24	O00214	224
PLMD-24	O00214	237
PLMD-24	O00214	98
PLMD-25	O00217	49
PLMD-25	O00217	88
PLMD-26	O00219	542
PLMD-26	O00219	78
PLMD-27	O00220	171
PLMD-27	O00220	191
PLMD-27	O00220	36
PLMD-27	O00220	391
PLMD-27	O00220	443
PLMD-28	O00221	145
PLMD-29	O00222	837
PLMD-30	O00231	141
PLMD-30	O00231	175
PLMD-30	O00231	205
PLMD-30	O00231	223
PLMD-30	O00231	274
PLMD-30	O00231	288
PLMD-30	O00231	295
PLMD-30	O00231	304
PLMD-30	O00231	32
PLMD-30	O00231	325
PLMD-30	O00231	355
PLMD-30	O00231	358
PLMD-30	O00231	372
PLMD-30	O00231	373
PLMD-30	O00231	417
PLMD-30	O00231	419
PLMD-30	O00231	46
PLMD-30	O00231	59
PLMD-30	O00231	71
PLMD-30	O00231	82
PLMD-31	O00232	121
PLMD-31	O00232	147
PLMD-31	O00232	15
PLMD-31	O00232	153
PLMD-31	O00232	160
PLMD-31	O00232	179
PLMD-31	O00232	197
PLMD-31	O00232	212
PLMD-31	O00232	221
PLMD-31	O00232	262
PLMD-31	O00232	295
PLMD-31	O00232	33
PLMD-31	O00232	330
PLMD-31	O00232	36
PLMD-31	O00232	368
PLMD-31	O00232	419
PLMD-31	O00232	441
PLMD-31	O00232	448
PLMD-31	O00232	52
PLMD-31	O00232	92
PLMD-32	O00233	117
PLMD-32	O00233	123
PLMD-32	O00233	186
PLMD-32	O00233	198
PLMD-32	O00233	211
PLMD-32	O00233	48
PLMD-33	O00237	134
PLMD-33	O00237	190
PLMD-33	O00237	65
PLMD-34	O00238	342
PLMD-34	O00238	493
PLMD-35	O00241	182
PLMD-35	O00241	82
PLMD-35	O00241	97
PLMD-36	O00244	25
PLMD-36	O00244	30
PLMD-36	O00244	60
PLMD-37	O00254	374
PLMD-38	O00255	120
PLMD-38	O00255	315
PLMD-38	O00255	4
PLMD-38	O00255	609
PLMD-38	O00255	8
PLMD-40	O00257	114
PLMD-40	O00257	178
PLMD-40	O00257	212
PLMD-40	O00257	238
PLMD-40	O00257	249
PLMD-40	O00257	278
PLMD-40	O00257	280
PLMD-40	O00257	365
PLMD-40	O00257	38
PLMD-41	O00258	41
PLMD-41	O00258	57
PLMD-41	O00258	81
PLMD-41	O00258	85
PLMD-42	O00264	102
PLMD-42	O00264	105
PLMD-42	O00264	132
PLMD-42	O00264	136
PLMD-42	O00264	163
PLMD-42	O00264	172
PLMD-42	O00264	96
PLMD-43	O00267	1017
PLMD-43	O00267	1021
PLMD-43	O00267	1037
PLMD-43	O00267	1040
PLMD-43	O00267	1074
PLMD-43	O00267	143
PLMD-43	O00267	144
PLMD-43	O00267	147
PLMD-43	O00267	175
PLMD-43	O00267	199
PLMD-43	O00267	213
PLMD-43	O00267	231
PLMD-43	O00267	258
PLMD-43	O00267	287
PLMD-43	O00267	306
PLMD-43	O00267	323
PLMD-43	O00267	344
PLMD-43	O00267	414
PLMD-43	O00267	458
PLMD-43	O00267	566
PLMD-43	O00267	650
PLMD-43	O00267	69
PLMD-43	O00267	718
PLMD-44	O00268	605
PLMD-44	O00268	611
PLMD-44	O00268	987
PLMD-45	O00273	189
PLMD-45	O00273	208
PLMD-45	O00273	213
PLMD-45	O00273	248
PLMD-45	O00273	324
PLMD-46	O00291	144
PLMD-46	O00291	155
PLMD-46	O00291	17
PLMD-46	O00291	283
PLMD-46	O00291	395
PLMD-46	O00291	56
PLMD-46	O00291	877
PLMD-46	O00291	9
PLMD-48	O00299	113
PLMD-48	O00299	119
PLMD-48	O00299	131
PLMD-48	O00299	135
PLMD-48	O00299	138
PLMD-48	O00299	166
PLMD-48	O00299	183
PLMD-48	O00299	192
PLMD-48	O00299	193
PLMD-48	O00299	20
PLMD-48	O00299	241
PLMD-48	O00299	49
PLMD-48	O00299	57
PLMD-49	O00303	126
PLMD-49	O00303	154
PLMD-49	O00303	161
PLMD-49	O00303	162
PLMD-49	O00303	214
PLMD-49	O00303	238
PLMD-49	O00303	254
PLMD-49	O00303	297
PLMD-51	O00308	108
PLMD-51	O00308	17
PLMD-51	O00308	536
PLMD-51	O00308	54
PLMD-51	O00308	632
PLMD-51	O00308	820
PLMD-51	O00308	825
PLMD-51	O00308	856
PLMD-52	O00311	121
PLMD-52	O00311	179
PLMD-52	O00311	191
PLMD-52	O00311	207
PLMD-52	O00311	212
PLMD-52	O00311	227
PLMD-52	O00311	235
PLMD-52	O00311	253
PLMD-52	O00311	268
PLMD-52	O00311	274
PLMD-52	O00311	29
PLMD-52	O00311	30
PLMD-52	O00311	312
PLMD-52	O00311	331
PLMD-52	O00311	340
PLMD-52	O00311	358
PLMD-52	O00311	441
PLMD-52	O00311	445
PLMD-52	O00311	451
PLMD-52	O00311	492
PLMD-52	O00311	514
PLMD-52	O00311	515
PLMD-52	O00311	570
PLMD-52	O00311	86
PLMD-52	O00311	90
PLMD-53	O00321	294
PLMD-54	O00327	138
PLMD-54	O00327	205
PLMD-54	O00327	398
PLMD-54	O00327	409
PLMD-55	O00329	1030
PLMD-55	O00329	142
PLMD-55	O00329	372
PLMD-55	O00329	449
PLMD-55	O00329	46
PLMD-55	O00329	528
PLMD-55	O00329	533
PLMD-55	O00329	557
PLMD-55	O00329	684
PLMD-55	O00329	691
PLMD-55	O00329	693
PLMD-55	O00329	712
PLMD-55	O00329	841
PLMD-55	O00329	852
PLMD-55	O00329	862
PLMD-56	O00330	460
PLMD-58	O00391	194
PLMD-58	O00391	285
PLMD-58	O00391	676
PLMD-59	O00399	110
PLMD-60	O00400	135
PLMD-60	O00400	378
PLMD-60	O00400	497
PLMD-60	O00400	498
PLMD-60	O00400	63
PLMD-62	O00408	508
PLMD-62	O00408	880
PLMD-62	O00408	901
PLMD-63	O00410	107
PLMD-63	O00410	108
PLMD-63	O00410	134
PLMD-63	O00410	27
PLMD-63	O00410	353
PLMD-63	O00410	41
PLMD-63	O00410	436
PLMD-63	O00410	437
PLMD-63	O00410	503
PLMD-63	O00410	539
PLMD-63	O00410	548
PLMD-63	O00410	556
PLMD-63	O00410	613
PLMD-63	O00410	617
PLMD-63	O00410	671
PLMD-63	O00410	678
PLMD-63	O00410	690
PLMD-63	O00410	693
PLMD-63	O00410	800
PLMD-63	O00410	806
PLMD-63	O00410	963
PLMD-64	O00411	112
PLMD-64	O00411	1197
PLMD-64	O00411	154
PLMD-64	O00411	169
PLMD-64	O00411	201
PLMD-64	O00411	532
PLMD-64	O00411	842
PLMD-64	O00411	852
PLMD-65	O00418	162
PLMD-65	O00418	238
PLMD-65	O00418	341
PLMD-65	O00418	347
PLMD-65	O00418	447
PLMD-65	O00418	485
PLMD-65	O00418	517
PLMD-65	O00418	603
PLMD-65	O00418	65
PLMD-65	O00418	705
PLMD-67	O00422	104
PLMD-67	O00422	114
PLMD-67	O00422	126
PLMD-67	O00422	14
PLMD-67	O00422	24
PLMD-67	O00422	74
PLMD-68	O00425	138
PLMD-68	O00425	190
PLMD-68	O00425	192
PLMD-68	O00425	213
PLMD-68	O00425	223
PLMD-68	O00425	23
PLMD-68	O00425	234
PLMD-68	O00425	242
PLMD-68	O00425	26
PLMD-68	O00425	266
PLMD-68	O00425	272
PLMD-68	O00425	280
PLMD-68	O00425	429
PLMD-68	O00425	440
PLMD-68	O00425	450
PLMD-68	O00425	465
PLMD-68	O00425	475
PLMD-68	O00425	483
PLMD-68	O00425	505
PLMD-68	O00425	508
PLMD-68	O00425	552
PLMD-68	O00425	561
PLMD-68	O00425	567
PLMD-69	O00429	133
PLMD-69	O00429	160
PLMD-69	O00429	198
PLMD-69	O00429	238
PLMD-69	O00429	305
PLMD-69	O00429	418
PLMD-69	O00429	532
PLMD-69	O00429	535
PLMD-69	O00429	718
PLMD-71	O00442	141
PLMD-71	O00442	156
PLMD-71	O00442	163
PLMD-71	O00442	176
PLMD-71	O00442	191
PLMD-71	O00442	205
PLMD-71	O00442	208
PLMD-71	O00442	272
PLMD-71	O00442	83
PLMD-72	O00443	1062
PLMD-72	O00443	1088
PLMD-72	O00443	1090
PLMD-72	O00443	1096
PLMD-72	O00443	1107
PLMD-72	O00443	112
PLMD-72	O00443	1162
PLMD-72	O00443	1217
PLMD-72	O00443	1271
PLMD-72	O00443	1414
PLMD-72	O00443	1666
PLMD-72	O00443	1672
PLMD-72	O00443	229
PLMD-72	O00443	252
PLMD-72	O00443	261
PLMD-72	O00443	267
PLMD-72	O00443	278
PLMD-72	O00443	280
PLMD-72	O00443	301
PLMD-72	O00443	348
PLMD-72	O00443	41
PLMD-72	O00443	579
PLMD-72	O00443	613
PLMD-72	O00443	674
PLMD-72	O00443	872
PLMD-72	O00443	874
PLMD-72	O00443	881
PLMD-72	O00443	889
PLMD-72	O00443	898
PLMD-72	O00443	94
PLMD-73	O00444	13
PLMD-73	O00444	151
PLMD-73	O00444	162
PLMD-73	O00444	167
PLMD-73	O00444	321
PLMD-73	O00444	327
PLMD-73	O00444	329
PLMD-73	O00444	392
PLMD-73	O00444	436
PLMD-73	O00444	512
PLMD-73	O00444	8
PLMD-74	O00445	299
PLMD-75	O00458	174
PLMD-75	O00458	175
PLMD-75	O00458	263
PLMD-75	O00458	270
PLMD-75	O00458	416
PLMD-75	O00458	431
PLMD-76	O00459	343
PLMD-76	O00459	477
PLMD-76	O00459	639
PLMD-78	O00463	100
PLMD-78	O00463	154
PLMD-78	O00463	234
PLMD-78	O00463	256
PLMD-78	O00463	293
PLMD-78	O00463	353
PLMD-78	O00463	355
PLMD-78	O00463	375
PLMD-78	O00463	405
PLMD-78	O00463	493
PLMD-78	O00463	500
PLMD-78	O00463	534
PLMD-78	O00463	539
PLMD-78	O00463	8
PLMD-78	O00463	85
PLMD-78	O00463	89
PLMD-78	O00463	95
PLMD-79	O00468	1418
PLMD-80	O00469	135
PLMD-80	O00469	148
PLMD-80	O00469	161
PLMD-80	O00469	197
PLMD-80	O00469	204
PLMD-80	O00469	241
PLMD-80	O00469	341
PLMD-80	O00469	344
PLMD-80	O00469	358
PLMD-81	O00471	132
PLMD-81	O00471	259
PLMD-81	O00471	388
PLMD-81	O00471	40
PLMD-81	O00471	556
PLMD-82	O00472	333
PLMD-82	O00472	428
PLMD-82	O00472	491
PLMD-82	O00472	511
PLMD-82	O00472	545
PLMD-82	O00472	571
PLMD-82	O00472	584
PLMD-83	O00478	108
PLMD-83	O00478	123
PLMD-83	O00478	231
PLMD-83	O00478	83
PLMD-84	O00479	14
PLMD-84	O00479	18
PLMD-84	O00479	31
PLMD-84	O00479	47
PLMD-84	O00479	59
PLMD-84	O00479	90
PLMD-85	O00481	299
PLMD-85	O00481	334
PLMD-87	O00483	55
PLMD-87	O00483	63
PLMD-87	O00483	73
PLMD-87	O00483	75
PLMD-88	O00487	152
PLMD-88	O00487	154
PLMD-88	O00487	186
PLMD-88	O00487	209
PLMD-88	O00487	215
PLMD-88	O00487	222
PLMD-88	O00487	223
PLMD-88	O00487	239
PLMD-88	O00487	246
PLMD-88	O00487	253
PLMD-88	O00487	257
PLMD-88	O00487	264
PLMD-88	O00487	273
PLMD-88	O00487	277
PLMD-88	O00487	40
PLMD-88	O00487	43
PLMD-88	O00487	94
PLMD-89	O00488	90
PLMD-90	O00499	137
PLMD-90	O00499	146
PLMD-90	O00499	254
PLMD-90	O00499	272
PLMD-90	O00499	282
PLMD-91	O00505	112
PLMD-91	O00505	121
PLMD-91	O00505	16
PLMD-91	O00505	386
PLMD-91	O00505	48
PLMD-91	O00505	97
PLMD-92	O00506	142
PLMD-92	O00506	155
PLMD-92	O00506	171
PLMD-92	O00506	210
PLMD-92	O00506	22
PLMD-92	O00506	276
PLMD-93	O00507	1046
PLMD-93	O00507	1057
PLMD-93	O00507	1067
PLMD-93	O00507	1154
PLMD-93	O00507	1372
PLMD-93	O00507	1417
PLMD-93	O00507	1437
PLMD-93	O00507	1448
PLMD-93	O00507	1634
PLMD-93	O00507	1639
PLMD-93	O00507	1671
PLMD-93	O00507	1724
PLMD-93	O00507	1800
PLMD-93	O00507	1813
PLMD-93	O00507	1901
PLMD-93	O00507	1937
PLMD-93	O00507	219
PLMD-93	O00507	2220
PLMD-93	O00507	2361
PLMD-93	O00507	425
PLMD-93	O00507	487
PLMD-93	O00507	572
PLMD-93	O00507	667
PLMD-93	O00507	679
PLMD-93	O00507	746
PLMD-93	O00507	825
PLMD-93	O00507	838
PLMD-93	O00507	871
PLMD-93	O00507	885
PLMD-93	O00507	957
PLMD-93	O00507	959
PLMD-93	O00507	965
PLMD-96	O00522	122
PLMD-96	O00522	262
PLMD-96	O00522	400
PLMD-96	O00522	77
PLMD-97	O00526	123
PLMD-99	O00534	122
PLMD-99	O00534	160
PLMD-99	O00534	310
PLMD-99	O00534	358
PLMD-99	O00534	621
PLMD-100	O00541	115
PLMD-100	O00541	121
PLMD-100	O00541	152
PLMD-100	O00541	259
PLMD-100	O00541	26
PLMD-100	O00541	275
PLMD-100	O00541	325
PLMD-100	O00541	331
PLMD-100	O00541	41
PLMD-100	O00541	441
PLMD-100	O00541	521
PLMD-100	O00541	533
PLMD-100	O00541	583
PLMD-100	O00541	68
PLMD-100	O00541	7
PLMD-100	O00541	81
PLMD-100	O00541	86
PLMD-100	O00541	94
PLMD-100	O00541	98
PLMD-101	O00555	1343
PLMD-101	O00555	1542
PLMD-101	O00555	1867
PLMD-101	O00555	1868
PLMD-101	O00555	204
PLMD-101	O00555	2123
PLMD-101	O00555	378
PLMD-102	O00559	192
PLMD-103	O00560	11
PLMD-103	O00560	124
PLMD-103	O00560	14
PLMD-103	O00560	173
PLMD-103	O00560	179
PLMD-103	O00560	185
PLMD-103	O00560	214
PLMD-103	O00560	223
PLMD-104	O00562	747
PLMD-105	O00566	38
PLMD-105	O00566	44
PLMD-105	O00566	448
PLMD-105	O00566	479
PLMD-105	O00566	484
PLMD-105	O00566	51
PLMD-105	O00566	518
PLMD-105	O00566	555
PLMD-106	O00567	134
PLMD-106	O00567	143
PLMD-106	O00567	227
PLMD-106	O00567	230
PLMD-106	O00567	240
PLMD-106	O00567	242
PLMD-106	O00567	288
PLMD-106	O00567	320
PLMD-106	O00567	333
PLMD-106	O00567	375
PLMD-106	O00567	396
PLMD-106	O00567	422
PLMD-106	O00567	441
PLMD-106	O00567	478
PLMD-106	O00567	533
PLMD-106	O00567	87
PLMD-106	O00567	88
PLMD-106	O00567	89
PLMD-106	O00567	90
PLMD-107	O00571	118
PLMD-107	O00571	130
PLMD-107	O00571	208
PLMD-107	O00571	215
PLMD-107	O00571	217
PLMD-107	O00571	264
PLMD-107	O00571	335
PLMD-107	O00571	342
PLMD-107	O00571	373
PLMD-107	O00571	387
PLMD-107	O00571	418
PLMD-107	O00571	427
PLMD-107	O00571	452
PLMD-107	O00571	491
PLMD-107	O00571	50
PLMD-107	O00571	511
PLMD-107	O00571	55
PLMD-107	O00571	554
PLMD-107	O00571	64
PLMD-107	O00571	66
PLMD-107	O00571	81
PLMD-108	O00584	157
PLMD-110	O00587	210
PLMD-110	O00587	242
PLMD-110	O00587	287
PLMD-111	O00592	525
PLMD-111	O00592	526
PLMD-111	O00592	547
PLMD-112	O00622	203
PLMD-112	O00622	228
PLMD-112	O00622	241
PLMD-112	O00622	74
PLMD-112	O00622	88
PLMD-113	O00623	299
PLMD-114	O00625	34
PLMD-115	O00628	186
PLMD-116	O00629	16
PLMD-116	O00629	339
PLMD-116	O00629	6
PLMD-117	O00635	122
PLMD-117	O00635	137
PLMD-117	O00635	139
PLMD-117	O00635	142
PLMD-117	O00635	148
PLMD-117	O00635	158
PLMD-117	O00635	184
PLMD-117	O00635	195
PLMD-117	O00635	203
PLMD-117	O00635	222
PLMD-117	O00635	227
PLMD-117	O00635	236
PLMD-117	O00635	243
PLMD-117	O00635	278
PLMD-117	O00635	284
PLMD-117	O00635	285
PLMD-117	O00635	375
PLMD-119	O00716	206
PLMD-120	O00743	132
PLMD-120	O00743	17
PLMD-120	O00743	188
PLMD-120	O00743	219
PLMD-120	O00743	231
PLMD-120	O00743	245
PLMD-120	O00743	25
PLMD-120	O00743	275
PLMD-120	O00743	283
PLMD-120	O00743	8
PLMD-121	O00744	140
PLMD-121	O00744	149
PLMD-121	O00744	248
PLMD-121	O00744	56
PLMD-124	O00750	1002
PLMD-124	O00750	1027
PLMD-124	O00750	1047
PLMD-124	O00750	1065
PLMD-124	O00750	1083
PLMD-124	O00750	1140
PLMD-124	O00750	1152
PLMD-124	O00750	12
PLMD-124	O00750	1228
PLMD-124	O00750	1383
PLMD-124	O00750	1415
PLMD-124	O00750	1482
PLMD-124	O00750	152
PLMD-124	O00750	175
PLMD-124	O00750	201
PLMD-124	O00750	22
PLMD-124	O00750	241
PLMD-124	O00750	267
PLMD-124	O00750	427
PLMD-124	O00750	452
PLMD-124	O00750	465
PLMD-124	O00750	496
PLMD-124	O00750	50
PLMD-124	O00750	571
PLMD-124	O00750	617
PLMD-124	O00750	663
PLMD-124	O00750	70
PLMD-124	O00750	725
PLMD-124	O00750	752
PLMD-124	O00750	79
PLMD-124	O00750	801
PLMD-124	O00750	818
PLMD-124	O00750	837
PLMD-125	O00754	334
PLMD-125	O00754	740
PLMD-127	O00762	119
PLMD-127	O00762	121
PLMD-127	O00762	164
PLMD-127	O00762	172
PLMD-127	O00762	48
PLMD-127	O00762	61
PLMD-127	O00762	80
PLMD-127	O00762	97
PLMD-128	O00763	1413
PLMD-128	O00763	1473
PLMD-128	O00763	262
PLMD-128	O00763	274
PLMD-128	O00763	663
PLMD-129	O00764	119
PLMD-129	O00764	137
PLMD-129	O00764	139
PLMD-129	O00764	161
PLMD-129	O00764	258
PLMD-129	O00764	275
PLMD-129	O00764	76
PLMD-130	O00767	162
PLMD-130	O00767	189
PLMD-130	O00767	194
PLMD-130	O00767	196
PLMD-130	O00767	209
PLMD-130	O00767	337
PLMD-130	O00767	338
PLMD-130	O00767	34
PLMD-130	O00767	341
PLMD-130	O00767	357
PLMD-130	O00767	51
PLMD-130	O00767	60
PLMD-130	O00767	62
PLMD-130	O00767	68
PLMD-139	O03986	429
PLMD-140	O04019	335
PLMD-141	O04209	105
PLMD-141	O04209	107
PLMD-142	O04251	571
PLMD-142	O04251	776
PLMD-143	O04294	47
PLMD-143	O04294	48
PLMD-144	O04326	84
PLMD-145	O04331	191
PLMD-146	O04339	82
PLMD-147	O04342	148
PLMD-148	O04350	19
PLMD-148	O04350	26
PLMD-148	O04350	34
PLMD-149	O04378	58
PLMD-151	O04492	68
PLMD-152	O04499	417
PLMD-153	O04527	48
PLMD-154	O04539	225
PLMD-155	O04603	60
PLMD-156	O04619	7
PLMD-157	O04658	274
PLMD-158	O04848	11
PLMD-158	O04848	16
PLMD-158	O04848	18
PLMD-158	O04848	21
PLMD-158	O04848	28
PLMD-158	O04848	43
PLMD-158	O04848	46
PLMD-159	O04983	188
PLMD-159	O04983	396
PLMD-279	O08528	451
PLMD-279	O08528	488
PLMD-279	O08528	738
PLMD-279	O08528	763
PLMD-280	O08529	260
PLMD-280	O08529	280
PLMD-280	O08529	674
PLMD-281	O08530	341
PLMD-282	O08539	146
PLMD-282	O08539	211
PLMD-282	O08539	258
PLMD-282	O08539	272
PLMD-282	O08539	282
PLMD-282	O08539	35
PLMD-282	O08539	53
PLMD-282	O08539	73
PLMD-283	O08547	101
PLMD-283	O08547	102
PLMD-283	O08547	169
PLMD-283	O08547	38
PLMD-283	O08547	82
PLMD-284	O08550	1698
PLMD-285	O08553	20
PLMD-285	O08553	293
PLMD-285	O08553	345
PLMD-285	O08553	368
PLMD-285	O08553	374
PLMD-285	O08553	423
PLMD-285	O08553	472
PLMD-285	O08553	480
PLMD-285	O08553	511
PLMD-285	O08553	520
PLMD-285	O08553	525
PLMD-285	O08553	56
PLMD-285	O08553	6
PLMD-285	O08553	7
PLMD-287	O08562	1883
PLMD-288	O08564	260
PLMD-289	O08573	110
PLMD-289	O08573	116
PLMD-289	O08573	332
PLMD-289	O08573	76
PLMD-289	O08573	87
PLMD-290	O08579	116
PLMD-290	O08579	37
PLMD-290	O08579	80
PLMD-292	O08583	163
PLMD-292	O08583	233
PLMD-292	O08583	85
PLMD-293	O08585	111
PLMD-293	O08585	140
PLMD-293	O08585	210
PLMD-293	O08585	229
PLMD-294	O08586	66
PLMD-294	O08586	80
PLMD-296	O08590	488
PLMD-297	O08599	120
PLMD-297	O08599	13
PLMD-297	O08599	184
PLMD-297	O08599	196
PLMD-297	O08599	208
PLMD-297	O08599	225
PLMD-297	O08599	294
PLMD-297	O08599	308
PLMD-297	O08599	364
PLMD-297	O08599	382
PLMD-297	O08599	483
PLMD-297	O08599	497
PLMD-297	O08599	92
PLMD-299	O08601	271
PLMD-299	O08601	609
PLMD-300	O08609	189
PLMD-301	O08623	13
PLMD-301	O08623	138
PLMD-301	O08623	154
PLMD-301	O08623	312
PLMD-301	O08623	434
PLMD-301	O08623	89
PLMD-302	O08629	321
PLMD-303	O08638	232
PLMD-303	O08638	547
PLMD-303	O08638	83
PLMD-304	O08651	137
PLMD-304	O08651	58
PLMD-309	O08663	281
PLMD-309	O08663	289
PLMD-309	O08663	348
PLMD-309	O08663	427
PLMD-310	O08677	64
PLMD-310	O08677	75
PLMD-311	O08688	24
PLMD-311	O08688	339
PLMD-311	O08688	42
PLMD-312	O08697	71
PLMD-313	O08700	257
PLMD-313	O08700	483
PLMD-315	O08705	151
PLMD-315	O08705	322
PLMD-315	O08705	336
PLMD-316	O08709	106
PLMD-316	O08709	144
PLMD-316	O08709	173
PLMD-316	O08709	182
PLMD-316	O08709	183
PLMD-316	O08709	199
PLMD-316	O08709	209
PLMD-316	O08709	56
PLMD-316	O08709	63
PLMD-316	O08709	97
PLMD-317	O08715	135
PLMD-317	O08715	588
PLMD-317	O08715	627
PLMD-319	O08730	325
PLMD-320	O08739	431
PLMD-320	O08739	501
PLMD-322	O08746	796
PLMD-323	O08747	429
PLMD-324	O08749	143
PLMD-324	O08749	334
PLMD-324	O08749	505
PLMD-325	O08756	212
PLMD-325	O08756	9
PLMD-326	O08759	118
PLMD-326	O08759	190
PLMD-326	O08759	28
PLMD-326	O08759	310
PLMD-326	O08759	318
PLMD-326	O08759	325
PLMD-326	O08759	345
PLMD-326	O08759	368
PLMD-326	O08759	416
PLMD-326	O08759	430
PLMD-326	O08759	463
PLMD-326	O08759	547
PLMD-326	O08759	548
PLMD-326	O08759	69
PLMD-326	O08759	697
PLMD-326	O08759	706
PLMD-326	O08759	719
PLMD-326	O08759	75
PLMD-326	O08759	817
PLMD-326	O08759	819
PLMD-326	O08759	824
PLMD-326	O08759	859
PLMD-326	O08759	865
PLMD-326	O08759	88
PLMD-326	O08759	99
PLMD-330	O08785	186
PLMD-331	O08788	1161
PLMD-331	O08788	1238
PLMD-331	O08788	556
PLMD-333	O08797	271
PLMD-336	O08808	494
PLMD-336	O08808	541
PLMD-337	O08810	351
PLMD-337	O08810	404
PLMD-337	O08810	408
PLMD-337	O08810	712
PLMD-338	O08811	507
PLMD-341	O08835	72
PLMD-342	O08838	141
PLMD-342	O08838	671
PLMD-343	O08839	164
PLMD-343	O08839	214
PLMD-343	O08839	258
PLMD-343	O08839	272
PLMD-343	O08839	282
PLMD-343	O08839	35
PLMD-343	O08839	40
PLMD-343	O08839	53
PLMD-343	O08839	7
PLMD-343	O08839	73
PLMD-344	O08848	312
PLMD-344	O08848	342
PLMD-345	O08856	129
PLMD-346	O08863	168
PLMD-347	O08873	540
PLMD-348	O08911	168
PLMD-349	O08914	142
PLMD-349	O08914	255
PLMD-349	O08914	57
PLMD-350	O08915	266
PLMD-351	O08917	392
PLMD-351	O08917	423
PLMD-351	O08917	78
PLMD-353	O08966	309
PLMD-353	O08966	319
PLMD-353	O08966	540
PLMD-353	O08966	552
PLMD-354	O08967	83
PLMD-355	O08972	105
PLMD-355	O08972	194
PLMD-357	O08992	186
PLMD-358	O08997	25
PLMD-358	O08997	39
PLMD-358	O08997	57
PLMD-358	O08997	60
PLMD-360	O09005	278
PLMD-361	O09012	170
PLMD-361	O09012	205
PLMD-361	O09012	210
PLMD-361	O09012	218
PLMD-361	O09012	28
PLMD-361	O09012	280
PLMD-361	O09012	302
PLMD-361	O09012	456
PLMD-362	O09014	291
PLMD-363	O09030	383
PLMD-364	O09032	209
PLMD-364	O09032	95
PLMD-366	O09044	100
PLMD-366	O09044	117
PLMD-366	O09044	185
PLMD-366	O09044	64
PLMD-366	O09044	71
PLMD-367	O09061	163
PLMD-367	O09061	203
PLMD-369	O09106	361
PLMD-369	O09106	74
PLMD-369	O09106	89
PLMD-370	O09110	243
PLMD-370	O09110	80
PLMD-372	O09126	774
PLMD-372	O09126	778
PLMD-373	O09131	101
PLMD-373	O09131	11
PLMD-373	O09131	122
PLMD-373	O09131	152
PLMD-373	O09131	189
PLMD-374	O09158	115
PLMD-374	O09158	116
PLMD-374	O09158	127
PLMD-374	O09158	141
PLMD-374	O09158	143
PLMD-374	O09158	166
PLMD-374	O09158	250
PLMD-374	O09158	266
PLMD-374	O09158	282
PLMD-374	O09158	330
PLMD-374	O09158	379
PLMD-374	O09158	390
PLMD-374	O09158	421
PLMD-374	O09158	424
PLMD-374	O09158	487
PLMD-374	O09158	66
PLMD-374	O09158	96
PLMD-375	O09161	172
PLMD-375	O09161	40
PLMD-375	O09161	64
PLMD-376	O09164	203
PLMD-377	O09165	113
PLMD-377	O09165	187
PLMD-377	O09165	55
PLMD-377	O09165	79
PLMD-378	O09167	122
PLMD-380	O09172	263
PLMD-380	O09172	270
PLMD-380	O09172	90
PLMD-381	O09173	104
PLMD-381	O09173	109
PLMD-381	O09173	160
PLMD-381	O09173	162
PLMD-381	O09173	248
PLMD-381	O09173	252
PLMD-381	O09173	327
PLMD-381	O09173	353
PLMD-381	O09173	380
PLMD-381	O09173	414
PLMD-381	O09173	425
PLMD-381	O09173	71
PLMD-381	O09173	98
PLMD-382	O09174	100
PLMD-382	O09174	117
PLMD-382	O09174	134
PLMD-382	O09174	204
PLMD-386	O13297	185
PLMD-386	O13297	27
PLMD-386	O13297	29
PLMD-389	O13516	10
PLMD-389	O13516	115
PLMD-389	O13516	120
PLMD-389	O13516	138
PLMD-389	O13516	154
PLMD-389	O13516	16
PLMD-389	O13516	180
PLMD-389	O13516	29
PLMD-389	O13516	91
PLMD-389	O13516	92
PLMD-390	O13525	192
PLMD-391	O13527	1045
PLMD-391	O13527	1150
PLMD-391	O13527	1172
PLMD-391	O13527	1180
PLMD-391	O13527	189
PLMD-391	O13527	193
PLMD-391	O13527	291
PLMD-391	O13527	333
PLMD-391	O13527	631
PLMD-391	O13527	683
PLMD-391	O13527	842
PLMD-391	O13527	990
PLMD-392	O13535	1530
PLMD-392	O13535	245
PLMD-392	O13535	288
PLMD-392	O13535	360
PLMD-392	O13535	395
PLMD-392	O13535	406
PLMD-392	O13535	457
PLMD-392	O13535	529
PLMD-392	O13535	607
PLMD-394	O13547	134
PLMD-394	O13547	146
PLMD-394	O13547	161
PLMD-394	O13547	61
PLMD-395	O13559	1132
PLMD-395	O13559	1171
PLMD-395	O13559	1254
PLMD-395	O13559	226
PLMD-395	O13559	64
PLMD-396	O13563	117
PLMD-396	O13563	144
PLMD-396	O13563	146
PLMD-398	O13585	527
PLMD-398	O13585	69
PLMD-401	O14455	16
PLMD-401	O14455	25
PLMD-401	O14455	84
PLMD-401	O14455	86
PLMD-402	O14467	102
PLMD-402	O14467	106
PLMD-402	O14467	46
PLMD-402	O14467	47
PLMD-403	O14468	54
PLMD-405	O14495	15
PLMD-405	O14495	293
PLMD-405	O14495	8
PLMD-406	O14497	1093
PLMD-406	O14497	1201
PLMD-406	O14497	1230
PLMD-406	O14497	1662
PLMD-406	O14497	1752
PLMD-406	O14497	1815
PLMD-406	O14497	1830
PLMD-406	O14497	1962
PLMD-406	O14497	1979
PLMD-406	O14497	2003
PLMD-406	O14497	2020
PLMD-406	O14497	2033
PLMD-406	O14497	2146
PLMD-406	O14497	26
PLMD-406	O14497	327
PLMD-406	O14497	51
PLMD-408	O14503	105
PLMD-408	O14503	117
PLMD-408	O14503	159
PLMD-408	O14503	167
PLMD-408	O14503	217
PLMD-408	O14503	251
PLMD-408	O14503	262
PLMD-408	O14503	279
PLMD-408	O14503	288
PLMD-408	O14503	38
PLMD-408	O14503	401
PLMD-409	O14508	38
PLMD-412	O14523	271
PLMD-412	O14523	352
PLMD-413	O14524	103
PLMD-413	O14524	137
PLMD-413	O14524	357
PLMD-413	O14524	375
PLMD-413	O14524	75
PLMD-414	O14525	191
PLMD-414	O14525	281
PLMD-415	O14526	181
PLMD-415	O14526	192
PLMD-415	O14526	256
PLMD-415	O14526	262
PLMD-415	O14526	31
PLMD-415	O14526	814
PLMD-417	O14530	116
PLMD-417	O14530	117
PLMD-417	O14530	130
PLMD-417	O14530	141
PLMD-417	O14530	150
PLMD-417	O14530	153
PLMD-417	O14530	200
PLMD-417	O14530	35
PLMD-417	O14530	62
PLMD-417	O14530	87
PLMD-418	O14531	210
PLMD-418	O14531	268
PLMD-418	O14531	293
PLMD-418	O14531	345
PLMD-419	O14543	28
PLMD-420	O14544	114
PLMD-421	O14545	101
PLMD-421	O14545	103
PLMD-421	O14545	126
PLMD-421	O14545	129
PLMD-421	O14545	142
PLMD-421	O14545	231
PLMD-421	O14545	283
PLMD-421	O14545	43
PLMD-421	O14545	438
PLMD-421	O14545	485
PLMD-421	O14545	65
PLMD-421	O14545	77
PLMD-422	O14548	11
PLMD-422	O14548	27
PLMD-422	O14548	78
PLMD-425	O14561	88
PLMD-425	O14561	97
PLMD-426	O14562	100
PLMD-426	O14562	111
PLMD-426	O14562	113
PLMD-426	O14562	126
PLMD-426	O14562	130
PLMD-426	O14562	137
PLMD-426	O14562	149
PLMD-426	O14562	167
PLMD-426	O14562	175
PLMD-426	O14562	196
PLMD-426	O14562	207
PLMD-426	O14562	224
PLMD-426	O14562	245
PLMD-426	O14562	305
PLMD-426	O14562	89
PLMD-426	O14562	94
PLMD-426	O14562	96
PLMD-427	O14576	4
PLMD-427	O14576	42
PLMD-428	O14578	1108
PLMD-428	O14578	117
PLMD-428	O14578	126
PLMD-428	O14578	1391
PLMD-428	O14578	1571
PLMD-428	O14578	223
PLMD-428	O14578	236
PLMD-428	O14578	245
PLMD-428	O14578	323
PLMD-428	O14578	350
PLMD-428	O14578	380
PLMD-428	O14578	443
PLMD-428	O14578	494
PLMD-428	O14578	518
PLMD-428	O14578	71
PLMD-428	O14578	95
PLMD-429	O14579	211
PLMD-429	O14579	265
PLMD-429	O14579	278
PLMD-429	O14579	288
PLMD-429	O14579	293
PLMD-429	O14579	42
PLMD-429	O14579	65
PLMD-429	O14579	74
PLMD-430	O14593	107
PLMD-430	O14593	112
PLMD-430	O14593	119
PLMD-430	O14593	155
PLMD-430	O14593	204
PLMD-430	O14593	237
PLMD-430	O14593	248
PLMD-431	O14595	168
PLMD-431	O14595	20
PLMD-431	O14595	26
PLMD-431	O14595	63
PLMD-432	O14602	104
PLMD-432	O14602	114
PLMD-432	O14602	23
PLMD-432	O14602	29
PLMD-432	O14602	40
PLMD-432	O14602	56
PLMD-432	O14602	67
PLMD-432	O14602	68
PLMD-432	O14602	7
PLMD-432	O14602	88
PLMD-432	O14602	94
PLMD-433	O14604	15
PLMD-434	O14607	1041
PLMD-434	O14607	1052
PLMD-434	O14607	1207
PLMD-434	O14607	222
PLMD-434	O14607	392
PLMD-434	O14607	911
PLMD-434	O14607	966
PLMD-435	O14617	1073
PLMD-435	O14617	118
PLMD-435	O14617	159
PLMD-435	O14617	16
PLMD-435	O14617	176
PLMD-435	O14617	189
PLMD-435	O14617	191
PLMD-435	O14617	216
PLMD-435	O14617	320
PLMD-435	O14617	352
PLMD-435	O14617	370
PLMD-435	O14617	4
PLMD-435	O14617	44
PLMD-435	O14617	537
PLMD-435	O14617	55
PLMD-435	O14617	588
PLMD-435	O14617	610
PLMD-435	O14617	691
PLMD-435	O14617	7
PLMD-435	O14617	739
PLMD-435	O14617	749
PLMD-435	O14617	808
PLMD-435	O14617	962
PLMD-436	O14618	189
PLMD-436	O14618	216
PLMD-436	O14618	241
PLMD-436	O14618	76
PLMD-437	O14628	169
PLMD-437	O14628	187
PLMD-437	O14628	196
PLMD-437	O14628	199
PLMD-437	O14628	214
PLMD-437	O14628	220
PLMD-437	O14628	223
PLMD-437	O14628	242
PLMD-437	O14628	245
PLMD-437	O14628	298
PLMD-437	O14628	310
PLMD-437	O14628	317
PLMD-437	O14628	383
PLMD-437	O14628	408
PLMD-437	O14628	411
PLMD-437	O14628	427
PLMD-437	O14628	464
PLMD-437	O14628	473
PLMD-437	O14628	548
PLMD-437	O14628	60
PLMD-437	O14628	66
PLMD-438	O14639	234
PLMD-438	O14639	244
PLMD-438	O14639	275
PLMD-438	O14639	384
PLMD-438	O14639	417
PLMD-438	O14639	529
PLMD-438	O14639	546
PLMD-438	O14639	549
PLMD-438	O14639	652
PLMD-439	O14640	285
PLMD-439	O14640	337
PLMD-439	O14640	412
PLMD-439	O14640	469
PLMD-440	O14641	343
PLMD-440	O14641	353
PLMD-440	O14641	428
PLMD-440	O14641	477
PLMD-440	O14641	484
PLMD-440	O14641	58
PLMD-440	O14641	615
PLMD-441	O14646	1062
PLMD-441	O14646	1160
PLMD-441	O14646	1196
PLMD-441	O14646	1330
PLMD-441	O14646	1412
PLMD-441	O14646	1624
PLMD-441	O14646	285
PLMD-441	O14646	353
PLMD-441	O14646	401
PLMD-441	O14646	997
PLMD-442	O14647	435
PLMD-442	O14647	436
PLMD-442	O14647	472
PLMD-443	O14653	159
PLMD-443	O14653	164
PLMD-443	O14653	27
PLMD-444	O14654	202
PLMD-444	O14654	240
PLMD-444	O14654	248
PLMD-444	O14654	477
PLMD-444	O14654	598
PLMD-444	O14654	618
PLMD-444	O14654	623
PLMD-444	O14654	646
PLMD-444	O14654	671
PLMD-444	O14654	674
PLMD-444	O14654	729
PLMD-444	O14654	803
PLMD-444	O14654	835
PLMD-444	O14654	843
PLMD-444	O14654	866
PLMD-444	O14654	875
PLMD-444	O14654	897
PLMD-444	O14654	928
PLMD-444	O14654	99
PLMD-445	O14656	275
PLMD-445	O14656	309
PLMD-445	O14656	325
PLMD-445	O14656	53
PLMD-446	O14662	185
PLMD-446	O14662	281
PLMD-446	O14662	298
PLMD-446	O14662	301
PLMD-446	O14662	72
PLMD-447	O14668	10
PLMD-447	O14668	66
PLMD-448	O14672	166
PLMD-448	O14672	184
PLMD-448	O14672	284
PLMD-448	O14672	410
PLMD-448	O14672	45
PLMD-448	O14672	601
PLMD-448	O14672	714
PLMD-448	O14672	721
PLMD-448	O14672	93
PLMD-449	O14678	225
PLMD-449	O14678	427
PLMD-449	O14678	479
PLMD-450	O14681	17
PLMD-450	O14681	323
PLMD-450	O14681	6
PLMD-451	O14682	316
PLMD-451	O14682	318
PLMD-451	O14682	331
PLMD-451	O14682	412
PLMD-451	O14682	443
PLMD-451	O14682	520
PLMD-451	O14682	527
PLMD-452	O14683	26
PLMD-452	O14683	43
PLMD-453	O14684	120
PLMD-454	O14686	1283
PLMD-454	O14686	1420
PLMD-454	O14686	1466
PLMD-454	O14686	1562
PLMD-454	O14686	1578
PLMD-454	O14686	1640
PLMD-454	O14686	1712
PLMD-454	O14686	1751
PLMD-454	O14686	1752
PLMD-454	O14686	1763
PLMD-454	O14686	1822
PLMD-454	O14686	1840
PLMD-454	O14686	1896
PLMD-454	O14686	2755
PLMD-454	O14686	4465
PLMD-454	O14686	4553
PLMD-454	O14686	4848
PLMD-454	O14686	4858
PLMD-454	O14686	4880
PLMD-454	O14686	5276
PLMD-454	O14686	5378
PLMD-456	O14713	158
PLMD-456	O14713	199
PLMD-457	O14715	1057
PLMD-457	O14715	106
PLMD-457	O14715	1065
PLMD-457	O14715	1085
PLMD-457	O14715	1120
PLMD-457	O14715	1142
PLMD-457	O14715	1160
PLMD-457	O14715	1162
PLMD-457	O14715	1180
PLMD-457	O14715	1198
PLMD-457	O14715	1202
PLMD-457	O14715	1205
PLMD-457	O14715	1214
PLMD-457	O14715	123
PLMD-457	O14715	1303
PLMD-457	O14715	133
PLMD-457	O14715	135
PLMD-457	O14715	1374
PLMD-457	O14715	1382
PLMD-457	O14715	1390
PLMD-457	O14715	1403
PLMD-457	O14715	1420
PLMD-457	O14715	1448
PLMD-457	O14715	1458
PLMD-457	O14715	1464
PLMD-457	O14715	1469
PLMD-457	O14715	1490
PLMD-457	O14715	1555
PLMD-457	O14715	1578
PLMD-457	O14715	1595
PLMD-457	O14715	1605
PLMD-457	O14715	1616
PLMD-457	O14715	1618
PLMD-457	O14715	1690
PLMD-457	O14715	1704
PLMD-457	O14715	1723
PLMD-457	O14715	1748
PLMD-457	O14715	182
PLMD-457	O14715	225
PLMD-457	O14715	28
PLMD-457	O14715	34
PLMD-457	O14715	380
PLMD-457	O14715	397
PLMD-457	O14715	40
PLMD-457	O14715	409
PLMD-457	O14715	568
PLMD-457	O14715	608
PLMD-457	O14715	609
PLMD-457	O14715	690
PLMD-457	O14715	733
PLMD-457	O14715	734
PLMD-457	O14715	764
PLMD-457	O14715	776
PLMD-457	O14715	784
PLMD-457	O14715	791
PLMD-457	O14715	822
PLMD-457	O14715	823
PLMD-457	O14715	923
PLMD-457	O14715	938
PLMD-457	O14715	94
PLMD-458	O14717	122
PLMD-458	O14717	204
PLMD-459	O14727	198
PLMD-459	O14727	224
PLMD-459	O14727	267
PLMD-459	O14727	277
PLMD-459	O14727	288
PLMD-459	O14727	290
PLMD-459	O14727	380
PLMD-459	O14727	643
PLMD-459	O14727	733
PLMD-459	O14727	756
PLMD-459	O14727	768
PLMD-459	O14727	820
PLMD-459	O14727	916
PLMD-460	O14730	102
PLMD-460	O14730	108
PLMD-460	O14730	146
PLMD-460	O14730	152
PLMD-460	O14730	158
PLMD-460	O14730	160
PLMD-460	O14730	165
PLMD-460	O14730	197
PLMD-460	O14730	207
PLMD-460	O14730	236
PLMD-460	O14730	290
PLMD-460	O14730	293
PLMD-460	O14730	300
PLMD-460	O14730	304
PLMD-460	O14730	307
PLMD-460	O14730	318
PLMD-460	O14730	452
PLMD-460	O14730	456
PLMD-460	O14730	502
PLMD-460	O14730	508
PLMD-461	O14732	184
PLMD-461	O14732	89
PLMD-462	O14733	18
PLMD-462	O14733	245
PLMD-462	O14733	258
PLMD-462	O14733	296
PLMD-462	O14733	326
PLMD-462	O14733	373
PLMD-462	O14733	400
PLMD-462	O14733	9
PLMD-462	O14733	95
PLMD-463	O14734	188
PLMD-463	O14734	52
PLMD-463	O14734	91
PLMD-464	O14735	121
PLMD-465	O14737	105
PLMD-465	O14737	110
PLMD-465	O14737	20
PLMD-465	O14737	33
PLMD-465	O14737	63
PLMD-465	O14737	68
PLMD-465	O14737	97
PLMD-465	O14737	98
PLMD-466	O14744	200
PLMD-466	O14744	227
PLMD-466	O14744	240
PLMD-466	O14744	241
PLMD-466	O14744	329
PLMD-466	O14744	333
PLMD-466	O14744	387
PLMD-466	O14744	479
PLMD-466	O14744	490
PLMD-466	O14744	60
PLMD-466	O14744	85
PLMD-466	O14744	95
PLMD-466	O14744	98
PLMD-467	O14745	101
PLMD-467	O14745	158
PLMD-467	O14745	159
PLMD-467	O14745	210
PLMD-467	O14745	227
PLMD-467	O14745	241
PLMD-467	O14745	350
PLMD-467	O14745	351
PLMD-467	O14745	50
PLMD-467	O14745	69
PLMD-468	O14756	64
PLMD-469	O14757	132
PLMD-469	O14757	145
PLMD-469	O14757	166
PLMD-469	O14757	180
PLMD-469	O14757	225
PLMD-469	O14757	233
PLMD-469	O14757	244
PLMD-469	O14757	260
PLMD-469	O14757	261
PLMD-469	O14757	292
PLMD-469	O14757	313
PLMD-469	O14757	383
PLMD-469	O14757	388
PLMD-469	O14757	399
PLMD-469	O14757	405
PLMD-469	O14757	406
PLMD-469	O14757	436
PLMD-469	O14757	445
PLMD-469	O14757	461
PLMD-469	O14757	53
PLMD-469	O14757	54
PLMD-469	O14757	60
PLMD-470	O14763	245
PLMD-471	O14764	118
PLMD-471	O14764	229
PLMD-471	O14764	402
PLMD-472	O14772	444
PLMD-473	O14773	346
PLMD-474	O14775	115
PLMD-474	O14775	117
PLMD-474	O14775	180
PLMD-474	O14775	58
PLMD-474	O14775	65
PLMD-474	O14775	74
PLMD-475	O14776	1016
PLMD-475	O14776	1055
PLMD-475	O14776	146
PLMD-475	O14776	444
PLMD-475	O14776	459
PLMD-475	O14776	522
PLMD-475	O14776	579
PLMD-475	O14776	585
PLMD-475	O14776	586
PLMD-475	O14776	624
PLMD-475	O14776	640
PLMD-475	O14776	683
PLMD-475	O14776	687
PLMD-475	O14776	700
PLMD-475	O14776	711
PLMD-475	O14776	740
PLMD-475	O14776	756
PLMD-475	O14776	765
PLMD-475	O14776	789
PLMD-475	O14776	944
PLMD-475	O14776	992
PLMD-476	O14777	123
PLMD-476	O14777	127
PLMD-476	O14777	156
PLMD-476	O14777	255
PLMD-476	O14777	26
PLMD-476	O14777	264
PLMD-476	O14777	271
PLMD-476	O14777	288
PLMD-476	O14777	300
PLMD-476	O14777	309
PLMD-476	O14777	327
PLMD-476	O14777	346
PLMD-476	O14777	35
PLMD-476	O14777	360
PLMD-476	O14777	37
PLMD-476	O14777	393
PLMD-476	O14777	400
PLMD-476	O14777	405
PLMD-476	O14777	417
PLMD-476	O14777	433
PLMD-476	O14777	452
PLMD-476	O14777	462
PLMD-476	O14777	47
PLMD-476	O14777	504
PLMD-476	O14777	519
PLMD-476	O14777	577
PLMD-476	O14777	59
PLMD-476	O14777	606
PLMD-476	O14777	624
PLMD-476	O14777	89
PLMD-477	O14782	241
PLMD-477	O14782	488
PLMD-477	O14782	493
PLMD-478	O14786	106
PLMD-478	O14786	166
PLMD-478	O14786	53
PLMD-478	O14786	744
PLMD-478	O14786	764
PLMD-478	O14786	913
PLMD-479	O14787	317
PLMD-479	O14787	334
PLMD-479	O14787	374
PLMD-479	O14787	484
PLMD-479	O14787	491
PLMD-479	O14787	71
PLMD-479	O14787	817
PLMD-479	O14787	862
PLMD-479	O14787	888
PLMD-482	O14792	128
PLMD-482	O14792	169
PLMD-482	O14792	189
PLMD-482	O14792	33
PLMD-483	O14795	19
PLMD-484	O14802	1013
PLMD-484	O14802	1071
PLMD-484	O14802	1078
PLMD-484	O14802	1091
PLMD-484	O14802	1157
PLMD-484	O14802	1182
PLMD-484	O14802	1222
PLMD-484	O14802	1224
PLMD-484	O14802	1242
PLMD-484	O14802	1256
PLMD-484	O14802	149
PLMD-484	O14802	184
PLMD-484	O14802	228
PLMD-484	O14802	246
PLMD-484	O14802	271
PLMD-484	O14802	388
PLMD-484	O14802	39
PLMD-484	O14802	395
PLMD-484	O14802	398
PLMD-484	O14802	406
PLMD-484	O14802	433
PLMD-484	O14802	445
PLMD-484	O14802	481
PLMD-484	O14802	526
PLMD-484	O14802	580
PLMD-484	O14802	590
PLMD-484	O14802	65
PLMD-484	O14802	652
PLMD-484	O14802	660
PLMD-484	O14802	711
PLMD-484	O14802	713
PLMD-484	O14802	722
PLMD-484	O14802	723
PLMD-484	O14802	735
PLMD-484	O14802	773
PLMD-484	O14802	823
PLMD-484	O14802	831
PLMD-484	O14802	864
PLMD-484	O14802	877
PLMD-484	O14802	986
PLMD-486	O14813	103
PLMD-486	O14813	155
PLMD-486	O14813	76
PLMD-486	O14813	87
PLMD-488	O14817	121
PLMD-488	O14817	187
PLMD-489	O14818	115
PLMD-489	O14818	157
PLMD-489	O14818	174
PLMD-489	O14818	193
PLMD-489	O14818	204
PLMD-489	O14818	218
PLMD-489	O14818	227
PLMD-489	O14818	234
PLMD-489	O14818	27
PLMD-489	O14818	28
PLMD-489	O14818	48
PLMD-489	O14818	52
PLMD-489	O14818	61
PLMD-491	O14828	101
PLMD-491	O14828	102
PLMD-491	O14828	109
PLMD-491	O14828	313
PLMD-491	O14828	74
PLMD-491	O14828	81
PLMD-492	O14830	634
PLMD-493	O14832	108
PLMD-493	O14832	310
PLMD-493	O14832	94
PLMD-494	O14835	51
PLMD-495	O14841	154
PLMD-495	O14841	385
PLMD-495	O14841	906
PLMD-497	O14867	100
PLMD-497	O14867	127
PLMD-497	O14867	156
PLMD-498	O14874	184
PLMD-498	O14874	48
PLMD-499	O14879	156
PLMD-499	O14879	249
PLMD-499	O14879	6
PLMD-500	O14880	111
PLMD-500	O14880	149
PLMD-500	O14880	37
PLMD-501	O14893	125
PLMD-501	O14893	145
PLMD-501	O14893	146
PLMD-501	O14893	75
PLMD-501	O14893	79
PLMD-502	O14896	66
PLMD-503	O14901	131
PLMD-506	O14907	116
PLMD-506	O14907	76
PLMD-507	O14908	10
PLMD-507	O14908	128
PLMD-507	O14908	199
PLMD-507	O14908	210
PLMD-507	O14908	216
PLMD-507	O14908	263
PLMD-507	O14908	267
PLMD-507	O14908	80
PLMD-508	O14910	191
PLMD-508	O14910	91
PLMD-509	O14920	106
PLMD-509	O14920	147
PLMD-509	O14920	163
PLMD-509	O14920	301
PLMD-509	O14920	337
PLMD-509	O14920	418
PLMD-509	O14920	44
PLMD-509	O14920	531
PLMD-509	O14920	555
PLMD-509	O14920	703
PLMD-510	O14924	1115
PLMD-511	O14925	101
PLMD-511	O14925	68
PLMD-512	O14929	110
PLMD-512	O14929	15
PLMD-512	O14929	20
PLMD-512	O14929	26
PLMD-512	O14929	280
PLMD-512	O14929	284
PLMD-512	O14929	292
PLMD-512	O14929	304
PLMD-512	O14929	320
PLMD-512	O14929	36
PLMD-512	O14929	365
PLMD-512	O14929	375
PLMD-512	O14929	70
PLMD-512	O14929	9
PLMD-512	O14929	94
PLMD-513	O14933	138
PLMD-513	O14933	16
PLMD-513	O14933	9
PLMD-514	O14936	41
PLMD-514	O14936	410
PLMD-514	O14936	554
PLMD-514	O14936	60
PLMD-514	O14936	611
PLMD-514	O14936	665
PLMD-514	O14936	825
PLMD-515	O14939	118
PLMD-515	O14939	292
PLMD-515	O14939	388
PLMD-515	O14939	509
PLMD-515	O14939	517
PLMD-515	O14939	656
PLMD-515	O14939	80
PLMD-516	O14949	33
PLMD-516	O14949	73
PLMD-517	O14950	13
PLMD-517	O14950	150
PLMD-517	O14950	151
PLMD-517	O14950	168
PLMD-517	O14950	35
PLMD-517	O14950	51
PLMD-518	O14957	51
PLMD-519	O14964	126
PLMD-519	O14964	136
PLMD-519	O14964	146
PLMD-519	O14964	192
PLMD-519	O14964	196
PLMD-519	O14964	202
[truncated: 120,091 more rows]
