# Supplementary material for: CURTAIN—A unique web-based tool for exploration and sharing of MS-based proteomics data
Source: Proc Natl Acad Sci U S A. 2024 Feb 7;121(7):e2312676121. doi: 10.1073/pnas.2312676121 (PMC10873628; doi:10.1073/pnas.2312676121)
Supplement: Supplementary file 10 — Code S02 (ZIP) [file pnas.2312676121.sd09.zip › Alessi-Lab-curtainPTM-4e27155/docs/assets/Ubiquitination_PSP.tsv]

ACC_ID	MOD_RSD	SITE_+/-7_AA
P31946	K5-ub	___MtMDksELVQkA
P31946	K11-ub	DksELVQkAkLAEQA
Q9CQV8	K11-ub	DksELVQkAkLAEQA
P35213	K11-ub	DkSELVQkAkLAEQA
P31946	K13-ub	sELVQkAkLAEQAER
Q9CQV8	K13-ub	sELVQkAkLAEQAER
P35213	K13-ub	SELVQkAkLAEQAER
P31946	K29-ub	DDMAAAMkAVtEQGH
Q9CQV8	K29-ub	DDMAAAMkAVTEQGH
P35213	K29-ub	DDMAAAMkAVTEQGH
P31946	K51-ub	NLLsVAykNVVGARR
Q9CQV8	K51-ub	NLLsVAykNVVGARR
P35213	K51-ub	NLLsVAYkNVVGARR
P31946	K70-ub	VISsIEQkTERNEKk
Q9CQV8	K70-ub	VIssIEQkTERNEKK
P35213	K70-ub	VIsSIEQkTERNEKK
P31946	K82-ub	EKkQQMGkEYREkIE
P31946	K87-ub	MGkEYREkIEAELQD
P31946	K105-ub	DVLELLDkyLIPNAT
P31946	K117-ub	NATQPEskVFyLkMk
P31946	K122-ub	EskVFyLkMkGDyFR
Q9CQV8	K122-ub	EsKVFYLkMkGDYFR
P35213	K122-ub	ESKVFYLkMkGDYFR
P31946	K124-ub	kVFyLkMkGDyFRyL
Q9CQV8	K124-ub	KVFYLkMkGDYFRyL
P31946	K140-ub	EVAsGDNkQTTVSNS
Q9CQV8	K140-ub	EVAsGENkQTTVSNS
P35213	K140-ub	EVASGDNkQTtVSNS
P31946	K159-ub	QEAFEISkkEMQPTH
Q9CQV8	K159-ub	QEAFEISkkEMQPTH
P31946	K160-ub	EAFEISkkEMQPTHP
Q9CQV8	K160-ub	EAFEISkkEMQPTHP
P31946	K195-ub	EKACSLAkTAFDEAI
Q9CQV8	K195-ub	EKACSLAkTAFDEAI
P62258	K12-ub	EDLVYQAkLAEQAER
P62259	K12-ub	EDLVyQAkLAEQAER
P62260	K12-ub	EDLVYQAkLAEQAER
P62258	K28-ub	DEMVESMkkVAGMDV
P62258	K29-ub	EMVESMkkVAGMDVE
P62259	K29-ub	EMVESMkkVAGMDVE
P62258	K50-ub	NLLsVAykNVIGARR
P62259	K50-ub	NLLsVAykNVIGARR
P62260	K50-ub	NLLsVAYkNVIGARR
P62258	K69-ub	IIssIEQkEENkGGE
P62259	K69-ub	IISSIEQkEENkGGE
P62258	K73-ub	IEQkEENkGGEDkLk
P62259	K73-ub	IEQkEENkGGEDkLk
P62259	K78-ub	ENkGGEDkLkMIREY
P62258	K80-ub	kGGEDkLkMIREYRQ
P62259	K80-ub	kGGEDkLkMIREYRQ
P62258	K106-ub	DILDVLDkHLIPAAN
P62259	K106-ub	DILDVLDkHLIPAAN
P62260	K106-ub	DILDVLDkHLIPAAN
P62258	K118-ub	AANtGEskVFYykMk
P62259	K118-ub	AANTGESkVFYYkMk
P62258	K123-ub	EskVFYykMkGDYHr
P62259	K123-ub	ESkVFYYkMkGDYHR
P62258	K125-ub	kVFYykMkGDYHryL
P62259	K125-ub	kVFYYkMkGDYHRyL
P62258	K142-ub	FATGNDRkEAAENsL
P62259	K142-ub	FAtGNDRkEAAENSL
P62260	K142-ub	FAtGNDRkEAAENSL
P62258	K153-ub	ENsLVAykAASDIAM
P62258	K196-ub	DRACRLAkAAFDDAI
P62259	K196-ub	DRACRLAkAAFDDAI
P62258	K244-ub	GdGEEQNkEALQDVE
P62259	K244-ub	GDGEEQNkEALQDVE
Q04917	K50-ub	NLLsVAykNVVGARR
P68510	K50-ub	NLLsVAykNVVGARR
P68511	K50-ub	NLLsVAYkNVVGARR
Q04917	K69-ub	VISsIEQkTMADGNE
P68510	K69-ub	VIssIEQkTMADGNE
Q04917	K77-ub	TMADGNEkKLEKVKA
P68510	K77-ub	TMADGNEkKLEKVKA
P68511	K77-ub	TMADGNEkKLEKVKA
Q04917	K91-ub	AYREKIEkELETVCN
Q04917	K106-ub	DVLSLLDkFLIkNCN
Q04917	K110-ub	LLDkFLIkNCNDFQY
P68510	K110-ub	LLDKFLIkNCNDFQy
Q04917	K120-ub	NDFQYEskVFyLkMk
P68510	K120-ub	NDFQyESkVFYLkMk
Q04917	K125-ub	EskVFyLkMkGDyyR
P68510	K125-ub	ESkVFYLkMkGDYyR
P68511	K125-ub	ESKVFYLkMkGDYYR
Q04917	K127-ub	kVFyLkMkGDyyRYL
P68510	K127-ub	kVFYLkMkGDYyRYL
P68511	K127-ub	KVFYLkMkGDYYRYL
Q04917	K142-ub	AEVAsGEkkNsVVEA
P68510	K142-ub	AEVASGEkkNSVVEA
P68511	K142-ub	AEVASGEkKNSVVEA
Q04917	K143-ub	EVAsGEkkNsVVEAS
P68510	K143-ub	EVASGEkkNSVVEAS
Q04917	K155-ub	EASEAAykEAFEISK
P61981	K10-ub	DREQLVQkARLAEQA
P61982	K10-ub	DREQLVQkARLAEQA
P61983	K10-ub	DREQLVQkARLAEQA
P61981	K28-ub	DDMAAAMkNVtELNE
P61982	K28-ub	DDMAAAMkNVTELNE
P61981	K50-ub	NLLsVAykNVVGARR
P61982	K50-ub	NLLsVAykNVVGARR
P61983	K50-ub	NLLsVAYkNVVGARR
P61981	K69-ub	VISsIEQkTsADGNE
P61982	K69-ub	VIssIEQkTsADGNE
P61983	K69-ub	VIsSIEQkTSADGNE
P61981	K77-ub	TsADGNEkKIEMVRA
P61982	K77-ub	TsADGNEkkIEMVRA
P61983	K77-ub	TSADGNEkkIEMVRA
P61981	K110-ub	LLDNYLIkNCSEtQy
P61981	K120-ub	SEtQyEskVFYLkMk
P61982	K120-ub	sETQYEskVFYLkMk
P61983	K120-ub	SETQyESkVFYLkMk
P61981	K125-ub	EskVFYLkMkGDyyR
P61982	K125-ub	EskVFYLkMkGDYyR
P61983	K125-ub	ESkVFYLkMkGDYYR
P61981	K127-ub	kVFYLkMkGDyyRyL
P61982	K127-ub	kVFYLkMkGDYyRyL
P61983	K127-ub	kVFYLkMkGDYYRyL
P61981	K142-ub	AEVAtGEkRATVVES
P61982	K142-ub	AEVATGEkRATVVES
P61983	K142-ub	AEVATGEkRATVVES
P61981	K152-ub	TVVESSEkAysEAHE
P61982	K152-ub	TVVESSEkAYSEAHE
P61981	K162-ub	sEAHEISkEHMQPtH
P61982	K162-ub	SEAHEISkEHMQPTH
P61983	K162-ub	SEAHEISkEHMQPTH
P61981	K198-ub	EQACHLAktAFDDAI
P31947	K9-ub	ERAsLIQkAkLAEQA
P31947	K11-ub	AsLIQkAkLAEQAER
O70456	K11-ub	ASLIQKAkLAEQAER
P31947	K32-ub	FMKGAVEkGEELSCE
P31947	K49-ub	NLLsVAykNVVGGQR
P31947	K68-ub	VLssIEQksNEEGsE
P31947	K77-ub	NEEGsEEkGPEVREY
P31947	K87-ub	EVREYREkVETELQG
P31947	K109-ub	LLDSHLIkEAGDAEs
O70456	K109-ub	LLDSHLIkGAGDAEs
P31947	K122-ub	EsRVFYLkMkGDyyR
O70456	K122-ub	EsRVFYLkMkGDYyR
P31947	K124-ub	RVFYLkMkGDyyRyL
O70456	K124-ub	RVFYLkMkGDYyRYL
P31947	K140-ub	EVAtGDDkkRIIDsA
P31947	K160-ub	EAMDISkkEMPPTNP
P27348	K3-ub	_____MEkTELIQkA
P27348	K9-ub	EkTELIQkAkLAEQA
P68254	K9-ub	EkTELIQkAkLAEQA
P68255	K9-ub	EkTELIQkAkLAEQA
P27348	K11-ub	TELIQkAkLAEQAER
P68254	K11-ub	TELIQkAkLAEQAER
P68255	K11-ub	TELIQkAkLAEQAER
P27348	K27-ub	DDMAtCMkAVTEQGA
P27348	K49-ub	NLLsVAykNVVGGRR
P68254	K49-ub	NLLsVAykNVVGGRR
P68255	K49-ub	NLLsVAYkNVVGGRR
P27348	K68-ub	VISsIEQkTDTSDkk
P68254	K68-ub	VIssIEQkTDTSDkK
P27348	K74-ub	QkTDTSDkkLQLIkD
P68254	K74-ub	QkTDTSDkKLQLIkD
P27348	K75-ub	kTDTSDkkLQLIkDy
P27348	K80-ub	DkkLQLIkDyREkVE
P68254	K80-ub	DkKLQLIkDYREkVE
P27348	K85-ub	LIkDyREkVEsELRs
P68254	K85-ub	LIkDYREkVEsELRs
P27348	K103-ub	TVLELLDkYLIANAT
P27348	K115-ub	NATNPEskVFYLkMk
P68254	K115-ub	NAtNPESkVFYLkMk
P27348	K120-ub	EskVFYLkMkGDyFR
P68254	K120-ub	ESkVFYLkMkGDYFR
P68255	K120-ub	ESkVFYLkMkGDYFR
P27348	K122-ub	kVFYLkMkGDyFRyL
P68254	K122-ub	kVFYLkMkGDYFRYL
P27348	K139-ub	VACGDDRkQtIDNsQ
P68254	K139-ub	VACGDDRkQTIENSQ
P27348	K157-ub	QEAFDIskkEMQPTH
P68254	K157-ub	QEAFDISkkEMQPTH
P27348	K158-ub	EAFDIskkEMQPTHP
P68254	K158-ub	EAFDISkkEMQPTHP
P27348	K193-ub	ELACTLAkTAFDEAI
P68254	K193-ub	ELACTLAkTAFDEAI
P63104	K3-ub	_____MDkNELVQkA
P63104	K9-ub	DkNELVQkAkLAEQA
P63101	K9-ub	DkNELVQkAkLAEQA
P63102	K9-ub	DkNELVQkAkLAEQA
P63104	K11-ub	NELVQkAkLAEQAER
P63101	K11-ub	NELVQkAkLAEQAER
P63102	K11-ub	NELVQkAkLAEQAER
P63104	K27-ub	DDMAACMksVTEQGA
P63104	K49-ub	NLLsVAykNVVGARR
P63101	K49-ub	NLLsVAykNVVGARR
P63102	K49-ub	NLLsVAYkNVVGARR
P63104	K68-ub	VVssIEQkTEGAEkk
P63101	K68-ub	VVSsIEQkTEGAEkK
P63104	K74-ub	QkTEGAEkkQQMARE
P63101	K74-ub	QkTEGAEkKQQMARE
P63104	K75-ub	kTEGAEkkQQMAREy
P63104	K85-ub	MAREyREkIEtELRD
P63101	K85-ub	MAREYREkIETELRD
P63104	K103-ub	DVLsLLEkFLIPNAs
P63104	K115-ub	NAsQAEskVFYLkMk
P63101	K115-ub	NAsQPEskVFYLkMk
P63104	K120-ub	EskVFYLkMkGDyyR
P63101	K120-ub	EskVFYLkMkGDYyR
P63102	K120-ub	ESkVFYLkMkGDYYR
P63104	K122-ub	kVFYLkMkGDyyRyL
P63101	K122-ub	kVFYLkMkGDYyRyL
P63102	K122-ub	kVFYLkMkGDYYRyL
P63104	K138-ub	EVAAGDDkkGIVDQs
P63101	K138-ub	EVAAGDDkkGIVDQS
P63102	K138-ub	EVAAGDDkkGIVDQS
P63104	K139-ub	VAAGDDkkGIVDQsQ
P63101	K139-ub	VAAGDDkkGIVDQSQ
P63102	K139-ub	VAAGDDkkGIVDQSQ
P63104	K157-ub	QEAFEISkkEMQPTH
P63101	K157-ub	QEAFEISkkEMQPTH
P63104	K158-ub	EAFEISkkEMQPTHP
P63101	K158-ub	EAFEISkkEMQPTHP
P63104	K193-ub	EKACSLAktAFDEAI
P63101	K193-ub	EKACSLAkTAFDEAI
Q9DAS6	K49-ub	RKAAKYLkDVTLKKQ
Q9DAQ3	K73-ub	VLLFPLDkRQQLAEA
Q9DAH8	K117-ub	KRSLLFskERPKGCG
Q0P521	K68-ub	YKDKDNIkMKMNHLG
Q9D4A4	K70-ub	LDSEDQGkDPRSDTD
G3X8U2	K19-ub	VRKARLYkGLRWKTQ
Q9D927	K171-ub	DSGEGWDkAGAYAIQ
Q3T9M2	K207-ub	QSHPGRTkLMLGPNP
Q3T9M2	K239-ub	QVDRQPTkVLLELYI
Q3T9M2	K247-ub	VLLELYIkEAKRSRG
Q9CQD4	K6-ub	__MsNMEkHLFNLKF
Q9CQD4	K87-ub	QTAVtMGkVTksMAG
Q9CQD4	K90-ub	VtMGkVTksMAGVVk
Q9CQD4	K97-ub	ksMAGVVkSMDATLR
Q9CQD4	K110-ub	LRSMNLEkISALMDK
Q80VT5	K128-ub	RRRPKPKkPDPIFRD
Q78IR3	K110-ub	ASSEHPPkKTTFLWD
Q9D5P7	K68-ub	SGSDDFRkAMALTEE
E9Q2T4	K93-ub	PKLLQMEkRPsLLV_
Q8CEQ9	K311-ub	KLMETEskMKEVMSQ
Q60876	K56-ub	tRIIyDRkFLMECRN
Q13541	K57-ub	tRIIyDRkFLMECrN
Q13541	K69-ub	CrNsPVtktPPRDLP
O60516	K77-ub	PPTAPLSkLEELKEQ
Q9NRA8	K32-ub	KCPHRytkEELLDIk
D4ACF1	K32-ub	KSPHRYTkEELLDIk
Q9NRA8	K39-ub	kEELLDIkELPHSKQ
D4ACF1	K39-ub	kEELLDIkERPYSKQ
Q9NRA8	K54-ub	RPSCLSEkYDSDGVW
Q9NRA8	K85-ub	sPVEsLKkELDTDRP
Q9NRA8	K106-ub	VDPRERVkEDDLDVV
Q9NRA8	K404-ub	DILEMLQkAkVDLkP
Q9NRA8	K406-ub	LEMLQkAkVDLkPLL
Q9NRA8	K410-ub	QkAkVDLkPLLSSLs
Q9NRA8	K420-ub	LSSLsANkEKLKESS
Q9NRA8	K443-ub	EEVEAGLkGLkVDQQ
Q9NRA8	K446-ub	EAGLkGLkVDQQVkN
Q9NRA8	K452-ub	LkVDQQVkNstPFMA
Q9NRA8	K477-ub	TNNRQLKkDGDMTAF
Q9NRA8	K486-ub	GDMTAFNkLVSTMkA
Q9NRA8	K492-ub	NkLVSTMkAsGtLPs
Q9NRA8	K502-ub	GtLPsQPkVSRNLEs
Q9NRA8	K732-ub	DSKEDTQkASEENLL
Q9NRA8	K758-ub	ssPttNSkLSALQRs
Q9NRA8	K779-ub	sQANrYTkEQDYRPK
P08908	K334-ub	RNAEAKRkMALARER
P28334	K287-ub	PVYVNQVkVRVSDAL
P28221	K280-ub	FFNHVKIkLADSALE
P35363	K277-ub	SDLsTRAkLSsFSFL
P35363	K293-ub	QSSLSSEkLFQRsIH
P41595	K252-ub	QKKAYLVkNKPPQRL
P46098	K431-ub	sIRQFLEkRDEIREV
O95264	K37-ub	SALYHLSkQLLQKYH
P48999	K456-ub	LCFPEAIkARGMDST
Q12888	K54-ub	LPNLQTHkENPVLDV
Q12888	K234-ub	PIAEQsSkDIPVTAQ
Q12888	K244-ub	PVTAQPSkDVHVVKE
Q12888	K527-ub	sEysQsPkMEsLssH
Q12888	K808-ub	RLDtKEEksVEyEGD
Q12888	K873-ub	DskMANAkQLssDAE
Q12888	K984-ub	AAPDVDDkLCLRMKL
Q12888	K1009-ub	sLQFNLEkPAtGERK
P70399	K1265-ub	DGTEVERkVTEETEE
Q12888	K1340-ub	GAGPLrGktsGtEPA
Q12888	K1516-ub	DVGAGKYkLLFDDGy
Q12888	K1559-ub	yFsAGVVkGHRkESG
Q12888	K1563-ub	GVVkGHRkESGELyY
Q12888	K1574-ub	ELyYSIEkEGQRKWY
Q12888	K1613-ub	EAVtPLtkAADIsLD
Q12888	K1626-ub	LDNLVEGkRKRRsNV
Q12888	K1690-ub	GRKsATVkPGAVGAG
Q12888	K1773-ub	LEIPPFNkQYTEsQL
Q12888	K1960-ub	VGERIGFkQHPKYkH
Q12888	K1966-ub	FkQHPKYkHDYVsH_
Q13625	K102-ub	RSQDPsLkRNGVKVP
Q13625	K152-ub	QQQLLATkEQRLKFL
Q13625	K160-ub	EQRLKFLkQQDQRQQ
Q13625	K224-ub	MNNLFQQkQRELVLA
Q13625	K234-ub	ELVLAVSkVEELTRQ
Q13625	K246-ub	TRQLEMLkNGRIDSH
Q13625	K268-ub	AELDrLYkELQLRNk
Q13625	K275-ub	kELQLRNkLNQEQNA
Q13625	K283-ub	LNQEQNAkLQQQREC
Q13625	K303-ub	sEVAVMDkRVNELRD
Q13625	K322-ub	KKAALQQkENLPVSS
Q13625	K493-ub	RDAQVANkNVAKVPP
Q13625	K724-ub	DLEALRKkLSNAPRP
P05408	K166-ub	GLGKWNKkLLYEKMK
Q7Z417	K74-ub	KAQPKPLkHEQkHTL
Q7Z417	K78-ub	KPLkHEQkHTLQQHQ
Q7Z417	K109-ub	GEREIsLkNLssDEA
Q7Z417	K136-ub	QVVDTSLkQTVkANt
Q7Z417	K140-ub	TSLkQTVkANtFGkA
Q7Z417	K146-ub	VkANtFGkAGIktkN
Q7Z417	K152-ub	GkAGIktkNFIQkNs
Q7Z417	K157-ub	ktkNFIQkNsMDKKN
Q7Z417	K243-ub	NLNIVQDkIMQQETs
Q7Z417	K255-ub	ETsVPTLkQGLETFK
Q7Z417	K277-ub	GNRVDGSkPIWkyET
Q7Z417	K302-ub	AVGDMLrkssDSKPG
Q7Z417	K338-ub	EDsWTLFkPPPVFPV
Q7Z417	K355-ub	SSAKIVPkISYASKV
Q7Z417	K569-ub	PKAYELEkRtsPQVL
Q7Z417	K603-ub	SHIGDLQkADTSsQG
P10243	K79-ub	QCQHRWQkVLNPELI
P10243	K87-ub	VLNPELIkGPWTkEE
P10243	K92-ub	LIkGPWTkEEDQRVI
P10243	K104-ub	RVIELVQkYGPkRWS
P10243	K108-ub	LVQkYGPkRWSLIAK
P10243	K138-ub	NHLNPEVkKSSWTEE
P10243	K166-ub	NRWAEIAkLLPGRTD
P10243	K199-ub	GYLQDGIkSERSSSK
P10243	K686-ub	QDINsTNkTYTLTKK
Q9NWB1	K156-ub	IFNERGSkGFGFVTF
Q9JJ43	K174-ub	DADRAREkLHGTVVE
Q9NWB1	K175-ub	DADRAREkLHGTVVE
Q9JJ43	K184-ub	GTVVEGRkIEVNNAT
Q9NWB1	K185-ub	GTVVEGRkIEVNNAT
Q9JJ43	K199-ub	ARVMTNKkTVNPYTN
Q6GQT1	K1075-ub	TWLSQQQkDNGCFRS
Q6GQT1	K1448-ub	DLKPAIVkVYDYYEK
Q12792	K118-ub	EFGGGHIkDEVFGTV
Q12792	K136-ub	VSLHGYkkYLLSQss
Q12792	K158-ub	EEELRQIkINEVQTD
Q12792	K171-ub	TDVGVDTkHQtLQGV
Q91YR1	K192-ub	DAFQALEkLSKKQLN
Q12792	K276-ub	RMLYSSCkSRLLEIV
Q6IBS0	K136-ub	LSFAGYQkHLSSCAA
Q6IBS0	K171-ub	TEIsVESkHQTLQGL
Q6IBS0	K194-ub	QRALQQLkQKMVNYI
Q6IBS0	K276-ub	RMLYSSCkSRLLDSV
Q6IBS0	K315-ub	LyDEVHPkQHAFkQA
Q6IBS0	K320-ub	HPkQHAFkQAFAKPK
Q9NRG9	K52-ub	LPVLQLTkDPLktPG
Q9NRG9	K56-ub	QLTkDPLktPGRLDH
Q9NRG9	K78-ub	HHREQVWkRCINIWR
Q9NRG9	K165-ub	AWHPHTNkFAVALLD
Q9NRG9	K189-ub	STIVPSLkHRLQRNV
Q9NRG9	K301-ub	LWSPDGSkILATtPS
Q9NRG9	K373-ub	KGCVGGAkSATIVAD
Q9NRG9	K416-ub	ERLAVLMkGkPRVQD
Q9NRG9	K418-ub	LAVLMkGkPRVQDGk
Q9NRG9	K425-ub	kPRVQDGkPVILLFR
Q9NRG9-2	K156-ub	CTIVPSLkHRLQRNV
Q86V21	K85-ub	DEVVDTSkGIADVPE
Q86V21	K95-ub	ADVPEWFkGsRLNYA
Q86V21	K222-ub	KEHNHMEkLQQVVkG
Q86V21	K228-ub	EkLQQVVkGLPDLKK
Q86V21	K489-ub	SGELVCTkPIPCQPT
Q86V21	K506-ub	WNDENGNkYRKAYFS
Q86V21	K530-ub	DyCRINPktGGIVML
Q9D2R0	K530-ub	DyCRINPkTGGIIML
Q86V21	K624-ub	PsLILETkGIPYTLN
Q86V21	K640-ub	KKVEVAVkQIIAGkA
Q86V21	K646-ub	VkQIIAGkAVEQGGA
Q99PG0	K149-ub	TDYGLAPkHHFPRQF
Q99PG0	K174-ub	LQEDVLEkYGVDPRR
Q99PG0	K208-ub	LIQDPDVkIKLKVQA
Q99PG0	K297-ub	YKKSPVYkNPTPGSS
Q99PG0	K309-ub	GSSELAQkYPGFIDV
Q99PG0	K317-ub	YPGFIDVkACPLLAN
Q6PIU2	K100-ub	RVFEGPPkPEEPLKR
Q6PIU2	K301-ub	AsFtKNYkPVVQTTG
Q9WVM8	K28-ub	TTADILSkAPkTLIS
Q9WVM8	K69-ub	RFEDDLIkRALQYSP
Q9WVM8	K263-ub	IRADTFSkTVSSGLR
Q9WVM8	K327-ub	DRTIDFYkNQRDsIL
Q9WVM8	K339-ub	sILAAADkWLRGLAE
Q8N5Z0	K367-ub	VKGINDVkELIEEKA
Q9WVM8	K367-ub	VKGISDTkQLIEEkA
Q9WVM8	K373-ub	TkQLIEEkAIEREVL
Q7RTV5	K147-ub	SGQsPHIkSNLLSGs
Q6PD74	K126-ub	EDGINRQkAQEWCIK
Q6PD74	K160-ub	FPESTGVkRIVQALN
Q6PD74	K177-ub	VWsNVVMkNDRNQGF
Q6PD74	K270-ub	ERLFSKLkEMKDkAA
Q6PD74	K275-ub	KLkEMKDkAAtLPHE
Q6PD74	K285-ub	tLPHEQRkVHAEKVA
Q2M2I8	K88-ub	EHDLQVCkREIQIMR
Q2M2I8	K169-ub	VARLHQCkTPIIHRD
Q2M2I8	K178-ub	PIIHRDLkVENILLH
Q2M2I8	K201-ub	DFGSATNkFQNPQTE
Q2M2I8	K219-ub	AVEDEIKkYttLSYR
Q9H7C9	K27-ub	NTTYKDCkVWPGGSR
Q9H7C9	K55-ub	GVQPADVkEVVEKGV
Q8R0P4	K76-ub	RGMSEALkVPPSTVE
Q8R0P4	K102-ub	LQTEQAVkEYNALVA
Q13685	K115-ub	VTGGEDDkAFVWRLS
Q13685	K202-ub	DGNTWMWkVPNGDCk
Q13685	K209-ub	kVPNGDCkTFQGPNC
Q13685	K228-ub	GRVLPDGkRAVVGYE
Q13685	K245-ub	TIrIWDLkQGsPIHV
Q3TJ22	K246-ub	TIRIWDLkQGNPIHV
Q9Y312	K12-ub	QMDPELAkRLFFEGA
Q9Y312	K44-ub	NSWEVGPkFRGVKMI
Q9Y312	K131-ub	PYPYATLkKWISLTN
Q9Y312	K168-ub	VLPVLSMkHTKDRVG
Q9Y312	K186-ub	PRCGIECkSyQEGLA
Q9Y312	K199-ub	LARLPEMkPRAGTEI
Q9Y312	K347-ub	VDATLRKkAEkFQAH
Q9Y312	K350-ub	TLRKkAEkFQAHLTk
Q9Y312	K357-ub	kFQAHLTkKFRWDFA
P49588	K19-ub	QRFIDFFkRNEHTYV
P49588	K50-ub	NAGMNQFkPIFLNTI
P49588	K74-ub	SRAANTQkCIRAGGk
Q8BGQ7	K74-ub	SRAANtQkCIRAGGK
P49588	K81-ub	kCIRAGGkHNDLDDV
P49588	K231-ub	READGILkPLPKkSI
Q8BGQ7	K231-ub	RESDGVLkPLPKKSI
P49588	K236-ub	ILkPLPKkSIDTGMG
P49588	K254-ub	LVSVLQNkMSNYDTD
P49588	K272-ub	PYFEAIQkGTGARPY
P49588	K282-ub	GARPYTGkVGAEDAD
P49588	K338-ub	AVRYAHEkLNASRGF
P49588	K366-ub	DAFPELKkDPDMVkD
P49588	K372-ub	KkDPDMVkDIINEEE
P49588	K384-ub	EEEVQFLkTLSRGRR
Q8BGQ7	K384-ub	EEEVQFLkTLSRGRR
P49588	K396-ub	GRRILDRkIQsLGDS
P49588	K451-ub	ERKLAQLkSQGKGAG
P49588	K486-ub	EVTDDsPkYNYHLDS
P49588	K513-ub	VMALRREkMFVEEVS
P49588	K558-ub	VDDSsEDkTEFTVkN
P49588	K564-ub	DkTEFTVkNAQVrGG
P49588	K625-ub	VLGEADQkGsLVAPD
Q8BGQ7	K625-ub	VLGEADQkGSLVAPD
P49588	K641-ub	LrFDFTAkGAMSTQQ
Q8BGQ7	K641-ub	LRFDFTAkGAMSTQQ
P49588	K650-ub	AMSTQQIkkAEEIAN
P49588	K651-ub	MSTQQIkkAEEIANE
P49588	K664-ub	NEMIEAAkAVyTQDC
P49588	K677-ub	DCPLAAAkAIQGLrA
P49588	K747-ub	VTEEAIAkGIRRIVA
Q8BGQ7	K747-ub	VTEEAIAkGIRRIVA
P49588	K762-ub	VTGAEAQkALRKAES
P49588	K772-ub	RKAESLKkCLSVMEA
P49588	K780-ub	CLSVMEAkVKAQTAP
P49588	K789-ub	KAQTAPNkDVQREIA
P49588	K812-ub	AVIPQWQkDELRETL
P49588	K820-ub	DELRETLkSLKKVMD
Q8BGQ7	K820-ub	DEQRETLkSLKKVMD
P49588	K839-ub	ASKADVQkRVLEKTk
P49588	K846-ub	kRVLEKTkQFIDSNP
Q8BGQ7	K846-ub	KRVLEKTkQLIDSNP
P49588	K869-ub	MESGASAkALNEALk
P49588	K876-ub	kALNEALkLFKMHsP
Q8BGQ7	K876-ub	KALNEALkLFkTHSP
Q8BGQ7	K879-ub	NEALkLFkTHSPQTS
P49588	K898-ub	TVDNEAGkItCLCQV
P49588	K915-ub	NAANRGLkASEWVQQ
P49588	K930-ub	VSGLMDGkGGGkDVs
P49588	K934-ub	MDGkGGGkDVsAQAt
P49588	K943-ub	VsAQAtGkNVGCLQE
Q9BTE6	K34-ub	QTEGSNGkKEVLSGF
Q9BTE6	K126-ub	ADHLFKLkTTSWELG
Q9BTE6	K161-ub	IEQSVNEkIRDRLPV
Q3THG9	K161-ub	IEQSVNQkIRDRLPV
Q9BTE6	K224-ub	LSDLQVIkILGTEkG
Q9BTE6	K230-ub	IkILGTEkGKKNRTN
Q9BTE6	K248-ub	LSGNRVLkWMERSHG
Q9BTE6	K258-ub	ERSHGTEkALTALLk
Q9BTE6	K265-ub	kALTALLkCGAEDHV
Q9BTE6	K277-ub	DHVEAVKkLQNSTkI
Q9BTE6	K283-ub	KkLQNSTkILQkNNL
Q9BTE6	K287-ub	NSTkILQkNNLNLLR
Q3THG9	K287-ub	NATKLLQkNNLNLLR
Q9BTE6	K376-ub	VAEVLEGkGAGKKGR
Q3THG9	K376-ub	VAEVLEGkGAGkkGR
Q3THG9	K380-ub	LEGkGAGkkGRFQGK
Q3THG9	K381-ub	EGkGAGkkGRFQGKA
Q9BTE6-2	K239-ub	ADHLFKLkTTSWELG
Q9BTE6-2	K274-ub	IEQSVNEkIRDRLPV
Q9BTE6-2	K400-ub	NSTKILQkNNLNLLR
Q9BTE6-2	K489-ub	VAEVLEGkGAGkkGR
Q5JTZ9	K83-ub	NAGMNQFkPIFLGTV
Q14CH7	K275-ub	LVAVLQGkRSTYDTD
Q5JTZ9	K280-ub	LVAVLQGkHSTYDTD
Q5JTZ9	K801-ub	QSLAQEVkAATERLS
Q4L235	K9-ub	TLQELVHkAASCYMD
Q4L235	K168-ub	KYEkEKIkSISSEHV
Q4L235	K499-ub	SVKEYIFkELQKYLP
Q4L235	K552-ub	SENKLSGkEDLWEKL
Q4L235	K698-ub	NSTRFLTkLGHCSSA
Q9NRN7	K45-ub	RSIQPEEkERIGQFV
Q9CQF6	K50-ub	EEKERIGkFVFARDA
Q9NRN7	K58-ub	FVFARDAkAAMAGRL
Q9NRN7	K74-ub	IRKLVAEkLNIPWNH
Q9NRN7	K89-ub	IRLQRTAkGKPVLAK
Q9NRN7	K149-ub	PEFFHIMkRkFTNkE
Q9NRN7	K151-ub	FFHIMkRkFTNkEWE
Q9NRN7	K155-ub	MkRkFTNkEWETIrS
Q9NRN7	K164-ub	WETIrSFkDEWtQLD
Q9NRN7	K180-ub	FyRNWALkESFIKAI
Q9NRN7	K214-ub	LDIGQVYkETRLFLD
Q9NRN7	K226-ub	FLDGEEEkEWAFEEs
Q9NRN7	K263-ub	VPsQDDSkPTQRQFT
Q9CQF6	K263-ub	VSYQDDSkLSQRKFT
B2RYJ4	K263-ub	VSYQDDSkPSQRQFT
Q99K67	K128-ub	NLLDEVLkQEIRLID
Q99K67	K259-ub	SkTGDLRkVYGTVLS
Q99K67	K458-ub	SNGLLTDkYKYIQkL
Q99K67	K522-ub	NQMQQLSkkYNINPV
Q99K67	K523-ub	QMQQLSkkYNINPVS
Q99K67	K535-ub	PVSLTVGkQEAKLQS
Q9UDR5	K539-ub	DICKQEEkLGFLVAK
Q99K67	K584-ub	SYITPAMkELEKSVD
Q99K67	K707-ub	YPNRDSIkYAEIYGI
Q99K67	K732-ub	LRYKGYSkALNGFVk
Q99K67	K739-ub	kALNGFVkLGLINRE
Q99K67	K778-ub	sRSSPCEkLkEVVFT
Q99K67	K825-ub	FSkHLVSkLSYGPEE
Q99K67	K833-ub	LSYGPEEkDMIVMRD
Q9UDR5	K893-ub	LDGEIGAkGLMGPFS
Q99K67	K901-ub	GLMGPFTkEIYGPIL
Q9NY61	K58-ub	LVVGsIRkLAsAsLL
Q9NY61	K69-ub	AsLLDtDkRYCGkTT
Q9NY61	K74-ub	tDkRYCGkTTSRKAW
Q9NY61	K145-ub	KSRSHsAktPGFsVQ
Q9NY61	K159-ub	QsIsDFEkFTKGMDD
Q9NY61	K228-ub	VEkGRAVkNQIALWD
Q9NY61	K246-ub	EGRIKLQkALLTtNQ
Q9NY61	K264-ub	PDVFPLFkDkGGPEF
Q9NY61	K266-ub	VFPLFkDkGGPEFSs
Q9NY61	K276-ub	PEFSsALkNSHKALK
Q9NY61	K342-ub	RRVPAKRkLEMEDYP
Q9NY61	K354-ub	DYPSFMAkRFADFTV
Q9NY61	K383-ub	LASGkLGkGFGAFER
Q9NY61	K403-ub	IDHILMDkERLLRRt
Q9NY61	K422-ub	SVYRVLGkPEPAAQP
Q9NY61	K451-ub	APANAHLkDLDEEIF
Q9NY61	K475-ub	LRELIERkTsSLDPN
Q9NY61	K496-ub	RQWLAIQkLRSKIHK
Q6AI08	K267-ub	GALLAVLkKFMFHGL
Q6AI08	K300-ub	YDGRTPIkPQQSESS
Q6AI08	K411-ub	AEGGMQskMRSYQAK
Q6AI08	K556-ub	NAPYDRLkLSLLTKV
Q6AI08	K629-ub	SPPDWWKkAPAGPsL
Q6AI08	K1029-ub	AALSVPGkREQYGSV
Q6AI08	K1137-ub	QMVRMALkHMGSIQA
P41233	K1153-ub	sstVSCLkKEDSVSQ
P41233	K1314-ub	LLSGMDGkGSYQLKG
P41233	K1824-ub	RGLIDMVkNQAMADA
P41233	K1884-ub	RPRPVKAkLPPLNDE
P41233	K1915-ub	QNDILEIkELTKIYR
P41233	K1957-ub	AGKSTTFkMLTGDTP
P41233	K2023-ub	VPEKEVGkVGEWAIR
P41233	K2036-ub	IRKLGLVkyGEkyAS
P41233	K2040-ub	GLVkyGEkyASNYSG
P41233	K2078-ub	PTTGMDPkARRFLWN
P41233	K2231-ub	QSDDDHLkDLsLHKN
Q5SSE9	K3872-ub	GTITINGkNLQTDLS
Q5SSE9	K3918-ub	KAPWWTTkELQQQVN
Q5SSE9	K4054-ub	ILETQEPkDVARVTS
Q5SSE9	K4668-ub	SVLQDIVkPAKDIDV
Q5SSE9	K4708-ub	YRSVFGGkTTAVHGI
Q6XBG3	K1644-ub	KVFGILEkAKEDYNL
Q6XBG2	K1638-ub	KVFGILEkAKEQYNL
Q9BZC7	K1105-ub	EIRREMDkMIEDLEL
Q9BZC7	K1222-ub	GyRLtLVkRPAEPGG
Q9BZC7	K1336-ub	ENsEADVkEsRkDVL
P41234	K1336-ub	ENsEADVkESRkDVL
Q9BZC7	K1340-ub	ADVkEsRkDVLPGAE
P41234	K1340-ub	ADVkESRkDVLPGAE
Q9BZC7	K1704-ub	ITFGNVLksIPASFG
Q9BZC7	K2025-ub	QRMPVSTkPVEDDVD
P41234	K2026-ub	QRLPVSTkPVEDDVD
P41234	K2178-ub	LEKLELTkYADKPAG
Q99758	K19-ub	WKNYTLQkRKVLVTV
Q99758	K503-ub	KPRAVAGkEEEDsDP
Q8R420	K503-ub	NPRTVVGkEEEGsDP
Q99758	K512-ub	EEDsDPEkALRNEyF
Q8R420	K512-ub	EEGsDPEkALRNEYF
Q99758	K531-ub	EDLVAGIkIKHLSKV
Q8R420	K531-ub	EDLVAGIkIKHLSKV
Q8R420	K640-ub	LKGLSLQkCPEEVkQ
Q99758	K646-ub	QKCPEEVkQMLHIIG
Q8R420	K646-ub	QkCPEEVkQMLHILS
Q8R420	K711-ub	WDLLQQQkSDRTVLL
Q8R420	K812-ub	RFESLFAkLEKKQKE
Q8R420	K841-ub	EVFLRVGkLVDTSMD
Q8R420	K1408-ub	RISLAVQkGECFGLL
Q8R420	K1422-ub	LGFNGAGkTTTFKML
Q8R420	K1604-ub	SPQHLKSkFGSGYSL
Q8R420	K1620-ub	AKVRSEGkQDALEEF
Q99758	K1668-ub	KVFGILEkAKEkYGV
Q8R420	K1668-ub	KVFGILEkAKEKYGV
Q99758	K1672-ub	ILEkAKEkYGVDDYS
O35600	K2159-ub	TIQHLKYkFGDGYIV
Q8WWZ7	K490-ub	IQKTYRKkGENVEAL
Q8WWZ7	K608-ub	DLDMQTIkDNQAKkL
Q8WWZ7	K701-ub	VGSSMFLkSkWGIGY
Q8WWZ7	K703-ub	SSMFLkSkWGIGYRL
Q8WWZ7	K1050-ub	NAENHKIkAYTQLKL
Q8WWZ7	K1254-ub	STKSKNRkLPEPPDN
Q8WWZ7	K1410-ub	GMsAsDMkEVISRIT
Q8K448	K1410-ub	GMSPGDMkEVISRIT
Q8WWZ7	K1423-ub	ITHALDLkEHLQkTV
Q8WWZ7	K1428-ub	DLkEHLQkTVKKLPA
Q8WWZ7	K1585-ub	SLSQSFFkLEEAKHA
Q8K441	K552-ub	LSDMQDLkEIRkAIG
Q8K441	K556-ub	QDLkEIRkAIGVCPQ
Q8K441	K582-ub	ENLTLFAkIKGILPQ
Q8K441	K658-ub	QRIWGFLkERRADHV
Q8K441	K683-ub	ADILADRkVLIANGA
Q8K441	K743-ub	LKAKTKEkLVYILPL
Q8N139	K849-ub	RLRFLKLkRQTKVLL
Q8K441	K1240-ub	RIAPQSLkAQPNPEE
Q8K441	K1274-ub	STPNLDEkPVIIASC
Q8K441	K1338-ub	RMIAGITkPTAGQVE
Q8K441	K1467-ub	QAIQAVVkDNEKGVL
Q8K441	K1536-ub	LVHREILkLFPQAAR
Q8K441	K1616-ub	ADMTLGRkLLPPSDE
Q8IZY2	K127-ub	RTLAGLGkLIATLRA
Q8IZY2	K411-ub	TECLSLDkLEAAPSE
Q8IZY2	K932-ub	QDVGLVSkQSVQTRH
Q91V24	K1799-ub	QERERVTkGATQGDV
O94911	K102-ub	STPFLAGkEVLGLPD
Q8K440	K476-ub	VSPEFHGkESIRIRN
Q8K440	K621-ub	QNLSGGQkRKLTFGI
Q8K440	K684-ub	ADILADRkVFISNGR
Q8K440	K693-ub	FISNGRLkCAGSSLF
Q8K440	K792-ub	VFLKLEGkASIDEPE
O94911	K811-ub	LGEVQAEkADDTERL
O94911	K830-ub	QVLSSLNkMRKTIGG
Q8K440	K1313-ub	NVSFCVRkGEILGLL
Q8K440	K1348-ub	TAGQVLLkGSREGDT
Q8K440	K1404-ub	TRLADALkLQDQLKS
Q8K440	K1414-ub	DQLKSPVkTLSEGVK
Q8K440	K1611-ub	EELDsSIkWKLLPQE
O94911-1	K595-ub	ILPQEVDkEIFLLDE
Q8K442	K485-ub	IRIRNLTkDYIQKSK
Q8K442	K506-ub	DLTLDVYkGQITAIL
Q8K442	K544-ub	WVTIHNNkLSEMTDL
Q8K442	K584-ub	LRLFAKIkGIQAHEV
Q8K442	K620-ub	QNLSGGQkRKLTFGI
Q8K442	K658-ub	HRVWNFLkERRADRV
Q8K442	K692-ub	FISKGKLkCAGSSLF
Q8K442	K735-ub	KQHIPDSkLSAESEG
Q8K442	K743-ub	LSAESEGkLSYILPL
Q8K442	K755-ub	LPLERTNkFPDLYRD
Q8K442	K791-ub	VFLKLEGkSSIDQSD
Q8K442	K1328-ub	LGHNGAGkSTSIKMI
Q8K442	K1340-ub	KMITGETkPSAGQVL
Q8K442	K1405-ub	ERLADALkLQDQLKS
Q8K442	K1415-ub	DQLKSPVkTLSEGVK
Q8K442	K1519-ub	YLLEMKVkTPSQVEP
Q8K442	K1566-ub	PLSQAFFkLETVKQS
Q8K442	K1611-ub	EELDPSVkWKLLPQE
Q8K449	K686-ub	ADILADRkVFISNGR
Q8K449	K695-ub	FISNGRLkCAGSSLF
Q8K449	K758-ub	LPLERTNkFPDLYRD
Q8K449	K1522-ub	YLLEMKVkTPSQVEP
P08183	K271-ub	VIAFGGQkKELERYN
P08183	K279-ub	KELERYNkNLEEAKR
P21447	K363-ub	GAAYEVFkIIDNKPS
P08183	K367-ub	GAAYEIFkIIDNkPS
P08183	K372-ub	IFkIIDNkPSIDSYS
P08183	K380-ub	PSIDSYSkSGHkPDN
P08183	K389-ub	GHkPDNIkGNLEFRN
P21447	K407-ub	RKEVQILkGLNLKVk
P08183	K411-ub	RkEVkILkGLNLKVQ
P21447	K414-ub	kGLNLKVkSGQTVAL
P21447	K501-ub	DEIEKAVkEANAYDF
P21447	K511-ub	NAYDFIMkLPHQFDT
P08183	K515-ub	NAYDFIMkLPHkFDt
P08183	K519-ub	FIMkLPHkFDtLVGE
P08183	K536-ub	AQLSGGQkQRIAIAR
P08183	K617-ub	GNHDELMkEkGIYFK
P08183	K619-ub	HDELMkEkGIYFKLV
P08183	K826-ub	ANDAAQVkGAIGSRL
P08183	K915-ub	VSLTQEQkFEHMYAQ
P08183	K1062-ub	GLSLEVKkGQTLALV
P08183	K1093-ub	FyDPLAGkVLLDGkE
P08183	K1099-ub	GkVLLDGkEIkRLNV
P08183	K1172-ub	YSTKVGDkGTQLSGG
P08183	K1181-ub	TQLSGGQkQRIAIAR
P08183	K1212-ub	ALDTESEkVVQEALD
P21447	K1216-ub	VVQEALDkAREGRTC
Q9NRK6	K159-ub	AGLPEARkLLGLAYP
Q9NRK6	K265-ub	QEVAFFDkTRTGELI
Q9NRK6	K369-ub	RtVRAFGkEMTEIEK
Q9NRK6	K380-ub	EIEKYASkVDHVMQL
Q9NRK6	K486-ub	EGVILNEkSFQGALE
Q9NRK6	K732-ub	IYRKLMNkQSFISA_
Q9QY30	K12-ub	VILRSVKkFGEENHA
Q9QY30	K30-ub	DGFHNNDkKSRLQDK
Q9QY30	K272-ub	KFTELELkAYAkAGS
Q9QY30	K276-ub	LELkAYAkAGSIADE
Q9QY30	K299-ub	AAFGGENkEVERYEk
Q9QY30	K306-ub	kEVERYEkNLMFAQR
Q9QY30	K412-ub	CMSGDGYkLDRIkGE
Q9QY30	K417-ub	GYkLDRIkGEIEFHN
Q9QY30	K446-ub	NNLSMVIkPGETTAF
Q9QY30	K596-ub	LDNESEAkVQGALNK
Q9QY30	K702-ub	AsIRQRsksQLsHLS
Q9QY30	K720-ub	PLAIGDHkSSYEDRk
Q9QY30	K727-ub	kSSYEDRkDNDVLVE
Q9QY30	K788-ub	KTFSLVDkEQQRSEI
Q9QY30	K837-ub	RLRKFGFkAMLRQDI
Q9QY30	K851-ub	IGWFDDLkNNPGVLT
Q9QY30	K930-ub	TGFASQDkEILEkAG
Q9QY30	K935-ub	QDkEILEkAGQITNE
Q9QY30	K961-ub	GVEGRFIkAFEVELE
Q9QY30	K1043-ub	SYTPSYAkAKISAAR
Q9QY30	K1058-ub	FFQLLDRkPPIDVYS
Q9QY30	K1070-ub	VYSGAGEkWDNFQGk
Q9QY30	K1077-ub	kWDNFQGkIDFIDCK
Q9QY30	K1145-ub	MIDGHDSkkVNVQFL
Q9QY30	K1146-ub	IDGHDSkkVNVQFLR
Q9QY30	K1175-ub	CSIMDNIkYGDNtkE
Q9QY30	K1181-ub	IkYGDNtkEIsVERA
Q9QY30	K1193-ub	ERAIAAAkQAQLHDF
Q9QY30	K1207-ub	FVMSLPEkYETNVGI
Q9QY30	K1238-ub	RAIVRDPkILLLDEA
Q9QY30	K1255-ub	ALDTESEkTVQLALD
Q9QY30	K1263-ub	TVQLALDkAREGRTC
Q9QY30	K1307-ub	HKKLMDQkGAYYKLV
P06795	K278-ub	KELERYNkNLEEAKN
P06795	K410-ub	RSEVQILkGLNLKVk
P06795	K417-ub	kGLNLKVkSGQTVAL
P06795	K504-ub	DEIEKAVkEANAYDF
P06795	K514-ub	NAYDFIMkLPHQFDT
P06795	K1218-ub	VVQEALDkAREGRTC
P21440	K241-ub	ILSTFSDkELAAYAK
P21440	K278-ub	KELERYQkHLENAKK
P21440	K410-ub	RANIKILkGLNLKVk
P21439	K413-ub	RANVKILkGLNLKVQ
P21440	K417-ub	kGLNLKVkSGQTVAL
P21440	K449-ub	LYDPTEGkISIDGQD
P21440	K501-ub	VTMDEIEkAVkEANA
P21440	K504-ub	DEIEkAVkEANAYDF
P21440	K514-ub	NAYDFIMkLPQkFDT
P21440	K518-ub	FIMkLPQkFDTLVGD
P21439	K538-ub	AQLSGGQkQRIAIAR
P21440	K574-ub	EVQAALDkAREGRTT
P21440	K616-ub	GSHSELMkKEGIYFR
P21440	K658-ub	DVAPNGWkARIFRNs
P21440	K696-ub	VPPVSFLkVLKLNKT
P21440	K919-ub	FESMYVEkLHGPYRN
P21440	K1057-ub	QGLSLEVkKGQTLAL
P21439	K1061-ub	GLSLEVKkGQTLALV
P21440	K1098-ub	LLDGQEAkkLNVQWL
P21440	K1099-ub	LDGQEAkkLNVQWLR
P21440	K1146-ub	DEIVRAAkEANIHPF
P21440	K1160-ub	FIETLPQkYNTRVGD
P21439	K1178-ub	YETRVGDkGTQLSGG
P21439	K1187-ub	TQLSGGQkQRIAIAR
P21440	K1216-ub	VVQEALDkAREGRTC
Q2M3G0	K1161-ub	AQLSGGQkQRLAIAR
Q9NP58	K464-ub	LLNFETVkYYNAESY
Q9DC29	K464-ub	LLNFETVkYYGAEGY
Q9NP58	K482-ub	RYREAIIkYQGLEWK
Q9DC29	K482-ub	RYREAILkFQGLEWK
Q9NP58	K569-ub	ENMFDLLkEETEVkD
Q9NP58	K575-ub	LkEETEVkDLPGAGP
Q9NP58	K726-ub	QVGERGLkLSGGEKQ
Q9NP58	K743-ub	AIARTILkAPGIILL
Q9NP58	K771-ub	AIQASLAkVCANRTT
Q9DC29	K771-ub	AIQASLAkVCTNRTT
Q9NP58	K836-ub	EETSEDTkPQTMER_
O75027	K216-ub	VRNAVFGkVAQNSIR
O75027	K251-ub	RQTGALSkAIDRGtR
O75027	K344-ub	LLNyETVkYFNNERY
Q61102	K350-ub	VKYFNNEkYEAQRYD
O75027	K500-ub	FEVPAGkkVAIVGGS
O75027	K608-ub	QVGERGLkLSGGEKQ
Q9NUT2	K247-ub	ITFFDANkTGQLVSR
Q9NUT2	K263-ub	TtDVQEFkSSFKLVI
Q9NUT2	K465-ub	SGGCCVPkEQLRGSV
Q9CXJ4	K495-ub	VGQsGGGkTTVASLL
Q9NUT2	K513-ub	VGQSGGGkTTVASLL
Q9NUT2	K573-ub	MENIRFGkLEAsDEE
Q9NUT2	K617-ub	TTLSGGQkQRLAIAR
Q9NUT2	K628-ub	AIARALIkQPTVLIL
Q9NUT2	K699-ub	THEELLKkGGLYAEL
Q9JJ59	K351-ub	KYYKRLSkEVQSALA
Q9JJ59	K372-ub	EETISAMkTVRSFAN
Q9NP78	K376-ub	EETISAMkTVRSFAN
Q9NP78	K394-ub	EAEVYLRkLQQVYKL
Q9NP78	K648-ub	AQLSGGQkQRVAMAR
P33527	K72-ub	IQMTPLNkTKTALGF
P33527	K246-ub	SDLWSLNkEDtSEQV
P33527	K259-ub	QVVPVLVkNWKKECA
P33527	K274-ub	KTRKQPVkVVySskD
P33527	K280-ub	VkVVySskDPAQPKE
P33527	K290-ub	AQPKESskVDANEEV
P33527	K303-ub	EVEALIVkSPQkEWN
P33527	K307-ub	LIVkSPQkEWNPSLF
P33527	K315-ub	EWNPSLFkVLYKTFG
P33527	K396-ub	FVSGMRIkTAVIGAV
P33527	K406-ub	VIGAVyRkALVITNS
P33527	K416-ub	VITNSARkSSTVGEI
P33527	K488-ub	AVMAMKTkTYQVAHM
P33527	K496-ub	TYQVAHMkskDNRIk
O35379	K497-ub	TYQVAHMkSKDNRIk
Q8CG09	K497-ub	TYQVAHMkSKDNRIK
P33527	K498-ub	QVAHMkskDNRIkLM
P33527	K503-ub	kskDNRIkLMNEILN
P33527	K513-ub	NEILNGIkVLKLYAW
P33527	K525-ub	YAWELAFkDkVLAIR
P33527	K527-ub	WELAFkDkVLAIRQE
P33527	K636-ub	SIERRPVkDGGGTNS
P33527	K764-ub	DRTEIGEkGVNLSGG
P33527	K773-ub	VNLSGGQkQRVSLAR
P33527	K804-ub	AVDAHVGkHIFENVI
P33527	K814-ub	FENVIGPkGMLkNKT
P33527	K818-ub	IGPkGMLkNKTRILV
P33527	K891-ub	TGVSGPGkEAkQMEN
P33527	K894-ub	SGPGkEAkQMENGML
P33527	K908-ub	LVTDsAGkQLQRQLs
P33527	K936-ub	NstAELQkAEAKKEE
P33527	K946-ub	AKKEETWkLMEADkA
P33527	K952-ub	WkLMEADkAQTGQVK
P33527	K1078-ub	NLVNRFSkELDTVDS
P33527	K1181-ub	FIHQSDLkVDENQkA
P33527	K1187-ub	LkVDENQkAYYPSIV
P33527	K1265-ub	IVAVERLkEYSETEk
P33527	K1272-ub	kEYSETEkEAPWQIQ
P33527	K1322-ub	VTINGGEkVGIVGRT
P33527	K1333-ub	VGRTGAGkSSLTLGL
P33527	K1360-ub	IDGINIAkIGLHDLR
P33527	K1369-ub	GLHDLRFkITIIPQD
O35379	K1499-ub	TRVIVLDkGEVRECG
P33527	K1502-ub	TRVIVLDkGEIQEyG
P33527	K1526-ub	GLFysMAkDAGLV__
Q5T3U5	K455-ub	NQEMLQHkDARVkLV
Q5T3U5	K460-ub	QHkDARVkLVtELLs
Q5T3U5	K473-ub	LsGIRVIkFCGWEQA
Q5T3U5	K664-ub	VAVRGLskGFGLAtQ
Q5T3U5	K688-ub	RDNILFGkTFDAQLY
Q5T3U5	K842-ub	QSVQNPEkTkEGLEE
Q5T3U5	K844-ub	VQNPEkTkEGLEEEQ
Q5T3U5	K1415-ub	ATASVDQkTDQLLQQ
Q96J65	K313-ub	LTCIRLIkMYAWEKS
Q92887	K63-ub	TKRSsTTkLyLAKQV
Q92887	K236-ub	VDEEMKTktLVSkFE
Q92887	K241-ub	KTktLVSkFETHMkR
Q92887	K247-ub	SkFETHMkRELQKAR
Q8VI47	K276-ub	GTSHGLTkkQsQsQD
Q8VI47	K277-ub	TSHGLTkkQsQsQDV
Q92887	K278-ub	ARLPGLNkNQsQsQD
Q8VI47	K291-ub	VLVLEDskKKKKKSE
Q92887	K294-ub	LVLEDVEkKKKkSGT
Q92887	K403-ub	IMASVYKkALTLSNL
Q92887	K413-ub	TLSNLARkEYTVGET
Q92887	K485-ub	AILSTKSkTIQVkNM
Q92887	K490-ub	KSkTIQVkNMKNKDK
Q8VI47	K491-ub	KIQVQNMkNKDKRLk
Q8VI47	K498-ub	kNKDKRLkIMNEILS
Q92887	K500-ub	KNKDKRLkIMNEILS
Q8VI47	K508-ub	NEILSGIkILKYFAW
Q92887	K510-ub	NEILSGIkILkYFAW
Q92887	K513-ub	LSGIkILkYFAWEPS
Q8VI47	K520-ub	FAWEPSFkEQVNSIR
Q92887	K615-ub	VsTERLEkyLGGDDL
Q92887	K716-ub	WIQNGTIkDNILFGt
Q8VI47	K726-ub	FGSEYDEkKYQRVIE
Q92887	K728-ub	FGtEFNEkRYQQVLE
Q8VI47	K795-ub	AVDTHVGkHIFNkVV
Q8VI47	K800-ub	VGkHIFNkVVGPNGL
Q92887	K811-ub	LGPNGLLkGKTRLLV
Q8VI47	K811-ub	PNGLLSGkTRILVTH
Q8VI47	K840-ub	GKGTILEkGSySDLM
Q92887	K851-ub	SYSALLAkkGEFAkN
Q8VI47	K855-ub	DKKGVFAkNWkTFMK
Q92887	K857-ub	AkkGEFAkNLkTFLR
Q8VI47	K858-ub	GVFAkNWkTFMKHsG
Q92887	K860-ub	GEFAkNLkTFLRHTG
Q8VI47	K932-ub	LKssLKIksVNALNK
Q92887	K940-ub	TRNVNsLkEDEELVk
Q92887	K947-ub	kEDEELVkGQKLIKk
Q92887	K954-ub	kGQKLIKkEFIETGK
Q8VI47	K1154-ub	RRLDsVTkSPIYSHF
Q92887	K1184-ub	EHQQRFLkHNEVRID
Q8VI47	K1186-ub	RFLANSEkQIDTNQK
Q92887	K1277-ub	ERITEYTkVENEAPW
Q92887	K1288-ub	EAPWVTDkRPPPDWP
Q8VI47	K1295-ub	PPADWPKkGEIQFNN
Q8VI47	K1316-ub	PELDLVLkGITCNIk
Q8VI47	K1323-ub	kGITCNIkSTEkVGV
Q8VI47	K1327-ub	CNIkSTEkVGVVGRT
Q8VI47	K1338-ub	VGRTGAGkSSLTNCL
Q8VI47	K1398-ub	MNLDPFNkYSDEEIW
Q92887	K1544-ub	IENVNSTkF______
O15438	K160-ub	RSKILLAkAEGEISD
O15438	K238-ub	yRHPLEEkDLWSLkE
O15438	K244-ub	EkDLWSLkEEDRSQM
B2RX12	K251-ub	SEEDCSHkVVQRLLE
O15438	K271-ub	EkQTARHkASAAPGk
O15438	K278-ub	kASAAPGkNAsGEDE
B2RX12	K288-ub	GEDAVLLkPRPKSKQ
O15438	K392-ub	IMGVIYRkALVITNS
B2RX12	K400-ub	LVITNSVkRESTVGE
O15438	K401-ub	LVITNSVkRASTVGE
O15438	K479-ub	KMRAFQVkQMKLKDS
B2RX12	K488-ub	KFKDSRIkLMSEILN
O15438	K489-ub	KLKDSRIkLMSEILN
B2RX12	K498-ub	SEILNGIkVLkLYAW
O15438	K499-ub	SEILNGIkVLKLYAW
B2RX12	K501-ub	LNGIkVLkLYAWEPS
O15438	K512-ub	AWEPSFLkQVEGIRQ
O15438	K684-ub	EMEKLEGkVHMKGSV
B2RX12	K717-ub	FGQPMNPkRYQQALE
B2RX12	K802-ub	PEGVLAGkTRVLVTH
O15438	K803-ub	PEGVLAGkTRVLVTH
B2RX12	K926-ub	KHtNsLEkEALVTKT
O15438	K931-ub	RHLGPSEkVQVTEAk
B2RX12	K934-ub	EALVTKTkETGALIk
O15438	K938-ub	kVQVTEAkADGALTQ
B2RX12	K941-ub	kETGALIkEEIAETG
O15438	K1052-ub	HQALLHNkIRSPQSF
B2RX12	K1167-ub	YGRIQDFkVLSDTkV
B2RX12	K1173-ub	FkVLSDTkVDNNQKS
O15438	K1177-ub	FEIISDTkVDANQRS
B2RX12	K1263-ub	VKEYSKTkTEAPWVV
O15438	K1344-ub	FRILEAAkGEIRIDG
O15438	K1498-ub	TRVLVLDkGVVAEFD
E9Q236	K54-ub	VLPEDRSkHLGEELQ
O15439	K66-ub	ELQGFWDkEVLRAEN
O15439	K77-ub	RAENDAQkPSLTRAI
O15439	K264-ub	LFSsLRSkTATFtDA
O15439	K293-ub	IKMYAWEkSFSNLIT
O15439	K304-ub	NLITNLRkKEISkIL
O15439	K309-ub	LRkKEISkILRSSCL
O15439	K509-ub	ERYEKVIkACALKkD
O15439	K515-ub	IkACALKkDLQLLED
E9Q236	K515-ub	IKACALKkDLQLLED
O15439	K540-ub	TTLSGGQkARVNLAR
O15439	K607-ub	AsQILILkDGKMVQk
O15439	K614-ub	kDGKMVQkGTYTEFL
O15439	K622-ub	GTYTEFLkSGIDFGs
E9Q236	K622-ub	GTYTEFLkSGVDFGS
O15439	K632-ub	IDFGsLLkkDNEESE
O15439	K633-ub	DFGsLLkkDNEESEQ
O15439	K670-ub	QsSRPsLkDGALEsQ
O15439	K695-ub	EENRSEGkVGFQAYk
O15439	K702-ub	kVGFQAYkNYFRAGA
O15439	K807-ub	KMFESILkAPVLFFD
O15439	K918-ub	LWtIRAYkAEERCQE
O15439	K1021-ub	IEyTDLEkEAPWEYQ
O15439	K1066-ub	KHLTALIkSQEkVGI
O15439	K1070-ub	ALIkSQEkVGIVGRT
O15439	K1097-ub	RLSEPEGkIWIDKIL
O15439	K1133-ub	LFTGtMRkNLDPFNE
O15439	K1165-ub	TIEDLPGkMDTELAE
O15439	K1217-ub	RTDELIQkKIREKFA
O15439	K1253-ub	VLDSGRLkEyDEPyV
O15439	K1265-ub	PyVLLQNkESLFYkM
O15439	K1271-ub	NkESLFYkMVQQLGk
O15439	K1278-ub	kMVQQLGkAEAAALT
E9Q236	K1278-ub	KMVQQLGkGEAAALT
O15439	K1289-ub	AALTETAkQVYFKRN
O15440	K8-ub	MKDIDIGkEyIIPsP
O15440	K78-ub	ILDEEHPkGKYHHGL
O15440	K89-ub	HHGLSALkPIRTTSK
O15440	K383-ub	AFSQSVQkIREEERR
Q9R1X5	K383-ub	AFSQCVQkIREEERR
O15440	K493-ub	PHIKIEMkNATLAWD
O15440	K546-ub	QAVLAEQkGHLLLDs
O15440	K565-ub	sPEEEEGkHIHLGHL
O15440	K821-ub	tGSVKKEkAVkPEEG
O15440	K824-ub	VKKEkAVkPEEGQLV
O15440	K977-ub	RILNRFSkDMDEVDV
O15440	K1211-ub	ENLPLVLkkVSFtIk
O15440	K1212-ub	NLPLVLkkVSFtIkP
O15440	K1218-ub	kkVSFtIkPKEkIGI
O15440	K1222-ub	FtIkPKEkIGIVGRT
O15440	K1309-ub	ALERTHMkECIAQLP
Q9R1S7	K240-ub	YKKLLGPkDLWSLGR
Q9R1S7	K273-ub	CNGLPGHkGHSsVGA
O95255	K281-ub	RKGGsGMkAPETEPF
Q9R1S7	K768-ub	LARAVYKkAAIYLLD
Q9R1S7	K1045-ub	NLLNRFSkETDTVDV
Q9R1S7	K1289-ub	LKIHAGEkVGIVGRT
Q9R1S7	K1300-ub	VGRTGAGkSSLAWGL
Q9R1S7	K1485-ub	PAQLLAQkGLFYRLA
B2RUS7	K205-ub	FKTPREVkPPEDLQD
B2RUS7	K252-ub	IDLRAIGkLPIAMRA
Q09428	K528-ub	RVETTRRkEMTSLRA
Q09428	K889-ub	TVVLVTHkLQYLPHA
Q09428	K903-ub	ADWIIAMkDGTIQRE
B2RUS7	K954-ub	KETVMERkAPEPSQG
B2RUS7	K1365-ub	VRYDSSLkPVLKHVN
B2RUS7	K1576-ub	PEKLLSQkDSVFASF
P70170	K203-ub	FMNPQKVkPPEDLQD
P70170	K250-ub	IDLKAIGkLPIAMRA
P70170	K480-ub	TKLAEAQkSTLDYST
P70170	K860-ub	LKFLQDDkRTVVLVT
P70170	K894-ub	VLREGTLkDIQTKDV
P70170	K1323-ub	VRYENNLkPVLKHVK
P70170	K1429-ub	AQLKNMVkSLPGGLD
P33897	K264-ub	VLRAFSPkFGELVAE
P33897	K407-ub	ERIMSSYkEVTELAG
P33897	K462-ub	VRVEGPLkIRGQVVD
P33897	K533-ub	TYGGVLYkPPPQRMF
P33897	K569-ub	SVEDMQRkGYSEQDL
P33897	K602-ub	WEAMCDWkDVLSGGE
P48410	K602-ub	WEAVCDWkDVLSGGE
P33897	K610-ub	DVLSGGEkQRIGMAR
P48410	K610-ub	DVLSGGEkQRIGMAR
P33897	K680-ub	FDGEGGWkFEkLDSA
P33897	K683-ub	EGGWkFEkLDSAARL
P33897	K696-ub	RLSLTEEkQRLEQQL
P48410	K696-ub	RLSLTEEkQRLEQQL
P33897	K708-ub	QQLAGIPkMQRRLQE
Q9UBJ2	K411-ub	ERIMSSykEVtELAG
Q9UBJ2	K614-ub	DVLSGGEkQRMGMAR
Q61285	K615-ub	DVLSGGEkQRMGMAR
P28288	K6-ub	__MAAFSkYLTARNS
P28288	K38-ub	RALGLHGkksGkPPL
P28288	K39-ub	ALGLHGkksGkPPLQ
P55096	K39-ub	ALGLHGKksGKPPLQ
P28288	K42-ub	LHGkksGkPPLQNNE
P28288	K50-ub	PPLQNNEkEGKKERA
P28288	K61-ub	KERAVVDkVFFsRLI
P55096	K61-ub	kERAVVDkVFLSRLS
P55096	K72-ub	SRLSQILkIMVPRTF
P28288	K253-ub	RLRRPIGkMTITEQk
P28288	K260-ub	kMTITEQkYEGEYRY
P55096	K260-ub	KMTIMEQkyEGEYRY
P28288	K286-ub	IAFYNGNkREKQTVH
P55096	K286-ub	IAFYNGNkREkQTIH
P28288	K347-ub	LSHPRHLkSTHSELL
P28288	K399-ub	TELMQVLkDLNHGkY
P55096	K399-ub	TELMQVLkDLNHGRY
P28288	K405-ub	LkDLNHGkYERTMVS
P28288	K416-ub	TMVSQQEkGIEGVQV
P55096	K416-ub	TMVSQQEkGIEGAQA
P28288	K479-ub	CGPNGCGkSSLFRVL
P55096	K479-ub	CGPNGCGkSSLFRVL
P28288	K504-ub	LTKPERGkLFYVPQR
P55096	K529-ub	QVIYPDGkEDQkkRG
P28288	K533-ub	PDGREDQkRkGISDL
P55096	K534-ub	DGkEDQkkRGIsDQV
P28288	K535-ub	GREDQkRkGISDLVL
P28288	K543-ub	GISDLVLkEyLDNVQ
P55096	K543-ub	GIsDQVLkEYLDNVQ
P28288	K576-ub	DVLsGGEkQRMAMAR
P55096	K576-ub	DVLSGGEkQRMAMAR
P55096	K615-ub	YIYSHCRkVGITLFT
O14678	K217-ub	MKLVHQEkLEGDFRF
O14678	K225-ub	LEGDFRFkHMQIRVN
O14678	K401-ub	ISAPssDkPLIKDLS
O14678	K479-ub	EQVIYPLkEVYPDSG
P61221	K4-ub	____MADkLTRIAIV
P61221	K15-ub	IAIVNHDkCKPKKCR
P61221	K27-ub	KCRQECKkSCPVVRM
P61221	K36-ub	CPVVRMGkLCIEVtP
P61221	K64-ub	GCGICIKkCPFGALs
P61222	K64-ub	GCGICIKkCPFGALS
P61221	K81-ub	NLPSNLEkETTHRYC
P61221	K93-ub	RYCANAFkLHRLPIP
P61222	K93-ub	RYCANAFkLHRLPIP
P61221	K116-ub	VGtNGIGksTALkIL
P61222	K116-ub	VGTNGIGkSTALkIL
P61221	K121-ub	IGksTALkILAGkQk
P61222	K121-ub	IGkSTALkILAGKQk
P61221	K126-ub	ALkILAGkQkPNLGk
P61221	K128-ub	kILAGkQkPNLGkYD
P61222	K128-ub	kILAGKQkPNLGKYD
P61221	K133-ub	kQkPNLGkYDDPPDW
P61221	K158-ub	ELQNyFTkILEDDLk
P61222	K158-ub	ELQNYFTkILEDDLk
P61221	K165-ub	kILEDDLkAIIkPQY
P61222	K165-ub	kILEDDLkAIIkPQY
P61221	K169-ub	DDLkAIIkPQYVDQI
P61222	K169-ub	DDLkAIIkPQYVDQI
P61221	K178-ub	QYVDQIPkAAkGtVG
P61222	K178-ub	QYVDQIPkAAkGTVG
P61221	K181-ub	DQIPkAAkGtVGSIL
P61222	K181-ub	DQIPkAAkGTVGSIL
P61221	K191-ub	VGSILDRkDETkTQA
P61222	K191-ub	VGSILDRkDETKTQA
P61221	K195-ub	LDRkDETkTQAIVCQ
P61221	K210-ub	QLDLTHLkERNVEDL
P61221	K250-ub	PSSYLDVkQRLkAAI
P61222	K250-ub	PSSYLDVkQRLKAAI
P61221	K254-ub	LDVkQRLkAAITIRS
P61221	K332-ub	rDAsLVFkVAETANE
P61221	K343-ub	TANEEEVkkMCMYkY
P61221	K344-ub	ANEEEVkkMCMYkYP
P61221	K349-ub	VkkMCMYkYPGMKKK
P61221	K397-ub	RMLAGRLkPDEGGEV
P61222	K397-ub	RMLAGRLkPDEGGEV
P61221	K412-ub	PVLNVSykPQKIsPk
P61221	K419-ub	kPQKIsPkSTGsVRQ
P61222	K419-ub	KPQKISPkSTGSVRQ
P61221	K431-ub	VRQLLHEkIRDAYTH
P61221	K447-ub	QFVTDVMkPLQIENI
P61221	K478-ub	ALALCLGkPADVYLI
P61221	K541-ub	VFDGVPSkNTVANsP
P61221	K579-ub	NYRPRINkLNsIkDV
P61221	K584-ub	INkLNsIkDVEQKks
P61221	K590-ub	IkDVEQKksGNyFFL
Q8NE71	K6-ub	__MPKAPkQQPPEPE
Q8NE71	K26-ub	EstsPsDkVVKKGKK
Q8NE71	K39-ub	KKDKKIKkTFFEELA
Q8NE71	K50-ub	EELAVEDkQAGEEEK
Q8NE71	K174-ub	EEQQPALkGkKGKEE
Q8NE71	K209-ub	DKEEEIIkEKEPPKQ
Q8NE71	K255-ub	DPyAHLskKEKKKLK
Q8NE71	K263-ub	KEKKKLKkQMEyERQ
Q8NE71	K275-ub	ERQVAsLkAANAAEN
Q8NE71	K305-ub	LENASDIkLEkFSIS
Q8NE71	K308-ub	ASDIkLEkFSISAHG
Q6P542	K332-ub	GLVGPNGkGKTTLLK
Q8NE71	K347-ub	KGKttLLkHIANRAL
Q8NE71	K389-ub	RADTKRLkLLEEERR
Q6P542	K403-ub	GDDTAAEkLEKVyEE
Q8NE71	K414-ub	tAAERLEkVyEELRA
Q8NE71	K430-ub	GAAAAEAkARRILAG
Q8NE71	K451-ub	MQNRPTQkFSGGWRM
Q8NE71	K549-ub	QKQKELLkQyEKQEK
Q8NE71	K573-ub	KSTKQAEkQTkEALt
Q8NE71	K576-ub	KQAEkQTkEALtRkQ
Q8NE71	K582-ub	TkEALtRkQQKCRRk
Q8NE71	K589-ub	kQQKCRRkNQDEEsQ
Q8NE71	K603-ub	QEAPELLkRPKEYTV
Q8NE71	K689-ub	MRKNHRLkIGFFNQQ
Q8NE71	K748-ub	CkLSGGQkARVVFAE
Q9UG63	K66-ub	ELEDFEMkKAAARAV
Q9UG63	K133-ub	MLLsAIGkREVPIPE
Q9UG63	K174-ub	TERAMLEkEAERLAH
Q9UG63	K188-ub	HEDAECEkLMELYER
Q9UG63	K203-ub	LEELDADkAEMRASR
Q99LE6	K208-ub	LEELDADkAEMRASR
Q9UG63	K227-ub	AMQRKKLkDFSGGWR
Q99LE6	K232-ub	AMQRKKLkDFSGGWR
Q9UG63	K304-ub	HMHNKKLkYyTGNYD
Q9UG63	K315-ub	GNYDQYVkTRLELEE
Q99LE6	K320-ub	GNYDQYVkTRLELEE
Q9UG63	K326-ub	ELEENQMkrFHWEQD
Q9UG63	K339-ub	QDQIAHMkNyIARFG
Q9UG63	K351-ub	RFGHGsAkLARQAQS
Q9UG63	K359-ub	LARQAQSkEKTLQkM
Q9UG63	K365-ub	SkEKTLQkMMAsGLt
Q9UG63	K379-ub	tERVVsDkTLSFyFP
Q99LE6	K384-ub	TERVVSDkTLSFYFP
Q9UG63	K436-ub	VGPNGAGkSTLLkLL
Q9UG63	K441-ub	AGkSTLLkLLTGELL
Q99LE6	K441-ub	VGPNGAGkSTLLKLL
Q9UG63	K456-ub	PTDGMIRkHSHVkIG
Q9UG63	K461-ub	IRkHSHVkIGRyHQH
Q9UG63	K508-ub	GRYGLTGkQQVsPIR
Q9UG63	K522-ub	RNLsDGQkCRVCLAW
Q9UG63	K588-ub	QEIWVCEkQTITkWP
Q9UG63	K593-ub	CEkQTITkWPGDILA
Q9UG63	K602-ub	PGDILAYkEHLKskL
Q9UG63	K608-ub	YkEHLKskLVDEEPQ
Q9UG63	K618-ub	DEEPQLtkRTHNV__
Q99LE6	K623-ub	DEEPQLTkRTHNV__
Q9NUQ8	K95-ub	DAPIQLSkItENyDC
Q9NUQ8	K111-ub	tKLPGLLkREQssTV
Q9NUQ8	K144-ub	RSEKDTLkTSNPLVL
Q9NUQ8	K174-ub	LESSGKNkSYDVRIE
Q9NUQ8	K294-ub	ELAEIYAkLEEIEAD
Q8K268	K294-ub	QLAEIYGkLEEIEAD
Q9NUQ8	K302-ub	LEEIEADkAPARASV
Q9NUQ8	K319-ub	AGLGFTPkMQQQPTR
Q9NUQ8	K457-ub	RAsQVQSkLKMLEkL
Q9NUQ8	K463-ub	SkLKMLEkLPELkPV
Q9NUQ8	K468-ub	LEkLPELkPVDKESE
Q9NUQ8	K479-ub	KESEVVMkFPDGFEK
Q9NUQ8	K531-ub	VGENGAGkSTMLkLL
Q9NUQ8	K536-ub	AGkSTMLkLLLGDLA
Q9NUQ8	K616-ub	ASLSGGQkSRVAFAQ
Q8K268	K616-ub	ASLSGGQkSRVAFAQ
P45844	K54-ub	DLLNGHLkkVDNNLT
P45844	K55-ub	LLNGHLkkVDNNLTE
P45844	K98-ub	WWRKKGYktLLkGIs
P45844	K102-ub	KGYktLLkGIsGkFN
Q64343	K102-ub	KGYKTLLkGISGKFN
P45844	K107-ub	LLkGIsGkFNSGELV
P45844	K140-ub	GYRETGMkGAVLING
Q64343	K140-ub	GYRETGMkGAVLING
P45844	K189-ub	AHLKLQEkDEGRREM
P45844	K300-ub	GQCVYRGkVCNLVPY
P45844	K354-ub	GMCDSDHkRDLGGDA
Q64343	K354-ub	GMCDADYkRDLGGDT
P45844	K376-ub	HRPSEEVkQTKRLKG
Q7TMS5	K165-ub	ERINTIIkELGLEkV
Q7TMS5	K171-ub	IkELGLEkVADSkVG
Q9UNQ0	K172-ub	IQELGLDkVADSKVG
Q7TMS5	K176-ub	LEkVADSkVGTQFIR
Q9UNQ0	K323-ub	TEIIEPSkQDKPLIE
Q9UNQ0	K357-ub	HQLsGGEkKKKItVF
Q7TMS5	K358-ub	QLPGAQEkKGTSAFK
Q99P81	K350-ub	DQLLGEQkLERSSAV
Q9H172	K82-ub	CWRKRGYkTLLKCLS
Q91WA9	K86-ub	RGYKTLLkCLSGKFC
Q91WA9	K338-ub	GLCTMAEkKSSPGKN
Q99PE8	K321-ub	EREIETYkRVQMLEC
Q99PE8	K338-ub	KESDIYHkILENIER
Q99PE8	K350-ub	IERARYLkTLPTVPF
Q9DBM0	K129-ub	rGHGGKMkSGQIWIN
Q9DBM0	K342-ub	REVATVEkAQSLAAL
Q9DBM0	K363-ub	GFDDFLWkAEAKELN
Q9NUJ1	K129-ub	SEESTLGkWRKDVLS
Q9NUJ1	K194-ub	NQLPVELkKEVEMkG
Q9NUJ1	K200-ub	LkKEVEMkGVWSMPS
Q9NUJ1	K248-ub	IRLLHGMkDDIVPWH
Q8NFV4	K87-ub	TNFNSIAkILAQQTG
Q8NFV4	K200-ub	LPRsRARkLADEQLS
Q8N2K0	K232-ub	LHVFDWIkARsGDNP
Q8N2K0	K283-ub	TNIREEAkSHPFSVI
Q8N2K0	K319-ub	FANDENVkHISCPLL
Q8N2K0	K358-ub	ARSFRDFkVQFVPFH
Q7L211	K320-ub	QFIKEVVkSHSPEEM
Q7L211	K329-ub	HSPEEMAkTSSNVTI
Q9BUJ0	K141-ub	FGNSAPSkEAStEAG
Q8VCR7	K12-ub	DQHEGTIkVQGQNLF
Q8VCR7	K141-ub	VAPICTDkINAVDYA
Q96IU4	K151-ub	AANyASVkTPALIVY
Q8VCR7	K151-ub	AVDYASVkTPALIVY
Q96IU4	K173-ub	QTSFEHLkQLPNHRV
Q8VCR7	K173-ub	SSSFQHLkQLPNHRV
Q5F2F2	K207-ub	FGDPSDLkEAVTYIR
Q6UXT9	K216-ub	FGDPSDLkEAVTYIR
Q5F2F2	K298-ub	EDTVDTGkLFRSGsL
Q5F2F2	K454-ub	LEEIFNWkRSYTR__
Q96GS6	K67-ub	SGAPGRWkLHLTERA
Q96GS6	K92-ub	TIEVFPTkSARGNRV
Q99JW1	K92-ub	TIEVFVTkSARANRI
Q96GS6	K226-ub	RVAFPDTkkTYCFDA
Q99JW1	K226-ub	RVAFPDTkKTYCFDA
Q96GS6	K227-ub	VAFPDTkkTYCFDAF
Q0P651	K253-ub	HFTSSADkLtNLNLV
Q0P651	K276-ub	SNQVVSQkPADCHNS
Q0P651	K314-ub	NQTLSTNkSGyTSRN
Q0P651	K330-ub	QSYHLLSkEQSRNSL
P08910	K36-ub	IVRCLNLkSPTAPPD
P08910	K57-ub	GLsRFLLkSCPLLtk
Q9QXM0	K57-ub	GLSRFLLkSCPLLTK
P08910	K64-ub	kSCPLLtkEYIPPLI
P08910	K74-ub	IPPLIWGkSGHIQTA
P08910	K85-ub	IQTALyGkMGRVRSP
P08910	K152-ub	TFVDYAQkNGYRCAV
Q9QXM0	K265-ub	FLMADNMkKIILSHR
P08910	K266-ub	LMADNMKkIILSHRQ
P08910	K281-ub	ALFGDHVkkPQSLED
P08910	K282-ub	LFGDHVkkPQSLEDT
Q9QXM0	K282-ub	LFGDHVKkPQSLEDT
P08910	K310-ub	IDDNVMRkFHGYNSL
Q9QXM0	K310-ub	IDDNVMRkFHGYNSL
P08910	K411-ub	ICQWERNkLQCsDTE
Q8WU67	K55-ub	YLSSIAKkPQLVTGG
Q8WU67	K102-ub	LRPFITSkPPVQYRN
Q8WU67	K288-ub	KHRHMFVkQVDMDHV
Q8WU67	K297-ub	VDMDHVMkAkSIREF
Q91ZH7	K297-ub	IDMDQVMkAKSIREF
Q8WU67	K299-ub	MDHVMkAkSIREFDK
Q8WU67	K332-ub	ASPSPRLkSVGIPVL
Q91ZH7	K332-ub	ASPNRRLkSVGIPVL
Q8WU67	K395-ub	TYMDRVFkQFVQAMV
Q8TB40	K42-ub	ILQCLQNkFLARYVS
Q8TB40	K192-ub	RAPPAWVkAVASVLG
Q8VD66	K192-ub	RAPPTWVkAVASVLG
Q8TB40	K228-ub	FRPDFKRkFADFFED
Q8WTS1	K36-ub	PTSISHLkEAEEKML
Q8WTS1	K44-ub	EAEEKMLkCVPCTYK
Q8WTS1	K62-ub	VRISNGNkIWTLKFS
Q8WTS1	K283-ub	PMLQRIGkMHPDIPV
Q9DBL9	K316-ub	SIQSLRPkSYVKTIA
Q9BV23	K126-ub	LSIDGQVkRIHQFVE
Q8R2Y0	K126-ub	LSIVGQVkRIHQFVE
Q9BV23	K136-ub	HQFVECLkLNKKPFH
Q9BV23	K189-ub	NQFVQRLkELQGSAA
Q8R2Y0	K189-ub	NPFVQRLkELEESAA
Q9BV23	K223-ub	LCSYVRFkVPQQILQ
Q8R2Y0	K223-ub	LCSYVRFkVPQQILQ
Q8R2Y0	K245-ub	PHNSFYRkLFLEIVN
Q8R2Y0	K254-ub	FLEIVNEkSRYSLHE
Q9BV23	K265-ub	SLHQNMDkIkVPTQI
Q9BV23	K267-ub	HQNMDkIkVPTQIIW
Q8R2Y0	K267-ub	HENMDKIkVPTQIIW
Q9BV23	K276-ub	PTQIIWGkQDQVLDV
Q8R2Y0	K276-ub	PTQIIWGkQDQVLDV
Q8R0P8	K318-ub	AKEKQLLkEGNAFNV
Q8IZP0	K43-ub	NyIQATDkRKALEET
Q8IZP0	K123-ub	KNTSRTHkIIAPANM
Q8IZP0	K139-ub	RPVRYIRkPIDyTVL
Q8CBW3	K154-ub	DDVGHGVkWLKAKHG
Q8CBW3	K199-ub	LGRNtPyktLEPVkP
Q8CBW3	K205-ub	yktLEPVkPPTVPND
Q8CBW3-4	K154-ub	DDVGHGVkHGNNQPA
Q9NYB9	K43-ub	NYIQSADkQRALEET
Q9NYB9	K123-ub	KNTSRTHkIIAPANL
Q9NYB9	K139-ub	RPVRYIRkPIDYTIL
Q9NYB9	K167-ub	KVSTQNMkMGGLPRt
Q9NYB9-2	K154-ub	DDIGHGVkVSTQNMK
Q9P2A4	K43-ub	NYVQATDkRKALEET
Q59IW6	K614-ub	QTTSMPPkLKTPHSR
Q9NX38	K31-ub	YKPDVKGkFCEDHCI
Q9NX38	K154-ub	LPKFEESkSITEGLL
P00519	K285-ub	MEVEEFLkEAAVMKE
P00519	K400-ub	ytAHAGAkFPIKWTA
P00519	K512-ub	EVEKELGkQGVRGAV
O14639	K121-ub	QTKHFHIkCFTCKVC
O14639	K234-ub	AGCGRDIkNGQALLA
O14639	K275-ub	DGAPYCEkDYQGLFG
O14639	K345-ub	QSTKTEEkLRPtRts
O14639	K384-ub	DNEILDykDLAAIPK
O14639	K393-ub	LAAIPKVkAIyDIER
O14639	K417-ub	ytsGyDDkQERQsLG
O14639	K529-ub	yRKPPIykQHAALAA
O14639	K546-ub	KssEDIIkFSkFPAA
O14639	K549-ub	EDIIkFSkFPAAQAP
O14639	K652-ub	AsHIPSskTAsLPGy
P16442	K11-ub	VLRTLAGkPKCHALR
P19801	K626-ub	RYPLAVTkYRESELC
Q12979	K87-ub	APGVEAGkGLEMRKL
Q12979	K151-ub	QDIYEIHkEFYDNLC
Q12979	K160-ub	FYDNLCPkVQQWDSQ
Q12979	K176-ub	tMGHLFQkLASQLGV
Q12979	K185-ub	ASQLGVYkAFVDNYk
A0A0G2JTR4	K185-ub	ASQLGVykAFVDNYK
Q12979	K192-ub	kAFVDNYkVALETAE
Q5SSL4	K192-ub	KAFVDNYkVALETAE
Q12979	K200-ub	VALETAEkCSQSNNQ
A0A0G2JTR4	K200-ub	VALETAEkCSQSNNQ
Q12979	K210-ub	QSNNQFQkISEELkV
Q12979	K216-ub	QkISEELkVKGPKDS
Q12979	K238-ub	TMEALLYkPIDRVtR
Q12979	K296-ub	RTAVTTPkGEtRQLV
Q12979	K383-ub	ELEDMKMkISALkSE
Q12979	K388-ub	KMkISALkSEIQKEK
Q12979	K581-ub	YDKTKVNkDNNEIVD
Q12979	K589-ub	DNNEIVDkIMGkGQI
Q12979	K593-ub	IVDkIMGkGQIQLDP
Q12979	K606-ub	DPQTVETkNWHTDVI
Q12979	K640-ub	LKRtPsKkQtGVFGV
Q12979	K654-ub	VKIsVVTkRERSkVP
Q12979	K659-ub	VTkRERSkVPyIVRQ
Q12979	K785-ub	HLKRVAEkEPINkMS
Q12979	K790-ub	AEkEPINkMSLHNLA
Q8N0Z2	K356-ub	GILMRARkHGLVDFE
Q9P1F3	K25-ub	GSkNADGkLSVKFGV
Q9P1F3	K38-ub	GVLFRDDkCANLFEA
Q9P1F3	K51-ub	EALVGTLkAAKRRKI
Q4KML4	K51-ub	EALVGTLkAAKRRKI
Q6UWZ7	K87-ub	VNEQALKkILsNVkK
Q6UWZ7	K93-ub	KkILsNVkKNVVGWY
Q6UWZ7	K155-ub	RLEHSLYkPQkGLFH
Q6UWZ7	K158-ub	HSLYkPQkGLFHRVP
Q6UWZ7	K201-ub	AVQTHSSkFFEEDGS
Q6UWZ7	K210-ub	FEEDGSLkEVHKINE
Q6UWZ7	K242-ub	DSEQAVDkLVKDVNR
Q6UWZ7	K268-ub	QIQAAREkNIQkDPQ
Q6UWZ7	K272-ub	AREkNIQkDPQENIF
Q6UWZ7	K302-ub	HSCVMSLkNRHVSKS
Q6UWZ7	K345-ub	AStPQIIkHkALDLD
Q6UWZ7	K347-ub	tPQIIkHkALDLDDR
Q6UWZ7	K358-ub	LDDRWQFkRSRLLDt
Q6UWZ7	K368-ub	RLLDtQDkRSkADTG
Q6UWZ7	K371-ub	DtQDkRSkADTGSSN
Q6UWZ7	K384-ub	SNQDKAskMssPEtD
Q6UWZ7	K396-ub	EtDEEIEkMkGFGEY
Q6UWZ7	K398-ub	DEEIEkMkGFGEYsR
Q15018	K74-ub	SFYDYASkVNEEsLD
Q15018	K114-ub	YREQVLHkQLTRILG
Q15018	K174-ub	NTSQQEYkVSSVPNT
Q15018	K187-ub	NTSQSYAkVIkEHGT
Q3TCJ1	K187-ub	NTSQSYAkVIKEHGT
Q15018	K190-ub	QSYAkVIkEHGTDFF
Q15018	K199-ub	HGTDFFDkDGVMKDI
Q15018	K229-ub	AVCADVEkSERVVES
Q3TCJ1	K229-ub	AVCADVEkSERVVES
Q15018	K243-ub	SCQAEVNkLRRQItQ
Q9ULW3	K87-ub	EDrFVRRkkkAAAAA
Q9ULW3	K88-ub	DrFVRRkkkAAAAAG
Q9ULW3	K89-ub	rFVRRkkkAAAAAGG
Q9ULW3	K146-ub	RYDLWNLkYLHRFTW
Q9ULW3	K179-ub	RAEVAQAkRETDFYL
Q9ULW3	K242-ub	RLATAQDkARSNKGL
Q969K4	K193-ub	SDCERLAkQCQLWDL
Q99LJ2	K193-ub	SDCERLAkQCQLWDL
Q969K4	K207-ub	LLSDLEAkCEKVSEF
Q969K4	K218-ub	VSEFVASkPGTCVKV
Q99LJ2	K218-ub	VSEFVASkPGTCVKV
Q969K4	K406-ub	QCTEYMAkVIEkLVE
Q99LJ2	K406-ub	QCTEYMAkVIEkLVE
Q969K4	K410-ub	YMAkVIEkLVEREDF
Q99LJ2	K410-ub	YMAkVIEkLVEREDF
Q969K4	K422-ub	EDFVEAVkEEAAAVA
Q8N961	K36-ub	SLsLSSSksNSQALN
Q8N961	K485-ub	DARAATEkFNQDLGF
Q8N961	K677-ub	LTQPQQAkADVLSLE
Q8N961	K877-ub	FKTLMTNkSEQDGDS
Q7TQI7	K997-ub	LIYGRSSkVQGLDPL
Q8N961	K998-ub	LIYGRSSkVQGLDPL
Q921H8	K79-ub	VLQDVRLkPEQLGDI
P09110	K198-ub	RFGISREkQDTFALA
Q921H8	K198-ub	RFGISRQkQDDFALA
P09110	K209-ub	FALASQQkAARAQSK
Q921H8	K209-ub	FALASQQkAASAQSR
Q921H8	K237-ub	VLDDkGDkkTITVsQ
Q921H8	K259-ub	ttMQGLAkLKPAFkD
P09110	K292-ub	ILLARRskAEELGLP
Q921H8	K292-ub	VLLARRskAEELGLP
Q8VCH0	K79-ub	VLQDVKLkPEQLGDI
Q8VCH0	K198-ub	RFGVSRQkQDAFALA
Q8VCH0	K209-ub	FALASQQkAASAQSR
Q8VCH0	K234-ub	TTTVLNDkGDkkTIT
Q8VCH0	K237-ub	VLNDkGDkkTITVsQ
Q8VCH0	K259-ub	ttMQGLAkLKPAFkD
Q8VCH0	K292-ub	VLLARRskAEELGLP
P42765	K38-ub	DLSEFAAkAALSAGK
Q8BWT1	K45-ub	RAALSAGkVPPETID
P42765	K81-ub	GLRVGIPkETPALtI
P42765	K137-ub	RNVRFGTkLGsDIKL
Q8BWT1	K137-ub	RNVRFGtkFGLDLkL
Q8BWT1	K171-ub	TAENLAAkYNIsRED
P42765	K181-ub	ISREECDkyALQSQQ
P42765	K191-ub	LQSQQRWkAANDAGy
Q8BWT1	K191-ub	LQSQQRWkAANEAGy
Q8BWT1	K209-ub	EMAPIEVkTkkGkQT
P42765	K234-ub	TTLEQLQkLPPVFkk
Q8BWT1	K234-ub	TTLEQLQkLPsVFkk
P42765	K241-ub	kLPPVFkkDGTVTAG
Q8BWT1	K241-ub	kLPsVFkkDGTVTAG
P42765	K269-ub	IASEDAVkkHNFtPL
Q8BWT1	K270-ub	ASEDAVkkHNFtPLA
Q8BWT1	K305-ub	PAINGALkkAGLsLk
Q8BWT1	K312-ub	kkAGLsLkDMDLIDV
Q8BWT1	K340-ub	ALDLDPskTnVsGGA
Q6JQN1	K427-ub	RQVRTWVkQYRASET
Q6JQN1	K709-ub	EDLKEKAkAEGLWNL
Q6JQN1	K776-ub	RYGTEAQkARWLIPL
Q6JQN1	K787-ub	LIPLLEGkARSCFAM
Q80XL6	K17-ub	VEVLPQHkFDLRSLE
Q80XL6	K60-ub	NPTFFLQkGSQAYVL
Q80XL6	K166-ub	IRSLKLDkYGTGVGY
Q80XL6	K175-ub	GTGVGYCkRQVstWT
Q80XL6	K222-ub	CLVHGDFkLDNIVFH
Q80XL6	K355-ub	ETGLQLSkRTLRTTP
Q80XL6	K368-ub	TPPQADAkSQLFAQS
Q80XL6	K413-ub	QSGNSAEkWGHPLVI
Q80XL6	K488-ub	YGSEQQKkQWLEPLL
Q9UKU7	K50-ub	EEQKEFQkVAFDFAA
Q9UKU7	K144-ub	GNEEQRHkFCPPLCT
Q9UKU7	K177-ub	ASLLTSAkkQGDHYI
Q9UKU7	K178-ub	SLLTSAkkQGDHYIL
Q9UKU7	K213-ub	RTGGPGPkGIsCIVV
Q9UKU7	K235-ub	SFGkKEKkVGWNSQP
Q9D7B6	K301-ub	QEHLKVRkQFGAPLA
Q9UKU7	K303-ub	RDHLNVRkQFGEPLA
Q9UKU7	K345-ub	VALQEERkDAVALCS
Q9H845	K100-ub	IPDETLEkLKSLGLF
Q9H845	K279-ub	EVHFENTkIPVENIL
Q9H845	K599-ub	ENLDEQIkKVSQQIL
Q9H845	K608-ub	VSQQILEkRAyICAH
P51174	K81-ub	PHHTEWEkAGEVSRE
P11310	K69-ub	PVAAEYDktGEyPVP
P45952	K79-ub	EYPFPLIkRAWELGL
P11310	K179-ub	IKTKAEKkGDEyIIN
P11310	K217-ub	DPkAPANkAFTGFIV
P45952	K235-ub	TPGIHIGkkELNMGQ
P11310	K236-ub	PGIQIGRkELNMGQR
P11310	K256-ub	GIVFEDVkVPkENVL
P11310	K259-ub	FEDVkVPkENVLIGD
P11310	K271-ub	IGDGAGFkVAMGAFD
P11310	K279-ub	VAMGAFDkTRPVVAA
P11310	K301-ub	RALDEAtkYALERKT
P45952	K301-ub	RALDEATkYALDRKT
P11310	K395-ub	EKLMRDAkIYQIyEG
P45952	K395-ub	EKLMRDAkIYQIYEG
P16219	K306-ub	AFGAPLtkLQVIQFK
Q07417	K306-ub	AFGAPLtkLQNIQFK
P45954	K70-ub	MIKSSVKkFAQEQIA
Q9DBL1	K159-ub	KHASEEQkATYLPkL
P45954	K284-ub	GQIGHGYkYAIGsLN
P50544	K122-ub	EEVNDPAkNDALEkV
P50544	K128-ub	AkNDALEkVEDDTLQ
P50544	K240-ub	AIPSPcGkYYTLnGS
P50544	K269-ub	VFAKTPIkDAATGAV
P50544	K299-ub	VTHGLPEkkMGIKAS
P50544	K317-ub	EVYFDGVkVPSENVL
P50544	K332-ub	GEVGDGFkVAVNILN
P50544	K359-ub	TMKSLIAkAVDHATN
P49748	K372-ub	NRTQFGEkIHNFGLI
P50544	K373-ub	NRTQFGDkIHNFGVI
P49748	K492-ub	sGLGsALkNPFGNAG
P49748	K507-ub	LLLGEAGkQLRRRAG
P50544	K508-ub	LLMGEAGkQLRRRtG
P49748	K639-ub	RNFkSISkALVErGG
Q8QZT1	K84-ub	GIPkEEVkEVyMGNV
Q8QZT1	K171-ub	ATPYGGVkLEDLIVk
P24752	K174-ub	STPYGGVkLEDLIVk
Q8QZT1	K178-ub	kLEDLIVkDGLTDVY
P24752	K181-ub	kLEDLIVkDGLTDVY
P24752	K190-ub	GLTDVYNkIHMGSCA
Q8QZT1	K242-ub	ITIsVkGkPDVVVkE
Q8QZT1	K260-ub	YkRVDFSkVPkLkTV
P24752	K263-ub	YkRVDFskVPKLKTV
Q8QZT1	K265-ub	FSkVPkLkTVFQkEN
Q8QZT1	K304-ub	AAQRLNVkPLARIAA
Q8QZT1	K335-ub	yAVPkVLkYAGLkKE
Q8QZT1	K370-ub	MLEIDPQkVNIHGGA
Q9BWD1	K39-ub	DLGSTVIkEVLKRAT
Q8CAY6	K39-ub	EMGTTVIkEVLQRAk
Q8CAY6	K46-ub	kEVLQRAkVAPEEVS
Q8CAY6	K124-ub	GGMENMSkAPHLTHL
Q9BWD1	K136-ub	AyLRTGVkIGEMPLT
Q9BWD1	K169-ub	ITAENVAkkWQVSRE
Q9BWD1	K170-ub	TAENVAkkWQVSRED
Q9BWD1	K180-ub	VSREDQDkVAVLsQN
Q8CAY6	K180-ub	VSREAQDkVAVLSQN
Q9BWD1	K194-ub	NrTENAQkAGHFDkE
Q9BWD1	K200-ub	QkAGHFDkEIVPVLV
Q8CAY6	K200-ub	QKAGHFDkEIVPVLV
Q9BWD1	K211-ub	PVLVSTRkGLIEVkT
Q8CAY6	K211-ub	PVLVSSRkGLTEVkI
Q9BWD1	K217-ub	RkGLIEVkTDEFPRH
Q8CAY6	K217-ub	RkGLTEVkIDEFPRH
Q9BWD1	K233-ub	SNIEAMSkLkPYFLT
Q8CAY6	K233-ub	SNLEAMGkLkPYFLT
Q9BWD1	K235-ub	IEAMSkLkPYFLTDG
Q8CAY6	K235-ub	LEAMGkLkPYFLTDG
Q9BWD1	K265-ub	AAAVVLMkKSEADKR
Q8CAY6	K265-ub	AAAVVLMkKTEAERR
Q8CAY6	K275-ub	EAERRMLkPLARIVS
Q8CAY6	K302-ub	VGPIPAIkQAVAKAG
Q9BWD1	K341-ub	ELGLNPEkVNIEGGA
Q80X81	K39-ub	EMGTTVIkEVLQRAk
Q80X81	K46-ub	kEVLQRAkVAPEEVS
Q80X81	K124-ub	GGMENMSkAPHLTHL
Q80X81	K180-ub	VSREAQDkVAVLSQN
Q80X81	K200-ub	QKAGHFDkEIVPVLV
Q80X81	K211-ub	PVLVSSRkGLTEVkI
Q80X81	K217-ub	RkGLTEVkIDEFPRH
Q80X81	K233-ub	SNLEAMGkLkPyFLT
Q80X81	K235-ub	LEAMGkLkPyFLTDG
Q80X81	K265-ub	AAAVVLMkKTEAERR
Q80X81	K275-ub	EAERRMLkPLARIVS
Q80X81	K302-ub	VGPIPAIkQAVAKAG
Q9H3P7	K163-ub	DAMVEFVkLLNRCCH
Q9H3P7	K347-ub	tHTDSsEkELEPEAA
Q9H3P7	K381-ub	MWTRPQIkDFKEkIQ
Q8BMP6	K383-ub	QIKDFKEkIRQDADS
Q9H3P7	K386-ub	QIkDFKEkIQQDADS
Q9H3P7	K473-ub	KAKKNANkPLLDEIV
Q8BMP6	K504-ub	GRGVYLLkFDNSYsL
Q9H3P7	K507-ub	GRGVyLLkFDNSySL
Q5XG73	K53-ub	TRFEAAVkVIQSLPk
Q5T8D3	K57-ub	KVIQSLPkNGSFQPT
Q5XG73	K60-ub	kVIQSLPkNGSFQPT
Q5T8D3	K76-ub	LKFYSFYkQATEGPC
Q5XG73	K79-ub	LKFYSFYkQATEGPC
Q5T8D3	K84-ub	QATEGPCkLSRPGFW
Q5T8D3	K133-ub	EtMPMtEkVEELLRV
Q5T8D3	K151-ub	FyEIVEDkKsGRSSD
Q5XG73	K158-ub	VEDKKSSkssDLTsD
Q5XG73	K176-ub	VLTssNAkAVNGKAE
Q5XG73	K257-ub	TRSsEDEkPGDEsSQ
Q5T8D3	K267-ub	GRsTEEVkPIDENLG
Q5T8D3	K378-ub	VEGKGEVkHGGEDGR
Q5T8D3	K422-ub	QHLsEGTkGRQVGsG
Q5XG73	K446-ub	NVLQRLHkLETLTAs
Q5T8D3	K469-ub	NVLQRLQkLETLTAL
Q5T8D3-3	K176-ub	LTStPNAkTVNGkAE
Q5T8D3-3	K181-ub	NAkTVNGkAESSDSG
Q9BR61	K76-ub	yARyKQVkVGNCNtP
Q9BR61	K84-ub	VGNCNtPkPsFFDFE
Q9BR61	K93-ub	sFFDFEGkQkWEAWk
Q9BR61	K95-ub	FDFEGkQkWEAWkAL
Q9BR61	K100-ub	kQkWEAWkALGDSsP
Q9BR61	K119-ub	QEYIAVVkkLDPGWN
Q9BR61	K120-ub	EYIAVVkkLDPGWNP
Q9BR61	K132-ub	WNPQIPEkKGkEANT
Q9BR61	K135-ub	QIPEkKGkEANTGFG
Q9BR61	K160-ub	ETIREEDkNIFDYCR
Q9BR61	K176-ub	NNIDHITkAIKSkNV
Q9BR61	K181-ub	ITkAIKSkNVDVNVk
Q9BR61	K188-ub	kNVDVNVkDEEGRAL
Q9D061	K268-ub	PEEVTGCkAVSLLLQ
Q5SWU9	K9-ub	DEPsPLAktLELNQH
Q13085	K45-ub	KLDLLEEkEGsLsPA
Q13085	K86-ub	MsGLHLVkQGRDRKK
Q13085	K116-ub	VTRFGGNkVIEkVLI
Q5SWU9	K119-ub	GGNKVIEkVLIANNG
Q13085	K120-ub	GGNkVIEkVLIANNG
Q13085	K132-ub	NNGIAAVkCMRSIRR
Q5SWU9	K275-ub	WQENDFSkRILNVPQ
Q13085	K276-ub	WQENDFSkRILNVPQ
Q5SWU9	K287-ub	VPQDLYEkGYVKDVD
Q13085	K288-ub	VPQELYEkGyVkDVD
Q13085	K292-ub	LYEkGyVkDVDDGLQ
Q13085	K311-ub	VGYPVMIkASEGGGG
Q13085	K386-ub	SVQRRHQkIIEEAPA
Q13085	K410-ub	HMEQCAVkLAKMVGy
Q5SWU9	K519-ub	ENPDEGFkPSSGTVQ
Q13085	K520-ub	ENPDEGFkPSSGTVQ
Q13085	K579-ub	SNMVVALkELSIRGD
Q13085	K747-ub	NKTCVFEkENDPSVM
Q13085	K817-ub	DPGCVLAkMQLDNPS
Q5SWU9	K824-ub	MQLDNPSkVQQAELH
Q13085	K825-ub	MQLDNPSkVQQAELH
Q13085	K879-ub	PFFSSKVkDWVERLM
Q5SWU9	K915-ub	RIPLNVEkSIKKEMA
Q13085	K916-ub	RIPPNVEkSIKKEMA
Q13085	K1076-ub	LSKTtNAkVALRARQ
Q5SWU9	K1315-ub	REFTQQNkATLVEHG
Q13085	K1316-ub	REFTQQNkATLVDHG
Q13085	K1334-ub	LTFLVAQkDFRkQVN
Q5SWU9	K1337-ub	VAQKDFRkQVNCEVD
Q13085	K1338-ub	VAQkDFRkQVNyEVD
Q13085	K1354-ub	RFHREFPkFFTFRAR
Q13085	K1435-ub	RHSDLVTkEAsFEyL
Q13085	K1524-ub	IRLTPTGkAIPIRLF
Q13085	K1586-ub	TkDLLQSkRFQAQSL
Q5SWU9	K1662-ub	EIGMVAWkMSLkSPE
Q5SWU9	K1666-ub	VAWkMSLkSPEYPDG
Q5SWU9	K1748-ub	EDPYKGYkYLYLTPQ
Q5SWU9	K1758-ub	YLTPQDYkRVSALNS
Q13085	K1759-ub	YLTPQDYkRVSALNS
Q5SWU9	K1780-ub	DEGESRYkITDIIGk
Q13085	K1781-ub	DEGESRYkITDIIGk
Q5SWU9	K1787-ub	kITDIIGkEEGLGAE
Q13085	K1788-ub	kITDIIGkEEGIGPE
Q13085	K1856-ub	TGAGALNkVLGREVY
Q13085	K1916-ub	SVPLLNSkDPIDRII
Q5SWU9	K1928-ub	IIEFVPTkAPYDPRW
Q13085	K1929-ub	IIEFVPTkTPYDPRW
Q5SWU9	K2030-ub	FKTYQAIkDFNREGL
Q13085	K2031-ub	FKTYQAIkDFNREGL
Q5SWU9	K2053-ub	RGFSGGMkDMYDQVL
Q5SWU9	K2126-ub	PEGTVEIkFRKKDLV
Q13085	K2127-ub	PEGTVEIkFRRKDLV
Q13085	K2135-ub	FRRKDLVkTMRRVDP
Q13085	K2209-ub	ISDILDWkTSRTFFY
Q5SWU9	K2230-ub	LEDLVKKkIHNANPE
Q13085	K2231-ub	LEDLVKKkIHNANPE
Q13085	K2268-ub	AYVWDNNkDLAEWLE
Q13085	K2293-ub	SVIEENIkCISRDYV
Q13085	K2302-ub	ISRDYVLkQIRSLVQ
E9Q4Z2	K252-ub	GGNRVIEkVLIANNG
O00763	K262-ub	GGDRVIEkVLIANNG
O00763	K274-ub	NNGIAAVkCMRSIRR
E9Q4Z2	K436-ub	EGLQAAEkIGFPLMI
E9Q4Z2	K456-ub	GGGKGIRkAEsAEDF
E9Q4Z2	K653-ub	ENPDEGFkPSSGTVQ
O00763	K663-ub	ENPDEGFkPSSGTVQ
O00763	K722-ub	SNMVVALkELSIRGD
E9Q4Z2	K1049-ub	RIPAPVEkAVRRVMA
E9Q4Z2	K1403-ub	LYSEEDSkSLREEPI
O00763	K1413-ub	LYSEDDCksLREEPI
O00763	K1473-ub	AQEKEFPkFFTFRAR
E9Q4Z2	K1520-ub	YLGAAkVkEGLEVTD
E9Q4Z2	K1695-ub	TKDLLQAkRFQAQSL
E9Q4Z2	K1720-ub	MFRQALFkLWGSPEk
E9Q4Z2	K1727-ub	kLWGSPEkYPKDILT
E9Q4Z2	K1847-ub	VDPEDPHkGFRYLYL
E9Q4Z2	K1871-ub	SQNSVHCkHIEDEGE
E9Q4Z2	K1889-ub	VIVDVIGkDANLGVE
E9Q4Z2	K2030-ub	EIEFTPTkAPYDPRW
E9Q4Z2	K2155-ub	RGFSGGMkDMYEQML
E9Q4Z2	K2228-ub	PEGTVEIkFRKKDLV
E9Q4Z2	K2247-ub	RIDPVCKkLVGQLGK
E9Q4Z2	K2397-ub	RENINYLkRDSVLKT
Q96AP0	K84-ub	DTSDWEEkEFGFRGT
Q96AP0	K146-ub	NQDLDVQkkLYDCLE
Q96AP0	K147-ub	QDLDVQkkLYDCLEE
Q96AP0	K381-ub	EFVGLPCkNrPPFPR
Q96AP0	K406-ub	CSVWEPPkRHRDGsA
P47820	K105-ub	EFAEVWGkKAKELYE
P12821	K718-ub	QLQNTtIkRIIKKVQ
Q9BYF1	K625-ub	IKVRISLkSALGDKA
Q9BYF1	K676-ub	DVRVANLkPRISFNF
Q8R0I0	K788-ub	YDSMDIGkGESNAGF
Q5YD48	K6-ub	__MESNHkSGDGLSG
Q5YD48	K62-ub	GCEIFIGkLPRDLFE
Q5YD48	K114-ub	QEAKNAIkQLNNYEI
Q5YD48	K249-ub	TSEEMIEkEFNSIKP
Q5YD48	K302-ub	PIEVTLAkPVDKDSY
Q5YD48	K440-ub	PMNTVSLkPQGIKLA
Q5YD48	K482-ub	QRQLFLYkVTIPALA
Q5YD48	K502-ub	IHPFIPPkLSAYVDE
Q5YD48	K511-ub	SAYVDEAkRYAAEHT
Q9UPN3	K86-ub	VQKKTFTkWVNKHLM
Q9UPN3	K152-ub	FLKQRQVkLVNIRND
Q9UPN3	K555-ub	LKAEPLTkATHssST
Q9UPN3	K812-ub	LQDSIKRkYsCDHNT
Q9UPN3	K859-ub	SKTIVQLkPRsPDHV
Q9UPN3	K977-ub	VQTWNLEkLRSSAPG
Q9QXZ0	K1069-ub	ECEQRLLkQIQSPAS
Q9UPN3	K1645-ub	sVVEAIEkRIISETV
Q9UPN3	K1702-ub	ESYLRTSkNLIDPNT
Q9UPN3	K1712-ub	IDPNTAEkIGLLDLM
Q9UPN3	K1731-ub	VHQESGFkLLPVkQL
Q9UPN3	K1736-ub	GFkLLPVkQLAGGMV
Q9UPN3	K1746-ub	AGGMVsLkSGrkVSI
Q9UPN3	K1750-ub	VsLkSGrkVSIFRAV
Q9UPN3	K1892-ub	LSNRQHIkALFLPAT
Q9UPN3	K1907-ub	TEILSWKkAIESGIL
Q9UPN3	K1923-ub	RDLANNLkSICIPDV
Q9UPN3	K1991-ub	QRLLLLDkELMETLT
Q9UPN3	K2009-ub	EyQTsPPkVVEIGHQ
Q9UPN3	K2019-ub	EIGHQRQktPEGLQE
Q9UPN3	K2054-ub	FQFSsQNkEYPDRED
Q9UPN3	K2069-ub	CTTEKGKkTTVETED
Q9UPN3	K2091-ub	QDLFVEQkERNPNID
Q9UPN3	K2107-ub	LKVINKVkLEVQRQL
Q9UPN3	K2242-ub	LKKtFLAkDDHKEsQ
Q9UPN3	K2329-ub	VPSHTAVkLMEKLNM
Q9UPN3	K2373-ub	HNVLMADkAISGVLD
Q9UPN3	K2390-ub	TQTLCSVkDAVTVGL
Q9UPN3	K2400-ub	VTVGLLDkETATRIL
Q9UPN3	K2420-ub	TGGIIDLkRGKKVsV
Q9UPN3	K2505-ub	EAVRLLTkQVVDGGI
Q9UPN3	K2539-ub	IGEDLAEkLKRVENL
Q9UPN3	K2564-ub	KENISLPkAIkLDLI
Q9UPN3	K2567-ub	ISLPkAIkLDLITSD
Q9UPN3	K2576-ub	DLITSDLkREIQEVQ
Q9UPN3	K2604-ub	RLTLAEAkkEGLLTN
Q9UPN3	K2605-ub	LTLAEAkkEGLLTNE
Q9UPN3	K2639-ub	VPYSELVkKCkIDIE
Q9UPN3	K2642-ub	SELVkKCkIDIEsGQ
Q9UPN3	K2661-ub	VIPFSDIkDGVSDkV
Q9UPN3	K2667-ub	IkDGVSDkVLTLSQA
Q9UPN3	K2679-ub	SQAIQLGkVDFASTL
Q9UPN3	K2687-ub	VDFASTLkVLEAQAN
Q9UPN3	K2705-ub	IIDTATGkRLTLASA
Q9UPN3	K2753-ub	TLVEAIEkRLISPEL
Q9UPN3	K2780-ub	DHRAQIEkQEGIEVC
Q9UPN3	K2830-ub	ENQSAQEkVKVRVSD
Q9UPN3	K2850-ub	KSREISLkEFGCKDQ
Q9UPN3	K2867-ub	PRMSSDAkEFISIIN
Q9UPN3	K2881-ub	NPHNLKGkSLGQVSL
Q9UPN3	K2898-ub	PysECDFkLKEVARN
Q9UPN3	K3019-ub	DEHDsHIksQPREMT
Q9UPN3	K3072-ub	ALTLFSSkQANEGKV
Q9UPN3	K3139-ub	SQISKTDkSFQGTTR
Q9UPN3	K3159-ub	QDSWVTSkTKEtKHQ
Q9UPN3	K3202-ub	TVSRPDSkEVRyLEF
Q9UPN3	K3279-ub	LGsFLPEkLFkGVSQ
Q9UPN3	K3282-ub	FLPEkLFkGVSQkEN
Q9UPN3	K3287-ub	LFkGVSQkENtGQQN
Q9UPN3	K3390-ub	RNIEMRTkQIQPLEL
Q9UPN3	K3458-ub	KDAKNLQkSLSSVSD
Q9UPN3	K3484-ub	AVEIEKTkVLNQHTQ
Q9UPN3	K3506-ub	LRAWVGNkNLILNSk
Q9UPN3	K3513-ub	kNLILNSkGSNSEID
Q9UPN3	K3654-ub	QDLsALQkNQsDLKD
Q9UPN3	K3678-ub	TSFATVVkDIEGFME
Q9UPN3	K3690-ub	FMEENQtkLsPRELt
Q9UPN3	K3722-ub	EETRVAQkELEEAVT
Q9UPN3	K3936-ub	sEDVIsHkGDLRFVT
Q9UPN3	K4306-ub	DRVQNLRkDFtELQK
Q9UPN3	K4364-ub	MSAKELEkQIEHLKs
Q9UPN3	K4448-ub	DVNLKYEkLGGVLHE
Q9UPN3	K4668-ub	ELQSINQkWVELtDK
Q9UPN3	K4689-ub	QIDQAIVkSTQYQEL
Q9UPN3	K4830-ub	KNCPISAkLERLQsQ
Q9UPN3	K5331-ub	RWNtLNKkVAQRIAQ
Q9UPN3	K5381-ub	SAEYKVVkAQIQEQK
Q9UPN3	K5422-ub	AELADREkITGQLES
Q9UPN3	K5535-ub	EVLLIQEkLDGIKTR
Q9QXZ0	K5815-ub	ELNPEEGkMVEEKYQ
Q9UPN3	K6411-ub	DDSGsGsktEQSVAL
Q9UPN3	K6641-ub	FLGEVRDkWDTVCGK
Q9UPN3-2	K3486-ub	IQDRCCRkAALLDQA
Q9UPN3-2	K3527-ub	SVFVKDFkQDVLHRQ
Q9UPN3-3	K3430-ub	IQDRCCRkAALLDQA
Q9UPN3-3	K3471-ub	SVFVKDFkQDVLHRQ
Q9UKV3	K5-ub	___MWRRkHPrTSGG
Q9UKV3	K81-ub	ALRVTDLkAALEQrG
Q9UKV3	K103-ub	sALVKRLkGALMLEN
Q9UKV3	K138-ub	MsQNsFIkQYLEkQQ
Q9UKV3	K143-ub	FIkQYLEkQQELLRQ
Q9UKV3	K302-ub	sREAPILkEFKEEGE
Q9UKV3	K506-ub	sVLPLVQkSTLAdys
Q9UKV3	K516-ub	LAdysAQkDLEPEsD
Q9UKV3	K540-ub	IEELALAkGITEECL
Q9UKV3	K548-ub	GITEECLkQPsLEQK
Q9UKV3	K818-ub	KKEssLPksFKRkIs
Q9UKV3	K823-ub	LPksFKRkIsVVsAt
Q9UKV3	K831-ub	IsVVsAtkGVPAGNs
Q9UKV3	K860-ub	ASTATTQkkPsIsIT
Q9UKV3	K861-ub	STATTQkkPsIsITT
Q9UKV3	K986-ub	RRsIsQQksGVsItI
Q9UKV3	K1029-ub	PFTLGQLkELLGRTG
Q9UKV3	K1047-ub	EEAFWIDkIKSHCFV
Q9UKV3	K1209-ub	AQEEPPAkLLDDLFR
Q9UKV3	K1219-ub	DDLFRKTkAAPCIyW
Q9UKV3	K1237-ub	tDsQIVQkEAERAER
Q07912	K48-ub	VKNEDLEkIGMGRPG
Q07912	K100-ub	HSQSTFRktsPAPGG
Q07912	K124-ub	LTCLIGEkDLRLLEk
Q07912	K131-ub	kDLRLLEkLGDGsFG
O54967	K131-ub	KDLRLLEkLGDGSFG
Q07912	K515-ub	QHLGGVKkPtyDPVS
Q07912	K533-ub	DPLSSDFkRLGLRKP
O54967	K565-ub	PRGLWLAkPSARVPG
Q07912	K1011-ub	RPRGECHkVLEMFDW
Q07912	K1037-ub	SWGPAHHkR______
P53396	K4-ub	____MSAkAISEQTG
P53396	K12-ub	AISEQTGkELLYkFI
Q91V92	K12-ub	AISEQTGkELLYKYI
P53396	K17-ub	TGkELLYkFICTTsA
P53396	K58-ub	LSQNLVVkPDQLIkR
P53396	K64-ub	VkPDQLIkRRGkLGL
P53396	K68-ub	QLIkRRGkLGLVGVN
Q91V92	K68-ub	QLIkRRGkLGLVGVN
P53396	K82-ub	NLTLDGVksWLkPRL
P53396	K86-ub	DGVksWLkPRLGQEA
P16638	K86-ub	DGVKsWLkPRLGHEA
P53396	K97-ub	GQEAtVGkAtGFLKN
P53396	K148-ub	DVGDVDAkAQkLLVG
Q91V92	K148-ub	DVGDVDAkAQkLLVG
P53396	K151-ub	DVDAkAQkLLVGVDE
Q91V92	K151-ub	DVDAkAQkLLVGVDE
P53396	K159-ub	LLVGVDEkLNPEDIk
Q91V92	K159-ub	LLVGVDEkLNTEDIk
P53396	K166-ub	kLNPEDIkkHLLVHA
P53396	K167-ub	LNPEDIkkHLLVHAP
P53396	K230-ub	ATADyICkVkWGDIE
Q91V92	K230-ub	ATADYICkVKWGDIE
P53396	K232-ub	ADyICkVkWGDIEFP
P53396	K259-ub	yIADLDAksGAsLkL
Q91V92	K259-ub	yIADLDAkSGAsLkL
P53396	K265-ub	AksGAsLkLTLLNPk
Q91V92	K265-ub	AkSGAsLkLTLLNPk
P53396	K272-ub	kLTLLNPkGRIWTMV
Q91V92	K272-ub	kLTLLNPkGRIWTMV
P53396	K369-ub	RDyQGPLkEHEVTIF
P53396	K468-ub	ADEVAPAkKAkPAMP
P53396	K471-ub	VAPAkKAkPAMPQDs
Q91V92	K471-ub	VAPAKKAkPAMPQGk
Q91V92	K478-ub	kPAMPQGkSATLFSR
P53396	K488-ub	sPRsLQGkSTTLFSR
P53396	K498-ub	TLFSRHTkAIVWGMQ
Q91V92	K528-ub	yPFtGDHkQKFYWGH
Q91V92	K536-ub	QKFYWGHkEILIPVF
P53396	K538-ub	yPFTGDHkQkFYWGH
P53396	K540-ub	FTGDHkQkFYWGHkE
P53396	K546-ub	QkFYWGHkEILIPVF
P53396	K554-ub	EILIPVFkNMADAMR
P53396	K562-ub	NMADAMRkHPEVDVL
Q91V92	K606-ub	LIKKADQkGVTIIGP
P53396	K616-ub	LIKKADQkGVTIIGP
Q91V92	K620-ub	PAtVGGIkPGCFKIG
P53396	K630-ub	PATVGGIkPGCFkIG
P53396	K635-ub	GIkPGCFkIGNtGGM
Q91V92	K640-ub	LDNILASkLYRPGSV
P53396	K650-ub	LDNILAskLyRPGsV
Q91V92	K770-ub	VAKNQALkEAGVFVP
P53396	K780-ub	VAKNQALkEAGVFVP
Q91V92	K826-ub	RELGLIRkPAsFMTS
P53396	K836-ub	RELGLIRkPAsFMTS
Q91V92	K908-ub	IICARAGkDLVSSLT
P53396	K918-ub	IICARAGkDLVSSLT
Q91V92	K934-ub	GALDAAAkMFSkAFD
Q91V92	K938-ub	AAAkMFSkAFDsGII
P53396	K944-ub	GALDAAAkMFSkAFD
P53396	K948-ub	AAAkMFSkAFDsGII
Q91V92	K952-ub	IPMEFVNkMKKEGkL
P53396	K962-ub	IPMEFVNkMkkEGkL
P53396	K968-ub	NkMkkEGkLIMGIGH
Q91V92	K968-ub	MGIGHRVksINNPDM
P53396	K978-ub	MGIGHRVksINNPDM
Q91V92	K981-ub	DMRVQILkDFVKQHF
P53396	K991-ub	DMrVQILkDYVRQHF
P53396	K1012-ub	DyALEVEkITTSKKP
Q91V92	K1067-ub	IGHYLDQkRLkQGLY
Q91V92	K1070-ub	YLDQkRLkQGLYRHP
P53396	K1077-ub	IGHyLDQkRLkQGLy
P53396	K1080-ub	yLDQkRLkQGLyRHP
P53396-2	K471-ub	VAPAKKAkPAMPQGk
P53396-2	K478-ub	kPAMPQGkSTTLFSR
Q3V117	K488-ub	sPRSLQGkSATLFSR
Q8N9C4	K81-ub	VAPAKKAkPAMPQGk
Q8N9C4	K88-ub	kPAMPQGkSTTLFSR
Q8R519	K19-ub	KEWPDLEkRFGYGGW
Q8R519	K257-ub	DNPSDPRkYLGSFYT
Q8R519	K283-ub	LLTDVIGkDKVMLGT
Q8R519	K318-ub	FDEETKDkLTAGNAL
A2AKK5	K38-ub	VTIKATVkDENDNVF
A2AKK5	K138-ub	WFVGPGVkREQIQEG
A2AKK5	K312-ub	kNILPVEkAQGKILF
A2AKK5	K331-ub	NDELLDSkLHAQRAM
Q8BGG9	K38-ub	VTIKATVkDENDNVF
Q8BGG9	K138-ub	WFVGPGVkREQIQEG
Q8BGG9	K305-ub	TTQYLHNkLNSQNIL
Q8BGG9	K316-ub	QNILPVEkAQGKILF
Q99KI0	K31-ub	SVLCQRAkVAMSHFE
Q99KI0	K50-ub	IRYDLLEkNINIVRK
Q99798	K144-ub	EKDLRRAkDINQEVy
Q99KI0	K144-ub	EkDLRRAkDINQEVY
Q99798	K245-ub	LSGWssPkDVILKVA
Q99798	K309-ub	RMKKYLSktGREDIA
Q99798	K370-ub	EVGKVAEkEGWPLDI
Q99798	K401-ub	GRSAAVAkQALAHGL
Q99KI0	K401-ub	GRSAAVAkQALAHGL
Q99798	K409-ub	QALAHGLkCkSQFTI
Q99798	K411-ub	LAHGLkCkSQFTITP
Q99KI0	K517-ub	ETDFLTGkDGkkFkL
Q99798	K520-ub	yLtGTDGkkFrLEAP
Q99798	K534-ub	PDADELPkGEFDPGQ
Q99KI0	K549-ub	DTYQHPPkDSsGQRV
Q99798	K573-ub	QLLEPFDkWDGkDLE
Q99KI0	K573-ub	QLLEPFDkWDGkDLE
Q99798	K605-ub	SAAGPWLkFRGHLDN
Q99798	K689-ub	GGRAIITkSFARIHE
Q99798	K701-ub	IHETNLkkQGLLPLT
Q99KI0	K701-ub	IHETNLkkQGLLPLT
Q99798	K723-ub	NKIHPVDkLTIQGLk
Q99KI0	K723-ub	NKIHPVDkLTIQGLk
Q99798	K730-ub	kLTIQGLkDFTPGkP
Q99KI0	K736-ub	LkDFAPGkPLkCVIk
O55137	K42-ub	RSVLRDEkGALFRAH
Q86TX2	K286-ub	RNRIKVTkDGyADIV
Q86TX2	K306-ub	PLEGPDQkSFIPVER
Q86TX2	K420-ub	HEGTIPSkV______
Q9DBK0	K125-ub	GKEKVHLkPVLLQTE
Q9DBK0	K160-ub	NTFNNIMkESSRFSD
Q9DBK0	K336-ub	KYVISHKkEVPLSAQ
Q9DBK0	K348-ub	SAQWDISkKGSLSNt
Q9QYR9	K83-ub	RSALRDEkGALFRAH
P49753	K348-ub	RNRIKVTkDGyADIV
P49753	K368-ub	PLEGPDQkSFIPVER
P49753	K482-ub	HEGTIPSkV______
Q9QYR7	K53-ub	RSVLRDEkGALFRAH
Q8BWN8	K42-ub	RSVLRDEkGALFRAH
Q8N9L9	K393-ub	GEPRAHskAQEDAWK
Q8N9L9	K415-ub	KHLGGTQkTAVPKL_
Q6Q2Z6	K42-ub	RTALRDEkGALFRAH
O00154	K2-ub	______MkLLARALR
O00154	K157-ub	GAKKLTNkAtLWyVP
Q91V12	K158-ub	GTKKLTNkATLWYVP
O00154	K168-ub	WyVPLSLkNVDkVLE
Q91V12	K169-ub	WYVPLSLkNVDkVLE
Q64559	K169-ub	WYVPLSLkNVDkVLE
O00154	K172-ub	LSLkNVDkVLEVPPV
Q91V12	K173-ub	LSLkNVDkVLEVPPI
Q64559	K173-ub	LSLkNVDkVLEVPPI
O00154	K198-ub	RKRyEAQkLERMETk
O00154	K205-ub	kLERMETkWRNGDIV
O00154	K267-ub	IVAARHCkTNIVTAS
O00154	K283-ub	DAINFHDkIRkGCVI
O00154	K286-ub	NFHDkIRkGCVITIS
Q91V12	K322-ub	PVVDNSQkRYRAASA
O00154	K369-ub	KGRYLQMkAKRQGHA
Q91V12	K370-ub	KGRYLQMkAKRQGHT
Q64559	K370-ub	kGRYLQMkAKRQGHT
O14734	K52-ub	RHYWVPAkRLFGGQI
O14734	K169-ub	LRDPNLQkRYPLALN
O14734	K188-ub	QEVPIEIkPVNPSPL
Q9Y305	K59-ub	TNWRDHVkAMEERkL
Q9Y305	K65-ub	VkAMEERkLLHsFLA
Q9Y305	K73-ub	LLHsFLAkSQDGLPP
Q9Y305	K138-ub	HNKIHSAkMSPLSIV
Q9Y305	K157-ub	DKIDMCkkSLsPEQD
Q9Y305	K211-ub	VARDSENkGPAFVNP
Q9Y305	K250-ub	FSSTSLLkMAPSAEE
Q9Y305	K272-ub	FLSTLDPkTISFRSR
Q15067	K29-ub	ILDGsPEkTRRRREI
Q9R0H0	K65-ub	QRYEVAVkKSAtMVk
Q9R0H0	K89-ub	PEEIMWFkkLHMVNF
Q9R0H0	K90-ub	EEIMWFkkLHMVNFV
Q15067	K122-ub	GTTAQKEkWLLSsKG
Q9R0H0	K159-ub	TTATYDPkTQEFILN
Q9R0H0	K174-ub	SPTVTSIkWWPGGLG
Q15067	K216-ub	IREIGTHkPLPGITV
Q9R0H0	K216-ub	IREIGTHkPLPGITV
Q9R0H0	K229-ub	TVGDIGPkFGyEEMD
Q9R0H0	K241-ub	EMDNGYLkMDNYrIP
Q15067	K260-ub	LMkyAQVkPDGTYVk
Q9R0H0	K260-ub	LMkYAQVkPDGTYVk
Q9R0H0	K267-ub	kPDGTYVkPLSNkLT
Q9R0H0	K272-ub	YVkPLSNkLTYGTMV
Q15067	K295-ub	EAARALSkACTIAIR
Q9R0H0	K349-ub	HFLGRYIkETYMRIN
Q9R0H0	K437-ub	QTARFLMkIYDQVQS
Q9R0H0	K446-ub	YDQVQSGkLVGGMVs
Q9R0H0	K488-ub	DSLTEAYkLRAARLV
Q9R0H0	K500-ub	RLVEIAAkNLQAQVs
Q9R0H0	K512-ub	QVsHRKskEVAWNLT
Q9R0H0	K542-ub	TVkVFADkLPKIQDR
Q15067	K643-ub	AKNsPLNkAEVHEsY
Q9R0H0	K643-ub	AkkSPLNktEVHEsy
Q9R0H0	K652-ub	EVHEsyykHLkPLQS
Q8BW35	K89-ub	PEEIMWFkNSVHRGH
[truncated: 123,995 more rows]
