# Supplementary material for: CURTAIN—A unique web-based tool for exploration and sharing of MS-based proteomics data
Source: Proc Natl Acad Sci U S A. 2024 Feb 7;121(7):e2312676121. doi: 10.1073/pnas.2312676121 (PMC10873628; doi:10.1073/pnas.2312676121)
Supplement: Supplementary file 10 — Code S02 (ZIP) [file pnas.2312676121.sd09.zip › Alessi-Lab-curtainPTM-4e27155/docs/assets/carbonyldb.tsv]

Protein_ID	Position	Residue
P00698	126	W
P00698	129	W
P00698	80	W
P00698	80	W
B9A064	187	W
P00651	85	W
P02470	9	W
P02470	9	W
P02510	9	W
P02510	9	W
P68082	25	H
P68082	25	H
P68082	25	H
P68082	98	H
P68082	98	H
P02510	60	W
P04114	88	C
P04114	4217	C
P04114	3761	C
P07688	108	C
P07688	278	H
Q05816	120	C
Q16795	313	W
Q16795	233	W
Q16795	361	W
P49821	311	W
P49821	413	W
P49821	75	W
O75947	54	W
O75947	13	W
O75947	153	W
O75944	478	W
O75944	194	W
P49748	249	W
P49748	427	W
O75390	438	W
O75390	333	W
P21796	210	W
P21796	75	W
P10515	631	W
P10515	498	W
P68871	16	W
P68871	38	W
Q9NX14	55	W
Q9UIJ7	87	W
O75489	239	W
O14880	93	W
Q9BUR5	181	W
P13804	199	W
P48735	375	W
P28331	319	W
Q99623	74	W
P02144	8	W
P02144	15	W
P13073	70	W
Q8NAS7	80	W
O00217	61	W
O43181	166	W
P49753	446	W
P22695	149	W
Q02978	279	W
Q9B1A9	48	W
Q16718	112	W
P19367	171	W
P05413	98	W
Q02218	584	W
Q02218	589	W
Q6ZVC0	657	W
O95831	180	W
Q16698	322	W
Q6I9V5	275	W
P14927	20	W
Q16891	384	W
P27338	143	W
O75964	31	W
P46406	165	H
P46406	245	C
P46406	282	C
P46406	328	H
P46406	332	K
P00435	184	R
P00435	185	R
Q9D6F9	12	C
P60710	217	C
Q60625	812	C
Q9Z0T9	492	C
P99024	12	C
Q9ERD7	12	C
O88844	245	C
Q9R118	83	C
Q9R118	89	C
P15208	239	C
P15208	243	C
P15208	252	C
Q61810	836	C
Q61810	845	C
Q61810	847	C
Q61810	859	C
P28828	410	C
P00441	33	W
P00441	33	W
P00441	33	W
P61823	27	K
P61823	33	K
P61823	63	K
P61823	67	K
P02192	25	H
P02192	25	H
P02192	65	H
P02192	94	H
P02192	94	H
P02192	117	H
P02192	120	H
P02192	120	H
P02192	153	H
P02192	153	H
P02192	153	H
P11507	135	K
P11507	141	K
P11507	164	R
P11507	460	K
P11507	476	K
P11507	481	K
P11507	526	H
P11507	619	R
P11507	636	R
P11507	655	R
P11507	677	R
P11507	683	K
P61823	36	R
P61823	65	R
P61823	65	R
P61823	111	R
P61823	111	R
P00004	34	H
P00004	34	H
P00004	39	R
P00004	88	K
P00004	88	K
Q7TQM4	29	R
Q7TQM4	41	R
P97526	656	P
P63159	59	K
P62898	60	W
E9PU01	1088	R
F1M7A1	3642	R
P82995	573	C
P82995	573	C
P12333	132	W
P02647	250	K
P68135	376	C
P68135	376	C
P02768	257	K
P02768	257	K
P02768	257	K
P02768	257	K
P02768	257	K
P02768	257	K
P02768	257	K
P02768	137	P
P02768	137	P
P02768	214	K
P02768	214	K
P02768	233	R
P02768	233	R
P02768	233	R
P02768	36	K
P02768	36	K
P02768	36	K
P02768	249	K
P02768	249	K
P02768	249	K
P02768	249	K
P02768	598	K
P02768	598	K
P02787	252	K
P02787	252	K
P02768	549	K
P02768	549	K
P02768	549	K
P02768	549	K
P02768	549	K
P02768	549	K
P02768	549	K
P02768	549	K
P02768	438	K
P02768	438	K
P02768	438	K
P02768	438	K
P02768	438	K
P02768	375	K
P02768	375	K
P02768	375	K
P02768	375	K
P02768	375	K
P02768	210	R
P02768	210	R
P02768	210	R
P02768	210	R
P02768	496	R
P02768	496	R
P02768	496	R
P02768	496	R
P02768	34	R
P02768	34	R
P02768	117	K
P02768	122	R
P02768	124	E
P02768	134	P
P02768	205	K
P02768	205	K
P02768	223	K
P02768	223	K
P02768	223	K
P02768	223	K
P02768	223	K
P02768	223	K
P02768	229	K
P02768	229	K
P02768	298	K
P02768	300	K
P02768	300	K
P02768	305	K
P02768	305	K
P02768	305	K
P02768	468	K
P02768	492	P
P02768	492	P
P02768	545	R
P02768	548	K
P02768	548	K
P02768	551	T
P02768	551	T
P02768	559	H
P02768	565	K
P02768	565	K
P02768	565	K
P02768	590	T
P02768	590	T
P02768	97	K
P02768	97	K
P02768	97	K
P02768	130	K
P02768	130	K
P02768	130	K
P02768	130	K
P02768	186	K
P02768	186	K
P02768	186	K
P02768	499	K
P02768	499	K
P02768	499	K
P02768	499	K
P02787	27	W
P02787	36	T
P02787	37	K
P02787	93	P
P02787	97	K
P02787	135	K
P02787	139	T
P02787	159	P
P02787	161	P
P02787	162	R
P02787	253	P
P02787	253	P
P02787	307	P
P02787	310	K
P02787	371	R
P02787	371	R
P02787	373	K
P02787	377	W
P02787	384	K
P02787	467	K
P02787	505	P
P02787	508	K
P02787	566	P
P02787	566	P
P02787	569	W
P02787	602	P
P02787	612	K
P02787	618	K
P02787	654	T
P02787	676	K
P02787	686	T
P29547	227	P
P29547	235	K
P32504	634	K
P32504	636	K
P31539	854	T
P38319	292	K
P38280	109	K
P38280	591	K
P38280	595	K
P04050	595	T
P47035	736	P
P47035	1175	P
Q01448	436	P
B3LPM6	2102	R
P39969	520	P
P39969	524	P
Q06218	413	R
Q06218	414	T
Q06218	416	R
P36521	42	P
P36521	44	K
Q04279	55	P
Q04279	59	K
P37297	945	T
P29453	120	K
Q12466	920	T
Q12466	923	R
P42073	269	T
P42948	318	K
P39730	167	P
P43565	7	T
P39521	426	P
P30624	420	R
P47134	548	P
Q07653	954	K
Q06839	231	T
Q06839	503	P
P18900	87	R
P0CS82	127	T
P34756	1511	K
P38086	580	K
P38086	584	P
P53622	55	P
P53851	153	R
P53851	154	T
P61830	12	T
P47102	335	K
P32333	1041	T
P07866	1333	P
P14905	301	T
P38960	3	K
P32901	406	K
Q99181	18	P
Q99181	21	T
Q99181	22	K
Q04087	140	P
P53044	39	K
P53044	282	K
P06701	524	T
P40825	536	T
P40825	545	P
P40825	913	P
P40825	916	R
P40825	930	K
Q03330	248	T
Q12500	20	K
P53982	82	R
P26263	116	T
P26263	135	T
P26263	136	T
P39077	378	T
P43569	91	T
P40857	188	P
P21651	262	R
P27895	562	K
E9P981	195	P
P27882	28	K
P27882	31	R
Q12226	111	P
P53397	296	K
Q08236	220	P
Q06148	18	K
P32571	488	P
P08456	201	K
P48525	296	K
P02787	122	K
P02787	537	T
P02787	564	K
P02787	568	P
P02787	588	K
P02787	694	T
P54786	637	K
P54786	637	K
P53128	543	K
P53128	543	K
P53128	542	W
P53128	542	W
P12611	88	R
P12611	88	R
P12611	123	K
P12611	123	K
P89105	1027	K
P89105	1027	K
P89105	1032	K
P89105	1032	K
P24583	976	W
P24583	976	W
P53744	114	W
P53744	114	W
Q03714	155	P
Q03714	155	P
Q03714	158	P
Q03714	158	P
P40309	539	K
P40309	539	K
P07702	502	K
P07702	502	K
P07702	499	W
P07702	499	W
Q01939	90	P
Q01939	90	P
Q00955	938	K
Q00955	938	K
Q00955	2027	P
Q00955	2027	P
P22579	705	K
P22579	705	K
P22579	178	K
P22579	178	K
P11075	287	K
P11075	287	K
P11075	1369	R
P11075	1369	R
P40469	935	K
P40469	935	K
P47104	997	K
P47104	997	K
P47104	1214	K
P47104	1214	K
P23561	495	R
P23561	495	R
P02994	207	P
P02994	207	P
P02994	208	W
P02994	208	W
P02994	404	P
P02994	404	P
P02994	407	P
P02994	407	P
P39939	82	R
P39939	82	R
P53251	115	K
P53251	115	K
P50086	25	K
P50086	25	K
Q12460	250	R
Q12460	250	R
P07281	63	R
P07281	63	R
P07281	68	R
P07281	68	R
Q02725	636	K
Q02725	636	K
P39926	288	P
P39926	288	P
P0CX46	192	K
P0CX46	192	K
P48566	208	R
P48566	208	R
O14455	86	K
O14455	86	K
Q06163	282	R
Q06163	282	R
P10081	373	R
P10081	373	R
Q01389	1024	R
Q01389	1024	R
Q01389	1270	R
Q01389	1270	R
P25386	563	T
P25386	563	T
P25386	564	T
P25386	564	T
P25386	1339	T
P25386	1339	T
P25386	1345	K
P25386	1345	K
P22276	53	K
P22276	53	K
P22276	330	T
P22276	330	T
P07259	629	P
P07259	629	P
P07259	635	K
P07259	635	K
P07259	1080	K
P07259	1080	K
P07259	1097	K
P07259	1097	K
P07259	2056	T
P07259	2056	T
P33334	1141	P
P33334	1141	P
P33334	1292	R
P33334	1292	R
P31374	1065	T
P31374	1065	T
P31374	1160	P
P31374	1160	P
P41800	367	K
P41800	367	K
P38170	445	K
P38170	445	K
P38170	687	T
P38170	687	T
P38998	355	R
P38998	355	R
P43583	53	R
P43583	53	R
P43583	57	P
P43583	57	P
P43583	536	K
P43583	536	K
P43583	1752	R
P43583	1752	R
P25588	774	K
P25588	774	K
P25588	841	K
P25588	841	K
P38355	245	T
P38355	245	T
P38355	249	R
P38355	249	R
P38355	339	P
P38355	339	P
P0CX51	35	P
P0CX51	35	P
P0CX51	37	T
P0CX51	37	T
P0CX51	51	P
P0CX51	51	P
Q04002	1336	R
Q04002	1336	R
Q3E7X8	187	R
Q3E7X8	187	R
Q3E7X8	525	K
Q3E7X8	525	K
Q3E7X8	528	T
Q3E7X8	528	T
P39986	766	T
P39986	766	T
P50080	366	P
P50080	366	P
Q04868	122	R
Q04868	122	R
Q04868	124	K
Q04868	124	K
Q08234	844	K
Q08234	844	K
P32327	835	R
P32327	835	R
P38329	971	R
P38329	971	R
P40463	339	P
P40463	339	P
P40463	340	K
P40463	340	K
P00560	266	K
P00560	266	K
P19524	560	K
P19524	560	K
P19524	580	K
P19524	580	K
P19524	582	R
P19524	582	R
Q12692	15	K
Q12692	15	K
P26783	27	T
P26783	27	T
Q06156	815	R
Q06156	815	R
Q06156	818	T
Q06156	818	T
P49166	49	W
P49166	49	W
P05694	744	W
P05694	744	W
P39714	109	W
P39714	109	W
P40550	730	P
P0CX83	136	R
M1BDU1	191	W
M1BDU1	191	W
Q69X42	990	W
Q6V9T1	992	W
Q6YZX6	70	W
O49218	30	W
Q9LLR2	124	W
Q9LLR2	500	W
Q84PW3	430	W
Q9SXP2	175	W
Q9SXP2	308	W
Q43803	127	W
Q43803	194	W
Q43803	214	W
Q6K2G7	129	W
Q6K2G7	200	W
Q5SNJ4	43	W
Q8HCP6	191	W
Q41445	524	W
Q41444	520	W
P29677	186	W
Q2VEC5	231	W
Q43644	355	W
M1BDU1	124	W
P02768	286	K
P02768	286	K
P02768	286	K
P02768	402	K
P02768	402	K
P02768	402	K
P02768	402	K
P02768	402	K
P02768	58	C
P02768	58	C
P02768	58	C
P02768	58	C
P02768	58	C
P02768	58	C
P02768	91	H
P02768	91	H
P02768	91	H
P02768	91	H
P02768	91	H
P02768	170	H
P02768	170	H
P02768	170	H
P02768	170	H
P02768	219	K
P02768	219	K
P02768	266	H
P02768	266	H
P02768	266	H
P02768	266	H
P02768	266	H
P02768	312	H
P02768	312	H
P02768	312	H
P02768	534	H
P02768	534	H
P02768	534	H
P02768	534	H
P02768	534	H
P02768	271	H
P02768	271	H
P02768	391	H
P02768	391	H
P02768	75	K
P02768	75	K
P02768	129	H
P02768	129	H
P02189	25	H
P02189	25	H
P02189	37	H
P02189	37	H
P02192	37	H
P02192	37	H
P02192	82	H
P02192	82	H
P02192	89	H
P02192	89	H
P04114	305	K
P04114	305	K
P48525	253	R
Q02455	20	R
P39993	33	T
Q12192	130	R
P32450	31	R
P25613	17	P
P15624	232	K
P15624	238	R
P36013	414	K
P36013	415	K
P09959	531	K
P09959	538	K
P09959	541	K
P11075	1241	P
P11075	1800	K
P0CX82	136	R
P53389	412	P
P39955	538	K
P39955	558	R
P40464	29	P
Q92331	631	K
P00127	141	R
P14907	491	P
P53168	54	R
P40360	84	R
P36077	9	K
P54113	48	P
P25389	919	P
Q02598	8	P
Q12449	327	R
P38934	16	R
P07259	190	P
Q08373	7	T
Q08373	16	R
Q12099	313	T
Q04947	127	T
P11325	884	K
Q03557	117	P
P53187	33	P
P53187	49	K
P40188	159	P
P47008	235	K
P47008	236	K
P22470	511	R
P36015	33	R
Q12416	211	P
P48581	381	R
P47169	807	P
P31384	265	P
P31384	271	P
P28263	39	P
P28263	50	R
P29952	300	R
Q02793	293	W
C8Z776	90	W
Q04439	1123	W
P52918	827	W
P31399	101	C
P31399	101	C
P31399	101	C
P10719	227	H
P10719	227	H
P10719	227	H
P10719	227	H
P35435	120	H
P35435	120	H
P35435	120	H
Q06647	141	C
Q06647	141	C
Q06647	141	C
P32551	191	C
P32551	191	C
P32551	191	C
P32551	191	C
Q05962	257	C
Q05962	257	C
Q05962	257	C
P04636	285	C
P04636	285	C
P04636	93	C
P04636	93	C
P04636	93	C
P15650	166	C
P15650	166	C
P15650	166	C
P10719	102	H
P10719	102	H
P10719	102	H
P10719	102	H
P10719	417	H
P10719	417	H
P10719	417	H
P10719	417	H
P10719	417	H
P10719	248	H
P10719	248	H
P10719	248	H
P15999	306	H
P15999	306	H
P19511	200	H
P19511	200	H
P19511	164	H
P19511	164	H
P19511	222	H
P19511	222	H
P10888	51	H
P10888	51	H
P10888	51	H
P04117	118	C
Q9ER34	73	H
Q9ER34	73	H
D4A133	47	H
P07632	111	H
P09606	304	H
P31596	510	H
P31596	507	H
P13233	224	H
P63259	40	H
P63259	101	H
P63259	371	H
P69897	105	H
P69897	264	H
Q5XIF6	107	H
P06687	483	H
P06686	682	H
P11275	478	H
P16086	1233	H
P02688	24	H
P02688	27	H
P02688	33	H
P02688	93	H
P02688	112	H
P10591	303	C
P00549	434	H
P00549	418	C
P00549	54	H
Q99337	669	H
Q92392	344	H
P0CX83	141	H
P0CX39	116	H
P0CX39	84	H
P38061	20	H
P38061	98	H
P38219	113	H
P10664	279	H
P0CX48	110	H
P02994	7	H
P02994	15	H
P02994	26	H
P02994	293	H
P38280	77	K
P00560	150	H
P00560	168	H
P00560	171	H
P00560	53	H
P41058	3	H
P41058	10	H
P0C2H8	43	H
P0CX52	93	H
P0CX52	74	H
P11484	230	H
P11484	243	H
P15180	98	H
P0CX55	78	H
P0C2H7	79	H
P23301	78	H
P39954	401	H
P0CX31	29	H
P40069	70	H
P60010	40	H
P0CX45	38	H
P0CX45	19	H
P05030	614	H
P05030	488	H
P05030	495	H
P05030	449	H
P05737	194	H
P05737	186	H
P05737	222	H
P02406	49	H
P25443	59	H
P25443	152	H
P04807	47	H
P04807	413	H
Q3E792	38	H
P00359	177	H
P00359	64	H
P00359	328	H
P32905	92	H
P32905	32	H
P00924	132	K
P00924	133	H
P00924	192	H
P00924	397	K
P17076	232	H
P38711	9	H
P0CX36	201	H
P0CX36	16	H
P26784	55	H
P26784	72	H
P46990	116	H
P00358	70	H
P03965	1098	H
P26783	72	H
P14540	265	H
P14540	276	H
P14540	211	H
P14540	92	H
P14540	20	H
P14540	244	H
P36008	253	H
P05740	54	H
P04802	487	H
P04802	489	H
P06169	495	H
P06169	310	H
P41805	86	H
P41805	123	H
P16521	976	H
P16521	497	H
P06106	11	H
P06106	22	H
P06168	171	H
P33442	211	H
P33442	101	H
P33442	232	H
P33442	160	H
P33442	153	H
Q02326	57	H
P07246	79	H
P07246	94	H
P07342	138	H
P07342	144	H
P0CX23	68	H
P0CX23	154	H
P0CX23	3	H
P00331	49	H
P05750	159	H
P05750	174	H
P0CX50	152	H
P0CX50	158	H
P07281	64	H
P07281	93	H
P14126	224	H
P14126	231	H
P14126	377	H
P14126	11	H
P14126	13	H
P48589	38	H
P32589	78	H
P26321	244	H
P26321	175	H
P26321	203	H
P0AA25	7	H
P0AA25	7	H
P31399	39	H
Q05962	40	H
Q05962	40	H
P15650	57	H
P13437	156	H
P12075	129	H
P35171	44	H
P35171	44	H
P80432	18	H
P80432	18	H
P09605	131	H
P04636	200	H
P04636	200	H
P04636	158	H
Q920L2	52	H
P04114	2425	K
P04114	2425	K
P12277	7	H
P12277	7	H
P12277	26	H
P12277	26	H
P12277	29	H
P12277	29	H
P12277	45	K
P12277	45	K
P12277	66	H
P12277	66	H
P12277	86	K
P12277	86	K
P12277	97	H
P12277	97	H
P12277	101	K
P12277	101	K
P12277	141	C
P12277	141	C
P12277	177	K
P12277	177	K
P12277	191	H
P12277	191	H
P12277	219	H
P12277	219	H
P12277	234	H
P12277	234	H
P12277	247	K
P12277	247	K
P12277	254	C
P12277	254	C
P12277	276	H
P12277	276	H
P12277	283	C
P12277	283	C
P12277	296	H
P12277	296	H
P12277	305	H
P12277	305	H
P12277	313	K
P12277	313	K
P12277	358	K
P12277	358	K
P12277	381	K
P12277	381	K
P10599	73	C
P04114	2101	H
P04114	2101	H
P04114	2342	H
P04114	2342	H
P01317	29	H
P01317	34	H
P62894	23	K
P62894	26	K
P62894	34	H
P62894	40	K
P62894	73	K
P62894	74	K
P62894	87	K
P62894	88	K
P62894	100	K
P62894	101	K
P04114	147	K
P04114	196	K
P04114	304	K
P04114	320	K
P04114	333	K
P04114	350	K
P04114	447	H
P04114	539	K
P04114	576	K
P04114	583	W
P04114	612	K
P04114	641	K
P04114	669	K
P04114	695	K
P04114	707	K
P04114	717	K
P04114	790	H
P04114	797	K
P04114	943	H
P04114	949	K
P04114	1034	K
P04114	1087	K
P04114	1121	K
P04114	1141	W
P04114	1145	K
P04114	1202	K
P04114	1205	H
P04114	1254	H
P04114	1272	H
P04114	1286	K
P04114	1305	K
P04114	1311	K
P04114	1322	H
P04114	1324	K
P04114	1329	H
P04114	1429	K
P04114	1662	C
P04114	1730	K
P04114	1769	K
P04114	1778	K
P04114	1813	K
P04114	1930	K
P04114	1984	K
P04114	2004	K
P04114	2025	K
P04114	2059	K
P04114	2067	H
P04114	2100	K
P04114	2117	K
P04114	2141	K
P04114	2164	K
P04114	2170	K
P04114	2195	K
P04114	2208	K
P04114	2227	H
P04114	2230	H
P04114	2255	K
P04114	2265	K
P04114	2270	K
P04114	2318	K
P04114	2319	H
P04114	2333	K
P04114	2340	K
P04114	2392	K
P04114	2402	K
P04114	2403	K
P04114	2575	K
P04114	2578	K
P04114	2591	K
P04114	2634	K
P04114	2686	W
P04114	2697	K
P04114	2825	K
P04114	3148	K
P04114	3159	K
P04114	3184	H
P04114	3194	C
P04114	3202	K
P04114	3239	H
P04114	3276	K
P04114	3308	H
P04114	3497	K
P04114	3501	K
P04114	3524	K
P04114	3603	H
P04114	3611	H
P04114	3682	K
P04114	3689	K
P04114	3790	K
P04114	3799	K
P04114	3846	K
P04114	3868	K
P04114	3944	K
P04114	3979	K
P04114	3987	H
P04114	4040	K
P04114	4055	K
P04114	4071	K
P04114	4114	W
P04114	4168	K
P04114	4207	K
P04114	4261	K
P04114	4274	K
P04114	4278	K
P04114	4461	K
P04114	4478	K
P04114	4485	K
P04114	4486	K
P04114	4518	K
P68135	42	H
P68135	89	H
P68135	175	H
P02189	120	H
P02647	232	K
P02647	232	K
P02647	232	K
P02647	120	K
P02647	120	K
P02647	47	K
P02647	47	K
P02647	118	K
P02647	118	K
P02647	131	K
P02647	131	K
P02647	219	K
P02647	219	K
P02647	206	K
P02647	206	K
P02647	206	K
P15992	37	R
P38616	318	K
P02994	51	K
P02994	184	K
P02994	203	T
P02994	425	R
P02994	428	R
P02994	450	K
P14904	13	K
P16862	529	K
P16862	536	K
P60010	303	T
P60010	307	P
P60010	312	R
Q00764	59	T
Q00764	71	P
Q00764	279	K
P07149	1624	T
P07149	1837	T
P40442	743	T
P19882	68	P
P19882	69	K
P16467	233	K
P25694	246	K
P25694	247	P
P00560	180	P
Q9AIP9	334	W
P02768	198	K
P02768	198	K
P02768	198	K
Q14032	18	H
Q14032	62	H
Q14032	74	H
Q14032	271	H
Q14032	275	H
Q14032	280	H
Q14032	329	K
Q14032	334	K
Q14032	336	H
Q14032	362	H
Q14032	372	C
Q14032	373	C
Q14032	378	H
Q14032	397	H
P02647	69	K
P02647	159	H
P02647	179	H
P02647	186	H
P02647	186	H
P02647	36	K
P02647	217	H
P02647	217	H
P02647	223	H
P02647	223	H
P02647	262	K
P02647	142	K
P02768	264	K
P02768	264	K
P02768	160	K
P30041	91	C
P30041	209	K
G7MRK7	469	R
G7MRK7	469	R
P0AFG8	787	P
P36683	387	K
P36683	391	R
P36683	489	P
P36683	739	P
P36683	740	P
P0ABB4	75	P
P0ABB4	79	P
P0ABB4	115	P
P63284	418	R
P0A6Y8	56	R
P0A6Y8	60	T
P0A6Y8	90	P
P0A6Y8	416	T
P0A6Y8	417	T
P0A6Y8	419	P
P0A6Y8	420	T
P0A6P9	204	T
P0A6P9	214	P
P0A6R0	47	P
P06971	96	P
P0A6M8	348	T
P0A6M8	524	P
P0A6M8	570	P
P0A6M8	609	K
P0A6M8	615	P
P0A6M8	681	T
P0A6F5	30	T
P0A6F5	33	P
P0A6F5	34	K
P0A6F5	36	R
P0A6F5	113	P
P0A6F5	235	P
P0A6F5	496	P
P0A6F5	497	T
P0A6F5	498	K
P0A6F5	500	T
P0A6F5	501	R
P0A6Z3	33	R
P0A6Z3	535	T
P0A6Z3	536	P
P0A6Z3	541	T
P31554	650	R
P07813	695	T
P0A910	127	T
P0A910	198	P
P0A910	204	P
P0A910	206	P
P0A910	208	P
P0A910	212	T
P0A910	213	K
P0A910	216	T
P05055	544	P
P16659	340	P
P0A7D4	410	P
P0A7D4	416	T
P0A7D4	418	P
P0A7D4	420	R
P0A7D4	421	T
P0A7D4	423	T
P0A7D4	429	P
P0A8V2	203	K
P0A8V2	993	P
P0A8V2	994	R
P0A8V2	1301	R
P0AG67	278	T
P0A836	227	P
P0A836	230	R
P0A6P1	270	T
P0CE47	210	P
P0CE47	214	P
P0CE47	296	P
P0CE47	298	T
P0CE47	301	P
P0CE47	303	T
P0CE47	319	R
P0CE47	321	T
P0CE47	322	P
P0CE47	353	P
P0CE47	366	P
P0CE47	383	T
P0CE47	391	K
P0A940	326	P
P02769	36	K
P02769	36	K
P02769	134	P
P02769	134	P
P02769	137	P
P02769	137	P
P02769	137	P
P02769	138	K
P02769	138	K
P02769	138	K
P02769	140	K
P02769	140	K
P02769	140	K
P02769	141	P
P02769	141	P
P02769	156	K
P02769	156	K
P02769	183	K
P02769	183	K
P02769	204	K
P02769	204	K
P02769	204	K
P02769	209	R
P02769	209	R
P02769	266	K
P02769	266	K
P02769	297	K
P02769	297	K
P02769	299	K
P02769	299	K
P02769	346	K
P02769	346	K
P02769	360	R
P02769	360	R
P02769	412	K
P02769	412	K
P02769	412	K
P02769	433	R
P02769	433	R
P02769	437	K
P02769	437	K
P02769	463	K
P02769	463	K
P02769	464	P
P02769	464	P
P02769	464	P
P02769	491	P
P02769	491	P
P02769	491	P
P02769	491	P
P02769	495	K
P02769	495	K
P02769	495	K
P02769	495	K
P02769	498	K
P02769	498	K
P02769	498	K
P02769	508	R
P02769	508	R
P02769	508	R
P02769	540	P
P02769	540	P
P02769	540	P
P02769	548	K
P02769	548	K
P02769	548	K
P02769	561	K
P02769	561	K
P02769	587	K
P02769	587	K
P02768	28	K
P02768	28	K
P02768	569	K
P02768	569	K
P02768	569	K
P02768	569	K
P02768	569	K
P02768	569	K
P02768	161	K
P02768	161	K
P02768	161	K
P02768	161	K
P02768	161	K
P02768	456	K
P02768	456	K
P01009	187	K
P01009	187	K
P02652	69	K
P02652	69	K
P02652	62	K
P02652	62	K
P02652	53	K
P02652	53	K
P02769	203	P
P02769	203	P
P02769	207	T
P02769	207	T
P02769	247	P
P02769	444	P
P02769	444	P
P02769	462	T
P02769	468	R
P02769	470	P
P02769	470	P
P02769	470	P
P02769	472	T
P02769	482	R
P02769	497	T
P02769	509	P
P02769	547	K
P02769	550	T
P02769	559	K
P02769	560	P
P68082	8	W
P68082	15	W
P02768	426	K
P02768	426	K
P02768	426	K
P02769	59	P
P02769	59	P
P02769	143	P
P02769	143	P
P02769	151	K
P02769	151	K
P02769	362	P
P02769	362	P
P02769	471	C
P02769	471	C
P02769	460	C
P02769	461	C
P02769	304	K
P02769	359	R
P02769	523	K
P02769	158	W
P02769	312	C
P02769	500	C
P02769	65	K
P02769	175	P
P02769	439	P
P02769	58	C
P02769	269	C
P02769	276	C
P02769	336	K
P02769	340	K
P02769	170	P
P02769	117	K
P02769	155	K
P02769	580	K
P02769	371	R
P02769	499	C
P02768	362	H
P02768	362	H
P02768	362	H
P02768	152	H
P02768	152	H
P02768	27	H
P02768	33	H
P02647	263	K
P04114	737	H
P04114	746	H
P04114	1214	H
P04114	1225	H
P04114	2288	H
P04114	3207	H
P02671	475	H
P02671	513	H
P02671	467	K
P02671	563	H
P02671	103	H
P02671	151	H
P02671	581	K
P06727	79	K
P06727	236	H
P06727	332	H
P0C0L4	1342	H
P0C0L4	749	K
P01009	44	H
P01009	39	H
P01009	163	H
P01009	153	K
P01009	256	C
P01009	179	K
P01009	293	H
P01009	286	H
P01009	258	K
P02760	141	H
P01024	918	H
P02790	238	H
P02787	226	H
P02787	308	H
P02774	208	H
P01023	217	H
P01023	523	H
P02994	37	R
P02994	242	K
P34760	99	P
P34760	74	T
P07284	44	K
P07284	45	T
P07284	58	K
P07284	61	K
P07284	410	R
P09436	68	P
P09436	74	T
P10592	269	R
P22803	20	K
P22803	35	K
P46406	3	K
P46406	11	R
P46406	78	R
P46406	122	P
P46406	127	P
P46406	192	K
P15999	175	K
P32551	161	K
Q05962	33	K
Q05962	63	K
Q05962	92	K
Q05962	96	K
Q05962	107	K
Q05962	295	K
Q09073	43	K
P12814	480	C
O43707	499	C
O43707	351	C
Q01518	93	C
P60709	40	H
P23528	139	C
P51808	7	H
P47756	147	C
P08670	328	C
P08670	328	C
P08670	328	C
P68363	347	C
P68363	295	C
Q9Y3Z3	522	C
P04075	246	H
P04075	246	H
O43175	369	C
Q8NC51	11	C
Q8NC51	11	C
P49458	48	C
P49458	48	C
Q96AG4	294	H
P45880	47	C
P02765	158	T
P02765	159	R
P01008	182	K
P04114	314	K
P04114	766	K
P04114	2147	K
P04114	3229	K
P04114	3234	K
P04114	3281	P
P02654	67	W
P02656	62	W
P02656	85	W
P02649	30	P
P04003	419	T
P04003	592	T
P10909	93	T
P10909	94	K
P12259	2132	K
Q52L64	61	W
Q52L64	76	W
Q52L64	174	W
Q52L64	189	W
Q99LC4	129	W
Q99LC4	180	W
Q99LC4	293	W
Q99LC4	329	W
Q99LC4	433	W
P27768	161	W
P68136	81	W
P68136	81	W
P68136	88	W
P68136	88	W
P68136	342	W
P68136	358	W
P68082	120	H
P68082	120	H
P68082	37	H
P68082	37	H
P68082	65	H
P68082	82	H
P68082	83	H
P68082	94	H
P68082	114	H
P68082	117	H
P02768	63	H
P02769	71	T
P02769	71	T
P02769	120	P
P02769	120	P
P02769	228	K
P02769	228	K
P02769	232	R
P02769	232	R
P02769	241	R
P02769	241	R
P02769	245	K
P02769	245	K
P02769	256	K
P02769	256	K
P02769	309	K
P02769	309	K
P02769	401	K
P02769	401	K
P02769	459	R
P02769	459	R
P04114	293	K
P04114	293	K
Q92954	1047	K
Q92954	1047	K
Q92954	1390	T
Q92954	1390	T
P06003	365	W
P06003	365	W
P19511	239	C
P15999	294	C
P35435	78	C
D3ZD09	54	C
Q5XIH3	425	C
Q68FY0	410	C
Q68FY0	410	C
Q68FY0	453	C
Q68FY0	453	C
Q920L2	190	H
Q6IRH6	52	C
Q05962	160	C
Q05962	160	C
Q05962	129	C
Q09073	10	K
Q09073	257	C
Q09073	257	C
Q9Z2L0	232	C
Q9Z2L0	232	C
Q9R1Z0	65	C
Q9ER34	385	C
Q9ER34	126	C
P56574	113	C
P56574	418	C
P04636	275	C
P04636	89	C
P04636	89	C
P04636	212	C
P26284	261	C
P26284	121	H
P49432	263	C
Q6UPE1	117	C
Q02253	317	C
Q5BJZ3	936	C
Q5BJZ3	936	C
P63039	237	C
P07335	283	C
P01946	69	K
Q63223	49	K
P01946	12	K
Q6IE52	356	P
Q7TQ70	770	R
Q7TQ70	419	R
P02091	9	K
P02091	18	K
Q63514	225	K
Q63514	229	R
P02770	541	P
P20760	195	K
O35802	161	K
P01026	691	R
Q03626	731	R
P04639	147	T
Q03626	347	K
Q03626	352	K
Q03626	682	K
P02770	461	C
P13437	271	H
P13437	352	H
P13437	352	H
P15651	26	H
P17764	189	H
Q02253	289	H
P04762	89	H
P04762	305	H
P04762	362	H
P04762	466	H
P04762	486	H
P04762	510	H
P04762	518	H
P04762	518	H
P07756	47	H
P07756	817	H
P07756	1162	H
P07756	1162	H
P07756	1202	H
P07756	1447	H
P10860	481	H
P10860	481	H
P10860	507	H
P24473	154	H
O35952	234	H
O35952	284	H
P52873	282	H
P48721	157	H
Q07116	395	H
P50137	233	H
P24329	204	H
P07824	50	H
P14141	40	H
P16303	559	H
P02692	43	H
P06761	167	H
P04903	143	H
B0BNF9	260	H
P07872	21	H
Q9Z0V5	54	H
P25113	107	H
D4ADF5	21	H
P01308	29	H
P01019	42	H
P01019	39	H
P06576	102	H
Q99798	73	H
Q8NC51	4	H
P00004	8	K
P00004	8	K
P00004	61	K
P00004	61	K
P00004	87	K
P00004	87	K
P00004	100	K
P00004	100	K
P00004	101	K
P07724	549	K
P07724	548	K
P07724	223	K
P07724	236	K
Q61646	119	K
Q91X72	166	K
Q91X72	111	K
Q91X72	83	R
Q61704	335	H
P28665	431	H
P28666	856	H
Q61838	1205	K
Q61838	306	K
Q921I1	164	P
Q921I1	278	K
Q921I1	274	K
Q921I1	299	K
Q921I1	268	H
P02754	86	K
P02754	91	K
P02754	92	T
P02754	93	K
P02754	99	K
P02754	116	K
P02754	154	K
P02754	157	K
P02754	160	P
P02754	164	R
P02754	170	T
P02769	100	K
P02769	100	K
P02769	211	K
P02769	218	R
P02769	222	R
P02769	259	T
P02769	443	T
P02769	490	T
P02769	501	T
P02769	507	R
P01009	246	K
P01009	247	R
P01024	678	K
P08603	1149	R
P08603	1151	T
P08603	1160	P
P02751	1758	P
P02751	1586	K
P01857	97	K
P23083	90	T
P01834	22	T
Q92954	1156	T
Q92954	1391	R
P00004	26	K
P00004	6	K
P00004	9	K
P00004	74	K
P00004	56	K
P00004	40	K
P00004	89	K
P00004	80	K
P00004	28	K
P00004	73	K
P07900	450	H
P07900	490	H
P08238	171	H
P08238	442	H
P08238	458	H
P08238	625	H
P08238	632	H
P69560	317	W
Q8BHN3	47	C
Q6ZWR6	6960	K
Q02780	73	K
Q6P1D7	142	C
Q6ZQ08	1520	K
Q6NS59	1382	C
P20029	592	K
Q5XKE0	468	K
B2A947	503	W
P18163	109	C
P18163	109	C
P11277	494	H
P11277	497	K
D3ZG43	196	H
Q66HF1	367	C
Q63362	17	C
Q920L2	258	C
Q920L2	646	C
P10817	17	H
D3ZSB0	54	C
P05505	71	H
P15650	351	C
P17764	193	C
P09605	152	H
Q5XIH3	187	C
Q5XIH3	142	C
Q5XIH3	286	C
D3ZF13	140	C
P05506	39	C
D4A3V2	110	H
A9UMV9	55	C
Q920L2	230	C
Q68FY0	402	H
D3ZFQ8	140	C
P10817	83	H
Q9ER34	125	H
Q9Z2L0	127	C
D3ZCZ9	33	H
Q561S0	183	C
P21913	82	K
P19511	214	H
P56574	175	H
Q5BJZ3	407	H
Q5BJZ3	370	H
P02787	69	R
P01009	381	P
P0DMV8	328	K
P0DMW0	267	C
P11598	57	C
P63086	178	H
P12710	69	C
P12710	57	K
P12710	43	H
P12710	31	K
P12710	6	K
P12710	46	K
P02768	236	K
P02768	236	K
P02768	183	K
P02768	383	K
P02768	543	K
Q1ZQ66	675	K
Q1ZX05	8	T
Q1ZX05	39	K
Q1ZX05	233	T
Q1ZX05	19	T
Q1ZX04	41	T
Q1ZX04	44	P
Q1ZX04	150	T
Q1ZX04	271	T
Q1ZX03	25	K
Q1ZWF8	138	P
Q1ZTX6	112	T
Q1ZTX6	111	T
Q1ZTX6	96	T
Q1ZTT2	271	P
Q1ZSU6	32	P
Q1ZSU6	148	T
Q1ZSC8	601	P
Q1ZSC8	301	T
Q1ZS41	243	K
Q1ZRT4	80	P
Q1ZRK5	165	K
Q1ZRK5	166	K
Q1ZRH5	329	P
Q1ZRH5	333	T
Q1ZQS7	179	K
Q1ZPT3	164	P
Q1ZPS2	234	P
Q1ZNR8	27	K
Q1ZNK8	201	R
Q1ZNK8	203	R
Q1ZNJ6	190	P
Q1ZNJ2	37	P
Q1ZNJ2	525	P
Q1ZNJ2	521	T
Q1ZNJ2	285	T
Q1ZNE9	128	T
Q1ZNE6	288	P
Q1ZNE2	109	T
Q1ZMR2	138	T
Q1ZMQ8	602	P
Q1ZMJ9	601	R
Q1ZMJ2	786	R
Q1ZLU7	12	P
Q1ZLS6	177	R
Q1ZLS6	855	P
Q1ZLQ5	257	P
Q1ZLQ5	258	T
Q1ZL76	410	T
Q1ZL76	409	P
Q1ZL76	395	K
Q1ZL76	401	P
Q1ZL76	368	P
Q1ZL69	41	T
Q1ZL30	633	P
Q1ZKP9	91	R
Q1ZKP9	100	K
Q1ZKP9	2	T
Q1ZKN3	482	T
Q1ZKN3	331	T
Q1ZKJ0	131	T
Q1ZKJ0	128	P
Q1ZKI8	67	T
Q1ZKD2	366	P
Q1ZK09	343	P
Q1ZJV7	19	P
Q1ZJV6	14	P
Q1ZJG7	97	P
Q1ZJF9	12	R
Q1ZJF9	222	T
Q1ZJD6	348	T
Q1ZJB1	127	P
Q1ZJB1	132	P
Q1ZJB1	57	T
Q1ZJB1	75	P
Q1ZX05	11	K
Q1ZX04	303	K
Q1ZWN1	5	T
Q1ZSU7	168	P
Q1ZSU6	29	T
Q1ZSC8	46	T
Q1ZS55	359	R
Q1ZS28	144	T
Q1ZRH9	142	T
Q1ZQ55	140	T
Q1ZPH4	455	T
Q1ZNY8	486	R
Q1ZNJ2	280	P
Q1ZNJ2	535	R
Q1ZMR2	325	R
Q1ZLX0	54	K
Q1ZLX0	59	K
Q1ZLP6	496	T
Q1ZL76	70	P
Q1ZL03	43	T
Q1ZL02	56	P
Q1ZL02	401	R
Q1ZKZ1	125	P
Q1ZKE1	96	T
Q1ZK00	367	P
Q1ZJG9	129	T
Q1ZJG0	81	R
Q1ZJB1	201	T
Q1ZSC8	292	T
P05024	222	P
P05024	224	T
P05024	234	P
P05024	237	T
P60484	71	C
P60484	136	C
P60484	147	K
P60484	223	K
P60484	250	C
P60484	254	K
P60484	313	K
P60484	327	K
P60484	344	K
P16276	126	C
P16276	205	C
P16276	277	C
P16276	332	C
P16276	385	C
P16276	448	C
P16276	451	C
P16276	592	C
P16276	740	C
P16276	36	H
P16276	40	H
P16276	73	H
P16276	125	H
P16276	128	H
P16276	174	H
P16276	348	H
P16276	359	H
P16276	406	H
P16276	487	H
P16276	596	H
P16276	609	H
P16276	695	H
P16276	719	H
P16276	756	H
P16276	50	K
P16276	86	K
P16276	144	K
P16276	245	K
P16276	411	K
P16276	517	K
P16276	523	K
P16276	689	K
P16276	701	K
P02197	25	H
P02197	65	H
P02197	120	H
Q4KWH8	1003	K
Q4KWH8	930	K
Q4KWH8	931	K
Q4KWH8	1526	K
P62191	64	K
P62910	64	K
P42766	43	K
Q8IZT6	1340	K
Q8IZT6	1342	K
Q8IZT6	1281	K
Q8IZT6	1994	K
Q8IZT6	1995	K
O94929	528	K
Q99996	369	K
Q99996	3536	K
Q9UDR5	56	K
Q01432	27	K
Q9P0K7	271	K
[truncated: 2,211 more rows]
