# Supplementary material for: CURTAIN—A unique web-based tool for exploration and sharing of MS-based proteomics data
Source: Proc Natl Acad Sci U S A. 2024 Feb 7;121(7):e2312676121. doi: 10.1073/pnas.2312676121 (PMC10873628; doi:10.1073/pnas.2312676121)
Supplement: Supplementary file 10 — Code S02 (ZIP) [file pnas.2312676121.sd09.zip › Alessi-Lab-curtainPTM-4e27155/docs/main.255408aeef7e163f.js]

(self.webpackChunkcurtainPTM2=self.webpackChunkcurtainPTM2||[]).push([[179],{8330:(Mr,M,W)=>{"use strict";function Y(t){return"function"==typeof t}function x(t){const e=t(i=>{Error.call(i),i.stack=(new Error).stack});return e.prototype=Object.create(Error.prototype),e.prototype.constructor=e,e}const _=x(t=>function(e){t(this),this.message=e?`${e.length} errors occurred during unsubscription:\n${e.map((i,T)=>`${T+1}) ${i.toString()}`).join("\n  ")}`:"",this.name="UnsubscriptionError",this.errors=e});function C(t,n){if(t){const e=t.indexOf(n);0<=e&&t.splice(e,1)}}class w{constructor(n){this.initialTeardown=n,this.closed=!1,this._parentage=null,this._finalizers=null}unsubscribe(){let n;if(!this.closed){this.closed=!0;const{_parentage:e}=this;if(e)if(this._parentage=null,Array.isArray(e))for(const I of e)I.remove(this);else e.remove(this);const{initialTeardown:i}=this;if(Y(i))try{i()}catch(I){n=I instanceof _?I.errors:[I]}const{_finalizers:T}=this;if(T){this._finalizers=null;for(const I of T)try{o(I)}catch(ne){n=n??[],ne instanceof _?n=[...n,...ne.errors]:n.push(ne)}}if(n)throw new _(n)}}add(n){var e;if(n&&n!==this)if(this.closed)o(n);else{if(n instanceof w){if(n.closed||n._hasParent(this))return;n._addParent(this)}(this._finalizers=null!==(e=this._finalizers)&&void 0!==e?e:[]).push(n)}}_hasParent(n){const{_parentage:e}=this;return e===n||Array.isArray(e)&&e.includes(n)}_addParent(n){const{_parentage:e}=this;this._parentage=Array.isArray(e)?(e.push(n),e):e?[e,n]:n}_removeParent(n){const{_parentage:e}=this;e===n?this._parentage=null:Array.isArray(e)&&C(e,n)}remove(n){const{_finalizers:e}=this;e&&C(e,n),n instanceof w&&n._removeParent(this)}}w.EMPTY=(()=>{const t=new w;return t.closed=!0,t})();const r=w.EMPTY;function a(t){return t instanceof w||t&&"closed"in t&&Y(t.remove)&&Y(t.add)&&Y(t.unsubscribe)}function o(t){Y(t)?t():t.unsubscribe()}const l={onUnhandledError:null,onStoppedNotification:null,Promise:void 0,useDeprecatedSynchronousErrorHandling:!1,useDeprecatedNextContext:!1},s={setTimeout(t,n,...e){const{delegate:i}=s;return i?.setTimeout?i.setTimeout(t,n,...e):setTimeout(t,n,...e)},clearTimeout(t){const{delegate:n}=s;return(n?.clearTimeout||clearTimeout)(t)},delegate:void 0};function h(t){s.setTimeout(()=>{const{onUnhandledError:n}=l;if(!n)throw t;n(t)})}function c(){}const d=f("C",void 0,void 0);function f(t,n,e){return{kind:t,value:n,error:e}}let y=null;function v(t){if(l.useDeprecatedSynchronousErrorHandling){const n=!y;if(n&&(y={errorThrown:!1,error:null}),t(),n){const{errorThrown:e,error:i}=y;if(y=null,e)throw i}}else t()}class A extends w{constructor(n){super(),this.isStopped=!1,n?(this.destination=n,a(n)&&n.add(this)):this.destination=V}static create(n,e,i){return new P(n,e,i)}next(n){this.isStopped?O(function m(t){return f("N",t,void 0)}(n),this):this._next(n)}error(n){this.isStopped?O(function g(t){return f("E",void 0,t)}(n),this):(this.isStopped=!0,this._error(n))}complete(){this.isStopped?O(d,this):(this.isStopped=!0,this._complete())}unsubscribe(){this.closed||(this.isStopped=!0,super.unsubscribe(),this.destination=null)}_next(n){this.destination.next(n)}_error(n){try{this.destination.error(n)}finally{this.unsubscribe()}}_complete(){try{this.destination.complete()}finally{this.unsubscribe()}}}const b=Function.prototype.bind;function E(t,n){return b.call(t,n)}class S{constructor(n){this.partialObserver=n}next(n){const{partialObserver:e}=this;if(e.next)try{e.next(n)}catch(i){D(i)}}error(n){const{partialObserver:e}=this;if(e.error)try{e.error(n)}catch(i){D(i)}else D(n)}complete(){const{partialObserver:n}=this;if(n.complete)try{n.complete()}catch(e){D(e)}}}class P extends A{constructor(n,e,i){let T;if(super(),Y(n)||!n)T={next:n??void 0,error:e??void 0,complete:i??void 0};else{let I;this&&l.useDeprecatedNextContext?(I=Object.create(n),I.unsubscribe=()=>this.unsubscribe(),T={next:n.next&&E(n.next,I),error:n.error&&E(n.error,I),complete:n.complete&&E(n.complete,I)}):T=n}this.destination=new S(T)}}function D(t){l.useDeprecatedSynchronousErrorHandling?function p(t){l.useDeprecatedSynchronousErrorHandling&&y&&(y.errorThrown=!0,y.error=t)}(t):h(t)}function O(t,n){const{onStoppedNotification:e}=l;e&&s.setTimeout(()=>e(t,n))}const V={closed:!0,next:c,error:function B(t){throw t},complete:c},N="function"==typeof Symbol&&Symbol.observable||"@@observable";function L(t){return t}function j(t){return 0===t.length?L:1===t.length?t[0]:function(e){return t.reduce((i,T)=>T(i),e)}}let U=(()=>{class t{constructor(e){e&&(this._subscribe=e)}lift(e){const i=new t;return i.source=this,i.operator=e,i}subscribe(e,i,T){const I=function oe(t){return t&&t instanceof A||function ee(t){return t&&Y(t.next)&&Y(t.error)&&Y(t.complete)}(t)&&a(t)}(e)?e:new P(e,i,T);return v(()=>{const{operator:ne,source:he}=this;I.add(ne?ne.call(I,he):he?this._subscribe(I):this._trySubscribe(I))}),I}_trySubscribe(e){try{return this._subscribe(e)}catch(i){e.error(i)}}forEach(e,i){return new(i=te(i))((T,I)=>{const ne=new P({next:he=>{try{e(he)}catch(Ce){I(Ce),ne.unsubscribe()}},error:I,complete:T});this.subscribe(ne)})}_subscribe(e){var i;return null===(i=this.source)||void 0===i?void 0:i.subscribe(e)}[N](){return this}pipe(...e){return j(e)(this)}toPromise(e){return new(e=te(e))((i,T)=>{let I;this.subscribe(ne=>I=ne,ne=>T(ne),()=>i(I))})}}return t.create=n=>new t(n),t})();function te(t){var n;return null!==(n=t??l.Promise)&&void 0!==n?n:Promise}const fe=x(t=>function(){t(this),this.name="ObjectUnsubscribedError",this.message="object unsubscribed"});let re=(()=>{class t extends U{constructor(){super(),this.closed=!1,this.currentObservers=null,this.observers=[],this.isStopped=!1,this.hasError=!1,this.thrownError=null}lift(e){const i=new ae(this,this);return i.operator=e,i}_throwIfClosed(){if(this.closed)throw new fe}next(e){v(()=>{if(this._throwIfClosed(),!this.isStopped){this.currentObservers||(this.currentObservers=Array.from(this.observers));for(const i of this.currentObservers)i.next(e)}})}error(e){v(()=>{if(this._throwIfClosed(),!this.isStopped){this.hasError=this.isStopped=!0,this.thrownError=e;const{observers:i}=this;for(;i.length;)i.shift().error(e)}})}complete(){v(()=>{if(this._throwIfClosed(),!this.isStopped){this.isStopped=!0;const{observers:e}=this;for(;e.length;)e.shift().complete()}})}unsubscribe(){this.isStopped=this.closed=!0,this.observers=this.currentObservers=null}get observed(){var e;return(null===(e=this.observers)||void 0===e?void 0:e.length)>0}_trySubscribe(e){return this._throwIfClosed(),super._trySubscribe(e)}_subscribe(e){return this._throwIfClosed(),this._checkFinalizedStatuses(e),this._innerSubscribe(e)}_innerSubscribe(e){const{hasError:i,isStopped:T,observers:I}=this;return i||T?r:(this.currentObservers=null,I.push(e),new w(()=>{this.currentObservers=null,C(I,e)}))}_checkFinalizedStatuses(e){const{hasError:i,thrownError:T,isStopped:I}=this;i?e.error(T):I&&e.complete()}asObservable(){const e=new U;return e.source=this,e}}return t.create=(n,e)=>new ae(n,e),t})();class ae extends re{constructor(n,e){super(),this.destination=n,this.source=e}next(n){var e,i;null===(i=null===(e=this.destination)||void 0===e?void 0:e.next)||void 0===i||i.call(e,n)}error(n){var e,i;null===(i=null===(e=this.destination)||void 0===e?void 0:e.error)||void 0===i||i.call(e,n)}complete(){var n,e;null===(e=null===(n=this.destination)||void 0===n?void 0:n.complete)||void 0===e||e.call(n)}_subscribe(n){var e,i;return null!==(i=null===(e=this.source)||void 0===e?void 0:e.subscribe(n))&&void 0!==i?i:r}}function pe(t){return Y(t?.lift)}function q(t){return n=>{if(pe(n))return n.lift(function(e){try{return t(e,this)}catch(i){this.error(i)}});throw new TypeError("Unable to lift unknown Observable type")}}function K(t,n,e,i,T){return new $(t,n,e,i,T)}class $ extends A{constructor(n,e,i,T,I,ne){super(n),this.onFinalize=I,this.shouldUnsubscribe=ne,this._next=e?function(he){try{e(he)}catch(Ce){n.error(Ce)}}:super._next,this._error=T?function(he){try{T(he)}catch(Ce){n.error(Ce)}finally{this.unsubscribe()}}:super._error,this._complete=i?function(){try{i()}catch(he){n.error(he)}finally{this.unsubscribe()}}:super._complete}unsubscribe(){var n;if(!this.shouldUnsubscribe||this.shouldUnsubscribe()){const{closed:e}=this;super.unsubscribe(),!e&&(null===(n=this.onFinalize)||void 0===n||n.call(this))}}}function ue(t,n){return q((e,i)=>{let T=0;e.subscribe(K(i,I=>{i.next(t.call(n,I,T++))}))})}function Ee(t,n,e,i){return new(e||(e=Promise))(function(I,ne){function he(Ye){try{Pe(i.next(Ye))}catch(st){ne(st)}}function Ce(Ye){try{Pe(i.throw(Ye))}catch(st){ne(st)}}function Pe(Ye){Ye.done?I(Ye.value):function T(I){return I instanceof e?I:new e(function(ne){ne(I)})}(Ye.value).then(he,Ce)}Pe((i=i.apply(t,n||[])).next())})}function Ue(t){return this instanceof Ue?(this.v=t,this):new Ue(t)}function je(t,n,e){if(!Symbol.asyncIterator)throw new TypeError("Symbol.asyncIterator is not defined.");var T,i=e.apply(t,n||[]),I=[];return T={},ne("next"),ne("throw"),ne("return"),T[Symbol.asyncIterator]=function(){return this},T;function ne(wt){i[wt]&&(T[wt]=function(Lt){return new Promise(function(gn,jn){I.push([wt,Lt,gn,jn])>1||he(wt,Lt)})})}function he(wt,Lt){try{!function Ce(wt){wt.value instanceof Ue?Promise.resolve(wt.value.v).then(Pe,Ye):st(I[0][2],wt)}(i[wt](Lt))}catch(gn){st(I[0][3],gn)}}function Pe(wt){he("next",wt)}function Ye(wt){he("throw",wt)}function st(wt,Lt){wt(Lt),I.shift(),I.length&&he(I[0][0],I[0][1])}}function it(t){if(!Symbol.asyncIterator)throw new TypeError("Symbol.asyncIterator is not defined.");var e,n=t[Symbol.asyncIterator];return n?n.call(t):(t=function Be(t){var n="function"==typeof Symbol&&Symbol.iterator,e=n&&t[n],i=0;if(e)return e.call(t);if(t&&"number"==typeof t.length)return{next:function(){return t&&i>=t.length&&(t=void 0),{value:t&&t[i++],done:!t}}};throw new TypeError(n?"Object is not iterable.":"Symbol.iterator is not defined.")}(t),e={},i("next"),i("throw"),i("return"),e[Symbol.asyncIterator]=function(){return this},e);function i(I){e[I]=t[I]&&function(ne){return new Promise(function(he,Ce){!function T(I,ne,he,Ce){Promise.resolve(Ce).then(function(Pe){I({value:Pe,done:he})},ne)}(he,Ce,(ne=t[I](ne)).done,ne.value)})}}}const _t=t=>t&&"number"==typeof t.length&&"function"!=typeof t;function Pt(t){return Y(t?.then)}function Ht(t){return Y(t[N])}function Vt(t){return Symbol.asyncIterator&&Y(t?.[Symbol.asyncIterator])}function zt(t){return new TypeError(`You provided ${null!==t&&"object"==typeof t?"an invalid object":`'${t}'`} where a stream was expected. You can provide an Observable, Promise, ReadableStream, Array, AsyncIterable, or Iterable.`)}const Tt=function At(){return"function"==typeof Symbol&&Symbol.iterator?Symbol.iterator:"@@iterator"}();function Kt(t){return Y(t?.[Tt])}function Tn(t){return je(this,arguments,function*(){const e=t.getReader();try{for(;;){const{value:i,done:T}=yield Ue(e.read());if(T)return yield Ue(void 0);yield yield Ue(i)}}finally{e.releaseLock()}})}function Cn(t){return Y(t?.getReader)}function En(t){if(t instanceof U)return t;if(null!=t){if(Ht(t))return function Nn(t){return new U(n=>{const e=t[N]();if(Y(e.subscribe))return e.subscribe(n);throw new TypeError("Provided object does not correctly implement Symbol.observable")})}(t);if(_t(t))return function Un(t){return new U(n=>{for(let e=0;e<t.length&&!n.closed;e++)n.next(t[e]);n.complete()})}(t);if(Pt(t))return function xn(t){return new U(n=>{t.then(e=>{n.closed||(n.next(e),n.complete())},e=>n.error(e)).then(null,h)})}(t);if(Vt(t))return rt(t);if(Kt(t))return function pt(t){return new U(n=>{for(const e of t)if(n.next(e),n.closed)return;n.complete()})}(t);if(Cn(t))return function ke(t){return rt(Tn(t))}(t)}throw zt(t)}function rt(t){return new U(n=>{(function Oe(t,n){var e,i,T,I;return Ee(this,void 0,void 0,function*(){try{for(e=it(t);!(i=yield e.next()).done;)if(n.next(i.value),n.closed)return}catch(ne){T={error:ne}}finally{try{i&&!i.done&&(I=e.return)&&(yield I.call(e))}finally{if(T)throw T.error}}n.complete()})})(t,n).catch(e=>n.error(e))})}function nt(t,n,e,i=0,T=!1){const I=n.schedule(function(){e(),T?t.add(this.schedule(null,i)):this.unsubscribe()},i);if(t.add(I),!T)return I}function mt(t,n,e=1/0){return Y(n)?mt((i,T)=>ue((I,ne)=>n(i,I,T,ne))(En(t(i,T))),e):("number"==typeof n&&(e=n),q((i,T)=>function ft(t,n,e,i,T,I,ne,he){const Ce=[];let Pe=0,Ye=0,st=!1;const wt=()=>{st&&!Ce.length&&!Pe&&n.complete()},Lt=jn=>Pe<i?gn(jn):Ce.push(jn),gn=jn=>{I&&n.next(jn),Pe++;let cr=!1;En(e(jn,Ye++)).subscribe(K(n,_r=>{T?.(_r),I?Lt(_r):n.next(_r)},()=>{cr=!0},void 0,()=>{if(cr)try{for(Pe--;Ce.length&&Pe<i;){const _r=Ce.shift();ne?nt(n,ne,()=>gn(_r)):gn(_r)}wt()}catch(_r){n.error(_r)}}))};return t.subscribe(K(n,Lt,()=>{st=!0,wt()})),()=>{he?.()}}(i,T,t,e)))}function ht(t=1/0){return mt(L,t)}const Rt=new U(t=>t.complete());function dn(t){return t&&Y(t.schedule)}function Et(t){return t[t.length-1]}function qt(t){return Y(Et(t))?t.pop():void 0}function hn(t){return dn(Et(t))?t.pop():void 0}function ln(t,n=0){return q((e,i)=>{e.subscribe(K(i,T=>nt(i,t,()=>i.next(T),n),()=>nt(i,t,()=>i.complete(),n),T=>nt(i,t,()=>i.error(T),n)))})}function Ke(t,n=0){return q((e,i)=>{i.add(t.schedule(()=>e.subscribe(i),n))})}function pn(t,n){if(!t)throw new Error("Iterable cannot be null");return new U(e=>{nt(e,n,()=>{const i=t[Symbol.asyncIterator]();nt(e,n,()=>{i.next().then(T=>{T.done?e.complete():e.next(T.value)})},0,!0)})})}function nr(t,n){return n?function Pn(t,n){if(null!=t){if(Ht(t))return function xt(t,n){return En(t).pipe(Ke(n),ln(n))}(t,n);if(_t(t))return function jt(t,n){return new U(e=>{let i=0;return n.schedule(function(){i===t.length?e.complete():(e.next(t[i++]),e.closed||this.schedule())})})}(t,n);if(Pt(t))return function It(t,n){return En(t).pipe(Ke(n),ln(n))}(t,n);if(Vt(t))return pn(t,n);if(Kt(t))return function Zt(t,n){return new U(e=>{let i;return nt(e,n,()=>{i=t[Tt](),nt(e,n,()=>{let T,I;try{({value:T,done:I}=i.next())}catch(ne){return void e.error(ne)}I?e.complete():e.next(T)},0,!0)}),()=>Y(i?.return)&&i.return()})}(t,n);if(Cn(t))return function Fn(t,n){return pn(Tn(t),n)}(t,n)}throw zt(t)}(t,n):En(t)}function zr(...t){const n=hn(t),e=function nn(t,n){return"number"==typeof Et(t)?t.pop():n}(t,1/0),i=t;return i.length?1===i.length?En(i[0]):ht(e)(nr(i,n)):Rt}function sr(t={}){const{connector:n=(()=>new re),resetOnError:e=!0,resetOnComplete:i=!0,resetOnRefCountZero:T=!0}=t;return I=>{let ne,he,Ce,Pe=0,Ye=!1,st=!1;const wt=()=>{he?.unsubscribe(),he=void 0},Lt=()=>{wt(),ne=Ce=void 0,Ye=st=!1},gn=()=>{const jn=ne;Lt(),jn?.unsubscribe()};return q((jn,cr)=>{Pe++,!st&&!Ye&&wt();const _r=Ce=Ce??n();cr.add(()=>{Pe--,0===Pe&&!st&&!Ye&&(he=Sn(gn,T))}),_r.subscribe(cr),!ne&&Pe>0&&(ne=new P({next:Ir=>_r.next(Ir),error:Ir=>{st=!0,wt(),he=Sn(Lt,e,Ir),_r.error(Ir)},complete:()=>{Ye=!0,wt(),he=Sn(Lt,i),_r.complete()}}),En(jn).subscribe(ne))})(I)}}function Sn(t,n,...e){if(!0===n)return void t();if(!1===n)return;const i=new P({next:()=>{i.unsubscribe(),t()}});return n(...e).subscribe(i)}function In(t){for(let n in t)if(t[n]===In)return n;throw Error("Could not find renamed property on target object.")}function Yn(t,n){for(const e in n)n.hasOwnProperty(e)&&!t.hasOwnProperty(e)&&(t[e]=n[e])}function Xn(t){if("string"==typeof t)return t;if(Array.isArray(t))return"["+t.map(Xn).join(", ")+"]";if(null==t)return""+t;if(t.overriddenName)return`${t.overriddenName}`;if(t.name)return`${t.name}`;const n=t.toString();if(null==n)return""+n;const e=n.indexOf("\n");return-1===e?n:n.substring(0,e)}function br(t,n){return null==t||""===t?null===n?"":n:null==n||""===n?t:t+" "+n}const Ur=In({__forward_ref__:In});function Wr(t){return t.__forward_ref__=Wr,t.toString=function(){return Xn(this())},t}function qr(t){return bi(t)?t():t}function bi(t){return"function"==typeof t&&t.hasOwnProperty(Ur)&&t.__forward_ref__===Wr}class Kr extends Error{constructor(n,e){super(function ta(t,n){return`NG0${Math.abs(t)}${n?": "+n.trim():""}`}(n,e)),this.code=n}}function hi(t){return"string"==typeof t?t:null==t?"":String(t)}function Gi(t,n){throw new Kr(-201,!1)}function Sr(t,n,e,i){throw new Error(`ASSERTION ERROR: ${t}`+(null==i?"":` [Expected=> ${e} ${i} ${n} <=Actual]`))}function ar(t){return{token:t.token,providedIn:t.providedIn||null,factory:t.factory,value:void 0}}function Xr(t){return{providers:t.providers||[],imports:t.imports||[]}}function li(t){return Ii(t,aa)||Ii(t,Za)}function Ii(t,n){return t.hasOwnProperty(n)?t[n]:null}function $i(t){return t&&(t.hasOwnProperty(xa)||t.hasOwnProperty(Po))?t[xa]:null}const aa=In({\u0275prov:In}),xa=In({\u0275inj:In}),Za=In({ngInjectableDef:In}),Po=In({ngInjectorDef:In});var Ia=(()=>((Ia=Ia||{})[Ia.Default=0]="Default",Ia[Ia.Host=1]="Host",Ia[Ia.Self=2]="Self",Ia[Ia.SkipSelf=4]="SkipSelf",Ia[Ia.Optional=8]="Optional",Ia))();let na;function za(t){const n=na;return na=t,n}function Cs(t,n,e){const i=li(t);return i&&"root"==i.providedIn?void 0===i.value?i.value=i.factory():i.value:e&Ia.Optional?null:void 0!==n?n:void Gi(Xn(t))}function pl(t){return{toString:t}.toString()}var Dl=(()=>((Dl=Dl||{})[Dl.OnPush=0]="OnPush",Dl[Dl.Default=1]="Default",Dl))(),$s=(()=>{return(t=$s||($s={}))[t.Emulated=0]="Emulated",t[t.None=2]="None",t[t.ShadowDom=3]="ShadowDom",$s;var t})();const Co=(()=>typeof globalThis<"u"&&globalThis||typeof global<"u"&&global||typeof window<"u"&&window||typeof self<"u"&&typeof WorkerGlobalScope<"u"&&self instanceof WorkerGlobalScope&&self)(),as={},Oo=[],Yl=In({\u0275cmp:In}),xl=In({\u0275dir:In}),ml=In({\u0275pipe:In}),dl=In({\u0275mod:In}),El=In({\u0275fac:In}),qu=In({__NG_ELEMENT_ID__:In});let su=0;function Ba(t){return pl(()=>{const e=!0===t.standalone,i={},T={type:t.type,providersResolver:null,decls:t.decls,vars:t.vars,factory:null,template:t.template||null,consts:t.consts||null,ngContentSelectors:t.ngContentSelectors,hostBindings:t.hostBindings||null,hostVars:t.hostVars||0,hostAttrs:t.hostAttrs||null,contentQueries:t.contentQueries||null,declaredInputs:i,inputs:null,outputs:null,exportAs:t.exportAs||null,onPush:t.changeDetection===Dl.OnPush,directiveDefs:null,pipeDefs:null,standalone:e,dependencies:e&&t.dependencies||null,getStandaloneInjector:null,selectors:t.selectors||Oo,viewQuery:t.viewQuery||null,features:t.features||null,data:t.data||{},encapsulation:t.encapsulation||$s.Emulated,id:"c"+su++,styles:t.styles||Oo,_:null,setInput:null,schemas:t.schemas||null,tView:null},I=t.dependencies,ne=t.features;return T.inputs=fc(t.inputs,i),T.outputs=fc(t.outputs),ne&&ne.forEach(he=>he(T)),T.directiveDefs=I?()=>("function"==typeof I?I():I).map(zu).filter(Kc):null,T.pipeDefs=I?()=>("function"==typeof I?I():I).map(Pl).filter(Kc):null,T})}function zu(t){return gs(t)||Gs(t)}function Kc(t){return null!==t}function ds(t){return pl(()=>({type:t.type,bootstrap:t.bootstrap||Oo,declarations:t.declarations||Oo,imports:t.imports||Oo,exports:t.exports||Oo,transitiveCompileScopes:null,schemas:t.schemas||null,id:t.id||null}))}function fc(t,n){if(null==t)return as;const e={};for(const i in t)if(t.hasOwnProperty(i)){let T=t[i],I=T;Array.isArray(T)&&(I=T[1],T=T[0]),e[T]=i,n&&(n[T]=I)}return e}const Ha=Ba;function Cl(t){return{type:t.type,name:t.name,factory:null,pure:!1!==t.pure,standalone:!0===t.standalone,onDestroy:t.type.prototype.ngOnDestroy||null}}function gs(t){return t[Yl]||null}function Gs(t){return t[xl]||null}function Pl(t){return t[ml]||null}function Tl(t,n){const e=t[dl]||null;if(!e&&!0===n)throw new Error(`Type ${Xn(t)} does not have '\u0275mod' property.`);return e}function fs(t){return Array.isArray(t)&&"object"==typeof t[1]}function Fs(t){return Array.isArray(t)&&!0===t[1]}function Zs(t){return 0!=(8&t.flags)}function Xs(t){return 2==(2&t.flags)}function Vs(t){return 1==(1&t.flags)}function nl(t){return null!==t.template}function jl(t){return 0!=(256&t[2])}function eo(t,n){return t.hasOwnProperty(El)?t[El]:null}class ha{constructor(n,e,i){this.previousValue=n,this.currentValue=e,this.firstChange=i}isFirstChange(){return this.firstChange}}function oa(){return to}function to(t){return t.type.prototype.ngOnChanges&&(t.setInput=hs),Ko}function Ko(){const t=bs(this),n=t?.current;if(n){const e=t.previous;if(e===as)t.previous=n;else for(let i in n)e[i]=n[i];t.current=null,this.ngOnChanges(n)}}function hs(t,n,e,i){const T=bs(t)||function ns(t,n){return t[sa]=n}(t,{previous:as,current:null}),I=T.current||(T.current={}),ne=T.previous,he=this.declaredInputs[e],Ce=ne[he];I[he]=new ha(Ce&&Ce.currentValue,n,ne===as),t[i]=n}oa.ngInherit=!0;const sa="__ngSimpleChanges__";function bs(t){return t[sa]||null}function Es(t){for(;Array.isArray(t);)t=t[0];return t}function fl(t,n){return Es(n[t])}function Uo(t,n){return Es(n[t.index])}function ll(t,n){return t.data[n]}function Fo(t,n){return t[n]}function vo(t,n){const e=n[t];return fs(e)?e:e[0]}function js(t){return 64==(64&t[2])}function Lu(t,n){return null==n?null:t[n]}function Qu(t){t[18]=0}function ec(t,n){t[5]+=n;let e=t,i=t[3];for(;null!==i&&(1===n&&1===e[5]||-1===n&&0===e[5]);)i[5]+=n,e=i,i=i[3]}const fo={lFrame:Je(null),bindingsEnabled:!0};function yd(){return fo.bindingsEnabled}function la(){return fo.lFrame.lView}function ls(){return fo.lFrame.tView}function pi(t){return fo.lFrame.contextLView=t,t[8]}function ai(t){return fo.lFrame.contextLView=null,t}function ao(){let t=rl();for(;null!==t&&64===t.type;)t=t.parent;return t}function rl(){return fo.lFrame.currentTNode}function tc(){const t=fo.lFrame,n=t.currentTNode;return t.isParent?n:n.parent}function Mu(t,n){const e=fo.lFrame;e.currentTNode=t,e.isParent=n}function Qs(){return fo.lFrame.isParent}function Iu(){fo.lFrame.isParent=!1}function Cu(){const t=fo.lFrame;let n=t.bindingRootIndex;return-1===n&&(n=t.bindingRootIndex=t.tView.bindingStartIndex),n}function Sc(){return fo.lFrame.bindingIndex}function gc(){return fo.lFrame.bindingIndex++}function Hu(t){const n=fo.lFrame,e=n.bindingIndex;return n.bindingIndex=n.bindingIndex+t,e}function Ad(t){fo.lFrame.inI18n=t}function Zd(t,n){const e=fo.lFrame;e.bindingIndex=e.bindingRootIndex=t,H(n)}function H(t){fo.lFrame.currentDirectiveIndex=t}function Q(){return fo.lFrame.currentQueryIndex}function se(t){fo.lFrame.currentQueryIndex=t}function xe(t){const n=t[1];return 2===n.type?n.declTNode:1===n.type?t[6]:null}function Me(t,n,e){if(e&Ia.SkipSelf){let T=n,I=t;for(;!(T=T.parent,null!==T||e&Ia.Host||(T=xe(I),null===T||(I=I[15],10&T.type))););if(null===T)return!1;n=T,t=I}const i=fo.lFrame=Ve();return i.currentTNode=n,i.lView=t,!0}function Re(t){const n=Ve(),e=t[1];fo.lFrame=n,n.currentTNode=e.firstChild,n.lView=t,n.tView=e,n.contextLView=t,n.bindingIndex=e.bindingStartIndex,n.inI18n=!1}function Ve(){const t=fo.lFrame,n=null===t?null:t.child;return null===n?Je(t):n}function Je(t){const n={currentTNode:null,isParent:!0,lView:null,tView:null,selectedIndex:-1,contextLView:null,elementDepthCount:0,currentNamespace:null,currentDirectiveIndex:-1,bindingRootIndex:-1,bindingIndex:-1,currentQueryIndex:0,parent:t,child:null,inI18n:!1};return null!==t&&(t.child=n),n}function vt(){const t=fo.lFrame;return fo.lFrame=t.parent,t.currentTNode=null,t.lView=null,t}const Mt=vt;function Ft(){const t=vt();t.isParent=!0,t.tView=null,t.selectedIndex=-1,t.contextLView=null,t.elementDepthCount=0,t.currentDirectiveIndex=-1,t.currentNamespace=null,t.bindingRootIndex=-1,t.bindingIndex=-1,t.currentQueryIndex=0}function rn(){return fo.lFrame.selectedIndex}function sn(t){fo.lFrame.selectedIndex=t}function Jt(){const t=fo.lFrame;return ll(t.tView,t.selectedIndex)}function Yr(t,n){for(let e=n.directiveStart,i=n.directiveEnd;e<i;e++){const I=t.data[e].type.prototype,{ngAfterContentInit:ne,ngAfterContentChecked:he,ngAfterViewInit:Ce,ngAfterViewChecked:Pe,ngOnDestroy:Ye}=I;ne&&(t.contentHooks||(t.contentHooks=[])).push(-e,ne),he&&((t.contentHooks||(t.contentHooks=[])).push(e,he),(t.contentCheckHooks||(t.contentCheckHooks=[])).push(e,he)),Ce&&(t.viewHooks||(t.viewHooks=[])).push(-e,Ce),Pe&&((t.viewHooks||(t.viewHooks=[])).push(e,Pe),(t.viewCheckHooks||(t.viewCheckHooks=[])).push(e,Pe)),null!=Ye&&(t.destroyHooks||(t.destroyHooks=[])).push(e,Ye)}}function He(t,n,e){ct(t,n,3,e)}function Ge(t,n,e,i){(3&t[2])===e&&ct(t,n,e,i)}function Ze(t,n){let e=t[2];(3&e)===n&&(e&=2047,e+=1,t[2]=e)}function ct(t,n,e,i){const I=i??-1,ne=n.length-1;let he=0;for(let Ce=void 0!==i?65535&t[18]:0;Ce<ne;Ce++)if("number"==typeof n[Ce+1]){if(he=n[Ce],null!=i&&he>=i)break}else n[Ce]<0&&(t[18]+=65536),(he<I||-1==I)&&(Gt(t,e,n,Ce),t[18]=(4294901760&t[18])+Ce+2),Ce++}function Gt(t,n,e,i){const T=e[i]<0,I=e[i+1],he=t[T?-e[i]:e[i]];if(T){if(t[2]>>11<t[18]>>16&&(3&t[2])===n){t[2]+=2048;try{I.call(he)}finally{}}}else try{I.call(he)}finally{}}class zn{constructor(n,e,i){this.factory=n,this.resolving=!1,this.canSeeViewProviders=e,this.injectImpl=i}}function Hr(t,n,e){let i=0;for(;i<e.length;){const T=e[i];if("number"==typeof T){if(0!==T)break;i++;const I=e[i++],ne=e[i++],he=e[i++];t.setAttribute(n,ne,he,I)}else{const I=T,ne=e[++i];Pr(I)?t.setProperty(n,I,ne):t.setAttribute(n,I,ne),i++}}return i}function wr(t){return 3===t||4===t||6===t}function Pr(t){return 64===t.charCodeAt(0)}function ei(t,n){if(null!==n&&0!==n.length)if(null===t||0===t.length)t=n.slice();else{let e=-1;for(let i=0;i<n.length;i++){const T=n[i];"number"==typeof T?e=T:0===e||ui(t,e,T,null,-1===e||2===e?n[++i]:null)}}return t}function ui(t,n,e,i,T){let I=0,ne=t.length;if(-1===n)ne=-1;else for(;I<t.length;){const he=t[I++];if("number"==typeof he){if(he===n){ne=-1;break}if(he>n){ne=I-1;break}}}for(;I<t.length;){const he=t[I];if("number"==typeof he)break;if(he===e){if(null===i)return void(null!==T&&(t[I+1]=T));if(i===t[I+1])return void(t[I+2]=T)}I++,null!==i&&I++,null!==T&&I++}-1!==ne&&(t.splice(ne,0,n),I=ne+1),t.splice(I++,0,e),null!==i&&t.splice(I++,0,i),null!==T&&t.splice(I++,0,T)}function Li(t){return-1!==t}function yi(t){return 32767&t}function da(t,n){let e=function Bi(t){return t>>16}(t),i=n;for(;e>0;)i=i[15],e--;return i}let Ca=!0;function va(t){const n=Ca;return Ca=t,n}let zo=0;const La={};function jo(t,n){const e=vs(t,n);if(-1!==e)return e;const i=n[1];i.firstCreatePass&&(t.injectorIndex=n.length,Ho(i.data,t),Ho(n,null),Ho(i.blueprint,null));const T=_s(t,n),I=t.injectorIndex;if(Li(T)){const ne=yi(T),he=da(T,n),Ce=he[1].data;for(let Pe=0;Pe<8;Pe++)n[I+Pe]=he[ne+Pe]|Ce[ne+Pe]}return n[I+8]=T,I}function Ho(t,n){t.push(0,0,0,0,0,0,0,0,n)}function vs(t,n){return-1===t.injectorIndex||t.parent&&t.parent.injectorIndex===t.injectorIndex||null===n[t.injectorIndex+8]?-1:t.injectorIndex}function _s(t,n){if(t.parent&&-1!==t.parent.injectorIndex)return t.parent.injectorIndex;let e=0,i=null,T=n;for(;null!==T;){if(i=el(T),null===i)return-1;if(e++,T=T[15],-1!==i.injectorIndex)return i.injectorIndex|e<<16}return-1}function Jl(t,n,e){!function Do(t,n,e){let i;"string"==typeof e?i=e.charCodeAt(0)||0:e.hasOwnProperty(qu)&&(i=e[qu]),null==i&&(i=e[qu]=zo++);const T=255&i;n.data[t+(T>>5)]|=1<<T}(t,n,e)}function Xo(t,n,e){if(e&Ia.Optional||void 0!==t)return t;Gi()}function Ws(t,n,e,i){if(e&Ia.Optional&&void 0===i&&(i=null),0==(e&(Ia.Self|Ia.Host))){const T=t[9],I=za(void 0);try{return T?T.get(n,i,e&Ia.Optional):Cs(n,i,e&Ia.Optional)}finally{za(I)}}return Xo(i,0,e)}function Ao(t,n,e,i=Ia.Default,T){if(null!==t){if(1024&n[2]){const ne=function ts(t,n,e,i,T){let I=t,ne=n;for(;null!==I&&null!==ne&&1024&ne[2]&&!(256&ne[2]);){const he=Ss(I,ne,e,i|Ia.Self,La);if(he!==La)return he;let Ce=I.parent;if(!Ce){const Pe=ne[21];if(Pe){const Ye=Pe.get(e,La,i);if(Ye!==La)return Ye}Ce=el(ne),ne=ne[15]}I=Ce}return T}(t,n,e,i,La);if(ne!==La)return ne}const I=Ss(t,n,e,i,La);if(I!==La)return I}return Ws(n,e,i,T)}function Ss(t,n,e,i,T){const I=function ba(t){if("string"==typeof t)return t.charCodeAt(0)||0;const n=t.hasOwnProperty(qu)?t[qu]:void 0;return"number"==typeof n?n>=0?255&n:Yo:n}(e);if("function"==typeof I){if(!Me(n,t,i))return i&Ia.Host?Xo(T,0,i):Ws(n,e,i,T);try{const ne=I(i);if(null!=ne||i&Ia.Optional)return ne;Gi()}finally{Mt()}}else if("number"==typeof I){let ne=null,he=vs(t,n),Ce=-1,Pe=i&Ia.Host?n[16][6]:null;for((-1===he||i&Ia.SkipSelf)&&(Ce=-1===he?_s(t,n):n[he+8],-1!==Ce&&Qo(i,!1)?(ne=n[1],he=yi(Ce),n=da(Ce,n)):he=-1);-1!==he;){const Ye=n[1];if(xo(I,he,Ye.data)){const st=jr(he,n,e,ne,i,Pe);if(st!==La)return st}Ce=n[he+8],-1!==Ce&&Qo(i,n[1].data[he+8]===Pe)&&xo(I,he,n)?(ne=Ye,he=yi(Ce),n=da(Ce,n)):he=-1}}return T}function jr(t,n,e,i,T,I){const ne=n[1],he=ne.data[t+8],Ye=ri(he,ne,e,null==i?Xs(he)&&Ca:i!=ne&&0!=(3&he.type),T&Ia.Host&&I===he);return null!==Ye?Fi(n,ne,Ye,he):La}function ri(t,n,e,i,T){const I=t.providerIndexes,ne=n.data,he=1048575&I,Ce=t.directiveStart,Ye=I>>20,wt=T?he+Ye:t.directiveEnd;for(let Lt=i?he:he+Ye;Lt<wt;Lt++){const gn=ne[Lt];if(Lt<Ce&&e===gn||Lt>=Ce&&gn.type===e)return Lt}if(T){const Lt=ne[Ce];if(Lt&&nl(Lt)&&Lt.type===e)return Ce}return null}function Fi(t,n,e,i){let T=t[e];const I=n.data;if(function Ln(t){return t instanceof zn}(T)){const ne=T;ne.resolving&&function ia(t,n){const e=n?`. Dependency path: ${n.join(" > ")} > ${t}`:"";throw new Kr(-200,`Circular dependency in DI detected for ${t}${e}`)}(function wi(t){return"function"==typeof t?t.name||t.toString():"object"==typeof t&&null!=t&&"function"==typeof t.type?t.type.name||t.type.toString():hi(t)}(I[e]));const he=va(ne.canSeeViewProviders);ne.resolving=!0;const Ce=ne.injectImpl?za(ne.injectImpl):null;Me(t,i,Ia.Default);try{T=t[e]=ne.factory(void 0,I,t,i),n.firstCreatePass&&e>=i.directiveStart&&function Qr(t,n,e){const{ngOnChanges:i,ngOnInit:T,ngDoCheck:I}=n.type.prototype;if(i){const ne=to(n);(e.preOrderHooks||(e.preOrderHooks=[])).push(t,ne),(e.preOrderCheckHooks||(e.preOrderCheckHooks=[])).push(t,ne)}T&&(e.preOrderHooks||(e.preOrderHooks=[])).push(0-t,T),I&&((e.preOrderHooks||(e.preOrderHooks=[])).push(t,I),(e.preOrderCheckHooks||(e.preOrderCheckHooks=[])).push(t,I))}(e,I[e],n)}finally{null!==Ce&&za(Ce),va(he),ne.resolving=!1,Mt()}}return T}function xo(t,n,e){return!!(e[n+(t>>5)]&1<<t)}function Qo(t,n){return!(t&Ia.Self||t&Ia.Host&&n)}class os{constructor(n,e){this._tNode=n,this._lView=e}get(n,e,i){return Ao(this._tNode,this._lView,n,i,e)}}function Yo(){return new os(ao(),la())}function Mo(t){return pl(()=>{const n=t.prototype.constructor,e=n[El]||oo(n),i=Object.prototype;let T=Object.getPrototypeOf(t.prototype).constructor;for(;T&&T!==i;){const I=T[El]||oo(T);if(I&&I!==e)return I;T=Object.getPrototypeOf(T)}return I=>new I})}function oo(t){return bi(t)?()=>{const n=oo(qr(t));return n&&n()}:eo(t)}function el(t){const n=t[1],e=n.type;return 2===e?n.declTNode:1===e?t[6]:null}function yl(t){return function Zo(t,n){if("class"===n)return t.classes;if("style"===n)return t.styles;const e=t.attrs;if(e){const i=e.length;let T=0;for(;T<i;){const I=e[T];if(wr(I))break;if(0===I)T+=2;else if("number"==typeof I)for(T++;T<i&&"string"==typeof e[T];)T++;else{if(I===n)return e[T+1];T+=2}}}return null}(ao(),t)}const zl="__parameters__",Dc="__prop__metadata__";function Al(t){return function(...e){if(t){const i=t(...e);for(const T in i)this[T]=i[T]}}}function Gu(t,n,e){return pl(()=>{const i=Al(n);function T(...I){if(this instanceof T)return i.apply(this,I),this;const ne=new T(...I);return he.annotation=ne,he;function he(Ce,Pe,Ye){const st=Ce.hasOwnProperty(zl)?Ce[zl]:Object.defineProperty(Ce,zl,{value:[]})[zl];for(;st.length<=Ye;)st.push(null);return(st[Ye]=st[Ye]||[]).push(ne),Ce}}return e&&(T.prototype=Object.create(e.prototype)),T.prototype.ngMetadataName=t,T.annotationCls=T,T})}function Ds(t,n,e,i){return pl(()=>{const T=Al(n);function I(...ne){if(this instanceof I)return T.apply(this,ne),this;const he=new I(...ne);return function Ce(Pe,Ye){const st=Pe.constructor,wt=st.hasOwnProperty(Dc)?st[Dc]:Object.defineProperty(st,Dc,{value:{}})[Dc];wt[Ye]=wt.hasOwnProperty(Ye)&&wt[Ye]||[],wt[Ye].unshift(he),i&&i(Pe,Ye,...ne)}}return e&&(I.prototype=Object.create(e.prototype)),I.prototype.ngMetadataName=t,I.annotationCls=I,I})}class Da{constructor(n,e){this._desc=n,this.ngMetadataName="InjectionToken",this.\u0275prov=void 0,"number"==typeof e?this.__NG_ELEMENT_ID__=e:void 0!==e&&(this.\u0275prov=ar({token:this,providedIn:e.providedIn||"root",factory:e.factory}))}get multi(){return this}toString(){return`InjectionToken ${this._desc}`}}class ku{}const Cg=Ds("ViewChild",(t,n)=>({selector:t,first:!0,isViewQuery:!0,descendants:!0,...n}),ku);function Md(t,n){void 0===n&&(n=t);for(let e=0;e<t.length;e++){let i=t[e];Array.isArray(i)?(n===t&&(n=t.slice(0,e)),Md(i,n)):n!==t&&n.push(i)}return n}function Xd(t,n){t.forEach(e=>Array.isArray(e)?Xd(e,n):n(e))}function Ah(t,n,e){n>=t.length?t.push(e):t.splice(n,0,e)}function mc(t,n){return n>=t.length-1?t.pop():t.splice(n,1)[0]}function bd(t,n){const e=[];for(let i=0;i<t;i++)e.push(n);return e}function Hl(t,n,e){let i=Uu(t,n);return i>=0?t[1|i]=e:(i=~i,function lp(t,n,e,i){let T=t.length;if(T==n)t.push(e,i);else if(1===T)t.push(i,t[0]),t[0]=e;else{for(T--,t.push(t[T-1],t[T]);T>n;)t[T]=t[T-2],T--;t[n]=e,t[n+1]=i}}(t,i,n,e)),i}function Sh(t,n){const e=Uu(t,n);if(e>=0)return t[1|e]}function Uu(t,n){return function Ag(t,n,e){let i=0,T=t.length>>e;for(;T!==i;){const I=i+(T-i>>1),ne=t[I<<e];if(n===ne)return I<<e;ne>n?T=I:i=I+1}return~(T<<e)}(t,n,1)}const Up={},Mg="__NG_DI_FLAG__",Sg="ngTempTokenPath",Dg=/\n/gm,jp="__source";let Wp;function Ph(t){const n=Wp;return Wp=t,n}function Bv(t,n=Ia.Default){if(void 0===Wp)throw new Kr(-203,!1);return null===Wp?Cs(t,void 0,n):Wp.get(t,n&Ia.Optional?null:void 0,n)}function Ta(t,n=Ia.Default){return(function io(){return na}()||Bv)(qr(t),n)}function hu(t,n=Ia.Default){return"number"!=typeof n&&(n=0|(n.optional&&8)|(n.host&&1)|(n.self&&2)|(n.skipSelf&&4)),Ta(t,n)}function Fm(t){const n=[];for(let e=0;e<t.length;e++){const i=qr(t[e]);if(Array.isArray(i)){if(0===i.length)throw new Kr(900,!1);let T,I=Ia.Default;for(let ne=0;ne<i.length;ne++){const he=i[ne],Ce=qp(he);"number"==typeof Ce?-1===Ce?T=he.token:I|=Ce:T=he}n.push(Ta(T,I))}else n.push(Ta(i))}return n}function Lh(t,n){return t[Mg]=n,t.prototype[Mg]=n,t}function qp(t){return t[Mg]}const $f=Lh(Gu("Optional"),8),Of=Lh(Gu("SkipSelf"),4);var $c=(()=>(($c=$c||{})[$c.Important=1]="Important",$c[$c.DashCase=2]="DashCase",$c))();const Nf=/^>|^->|<!--|-->|--!>|<!-$/g,Oh=/(<|>)/;const Bf=new Map;let Ku=0;const $p="__ngContext__";function Xc(t,n){fs(n)?(t[$p]=n[20],function gp(t){Bf.set(t[20],t)}(n)):t[$p]=n}let zh;function Hh(t,n){return zh(t,n)}function Qf(t){const n=t[3];return Fs(n)?n[3]:n}function eh(t){return qm(t[13])}function Wm(t){return qm(t[4])}function qm(t){for(;null!==t&&!Fs(t);)t=t[4];return t}function tf(t,n,e,i,T){if(null!=i){let I,ne=!1;Fs(i)?I=i:fs(i)&&(ne=!0,i=i[0]);const he=Es(i);0===t&&null!==e?null==T?$m(n,e,he):sd(n,e,he,T||null,!0):1===t&&null!==e?sd(n,e,he,T||null,!0):2===t?Ml(n,he,ne):3===t&&n.destroyNode(he),null!=I&&function n0(t,n,e,i,T){const I=e[7];I!==Es(e)&&tf(n,t,i,I,T);for(let he=10;he<e.length;he++){const Ce=e[he];jh(Ce[1],Ce,t,n,i,I)}}(n,t,I,e,T)}}function vp(t,n){return t.createText(n)}function bc(t,n,e){t.setValue(n,e)}function zg(t,n){return t.createComment(function ad(t){return t.replace(Nf,n=>n.replace(Oh,"\u200b$1\u200b"))}(n))}function Hg(t,n,e){return t.createElement(n,e)}function t0(t,n){const e=t[9],i=e.indexOf(n),T=n[3];512&n[2]&&(n[2]&=-513,ec(T,-1)),e.splice(i,1)}function Gc(t,n){if(t.length<=10)return;const e=10+n,i=t[e];if(i){const T=i[17];null!==T&&T!==t&&t0(T,i),n>0&&(t[e-1][4]=i[4]);const I=mc(t,10+n);!function Km(t,n){jh(t,n,n[11],2,null,null),n[0]=null,n[6]=null}(i[1],i);const ne=I[19];null!==ne&&ne.detachView(I[1]),i[3]=null,i[4]=null,i[2]&=-65}return i}function yp(t,n){if(!(128&n[2])){const e=n[11];e.destroyNode&&jh(t,n,e,3,null,null),function _y(t){let n=t[13];if(!n)return wl(t[1],t);for(;n;){let e=null;if(fs(n))e=n[13];else{const i=n[10];i&&(e=i)}if(!e){for(;n&&!n[4]&&n!==t;)fs(n)&&wl(n[1],n),n=n[3];null===n&&(n=t),fs(n)&&wl(n[1],n),e=n&&n[4]}n=e}}(n)}}function wl(t,n){if(!(128&n[2])){n[2]&=-65,n[2]|=128,function Jm(t,n){let e;if(null!=t&&null!=(e=t.destroyHooks))for(let i=0;i<e.length;i+=2){const T=n[e[i]];if(!(T instanceof zn)){const I=e[i+1];if(Array.isArray(I))for(let ne=0;ne<I.length;ne+=2){const he=T[I[ne]],Ce=I[ne+1];try{Ce.call(he)}finally{}}else try{I.call(T)}finally{}}}}(t,n),function xy(t,n){const e=t.cleanup,i=n[7];let T=-1;if(null!==e)for(let I=0;I<e.length-1;I+=2)if("string"==typeof e[I]){const ne=e[I+1],he="function"==typeof ne?ne(n):Es(n[ne]),Ce=i[T=e[I+2]],Pe=e[I+3];"boolean"==typeof Pe?he.removeEventListener(e[I],Ce,Pe):Pe>=0?i[T=Pe]():i[T=-Pe].unsubscribe(),I+=2}else{const ne=i[T=e[I+1]];e[I].call(ne)}if(null!==i){for(let I=T+1;I<i.length;I++)(0,i[I])();n[7]=null}}(t,n),1===n[1].type&&n[11].destroy();const e=n[17];if(null!==e&&Fs(n[3])){e!==n[3]&&t0(e,n);const i=n[19];null!==i&&i.detachView(t)}!function Yv(t){Bf.delete(t[20])}(n)}}function Gh(t,n,e){return Gg(t,n.parent,e)}function Gg(t,n,e){let i=n;for(;null!==i&&40&i.type;)i=(n=i).parent;if(null===i)return e[0];if(2&i.flags){const T=t.data[i.directiveStart].encapsulation;if(T===$s.None||T===$s.Emulated)return null}return Uo(i,e)}function sd(t,n,e,i,T){t.insertBefore(n,e,i,T)}function $m(t,n,e){t.appendChild(n,e)}function Vg(t,n,e,i,T){null!==i?sd(t,n,e,i,T):$m(t,n,e)}function zf(t,n){return t.parentNode(n)}function ld(t,n,e){return wf(t,n,e)}function Xm(t,n,e){return 40&t.type?Uo(t,e):null}let Uh,Qp,nh,af,wf=Xm;function Hf(t,n){wf=t,Uh=n}function th(t,n,e,i){const T=Gh(t,i,n),I=n[11],he=ld(i.parent||n[6],i,n);if(null!=T)if(Array.isArray(e))for(let Ce=0;Ce<e.length;Ce++)Vg(I,T,e[Ce],he,!1);else Vg(I,T,e,he,!1);void 0!==Uh&&Uh(I,i,n,e,T)}function nf(t,n){if(null!==n){const e=n.type;if(3&e)return Uo(n,t);if(4&e)return $l(-1,t[n.index]);if(8&e){const i=n.child;if(null!==i)return nf(t,i);{const T=t[n.index];return Fs(T)?$l(-1,T):Es(T)}}if(32&e)return Hh(n,t)()||Es(t[n.index]);{const i=Ug(t,n);return null!==i?Array.isArray(i)?i[0]:nf(Qf(t[16]),i):nf(t,n.next)}}return null}function Ug(t,n){return null!==n?t[16][6].projection[n.projection]:null}function $l(t,n){const e=10+t+1;if(e<n.length){const i=n[e],T=i[1].firstChild;if(null!==T)return nf(i,T)}return n[7]}function Ml(t,n,e){const i=zf(t,n);i&&function Vh(t,n,e,i){t.removeChild(n,e,i)}(t,i,n,e)}function jg(t,n,e,i,T,I,ne){for(;null!=e;){const he=i[e.index],Ce=e.type;if(ne&&0===n&&(he&&Xc(Es(he),i),e.flags|=4),64!=(64&e.flags))if(8&Ce)jg(t,n,e.child,i,T,I,!1),tf(n,t,T,he,I);else if(32&Ce){const Pe=Hh(e,i);let Ye;for(;Ye=Pe();)tf(n,t,T,Ye,I);tf(n,t,T,he,I)}else 16&Ce?Wg(t,n,i,e,T,I):tf(n,t,T,he,I);e=ne?e.projectionNext:e.next}}function jh(t,n,e,i,T,I){jg(e,i,t.firstChild,n,T,I,!1)}function Wg(t,n,e,i,T,I){const ne=e[16],Ce=ne[6].projection[i.projection];if(Array.isArray(Ce))for(let Pe=0;Pe<Ce.length;Pe++)tf(n,t,T,Ce[Pe],I);else jg(t,n,Ce,ne[3],T,I,!0)}function Gf(t,n,e){t.setAttribute(n,"style",e)}function Vf(t,n,e){""===e?t.removeAttribute(n,"class"):t.setAttribute(n,"class",e)}function Ud(t){return function Du(){if(void 0===Qp&&(Qp=null,Co.trustedTypes))try{Qp=Co.trustedTypes.createPolicy("angular",{createHTML:t=>t,createScript:t=>t,createScriptURL:t=>t})}catch{}return Qp}()?.createHTML(t)||t}function Kg(){return void 0!==nh?nh:typeof document<"u"?document:void 0}function ru(t){return function tv(){if(void 0===af&&(af=null,Co.trustedTypes))try{af=Co.trustedTypes.createPolicy("angular#unsafe-bypass",{createHTML:t=>t,createScript:t=>t,createScriptURL:t=>t})}catch{}return af}()?.createHTML(t)||t}class u{constructor(n){this.changingThisBreaksApplicationSecurity=n}toString(){return`SafeValue must use [property]=binding: ${this.changingThisBreaksApplicationSecurity} (see https://g.co/ng/security#xss)`}}class k extends u{getTypeName(){return"HTML"}}class R extends u{getTypeName(){return"Style"}}class G extends u{getTypeName(){return"Script"}}class X extends u{getTypeName(){return"URL"}}class de extends u{getTypeName(){return"ResourceURL"}}function ge(t){return t instanceof u?t.changingThisBreaksApplicationSecurity:t}function ye(t,n){const e=function Te(t){return t instanceof u&&t.getTypeName()||null}(t);if(null!=e&&e!==n){if("ResourceURL"===e&&"URL"===n)return!0;throw new Error(`Required a safe ${n}, got a ${e} (see https://g.co/ng/security#xss)`)}return e===n}function bt(t){const n=new Bt(t);return function Nt(){try{return!!(new window.DOMParser).parseFromString(Ud(""),"text/html")}catch{return!1}}()?new St(n):n}class St{constructor(n){this.inertDocumentHelper=n}getInertBodyElement(n){n="<body><remove></remove>"+n;try{const e=(new window.DOMParser).parseFromString(Ud(n),"text/html").body;return null===e?this.inertDocumentHelper.getInertBodyElement(n):(e.removeChild(e.firstChild),e)}catch{return null}}}class Bt{constructor(n){if(this.defaultDoc=n,this.inertDocument=this.defaultDoc.implementation.createHTMLDocument("sanitization-inert"),null==this.inertDocument.body){const e=this.inertDocument.createElement("html");this.inertDocument.appendChild(e);const i=this.inertDocument.createElement("body");e.appendChild(i)}}getInertBodyElement(n){const e=this.inertDocument.createElement("template");if("content"in e)return e.innerHTML=Ud(n),e;const i=this.inertDocument.createElement("body");return i.innerHTML=Ud(n),this.defaultDoc.documentMode&&this.stripCustomNsAttrs(i),i}stripCustomNsAttrs(n){const e=n.attributes;for(let T=e.length-1;0<T;T--){const ne=e.item(T).name;("xmlns:ns1"===ne||0===ne.indexOf("ns1:"))&&n.removeAttribute(ne)}let i=n.firstChild;for(;i;)i.nodeType===Node.ELEMENT_NODE&&this.stripCustomNsAttrs(i),i=i.nextSibling}}const an=/^(?:(?:https?|mailto|data|ftp|tel|file|sms):|[^&:/?#]*(?:[/?#]|$))/gi;function _n(t){return(t=String(t)).match(an)?t:"unsafe:"+t}function An(t){const n={};for(const e of t.split(","))n[e]=!0;return n}function vn(...t){const n={};for(const e of t)for(const i in e)e.hasOwnProperty(i)&&(n[i]=!0);return n}const Gn=An("area,br,col,hr,img,wbr"),On=An("colgroup,dd,dt,li,p,tbody,td,tfoot,th,thead,tr"),Qn=An("rp,rt"),ir=vn(Gn,vn(On,An("address,article,aside,blockquote,caption,center,del,details,dialog,dir,div,dl,figure,figcaption,footer,h1,h2,h3,h4,h5,h6,header,hgroup,hr,ins,main,map,menu,nav,ol,pre,section,summary,table,ul")),vn(Qn,An("a,abbr,acronym,audio,b,bdi,bdo,big,br,cite,code,del,dfn,em,font,i,img,ins,kbd,label,map,mark,picture,q,ruby,rp,rt,s,samp,small,source,span,strike,strong,sub,sup,time,track,tt,u,var,video")),vn(Qn,On)),Jr=An("background,cite,href,itemtype,longdesc,poster,src,xlink:href"),fi=vn(Jr,An("abbr,accesskey,align,alt,autoplay,axis,bgcolor,border,cellpadding,cellspacing,class,clear,color,cols,colspan,compact,controls,coords,datetime,default,dir,download,face,headers,height,hidden,hreflang,hspace,ismap,itemscope,itemprop,kind,label,lang,language,loop,media,muted,nohref,nowrap,open,preload,rel,rev,role,rows,rowspan,rules,scope,scrolling,shape,size,sizes,span,srclang,srcset,start,summary,tabindex,target,title,translate,type,usemap,valign,value,vspace,width"),An("aria-activedescendant,aria-atomic,aria-autocomplete,aria-busy,aria-checked,aria-colcount,aria-colindex,aria-colspan,aria-controls,aria-current,aria-describedby,aria-details,aria-disabled,aria-dropeffect,aria-errormessage,aria-expanded,aria-flowto,aria-grabbed,aria-haspopup,aria-hidden,aria-invalid,aria-keyshortcuts,aria-label,aria-labelledby,aria-level,aria-live,aria-modal,aria-multiline,aria-multiselectable,aria-orientation,aria-owns,aria-placeholder,aria-posinset,aria-pressed,aria-readonly,aria-relevant,aria-required,aria-roledescription,aria-rowcount,aria-rowindex,aria-rowspan,aria-selected,aria-setsize,aria-sort,aria-valuemax,aria-valuemin,aria-valuenow,aria-valuetext")),vi=An("script,style,template");class Ei{constructor(){this.sanitizedSomething=!1,this.buf=[]}sanitizeChildren(n){let e=n.firstChild,i=!0;for(;e;)if(e.nodeType===Node.ELEMENT_NODE?i=this.startElement(e):e.nodeType===Node.TEXT_NODE?this.chars(e.nodeValue):this.sanitizedSomething=!0,i&&e.firstChild)e=e.firstChild;else for(;e;){e.nodeType===Node.ELEMENT_NODE&&this.endElement(e);let T=this.checkClobberedElement(e,e.nextSibling);if(T){e=T;break}e=this.checkClobberedElement(e,e.parentNode)}return this.buf.join("")}startElement(n){const e=n.nodeName.toLowerCase();if(!ir.hasOwnProperty(e))return this.sanitizedSomething=!0,!vi.hasOwnProperty(e);this.buf.push("<"),this.buf.push(e);const i=n.attributes;for(let T=0;T<i.length;T++){const I=i.item(T),ne=I.name,he=ne.toLowerCase();if(!fi.hasOwnProperty(he)){this.sanitizedSomething=!0;continue}let Ce=I.value;Jr[he]&&(Ce=_n(Ce)),this.buf.push(" ",ne,'="',Wi(Ce),'"')}return this.buf.push(">"),!0}endElement(n){const e=n.nodeName.toLowerCase();ir.hasOwnProperty(e)&&!Gn.hasOwnProperty(e)&&(this.buf.push("</"),this.buf.push(e),this.buf.push(">"))}chars(n){this.buf.push(Wi(n))}checkClobberedElement(n,e){if(e&&(n.compareDocumentPosition(e)&Node.DOCUMENT_POSITION_CONTAINED_BY)===Node.DOCUMENT_POSITION_CONTAINED_BY)throw new Error(`Failed to sanitize html because the element is clobbered: ${n.outerHTML}`);return e}}const oi=/[\uD800-\uDBFF][\uDC00-\uDFFF]/g,Ai=/([^\#-~ |!])/g;function Wi(t){return t.replace(/&/g,"&amp;").replace(oi,function(n){return"&#"+(1024*(n.charCodeAt(0)-55296)+(n.charCodeAt(1)-56320)+65536)+";"}).replace(Ai,function(n){return"&#"+n.charCodeAt(0)+";"}).replace(/</g,"&lt;").replace(/>/g,"&gt;")}let ji;function qi(t,n){let e=null;try{ji=ji||bt(t);let i=n?String(n):"";e=ji.getInertBodyElement(i);let T=5,I=i;do{if(0===T)throw new Error("Failed to sanitize html because the input is unstable");T--,i=I,I=e.innerHTML,e=ji.getInertBodyElement(i)}while(i!==I);return Ud((new Ei).sanitizeChildren(Vi(e)||e))}finally{if(e){const i=Vi(e)||e;for(;i.firstChild;)i.removeChild(i.firstChild)}}}function Vi(t){return"content"in t&&function gi(t){return t.nodeType===Node.ELEMENT_NODE&&"TEMPLATE"===t.nodeName}(t)?t.content:null}var Si=(()=>((Si=Si||{})[Si.NONE=0]="NONE",Si[Si.HTML=1]="HTML",Si[Si.STYLE=2]="STYLE",Si[Si.SCRIPT=3]="SCRIPT",Si[Si.URL=4]="URL",Si[Si.RESOURCE_URL=5]="RESOURCE_URL",Si))();function ca(t){const n=No();return n?ru(n.sanitize(Si.HTML,t)||""):ye(t,"HTML")?ru(ge(t)):qi(Kg(),hi(t))}function Aa(t){const n=No();return n?n.sanitize(Si.URL,t)||"":ye(t,"URL")?ge(t):_n(hi(t))}function No(){const t=la();return t&&t[12]}const Eo=new Da("ENVIRONMENT_INITIALIZER"),_o=new Da("INJECTOR",-1),ua=new Da("INJECTOR_DEF_TYPES");class ur{get(n,e=Up){if(e===Up){const i=new Error(`NullInjectorError: No provider for ${Xn(n)}!`);throw i.name="NullInjectorError",i}return e}}function Di(...t){return{\u0275providers:ma(0,t)}}function ma(t,...n){const e=[],i=new Set;let T;return Xd(n,I=>{const ne=I;Zi(ne,e,[],i)&&(T||(T=[]),T.push(ne))}),void 0!==T&&ra(T,e),e}function ra(t,n){for(let e=0;e<t.length;e++){const{providers:T}=t[e];Xd(T,I=>{n.push(I)})}}function Zi(t,n,e,i){if(!(t=qr(t)))return!1;let T=null,I=$i(t);const ne=!I&&gs(t);if(I||ne){if(ne&&!ne.standalone)return!1;T=t}else{const Ce=t.ngModule;if(I=$i(Ce),!I)return!1;T=Ce}const he=i.has(T);if(ne){if(he)return!1;if(i.add(T),ne.dependencies){const Ce="function"==typeof ne.dependencies?ne.dependencies():ne.dependencies;for(const Pe of Ce)Zi(Pe,n,e,i)}}else{if(!I)return!1;{if(null!=I.imports&&!he){let Pe;i.add(T);try{Xd(I.imports,Ye=>{Zi(Ye,n,e,i)&&(Pe||(Pe=[]),Pe.push(Ye))})}finally{}void 0!==Pe&&ra(Pe,n)}if(!he){const Pe=eo(T)||(()=>new T);n.push({provide:T,useFactory:Pe,deps:Oo},{provide:ua,useValue:T,multi:!0},{provide:Eo,useValue:()=>Ta(T),multi:!0})}const Ce=I.providers;null==Ce||he||Xd(Ce,Ye=>{n.push(Ye)})}}return T!==t&&void 0!==t.providers}const Ra=In({provide:String,useValue:In});function co(t){return null!==t&&"object"==typeof t&&Ra in t}function ss(t){return"function"==typeof t}const As=new Da("Set Injector scope."),Rs={},iu={};let ju;function Vc(){return void 0===ju&&(ju=new ur),ju}class Yu{}class Ju extends Yu{constructor(n,e,i,T){super(),this.parent=e,this.source=i,this.scopes=T,this.records=new Map,this._ngOnDestroyHooks=new Set,this._onDestroyHooks=[],this._destroyed=!1,ac(n,ne=>this.processProvider(ne)),this.records.set(_o,Pc(void 0,this)),T.has("environment")&&this.records.set(Yu,Pc(void 0,this));const I=this.records.get(As);null!=I&&"string"==typeof I.value&&this.scopes.add(I.value),this.injectorDefTypes=new Set(this.get(ua.multi,Oo,Ia.Self))}get destroyed(){return this._destroyed}destroy(){this.assertNotDestroyed(),this._destroyed=!0;try{for(const n of this._ngOnDestroyHooks)n.ngOnDestroy();for(const n of this._onDestroyHooks)n()}finally{this.records.clear(),this._ngOnDestroyHooks.clear(),this.injectorDefTypes.clear(),this._onDestroyHooks.length=0}}onDestroy(n){this._onDestroyHooks.push(n)}runInContext(n){this.assertNotDestroyed();const e=Ph(this),i=za(void 0);try{return n()}finally{Ph(e),za(i)}}get(n,e=Up,i=Ia.Default){this.assertNotDestroyed();const T=Ph(this),I=za(void 0);try{if(!(i&Ia.SkipSelf)){let he=this.records.get(n);if(void 0===he){const Ce=function Wh(t){return"function"==typeof t||"object"==typeof t&&t instanceof Da}(n)&&li(n);he=Ce&&this.injectableDefInScope(Ce)?Pc($u(n),Rs):null,this.records.set(n,he)}if(null!=he)return this.hydrate(n,he)}return(i&Ia.Self?Vc():this.parent).get(n,e=i&Ia.Optional&&e===Up?null:e)}catch(ne){if("NullInjectorError"===ne.name){if((ne[Sg]=ne[Sg]||[]).unshift(Xn(n)),T)throw ne;return function Hd(t,n,e,i){const T=t[Sg];throw n[jp]&&T.unshift(n[jp]),t.message=function dy(t,n,e,i=null){t=t&&"\n"===t.charAt(0)&&"\u0275"==t.charAt(1)?t.slice(2):t;let T=Xn(n);if(Array.isArray(n))T=n.map(Xn).join(" -> ");else if("object"==typeof n){let I=[];for(let ne in n)if(n.hasOwnProperty(ne)){let he=n[ne];I.push(ne+":"+("string"==typeof he?JSON.stringify(he):Xn(he)))}T=`{${I.join(", ")}}`}return`${e}${i?"("+i+")":""}[${T}]: ${t.replace(Dg,"\n  ")}`}("\n"+t.message,T,e,i),t.ngTokenPath=T,t[Sg]=null,t}(ne,n,"R3InjectorError",this.source)}throw ne}finally{za(I),Ph(T)}}resolveInjectorInitializers(){const n=Ph(this),e=za(void 0);try{const i=this.get(Eo.multi,Oo,Ia.Self);for(const T of i)T()}finally{Ph(n),za(e)}}toString(){const n=[],e=this.records;for(const i of e.keys())n.push(Xn(i));return`R3Injector[${n.join(", ")}]`}assertNotDestroyed(){if(this._destroyed)throw new Kr(205,!1)}processProvider(n){let e=ss(n=qr(n))?n:qr(n&&n.provide);const i=function jd(t){return co(t)?Pc(void 0,t.useValue):Pc(_d(t),Rs)}(n);if(ss(n)||!0!==n.multi)this.records.get(e);else{let T=this.records.get(e);T||(T=Pc(void 0,Rs,!0),T.factory=()=>Fm(T.multi),this.records.set(e,T)),e=n,T.multi.push(n)}this.records.set(e,i)}hydrate(n,e){return e.value===Rs&&(e.value=iu,e.value=e.factory()),"object"==typeof e.value&&e.value&&function Uf(t){return null!==t&&"object"==typeof t&&"function"==typeof t.ngOnDestroy}(e.value)&&this._ngOnDestroyHooks.add(e.value),e.value}injectableDefInScope(n){if(!n.providedIn)return!1;const e=qr(n.providedIn);return"string"==typeof e?"any"===e||this.scopes.has(e):this.injectorDefTypes.has(e)}}function $u(t){const n=li(t),e=null!==n?n.factory:eo(t);if(null!==e)return e;if(t instanceof Da)throw new Kr(204,!1);if(t instanceof Function)return function ic(t){const n=t.length;if(n>0)throw bd(n,"?"),new Kr(204,!1);const e=function Yi(t){const n=t&&(t[aa]||t[Za]);if(n){const e=function Ji(t){if(t.hasOwnProperty("name"))return t.name;const n=(""+t).match(/^function\s*([^\s(]+)/);return null===n?"":n[1]}(t);return console.warn(`DEPRECATED: DI is instantiating a token "${e}" that inherits its @Injectable decorator but does not provide one itself.\nThis will become an error in a future version of Angular. Please add @Injectable() to the "${e}" class.`),n}return null}(t);return null!==e?()=>e.factory(t):()=>new t}(t);throw new Kr(204,!1)}function _d(t,n,e){let i;if(ss(t)){const T=qr(t);return eo(T)||$u(T)}if(co(t))i=()=>qr(t.useValue);else if(function il(t){return!(!t||!t.useFactory)}(t))i=()=>t.useFactory(...Fm(t.deps||[]));else if(function Is(t){return!(!t||!t.useExisting)}(t))i=()=>Ta(qr(t.useExisting));else{const T=qr(t&&(t.useClass||t.provide));if(!function sf(t){return!!t.deps}(t))return eo(T)||$u(T);i=()=>new T(...Fm(t.deps))}return i}function Pc(t,n,e=!1){return{factory:t,value:n,multi:e?[]:void 0}}function Tf(t){return!!t.\u0275providers}function ac(t,n){for(const e of t)Array.isArray(e)?ac(e,n):Tf(e)?ac(e.\u0275providers,n):n(e)}class xc{}class bp{resolveComponentFactory(n){throw function qh(t){const n=Error(`No component factory found for ${Xn(t)}. Did you add it to @NgModule.entryComponents?`);return n.ngComponent=t,n}(n)}}let lf=(()=>{class t{}return t.NULL=new bp,t})();function _p(){return jf(ao(),la())}function jf(t,n){return new ul(Uo(t,n))}let ul=(()=>{class t{constructor(e){this.nativeElement=e}}return t.__NG_ELEMENT_ID__=_p,t})();function tg(t){return t instanceof ul?t.nativeElement:t}class rh{}let Zu=(()=>{class t{}return t.__NG_ELEMENT_ID__=()=>function xp(){const t=la(),e=vo(ao().index,t);return(fs(e)?e:t)[11]}(),t})(),nv=(()=>{class t{}return t.\u0275prov=ar({token:t,providedIn:"root",factory:()=>null}),t})();class wp{constructor(n){this.full=n,this.major=n.split(".")[0],this.minor=n.split(".")[1],this.patch=n.split(".").slice(2).join(".")}}const rv=new wp("14.2.12"),xd={};function uf(t){return t.ngOriginalError}class al{constructor(){this._console=console}handleError(n){const e=this._findOriginalError(n);this._console.error("ERROR",n),e&&this._console.error("ORIGINAL ERROR",e)}_findOriginalError(n){let e=n&&uf(n);for(;e&&uf(e);)e=uf(e);return e||null}}function Jg(t){return t.ownerDocument}function df(t){return t instanceof Function?t():t}function Cy(t,n,e){let i=t.length;for(;;){const T=t.indexOf(n,e);if(-1===T)return T;if(0===T||t.charCodeAt(T-1)<=32){const I=n.length;if(T+I===i||t.charCodeAt(T+I)<=32)return T}e=T+1}}const Ty="ng-template";function Q1(t,n,e){let i=0;for(;i<t.length;){let T=t[i++];if(e&&"class"===T){if(T=t[i],-1!==Cy(T.toLowerCase(),n,0))return!0}else if(1===T){for(;i<t.length&&"string"==typeof(T=t[i++]);)if(T.toLowerCase()===n)return!0;return!1}}return!1}function Sd(t){return 4===t.type&&t.value!==Ty}function s0(t,n,e){return n===(4!==t.type||e?t.value:Ty)}function eb(t,n,e){let i=4;const T=t.attrs||[],I=function Zg(t){for(let n=0;n<t.length;n++)if(wr(t[n]))return n;return t.length}(T);let ne=!1;for(let he=0;he<n.length;he++){const Ce=n[he];if("number"!=typeof Ce){if(!ne)if(4&i){if(i=2|1&i,""!==Ce&&!s0(t,Ce,e)||""===Ce&&1===n.length){if(Lc(i))return!1;ne=!0}}else{const Pe=8&i?Ce:n[++he];if(8&i&&null!==t.attrs){if(!Q1(t.attrs,Pe,e)){if(Lc(i))return!1;ne=!0}continue}const st=Sx(8&i?"class":Ce,T,Sd(t),e);if(-1===st){if(Lc(i))return!1;ne=!0;continue}if(""!==Pe){let wt;wt=st>I?"":T[st+1].toLowerCase();const Lt=8&i?wt:null;if(Lt&&-1!==Cy(Lt,Pe,0)||2&i&&Pe!==wt){if(Lc(i))return!1;ne=!0}}}}else{if(!ne&&!Lc(i)&&!Lc(Ce))return!1;if(ne&&Lc(Ce))continue;ne=!1,i=Ce|1&i}}return Lc(i)||ne}function Lc(t){return 0==(1&t)}function Sx(t,n,e,i){if(null===n)return-1;let T=0;if(i||!e){let I=!1;for(;T<n.length;){const ne=n[T];if(ne===t)return T;if(3===ne||6===ne)I=!0;else{if(1===ne||2===ne){let he=n[++T];for(;"string"==typeof he;)he=n[++T];continue}if(4===ne)break;if(0===ne){T+=4;continue}}T+=I?1:2}return-1}return function Xg(t,n){let e=t.indexOf(4);if(e>-1)for(e++;e<t.length;){const i=t[e];if("number"==typeof i)return-1;if(i===n)return e;e++}return-1}(n,t)}function l0(t,n,e=!1){for(let i=0;i<n.length;i++)if(eb(t,n[i],e))return!0;return!1}function Qg(t,n){e:for(let e=0;e<n.length;e++){const i=n[e];if(t.length===i.length){for(let T=0;T<t.length;T++)if(t[T]!==i[T])continue e;return!0}}return!1}function ig(t,n){return t?":not("+n.trim()+")":n}function tb(t){let n=t[0],e=1,i=2,T="",I=!1;for(;e<t.length;){let ne=t[e];if("string"==typeof ne)if(2&i){const he=t[++e];T+="["+ne+(he.length>0?'="'+he+'"':"")+"]"}else 8&i?T+="."+ne:4&i&&(T+=" "+ne);else""!==T&&!Lc(ne)&&(n+=ig(I,T),T=""),i=ne,I=I||!Lc(i);e++}return""!==T&&(n+=ig(I,T)),n}const Ks={};function en(t){u0(ls(),la(),rn()+t,!1)}function u0(t,n,e,i){if(!i)if(3==(3&n[2])){const I=t.preOrderCheckHooks;null!==I&&He(n,I,e)}else{const I=t.preOrderHooks;null!==I&&Ge(n,I,0,e)}sn(e)}function d0(t,n=null,e=null,i){const T=My(t,n,e,i);return T.resolveInjectorInitializers(),T}function My(t,n=null,e=null,i,T=new Set){const I=[e||Oo,Di(t)];return i=i||("object"==typeof t?void 0:Xn(t)),new Ju(I,n||Vc(),i||null,T)}let au=(()=>{class t{static create(e,i){if(Array.isArray(e))return d0({name:""},i,e,"");{const T=e.name??"";return d0({name:T},e.parent,e.providers,T)}}}return t.THROW_IF_NOT_FOUND=Up,t.NULL=new ur,t.\u0275prov=ar({token:t,providedIn:"any",factory:()=>Ta(_o)}),t.__NG_ELEMENT_ID__=-1,t})();function rr(t,n=Ia.Default){const e=la();return null===e?Ta(t,n):Ao(ao(),e,qr(t),n)}function Rx(){throw new Error("invalid")}function db(t,n){return t<<17|n<<2}function Jh(t){return t>>17&32767}function Ox(t){return 2|t}function ag(t){return(131068&t)>>2}function Fx(t,n){return-131069&t|n<<2}function Nx(t){return 1|t}function WT(t,n){const e=t.contentQueries;if(null!==e)for(let i=0;i<e.length;i+=2){const T=e[i],I=e[i+1];if(-1!==I){const ne=t.data[I];se(T),ne.contentQueries(2,n[I],I)}}}function pb(t,n,e,i,T,I,ne,he,Ce,Pe,Ye){const st=n.blueprint.slice();return st[0]=T,st[2]=76|i,(null!==Ye||t&&1024&t[2])&&(st[2]|=1024),Qu(st),st[3]=st[15]=t,st[8]=e,st[10]=ne||t&&t[10],st[11]=he||t&&t[11],st[12]=Ce||t&&t[12]||null,st[9]=Pe||t&&t[9]||null,st[6]=I,st[20]=function Fh(){return Ku++}(),st[21]=Ye,st[16]=2==n.type?t[16]:st,st}function f0(t,n,e,i,T){let I=t.data[n];if(null===I)I=Wx(t,n,e,i,T),function Tu(){return fo.lFrame.inI18n}()&&(I.flags|=64);else if(64&I.type){I.type=e,I.value=i,I.attrs=T;const ne=tc();I.injectorIndex=null===ne?-1:ne.injectorIndex}return Mu(I,!0),I}function Wx(t,n,e,i,T){const I=rl(),ne=Qs(),Ce=t.data[n]=function yP(t,n,e,i,T,I){return{type:e,index:i,insertBeforeIndex:null,injectorIndex:n?n.injectorIndex:-1,directiveStart:-1,directiveEnd:-1,directiveStylingLast:-1,propertyBindings:null,flags:0,providerIndexes:0,value:T,attrs:I,mergedAttrs:null,localNames:null,initialInputs:void 0,inputs:null,outputs:null,tViews:null,next:null,projectionNext:null,child:null,parent:n,projection:null,styles:null,stylesWithoutHost:null,residualStyles:void 0,classes:null,classesWithoutHost:null,residualClasses:void 0,classBindings:0,styleBindings:0}}(0,ne?I:I&&I.parent,e,n,i,T);return null===t.firstChild&&(t.firstChild=Ce),null!==I&&(ne?null==I.child&&null!==Ce.parent&&(I.child=Ce):null===I.next&&(I.next=Ce)),Ce}function h0(t,n,e,i){if(0===e)return-1;const T=n.length;for(let I=0;I<e;I++)n.push(i),t.blueprint.push(i),t.data.push(null);return T}function qx(t,n,e){Re(n);try{const i=t.viewQuery;null!==i&&ew(1,i,e);const T=t.template;null!==T&&qT(t,n,T,1,e),t.firstCreatePass&&(t.firstCreatePass=!1),t.staticContentQueries&&WT(t,n),t.staticViewQueries&&ew(2,t.viewQuery,e);const I=t.components;null!==I&&function gP(t,n){for(let e=0;e<n.length;e++)RP(t,n[e])}(n,I)}catch(i){throw t.firstCreatePass&&(t.incompleteFirstPass=!0,t.firstCreatePass=!1),i}finally{n[2]&=-5,Ft()}}function gb(t,n,e,i){const T=n[2];if(128!=(128&T)){Re(n);try{Qu(n),function Yc(t){return fo.lFrame.bindingIndex=t}(t.bindingStartIndex),null!==e&&qT(t,n,e,2,i);const ne=3==(3&T);if(ne){const Pe=t.preOrderCheckHooks;null!==Pe&&He(n,Pe,null)}else{const Pe=t.preOrderHooks;null!==Pe&&Ge(n,Pe,0,null),Ze(n,0)}if(function LP(t){for(let n=eh(t);null!==n;n=Wm(n)){if(!n[2])continue;const e=n[9];for(let i=0;i<e.length;i++){const T=e[i],I=T[3];0==(512&T[2])&&ec(I,1),T[2]|=512}}}(n),function PP(t){for(let n=eh(t);null!==n;n=Wm(n))for(let e=10;e<n.length;e++){const i=n[e],T=i[1];js(i)&&gb(T,i,T.template,i[8])}}(n),null!==t.contentQueries&&WT(t,n),ne){const Pe=t.contentCheckHooks;null!==Pe&&He(n,Pe)}else{const Pe=t.contentHooks;null!==Pe&&Ge(n,Pe,1),Ze(n,1)}!function hP(t,n){const e=t.hostBindingOpCodes;if(null!==e)try{for(let i=0;i<e.length;i++){const T=e[i];if(T<0)sn(~T);else{const I=T,ne=e[++i],he=e[++i];Zd(ne,I),he(2,n[I])}}}finally{sn(-1)}}(t,n);const he=t.components;null!==he&&function pP(t,n){for(let e=0;e<n.length;e++)IP(t,n[e])}(n,he);const Ce=t.viewQuery;if(null!==Ce&&ew(2,Ce,i),ne){const Pe=t.viewCheckHooks;null!==Pe&&He(n,Pe)}else{const Pe=t.viewHooks;null!==Pe&&Ge(n,Pe,2),Ze(n,2)}!0===t.firstUpdatePass&&(t.firstUpdatePass=!1),n[2]&=-41,512&n[2]&&(n[2]&=-513,ec(n[3],-1))}finally{Ft()}}}function qT(t,n,e,i,T){const I=rn(),ne=2&i;try{sn(-1),ne&&n.length>22&&u0(t,n,22,!1),e(i,T)}finally{sn(I)}}function KT(t,n,e){if(Zs(n)){const T=n.directiveEnd;for(let I=n.directiveStart;I<T;I++){const ne=t.data[I];ne.contentQueries&&ne.contentQueries(1,e[I],I)}}}function Kx(t,n,e){!yd()||(function CP(t,n,e,i){const T=e.directiveStart,I=e.directiveEnd;t.firstCreatePass||jo(e,n),Xc(i,n);const ne=e.initialInputs;for(let he=T;he<I;he++){const Ce=t.data[he],Pe=nl(Ce);Pe&&SP(n,e,Ce);const Ye=Fi(n,t,he,e);Xc(Ye,n),null!==ne&&DP(0,he-T,Ye,Ce,0,ne),Pe&&(vo(e.index,n)[8]=Ye)}}(t,n,e,Uo(e,n)),128==(128&e.flags)&&function TP(t,n,e){const i=e.directiveStart,T=e.directiveEnd,I=e.index,ne=function Ae(){return fo.lFrame.currentDirectiveIndex}();try{sn(I);for(let he=i;he<T;he++){const Ce=t.data[he],Pe=n[he];H(he),(null!==Ce.hostBindings||0!==Ce.hostVars||null!==Ce.hostAttrs)&&ek(Ce,Pe)}}finally{sn(-1),H(ne)}}(t,n,e))}function Yx(t,n,e=Uo){const i=n.localNames;if(null!==i){let T=n.index+1;for(let I=0;I<i.length;I+=2){const ne=i[I+1],he=-1===ne?e(n,t):t[ne];t[T++]=he}}}function YT(t){const n=t.tView;return null===n||n.incompleteFirstPass?t.tView=Jx(1,null,t.template,t.decls,t.vars,t.directiveDefs,t.pipeDefs,t.viewQuery,t.schemas,t.consts):n}function Jx(t,n,e,i,T,I,ne,he,Ce,Pe){const Ye=22+i,st=Ye+T,wt=function mP(t,n){const e=[];for(let i=0;i<n;i++)e.push(i<t?null:Ks);return e}(Ye,st),Lt="function"==typeof Pe?Pe():Pe;return wt[1]={type:t,blueprint:wt,template:e,queries:null,viewQuery:he,declTNode:n,data:wt.slice().fill(null,Ye),bindingStartIndex:Ye,expandoStartIndex:st,hostBindingOpCodes:null,firstCreatePass:!0,firstUpdatePass:!0,staticViewQueries:!1,staticContentQueries:!1,preOrderHooks:null,preOrderCheckHooks:null,contentHooks:null,contentCheckHooks:null,viewHooks:null,viewCheckHooks:null,destroyHooks:null,cleanup:null,contentQueries:null,components:null,directiveRegistry:"function"==typeof I?I():I,pipeRegistry:"function"==typeof ne?ne():ne,firstChild:null,schemas:Ce,consts:Lt,incompleteFirstPass:!1}}function JT(t,n,e,i){const T=ak(n);null===e?T.push(i):(T.push(e),t.firstCreatePass&&ok(t).push(i,T.length-1))}function $T(t,n,e){for(let i in t)if(t.hasOwnProperty(i)){const T=t[i];(e=null===e?{}:e).hasOwnProperty(i)?e[i].push(n,T):e[i]=[n,T]}return e}function ZT(t,n){const i=n.directiveEnd,T=t.data,I=n.attrs,ne=[];let he=null,Ce=null;for(let Pe=n.directiveStart;Pe<i;Pe++){const Ye=T[Pe],st=Ye.inputs,wt=null===I||Sd(n)?null:EP(st,I);ne.push(wt),he=$T(st,Pe,he),Ce=$T(Ye.outputs,Pe,Ce)}null!==he&&(he.hasOwnProperty("class")&&(n.flags|=16),he.hasOwnProperty("style")&&(n.flags|=32)),n.initialInputs=ne,n.inputs=he,n.outputs=Ce}function Wf(t,n,e,i,T,I,ne,he){const Ce=Uo(n,e);let Ye,Pe=n.inputs;!he&&null!=Pe&&(Ye=Pe[i])?(tw(t,e,Ye,i,T),Xs(n)&&XT(e,n.index)):3&n.type&&(i=function bP(t){return"class"===t?"className":"for"===t?"htmlFor":"formaction"===t?"formAction":"innerHtml"===t?"innerHTML":"readonly"===t?"readOnly":"tabindex"===t?"tabIndex":t}(i),T=null!=ne?ne(T,n.value||"",i):T,I.setProperty(Ce,i,T))}function XT(t,n){const e=vo(n,t);16&e[2]||(e[2]|=32)}function $x(t,n,e,i){let T=!1;if(yd()){const I=function kP(t,n,e){const i=t.directiveRegistry;let T=null;if(i)for(let I=0;I<i.length;I++){const ne=i[I];l0(e,ne.selectors,!1)&&(T||(T=[]),Jl(jo(e,n),t,ne.type),nl(ne)?(tk(t,e),T.unshift(ne)):T.push(ne))}return T}(t,n,e),ne=null===i?null:{"":-1};if(null!==I){T=!0,nk(e,t.data.length,I.length);for(let Ye=0;Ye<I.length;Ye++){const st=I[Ye];st.providersResolver&&st.providersResolver(st)}let he=!1,Ce=!1,Pe=h0(t,n,I.length,null);for(let Ye=0;Ye<I.length;Ye++){const st=I[Ye];e.mergedAttrs=ei(e.mergedAttrs,st.hostAttrs),rk(t,e,n,Pe,st),MP(Pe,st,ne),null!==st.contentQueries&&(e.flags|=8),(null!==st.hostBindings||null!==st.hostAttrs||0!==st.hostVars)&&(e.flags|=128);const wt=st.type.prototype;!he&&(wt.ngOnChanges||wt.ngOnInit||wt.ngDoCheck)&&((t.preOrderHooks||(t.preOrderHooks=[])).push(e.index),he=!0),!Ce&&(wt.ngOnChanges||wt.ngDoCheck)&&((t.preOrderCheckHooks||(t.preOrderCheckHooks=[])).push(e.index),Ce=!0),Pe++}ZT(t,e)}ne&&function AP(t,n,e){if(n){const i=t.localNames=[];for(let T=0;T<n.length;T+=2){const I=e[n[T+1]];if(null==I)throw new Kr(-301,!1);i.push(n[T],I)}}}(e,i,ne)}return e.mergedAttrs=ei(e.mergedAttrs,e.attrs),T}function QT(t,n,e,i,T,I){const ne=I.hostBindings;if(ne){let he=t.hostBindingOpCodes;null===he&&(he=t.hostBindingOpCodes=[]);const Ce=~n.index;(function wP(t){let n=t.length;for(;n>0;){const e=t[--n];if("number"==typeof e&&e<0)return e}return 0})(he)!=Ce&&he.push(Ce),he.push(i,T,ne)}}function ek(t,n){null!==t.hostBindings&&t.hostBindings(1,n)}function tk(t,n){n.flags|=2,(t.components||(t.components=[])).push(n.index)}function MP(t,n,e){if(e){if(n.exportAs)for(let i=0;i<n.exportAs.length;i++)e[n.exportAs[i]]=t;nl(n)&&(e[""]=t)}}function nk(t,n,e){t.flags|=1,t.directiveStart=n,t.directiveEnd=n+e,t.providerIndexes=n}function rk(t,n,e,i,T){t.data[i]=T;const I=T.factory||(T.factory=eo(T.type)),ne=new zn(I,nl(T),rr);t.blueprint[i]=ne,e[i]=ne,QT(t,n,0,i,h0(t,e,T.hostVars,Ks),T)}function SP(t,n,e){const i=Uo(n,t),T=YT(e),I=t[10],ne=mb(t,pb(t,T,null,e.onPush?32:16,i,n,I,I.createRenderer(i,e),null,null,null));t[n.index]=ne}function Zx(t,n,e,i,T,I,ne){if(null==I)t.removeAttribute(n,T,e);else{const he=null==ne?hi(I):ne(I,i||"",T);t.setAttribute(n,T,he,e)}}function DP(t,n,e,i,T,I){const ne=I[n];if(null!==ne){const he=i.setInput;for(let Ce=0;Ce<ne.length;){const Pe=ne[Ce++],Ye=ne[Ce++],st=ne[Ce++];null!==he?i.setInput(e,st,Pe,Ye):e[Ye]=st}}}function EP(t,n){let e=null,i=0;for(;i<n.length;){const T=n[i];if(0!==T)if(5!==T){if("number"==typeof T)break;t.hasOwnProperty(T)&&(null===e&&(e=[]),e.push(T,t[T],n[i+1])),i+=2}else i+=2;else i+=4}return e}function ik(t,n,e,i){return new Array(t,!0,!1,n,null,0,i,e,null,null)}function IP(t,n){const e=vo(n,t);if(js(e)){const i=e[1];48&e[2]?gb(i,e,i.template,e[8]):e[5]>0&&Xx(e)}}function Xx(t){for(let i=eh(t);null!==i;i=Wm(i))for(let T=10;T<i.length;T++){const I=i[T];if(js(I))if(512&I[2]){const ne=I[1];gb(ne,I,ne.template,I[8])}else I[5]>0&&Xx(I)}const e=t[1].components;if(null!==e)for(let i=0;i<e.length;i++){const T=vo(e[i],t);js(T)&&T[5]>0&&Xx(T)}}function RP(t,n){const e=vo(n,t),i=e[1];(function OP(t,n){for(let e=n.length;e<t.blueprint.length;e++)n.push(t.blueprint[e])})(i,e),qx(i,e,e[8])}function mb(t,n){return t[13]?t[14][4]=n:t[13]=n,t[14]=n,n}function Qx(t){for(;t;){t[2]|=32;const n=Qf(t);if(jl(t)&&!n)return t;t=n}return null}function vb(t,n,e,i=!0){const T=n[10];T.begin&&T.begin();try{gb(t,n,t.template,e)}catch(ne){throw i&&lk(n,ne),ne}finally{T.end&&T.end()}}function ew(t,n,e){se(0),n(t,e)}function ak(t){return t[7]||(t[7]=[])}function ok(t){return t.cleanup||(t.cleanup=[])}function lk(t,n){const e=t[9],i=e?e.get(al,null):null;i&&i.handleError(n)}function tw(t,n,e,i,T){for(let I=0;I<e.length;){const ne=e[I++],he=e[I++],Ce=n[ne],Pe=t.data[ne];null!==Pe.setInput?Pe.setInput(Ce,T,i,he):Ce[he]=T}}function og(t,n,e){const i=fl(n,t);bc(t[11],i,e)}function yb(t,n,e){let i=e?t.styles:null,T=e?t.classes:null,I=0;if(null!==n)for(let ne=0;ne<n.length;ne++){const he=n[ne];"number"==typeof he?I=he:1==I?T=br(T,he):2==I&&(i=br(i,he+": "+n[++ne]+";"))}e?t.styles=i:t.stylesWithoutHost=i,e?t.classes=T:t.classesWithoutHost=T}function bb(t,n,e,i,T=!1){for(;null!==e;){const I=n[e.index];if(null!==I&&i.push(Es(I)),Fs(I))for(let he=10;he<I.length;he++){const Ce=I[he],Pe=Ce[1].firstChild;null!==Pe&&bb(Ce[1],Ce,Pe,i)}const ne=e.type;if(8&ne)bb(t,n,e.child,i);else if(32&ne){const he=Hh(e,n);let Ce;for(;Ce=he();)i.push(Ce)}else if(16&ne){const he=Ug(n,e);if(Array.isArray(he))i.push(...he);else{const Ce=Qf(n[16]);bb(Ce[1],Ce,he,i,!0)}}e=T?e.projectionNext:e.next}return i}class Ey{constructor(n,e){this._lView=n,this._cdRefInjectingView=e,this._appRef=null,this._attachedToViewContainer=!1}get rootNodes(){const n=this._lView,e=n[1];return bb(e,n,e.firstChild,[])}get context(){return this._lView[8]}set context(n){this._lView[8]=n}get destroyed(){return 128==(128&this._lView[2])}destroy(){if(this._appRef)this._appRef.detachView(this);else if(this._attachedToViewContainer){const n=this._lView[3];if(Fs(n)){const e=n[8],i=e?e.indexOf(this):-1;i>-1&&(Gc(n,i),mc(e,i))}this._attachedToViewContainer=!1}yp(this._lView[1],this._lView)}onDestroy(n){JT(this._lView[1],this._lView,null,n)}markForCheck(){Qx(this._cdRefInjectingView||this._lView)}detach(){this._lView[2]&=-65}reattach(){this._lView[2]|=64}detectChanges(){vb(this._lView[1],this._lView,this.context)}checkNoChanges(){}attachToViewContainerRef(){if(this._appRef)throw new Kr(902,!1);this._attachedToViewContainer=!0}detachFromAppRef(){this._appRef=null,function by(t,n){jh(t,n,n[11],2,null,null)}(this._lView[1],this._lView)}attachToAppRef(n){if(this._attachedToViewContainer)throw new Kr(902,!1);this._appRef=n}}class FP extends Ey{constructor(n){super(n),this._view=n}detectChanges(){const n=this._view;vb(n[1],n,n[8],!1)}checkNoChanges(){}get context(){return null}}class nw extends lf{constructor(n){super(),this.ngModule=n}resolveComponentFactory(n){const e=gs(n);return new Py(e,this.ngModule)}}function uk(t){const n=[];for(let e in t)t.hasOwnProperty(e)&&n.push({propName:t[e],templateName:e});return n}class BP{constructor(n,e){this.injector=n,this.parentInjector=e}get(n,e,i){const T=this.injector.get(n,xd,i);return T!==xd||e===xd?T:this.parentInjector.get(n,e,i)}}class Py extends xc{constructor(n,e){super(),this.componentDef=n,this.ngModule=e,this.componentType=n.type,this.selector=function nb(t){return t.map(tb).join(",")}(n.selectors),this.ngContentSelectors=n.ngContentSelectors?n.ngContentSelectors:[],this.isBoundToModule=!!e}get inputs(){return uk(this.componentDef.inputs)}get outputs(){return uk(this.componentDef.outputs)}create(n,e,i,T){let I=(T=T||this.ngModule)instanceof Yu?T:T?.injector;I&&null!==this.componentDef.getStandaloneInjector&&(I=this.componentDef.getStandaloneInjector(I)||I);const ne=I?new BP(n,I):n,he=ne.get(rh,null);if(null===he)throw new Kr(407,!1);const Ce=ne.get(nv,null),Pe=he.createRenderer(null,this.componentDef),Ye=this.componentDef.selectors[0][0]||"div",st=i?function vP(t,n,e){return t.selectRootElement(n,e===$s.ShadowDom)}(Pe,i,this.componentDef.encapsulation):Hg(Pe,Ye,function NP(t){const n=t.toLowerCase();return"svg"===n?"svg":"math"===n?"math":null}(Ye)),wt=this.componentDef.onPush?288:272,Lt=Jx(0,null,null,1,0,null,null,null,null,null),gn=pb(null,Lt,null,wt,null,null,he,Pe,Ce,ne,null);let jn,cr;Re(gn);try{const _r=function GP(t,n,e,i,T,I){const ne=e[1];e[22]=t;const Ce=f0(ne,22,2,"#host",null),Pe=Ce.mergedAttrs=n.hostAttrs;null!==Pe&&(yb(Ce,Pe,!0),null!==t&&(Hr(T,t,Pe),null!==Ce.classes&&Vf(T,t,Ce.classes),null!==Ce.styles&&Gf(T,t,Ce.styles)));const Ye=i.createRenderer(t,n),st=pb(e,YT(n),null,n.onPush?32:16,e[22],Ce,i,Ye,I||null,null,null);return ne.firstCreatePass&&(Jl(jo(Ce,e),ne,n.type),tk(ne,Ce),nk(Ce,e.length,1)),mb(e,st),e[22]=st}(st,this.componentDef,gn,he,Pe);if(st)if(i)Hr(Pe,st,["ng-version",rv.full]);else{const{attrs:Ir,classes:Vr}=function rb(t){const n=[],e=[];let i=1,T=2;for(;i<t.length;){let I=t[i];if("string"==typeof I)2===T?""!==I&&n.push(I,t[++i]):8===T&&e.push(I);else{if(!Lc(T))break;T=I}i++}return{attrs:n,classes:e}}(this.componentDef.selectors[0]);Ir&&Hr(Pe,st,Ir),Vr&&Vr.length>0&&Vf(Pe,st,Vr.join(" "))}if(cr=ll(Lt,22),void 0!==e){const Ir=cr.projection=[];for(let Vr=0;Vr<this.ngContentSelectors.length;Vr++){const mi=e[Vr];Ir.push(null!=mi?Array.from(mi):null)}}jn=function VP(t,n,e,i){const T=e[1],I=function xP(t,n,e){const i=ao();t.firstCreatePass&&(e.providersResolver&&e.providersResolver(e),rk(t,i,n,h0(t,n,1,null),e),ZT(t,i));const T=Fi(n,t,i.directiveStart,i);Xc(T,n);const I=Uo(i,n);return I&&Xc(I,n),T}(T,e,n);if(t[8]=e[8]=I,null!==i)for(const he of i)he(I,n);if(n.contentQueries){const he=ao();n.contentQueries(1,I,he.directiveStart)}const ne=ao();return!T.firstCreatePass||null===n.hostBindings&&null===n.hostAttrs||(sn(ne.index),QT(e[1],ne,0,ne.directiveStart,ne.directiveEnd,n),ek(n,I)),I}(_r,this.componentDef,gn,[UP]),qx(Lt,gn,null)}finally{Ft()}return new HP(this.componentType,jn,jf(cr,gn),gn,cr)}}class HP extends class _c{}{constructor(n,e,i,T,I){super(),this.location=i,this._rootLView=T,this._tNode=I,this.instance=e,this.hostView=this.changeDetectorRef=new FP(T),this.componentType=n}setInput(n,e){const i=this._tNode.inputs;let T;if(null!==i&&(T=i[n])){const I=this._rootLView;tw(I[1],I,T,n,e),XT(I,this._tNode.index)}}get injector(){return new os(this._tNode,this._rootLView)}destroy(){this.hostView.destroy()}onDestroy(n){this.hostView.onDestroy(n)}}function UP(){const t=ao();Yr(la()[1],t)}function pu(t){let n=function ck(t){return Object.getPrototypeOf(t.prototype).constructor}(t.type),e=!0;const i=[t];for(;n;){let T;if(nl(t))T=n.\u0275cmp||n.\u0275dir;else{if(n.\u0275cmp)throw new Kr(903,!1);T=n.\u0275dir}if(T){if(e){i.push(T);const ne=t;ne.inputs=rw(t.inputs),ne.declaredInputs=rw(t.declaredInputs),ne.outputs=rw(t.outputs);const he=T.hostBindings;he&&KP(t,he);const Ce=T.viewQuery,Pe=T.contentQueries;if(Ce&&WP(t,Ce),Pe&&qP(t,Pe),Yn(t.inputs,T.inputs),Yn(t.declaredInputs,T.declaredInputs),Yn(t.outputs,T.outputs),nl(T)&&T.data.animation){const Ye=t.data;Ye.animation=(Ye.animation||[]).concat(T.data.animation)}}const I=T.features;if(I)for(let ne=0;ne<I.length;ne++){const he=I[ne];he&&he.ngInherit&&he(t),he===pu&&(e=!1)}}n=Object.getPrototypeOf(n)}!function jP(t){let n=0,e=null;for(let i=t.length-1;i>=0;i--){const T=t[i];T.hostVars=n+=T.hostVars,T.hostAttrs=ei(T.hostAttrs,e=ei(e,T.hostAttrs))}}(i)}function rw(t){return t===as?{}:t===Oo?[]:t}function WP(t,n){const e=t.viewQuery;t.viewQuery=e?(i,T)=>{n(i,T),e(i,T)}:n}function qP(t,n){const e=t.contentQueries;t.contentQueries=e?(i,T,I)=>{n(i,T,I),e(i,T,I)}:n}function KP(t,n){const e=t.hostBindings;t.hostBindings=e?(i,T)=>{n(i,T),e(i,T)}:n}let _b=null;function sv(){if(!_b){const t=Co.Symbol;if(t&&t.iterator)_b=t.iterator;else{const n=Object.getOwnPropertyNames(Map.prototype);for(let e=0;e<n.length;++e){const i=n[e];"entries"!==i&&"size"!==i&&Map.prototype[i]===Map.prototype.entries&&(_b=i)}}}return _b}function Ly(t){return!!iw(t)&&(Array.isArray(t)||!(t instanceof Map)&&sv()in t)}function iw(t){return null!==t&&("function"==typeof t||"object"==typeof t)}function kp(t,n,e){return t[n]=e}function Iy(t,n){return t[n]}function Wd(t,n,e){return!Object.is(t[n],e)&&(t[n]=e,!0)}function lv(t,n,e,i){const T=Wd(t,n,e);return Wd(t,n+1,i)||T}function xb(t,n,e,i,T){const I=lv(t,n,e,i);return Wd(t,n+2,T)||I}function sh(t,n,e,i,T,I){const ne=lv(t,n,e,i);return lv(t,n+2,T,I)||ne}function gu(t,n,e,i){const T=la();return Wd(T,gc(),n)&&(ls(),function Tp(t,n,e,i,T,I){const ne=Uo(t,n);Zx(n[11],ne,I,t.value,e,i,T)}(Jt(),T,t,n,e,i)),gu}function g0(t,n,e,i){return Wd(t,gc(),e)?n+hi(e)+i:Ks}function m0(t,n,e,i,T,I){const he=lv(t,Sc(),e,T);return Hu(2),he?n+hi(e)+i+hi(T)+I:Ks}function Gr(t,n,e,i,T,I,ne,he){const Ce=la(),Pe=ls(),Ye=t+22,st=Pe.firstCreatePass?function tL(t,n,e,i,T,I,ne,he,Ce){const Pe=n.consts,Ye=f0(n,t,4,ne||null,Lu(Pe,he));$x(n,e,Ye,Lu(Pe,Ce)),Yr(n,Ye);const st=Ye.tViews=Jx(2,Ye,i,T,I,n.directiveRegistry,n.pipeRegistry,null,n.schemas,Pe);return null!==n.queries&&(n.queries.template(n,Ye),st.queries=n.queries.embeddedTView(Ye)),Ye}(Ye,Pe,Ce,n,e,i,T,I,ne):Pe.data[Ye];Mu(st,!1);const wt=Ce[11].createComment("");th(Pe,Ce,wt,st),Xc(wt,Ce),mb(Ce,Ce[Ye]=ik(wt,Ce,wt,st)),Vs(st)&&Kx(Pe,Ce,st),null!=ne&&Yx(Ce,st,he)}function Ic(t){return Fo(function Su(){return fo.lFrame.contextLView}(),22+t)}function Mn(t,n,e){const i=la();return Wd(i,gc(),n)&&Wf(ls(),Jt(),i,t,n,i[11],e,!1),Mn}function aw(t,n,e,i,T){const ne=T?"class":"style";tw(t,e,n.inputs[ne],ne,i)}function kt(t,n,e,i){const T=la(),I=ls(),ne=22+t,he=T[11],Ce=T[ne]=Hg(he,n,function xr(){return fo.lFrame.currentNamespace}()),Pe=I.firstCreatePass?function rL(t,n,e,i,T,I,ne){const he=n.consts,Pe=f0(n,t,2,T,Lu(he,I));return $x(n,e,Pe,Lu(he,ne)),null!==Pe.attrs&&yb(Pe,Pe.attrs,!1),null!==Pe.mergedAttrs&&yb(Pe,Pe.mergedAttrs,!0),null!==n.queries&&n.queries.elementStart(n,Pe),Pe}(ne,I,T,0,n,e,i):I.data[ne];Mu(Pe,!0);const Ye=Pe.mergedAttrs;null!==Ye&&Hr(he,Ce,Ye);const st=Pe.classes;null!==st&&Vf(he,Ce,st);const wt=Pe.styles;return null!==wt&&Gf(he,Ce,wt),64!=(64&Pe.flags)&&th(I,T,Ce,Pe),0===function zc(){return fo.lFrame.elementDepthCount}()&&Xc(Ce,T),function yo(){fo.lFrame.elementDepthCount++}(),Vs(Pe)&&(Kx(I,T,Pe),KT(I,Pe,T)),null!==i&&Yx(T,Pe),kt}function yt(){let t=ao();Qs()?Iu():(t=t.parent,Mu(t,!1));const n=t;!function Bo(){fo.lFrame.elementDepthCount--}();const e=ls();return e.firstCreatePass&&(Yr(e,t),Zs(t)&&e.queries.elementEnd(t)),null!=n.classesWithoutHost&&function ci(t){return 0!=(16&t.flags)}(n)&&aw(e,n,la(),n.classesWithoutHost,!0),null!=n.stylesWithoutHost&&function _i(t){return 0!=(32&t.flags)}(n)&&aw(e,n,la(),n.stylesWithoutHost,!1),yt}function Xi(t,n,e,i){return kt(t,n,e,i),yt(),Xi}function Ys(t,n,e){const i=la(),T=ls(),I=t+22,ne=T.firstCreatePass?function iL(t,n,e,i,T){const I=n.consts,ne=Lu(I,i),he=f0(n,t,8,"ng-container",ne);return null!==ne&&yb(he,ne,!0),$x(n,e,he,Lu(I,T)),null!==n.queries&&n.queries.elementStart(n,he),he}(I,T,i,n,e):T.data[I];Mu(ne,!0);const he=i[I]=i[11].createComment("");return th(T,i,he,ne),Xc(he,i),Vs(ne)&&(Kx(T,i,ne),KT(T,ne,i)),null!=e&&Yx(i,ne),Ys}function Js(){let t=ao();const n=ls();return Qs()?Iu():(t=t.parent,Mu(t,!1)),n.firstCreatePass&&(Yr(n,t),Zs(t)&&n.queries.elementEnd(t)),Js}function ow(t,n,e){return Ys(t,n,e),Js(),ow}function lo(){return la()}function Ry(t){return!!t&&"function"==typeof t.then}const sw=function _k(t){return!!t&&"function"==typeof t.subscribe};function Cr(t,n,e,i){const T=la(),I=ls(),ne=ao();return function wk(t,n,e,i,T,I,ne,he){const Ce=Vs(i),Ye=t.firstCreatePass&&ok(t),st=n[8],wt=ak(n);let Lt=!0;if(3&i.type||he){const cr=Uo(i,n),_r=he?he(cr):cr,Ir=wt.length,Vr=he?Mi=>he(Es(Mi[i.index])):i.index;let mi=null;if(!he&&Ce&&(mi=function aL(t,n,e,i){const T=t.cleanup;if(null!=T)for(let I=0;I<T.length-1;I+=2){const ne=T[I];if(ne===e&&T[I+1]===i){const he=n[7],Ce=T[I+2];return he.length>Ce?he[Ce]:null}"string"==typeof ne&&(I+=2)}return null}(t,n,T,i.index)),null!==mi)(mi.__ngLastListenerFn__||mi).__ngNextListenerFn__=I,mi.__ngLastListenerFn__=I,Lt=!1;else{I=Tk(i,n,st,I,!1);const Mi=e.listen(_r,T,I);wt.push(I,Mi),Ye&&Ye.push(T,Vr,Ir,Ir+1)}}else I=Tk(i,n,st,I,!1);const gn=i.outputs;let jn;if(Lt&&null!==gn&&(jn=gn[T])){const cr=jn.length;if(cr)for(let _r=0;_r<cr;_r+=2){const ya=n[jn[_r]][jn[_r+1]].subscribe(I),Ea=wt.length;wt.push(I,ya),Ye&&Ye.push(T,i.index,Ea,-(Ea+1))}}}(I,T,T[11],ne,t,n,0,i),Cr}function Ck(t,n,e,i){try{return!1!==e(i)}catch(T){return lk(t,T),!1}}function Tk(t,n,e,i,T){return function I(ne){if(ne===Function)return i;Qx(2&t.flags?vo(t.index,n):n);let Ce=Ck(n,0,i,ne),Pe=I.__ngNextListenerFn__;for(;Pe;)Ce=Ck(n,0,Pe,ne)&&Ce,Pe=Pe.__ngNextListenerFn__;return T&&!1===Ce&&(ne.preventDefault(),ne.returnValue=!1),Ce}}function dr(t=1){return function tn(t){return(fo.lFrame.contextLView=function cn(t,n){for(;t>0;)n=n[15],t--;return n}(t,fo.lFrame.contextLView))[8]}(t)}function oL(t,n){let e=null;const i=function rg(t){const n=t.attrs;if(null!=n){const e=n.indexOf(5);if(0==(1&e))return n[e+1]}return null}(t);for(let T=0;T<n.length;T++){const I=n[T];if("*"!==I){if(null===i?l0(t,I,!0):Qg(i,I))return T}else e=T}return e}function uv(t){const n=la()[16][6];if(!n.projection){const i=n.projection=bd(t?t.length:1,null),T=i.slice();let I=n.child;for(;null!==I;){const ne=t?oL(I,t):0;null!==ne&&(T[ne]?T[ne].projectionNext=I:i[ne]=I,T[ne]=I),I=I.next}}}function cv(t,n=0,e){const i=la(),T=ls(),I=f0(T,22+t,16,null,e||null);null===I.projection&&(I.projection=n),Iu(),64!=(64&I.flags)&&function Qm(t,n,e){Wg(n[11],0,n,e,Gh(t,e,n),ld(e.parent||n[6],e,n))}(T,i,I)}function lh(t,n,e){return Uc(t,"",n,"",e),lh}function Uc(t,n,e,i,T){const I=la(),ne=g0(I,n,e,i);return ne!==Ks&&Wf(ls(),Jt(),I,t,ne,I[11],T,!1),Uc}function lw(t,n,e,i,T,I,ne){const he=la(),Ce=m0(he,n,e,i,T,I);return Ce!==Ks&&Wf(ls(),Jt(),he,t,Ce,he[11],ne,!1),lw}function Lk(t,n,e,i,T){const I=t[e+1],ne=null===n;let he=i?Jh(I):ag(I),Ce=!1;for(;0!==he&&(!1===Ce||ne);){const Ye=t[he+1];uL(t[he],n)&&(Ce=!0,t[he+1]=i?Nx(Ye):Ox(Ye)),he=i?Jh(Ye):ag(Ye)}Ce&&(t[e+1]=i?Ox(I):Nx(I))}function uL(t,n){return null===t||null==n||(Array.isArray(t)?t[1]:t)===n||!(!Array.isArray(t)||"string"!=typeof n)&&Uu(t,n)>=0}const cd={textEnd:0,key:0,keyEnd:0,value:0,valueEnd:0};function Ik(t){return t.substring(cd.key,cd.keyEnd)}function cL(t){return t.substring(cd.value,cd.valueEnd)}function Rk(t,n){const e=cd.textEnd;return e===n?-1:(n=cd.keyEnd=function hL(t,n,e){for(;n<e&&t.charCodeAt(n)>32;)n++;return n}(t,cd.key=n,e),C0(t,n,e))}function Ok(t,n){const e=cd.textEnd;let i=cd.key=C0(t,n,e);return e===i?-1:(i=cd.keyEnd=function pL(t,n,e){let i;for(;n<e&&(45===(i=t.charCodeAt(n))||95===i||(-33&i)>=65&&(-33&i)<=90||i>=48&&i<=57);)n++;return n}(t,i,e),i=Nk(t,i,e),i=cd.value=C0(t,i,e),i=cd.valueEnd=function gL(t,n,e){let i=-1,T=-1,I=-1,ne=n,he=ne;for(;ne<e;){const Ce=t.charCodeAt(ne++);if(59===Ce)return he;34===Ce||39===Ce?he=ne=Bk(t,Ce,ne,e):n===ne-4&&85===I&&82===T&&76===i&&40===Ce?he=ne=Bk(t,41,ne,e):Ce>32&&(he=ne),I=T,T=i,i=-33&Ce}return he}(t,i,e),Nk(t,i,e))}function Fk(t){cd.key=0,cd.keyEnd=0,cd.value=0,cd.valueEnd=0,cd.textEnd=t.length}function C0(t,n,e){for(;n<e&&t.charCodeAt(n)<=32;)n++;return n}function Nk(t,n,e,i){return(n=C0(t,n,e))<e&&n++,n}function Bk(t,n,e,i){let T=-1,I=e;for(;I<i;){const ne=t.charCodeAt(I++);if(ne==n&&92!==T)return I;T=92==ne&&92===T?0:ne}throw new Error}function Zl(t,n,e){return Zh(t,n,e,!1),Zl}function Eu(t,n){return Zh(t,n,null,!0),Eu}function mL(t,n){for(let e=function fL(t){return Fk(t),Ok(t,C0(t,0,cd.textEnd))}(n);e>=0;e=Ok(n,e))Gk(t,Ik(n),cL(n))}function Dd(t){Xh(Hl,Ap,t,!0)}function Ap(t,n){for(let e=function dL(t){return Fk(t),Rk(t,C0(t,0,cd.textEnd))}(n);e>=0;e=Rk(n,e))Hl(t,Ik(n),!0)}function Zh(t,n,e,i){const T=la(),I=ls(),ne=Hu(2);I.firstUpdatePass&&Hk(I,t,ne,i),n!==Ks&&Wd(T,ne,n)&&Vk(I,I.data[rn()],T,T[11],t,T[ne+1]=function CL(t,n){return null==t||("string"==typeof n?t+=n:"object"==typeof t&&(t=Xn(ge(t)))),t}(n,e),i,ne)}function Xh(t,n,e,i){const T=ls(),I=Hu(2);T.firstUpdatePass&&Hk(T,null,I,i);const ne=la();if(e!==Ks&&Wd(ne,I,e)){const he=T.data[rn()];if(jk(he,i)&&!zk(T,I)){let Ce=i?he.classesWithoutHost:he.stylesWithoutHost;null!==Ce&&(e=br(Ce,e||"")),aw(T,he,ne,e,i)}else!function wL(t,n,e,i,T,I,ne,he){T===Ks&&(T=Oo);let Ce=0,Pe=0,Ye=0<T.length?T[0]:null,st=0<I.length?I[0]:null;for(;null!==Ye||null!==st;){const wt=Ce<T.length?T[Ce+1]:void 0,Lt=Pe<I.length?I[Pe+1]:void 0;let jn,gn=null;Ye===st?(Ce+=2,Pe+=2,wt!==Lt&&(gn=st,jn=Lt)):null===st||null!==Ye&&Ye<st?(Ce+=2,gn=Ye):(Pe+=2,gn=st,jn=Lt),null!==gn&&Vk(t,n,e,i,gn,jn,ne,he),Ye=Ce<T.length?T[Ce]:null,st=Pe<I.length?I[Pe]:null}}(T,he,ne,ne[11],ne[I+1],ne[I+1]=function xL(t,n,e){if(null==e||""===e)return Oo;const i=[],T=ge(e);if(Array.isArray(T))for(let I=0;I<T.length;I++)t(i,T[I],!0);else if("object"==typeof T)for(const I in T)T.hasOwnProperty(I)&&t(i,I,T[I]);else"string"==typeof T&&n(i,T);return i}(t,n,e),i,I)}}function zk(t,n){return n>=t.expandoStartIndex}function Hk(t,n,e,i){const T=t.data;if(null===T[e+1]){const I=T[rn()],ne=zk(t,e);jk(I,i)&&null===n&&!ne&&(n=!1),n=function vL(t,n,e,i){const T=function J(t){const n=fo.lFrame.currentDirectiveIndex;return-1===n?null:t[n]}(t);let I=i?n.residualClasses:n.residualStyles;if(null===T)0===(i?n.classBindings:n.styleBindings)&&(e=Oy(e=uw(null,t,n,e,i),n.attrs,i),I=null);else{const ne=n.directiveStylingLast;if(-1===ne||t[ne]!==T)if(e=uw(T,t,n,e,i),null===I){let Ce=function yL(t,n,e){const i=e?n.classBindings:n.styleBindings;if(0!==ag(i))return t[Jh(i)]}(t,n,i);void 0!==Ce&&Array.isArray(Ce)&&(Ce=uw(null,t,n,Ce[1],i),Ce=Oy(Ce,n.attrs,i),function bL(t,n,e,i){t[Jh(e?n.classBindings:n.styleBindings)]=i}(t,n,i,Ce))}else I=function _L(t,n,e){let i;const T=n.directiveEnd;for(let I=1+n.directiveStylingLast;I<T;I++)i=Oy(i,t[I].hostAttrs,e);return Oy(i,n.attrs,e)}(t,n,i)}return void 0!==I&&(i?n.residualClasses=I:n.residualStyles=I),e}(T,I,n,i),function sL(t,n,e,i,T,I){let ne=I?n.classBindings:n.styleBindings,he=Jh(ne),Ce=ag(ne);t[i]=e;let Ye,Pe=!1;if(Array.isArray(e)){const st=e;Ye=st[1],(null===Ye||Uu(st,Ye)>0)&&(Pe=!0)}else Ye=e;if(T)if(0!==Ce){const wt=Jh(t[he+1]);t[i+1]=db(wt,he),0!==wt&&(t[wt+1]=Fx(t[wt+1],i)),t[he+1]=function rP(t,n){return 131071&t|n<<17}(t[he+1],i)}else t[i+1]=db(he,0),0!==he&&(t[he+1]=Fx(t[he+1],i)),he=i;else t[i+1]=db(Ce,0),0===he?he=i:t[Ce+1]=Fx(t[Ce+1],i),Ce=i;Pe&&(t[i+1]=Ox(t[i+1])),Lk(t,Ye,i,!0),Lk(t,Ye,i,!1),function lL(t,n,e,i,T){const I=T?t.residualClasses:t.residualStyles;null!=I&&"string"==typeof n&&Uu(I,n)>=0&&(e[i+1]=Nx(e[i+1]))}(n,Ye,t,i,I),ne=db(he,Ce),I?n.classBindings=ne:n.styleBindings=ne}(T,I,n,e,ne,i)}}function uw(t,n,e,i,T){let I=null;const ne=e.directiveEnd;let he=e.directiveStylingLast;for(-1===he?he=e.directiveStart:he++;he<ne&&(I=n[he],i=Oy(i,I.hostAttrs,T),I!==t);)he++;return null!==t&&(e.directiveStylingLast=he),i}function Oy(t,n,e){const i=e?1:2;let T=-1;if(null!==n)for(let I=0;I<n.length;I++){const ne=n[I];"number"==typeof ne?T=ne:T===i&&(Array.isArray(t)||(t=void 0===t?[]:["",t]),Hl(t,ne,!!e||n[++I]))}return void 0===t?null:t}function Gk(t,n,e){Hl(t,n,ge(e))}function Vk(t,n,e,i,T,I,ne,he){if(!(3&n.type))return;const Ce=t.data,Pe=Ce[he+1];wb(function NT(t){return 1==(1&t)}(Pe)?Uk(Ce,n,e,T,ag(Pe),ne):void 0)||(wb(I)||function FT(t){return 2==(2&t)}(Pe)&&(I=Uk(Ce,null,e,T,he,ne)),function Ll(t,n,e,i,T){if(n)T?t.addClass(e,i):t.removeClass(e,i);else{let I=-1===i.indexOf("-")?void 0:$c.DashCase;null==T?t.removeStyle(e,i,I):("string"==typeof T&&T.endsWith("!important")&&(T=T.slice(0,-10),I|=$c.Important),t.setStyle(e,i,T,I))}}(i,ne,fl(rn(),e),T,I))}function Uk(t,n,e,i,T,I){const ne=null===n;let he;for(;T>0;){const Ce=t[T],Pe=Array.isArray(Ce),Ye=Pe?Ce[1]:Ce,st=null===Ye;let wt=e[T+1];wt===Ks&&(wt=st?Oo:void 0);let Lt=st?Sh(wt,i):Ye===i?wt:void 0;if(Pe&&!wb(Lt)&&(Lt=Sh(Ce,i)),wb(Lt)&&(he=Lt,ne))return he;const gn=t[T+1];T=ne?Jh(gn):ag(gn)}if(null!==n){let Ce=I?n.residualClasses:n.residualStyles;null!=Ce&&(he=Sh(Ce,i))}return he}function wb(t){return void 0!==t}function jk(t,n){return 0!=(t.flags&(n?16:32))}function on(t,n=""){const e=la(),i=ls(),T=t+22,I=i.firstCreatePass?f0(i,T,1,n,null):i.data[T],ne=e[T]=vp(e[11],n);th(i,e,ne,I),Mu(I,!1)}function So(t){return qo("",t,""),So}function qo(t,n,e){const i=la(),T=g0(i,t,n,e);return T!==Ks&&og(i,rn(),T),qo}function Fy(t,n,e,i,T){const I=la(),ne=m0(I,t,n,e,i,T);return ne!==Ks&&og(I,rn(),ne),Fy}function cw(t,n,e,i,T,I,ne){const he=la(),Ce=function v0(t,n,e,i,T,I,ne,he){const Pe=xb(t,Sc(),e,T,ne);return Hu(3),Pe?n+hi(e)+i+hi(T)+I+hi(ne)+he:Ks}(he,t,n,e,i,T,I,ne);return Ce!==Ks&&og(he,rn(),Ce),cw}function Xk(t,n,e,i,T,I,ne,he,Ce){Xh(Hl,Ap,function y0(t,n,e,i,T,I,ne,he,Ce,Pe){const st=sh(t,Sc(),e,T,ne,Ce);return Hu(4),st?n+hi(e)+i+hi(T)+I+hi(ne)+he+hi(Ce)+Pe:Ks}(la(),t,n,e,i,T,I,ne,he,Ce),!0)}function sg(t,n,e){const i=la();return Wd(i,gc(),n)&&Wf(ls(),Jt(),i,t,n,i[11],e,!0),sg}const dv=void 0;var GL=["en",[["a","p"],["AM","PM"],dv],[["AM","PM"],dv,dv],[["S","M","T","W","T","F","S"],["Sun","Mon","Tue","Wed","Thu","Fri","Sat"],["Sunday","Monday","Tuesday","Wednesday","Thursday","Friday","Saturday"],["Su","Mo","Tu","We","Th","Fr","Sa"]],dv,[["J","F","M","A","M","J","J","A","S","O","N","D"],["Jan","Feb","Mar","Apr","May","Jun","Jul","Aug","Sep","Oct","Nov","Dec"],["January","February","March","April","May","June","July","August","September","October","November","December"]],dv,[["B","A"],["BC","AD"],["Before Christ","Anno Domini"]],0,[6,0],["M/d/yy","MMM d, y","MMMM d, y","EEEE, MMMM d, y"],["h:mm a","h:mm:ss a","h:mm:ss a z","h:mm:ss a zzzz"],["{1}, {0}",dv,"{1} 'at' {0}",dv],[".",",",";","%","+","-","E","\xd7","\u2030","\u221e","NaN",":"],["#,##0.###","#,##0%","\xa4#,##0.00","#E0"],"USD","$","US Dollar",{},"ltr",function HL(t){const e=Math.floor(Math.abs(t)),i=t.toString().replace(/^[^.]*\.?/,"").length;return 1===e&&0===i?1:5}];let T0={};function ff(t){const n=function VL(t){return t.toLowerCase().replace(/_/g,"-")}(t);let e=cA(n);if(e)return e;const i=n.split("-")[0];if(e=cA(i),e)return e;if("en"===i)return GL;throw new Kr(701,!1)}function cA(t){return t in T0||(T0[t]=Co.ng&&Co.ng.common&&Co.ng.common.locales&&Co.ng.common.locales[t]),T0[t]}var Io=(()=>((Io=Io||{})[Io.LocaleId=0]="LocaleId",Io[Io.DayPeriodsFormat=1]="DayPeriodsFormat",Io[Io.DayPeriodsStandalone=2]="DayPeriodsStandalone",Io[Io.DaysFormat=3]="DaysFormat",Io[Io.DaysStandalone=4]="DaysStandalone",Io[Io.MonthsFormat=5]="MonthsFormat",Io[Io.MonthsStandalone=6]="MonthsStandalone",Io[Io.Eras=7]="Eras",Io[Io.FirstDayOfWeek=8]="FirstDayOfWeek",Io[Io.WeekendRange=9]="WeekendRange",Io[Io.DateFormat=10]="DateFormat",Io[Io.TimeFormat=11]="TimeFormat",Io[Io.DateTimeFormat=12]="DateTimeFormat",Io[Io.NumberSymbols=13]="NumberSymbols",Io[Io.NumberFormats=14]="NumberFormats",Io[Io.CurrencyCode=15]="CurrencyCode",Io[Io.CurrencySymbol=16]="CurrencySymbol",Io[Io.CurrencyName=17]="CurrencyName",Io[Io.Currencies=18]="Currencies",Io[Io.Directionality=19]="Directionality",Io[Io.PluralCase=20]="PluralCase",Io[Io.ExtraData=21]="ExtraData",Io))();const UL=["zero","one","two","few","many"],k0="en-US",Cb={marker:"element"},Tb={marker:"ICU"};var Rc=(()=>((Rc=Rc||{})[Rc.SHIFT=2]="SHIFT",Rc[Rc.APPEND_EAGERLY=1]="APPEND_EAGERLY",Rc[Rc.COMMENT=2]="COMMENT",Rc))();let dA=k0;function fA(t){(function Lr(t,n){null==t&&Sr(n,t,null,"!=")})(t,"Expected localeId to be defined"),"string"==typeof t&&(dA=t.toLowerCase().replace(/_/g,"-"))}function hA(t,n,e){const i=n.insertBeforeIndex,T=Array.isArray(i)?i[0]:i;return null===T?Xm(t,0,e):Es(e[T])}function pA(t,n,e,i,T){const I=n.insertBeforeIndex;if(Array.isArray(I)){let ne=i,he=null;if(3&n.type||(he=ne,ne=T),null!==ne&&0==(2&n.flags))for(let Ce=1;Ce<I.length;Ce++)sd(t,ne,e[I[Ce]],he,!1)}}function gA(t,n){if(t.push(n),t.length>1)for(let e=t.length-2;e>=0;e--){const i=t[e];mA(i)||KL(i,n)&&null===YL(i)&&JL(i,n.index)}}function mA(t){return!(64&t.type)}function KL(t,n){return mA(n)||t.index>n.index}function YL(t){const n=t.insertBeforeIndex;return Array.isArray(n)?n[0]:n}function JL(t,n){const e=t.insertBeforeIndex;Array.isArray(e)?e[0]=n:(Hf(hA,pA),t.insertBeforeIndex=n)}function Ny(t,n){const e=t.data[n];return null===e||"string"==typeof e?null:e.hasOwnProperty("currentCaseLViewIndex")?e:e.value}function XL(t,n,e){const i=Wx(t,e,64,null,null);return gA(n,i),i}function kb(t,n){const e=n[t.currentCaseLViewIndex];return null===e?e:e<0?~e:e}function vA(t){return t>>>17}function yA(t){return(131070&t)>>>1}let By=0,zy=0;function _A(t,n,e,i){const T=e[11];let ne,I=null;for(let he=0;he<n.length;he++){const Ce=n[he];if("string"==typeof Ce){const Pe=n[++he];null===e[Pe]&&(e[Pe]=vp(T,Ce))}else if("number"==typeof Ce)switch(1&Ce){case 0:const Pe=vA(Ce);let Ye,st;if(null===I&&(I=Pe,ne=zf(T,i)),Pe===I?(Ye=i,st=ne):(Ye=null,st=Es(e[Pe])),null!==st){const jn=yA(Ce);sd(T,st,e[jn],Ye,!1);const _r=Ny(t,jn);if(null!==_r&&"object"==typeof _r){const Ir=kb(_r,e);null!==Ir&&_A(t,_r.create[Ir],e,e[_r.anchorIdx])}}break;case 1:const Lt=n[++he],gn=n[++he];Zx(T,fl(Ce>>>1,e),null,null,Lt,gn,null)}else switch(Ce){case Tb:const Pe=n[++he],Ye=n[++he];null===e[Ye]&&Xc(e[Ye]=zg(T,Pe),e);break;case Cb:const st=n[++he],wt=n[++he];null===e[wt]&&Xc(e[wt]=Hg(T,st,null),e)}}}function xA(t,n,e,i,T){for(let I=0;I<e.length;I++){const ne=e[I],he=e[++I];if(ne&T){let Ce="";for(let Pe=I+1;Pe<=I+he;Pe++){const Ye=e[Pe];if("string"==typeof Ye)Ce+=Ye;else if("number"==typeof Ye)if(Ye<0)Ce+=hi(n[i-Ye]);else{const st=Ye>>>2;switch(3&Ye){case 1:const wt=e[++Pe],Lt=e[++Pe],gn=t.data[st];"string"==typeof gn?Zx(n[11],n[st],null,gn,wt,Ce,Lt):Wf(t,gn,n,wt,Ce,n[11],Lt,!1);break;case 0:const jn=n[st];null!==jn&&bc(n[11],jn,Ce);break;case 2:rI(t,Ny(t,st),n,Ce);break;case 3:wA(t,Ny(t,st),i,n)}}}}else{const Ce=e[I+1];if(Ce>0&&3==(3&Ce)){const Ye=Ny(t,Ce>>>2);n[Ye.currentCaseLViewIndex]<0&&wA(t,Ye,i,n)}}I+=he}}function wA(t,n,e,i){let T=i[n.currentCaseLViewIndex];if(null!==T){let I=By;T<0&&(T=i[n.currentCaseLViewIndex]=~T,I=-1),xA(t,i,n.update[T],e,I)}}function rI(t,n,e,i){const T=function iI(t,n){let e=t.cases.indexOf(n);if(-1===e)switch(t.type){case 1:{const i=function jL(t,n){const e=function uA(t){return ff(t)[Io.PluralCase]}(n)(parseInt(t,10)),i=UL[e];return void 0!==i?i:"other"}(n,function qL(){return dA}());e=t.cases.indexOf(i),-1===e&&"other"!==i&&(e=t.cases.indexOf("other"));break}case 0:e=t.cases.indexOf("other")}return-1===e?null:e}(n,i);if(kb(n,e)!==T&&(CA(t,n,e),e[n.currentCaseLViewIndex]=null===T?null:~T,null!==T)){const ne=e[n.anchorIdx];ne&&_A(t,n.create[T],e,ne)}}function CA(t,n,e){let i=kb(n,e);if(null!==i){const T=n.remove[i];for(let I=0;I<T.length;I++){const ne=T[I];if(ne>0){const he=fl(ne,e);null!==he&&Ml(e[11],he)}else CA(t,Ny(t,~ne),e)}}}function aI(){const t=[];let e,i,n=-1;function I(he,Ce){n=0;const Pe=kb(he,Ce);i=null!==Pe?he.remove[Pe]:Oo}function ne(){if(n<i.length){const he=i[n++];return he>0?e[he]:(t.push(n,i),I(e[1].data[~he],e),ne())}return 0===t.length?null:(i=t.pop(),n=t.pop(),ne())}return function T(he,Ce){for(e=Ce;t.length;)t.pop();return I(he.value,Ce),ne}}const Ab=/\ufffd(\d+):?\d*\ufffd/gi,sI=/\ufffd(\d+)\ufffd/,kA=/^\s*(\ufffd\d+:?\d*\ufffd)\s*,\s*(select|plural)\s*,/,lI=/\ufffd\/?\*(\d+:\d+)\ufffd/gi,uI=/\ufffd(\/?[#*]\d+):?\d*\ufffd/gi,cI=/\uE500/g;function AA(t,n,e,i,T,I,ne){const he=h0(t,i,1,null);let Ce=he<<Rc.SHIFT,Pe=tc();n===Pe&&(Pe=null),null===Pe&&(Ce|=Rc.APPEND_EAGERLY),ne&&(Ce|=Rc.COMMENT,function Xv(t){void 0===zh&&(zh=t())}(aI)),T.push(Ce,null===I?"":I);const Ye=Wx(t,he,ne?32:1,null===I?"":I,null);gA(e,Ye);const st=Ye.index;return Mu(Ye,!1),null!==Pe&&n!==Pe&&function ZL(t,n){let e=t.insertBeforeIndex;null===e?(Hf(hA,pA),e=t.insertBeforeIndex=[null,n]):(function Hn(t,n,e){t!=n&&Sr(e,t,n,"==")}(Array.isArray(e),!0,"Expecting array here"),e.push(n))}(Pe,st),Ye}function hI(t,n,e,i,T,I,ne){const he=ne.match(Ab),Ce=AA(t,n,e,I,i,he?null:ne,!1);he&&Gy(T,ne,Ce.index,null,0,null)}function Gy(t,n,e,i,T,I){const ne=t.length,he=ne+1;t.push(null,null);const Ce=ne+2,Pe=n.split(Ab);let Ye=0;for(let st=0;st<Pe.length;st++){const wt=Pe[st];if(1&st){const Lt=T+parseInt(wt,10);t.push(-1-Lt),Ye|=MA(Lt)}else""!==wt&&t.push(wt)}return t.push(e<<2|(i?1:0)),i&&t.push(i,I),t[ne]=Ye,t[he]=t.length-Ce,Ye}function MA(t){return 1<<Math.min(t,31)}function SA(t){let n,I,e="",i=0,T=!1;for(;null!==(n=lI.exec(t));)T?n[0]===`\ufffd/*${I}\ufffd`&&(i=n.index,T=!1):(e+=t.substring(i,n.index+n[0].length),I=n[1],T=!0);return e+=t.slice(i),e}function DA(t,n,e,i,T,I){let ne=0;const he={type:T.type,currentCaseLViewIndex:h0(t,n,1,null),anchorIdx:I,cases:[],create:[],remove:[],update:[]};(function xI(t,n,e){t.push(MA(n.mainBinding),2,-1-n.mainBinding,e<<2|2)})(e,T,I),function $L(t,n,e){const i=t.data[n];null===i?t.data[n]=e:i.value=e}(t,I,he);const Ce=T.values;for(let Pe=0;Pe<Ce.length;Pe++){const Ye=Ce[Pe],st=[];for(let wt=0;wt<Ye.length;wt++){const Lt=Ye[wt];if("string"!=typeof Lt){const gn=st.push(Lt)-1;Ye[wt]=`\x3c!--\ufffd${gn}\ufffd--\x3e`}}ne=bI(t,he,n,e,i,T.cases[Pe],Ye.join(""),st)|ne}ne&&function wI(t,n,e){t.push(n,1,e<<2|3)}(e,ne,I)}function yI(t){const n=[],e=[];let i=1,T=0;const I=dw(t=t.replace(kA,function(ne,he,Ce){return i="select"===Ce?0:1,T=parseInt(he.slice(1),10),""}));for(let ne=0;ne<I.length;){let he=I[ne++].trim();1===i&&(he=he.replace(/\s*(?:=)?(\w+)\s*/,"$1")),he.length&&n.push(he);const Ce=dw(I[ne++]);n.length>e.length&&e.push(Ce)}return{type:i,mainBinding:T,cases:n,values:e}}function dw(t){if(!t)return[];let n=0;const e=[],i=[],T=/[{}]/g;let I;for(T.lastIndex=0;I=T.exec(t);){const he=I.index;if("}"==I[0]){if(e.pop(),0==e.length){const Ce=t.substring(n,he);kA.test(Ce)?i.push(yI(Ce)):i.push(Ce),n=he+1}}else{if(0==e.length){const Ce=t.substring(n,he);i.push(Ce),n=he+1}e.push("{")}}const ne=t.substring(n);return i.push(ne),i}function bI(t,n,e,i,T,I,ne,he){const Ce=[],Pe=[],Ye=[];n.cases.push(I),n.create.push(Ce),n.remove.push(Pe),n.update.push(Ye);const wt=bt(Kg()).getInertBodyElement(ne),Lt=Vi(wt)||wt;return Lt?EA(t,n,e,i,Ce,Pe,Ye,Lt,T,he,0):0}function EA(t,n,e,i,T,I,ne,he,Ce,Pe,Ye){let st=0,wt=he.firstChild;for(;wt;){const Lt=h0(t,e,1,null);switch(wt.nodeType){case Node.ELEMENT_NODE:const gn=wt,jn=gn.tagName.toLowerCase();if(ir.hasOwnProperty(jn)){fw(T,Cb,jn,Ce,Lt),t.data[Lt]=jn;const Vr=gn.attributes;for(let mi=0;mi<Vr.length;mi++){const Mi=Vr.item(mi),ya=Mi.name.toLowerCase();Mi.value.match(Ab)?fi.hasOwnProperty(ya)&&Gy(ne,Mi.value,Lt,Mi.name,0,Jr[ya]?_n:null):CI(T,Lt,Mi)}st=EA(t,n,e,i,T,I,ne,wt,Lt,Pe,Ye+1)|st,PA(I,Lt,Ye)}break;case Node.TEXT_NODE:const cr=wt.textContent||"",_r=cr.match(Ab);fw(T,null,_r?"":cr,Ce,Lt),PA(I,Lt,Ye),_r&&(st=Gy(ne,cr,Lt,null,0,null)|st);break;case Node.COMMENT_NODE:const Ir=sI.exec(wt.textContent||"");if(Ir){const mi=Pe[parseInt(Ir[1],10)];fw(T,Tb,"",Ce,Lt),DA(t,e,i,Ce,mi,Lt),_I(I,Lt,Ye)}}wt=wt.nextSibling}return st}function PA(t,n,e){0===e&&t.push(n)}function _I(t,n,e){0===e&&(t.push(~n),t.push(n))}function fw(t,n,e,i,T){null!==n&&t.push(n),t.push(e,T,function QL(t,n,e){return t|n<<17|e<<1}(0,i,T))}function CI(t,n,e){t.push(n<<1|1,e.name,e.value)}function IA(t,n,e=-1){const i=ls(),T=la(),I=22+t,ne=Lu(i.consts,n),he=tc();i.firstCreatePass&&function fI(t,n,e,i,T,I){const ne=tc(),he=[],Ce=[],Pe=[[]];T=function vI(t,n){if(function mI(t){return-1===t}(n))return SA(t);{const e=t.indexOf(`:${n}\ufffd`)+2+n.toString().length,i=t.search(new RegExp(`\ufffd\\/\\*\\d+:${n}\ufffd`));return SA(t.substring(e,i))}}(T,I);const Ye=function dI(t){return t.replace(cI," ")}(T).split(uI);for(let st=0;st<Ye.length;st++){let wt=Ye[st];if(0==(1&st)){const Lt=dw(wt);for(let gn=0;gn<Lt.length;gn++){let jn=Lt[gn];if(0==(1&gn)){const cr=jn;""!==cr&&hI(t,ne,Pe[0],he,Ce,e,cr)}else{const cr=jn;if("object"!=typeof cr)throw new Error(`Unable to parse ICU expression in "${T}" message.`);DA(t,e,Ce,n,cr,AA(t,ne,Pe[0],e,he,"",!0).index)}}}else{const Lt=47===wt.charCodeAt(0),jn=(wt.charCodeAt(Lt?1:0),22+Number.parseInt(wt.substring(Lt?2:1)));if(Lt)Pe.shift(),Mu(tc(),!1);else{const cr=XL(t,Pe[0],jn);Pe.unshift([]),Mu(cr,!0)}}}t.data[i]={create:he,update:Ce}}(i,null===he?0:he.index,T,I,ne,e);const Ce=i.data[I],Ye=Gg(i,he===T[6]?null:he,T);(function nI(t,n,e,i){const T=t[11];for(let I=0;I<n.length;I++){const ne=n[I++],he=n[I],Ce=(ne&Rc.COMMENT)===Rc.COMMENT,Pe=(ne&Rc.APPEND_EAGERLY)===Rc.APPEND_EAGERLY,Ye=ne>>>Rc.SHIFT;let st=t[Ye];null===st&&(st=t[Ye]=Ce?T.createComment(he):vp(T,he)),Pe&&null!==e&&sd(T,e,st,i,!1)}})(T,Ce.create,Ye,he&&8&he.type?T[he.index]:null),Ad(!0)}function lg(t,n,e){IA(t,n,e),function RA(){Ad(!1)}()}function Mb(t){return function eI(t){t&&(By|=1<<Math.min(zy,31)),zy++}(Wd(la(),gc(),t)),Mb}function pw(t,n,e,i,T){if(t=qr(t),Array.isArray(t))for(let I=0;I<t.length;I++)pw(t[I],n,e,i,T);else{const I=ls(),ne=la();let he=ss(t)?t:qr(t.provide),Ce=_d(t);const Pe=ao(),Ye=1048575&Pe.providerIndexes,st=Pe.directiveStart,wt=Pe.providerIndexes>>20;if(ss(t)||!t.multi){const Lt=new zn(Ce,T,rr),gn=mw(he,n,T?Ye:Ye+wt,st);-1===gn?(Jl(jo(Pe,ne),I,he),gw(I,t,n.length),n.push(he),Pe.directiveStart++,Pe.directiveEnd++,T&&(Pe.providerIndexes+=1048576),e.push(Lt),ne.push(Lt)):(e[gn]=Lt,ne[gn]=Lt)}else{const Lt=mw(he,n,Ye+wt,st),gn=mw(he,n,Ye,Ye+wt),jn=Lt>=0&&e[Lt],cr=gn>=0&&e[gn];if(T&&!cr||!T&&!jn){Jl(jo(Pe,ne),I,he);const _r=function NI(t,n,e,i,T){const I=new zn(t,e,rr);return I.multi=[],I.index=n,I.componentProviders=0,OA(I,T,i&&!e),I}(T?FI:OI,e.length,T,i,Ce);!T&&cr&&(e[gn].providerFactory=_r),gw(I,t,n.length,0),n.push(he),Pe.directiveStart++,Pe.directiveEnd++,T&&(Pe.providerIndexes+=1048576),e.push(_r),ne.push(_r)}else gw(I,t,Lt>-1?Lt:gn,OA(e[T?gn:Lt],Ce,!T&&i));!T&&i&&cr&&e[gn].componentProviders++}}}function gw(t,n,e,i){const T=ss(n),I=function Gl(t){return!!t.useClass}(n);if(T||I){const Ce=(I?qr(n.useClass):n).prototype.ngOnDestroy;if(Ce){const Pe=t.destroyHooks||(t.destroyHooks=[]);if(!T&&n.multi){const Ye=Pe.indexOf(e);-1===Ye?Pe.push(e,[i,Ce]):Pe[Ye+1].push(i,Ce)}else Pe.push(e,Ce)}}}function OA(t,n,e){return e&&t.componentProviders++,t.multi.push(n)-1}function mw(t,n,e,i){for(let T=e;T<i;T++)if(n[T]===t)return T;return-1}function OI(t,n,e,i){return vw(this.multi,[])}function FI(t,n,e,i){const T=this.multi;let I;if(this.providerFactory){const ne=this.providerFactory.componentProviders,he=Fi(e,e[1],this.providerFactory.index,i);I=he.slice(0,ne),vw(T,I);for(let Ce=ne;Ce<he.length;Ce++)I.push(he[Ce])}else I=[],vw(T,I);return I}function vw(t,n){for(let e=0;e<t.length;e++)n.push((0,t[e])());return n}function Ru(t,n=[]){return e=>{e.providersResolver=(i,T)=>function RI(t,n,e){const i=ls();if(i.firstCreatePass){const T=nl(t);pw(e,i.data,i.blueprint,T,!0),pw(n,i.data,i.blueprint,T,!1)}}(i,T?T(t):t,n)}}class fv{}class FA{}class NA extends fv{constructor(n,e){super(),this._parent=e,this._bootstrapComponents=[],this.destroyCbs=[],this.componentFactoryResolver=new nw(this);const i=Tl(n);this._bootstrapComponents=df(i.bootstrap),this._r3Injector=My(n,e,[{provide:fv,useValue:this},{provide:lf,useValue:this.componentFactoryResolver}],Xn(n),new Set(["environment"])),this._r3Injector.resolveInjectorInitializers(),this.instance=this._r3Injector.get(n)}get injector(){return this._r3Injector}destroy(){const n=this._r3Injector;!n.destroyed&&n.destroy(),this.destroyCbs.forEach(e=>e()),this.destroyCbs=null}onDestroy(n){this.destroyCbs.push(n)}}class yw extends FA{constructor(n){super(),this.moduleType=n}create(n){return new NA(this.moduleType,n)}}class zI extends fv{constructor(n,e,i){super(),this.componentFactoryResolver=new nw(this),this.instance=null;const T=new Ju([...n,{provide:fv,useValue:this},{provide:lf,useValue:this.componentFactoryResolver}],e||Vc(),i,new Set(["environment"]));this.injector=T,T.resolveInjectorInitializers()}destroy(){this.injector.destroy()}onDestroy(n){this.injector.onDestroy(n)}}function Sb(t,n,e=null){return new zI(t,n,e).injector}let HI=(()=>{class t{constructor(e){this._injector=e,this.cachedInjectors=new Map}getOrCreateStandaloneInjector(e){if(!e.standalone)return null;if(!this.cachedInjectors.has(e.id)){const i=ma(0,e.type),T=i.length>0?Sb([i],this._injector,`Standalone[${e.type.name}]`):null;this.cachedInjectors.set(e.id,T)}return this.cachedInjectors.get(e.id)}ngOnDestroy(){try{for(const e of this.cachedInjectors.values())null!==e&&e.destroy()}finally{this.cachedInjectors.clear()}}}return t.\u0275prov=ar({token:t,providedIn:"environment",factory:()=>new t(Ta(Yu))}),t})();function BA(t){t.getStandaloneInjector=n=>n.get(HI).getOrCreateStandaloneInjector(t)}function _w(t,n,e){const i=Cu()+t,T=la();return T[i]===Ks?kp(T,i,e?n.call(e):n()):Iy(T,i)}function im(t,n,e,i){return qA(la(),Cu(),t,n,e,i)}function A0(t,n,e,i,T){return KA(la(),Cu(),t,n,e,i,T)}function Db(t,n,e,i,T,I){return YA(la(),Cu(),t,n,e,i,T,I)}function Vy(t,n){const e=t[n];return e===Ks?void 0:e}function qA(t,n,e,i,T,I){const ne=n+e;return Wd(t,ne,T)?kp(t,ne+1,I?i.call(I,T):i(T)):Vy(t,ne+1)}function KA(t,n,e,i,T,I,ne){const he=n+e;return lv(t,he,T,I)?kp(t,he+2,ne?i.call(ne,T,I):i(T,I)):Vy(t,he+2)}function YA(t,n,e,i,T,I,ne,he){const Ce=n+e;return xb(t,Ce,T,I,ne)?kp(t,Ce+3,he?i.call(he,T,I,ne):i(T,I,ne)):Vy(t,Ce+3)}function am(t,n){const e=ls();let i;const T=t+22;e.firstCreatePass?(i=function eR(t,n){if(n)for(let e=n.length-1;e>=0;e--){const i=n[e];if(t===i.name)return i}}(n,e.pipeRegistry),e.data[T]=i,i.onDestroy&&(e.destroyHooks||(e.destroyHooks=[])).push(T,i.onDestroy)):i=e.data[T];const I=i.factory||(i.factory=eo(i.type)),ne=za(rr);try{const he=va(!1),Ce=I();return va(he),function nL(t,n,e,i){e>=t.data.length&&(t.data[e]=null,t.blueprint[e]=null),n[e]=i}(e,la(),T,Ce),Ce}finally{za(ne)}}function Uy(t,n,e){const i=t+22,T=la(),I=Fo(T,i);return jy(T,i)?qA(T,Cu(),n,I.transform,e,I):I.transform(e)}function xw(t,n,e,i){const T=t+22,I=la(),ne=Fo(I,T);return jy(I,T)?KA(I,Cu(),n,ne.transform,e,i,ne):ne.transform(e,i)}function jy(t,n){return t[1].data[n].pure}function ww(t){return n=>{setTimeout(t,void 0,n)}}const Ma=class rR extends re{constructor(n=!1){super(),this.__isAsync=n}emit(n){super.next(n)}subscribe(n,e,i){let T=n,I=e||(()=>null),ne=i;if(n&&"object"==typeof n){const Ce=n;T=Ce.next?.bind(Ce),I=Ce.error?.bind(Ce),ne=Ce.complete?.bind(Ce)}this.__isAsync&&(I=ww(I),T&&(T=ww(T)),ne&&(ne=ww(ne)));const he=super.subscribe({next:T,error:I,complete:ne});return n instanceof w&&n.add(he),he}};function iR(){return this._results[sv()]()}class Cw{constructor(n=!1){this._emitDistinctChangesOnly=n,this.dirty=!0,this._results=[],this._changesDetected=!1,this._changes=null,this.length=0,this.first=void 0,this.last=void 0;const e=sv(),i=Cw.prototype;i[e]||(i[e]=iR)}get changes(){return this._changes||(this._changes=new Ma)}get(n){return this._results[n]}map(n){return this._results.map(n)}filter(n){return this._results.filter(n)}find(n){return this._results.find(n)}reduce(n,e){return this._results.reduce(n,e)}forEach(n){this._results.forEach(n)}some(n){return this._results.some(n)}toArray(){return this._results.slice()}toString(){return this._results.toString()}reset(n,e){const i=this;i.dirty=!1;const T=Md(n);(this._changesDetected=!function uy(t,n,e){if(t.length!==n.length)return!1;for(let i=0;i<t.length;i++){let T=t[i],I=n[i];if(e&&(T=e(T),I=e(I)),I!==T)return!1}return!0}(i._results,T,e))&&(i._results=T,i.length=T.length,i.last=T[this.length-1],i.first=T[0])}notifyOnChanges(){this._changes&&(this._changesDetected||!this._emitDistinctChangesOnly)&&this._changes.emit(this)}setDirty(){this.dirty=!0}destroy(){this.changes.complete(),this.changes.unsubscribe()}}let oc=(()=>{class t{}return t.__NG_ELEMENT_ID__=sR,t})();const aR=oc,oR=class extends aR{constructor(n,e,i){super(),this._declarationLView=n,this._declarationTContainer=e,this.elementRef=i}createEmbeddedView(n,e){const i=this._declarationTContainer.tViews,T=pb(this._declarationLView,i,n,16,null,i.declTNode,null,null,null,null,e||null);T[17]=this._declarationLView[this._declarationTContainer.index];const ne=this._declarationLView[19];return null!==ne&&(T[19]=ne.createEmbeddedView(i)),qx(i,T,n),new Ey(T)}};function sR(){return Eb(ao(),la())}function Eb(t,n){return 4&t.type?new oR(n,t,jf(t,n)):null}let kf=(()=>{class t{}return t.__NG_ELEMENT_ID__=lR,t})();function lR(){return eM(ao(),la())}const uR=kf,XA=class extends uR{constructor(n,e,i){super(),this._lContainer=n,this._hostTNode=e,this._hostLView=i}get element(){return jf(this._hostTNode,this._hostLView)}get injector(){return new os(this._hostTNode,this._hostLView)}get parentInjector(){const n=_s(this._hostTNode,this._hostLView);if(Li(n)){const e=da(n,this._hostLView),i=yi(n);return new os(e[1].data[i+8],e)}return new os(null,this._hostLView)}clear(){for(;this.length>0;)this.remove(this.length-1)}get(n){const e=QA(this._lContainer);return null!==e&&e[n]||null}get length(){return this._lContainer.length-10}createEmbeddedView(n,e,i){let T,I;"number"==typeof i?T=i:null!=i&&(T=i.index,I=i.injector);const ne=n.createEmbeddedView(e||{},I);return this.insert(ne,T),ne}createComponent(n,e,i,T,I){const ne=n&&!function kh(t){return"function"==typeof t}(n);let he;if(ne)he=e;else{const st=e||{};he=st.index,i=st.injector,T=st.projectableNodes,I=st.environmentInjector||st.ngModuleRef}const Ce=ne?n:new Py(gs(n)),Pe=i||this.parentInjector;if(!I&&null==Ce.ngModule){const wt=(ne?Pe:this.parentInjector).get(Yu,null);wt&&(I=wt)}const Ye=Ce.create(Pe,T,void 0,I);return this.insert(Ye.hostView,he),Ye}insert(n,e){const i=n._lView,T=i[1];if(function cu(t){return Fs(t[3])}(i)){const Ye=this.indexOf(n);if(-1!==Ye)this.detach(Ye);else{const st=i[3],wt=new XA(st,st[6],st[3]);wt.detach(wt.indexOf(n))}}const I=this._adjustIndex(e),ne=this._lContainer;!function Xp(t,n,e,i){const T=10+i,I=e.length;i>0&&(e[T-1][4]=n),i<I-10?(n[4]=e[T],Ah(e,10+i,n)):(e.push(n),n[4]=null),n[3]=e;const ne=n[17];null!==ne&&e!==ne&&function Ym(t,n){const e=t[9];n[16]!==n[3][3][16]&&(t[2]=!0),null===e?t[9]=[n]:e.push(n)}(ne,n);const he=n[19];null!==he&&he.insertView(t),n[2]|=64}(T,i,ne,I);const he=$l(I,ne),Ce=i[11],Pe=zf(Ce,ne[7]);return null!==Pe&&function e0(t,n,e,i,T,I){i[0]=T,i[6]=n,jh(t,i,e,1,T,I)}(T,ne[6],Ce,i,Pe,he),n.attachToViewContainerRef(),Ah(Tw(ne),I,n),n}move(n,e){return this.insert(n,e)}indexOf(n){const e=QA(this._lContainer);return null!==e?e.indexOf(n):-1}remove(n){const e=this._adjustIndex(n,-1),i=Gc(this._lContainer,e);i&&(mc(Tw(this._lContainer),e),yp(i[1],i))}detach(n){const e=this._adjustIndex(n,-1),i=Gc(this._lContainer,e);return i&&null!=mc(Tw(this._lContainer),e)?new Ey(i):null}_adjustIndex(n,e=0){return n??this.length+e}};function QA(t){return t[8]}function Tw(t){return t[8]||(t[8]=[])}function eM(t,n){let e;const i=n[t.index];if(Fs(i))e=i;else{let T;if(8&t.type)T=Es(i);else{const I=n[11];T=I.createComment("");const ne=Uo(t,n);sd(I,zf(I,ne),T,function Zm(t,n){return t.nextSibling(n)}(I,ne),!1)}n[t.index]=e=ik(i,n,T,t),mb(n,e)}return new XA(e,t,n)}class kw{constructor(n){this.queryList=n,this.matches=null}clone(){return new kw(this.queryList)}setDirty(){this.queryList.setDirty()}}class Aw{constructor(n=[]){this.queries=n}createEmbeddedView(n){const e=n.queries;if(null!==e){const i=null!==n.contentQueries?n.contentQueries[0]:e.length,T=[];for(let I=0;I<i;I++){const ne=e.getByIndex(I);T.push(this.queries[ne.indexInDeclarationView].clone())}return new Aw(T)}return null}insertView(n){this.dirtyQueriesWithMatches(n)}detachView(n){this.dirtyQueriesWithMatches(n)}dirtyQueriesWithMatches(n){for(let e=0;e<this.queries.length;e++)null!==aM(n,e).matches&&this.queries[e].setDirty()}}class tM{constructor(n,e,i=null){this.predicate=n,this.flags=e,this.read=i}}class Mw{constructor(n=[]){this.queries=n}elementStart(n,e){for(let i=0;i<this.queries.length;i++)this.queries[i].elementStart(n,e)}elementEnd(n){for(let e=0;e<this.queries.length;e++)this.queries[e].elementEnd(n)}embeddedTView(n){let e=null;for(let i=0;i<this.length;i++){const T=null!==e?e.length:0,I=this.getByIndex(i).embeddedTView(n,T);I&&(I.indexInDeclarationView=i,null!==e?e.push(I):e=[I])}return null!==e?new Mw(e):null}template(n,e){for(let i=0;i<this.queries.length;i++)this.queries[i].template(n,e)}getByIndex(n){return this.queries[n]}get length(){return this.queries.length}track(n){this.queries.push(n)}}class Sw{constructor(n,e=-1){this.metadata=n,this.matches=null,this.indexInDeclarationView=-1,this.crossesNgTemplate=!1,this._appliesToNextNode=!0,this._declarationNodeIndex=e}elementStart(n,e){this.isApplyingToNode(e)&&this.matchTNode(n,e)}elementEnd(n){this._declarationNodeIndex===n.index&&(this._appliesToNextNode=!1)}template(n,e){this.elementStart(n,e)}embeddedTView(n,e){return this.isApplyingToNode(n)?(this.crossesNgTemplate=!0,this.addMatch(-n.index,e),new Sw(this.metadata)):null}isApplyingToNode(n){if(this._appliesToNextNode&&1!=(1&this.metadata.flags)){const e=this._declarationNodeIndex;let i=n.parent;for(;null!==i&&8&i.type&&i.index!==e;)i=i.parent;return e===(null!==i?i.index:-1)}return this._appliesToNextNode}matchTNode(n,e){const i=this.metadata.predicate;if(Array.isArray(i))for(let T=0;T<i.length;T++){const I=i[T];this.matchTNodeWithReadOption(n,e,fR(e,I)),this.matchTNodeWithReadOption(n,e,ri(e,n,I,!1,!1))}else i===oc?4&e.type&&this.matchTNodeWithReadOption(n,e,-1):this.matchTNodeWithReadOption(n,e,ri(e,n,i,!1,!1))}matchTNodeWithReadOption(n,e,i){if(null!==i){const T=this.metadata.read;if(null!==T)if(T===ul||T===kf||T===oc&&4&e.type)this.addMatch(e.index,-2);else{const I=ri(e,n,T,!1,!1);null!==I&&this.addMatch(e.index,I)}else this.addMatch(e.index,i)}}addMatch(n,e){null===this.matches?this.matches=[n,e]:this.matches.push(n,e)}}function fR(t,n){const e=t.localNames;if(null!==e)for(let i=0;i<e.length;i+=2)if(e[i]===n)return e[i+1];return null}function pR(t,n,e,i){return-1===e?function hR(t,n){return 11&t.type?jf(t,n):4&t.type?Eb(t,n):null}(n,t):-2===e?function gR(t,n,e){return e===ul?jf(n,t):e===oc?Eb(n,t):e===kf?eM(n,t):void 0}(t,n,i):Fi(t,t[1],e,n)}function nM(t,n,e,i){const T=n[19].queries[i];if(null===T.matches){const I=t.data,ne=e.matches,he=[];for(let Ce=0;Ce<ne.length;Ce+=2){const Pe=ne[Ce];he.push(Pe<0?null:pR(n,I[Pe],ne[Ce+1],e.metadata.read))}T.matches=he}return T.matches}function Dw(t,n,e,i){const T=t.queries.getByIndex(e),I=T.matches;if(null!==I){const ne=nM(t,n,T,e);for(let he=0;he<I.length;he+=2){const Ce=I[he];if(Ce>0)i.push(ne[he/2]);else{const Pe=I[he+1],Ye=n[-Ce];for(let st=10;st<Ye.length;st++){const wt=Ye[st];wt[17]===wt[3]&&Dw(wt[1],wt,Pe,i)}if(null!==Ye[9]){const st=Ye[9];for(let wt=0;wt<st.length;wt++){const Lt=st[wt];Dw(Lt[1],Lt,Pe,i)}}}}}return i}function ql(t){const n=la(),e=ls(),i=Q();se(i+1);const T=aM(e,i);if(t.dirty&&function no(t){return 4==(4&t[2])}(n)===(2==(2&T.metadata.flags))){if(null===T.matches)t.reset([]);else{const I=T.crossesNgTemplate?Dw(e,n,i,[]):nM(e,n,T,i);t.reset(I,tg),t.notifyOnChanges()}return!0}return!1}function Af(t,n,e){const i=ls();i.firstCreatePass&&(iM(i,new tM(t,n,e),-1),2==(2&n)&&(i.staticViewQueries=!0)),rM(i,la(),n)}function Oc(t,n,e,i){const T=ls();if(T.firstCreatePass){const I=ao();iM(T,new tM(n,e,i),I.index),function vR(t,n){const e=t.contentQueries||(t.contentQueries=[]);n!==(e.length?e[e.length-1]:-1)&&e.push(t.queries.length-1,n)}(T,t),2==(2&e)&&(T.staticContentQueries=!0)}rM(T,la(),e)}function Kl(){return function mR(t,n){return t[19].queries[n].queryList}(la(),Q())}function rM(t,n,e){const i=new Cw(4==(4&e));JT(t,n,i,i.destroy),null===n[19]&&(n[19]=new Aw),n[19].queries.push(new kw(i))}function iM(t,n,e){null===t.queries&&(t.queries=new Mw),t.queries.track(new Sw(n,e))}function aM(t,n){return t.queries.getByIndex(n)}function Ed(t,n){return Eb(t,n)}const Qh=Ds("Input",t=>({bindingPropertyName:t}));function Lb(...t){}const Ib=new Da("Application Initializer");let Rb=(()=>{class t{constructor(e){this.appInits=e,this.resolve=Lb,this.reject=Lb,this.initialized=!1,this.done=!1,this.donePromise=new Promise((i,T)=>{this.resolve=i,this.reject=T})}runInitializers(){if(this.initialized)return;const e=[],i=()=>{this.done=!0,this.resolve()};if(this.appInits)for(let T=0;T<this.appInits.length;T++){const I=this.appInits[T]();if(Ry(I))e.push(I);else if(sw(I)){const ne=new Promise((he,Ce)=>{I.subscribe({complete:he,error:Ce})});e.push(ne)}}Promise.all(e).then(()=>{i()}).catch(T=>{this.reject(T)}),0===e.length&&i(),this.initialized=!0}}return t.\u0275fac=function(e){return new(e||t)(Ta(Ib,8))},t.\u0275prov=ar({token:t,factory:t.\u0275fac,providedIn:"root"}),t})();const qy=new Da("AppId",{providedIn:"root",factory:function TM(){return`${Rw()}${Rw()}${Rw()}`}});function Rw(){return String.fromCharCode(97+Math.floor(25*Math.random()))}const kM=new Da("Platform Initializer"),om=new Da("Platform ID",{providedIn:"platform",factory:()=>"unknown"}),AM=new Da("appBootstrapListener");let NR=(()=>{class t{log(e){console.log(e)}warn(e){console.warn(e)}}return t.\u0275fac=function(e){return new(e||t)},t.\u0275prov=ar({token:t,factory:t.\u0275fac,providedIn:"platform"}),t})();const ug=new Da("LocaleId",{providedIn:"root",factory:()=>hu(ug,Ia.Optional|Ia.SkipSelf)||function BR(){return typeof $localize<"u"&&$localize.locale||k0}()});class HR{constructor(n,e){this.ngModuleFactory=n,this.componentFactories=e}}let Ow=(()=>{class t{compileModuleSync(e){return new yw(e)}compileModuleAsync(e){return Promise.resolve(this.compileModuleSync(e))}compileModuleAndAllComponentsSync(e){const i=this.compileModuleSync(e),I=df(Tl(e).declarations).reduce((ne,he)=>{const Ce=gs(he);return Ce&&ne.push(new Py(Ce)),ne},[]);return new HR(i,I)}compileModuleAndAllComponentsAsync(e){return Promise.resolve(this.compileModuleAndAllComponentsSync(e))}clearCache(){}clearCacheFor(e){}getModuleId(e){}}return t.\u0275fac=function(e){return new(e||t)},t.\u0275prov=ar({token:t,factory:t.\u0275fac,providedIn:"root"}),t})();const UR=(()=>Promise.resolve(0))();function Fw(t){typeof Zone>"u"?UR.then(()=>{t&&t.apply(null,null)}):Zone.current.scheduleMicroTask("scheduleMicrotask",t)}class Xl{constructor({enableLongStackTrace:n=!1,shouldCoalesceEventChangeDetection:e=!1,shouldCoalesceRunChangeDetection:i=!1}){if(this.hasPendingMacrotasks=!1,this.hasPendingMicrotasks=!1,this.isStable=!0,this.onUnstable=new Ma(!1),this.onMicrotaskEmpty=new Ma(!1),this.onStable=new Ma(!1),this.onError=new Ma(!1),typeof Zone>"u")throw new Kr(908,!1);Zone.assertZonePatched();const T=this;if(T._nesting=0,T._outer=T._inner=Zone.current,Zone.AsyncStackTaggingZoneSpec){const I=Zone.AsyncStackTaggingZoneSpec;T._inner=T._inner.fork(new I("Angular"))}Zone.TaskTrackingZoneSpec&&(T._inner=T._inner.fork(new Zone.TaskTrackingZoneSpec)),n&&Zone.longStackTraceZoneSpec&&(T._inner=T._inner.fork(Zone.longStackTraceZoneSpec)),T.shouldCoalesceEventChangeDetection=!i&&e,T.shouldCoalesceRunChangeDetection=i,T.lastRequestAnimationFrameId=-1,T.nativeRequestAnimationFrame=function jR(){let t=Co.requestAnimationFrame,n=Co.cancelAnimationFrame;if(typeof Zone<"u"&&t&&n){const e=t[Zone.__symbol__("OriginalDelegate")];e&&(t=e);const i=n[Zone.__symbol__("OriginalDelegate")];i&&(n=i)}return{nativeRequestAnimationFrame:t,nativeCancelAnimationFrame:n}}().nativeRequestAnimationFrame,function KR(t){const n=()=>{!function qR(t){t.isCheckStableRunning||-1!==t.lastRequestAnimationFrameId||(t.lastRequestAnimationFrameId=t.nativeRequestAnimationFrame.call(Co,()=>{t.fakeTopEventTask||(t.fakeTopEventTask=Zone.root.scheduleEventTask("fakeTopEventTask",()=>{t.lastRequestAnimationFrameId=-1,Bw(t),t.isCheckStableRunning=!0,Nw(t),t.isCheckStableRunning=!1},void 0,()=>{},()=>{})),t.fakeTopEventTask.invoke()}),Bw(t))}(t)};t._inner=t._inner.fork({name:"angular",properties:{isAngularZone:!0},onInvokeTask:(e,i,T,I,ne,he)=>{try{return DM(t),e.invokeTask(T,I,ne,he)}finally{(t.shouldCoalesceEventChangeDetection&&"eventTask"===I.type||t.shouldCoalesceRunChangeDetection)&&n(),EM(t)}},onInvoke:(e,i,T,I,ne,he,Ce)=>{try{return DM(t),e.invoke(T,I,ne,he,Ce)}finally{t.shouldCoalesceRunChangeDetection&&n(),EM(t)}},onHasTask:(e,i,T,I)=>{e.hasTask(T,I),i===T&&("microTask"==I.change?(t._hasPendingMicrotasks=I.microTask,Bw(t),Nw(t)):"macroTask"==I.change&&(t.hasPendingMacrotasks=I.macroTask))},onHandleError:(e,i,T,I)=>(e.handleError(T,I),t.runOutsideAngular(()=>t.onError.emit(I)),!1)})}(T)}static isInAngularZone(){return typeof Zone<"u"&&!0===Zone.current.get("isAngularZone")}static assertInAngularZone(){if(!Xl.isInAngularZone())throw new Kr(909,!1)}static assertNotInAngularZone(){if(Xl.isInAngularZone())throw new Kr(909,!1)}run(n,e,i){return this._inner.run(n,e,i)}runTask(n,e,i,T){const I=this._inner,ne=I.scheduleEventTask("NgZoneEvent: "+T,n,WR,Lb,Lb);try{return I.runTask(ne,e,i)}finally{I.cancelTask(ne)}}runGuarded(n,e,i){return this._inner.runGuarded(n,e,i)}runOutsideAngular(n){return this._outer.run(n)}}const WR={};function Nw(t){if(0==t._nesting&&!t.hasPendingMicrotasks&&!t.isStable)try{t._nesting++,t.onMicrotaskEmpty.emit(null)}finally{if(t._nesting--,!t.hasPendingMicrotasks)try{t.runOutsideAngular(()=>t.onStable.emit(null))}finally{t.isStable=!0}}}function Bw(t){t.hasPendingMicrotasks=!!(t._hasPendingMicrotasks||(t.shouldCoalesceEventChangeDetection||t.shouldCoalesceRunChangeDetection)&&-1!==t.lastRequestAnimationFrameId)}function DM(t){t._nesting++,t.isStable&&(t.isStable=!1,t.onUnstable.emit(null))}function EM(t){t._nesting--,Nw(t)}class YR{constructor(){this.hasPendingMicrotasks=!1,this.hasPendingMacrotasks=!1,this.isStable=!0,this.onUnstable=new Ma,this.onMicrotaskEmpty=new Ma,this.onStable=new Ma,this.onError=new Ma}run(n,e,i){return n.apply(e,i)}runGuarded(n,e,i){return n.apply(e,i)}runOutsideAngular(n){return n()}runTask(n,e,i,T){return n.apply(e,i)}}const PM=new Da(""),Ob=new Da("");let Gw,zw=(()=>{class t{constructor(e,i,T){this._ngZone=e,this.registry=i,this._pendingCount=0,this._isZoneStable=!0,this._didWork=!1,this._callbacks=[],this.taskTrackingZone=null,Gw||(function JR(t){Gw=t}(T),T.addToWindow(i)),this._watchAngularEvents(),e.run(()=>{this.taskTrackingZone=typeof Zone>"u"?null:Zone.current.get("TaskTrackingZone")})}_watchAngularEvents(){this._ngZone.onUnstable.subscribe({next:()=>{this._didWork=!0,this._isZoneStable=!1}}),this._ngZone.runOutsideAngular(()=>{this._ngZone.onStable.subscribe({next:()=>{Xl.assertNotInAngularZone(),Fw(()=>{this._isZoneStable=!0,this._runCallbacksIfReady()})}})})}increasePendingRequestCount(){return this._pendingCount+=1,this._didWork=!0,this._pendingCount}decreasePendingRequestCount(){if(this._pendingCount-=1,this._pendingCount<0)throw new Error("pending async requests below zero");return this._runCallbacksIfReady(),this._pendingCount}isStable(){return this._isZoneStable&&0===this._pendingCount&&!this._ngZone.hasPendingMacrotasks}_runCallbacksIfReady(){if(this.isStable())Fw(()=>{for(;0!==this._callbacks.length;){let e=this._callbacks.pop();clearTimeout(e.timeoutId),e.doneCb(this._didWork)}this._didWork=!1});else{let e=this.getPendingTasks();this._callbacks=this._callbacks.filter(i=>!i.updateCb||!i.updateCb(e)||(clearTimeout(i.timeoutId),!1)),this._didWork=!0}}getPendingTasks(){return this.taskTrackingZone?this.taskTrackingZone.macroTasks.map(e=>({source:e.source,creationLocation:e.creationLocation,data:e.data})):[]}addCallback(e,i,T){let I=-1;i&&i>0&&(I=setTimeout(()=>{this._callbacks=this._callbacks.filter(ne=>ne.timeoutId!==I),e(this._didWork,this.getPendingTasks())},i)),this._callbacks.push({doneCb:e,timeoutId:I,updateCb:T})}whenStable(e,i,T){if(T&&!this.taskTrackingZone)throw new Error('Task tracking zone is required when passing an update callback to whenStable(). Is "zone.js/plugins/task-tracking" loaded?');this.addCallback(e,i,T),this._runCallbacksIfReady()}getPendingRequestCount(){return this._pendingCount}registerApplication(e){this.registry.registerApplication(e,this)}unregisterApplication(e){this.registry.unregisterApplication(e)}findProviders(e,i,T){return[]}}return t.\u0275fac=function(e){return new(e||t)(Ta(Xl),Ta(Hw),Ta(Ob))},t.\u0275prov=ar({token:t,factory:t.\u0275fac}),t})(),Hw=(()=>{class t{constructor(){this._applications=new Map}registerApplication(e,i){this._applications.set(e,i)}unregisterApplication(e){this._applications.delete(e)}unregisterAllApplications(){this._applications.clear()}getTestability(e){return this._applications.get(e)||null}getAllTestabilities(){return Array.from(this._applications.values())}getAllRootElements(){return Array.from(this._applications.keys())}findTestabilityInTree(e,i=!0){return Gw?.findTestabilityInTree(this,e,i)??null}}return t.\u0275fac=function(e){return new(e||t)},t.\u0275prov=ar({token:t,factory:t.\u0275fac,providedIn:"platform"}),t})(),sm=null;const LM=new Da("AllowMultipleToken"),Vw=new Da("PlatformDestroyListeners");class IM{constructor(n,e){this.name=n,this.token=e}}function OM(t,n,e=[]){const i=`Platform: ${n}`,T=new Da(i);return(I=[])=>{let ne=Uw();if(!ne||ne.injector.get(LM,!1)){const he=[...e,...I,{provide:T,useValue:!0}];t?t(he):function XR(t){if(sm&&!sm.get(LM,!1))throw new Kr(400,!1);sm=t;const n=t.get(NM);(function RM(t){const n=t.get(kM,null);n&&n.forEach(e=>e())})(t)}(function FM(t=[],n){return au.create({name:n,providers:[{provide:As,useValue:"platform"},{provide:Vw,useValue:new Set([()=>sm=null])},...t]})}(he,i))}return function eO(t){const n=Uw();if(!n)throw new Kr(401,!1);return n}()}}function Uw(){return sm?.get(NM)??null}let NM=(()=>{class t{constructor(e){this._injector=e,this._modules=[],this._destroyListeners=[],this._destroyed=!1}bootstrapModuleFactory(e,i){const T=function zM(t,n){let e;return e="noop"===t?new YR:("zone.js"===t?void 0:t)||new Xl(n),e}(i?.ngZone,function BM(t){return{enableLongStackTrace:!1,shouldCoalesceEventChangeDetection:!(!t||!t.ngZoneEventCoalescing)||!1,shouldCoalesceRunChangeDetection:!(!t||!t.ngZoneRunCoalescing)||!1}}(i)),I=[{provide:Xl,useValue:T}];return T.run(()=>{const ne=au.create({providers:I,parent:this.injector,name:e.moduleType.name}),he=e.create(ne),Ce=he.injector.get(al,null);if(!Ce)throw new Kr(402,!1);return T.runOutsideAngular(()=>{const Pe=T.onError.subscribe({next:Ye=>{Ce.handleError(Ye)}});he.onDestroy(()=>{Fb(this._modules,he),Pe.unsubscribe()})}),function HM(t,n,e){try{const i=e();return Ry(i)?i.catch(T=>{throw n.runOutsideAngular(()=>t.handleError(T)),T}):i}catch(i){throw n.runOutsideAngular(()=>t.handleError(i)),i}}(Ce,T,()=>{const Pe=he.injector.get(Rb);return Pe.runInitializers(),Pe.donePromise.then(()=>(fA(he.injector.get(ug,k0)||k0),this._moduleDoBootstrap(he),he))})})}bootstrapModule(e,i=[]){const T=GM({},i);return function $R(t,n,e){const i=new yw(e);return Promise.resolve(i)}(0,0,e).then(I=>this.bootstrapModuleFactory(I,T))}_moduleDoBootstrap(e){const i=e.injector.get(lm);if(e._bootstrapComponents.length>0)e._bootstrapComponents.forEach(T=>i.bootstrap(T));else{if(!e.instance.ngDoBootstrap)throw new Kr(403,!1);e.instance.ngDoBootstrap(i)}this._modules.push(e)}onDestroy(e){this._destroyListeners.push(e)}get injector(){return this._injector}destroy(){if(this._destroyed)throw new Kr(404,!1);this._modules.slice().forEach(i=>i.destroy()),this._destroyListeners.forEach(i=>i());const e=this._injector.get(Vw,null);e&&(e.forEach(i=>i()),e.clear()),this._destroyed=!0}get destroyed(){return this._destroyed}}return t.\u0275fac=function(e){return new(e||t)(Ta(au))},t.\u0275prov=ar({token:t,factory:t.\u0275fac,providedIn:"platform"}),t})();function GM(t,n){return Array.isArray(n)?n.reduce(GM,t):{...t,...n}}let lm=(()=>{class t{constructor(e,i,T){this._zone=e,this._injector=i,this._exceptionHandler=T,this._bootstrapListeners=[],this._views=[],this._runningTick=!1,this._stable=!0,this._destroyed=!1,this._destroyListeners=[],this.componentTypes=[],this.components=[],this._onMicrotaskEmptySubscription=this._zone.onMicrotaskEmpty.subscribe({next:()=>{this._zone.run(()=>{this.tick()})}});const I=new U(he=>{this._stable=this._zone.isStable&&!this._zone.hasPendingMacrotasks&&!this._zone.hasPendingMicrotasks,this._zone.runOutsideAngular(()=>{he.next(this._stable),he.complete()})}),ne=new U(he=>{let Ce;this._zone.runOutsideAngular(()=>{Ce=this._zone.onStable.subscribe(()=>{Xl.assertNotInAngularZone(),Fw(()=>{!this._stable&&!this._zone.hasPendingMacrotasks&&!this._zone.hasPendingMicrotasks&&(this._stable=!0,he.next(!0))})})});const Pe=this._zone.onUnstable.subscribe(()=>{Xl.assertInAngularZone(),this._stable&&(this._stable=!1,this._zone.runOutsideAngular(()=>{he.next(!1)}))});return()=>{Ce.unsubscribe(),Pe.unsubscribe()}});this.isStable=zr(I,ne.pipe(sr()))}get destroyed(){return this._destroyed}get injector(){return this._injector}bootstrap(e,i){const T=e instanceof xc;if(!this._injector.get(Rb).done)throw!T&&function Ql(t){const n=gs(t)||Gs(t)||Pl(t);return null!==n&&n.standalone}(e),new Kr(405,false);let ne;ne=T?e:this._injector.get(lf).resolveComponentFactory(e),this.componentTypes.push(ne.componentType);const he=function ZR(t){return t.isBoundToModule}(ne)?void 0:this._injector.get(fv),Pe=ne.create(au.NULL,[],i||ne.selector,he),Ye=Pe.location.nativeElement,st=Pe.injector.get(PM,null);return st?.registerApplication(Ye),Pe.onDestroy(()=>{this.detachView(Pe.hostView),Fb(this.components,Pe),st?.unregisterApplication(Ye)}),this._loadComponent(Pe),Pe}tick(){if(this._runningTick)throw new Kr(101,!1);try{this._runningTick=!0;for(let e of this._views)e.detectChanges()}catch(e){this._zone.runOutsideAngular(()=>this._exceptionHandler.handleError(e))}finally{this._runningTick=!1}}attachView(e){const i=e;this._views.push(i),i.attachToAppRef(this)}detachView(e){const i=e;Fb(this._views,i),i.detachFromAppRef()}_loadComponent(e){this.attachView(e.hostView),this.tick(),this.components.push(e),this._injector.get(AM,[]).concat(this._bootstrapListeners).forEach(T=>T(e))}ngOnDestroy(){if(!this._destroyed)try{this._destroyListeners.forEach(e=>e()),this._views.slice().forEach(e=>e.destroy()),this._onMicrotaskEmptySubscription.unsubscribe()}finally{this._destroyed=!0,this._views=[],this._bootstrapListeners=[],this._destroyListeners=[]}}onDestroy(e){return this._destroyListeners.push(e),()=>Fb(this._destroyListeners,e)}destroy(){if(this._destroyed)throw new Kr(406,!1);const e=this._injector;e.destroy&&!e.destroyed&&e.destroy()}get viewCount(){return this._views.length}warnIfDestroyed(){}}return t.\u0275fac=function(e){return new(e||t)(Ta(Xl),Ta(Yu),Ta(al))},t.\u0275prov=ar({token:t,factory:t.\u0275fac,providedIn:"root"}),t})();function Fb(t,n){const e=t.indexOf(n);e>-1&&t.splice(e,1)}let UM=!0,Mf=(()=>{class t{}return t.__NG_ELEMENT_ID__=rO,t})();function rO(t){return function iO(t,n,e){if(Xs(t)&&!e){const i=vo(t.index,n);return new Ey(i,i)}return 47&t.type?new Ey(n[16],n):null}(ao(),la(),16==(16&t))}class YM{constructor(){}supports(n){return Ly(n)}create(n){return new cO(n)}}const uO=(t,n)=>n;class cO{constructor(n){this.length=0,this._linkedRecords=null,this._unlinkedRecords=null,this._previousItHead=null,this._itHead=null,this._itTail=null,this._additionsHead=null,this._additionsTail=null,this._movesHead=null,this._movesTail=null,this._removalsHead=null,this._removalsTail=null,this._identityChangesHead=null,this._identityChangesTail=null,this._trackByFn=n||uO}forEachItem(n){let e;for(e=this._itHead;null!==e;e=e._next)n(e)}forEachOperation(n){let e=this._itHead,i=this._removalsHead,T=0,I=null;for(;e||i;){const ne=!i||e&&e.currentIndex<$M(i,T,I)?e:i,he=$M(ne,T,I),Ce=ne.currentIndex;if(ne===i)T--,i=i._nextRemoved;else if(e=e._next,null==ne.previousIndex)T++;else{I||(I=[]);const Pe=he-T,Ye=Ce-T;if(Pe!=Ye){for(let wt=0;wt<Pe;wt++){const Lt=wt<I.length?I[wt]:I[wt]=0,gn=Lt+wt;Ye<=gn&&gn<Pe&&(I[wt]=Lt+1)}I[ne.previousIndex]=Ye-Pe}}he!==Ce&&n(ne,he,Ce)}}forEachPreviousItem(n){let e;for(e=this._previousItHead;null!==e;e=e._nextPrevious)n(e)}forEachAddedItem(n){let e;for(e=this._additionsHead;null!==e;e=e._nextAdded)n(e)}forEachMovedItem(n){let e;for(e=this._movesHead;null!==e;e=e._nextMoved)n(e)}forEachRemovedItem(n){let e;for(e=this._removalsHead;null!==e;e=e._nextRemoved)n(e)}forEachIdentityChange(n){let e;for(e=this._identityChangesHead;null!==e;e=e._nextIdentityChange)n(e)}diff(n){if(null==n&&(n=[]),!Ly(n))throw new Kr(900,!1);return this.check(n)?this:null}onDestroy(){}check(n){this._reset();let T,I,ne,e=this._itHead,i=!1;if(Array.isArray(n)){this.length=n.length;for(let he=0;he<this.length;he++)I=n[he],ne=this._trackByFn(he,I),null!==e&&Object.is(e.trackById,ne)?(i&&(e=this._verifyReinsertion(e,I,ne,he)),Object.is(e.item,I)||this._addIdentityChange(e,I)):(e=this._mismatch(e,I,ne,he),i=!0),e=e._next}else T=0,function XP(t,n){if(Array.isArray(t))for(let e=0;e<t.length;e++)n(t[e]);else{const e=t[sv()]();let i;for(;!(i=e.next()).done;)n(i.value)}}(n,he=>{ne=this._trackByFn(T,he),null!==e&&Object.is(e.trackById,ne)?(i&&(e=this._verifyReinsertion(e,he,ne,T)),Object.is(e.item,he)||this._addIdentityChange(e,he)):(e=this._mismatch(e,he,ne,T),i=!0),e=e._next,T++}),this.length=T;return this._truncate(e),this.collection=n,this.isDirty}get isDirty(){return null!==this._additionsHead||null!==this._movesHead||null!==this._removalsHead||null!==this._identityChangesHead}_reset(){if(this.isDirty){let n;for(n=this._previousItHead=this._itHead;null!==n;n=n._next)n._nextPrevious=n._next;for(n=this._additionsHead;null!==n;n=n._nextAdded)n.previousIndex=n.currentIndex;for(this._additionsHead=this._additionsTail=null,n=this._movesHead;null!==n;n=n._nextMoved)n.previousIndex=n.currentIndex;this._movesHead=this._movesTail=null,this._removalsHead=this._removalsTail=null,this._identityChangesHead=this._identityChangesTail=null}}_mismatch(n,e,i,T){let I;return null===n?I=this._itTail:(I=n._prev,this._remove(n)),null!==(n=null===this._unlinkedRecords?null:this._unlinkedRecords.get(i,null))?(Object.is(n.item,e)||this._addIdentityChange(n,e),this._reinsertAfter(n,I,T)):null!==(n=null===this._linkedRecords?null:this._linkedRecords.get(i,T))?(Object.is(n.item,e)||this._addIdentityChange(n,e),this._moveAfter(n,I,T)):n=this._addAfter(new dO(e,i),I,T),n}_verifyReinsertion(n,e,i,T){let I=null===this._unlinkedRecords?null:this._unlinkedRecords.get(i,null);return null!==I?n=this._reinsertAfter(I,n._prev,T):n.currentIndex!=T&&(n.currentIndex=T,this._addToMoves(n,T)),n}_truncate(n){for(;null!==n;){const e=n._next;this._addToRemovals(this._unlink(n)),n=e}null!==this._unlinkedRecords&&this._unlinkedRecords.clear(),null!==this._additionsTail&&(this._additionsTail._nextAdded=null),null!==this._movesTail&&(this._movesTail._nextMoved=null),null!==this._itTail&&(this._itTail._next=null),null!==this._removalsTail&&(this._removalsTail._nextRemoved=null),null!==this._identityChangesTail&&(this._identityChangesTail._nextIdentityChange=null)}_reinsertAfter(n,e,i){null!==this._unlinkedRecords&&this._unlinkedRecords.remove(n);const T=n._prevRemoved,I=n._nextRemoved;return null===T?this._removalsHead=I:T._nextRemoved=I,null===I?this._removalsTail=T:I._prevRemoved=T,this._insertAfter(n,e,i),this._addToMoves(n,i),n}_moveAfter(n,e,i){return this._unlink(n),this._insertAfter(n,e,i),this._addToMoves(n,i),n}_addAfter(n,e,i){return this._insertAfter(n,e,i),this._additionsTail=null===this._additionsTail?this._additionsHead=n:this._additionsTail._nextAdded=n,n}_insertAfter(n,e,i){const T=null===e?this._itHead:e._next;return n._next=T,n._prev=e,null===T?this._itTail=n:T._prev=n,null===e?this._itHead=n:e._next=n,null===this._linkedRecords&&(this._linkedRecords=new JM),this._linkedRecords.put(n),n.currentIndex=i,n}_remove(n){return this._addToRemovals(this._unlink(n))}_unlink(n){null!==this._linkedRecords&&this._linkedRecords.remove(n);const e=n._prev,i=n._next;return null===e?this._itHead=i:e._next=i,null===i?this._itTail=e:i._prev=e,n}_addToMoves(n,e){return n.previousIndex===e||(this._movesTail=null===this._movesTail?this._movesHead=n:this._movesTail._nextMoved=n),n}_addToRemovals(n){return null===this._unlinkedRecords&&(this._unlinkedRecords=new JM),this._unlinkedRecords.put(n),n.currentIndex=null,n._nextRemoved=null,null===this._removalsTail?(this._removalsTail=this._removalsHead=n,n._prevRemoved=null):(n._prevRemoved=this._removalsTail,this._removalsTail=this._removalsTail._nextRemoved=n),n}_addIdentityChange(n,e){return n.item=e,this._identityChangesTail=null===this._identityChangesTail?this._identityChangesHead=n:this._identityChangesTail._nextIdentityChange=n,n}}class dO{constructor(n,e){this.item=n,this.trackById=e,this.currentIndex=null,this.previousIndex=null,this._nextPrevious=null,this._prev=null,this._next=null,this._prevDup=null,this._nextDup=null,this._prevRemoved=null,this._nextRemoved=null,this._nextAdded=null,this._nextMoved=null,this._nextIdentityChange=null}}class fO{constructor(){this._head=null,this._tail=null}add(n){null===this._head?(this._head=this._tail=n,n._nextDup=null,n._prevDup=null):(this._tail._nextDup=n,n._prevDup=this._tail,n._nextDup=null,this._tail=n)}get(n,e){let i;for(i=this._head;null!==i;i=i._nextDup)if((null===e||e<=i.currentIndex)&&Object.is(i.trackById,n))return i;return null}remove(n){const e=n._prevDup,i=n._nextDup;return null===e?this._head=i:e._nextDup=i,null===i?this._tail=e:i._prevDup=e,null===this._head}}class JM{constructor(){this.map=new Map}put(n){const e=n.trackById;let i=this.map.get(e);i||(i=new fO,this.map.set(e,i)),i.add(n)}get(n,e){const T=this.map.get(n);return T?T.get(n,e):null}remove(n){const e=n.trackById;return this.map.get(e).remove(n)&&this.map.delete(e),n}get isEmpty(){return 0===this.map.size}clear(){this.map.clear()}}function $M(t,n,e){const i=t.previousIndex;if(null===i)return i;let T=0;return e&&i<e.length&&(T=e[i]),i+n+T}class ZM{constructor(){}supports(n){return n instanceof Map||iw(n)}create(){return new hO}}class hO{constructor(){this._records=new Map,this._mapHead=null,this._appendAfter=null,this._previousMapHead=null,this._changesHead=null,this._changesTail=null,this._additionsHead=null,this._additionsTail=null,this._removalsHead=null,this._removalsTail=null}get isDirty(){return null!==this._additionsHead||null!==this._changesHead||null!==this._removalsHead}forEachItem(n){let e;for(e=this._mapHead;null!==e;e=e._next)n(e)}forEachPreviousItem(n){let e;for(e=this._previousMapHead;null!==e;e=e._nextPrevious)n(e)}forEachChangedItem(n){let e;for(e=this._changesHead;null!==e;e=e._nextChanged)n(e)}forEachAddedItem(n){let e;for(e=this._additionsHead;null!==e;e=e._nextAdded)n(e)}forEachRemovedItem(n){let e;for(e=this._removalsHead;null!==e;e=e._nextRemoved)n(e)}diff(n){if(n){if(!(n instanceof Map||iw(n)))throw new Kr(900,!1)}else n=new Map;return this.check(n)?this:null}onDestroy(){}check(n){this._reset();let e=this._mapHead;if(this._appendAfter=null,this._forEach(n,(i,T)=>{if(e&&e.key===T)this._maybeAddToChanges(e,i),this._appendAfter=e,e=e._next;else{const I=this._getOrCreateRecordForKey(T,i);e=this._insertBeforeOrAppend(e,I)}}),e){e._prev&&(e._prev._next=null),this._removalsHead=e;for(let i=e;null!==i;i=i._nextRemoved)i===this._mapHead&&(this._mapHead=null),this._records.delete(i.key),i._nextRemoved=i._next,i.previousValue=i.currentValue,i.currentValue=null,i._prev=null,i._next=null}return this._changesTail&&(this._changesTail._nextChanged=null),this._additionsTail&&(this._additionsTail._nextAdded=null),this.isDirty}_insertBeforeOrAppend(n,e){if(n){const i=n._prev;return e._next=n,e._prev=i,n._prev=e,i&&(i._next=e),n===this._mapHead&&(this._mapHead=e),this._appendAfter=n,n}return this._appendAfter?(this._appendAfter._next=e,e._prev=this._appendAfter):this._mapHead=e,this._appendAfter=e,null}_getOrCreateRecordForKey(n,e){if(this._records.has(n)){const T=this._records.get(n);this._maybeAddToChanges(T,e);const I=T._prev,ne=T._next;return I&&(I._next=ne),ne&&(ne._prev=I),T._next=null,T._prev=null,T}const i=new pO(n);return this._records.set(n,i),i.currentValue=e,this._addToAdditions(i),i}_reset(){if(this.isDirty){let n;for(this._previousMapHead=this._mapHead,n=this._previousMapHead;null!==n;n=n._next)n._nextPrevious=n._next;for(n=this._changesHead;null!==n;n=n._nextChanged)n.previousValue=n.currentValue;for(n=this._additionsHead;null!=n;n=n._nextAdded)n.previousValue=n.currentValue;this._changesHead=this._changesTail=null,this._additionsHead=this._additionsTail=null,this._removalsHead=null}}_maybeAddToChanges(n,e){Object.is(e,n.currentValue)||(n.previousValue=n.currentValue,n.currentValue=e,this._addToChanges(n))}_addToAdditions(n){null===this._additionsHead?this._additionsHead=this._additionsTail=n:(this._additionsTail._nextAdded=n,this._additionsTail=n)}_addToChanges(n){null===this._changesHead?this._changesHead=this._changesTail=n:(this._changesTail._nextChanged=n,this._changesTail=n)}_forEach(n,e){n instanceof Map?n.forEach(e):Object.keys(n).forEach(i=>e(n[i],i))}}class pO{constructor(n){this.key=n,this.previousValue=null,this.currentValue=null,this._nextPrevious=null,this._next=null,this._prev=null,this._nextAdded=null,this._nextRemoved=null,this._nextChanged=null}}function XM(){return new Ky([new YM])}let Ky=(()=>{class t{constructor(e){this.factories=e}static create(e,i){if(null!=i){const T=i.factories.slice();e=e.concat(T)}return new t(e)}static extend(e){return{provide:t,useFactory:i=>t.create(e,i||XM()),deps:[[t,new Of,new $f]]}}find(e){const i=this.factories.find(T=>T.supports(e));if(null!=i)return i;throw new Kr(901,!1)}}return t.\u0275prov=ar({token:t,providedIn:"root",factory:XM}),t})();function QM(){return new D0([new ZM])}let D0=(()=>{class t{constructor(e){this.factories=e}static create(e,i){if(i){const T=i.factories.slice();e=e.concat(T)}return new t(e)}static extend(e){return{provide:t,useFactory:i=>t.create(e,i||QM()),deps:[[t,new Of,new $f]]}}find(e){const i=this.factories.find(T=>T.supports(e));if(i)return i;throw new Kr(901,!1)}}return t.\u0275prov=ar({token:t,providedIn:"root",factory:QM}),t})();const vO=OM(null,"core",[]);let yO=(()=>{class t{constructor(e){}}return t.\u0275fac=function(e){return new(e||t)(Ta(lm))},t.\u0275mod=ds({type:t}),t.\u0275inj=Xr({}),t})();function Yw(t,n){const e=gs(t),i=n.elementInjector||Vc();return new Py(e).create(i,n.projectableNodes,n.hostElement,n.environmentInjector)}let zb=null;function Mp(){return zb}const Pu=new Da("DocumentToken");let Jw=(()=>{class t{historyGo(e){throw new Error("Not implemented")}}return t.\u0275fac=function(e){return new(e||t)},t.\u0275prov=ar({token:t,factory:function(){return function wO(){return Ta(e3)}()},providedIn:"platform"}),t})();const CO=new Da("Location Initialized");let e3=(()=>{class t extends Jw{constructor(e){super(),this._doc=e,this._init()}_init(){this.location=window.location,this._history=window.history}getBaseHrefFromDOM(){return Mp().getBaseHref(this._doc)}onPopState(e){const i=Mp().getGlobalEventTarget(this._doc,"window");return i.addEventListener("popstate",e,!1),()=>i.removeEventListener("popstate",e)}onHashChange(e){const i=Mp().getGlobalEventTarget(this._doc,"window");return i.addEventListener("hashchange",e,!1),()=>i.removeEventListener("hashchange",e)}get href(){return this.location.href}get protocol(){return this.location.protocol}get hostname(){return this.location.hostname}get port(){return this.location.port}get pathname(){return this.location.pathname}get search(){return this.location.search}get hash(){return this.location.hash}set pathname(e){this.location.pathname=e}pushState(e,i,T){t3()?this._history.pushState(e,i,T):this.location.hash=T}replaceState(e,i,T){t3()?this._history.replaceState(e,i,T):this.location.hash=T}forward(){this._history.forward()}back(){this._history.back()}historyGo(e=0){this._history.go(e)}getState(){return this._history.state}}return t.\u0275fac=function(e){return new(e||t)(Ta(Pu))},t.\u0275prov=ar({token:t,factory:function(){return function TO(){return new e3(Ta(Pu))}()},providedIn:"platform"}),t})();function t3(){return!!window.history.pushState}function $w(t,n){if(0==t.length)return n;if(0==n.length)return t;let e=0;return t.endsWith("/")&&e++,n.startsWith("/")&&e++,2==e?t+n.substring(1):1==e?t+n:t+"/"+n}function n3(t){const n=t.match(/#|\?|$/),e=n&&n.index||t.length;return t.slice(0,e-("/"===t[e-1]?1:0))+t.slice(e)}function fg(t){return t&&"?"!==t[0]?"?"+t:t}let pv=(()=>{class t{historyGo(e){throw new Error("Not implemented")}}return t.\u0275fac=function(e){return new(e||t)},t.\u0275prov=ar({token:t,factory:function(){return hu(a3)},providedIn:"root"}),t})();const r3=new Da("appBaseHref");let a3=(()=>{class t extends pv{constructor(e,i){super(),this._platformLocation=e,this._removeListenerFns=[],this._baseHref=i??this._platformLocation.getBaseHrefFromDOM()??hu(Pu).location?.origin??""}ngOnDestroy(){for(;this._removeListenerFns.length;)this._removeListenerFns.pop()()}onPopState(e){this._removeListenerFns.push(this._platformLocation.onPopState(e),this._platformLocation.onHashChange(e))}getBaseHref(){return this._baseHref}prepareExternalUrl(e){return $w(this._baseHref,e)}path(e=!1){const i=this._platformLocation.pathname+fg(this._platformLocation.search),T=this._platformLocation.hash;return T&&e?`${i}${T}`:i}pushState(e,i,T,I){const ne=this.prepareExternalUrl(T+fg(I));this._platformLocation.pushState(e,i,ne)}replaceState(e,i,T,I){const ne=this.prepareExternalUrl(T+fg(I));this._platformLocation.replaceState(e,i,ne)}forward(){this._platformLocation.forward()}back(){this._platformLocation.back()}getState(){return this._platformLocation.getState()}historyGo(e=0){this._platformLocation.historyGo?.(e)}}return t.\u0275fac=function(e){return new(e||t)(Ta(Jw),Ta(r3,8))},t.\u0275prov=ar({token:t,factory:t.\u0275fac,providedIn:"root"}),t})(),kO=(()=>{class t extends pv{constructor(e,i){super(),this._platformLocation=e,this._baseHref="",this._removeListenerFns=[],null!=i&&(this._baseHref=i)}ngOnDestroy(){for(;this._removeListenerFns.length;)this._removeListenerFns.pop()()}onPopState(e){this._removeListenerFns.push(this._platformLocation.onPopState(e),this._platformLocation.onHashChange(e))}getBaseHref(){return this._baseHref}path(e=!1){let i=this._platformLocation.hash;return null==i&&(i="#"),i.length>0?i.substring(1):i}prepareExternalUrl(e){const i=$w(this._baseHref,e);return i.length>0?"#"+i:i}pushState(e,i,T,I){let ne=this.prepareExternalUrl(T+fg(I));0==ne.length&&(ne=this._platformLocation.pathname),this._platformLocation.pushState(e,i,ne)}replaceState(e,i,T,I){let ne=this.prepareExternalUrl(T+fg(I));0==ne.length&&(ne=this._platformLocation.pathname),this._platformLocation.replaceState(e,i,ne)}forward(){this._platformLocation.forward()}back(){this._platformLocation.back()}getState(){return this._platformLocation.getState()}historyGo(e=0){this._platformLocation.historyGo?.(e)}}return t.\u0275fac=function(e){return new(e||t)(Ta(Jw),Ta(r3,8))},t.\u0275prov=ar({token:t,factory:t.\u0275fac}),t})(),Zw=(()=>{class t{constructor(e){this._subject=new Ma,this._urlChangeListeners=[],this._urlChangeSubscription=null,this._locationStrategy=e;const i=this._locationStrategy.getBaseHref();this._baseHref=n3(o3(i)),this._locationStrategy.onPopState(T=>{this._subject.emit({url:this.path(!0),pop:!0,state:T.state,type:T.type})})}ngOnDestroy(){this._urlChangeSubscription?.unsubscribe(),this._urlChangeListeners=[]}path(e=!1){return this.normalize(this._locationStrategy.path(e))}getState(){return this._locationStrategy.getState()}isCurrentPathEqualTo(e,i=""){return this.path()==this.normalize(e+fg(i))}normalize(e){return t.stripTrailingSlash(function MO(t,n){return t&&n.startsWith(t)?n.substring(t.length):n}(this._baseHref,o3(e)))}prepareExternalUrl(e){return e&&"/"!==e[0]&&(e="/"+e),this._locationStrategy.prepareExternalUrl(e)}go(e,i="",T=null){this._locationStrategy.pushState(T,"",e,i),this._notifyUrlChangeListeners(this.prepareExternalUrl(e+fg(i)),T)}replaceState(e,i="",T=null){this._locationStrategy.replaceState(T,"",e,i),this._notifyUrlChangeListeners(this.prepareExternalUrl(e+fg(i)),T)}forward(){this._locationStrategy.forward()}back(){this._locationStrategy.back()}historyGo(e=0){this._locationStrategy.historyGo?.(e)}onUrlChange(e){return this._urlChangeListeners.push(e),this._urlChangeSubscription||(this._urlChangeSubscription=this.subscribe(i=>{this._notifyUrlChangeListeners(i.url,i.state)})),()=>{const i=this._urlChangeListeners.indexOf(e);this._urlChangeListeners.splice(i,1),0===this._urlChangeListeners.length&&(this._urlChangeSubscription?.unsubscribe(),this._urlChangeSubscription=null)}}_notifyUrlChangeListeners(e="",i){this._urlChangeListeners.forEach(T=>T(e,i))}subscribe(e,i,T){return this._subject.subscribe({next:e,error:i,complete:T})}}return t.normalizeQueryParams=fg,t.joinWithSlash=$w,t.stripTrailingSlash=n3,t.\u0275fac=function(e){return new(e||t)(Ta(pv))},t.\u0275prov=ar({token:t,factory:function(){return function AO(){return new Zw(Ta(pv))}()},providedIn:"root"}),t})();function o3(t){return t.replace(/\/index.html$/,"")}var Sf=(()=>((Sf=Sf||{})[Sf.Decimal=0]="Decimal",Sf[Sf.Percent=1]="Percent",Sf[Sf.Currency=2]="Currency",Sf[Sf.Scientific=3]="Scientific",Sf))(),jc=(()=>((jc=jc||{})[jc.Format=0]="Format",jc[jc.Standalone=1]="Standalone",jc))(),Vl=(()=>((Vl=Vl||{})[Vl.Narrow=0]="Narrow",Vl[Vl.Abbreviated=1]="Abbreviated",Vl[Vl.Wide=2]="Wide",Vl[Vl.Short=3]="Short",Vl))(),wc=(()=>((wc=wc||{})[wc.Short=0]="Short",wc[wc.Medium=1]="Medium",wc[wc.Long=2]="Long",wc[wc.Full=3]="Full",wc))(),Ls=(()=>((Ls=Ls||{})[Ls.Decimal=0]="Decimal",Ls[Ls.Group=1]="Group",Ls[Ls.List=2]="List",Ls[Ls.PercentSign=3]="PercentSign",Ls[Ls.PlusSign=4]="PlusSign",Ls[Ls.MinusSign=5]="MinusSign",Ls[Ls.Exponential=6]="Exponential",Ls[Ls.SuperscriptingExponent=7]="SuperscriptingExponent",Ls[Ls.PerMille=8]="PerMille",Ls[Ls.Infinity=9]="Infinity",Ls[Ls.NaN=10]="NaN",Ls[Ls.TimeSeparator=11]="TimeSeparator",Ls[Ls.CurrencyDecimal=12]="CurrencyDecimal",Ls[Ls.CurrencyGroup=13]="CurrencyGroup",Ls))();function Hb(t,n){return ch(ff(t)[Io.DateFormat],n)}function Gb(t,n){return ch(ff(t)[Io.TimeFormat],n)}function Vb(t,n){return ch(ff(t)[Io.DateTimeFormat],n)}function uh(t,n){const e=ff(t),i=e[Io.NumberSymbols][n];if(typeof i>"u"){if(n===Ls.CurrencyDecimal)return e[Io.NumberSymbols][Ls.Decimal];if(n===Ls.CurrencyGroup)return e[Io.NumberSymbols][Ls.Group]}return i}function Xw(t,n){return ff(t)[Io.NumberFormats][n]}function l3(t){if(!t[Io.ExtraData])throw new Error(`Missing extra locale data for the locale "${t[Io.LocaleId]}". Use "registerLocaleData" to load new data. See the "I18n guide" on angular.io to know more.`)}function ch(t,n){for(let e=n;e>-1;e--)if(typeof t[e]<"u")return t[e];throw new Error("Locale data API: locale data undefined")}function Qw(t){const[n,e]=t.split(":");return{hours:+n,minutes:+e}}const HO=/^(\d{4,})-?(\d\d)-?(\d\d)(?:T(\d\d)(?::?(\d\d)(?::?(\d\d)(?:\.(\d+))?)?)?(Z|([+-])(\d\d):?(\d\d))?)?$/,Yy={},GO=/((?:[^BEGHLMOSWYZabcdhmswyz']+)|(?:'(?:[^']|'')*')|(?:G{1,5}|y{1,4}|Y{1,4}|M{1,5}|L{1,5}|w{1,2}|W{1}|d{1,2}|E{1,6}|c{1,6}|a{1,5}|b{1,5}|B{1,5}|h{1,2}|H{1,2}|m{1,2}|s{1,2}|S{1,3}|z{1,4}|Z{1,5}|O{1,4}))([\s\S]*)/;var dd=(()=>((dd=dd||{})[dd.Short=0]="Short",dd[dd.ShortGMT=1]="ShortGMT",dd[dd.Long=2]="Long",dd[dd.Extended=3]="Extended",dd))(),Ns=(()=>((Ns=Ns||{})[Ns.FullYear=0]="FullYear",Ns[Ns.Month=1]="Month",Ns[Ns.Date=2]="Date",Ns[Ns.Hours=3]="Hours",Ns[Ns.Minutes=4]="Minutes",Ns[Ns.Seconds=5]="Seconds",Ns[Ns.FractionalSeconds=6]="FractionalSeconds",Ns[Ns.Day=7]="Day",Ns))(),bl=(()=>((bl=bl||{})[bl.DayPeriods=0]="DayPeriods",bl[bl.Days=1]="Days",bl[bl.Months=2]="Months",bl[bl.Eras=3]="Eras",bl))();function VO(t,n,e,i){let T=function ZO(t){if(d3(t))return t;if("number"==typeof t&&!isNaN(t))return new Date(t);if("string"==typeof t){if(t=t.trim(),/^(\d{4}(-\d{1,2}(-\d{1,2})?)?)$/.test(t)){const[T,I=1,ne=1]=t.split("-").map(he=>+he);return Ub(T,I-1,ne)}const e=parseFloat(t);if(!isNaN(t-e))return new Date(e);let i;if(i=t.match(HO))return function XO(t){const n=new Date(0);let e=0,i=0;const T=t[8]?n.setUTCFullYear:n.setFullYear,I=t[8]?n.setUTCHours:n.setHours;t[9]&&(e=Number(t[9]+t[10]),i=Number(t[9]+t[11])),T.call(n,Number(t[1]),Number(t[2])-1,Number(t[3]));const ne=Number(t[4]||0)-e,he=Number(t[5]||0)-i,Ce=Number(t[6]||0),Pe=Math.floor(1e3*parseFloat("0."+(t[7]||0)));return I.call(n,ne,he,Ce,Pe),n}(i)}const n=new Date(t);if(!d3(n))throw new Error(`Unable to convert "${t}" into a date`);return n}(t);n=hg(e,n)||n;let he,ne=[];for(;n;){if(he=GO.exec(n),!he){ne.push(n);break}{ne=ne.concat(he.slice(1));const Ye=ne.pop();if(!Ye)break;n=Ye}}let Ce=T.getTimezoneOffset();i&&(Ce=c3(i,Ce),T=function $O(t,n,e){const i=e?-1:1,T=t.getTimezoneOffset();return function JO(t,n){return(t=new Date(t.getTime())).setMinutes(t.getMinutes()+n),t}(t,i*(c3(n,T)-T))}(T,i,!0));let Pe="";return ne.forEach(Ye=>{const st=function YO(t){if(t2[t])return t2[t];let n;switch(t){case"G":case"GG":case"GGG":n=Wu(bl.Eras,Vl.Abbreviated);break;case"GGGG":n=Wu(bl.Eras,Vl.Wide);break;case"GGGGG":n=Wu(bl.Eras,Vl.Narrow);break;case"y":n=ed(Ns.FullYear,1,0,!1,!0);break;case"yy":n=ed(Ns.FullYear,2,0,!0,!0);break;case"yyy":n=ed(Ns.FullYear,3,0,!1,!0);break;case"yyyy":n=ed(Ns.FullYear,4,0,!1,!0);break;case"Y":n=Kb(1);break;case"YY":n=Kb(2,!0);break;case"YYY":n=Kb(3);break;case"YYYY":n=Kb(4);break;case"M":case"L":n=ed(Ns.Month,1,1);break;case"MM":case"LL":n=ed(Ns.Month,2,1);break;case"MMM":n=Wu(bl.Months,Vl.Abbreviated);break;case"MMMM":n=Wu(bl.Months,Vl.Wide);break;case"MMMMM":n=Wu(bl.Months,Vl.Narrow);break;case"LLL":n=Wu(bl.Months,Vl.Abbreviated,jc.Standalone);break;case"LLLL":n=Wu(bl.Months,Vl.Wide,jc.Standalone);break;case"LLLLL":n=Wu(bl.Months,Vl.Narrow,jc.Standalone);break;case"w":n=e2(1);break;case"ww":n=e2(2);break;case"W":n=e2(1,!0);break;case"d":n=ed(Ns.Date,1);break;case"dd":n=ed(Ns.Date,2);break;case"c":case"cc":n=ed(Ns.Day,1);break;case"ccc":n=Wu(bl.Days,Vl.Abbreviated,jc.Standalone);break;case"cccc":n=Wu(bl.Days,Vl.Wide,jc.Standalone);break;case"ccccc":n=Wu(bl.Days,Vl.Narrow,jc.Standalone);break;case"cccccc":n=Wu(bl.Days,Vl.Short,jc.Standalone);break;case"E":case"EE":case"EEE":n=Wu(bl.Days,Vl.Abbreviated);break;case"EEEE":n=Wu(bl.Days,Vl.Wide);break;case"EEEEE":n=Wu(bl.Days,Vl.Narrow);break;case"EEEEEE":n=Wu(bl.Days,Vl.Short);break;case"a":case"aa":case"aaa":n=Wu(bl.DayPeriods,Vl.Abbreviated);break;case"aaaa":n=Wu(bl.DayPeriods,Vl.Wide);break;case"aaaaa":n=Wu(bl.DayPeriods,Vl.Narrow);break;case"b":case"bb":case"bbb":n=Wu(bl.DayPeriods,Vl.Abbreviated,jc.Standalone,!0);break;case"bbbb":n=Wu(bl.DayPeriods,Vl.Wide,jc.Standalone,!0);break;case"bbbbb":n=Wu(bl.DayPeriods,Vl.Narrow,jc.Standalone,!0);break;case"B":case"BB":case"BBB":n=Wu(bl.DayPeriods,Vl.Abbreviated,jc.Format,!0);break;case"BBBB":n=Wu(bl.DayPeriods,Vl.Wide,jc.Format,!0);break;case"BBBBB":n=Wu(bl.DayPeriods,Vl.Narrow,jc.Format,!0);break;case"h":n=ed(Ns.Hours,1,-12);break;case"hh":n=ed(Ns.Hours,2,-12);break;case"H":n=ed(Ns.Hours,1);break;case"HH":n=ed(Ns.Hours,2);break;case"m":n=ed(Ns.Minutes,1);break;case"mm":n=ed(Ns.Minutes,2);break;case"s":n=ed(Ns.Seconds,1);break;case"ss":n=ed(Ns.Seconds,2);break;case"S":n=ed(Ns.FractionalSeconds,1);break;case"SS":n=ed(Ns.FractionalSeconds,2);break;case"SSS":n=ed(Ns.FractionalSeconds,3);break;case"Z":case"ZZ":case"ZZZ":n=Wb(dd.Short);break;case"ZZZZZ":n=Wb(dd.Extended);break;case"O":case"OO":case"OOO":case"z":case"zz":case"zzz":n=Wb(dd.ShortGMT);break;case"OOOO":case"ZZZZ":case"zzzz":n=Wb(dd.Long);break;default:return null}return t2[t]=n,n}(Ye);Pe+=st?st(T,e,Ce):"''"===Ye?"'":Ye.replace(/(^'|'$)/g,"").replace(/''/g,"'")}),Pe}function Ub(t,n,e){const i=new Date(0);return i.setFullYear(t,n,e),i.setHours(0,0,0),i}function hg(t,n){const e=function SO(t){return ff(t)[Io.LocaleId]}(t);if(Yy[e]=Yy[e]||{},Yy[e][n])return Yy[e][n];let i="";switch(n){case"shortDate":i=Hb(t,wc.Short);break;case"mediumDate":i=Hb(t,wc.Medium);break;case"longDate":i=Hb(t,wc.Long);break;case"fullDate":i=Hb(t,wc.Full);break;case"shortTime":i=Gb(t,wc.Short);break;case"mediumTime":i=Gb(t,wc.Medium);break;case"longTime":i=Gb(t,wc.Long);break;case"fullTime":i=Gb(t,wc.Full);break;case"short":const T=hg(t,"shortTime"),I=hg(t,"shortDate");i=jb(Vb(t,wc.Short),[T,I]);break;case"medium":const ne=hg(t,"mediumTime"),he=hg(t,"mediumDate");i=jb(Vb(t,wc.Medium),[ne,he]);break;case"long":const Ce=hg(t,"longTime"),Pe=hg(t,"longDate");i=jb(Vb(t,wc.Long),[Ce,Pe]);break;case"full":const Ye=hg(t,"fullTime"),st=hg(t,"fullDate");i=jb(Vb(t,wc.Full),[Ye,st])}return i&&(Yy[e][n]=i),i}function jb(t,n){return n&&(t=t.replace(/\{([^}]+)}/g,function(e,i){return null!=n&&i in n?n[i]:e})),t}function tp(t,n,e="-",i,T){let I="";(t<0||T&&t<=0)&&(T?t=1-t:(t=-t,I=e));let ne=String(t);for(;ne.length<n;)ne="0"+ne;return i&&(ne=ne.slice(ne.length-n)),I+ne}function ed(t,n,e=0,i=!1,T=!1){return function(I,ne){let he=function jO(t,n){switch(t){case Ns.FullYear:return n.getFullYear();case Ns.Month:return n.getMonth();case Ns.Date:return n.getDate();case Ns.Hours:return n.getHours();case Ns.Minutes:return n.getMinutes();case Ns.Seconds:return n.getSeconds();case Ns.FractionalSeconds:return n.getMilliseconds();case Ns.Day:return n.getDay();default:throw new Error(`Unknown DateType value "${t}".`)}}(t,I);if((e>0||he>-e)&&(he+=e),t===Ns.Hours)0===he&&-12===e&&(he=12);else if(t===Ns.FractionalSeconds)return function UO(t,n){return tp(t,3).substring(0,n)}(he,n);const Ce=uh(ne,Ls.MinusSign);return tp(he,n,Ce,i,T)}}function Wu(t,n,e=jc.Format,i=!1){return function(T,I){return function WO(t,n,e,i,T,I){switch(e){case bl.Months:return function PO(t,n,e){const i=ff(t),I=ch([i[Io.MonthsFormat],i[Io.MonthsStandalone]],n);return ch(I,e)}(n,T,i)[t.getMonth()];case bl.Days:return function EO(t,n,e){const i=ff(t),I=ch([i[Io.DaysFormat],i[Io.DaysStandalone]],n);return ch(I,e)}(n,T,i)[t.getDay()];case bl.DayPeriods:const ne=t.getHours(),he=t.getMinutes();if(I){const Pe=function OO(t){const n=ff(t);return l3(n),(n[Io.ExtraData][2]||[]).map(i=>"string"==typeof i?Qw(i):[Qw(i[0]),Qw(i[1])])}(n),Ye=function FO(t,n,e){const i=ff(t);l3(i);const I=ch([i[Io.ExtraData][0],i[Io.ExtraData][1]],n)||[];return ch(I,e)||[]}(n,T,i),st=Pe.findIndex(wt=>{if(Array.isArray(wt)){const[Lt,gn]=wt,jn=ne>=Lt.hours&&he>=Lt.minutes,cr=ne<gn.hours||ne===gn.hours&&he<gn.minutes;if(Lt.hours<gn.hours){if(jn&&cr)return!0}else if(jn||cr)return!0}else if(wt.hours===ne&&wt.minutes===he)return!0;return!1});if(-1!==st)return Ye[st]}return function DO(t,n,e){const i=ff(t),I=ch([i[Io.DayPeriodsFormat],i[Io.DayPeriodsStandalone]],n);return ch(I,e)}(n,T,i)[ne<12?0:1];case bl.Eras:return function LO(t,n){return ch(ff(t)[Io.Eras],n)}(n,i)[t.getFullYear()<=0?0:1];default:throw new Error(`unexpected translation type ${e}`)}}(T,I,t,n,e,i)}}function Wb(t){return function(n,e,i){const T=-1*i,I=uh(e,Ls.MinusSign),ne=T>0?Math.floor(T/60):Math.ceil(T/60);switch(t){case dd.Short:return(T>=0?"+":"")+tp(ne,2,I)+tp(Math.abs(T%60),2,I);case dd.ShortGMT:return"GMT"+(T>=0?"+":"")+tp(ne,1,I);case dd.Long:return"GMT"+(T>=0?"+":"")+tp(ne,2,I)+":"+tp(Math.abs(T%60),2,I);case dd.Extended:return 0===i?"Z":(T>=0?"+":"")+tp(ne,2,I)+":"+tp(Math.abs(T%60),2,I);default:throw new Error(`Unknown zone width "${t}"`)}}}function u3(t){return Ub(t.getFullYear(),t.getMonth(),t.getDate()+(4-t.getDay()))}function e2(t,n=!1){return function(e,i){let T;if(n){const I=new Date(e.getFullYear(),e.getMonth(),1).getDay()-1,ne=e.getDate();T=1+Math.floor((ne+I)/7)}else{const I=u3(e),ne=function KO(t){const n=Ub(t,0,1).getDay();return Ub(t,0,1+(n<=4?4:11)-n)}(I.getFullYear()),he=I.getTime()-ne.getTime();T=1+Math.round(he/6048e5)}return tp(T,t,uh(i,Ls.MinusSign))}}function Kb(t,n=!1){return function(e,i){return tp(u3(e).getFullYear(),t,uh(i,Ls.MinusSign),n)}}const t2={};function c3(t,n){t=t.replace(/:/g,"");const e=Date.parse("Jan 01, 1970 00:00:00 "+t)/6e4;return isNaN(e)?n:e}function d3(t){return t instanceof Date&&!isNaN(t.valueOf())}const QO=/^(\d+)?\.((\d+)(-(\d+))?)?$/;function r2(t,n,e,i,T,I,ne=!1){let he="",Ce=!1;if(isFinite(t)){let Pe=function s6(t){let i,T,I,ne,he,n=Math.abs(t)+"",e=0;for((T=n.indexOf("."))>-1&&(n=n.replace(".","")),(I=n.search(/e/i))>0?(T<0&&(T=I),T+=+n.slice(I+1),n=n.substring(0,I)):T<0&&(T=n.length),I=0;"0"===n.charAt(I);I++);if(I===(he=n.length))i=[0],T=1;else{for(he--;"0"===n.charAt(he);)he--;for(T-=I,i=[],ne=0;I<=he;I++,ne++)i[ne]=Number(n.charAt(I))}return T>22&&(i=i.splice(0,21),e=T-1,T=1),{digits:i,exponent:e,integerLen:T}}(t);ne&&(Pe=function o6(t){if(0===t.digits[0])return t;const n=t.digits.length-t.integerLen;return t.exponent?t.exponent+=2:(0===n?t.digits.push(0,0):1===n&&t.digits.push(0),t.integerLen+=2),t}(Pe));let Ye=n.minInt,st=n.minFrac,wt=n.maxFrac;if(I){const Ir=I.match(QO);if(null===Ir)throw new Error(`${I} is not a valid digit info`);const Vr=Ir[1],mi=Ir[3],Mi=Ir[5];null!=Vr&&(Ye=o2(Vr)),null!=mi&&(st=o2(mi)),null!=Mi?wt=o2(Mi):null!=mi&&st>wt&&(wt=st)}!function l6(t,n,e){if(n>e)throw new Error(`The minimum number of digits after fraction (${n}) is higher than the maximum (${e}).`);let i=t.digits,T=i.length-t.integerLen;const I=Math.min(Math.max(n,T),e);let ne=I+t.integerLen,he=i[ne];if(ne>0){i.splice(Math.max(t.integerLen,ne));for(let st=ne;st<i.length;st++)i[st]=0}else{T=Math.max(0,T),t.integerLen=1,i.length=Math.max(1,ne=I+1),i[0]=0;for(let st=1;st<ne;st++)i[st]=0}if(he>=5)if(ne-1<0){for(let st=0;st>ne;st--)i.unshift(0),t.integerLen++;i.unshift(1),t.integerLen++}else i[ne-1]++;for(;T<Math.max(0,I);T++)i.push(0);let Ce=0!==I;const Pe=n+t.integerLen,Ye=i.reduceRight(function(st,wt,Lt,gn){return gn[Lt]=(wt+=st)<10?wt:wt-10,Ce&&(0===gn[Lt]&&Lt>=Pe?gn.pop():Ce=!1),wt>=10?1:0},0);Ye&&(i.unshift(Ye),t.integerLen++)}(Pe,st,wt);let Lt=Pe.digits,gn=Pe.integerLen;const jn=Pe.exponent;let cr=[];for(Ce=Lt.every(Ir=>!Ir);gn<Ye;gn++)Lt.unshift(0);for(;gn<0;gn++)Lt.unshift(0);gn>0?cr=Lt.splice(gn,Lt.length):(cr=Lt,Lt=[0]);const _r=[];for(Lt.length>=n.lgSize&&_r.unshift(Lt.splice(-n.lgSize,Lt.length).join(""));Lt.length>n.gSize;)_r.unshift(Lt.splice(-n.gSize,Lt.length).join(""));Lt.length&&_r.unshift(Lt.join("")),he=_r.join(uh(e,i)),cr.length&&(he+=uh(e,T)+cr.join("")),jn&&(he+=uh(e,Ls.Exponential)+"+"+jn)}else he=uh(e,Ls.Infinity);return he=t<0&&!Ce?n.negPre+he+n.negSuf:n.posPre+he+n.posSuf,he}function a2(t,n="-"){const e={minInt:1,minFrac:0,maxFrac:0,posPre:"",posSuf:"",negPre:"",negSuf:"",gSize:0,lgSize:0},i=t.split(";"),T=i[0],I=i[1],ne=-1!==T.indexOf(".")?T.split("."):[T.substring(0,T.lastIndexOf("0")+1),T.substring(T.lastIndexOf("0")+1)],he=ne[0],Ce=ne[1]||"";e.posPre=he.substring(0,he.indexOf("#"));for(let Ye=0;Ye<Ce.length;Ye++){const st=Ce.charAt(Ye);"0"===st?e.minFrac=e.maxFrac=Ye+1:"#"===st?e.maxFrac=Ye+1:e.posSuf+=st}const Pe=he.split(",");if(e.gSize=Pe[1]?Pe[1].length:0,e.lgSize=Pe[2]||Pe[1]?(Pe[2]||Pe[1]).length:0,I){const Ye=T.length-e.posPre.length-e.posSuf.length,st=I.indexOf("#");e.negPre=I.substring(0,st).replace(/'/g,""),e.negSuf=I.slice(st+Ye).replace(/'/g,"")}else e.negPre=n+e.posPre,e.negSuf=e.posSuf;return e}function o2(t){const n=parseInt(t);if(isNaN(n))throw new Error("Invalid integer literal when parsing "+t);return n}function g3(t,n){n=encodeURIComponent(n);for(const e of t.split(";")){const i=e.indexOf("="),[T,I]=-1==i?[e,""]:[e.slice(0,i),e.slice(i+1)];if(T.trim()===n)return decodeURIComponent(I)}return null}let $y=(()=>{class t{constructor(e,i,T,I){this._iterableDiffers=e,this._keyValueDiffers=i,this._ngEl=T,this._renderer=I,this._iterableDiffer=null,this._keyValueDiffer=null,this._initialClasses=[],this._rawClass=null}set klass(e){this._removeClasses(this._initialClasses),this._initialClasses="string"==typeof e?e.split(/\s+/):[],this._applyClasses(this._initialClasses),this._applyClasses(this._rawClass)}set ngClass(e){this._removeClasses(this._rawClass),this._applyClasses(this._initialClasses),this._iterableDiffer=null,this._keyValueDiffer=null,this._rawClass="string"==typeof e?e.split(/\s+/):e,this._rawClass&&(Ly(this._rawClass)?this._iterableDiffer=this._iterableDiffers.find(this._rawClass).create():this._keyValueDiffer=this._keyValueDiffers.find(this._rawClass).create())}ngDoCheck(){if(this._iterableDiffer){const e=this._iterableDiffer.diff(this._rawClass);e&&this._applyIterableChanges(e)}else if(this._keyValueDiffer){const e=this._keyValueDiffer.diff(this._rawClass);e&&this._applyKeyValueChanges(e)}}_applyKeyValueChanges(e){e.forEachAddedItem(i=>this._toggleClass(i.key,i.currentValue)),e.forEachChangedItem(i=>this._toggleClass(i.key,i.currentValue)),e.forEachRemovedItem(i=>{i.previousValue&&this._toggleClass(i.key,!1)})}_applyIterableChanges(e){e.forEachAddedItem(i=>{if("string"!=typeof i.item)throw new Error(`NgClass can only toggle CSS classes expressed as strings, got ${Xn(i.item)}`);this._toggleClass(i.item,!0)}),e.forEachRemovedItem(i=>this._toggleClass(i.item,!1))}_applyClasses(e){e&&(Array.isArray(e)||e instanceof Set?e.forEach(i=>this._toggleClass(i,!0)):Object.keys(e).forEach(i=>this._toggleClass(i,!!e[i])))}_removeClasses(e){e&&(Array.isArray(e)||e instanceof Set?e.forEach(i=>this._toggleClass(i,!1)):Object.keys(e).forEach(i=>this._toggleClass(i,!1)))}_toggleClass(e,i){(e=e.trim())&&e.split(/\s+/g).forEach(T=>{i?this._renderer.addClass(this._ngEl.nativeElement,T):this._renderer.removeClass(this._ngEl.nativeElement,T)})}}return t.\u0275fac=function(e){return new(e||t)(rr(Ky),rr(D0),rr(ul),rr(Zu))},t.\u0275dir=Ha({type:t,selectors:[["","ngClass",""]],inputs:{klass:["class","klass"],ngClass:"ngClass"},standalone:!0}),t})();class d6{constructor(n,e,i,T){this.$implicit=n,this.ngForOf=e,this.index=i,this.count=T}get first(){return 0===this.index}get last(){return this.index===this.count-1}get even(){return this.index%2==0}get odd(){return!this.even}}let mu=(()=>{class t{constructor(e,i,T){this._viewContainer=e,this._template=i,this._differs=T,this._ngForOf=null,this._ngForOfDirty=!0,this._differ=null}set ngForOf(e){this._ngForOf=e,this._ngForOfDirty=!0}set ngForTrackBy(e){this._trackByFn=e}get ngForTrackBy(){return this._trackByFn}set ngForTemplate(e){e&&(this._template=e)}ngDoCheck(){if(this._ngForOfDirty){this._ngForOfDirty=!1;const e=this._ngForOf;!this._differ&&e&&(this._differ=this._differs.find(e).create(this.ngForTrackBy))}if(this._differ){const e=this._differ.diff(this._ngForOf);e&&this._applyChanges(e)}}_applyChanges(e){const i=this._viewContainer;e.forEachOperation((T,I,ne)=>{if(null==T.previousIndex)i.createEmbeddedView(this._template,new d6(T.item,this._ngForOf,-1,-1),null===ne?void 0:ne);else if(null==ne)i.remove(null===I?void 0:I);else if(null!==I){const he=i.get(I);i.move(he,ne),y3(he,T)}});for(let T=0,I=i.length;T<I;T++){const he=i.get(T).context;he.index=T,he.count=I,he.ngForOf=this._ngForOf}e.forEachIdentityChange(T=>{y3(i.get(T.currentIndex),T)})}static ngTemplateContextGuard(e,i){return!0}}return t.\u0275fac=function(e){return new(e||t)(rr(kf),rr(oc),rr(Ky))},t.\u0275dir=Ha({type:t,selectors:[["","ngFor","","ngForOf",""]],inputs:{ngForOf:"ngForOf",ngForTrackBy:"ngForTrackBy",ngForTemplate:"ngForTemplate"},standalone:!0}),t})();function y3(t,n){t.context.$implicit=n.item}let vu=(()=>{class t{constructor(e,i){this._viewContainer=e,this._context=new h6,this._thenTemplateRef=null,this._elseTemplateRef=null,this._thenViewRef=null,this._elseViewRef=null,this._thenTemplateRef=i}set ngIf(e){this._context.$implicit=this._context.ngIf=e,this._updateView()}set ngIfThen(e){b3("ngIfThen",e),this._thenTemplateRef=e,this._thenViewRef=null,this._updateView()}set ngIfElse(e){b3("ngIfElse",e),this._elseTemplateRef=e,this._elseViewRef=null,this._updateView()}_updateView(){this._context.$implicit?this._thenViewRef||(this._viewContainer.clear(),this._elseViewRef=null,this._thenTemplateRef&&(this._thenViewRef=this._viewContainer.createEmbeddedView(this._thenTemplateRef,this._context))):this._elseViewRef||(this._viewContainer.clear(),this._thenViewRef=null,this._elseTemplateRef&&(this._elseViewRef=this._viewContainer.createEmbeddedView(this._elseTemplateRef,this._context)))}static ngTemplateContextGuard(e,i){return!0}}return t.\u0275fac=function(e){return new(e||t)(rr(kf),rr(oc))},t.\u0275dir=Ha({type:t,selectors:[["","ngIf",""]],inputs:{ngIf:"ngIf",ngIfThen:"ngIfThen",ngIfElse:"ngIfElse"},standalone:!0}),t})();class h6{constructor(){this.$implicit=null,this.ngIf=null}}function b3(t,n){if(n&&!n.createEmbeddedView)throw new Error(`${t} must be a TemplateRef, but received '${Xn(n)}'.`)}let x3=(()=>{class t{constructor(e,i,T){this._ngEl=e,this._differs=i,this._renderer=T,this._ngStyle=null,this._differ=null}set ngStyle(e){this._ngStyle=e,!this._differ&&e&&(this._differ=this._differs.find(e).create())}ngDoCheck(){if(this._differ){const e=this._differ.diff(this._ngStyle);e&&this._applyChanges(e)}}_setStyle(e,i){const[T,I]=e.split("."),ne=-1===T.indexOf("-")?void 0:$c.DashCase;null!=i?this._renderer.setStyle(this._ngEl.nativeElement,T,I?`${i}${I}`:i,ne):this._renderer.removeStyle(this._ngEl.nativeElement,T,ne)}_applyChanges(e){e.forEachRemovedItem(i=>this._setStyle(i.key,null)),e.forEachAddedItem(i=>this._setStyle(i.key,i.currentValue)),e.forEachChangedItem(i=>this._setStyle(i.key,i.currentValue))}}return t.\u0275fac=function(e){return new(e||t)(rr(ul),rr(D0),rr(Zu))},t.\u0275dir=Ha({type:t,selectors:[["","ngStyle",""]],inputs:{ngStyle:"ngStyle"},standalone:!0}),t})(),um=(()=>{class t{constructor(e){this._viewContainerRef=e,this._viewRef=null,this.ngTemplateOutletContext=null,this.ngTemplateOutlet=null,this.ngTemplateOutletInjector=null}ngOnChanges(e){if(e.ngTemplateOutlet||e.ngTemplateOutletInjector){const i=this._viewContainerRef;if(this._viewRef&&i.remove(i.indexOf(this._viewRef)),this.ngTemplateOutlet){const{ngTemplateOutlet:T,ngTemplateOutletContext:I,ngTemplateOutletInjector:ne}=this;this._viewRef=i.createEmbeddedView(T,I,ne?{injector:ne}:void 0)}else this._viewRef=null}else this._viewRef&&e.ngTemplateOutletContext&&this.ngTemplateOutletContext&&(this._viewRef.context=this.ngTemplateOutletContext)}}return t.\u0275fac=function(e){return new(e||t)(rr(kf))},t.\u0275dir=Ha({type:t,selectors:[["","ngTemplateOutlet",""]],inputs:{ngTemplateOutletContext:"ngTemplateOutletContext",ngTemplateOutlet:"ngTemplateOutlet",ngTemplateOutletInjector:"ngTemplateOutletInjector"},standalone:!0,features:[oa]}),t})();function np(t,n){return new Kr(2100,!1)}const A6=new Da("DATE_PIPE_DEFAULT_TIMEZONE");let c2=(()=>{class t{constructor(e,i){this.locale=e,this.defaultTimezone=i}transform(e,i="mediumDate",T,I){if(null==e||""===e||e!=e)return null;try{return VO(e,i,I||this.locale,T??this.defaultTimezone??void 0)}catch(ne){throw np()}}}return t.\u0275fac=function(e){return new(e||t)(rr(ug,16),rr(A6,24))},t.\u0275pipe=Cl({name:"date",type:t,pure:!0,standalone:!0}),t})(),d2=(()=>{class t{constructor(e){this._locale=e}transform(e,i,T){if(!f2(e))return null;T=T||this._locale;try{return function a6(t,n,e){return r2(t,a2(Xw(n,Sf.Decimal),uh(n,Ls.MinusSign)),n,Ls.Group,Ls.Decimal,e)}(h2(e),T,i)}catch(I){throw np()}}}return t.\u0275fac=function(e){return new(e||t)(rr(ug,16))},t.\u0275pipe=Cl({name:"number",type:t,pure:!0,standalone:!0}),t})(),C3=(()=>{class t{constructor(e){this._locale=e}transform(e,i,T){if(!f2(e))return null;T=T||this._locale;try{return function i6(t,n,e){return r2(t,a2(Xw(n,Sf.Percent),uh(n,Ls.MinusSign)),n,Ls.Group,Ls.Decimal,e,!0).replace(new RegExp("%","g"),uh(n,Ls.PercentSign))}(h2(e),T,i)}catch(I){throw np()}}}return t.\u0275fac=function(e){return new(e||t)(rr(ug,16))},t.\u0275pipe=Cl({name:"percent",type:t,pure:!0,standalone:!0}),t})();function f2(t){return!(null==t||""===t||t!=t)}function h2(t){if("string"==typeof t&&!isNaN(Number(t)-parseFloat(t)))return Number(t);if("number"!=typeof t)throw new Error(`${t} is not a number`);return t}let T3=(()=>{class t{transform(e,i,T){if(null==e)return null;if(!this.supports(e))throw np();return e.slice(i,T)}supports(e){return"string"==typeof e||Array.isArray(e)}}return t.\u0275fac=function(e){return new(e||t)},t.\u0275pipe=Cl({name:"slice",type:t,pure:!1,standalone:!0}),t})(),td=(()=>{class t{}return t.\u0275fac=function(e){return new(e||t)},t.\u0275mod=ds({type:t}),t.\u0275inj=Xr({}),t})();const k3="browser";function M3(t){return"server"===t}let N6=(()=>{class t{}return t.\u0275prov=ar({token:t,providedIn:"root",factory:()=>new B6(Ta(Pu),window)}),t})();class B6{constructor(n,e){this.document=n,this.window=e,this.offset=()=>[0,0]}setOffset(n){this.offset=Array.isArray(n)?()=>n:n}getScrollPosition(){return this.supportsScrolling()?[this.window.pageXOffset,this.window.pageYOffset]:[0,0]}scrollToPosition(n){this.supportsScrolling()&&this.window.scrollTo(n[0],n[1])}scrollToAnchor(n){if(!this.supportsScrolling())return;const e=function z6(t,n){const e=t.getElementById(n)||t.getElementsByName(n)[0];if(e)return e;if("function"==typeof t.createTreeWalker&&t.body&&(t.body.createShadowRoot||t.body.attachShadow)){const i=t.createTreeWalker(t.body,NodeFilter.SHOW_ELEMENT);let T=i.currentNode;for(;T;){const I=T.shadowRoot;if(I){const ne=I.getElementById(n)||I.querySelector(`[name="${n}"]`);if(ne)return ne}T=i.nextNode()}}return null}(this.document,n);e&&(this.scrollToElement(e),e.focus())}setHistoryScrollRestoration(n){if(this.supportScrollRestoration()){const e=this.window.history;e&&e.scrollRestoration&&(e.scrollRestoration=n)}}scrollToElement(n){const e=n.getBoundingClientRect(),i=e.left+this.window.pageXOffset,T=e.top+this.window.pageYOffset,I=this.offset();this.window.scrollTo(i-I[0],T-I[1])}supportScrollRestoration(){try{if(!this.supportsScrolling())return!1;const n=S3(this.window.history)||S3(Object.getPrototypeOf(this.window.history));return!(!n||!n.writable&&!n.set)}catch{return!1}}supportsScrolling(){try{return!!this.window&&!!this.window.scrollTo&&"pageXOffset"in this.window}catch{return!1}}}function S3(t){return Object.getOwnPropertyDescriptor(t,"scrollRestoration")}class D3{}class m2 extends class rF extends class xO{}{constructor(){super(...arguments),this.supportsDOMEvents=!0}}{static makeCurrent(){!function _O(t){zb||(zb=t)}(new m2)}onAndCancel(n,e,i){return n.addEventListener(e,i,!1),()=>{n.removeEventListener(e,i,!1)}}dispatchEvent(n,e){n.dispatchEvent(e)}remove(n){n.parentNode&&n.parentNode.removeChild(n)}createElement(n,e){return(e=e||this.getDefaultDocument()).createElement(n)}createHtmlDocument(){return document.implementation.createHTMLDocument("fakeTitle")}getDefaultDocument(){return document}isElementNode(n){return n.nodeType===Node.ELEMENT_NODE}isShadowRoot(n){return n instanceof DocumentFragment}getGlobalEventTarget(n,e){return"window"===e?window:"document"===e?n:"body"===e?n.body:null}getBaseHref(n){const e=function iF(){return Xy=Xy||document.querySelector("base"),Xy?Xy.getAttribute("href"):null}();return null==e?null:function aF(t){$b=$b||document.createElement("a"),$b.setAttribute("href",t);const n=$b.pathname;return"/"===n.charAt(0)?n:`/${n}`}(e)}resetBaseElement(){Xy=null}getUserAgent(){return window.navigator.userAgent}getCookie(n){return g3(document.cookie,n)}}let $b,Xy=null;const I3=new Da("TRANSITION_ID"),sF=[{provide:Ib,useFactory:function oF(t,n,e){return()=>{e.get(Rb).donePromise.then(()=>{const i=Mp(),T=n.querySelectorAll(`style[ng-transition="${t}"]`);for(let I=0;I<T.length;I++)i.remove(T[I])})}},deps:[I3,Pu,au],multi:!0}];let uF=(()=>{class t{build(){return new XMLHttpRequest}}return t.\u0275fac=function(e){return new(e||t)},t.\u0275prov=ar({token:t,factory:t.\u0275fac}),t})();const Zb=new Da("EventManagerPlugins");let Xb=(()=>{class t{constructor(e,i){this._zone=i,this._eventNameToPlugin=new Map,e.forEach(T=>T.manager=this),this._plugins=e.slice().reverse()}addEventListener(e,i,T){return this._findPluginFor(i).addEventListener(e,i,T)}addGlobalEventListener(e,i,T){return this._findPluginFor(i).addGlobalEventListener(e,i,T)}getZone(){return this._zone}_findPluginFor(e){const i=this._eventNameToPlugin.get(e);if(i)return i;const T=this._plugins;for(let I=0;I<T.length;I++){const ne=T[I];if(ne.supports(e))return this._eventNameToPlugin.set(e,ne),ne}throw new Error(`No event manager plugin found for event ${e}`)}}return t.\u0275fac=function(e){return new(e||t)(Ta(Zb),Ta(Xl))},t.\u0275prov=ar({token:t,factory:t.\u0275fac}),t})();class R3{constructor(n){this._doc=n}addGlobalEventListener(n,e,i){const T=Mp().getGlobalEventTarget(this._doc,n);if(!T)throw new Error(`Unsupported event target ${T} for event ${e}`);return this.addEventListener(T,e,i)}}let O3=(()=>{class t{constructor(){this._stylesSet=new Set}addStyles(e){const i=new Set;e.forEach(T=>{this._stylesSet.has(T)||(this._stylesSet.add(T),i.add(T))}),this.onStylesAdded(i)}onStylesAdded(e){}getAllStyles(){return Array.from(this._stylesSet)}}return t.\u0275fac=function(e){return new(e||t)},t.\u0275prov=ar({token:t,factory:t.\u0275fac}),t})(),Qy=(()=>{class t extends O3{constructor(e){super(),this._doc=e,this._hostNodes=new Map,this._hostNodes.set(e.head,[])}_addStylesToHost(e,i,T){e.forEach(I=>{const ne=this._doc.createElement("style");ne.textContent=I,T.push(i.appendChild(ne))})}addHost(e){const i=[];this._addStylesToHost(this._stylesSet,e,i),this._hostNodes.set(e,i)}removeHost(e){const i=this._hostNodes.get(e);i&&i.forEach(F3),this._hostNodes.delete(e)}onStylesAdded(e){this._hostNodes.forEach((i,T)=>{this._addStylesToHost(e,T,i)})}ngOnDestroy(){this._hostNodes.forEach(e=>e.forEach(F3))}}return t.\u0275fac=function(e){return new(e||t)(Ta(Pu))},t.\u0275prov=ar({token:t,factory:t.\u0275fac}),t})();function F3(t){Mp().remove(t)}const v2={svg:"http://www.w3.org/2000/svg",xhtml:"http://www.w3.org/1999/xhtml",xlink:"http://www.w3.org/1999/xlink",xml:"http://www.w3.org/XML/1998/namespace",xmlns:"http://www.w3.org/2000/xmlns/",math:"http://www.w3.org/1998/MathML/"},y2=/%COMP%/g;function Qb(t,n,e){for(let i=0;i<n.length;i++){let T=n[i];Array.isArray(T)?Qb(t,T,e):(T=T.replace(y2,t),e.push(T))}return e}function z3(t){return n=>{if("__ngUnwrap__"===n)return t;!1===t(n)&&(n.preventDefault(),n.returnValue=!1)}}let b2=(()=>{class t{constructor(e,i,T){this.eventManager=e,this.sharedStylesHost=i,this.appId=T,this.rendererByCompId=new Map,this.defaultRenderer=new _2(e)}createRenderer(e,i){if(!e||!i)return this.defaultRenderer;switch(i.encapsulation){case $s.Emulated:{let T=this.rendererByCompId.get(i.id);return T||(T=new gF(this.eventManager,this.sharedStylesHost,i,this.appId),this.rendererByCompId.set(i.id,T)),T.applyToHost(e),T}case 1:case $s.ShadowDom:return new mF(this.eventManager,this.sharedStylesHost,e,i);default:if(!this.rendererByCompId.has(i.id)){const T=Qb(i.id,i.styles,[]);this.sharedStylesHost.addStyles(T),this.rendererByCompId.set(i.id,this.defaultRenderer)}return this.defaultRenderer}}begin(){}end(){}}return t.\u0275fac=function(e){return new(e||t)(Ta(Xb),Ta(Qy),Ta(qy))},t.\u0275prov=ar({token:t,factory:t.\u0275fac}),t})();class _2{constructor(n){this.eventManager=n,this.data=Object.create(null),this.destroyNode=null}destroy(){}createElement(n,e){return e?document.createElementNS(v2[e]||e,n):document.createElement(n)}createComment(n){return document.createComment(n)}createText(n){return document.createTextNode(n)}appendChild(n,e){(G3(n)?n.content:n).appendChild(e)}insertBefore(n,e,i){n&&(G3(n)?n.content:n).insertBefore(e,i)}removeChild(n,e){n&&n.removeChild(e)}selectRootElement(n,e){let i="string"==typeof n?document.querySelector(n):n;if(!i)throw new Error(`The selector "${n}" did not match any elements`);return e||(i.textContent=""),i}parentNode(n){return n.parentNode}nextSibling(n){return n.nextSibling}setAttribute(n,e,i,T){if(T){e=T+":"+e;const I=v2[T];I?n.setAttributeNS(I,e,i):n.setAttribute(e,i)}else n.setAttribute(e,i)}removeAttribute(n,e,i){if(i){const T=v2[i];T?n.removeAttributeNS(T,e):n.removeAttribute(`${i}:${e}`)}else n.removeAttribute(e)}addClass(n,e){n.classList.add(e)}removeClass(n,e){n.classList.remove(e)}setStyle(n,e,i,T){T&($c.DashCase|$c.Important)?n.style.setProperty(e,i,T&$c.Important?"important":""):n.style[e]=i}removeStyle(n,e,i){i&$c.DashCase?n.style.removeProperty(e):n.style[e]=""}setProperty(n,e,i){n[e]=i}setValue(n,e){n.nodeValue=e}listen(n,e,i){return"string"==typeof n?this.eventManager.addGlobalEventListener(n,e,z3(i)):this.eventManager.addEventListener(n,e,z3(i))}}function G3(t){return"TEMPLATE"===t.tagName&&void 0!==t.content}class gF extends _2{constructor(n,e,i,T){super(n),this.component=i;const I=Qb(T+"-"+i.id,i.styles,[]);e.addStyles(I),this.contentAttr=function fF(t){return"_ngcontent-%COMP%".replace(y2,t)}(T+"-"+i.id),this.hostAttr=function hF(t){return"_nghost-%COMP%".replace(y2,t)}(T+"-"+i.id)}applyToHost(n){super.setAttribute(n,this.hostAttr,"")}createElement(n,e){const i=super.createElement(n,e);return super.setAttribute(i,this.contentAttr,""),i}}class mF extends _2{constructor(n,e,i,T){super(n),this.sharedStylesHost=e,this.hostEl=i,this.shadowRoot=i.attachShadow({mode:"open"}),this.sharedStylesHost.addHost(this.shadowRoot);const I=Qb(T.id,T.styles,[]);for(let ne=0;ne<I.length;ne++){const he=document.createElement("style");he.textContent=I[ne],this.shadowRoot.appendChild(he)}}nodeOrShadowRoot(n){return n===this.hostEl?this.shadowRoot:n}destroy(){this.sharedStylesHost.removeHost(this.shadowRoot)}appendChild(n,e){return super.appendChild(this.nodeOrShadowRoot(n),e)}insertBefore(n,e,i){return super.insertBefore(this.nodeOrShadowRoot(n),e,i)}removeChild(n,e){return super.removeChild(this.nodeOrShadowRoot(n),e)}parentNode(n){return this.nodeOrShadowRoot(super.parentNode(this.nodeOrShadowRoot(n)))}}let vF=(()=>{class t extends R3{constructor(e){super(e)}supports(e){return!0}addEventListener(e,i,T){return e.addEventListener(i,T,!1),()=>this.removeEventListener(e,i,T)}removeEventListener(e,i,T){return e.removeEventListener(i,T)}}return t.\u0275fac=function(e){return new(e||t)(Ta(Pu))},t.\u0275prov=ar({token:t,factory:t.\u0275fac}),t})();const V3=["alt","control","meta","shift"],yF={"\b":"Backspace","\t":"Tab","\x7f":"Delete","\x1b":"Escape",Del:"Delete",Esc:"Escape",Left:"ArrowLeft",Right:"ArrowRight",Up:"ArrowUp",Down:"ArrowDown",Menu:"ContextMenu",Scroll:"ScrollLock",Win:"OS"},bF={alt:t=>t.altKey,control:t=>t.ctrlKey,meta:t=>t.metaKey,shift:t=>t.shiftKey};let _F=(()=>{class t extends R3{constructor(e){super(e)}supports(e){return null!=t.parseEventName(e)}addEventListener(e,i,T){const I=t.parseEventName(i),ne=t.eventCallback(I.fullKey,T,this.manager.getZone());return this.manager.getZone().runOutsideAngular(()=>Mp().onAndCancel(e,I.domEventName,ne))}static parseEventName(e){const i=e.toLowerCase().split("."),T=i.shift();if(0===i.length||"keydown"!==T&&"keyup"!==T)return null;const I=t._normalizeKey(i.pop());let ne="",he=i.indexOf("code");if(he>-1&&(i.splice(he,1),ne="code."),V3.forEach(Pe=>{const Ye=i.indexOf(Pe);Ye>-1&&(i.splice(Ye,1),ne+=Pe+".")}),ne+=I,0!=i.length||0===I.length)return null;const Ce={};return Ce.domEventName=T,Ce.fullKey=ne,Ce}static matchEventFullKeyCode(e,i){let T=yF[e.key]||e.key,I="";return i.indexOf("code.")>-1&&(T=e.code,I="code."),!(null==T||!T)&&(T=T.toLowerCase()," "===T?T="space":"."===T&&(T="dot"),V3.forEach(ne=>{ne!==T&&(0,bF[ne])(e)&&(I+=ne+".")}),I+=T,I===i)}static eventCallback(e,i,T){return I=>{t.matchEventFullKeyCode(I,e)&&T.runGuarded(()=>i(I))}}static _normalizeKey(e){return"esc"===e?"escape":e}}return t.\u0275fac=function(e){return new(e||t)(Ta(Pu))},t.\u0275prov=ar({token:t,factory:t.\u0275fac}),t})();const j3=[{provide:om,useValue:k3},{provide:kM,useValue:function xF(){m2.makeCurrent()},multi:!0},{provide:Pu,useFactory:function CF(){return function rf(t){nh=t}(document),document},deps:[]}],TF=OM(vO,"browser",j3),W3=new Da(""),q3=[{provide:Ob,useClass:class lF{addToWindow(n){Co.getAngularTestability=(i,T=!0)=>{const I=n.findTestabilityInTree(i,T);if(null==I)throw new Error("Could not find testability for element.");return I},Co.getAllAngularTestabilities=()=>n.getAllTestabilities(),Co.getAllAngularRootElements=()=>n.getAllRootElements(),Co.frameworkStabilizers||(Co.frameworkStabilizers=[]),Co.frameworkStabilizers.push(i=>{const T=Co.getAllAngularTestabilities();let I=T.length,ne=!1;const he=function(Ce){ne=ne||Ce,I--,0==I&&i(ne)};T.forEach(function(Ce){Ce.whenStable(he)})})}findTestabilityInTree(n,e,i){return null==e?null:n.getTestability(e)??(i?Mp().isShadowRoot(e)?this.findTestabilityInTree(n,e.host,!0):this.findTestabilityInTree(n,e.parentElement,!0):null)}},deps:[]},{provide:PM,useClass:zw,deps:[Xl,Hw,Ob]},{provide:zw,useClass:zw,deps:[Xl,Hw,Ob]}],K3=[{provide:As,useValue:"root"},{provide:al,useFactory:function wF(){return new al},deps:[]},{provide:Zb,useClass:vF,multi:!0,deps:[Pu,Xl,om]},{provide:Zb,useClass:_F,multi:!0,deps:[Pu]},{provide:b2,useClass:b2,deps:[Xb,Qy,qy]},{provide:rh,useExisting:b2},{provide:O3,useExisting:Qy},{provide:Qy,useClass:Qy,deps:[Pu]},{provide:Xb,useClass:Xb,deps:[Zb,Xl]},{provide:D3,useClass:uF,deps:[]},[]];let kF=(()=>{class t{constructor(e){}static withServerTransition(e){return{ngModule:t,providers:[{provide:qy,useValue:e.appId},{provide:I3,useExisting:qy},sF]}}}return t.\u0275fac=function(e){return new(e||t)(Ta(W3,12))},t.\u0275mod=ds({type:t}),t.\u0275inj=Xr({providers:[...K3,...q3],imports:[td,yO]}),t})(),Y3=(()=>{class t{constructor(e){this._doc=e}getTitle(){return this._doc.title}setTitle(e){this._doc.title=e||""}}return t.\u0275fac=function(e){return new(e||t)(Ta(Pu))},t.\u0275prov=ar({token:t,factory:function(e){let i=null;return i=e?new e:function MF(){return new Y3(Ta(Pu))}(),i},providedIn:"root"}),t})();typeof window<"u"&&window;let e_=(()=>{class t{}return t.\u0275fac=function(e){return new(e||t)},t.\u0275prov=ar({token:t,factory:function(e){let i=null;return i=e?new(e||t):Ta(Z3),i},providedIn:"root"}),t})(),Z3=(()=>{class t extends e_{constructor(e){super(),this._doc=e}sanitize(e,i){if(null==i)return null;switch(e){case Si.NONE:return i;case Si.HTML:return ye(i,"HTML")?ge(i):qi(this._doc,String(i)).toString();case Si.STYLE:return ye(i,"Style")?ge(i):i;case Si.SCRIPT:if(ye(i,"Script"))return ge(i);throw new Error("unsafe value used in a script context");case Si.URL:return ye(i,"URL")?ge(i):_n(String(i));case Si.RESOURCE_URL:if(ye(i,"ResourceURL"))return ge(i);throw new Error("unsafe value used in a resource URL context (see https://g.co/ng/security#xss)");default:throw new Error(`Unexpected SecurityContext ${e} (see https://g.co/ng/security#xss)`)}}bypassSecurityTrustHtml(e){return function Le(t){return new k(t)}(e)}bypassSecurityTrustStyle(e){return function ze(t){return new R(t)}(e)}bypassSecurityTrustScript(e){return function qe(t){return new G(t)}(e)}bypassSecurityTrustUrl(e){return function Qe(t){return new X(t)}(e)}bypassSecurityTrustResourceUrl(e){return function at(t){return new de(t)}(e)}}return t.\u0275fac=function(e){return new(e||t)(Ta(Pu))},t.\u0275prov=ar({token:t,factory:function(e){let i=null;return i=e?new e:function RF(t){return new Z3(t.get(Pu))}(Ta(au)),i},providedIn:"root"}),t})();function us(...t){return nr(t,hn(t))}class Wc extends re{constructor(n){super(),this._value=n}get value(){return this.getValue()}_subscribe(n){const e=super._subscribe(n);return!e.closed&&n.next(this._value),e}getValue(){const{hasError:n,thrownError:e,_value:i}=this;if(n)throw e;return this._throwIfClosed(),i}next(n){super.next(this._value=n)}}const t_=x(t=>function(){t(this),this.name="EmptyError",this.message="no elements in sequence"}),{isArray:OF}=Array,{getPrototypeOf:FF,prototype:NF,keys:BF}=Object;function X3(t){if(1===t.length){const n=t[0];if(OF(n))return{args:n,keys:null};if(function zF(t){return t&&"object"==typeof t&&FF(t)===NF}(n)){const e=BF(n);return{args:e.map(i=>n[i]),keys:e}}}return{args:t,keys:null}}const{isArray:HF}=Array;function C2(t){return ue(n=>function GF(t,n){return HF(n)?t(...n):t(n)}(t,n))}function Q3(t,n){return t.reduce((e,i,T)=>(e[i]=n[T],e),{})}function n_(...t){const n=hn(t),e=qt(t),{args:i,keys:T}=X3(t);if(0===i.length)return nr([],n);const I=new U(function VF(t,n,e=L){return i=>{eS(n,()=>{const{length:T}=t,I=new Array(T);let ne=T,he=T;for(let Ce=0;Ce<T;Ce++)eS(n,()=>{const Pe=nr(t[Ce],n);let Ye=!1;Pe.subscribe(K(i,st=>{I[Ce]=st,Ye||(Ye=!0,he--),he||i.next(e(I.slice()))},()=>{--ne||i.complete()}))},i)},i)}}(i,n,T?ne=>Q3(T,ne):L));return e?I.pipe(C2(e)):I}function eS(t,n,e){t?nt(e,t,n):n()}function e1(...t){return function UF(){return ht(1)}()(nr(t,hn(t)))}function T2(t){return new U(n=>{En(t()).subscribe(n)})}function t1(t,n){const e=Y(t)?t:()=>t,i=T=>T.error(e());return new U(n?T=>n.schedule(i,0,T):i)}function k2(){return q((t,n)=>{let e=null;t._refCount++;const i=K(n,void 0,void 0,void 0,()=>{if(!t||t._refCount<=0||0<--t._refCount)return void(e=null);const T=t._connection,I=e;e=null,T&&(!I||T===I)&&T.unsubscribe(),n.unsubscribe()});t.subscribe(i),i.closed||(e=t.connect())})}class tS extends U{constructor(n,e){super(),this.source=n,this.subjectFactory=e,this._subject=null,this._refCount=0,this._connection=null,pe(n)&&(this.lift=n.lift)}_subscribe(n){return this.getSubject().subscribe(n)}getSubject(){const n=this._subject;return(!n||n.isStopped)&&(this._subject=this.subjectFactory()),this._subject}_teardown(){this._refCount=0;const{_connection:n}=this;this._subject=this._connection=null,n?.unsubscribe()}connect(){let n=this._connection;if(!n){n=this._connection=new w;const e=this.getSubject();n.add(this.source.subscribe(K(e,void 0,()=>{this._teardown(),e.complete()},i=>{this._teardown(),e.error(i)},()=>this._teardown()))),n.closed&&(this._connection=null,n=w.EMPTY)}return n}refCount(){return k2()(this)}}function Df(t,n){return q((e,i)=>{let T=null,I=0,ne=!1;const he=()=>ne&&!T&&i.complete();e.subscribe(K(i,Ce=>{T?.unsubscribe();let Pe=0;const Ye=I++;En(t(Ce,Ye)).subscribe(T=K(i,st=>i.next(n?n(Ce,st,Ye,Pe++):st),()=>{T=null,he()}))},()=>{ne=!0,he()}))})}function fd(t){return t<=0?()=>Rt:q((n,e)=>{let i=0;n.subscribe(K(e,T=>{++i<=t&&(e.next(T),t<=i&&e.complete())}))})}function r_(...t){const n=hn(t);return q((e,i)=>{(n?e1(t,e,n):e1(t,e)).subscribe(i)})}function qc(t,n){return q((e,i)=>{let T=0;e.subscribe(K(i,I=>t.call(n,I,T++)&&i.next(I)))})}function i_(t){return q((n,e)=>{let i=!1;n.subscribe(K(e,T=>{i=!0,e.next(T)},()=>{i||e.next(t),e.complete()}))})}function nS(t=jF){return q((n,e)=>{let i=!1;n.subscribe(K(e,T=>{i=!0,e.next(T)},()=>i?e.complete():e.error(t())))})}function jF(){return new t_}function dm(t,n){const e=arguments.length>=2;return i=>i.pipe(t?qc((T,I)=>t(T,I,i)):L,fd(1),e?i_(n):nS(()=>new t_))}function fm(t,n){return Y(n)?mt(t,n,1):mt(t,1)}function sc(t,n,e){const i=Y(t)||n||e?{next:t,error:n,complete:e}:t;return i?q((T,I)=>{var ne;null===(ne=i.subscribe)||void 0===ne||ne.call(i);let he=!0;T.subscribe(K(I,Ce=>{var Pe;null===(Pe=i.next)||void 0===Pe||Pe.call(i,Ce),I.next(Ce)},()=>{var Ce;he=!1,null===(Ce=i.complete)||void 0===Ce||Ce.call(i),I.complete()},Ce=>{var Pe;he=!1,null===(Pe=i.error)||void 0===Pe||Pe.call(i,Ce),I.error(Ce)},()=>{var Ce,Pe;he&&(null===(Ce=i.unsubscribe)||void 0===Ce||Ce.call(i)),null===(Pe=i.finalize)||void 0===Pe||Pe.call(i)}))}):L}function pg(t){return q((n,e)=>{let I,i=null,T=!1;i=n.subscribe(K(e,void 0,void 0,ne=>{I=En(t(ne,pg(t)(n))),i?(i.unsubscribe(),i=null,I.subscribe(e)):T=!0})),T&&(i.unsubscribe(),i=null,I.subscribe(e))})}function WF(t,n,e,i,T){return(I,ne)=>{let he=e,Ce=n,Pe=0;I.subscribe(K(ne,Ye=>{const st=Pe++;Ce=he?t(Ce,Ye,st):(he=!0,Ye),i&&ne.next(Ce)},T&&(()=>{he&&ne.next(Ce),ne.complete()})))}}function rS(t,n){return q(WF(t,n,arguments.length>=2,!0))}function A2(t){return t<=0?()=>Rt:q((n,e)=>{let i=[];n.subscribe(K(e,T=>{i.push(T),t<i.length&&i.shift()},()=>{for(const T of i)e.next(T);e.complete()},void 0,()=>{i=null}))})}function iS(t,n){const e=arguments.length>=2;return i=>i.pipe(t?qc((T,I)=>t(T,I,i)):L,A2(1),e?i_(n):nS(()=>new t_))}function aS(t){return ue(()=>t)}function M2(t){return q((n,e)=>{try{n.subscribe(e)}finally{e.add(t)}})}const Sl="primary",n1=Symbol("RouteTitle");class KF{constructor(n){this.params=n||{}}has(n){return Object.prototype.hasOwnProperty.call(this.params,n)}get(n){if(this.has(n)){const e=this.params[n];return Array.isArray(e)?e[0]:e}return null}getAll(n){if(this.has(n)){const e=this.params[n];return Array.isArray(e)?e:[e]}return[]}get keys(){return Object.keys(this.params)}}function E0(t){return new KF(t)}function YF(t,n,e){const i=e.path.split("/");if(i.length>t.length||"full"===e.pathMatch&&(n.hasChildren()||i.length<t.length))return null;const T={};for(let I=0;I<i.length;I++){const ne=i[I],he=t[I];if(ne.startsWith(":"))T[ne.substring(1)]=he;else if(ne!==he.path)return null}return{consumed:t.slice(0,i.length),posParams:T}}function Sp(t,n){const e=t?Object.keys(t):void 0,i=n?Object.keys(n):void 0;if(!e||!i||e.length!=i.length)return!1;let T;for(let I=0;I<e.length;I++)if(T=e[I],!oS(t[T],n[T]))return!1;return!0}function oS(t,n){if(Array.isArray(t)&&Array.isArray(n)){if(t.length!==n.length)return!1;const e=[...t].sort(),i=[...n].sort();return e.every((T,I)=>i[I]===T)}return t===n}function sS(t){return Array.prototype.concat.apply([],t)}function lS(t){return t.length>0?t[t.length-1]:null}function Pd(t,n){for(const e in t)t.hasOwnProperty(e)&&n(t[e],e)}function hm(t){return sw(t)?t:Ry(t)?nr(Promise.resolve(t)):us(t)}const ZF={exact:function dS(t,n,e){if(!mv(t.segments,n.segments)||!a_(t.segments,n.segments,e)||t.numberOfChildren!==n.numberOfChildren)return!1;for(const i in n.children)if(!t.children[i]||!dS(t.children[i],n.children[i],e))return!1;return!0},subset:fS},uS={exact:function XF(t,n){return Sp(t,n)},subset:function QF(t,n){return Object.keys(n).length<=Object.keys(t).length&&Object.keys(n).every(e=>oS(t[e],n[e]))},ignored:()=>!0};function cS(t,n,e){return ZF[e.paths](t.root,n.root,e.matrixParams)&&uS[e.queryParams](t.queryParams,n.queryParams)&&!("exact"===e.fragment&&t.fragment!==n.fragment)}function fS(t,n,e){return hS(t,n,n.segments,e)}function hS(t,n,e,i){if(t.segments.length>e.length){const T=t.segments.slice(0,e.length);return!(!mv(T,e)||n.hasChildren()||!a_(T,e,i))}if(t.segments.length===e.length){if(!mv(t.segments,e)||!a_(t.segments,e,i))return!1;for(const T in n.children)if(!t.children[T]||!fS(t.children[T],n.children[T],i))return!1;return!0}{const T=e.slice(0,t.segments.length),I=e.slice(t.segments.length);return!!(mv(t.segments,T)&&a_(t.segments,T,i)&&t.children[Sl])&&hS(t.children[Sl],n,I,i)}}function a_(t,n,e){return n.every((i,T)=>uS[e](t[T].parameters,i.parameters))}class gv{constructor(n,e,i){this.root=n,this.queryParams=e,this.fragment=i}get queryParamMap(){return this._queryParamMap||(this._queryParamMap=E0(this.queryParams)),this._queryParamMap}toString(){return nN.serialize(this)}}class Il{constructor(n,e){this.segments=n,this.children=e,this.parent=null,Pd(e,(i,T)=>i.parent=this)}hasChildren(){return this.numberOfChildren>0}get numberOfChildren(){return Object.keys(this.children).length}toString(){return o_(this)}}class r1{constructor(n,e){this.path=n,this.parameters=e}get parameterMap(){return this._parameterMap||(this._parameterMap=E0(this.parameters)),this._parameterMap}toString(){return vS(this)}}function mv(t,n){return t.length===n.length&&t.every((e,i)=>e.path===n[i].path)}let pS=(()=>{class t{}return t.\u0275fac=function(e){return new(e||t)},t.\u0275prov=ar({token:t,factory:function(){return new D2},providedIn:"root"}),t})();class D2{parse(n){const e=new dN(n);return new gv(e.parseRootSegment(),e.parseQueryParams(),e.parseFragment())}serialize(n){const e=`/${i1(n.root,!0)}`,i=function aN(t){const n=Object.keys(t).map(e=>{const i=t[e];return Array.isArray(i)?i.map(T=>`${s_(e)}=${s_(T)}`).join("&"):`${s_(e)}=${s_(i)}`}).filter(e=>!!e);return n.length?`?${n.join("&")}`:""}(n.queryParams);return`${e}${i}${"string"==typeof n.fragment?`#${function rN(t){return encodeURI(t)}(n.fragment)}`:""}`}}const nN=new D2;function o_(t){return t.segments.map(n=>vS(n)).join("/")}function i1(t,n){if(!t.hasChildren())return o_(t);if(n){const e=t.children[Sl]?i1(t.children[Sl],!1):"",i=[];return Pd(t.children,(T,I)=>{I!==Sl&&i.push(`${I}:${i1(T,!1)}`)}),i.length>0?`${e}(${i.join("//")})`:e}{const e=function tN(t,n){let e=[];return Pd(t.children,(i,T)=>{T===Sl&&(e=e.concat(n(i,T)))}),Pd(t.children,(i,T)=>{T!==Sl&&(e=e.concat(n(i,T)))}),e}(t,(i,T)=>T===Sl?[i1(t.children[Sl],!1)]:[`${T}:${i1(i,!1)}`]);return 1===Object.keys(t.children).length&&null!=t.children[Sl]?`${o_(t)}/${e[0]}`:`${o_(t)}/(${e.join("//")})`}}function gS(t){return encodeURIComponent(t).replace(/%40/g,"@").replace(/%3A/gi,":").replace(/%24/g,"$").replace(/%2C/gi,",")}function s_(t){return gS(t).replace(/%3B/gi,";")}function E2(t){return gS(t).replace(/\(/g,"%28").replace(/\)/g,"%29").replace(/%26/gi,"&")}function l_(t){return decodeURIComponent(t)}function mS(t){return l_(t.replace(/\+/g,"%20"))}function vS(t){return`${E2(t.path)}${function iN(t){return Object.keys(t).map(n=>`;${E2(n)}=${E2(t[n])}`).join("")}(t.parameters)}`}const oN=/^[^\/()?;=#]+/;function u_(t){const n=t.match(oN);return n?n[0]:""}const sN=/^[^=?&#]+/,uN=/^[^&#]+/;class dN{constructor(n){this.url=n,this.remaining=n}parseRootSegment(){return this.consumeOptional("/"),""===this.remaining||this.peekStartsWith("?")||this.peekStartsWith("#")?new Il([],{}):new Il([],this.parseChildren())}parseQueryParams(){const n={};if(this.consumeOptional("?"))do{this.parseQueryParam(n)}while(this.consumeOptional("&"));return n}parseFragment(){return this.consumeOptional("#")?decodeURIComponent(this.remaining):null}parseChildren(){if(""===this.remaining)return{};this.consumeOptional("/");const n=[];for(this.peekStartsWith("(")||n.push(this.parseSegment());this.peekStartsWith("/")&&!this.peekStartsWith("//")&&!this.peekStartsWith("/(");)this.capture("/"),n.push(this.parseSegment());let e={};this.peekStartsWith("/(")&&(this.capture("/"),e=this.parseParens(!0));let i={};return this.peekStartsWith("(")&&(i=this.parseParens(!1)),(n.length>0||Object.keys(e).length>0)&&(i[Sl]=new Il(n,e)),i}parseSegment(){const n=u_(this.remaining);if(""===n&&this.peekStartsWith(";"))throw new Kr(4009,!1);return this.capture(n),new r1(l_(n),this.parseMatrixParams())}parseMatrixParams(){const n={};for(;this.consumeOptional(";");)this.parseParam(n);return n}parseParam(n){const e=u_(this.remaining);if(!e)return;this.capture(e);let i="";if(this.consumeOptional("=")){const T=u_(this.remaining);T&&(i=T,this.capture(i))}n[l_(e)]=l_(i)}parseQueryParam(n){const e=function lN(t){const n=t.match(sN);return n?n[0]:""}(this.remaining);if(!e)return;this.capture(e);let i="";if(this.consumeOptional("=")){const ne=function cN(t){const n=t.match(uN);return n?n[0]:""}(this.remaining);ne&&(i=ne,this.capture(i))}const T=mS(e),I=mS(i);if(n.hasOwnProperty(T)){let ne=n[T];Array.isArray(ne)||(ne=[ne],n[T]=ne),ne.push(I)}else n[T]=I}parseParens(n){const e={};for(this.capture("(");!this.consumeOptional(")")&&this.remaining.length>0;){const i=u_(this.remaining),T=this.remaining[i.length];if("/"!==T&&")"!==T&&";"!==T)throw new Kr(4010,!1);let I;i.indexOf(":")>-1?(I=i.slice(0,i.indexOf(":")),this.capture(I),this.capture(":")):n&&(I=Sl);const ne=this.parseChildren();e[I]=1===Object.keys(ne).length?ne[Sl]:new Il([],ne),this.consumeOptional("//")}return e}peekStartsWith(n){return this.remaining.startsWith(n)}consumeOptional(n){return!!this.peekStartsWith(n)&&(this.remaining=this.remaining.substring(n.length),!0)}capture(n){if(!this.consumeOptional(n))throw new Kr(4011,!1)}}function P2(t){return t.segments.length>0?new Il([],{[Sl]:t}):t}function c_(t){const n={};for(const i of Object.keys(t.children)){const I=c_(t.children[i]);(I.segments.length>0||I.hasChildren())&&(n[i]=I)}return function fN(t){if(1===t.numberOfChildren&&t.children[Sl]){const n=t.children[Sl];return new Il(t.segments.concat(n.segments),n.children)}return t}(new Il(t.segments,n))}function vv(t){return t instanceof gv}function gN(t,n,e,i,T){if(0===e.length)return P0(n.root,n.root,n.root,i,T);const I=function _S(t){if("string"==typeof t[0]&&1===t.length&&"/"===t[0])return new bS(!0,0,t);let n=0,e=!1;const i=t.reduce((T,I,ne)=>{if("object"==typeof I&&null!=I){if(I.outlets){const he={};return Pd(I.outlets,(Ce,Pe)=>{he[Pe]="string"==typeof Ce?Ce.split("/"):Ce}),[...T,{outlets:he}]}if(I.segmentPath)return[...T,I.segmentPath]}return"string"!=typeof I?[...T,I]:0===ne?(I.split("/").forEach((he,Ce)=>{0==Ce&&"."===he||(0==Ce&&""===he?e=!0:".."===he?n++:""!=he&&T.push(he))}),T):[...T,I]},[]);return new bS(e,n,i)}(e);return I.toRoot()?P0(n.root,n.root,new Il([],{}),i,T):function ne(Ce){const Pe=function vN(t,n,e,i){if(t.isAbsolute)return new L0(n.root,!0,0);if(-1===i)return new L0(e,e===n.root,0);return function xS(t,n,e){let i=t,T=n,I=e;for(;I>T;){if(I-=T,i=i.parent,!i)throw new Kr(4005,!1);T=i.segments.length}return new L0(i,!1,T-I)}(e,i+(a1(t.commands[0])?0:1),t.numberOfDoubleDots)}(I,n,t.snapshot?._urlSegment,Ce),Ye=Pe.processChildren?s1(Pe.segmentGroup,Pe.index,I.commands):I2(Pe.segmentGroup,Pe.index,I.commands);return P0(n.root,Pe.segmentGroup,Ye,i,T)}(t.snapshot?._lastPathIndex)}function a1(t){return"object"==typeof t&&null!=t&&!t.outlets&&!t.segmentPath}function o1(t){return"object"==typeof t&&null!=t&&t.outlets}function P0(t,n,e,i,T){let ne,I={};i&&Pd(i,(Ce,Pe)=>{I[Pe]=Array.isArray(Ce)?Ce.map(Ye=>`${Ye}`):`${Ce}`}),ne=t===n?e:yS(t,n,e);const he=P2(c_(ne));return new gv(he,I,T)}function yS(t,n,e){const i={};return Pd(t.children,(T,I)=>{i[I]=T===n?e:yS(T,n,e)}),new Il(t.segments,i)}class bS{constructor(n,e,i){if(this.isAbsolute=n,this.numberOfDoubleDots=e,this.commands=i,n&&i.length>0&&a1(i[0]))throw new Kr(4003,!1);const T=i.find(o1);if(T&&T!==lS(i))throw new Kr(4004,!1)}toRoot(){return this.isAbsolute&&1===this.commands.length&&"/"==this.commands[0]}}class L0{constructor(n,e,i){this.segmentGroup=n,this.processChildren=e,this.index=i}}function I2(t,n,e){if(t||(t=new Il([],{})),0===t.segments.length&&t.hasChildren())return s1(t,n,e);const i=function bN(t,n,e){let i=0,T=n;const I={match:!1,pathIndex:0,commandIndex:0};for(;T<t.segments.length;){if(i>=e.length)return I;const ne=t.segments[T],he=e[i];if(o1(he))break;const Ce=`${he}`,Pe=i<e.length-1?e[i+1]:null;if(T>0&&void 0===Ce)break;if(Ce&&Pe&&"object"==typeof Pe&&void 0===Pe.outlets){if(!CS(Ce,Pe,ne))return I;i+=2}else{if(!CS(Ce,{},ne))return I;i++}T++}return{match:!0,pathIndex:T,commandIndex:i}}(t,n,e),T=e.slice(i.commandIndex);if(i.match&&i.pathIndex<t.segments.length){const I=new Il(t.segments.slice(0,i.pathIndex),{});return I.children[Sl]=new Il(t.segments.slice(i.pathIndex),t.children),s1(I,0,T)}return i.match&&0===T.length?new Il(t.segments,{}):i.match&&!t.hasChildren()?R2(t,n,e):i.match?s1(t,0,T):R2(t,n,e)}function s1(t,n,e){if(0===e.length)return new Il(t.segments,{});{const i=function yN(t){return o1(t[0])?t[0].outlets:{[Sl]:t}}(e),T={};return Pd(i,(I,ne)=>{"string"==typeof I&&(I=[I]),null!==I&&(T[ne]=I2(t.children[ne],n,I))}),Pd(t.children,(I,ne)=>{void 0===i[ne]&&(T[ne]=I)}),new Il(t.segments,T)}}function R2(t,n,e){const i=t.segments.slice(0,n);let T=0;for(;T<e.length;){const I=e[T];if(o1(I)){const Ce=_N(I.outlets);return new Il(i,Ce)}if(0===T&&a1(e[0])){i.push(new r1(t.segments[n].path,wS(e[0]))),T++;continue}const ne=o1(I)?I.outlets[Sl]:`${I}`,he=T<e.length-1?e[T+1]:null;ne&&he&&a1(he)?(i.push(new r1(ne,wS(he))),T+=2):(i.push(new r1(ne,{})),T++)}return new Il(i,{})}function _N(t){const n={};return Pd(t,(e,i)=>{"string"==typeof e&&(e=[e]),null!==e&&(n[i]=R2(new Il([],{}),0,e))}),n}function wS(t){const n={};return Pd(t,(e,i)=>n[i]=`${e}`),n}function CS(t,n,e){return t==e.path&&Sp(n,e.parameters)}class gg{constructor(n,e){this.id=n,this.url=e}}class O2 extends gg{constructor(n,e,i="imperative",T=null){super(n,e),this.type=0,this.navigationTrigger=i,this.restoredState=T}toString(){return`NavigationStart(id: ${this.id}, url: '${this.url}')`}}class yv extends gg{constructor(n,e,i){super(n,e),this.urlAfterRedirects=i,this.type=1}toString(){return`NavigationEnd(id: ${this.id}, url: '${this.url}', urlAfterRedirects: '${this.urlAfterRedirects}')`}}class d_ extends gg{constructor(n,e,i,T){super(n,e),this.reason=i,this.code=T,this.type=2}toString(){return`NavigationCancel(id: ${this.id}, url: '${this.url}')`}}class TS extends gg{constructor(n,e,i,T){super(n,e),this.error=i,this.target=T,this.type=3}toString(){return`NavigationError(id: ${this.id}, url: '${this.url}', error: ${this.error})`}}class xN extends gg{constructor(n,e,i,T){super(n,e),this.urlAfterRedirects=i,this.state=T,this.type=4}toString(){return`RoutesRecognized(id: ${this.id}, url: '${this.url}', urlAfterRedirects: '${this.urlAfterRedirects}', state: ${this.state})`}}class wN extends gg{constructor(n,e,i,T){super(n,e),this.urlAfterRedirects=i,this.state=T,this.type=7}toString(){return`GuardsCheckStart(id: ${this.id}, url: '${this.url}', urlAfterRedirects: '${this.urlAfterRedirects}', state: ${this.state})`}}class CN extends gg{constructor(n,e,i,T,I){super(n,e),this.urlAfterRedirects=i,this.state=T,this.shouldActivate=I,this.type=8}toString(){return`GuardsCheckEnd(id: ${this.id}, url: '${this.url}', urlAfterRedirects: '${this.urlAfterRedirects}', state: ${this.state}, shouldActivate: ${this.shouldActivate})`}}class TN extends gg{constructor(n,e,i,T){super(n,e),this.urlAfterRedirects=i,this.state=T,this.type=5}toString(){return`ResolveStart(id: ${this.id}, url: '${this.url}', urlAfterRedirects: '${this.urlAfterRedirects}', state: ${this.state})`}}class kN extends gg{constructor(n,e,i,T){super(n,e),this.urlAfterRedirects=i,this.state=T,this.type=6}toString(){return`ResolveEnd(id: ${this.id}, url: '${this.url}', urlAfterRedirects: '${this.urlAfterRedirects}', state: ${this.state})`}}class AN{constructor(n){this.route=n,this.type=9}toString(){return`RouteConfigLoadStart(path: ${this.route.path})`}}class MN{constructor(n){this.route=n,this.type=10}toString(){return`RouteConfigLoadEnd(path: ${this.route.path})`}}class SN{constructor(n){this.snapshot=n,this.type=11}toString(){return`ChildActivationStart(path: '${this.snapshot.routeConfig&&this.snapshot.routeConfig.path||""}')`}}class DN{constructor(n){this.snapshot=n,this.type=12}toString(){return`ChildActivationEnd(path: '${this.snapshot.routeConfig&&this.snapshot.routeConfig.path||""}')`}}class EN{constructor(n){this.snapshot=n,this.type=13}toString(){return`ActivationStart(path: '${this.snapshot.routeConfig&&this.snapshot.routeConfig.path||""}')`}}class PN{constructor(n){this.snapshot=n,this.type=14}toString(){return`ActivationEnd(path: '${this.snapshot.routeConfig&&this.snapshot.routeConfig.path||""}')`}}class kS{constructor(n,e,i){this.routerEvent=n,this.position=e,this.anchor=i,this.type=15}toString(){return`Scroll(anchor: '${this.anchor}', position: '${this.position?`${this.position[0]}, ${this.position[1]}`:null}')`}}class AS{constructor(n){this._root=n}get root(){return this._root.value}parent(n){const e=this.pathFromRoot(n);return e.length>1?e[e.length-2]:null}children(n){const e=F2(n,this._root);return e?e.children.map(i=>i.value):[]}firstChild(n){const e=F2(n,this._root);return e&&e.children.length>0?e.children[0].value:null}siblings(n){const e=N2(n,this._root);return e.length<2?[]:e[e.length-2].children.map(T=>T.value).filter(T=>T!==n)}pathFromRoot(n){return N2(n,this._root).map(e=>e.value)}}function F2(t,n){if(t===n.value)return n;for(const e of n.children){const i=F2(t,e);if(i)return i}return null}function N2(t,n){if(t===n.value)return[n];for(const e of n.children){const i=N2(t,e);if(i.length)return i.unshift(n),i}return[]}class mg{constructor(n,e){this.value=n,this.children=e}toString(){return`TreeNode(${this.value})`}}function I0(t){const n={};return t&&t.children.forEach(e=>n[e.value.outlet]=e),n}class MS extends AS{constructor(n,e){super(n),this.snapshot=e,B2(this,n)}toString(){return this.snapshot.toString()}}function SS(t,n){const e=function IN(t,n){const ne=new f_([],{},{},"",{},Sl,n,null,t.root,-1,{});return new ES("",new mg(ne,[]))}(t,n),i=new Wc([new r1("",{})]),T=new Wc({}),I=new Wc({}),ne=new Wc({}),he=new Wc(""),Ce=new pm(i,T,ne,he,I,Sl,n,e.root);return Ce.snapshot=e.root,new MS(new mg(Ce,[]),e)}class pm{constructor(n,e,i,T,I,ne,he,Ce){this.url=n,this.params=e,this.queryParams=i,this.fragment=T,this.data=I,this.outlet=ne,this.component=he,this.title=this.data?.pipe(ue(Pe=>Pe[n1]))??us(void 0),this._futureSnapshot=Ce}get routeConfig(){return this._futureSnapshot.routeConfig}get root(){return this._routerState.root}get parent(){return this._routerState.parent(this)}get firstChild(){return this._routerState.firstChild(this)}get children(){return this._routerState.children(this)}get pathFromRoot(){return this._routerState.pathFromRoot(this)}get paramMap(){return this._paramMap||(this._paramMap=this.params.pipe(ue(n=>E0(n)))),this._paramMap}get queryParamMap(){return this._queryParamMap||(this._queryParamMap=this.queryParams.pipe(ue(n=>E0(n)))),this._queryParamMap}toString(){return this.snapshot?this.snapshot.toString():`Future(${this._futureSnapshot})`}}function DS(t,n="emptyOnly"){const e=t.pathFromRoot;let i=0;if("always"!==n)for(i=e.length-1;i>=1;){const T=e[i],I=e[i-1];if(T.routeConfig&&""===T.routeConfig.path)i--;else{if(I.component)break;i--}}return function RN(t){return t.reduce((n,e)=>({params:{...n.params,...e.params},data:{...n.data,...e.data},resolve:{...e.data,...n.resolve,...e.routeConfig?.data,...e._resolvedData}}),{params:{},data:{},resolve:{}})}(e.slice(i))}class f_{constructor(n,e,i,T,I,ne,he,Ce,Pe,Ye,st,wt){this.url=n,this.params=e,this.queryParams=i,this.fragment=T,this.data=I,this.outlet=ne,this.component=he,this.title=this.data?.[n1],this.routeConfig=Ce,this._urlSegment=Pe,this._lastPathIndex=Ye,this._correctedLastPathIndex=wt??Ye,this._resolve=st}get root(){return this._routerState.root}get parent(){return this._routerState.parent(this)}get firstChild(){return this._routerState.firstChild(this)}get children(){return this._routerState.children(this)}get pathFromRoot(){return this._routerState.pathFromRoot(this)}get paramMap(){return this._paramMap||(this._paramMap=E0(this.params)),this._paramMap}get queryParamMap(){return this._queryParamMap||(this._queryParamMap=E0(this.queryParams)),this._queryParamMap}toString(){return`Route(url:'${this.url.map(i=>i.toString()).join("/")}', path:'${this.routeConfig?this.routeConfig.path:""}')`}}class ES extends AS{constructor(n,e){super(e),this.url=n,B2(this,e)}toString(){return PS(this._root)}}function B2(t,n){n.value._routerState=t,n.children.forEach(e=>B2(t,e))}function PS(t){const n=t.children.length>0?` { ${t.children.map(PS).join(", ")} } `:"";return`${t.value}${n}`}function z2(t){if(t.snapshot){const n=t.snapshot,e=t._futureSnapshot;t.snapshot=e,Sp(n.queryParams,e.queryParams)||t.queryParams.next(e.queryParams),n.fragment!==e.fragment&&t.fragment.next(e.fragment),Sp(n.params,e.params)||t.params.next(e.params),function JF(t,n){if(t.length!==n.length)return!1;for(let e=0;e<t.length;++e)if(!Sp(t[e],n[e]))return!1;return!0}(n.url,e.url)||t.url.next(e.url),Sp(n.data,e.data)||t.data.next(e.data)}else t.snapshot=t._futureSnapshot,t.data.next(t._futureSnapshot.data)}function H2(t,n){const e=Sp(t.params,n.params)&&function eN(t,n){return mv(t,n)&&t.every((e,i)=>Sp(e.parameters,n[i].parameters))}(t.url,n.url);return e&&!(!t.parent!=!n.parent)&&(!t.parent||H2(t.parent,n.parent))}function l1(t,n,e){if(e&&t.shouldReuseRoute(n.value,e.value.snapshot)){const i=e.value;i._futureSnapshot=n.value;const T=function FN(t,n,e){return n.children.map(i=>{for(const T of e.children)if(t.shouldReuseRoute(i.value,T.value.snapshot))return l1(t,i,T);return l1(t,i)})}(t,n,e);return new mg(i,T)}{if(t.shouldAttach(n.value)){const I=t.retrieve(n.value);if(null!==I){const ne=I.route;return ne.value._futureSnapshot=n.value,ne.children=n.children.map(he=>l1(t,he)),ne}}const i=function NN(t){return new pm(new Wc(t.url),new Wc(t.params),new Wc(t.queryParams),new Wc(t.fragment),new Wc(t.data),t.outlet,t.component,t)}(n.value),T=n.children.map(I=>l1(t,I));return new mg(i,T)}}const G2="ngNavigationCancelingError";function LS(t,n){const{redirectTo:e,navigationBehaviorOptions:i}=vv(n)?{redirectTo:n,navigationBehaviorOptions:void 0}:n,T=IS(!1,0,n);return T.url=e,T.navigationBehaviorOptions=i,T}function IS(t,n,e){const i=new Error("NavigationCancelingError: "+(t||""));return i[G2]=!0,i.cancellationCode=n,e&&(i.url=e),i}function RS(t){return OS(t)&&vv(t.url)}function OS(t){return t&&t[G2]}class BN{constructor(){this.outlet=null,this.route=null,this.resolver=null,this.injector=null,this.children=new u1,this.attachRef=null}}let u1=(()=>{class t{constructor(){this.contexts=new Map}onChildOutletCreated(e,i){const T=this.getOrCreateContext(e);T.outlet=i,this.contexts.set(e,T)}onChildOutletDestroyed(e){const i=this.getContext(e);i&&(i.outlet=null,i.attachRef=null)}onOutletDeactivated(){const e=this.contexts;return this.contexts=new Map,e}onOutletReAttached(e){this.contexts=e}getOrCreateContext(e){let i=this.getContext(e);return i||(i=new BN,this.contexts.set(e,i)),i}getContext(e){return this.contexts.get(e)||null}}return t.\u0275fac=function(e){return new(e||t)},t.\u0275prov=ar({token:t,factory:t.\u0275fac,providedIn:"root"}),t})();const h_=!1;let V2=(()=>{class t{constructor(e,i,T,I,ne){this.parentContexts=e,this.location=i,this.changeDetector=I,this.environmentInjector=ne,this.activated=null,this._activatedRoute=null,this.activateEvents=new Ma,this.deactivateEvents=new Ma,this.attachEvents=new Ma,this.detachEvents=new Ma,this.name=T||Sl,e.onChildOutletCreated(this.name,this)}ngOnDestroy(){this.parentContexts.getContext(this.name)?.outlet===this&&this.parentContexts.onChildOutletDestroyed(this.name)}ngOnInit(){if(!this.activated){const e=this.parentContexts.getContext(this.name);e&&e.route&&(e.attachRef?this.attach(e.attachRef,e.route):this.activateWith(e.route,e.injector))}}get isActivated(){return!!this.activated}get component(){if(!this.activated)throw new Kr(4012,h_);return this.activated.instance}get activatedRoute(){if(!this.activated)throw new Kr(4012,h_);return this._activatedRoute}get activatedRouteData(){return this._activatedRoute?this._activatedRoute.snapshot.data:{}}detach(){if(!this.activated)throw new Kr(4012,h_);this.location.detach();const e=this.activated;return this.activated=null,this._activatedRoute=null,this.detachEvents.emit(e.instance),e}attach(e,i){this.activated=e,this._activatedRoute=i,this.location.insert(e.hostView),this.attachEvents.emit(e.instance)}deactivate(){if(this.activated){const e=this.component;this.activated.destroy(),this.activated=null,this._activatedRoute=null,this.deactivateEvents.emit(e)}}activateWith(e,i){if(this.isActivated)throw new Kr(4013,h_);this._activatedRoute=e;const T=this.location,ne=e._futureSnapshot.component,he=this.parentContexts.getOrCreateContext(this.name).children,Ce=new zN(e,he,T.injector);if(i&&function HN(t){return!!t.resolveComponentFactory}(i)){const Pe=i.resolveComponentFactory(ne);this.activated=T.createComponent(Pe,T.length,Ce)}else this.activated=T.createComponent(ne,{index:T.length,injector:Ce,environmentInjector:i??this.environmentInjector});this.changeDetector.markForCheck(),this.activateEvents.emit(this.activated.instance)}}return t.\u0275fac=function(e){return new(e||t)(rr(u1),rr(kf),yl("name"),rr(Mf),rr(Yu))},t.\u0275dir=Ha({type:t,selectors:[["router-outlet"]],outputs:{activateEvents:"activate",deactivateEvents:"deactivate",attachEvents:"attach",detachEvents:"detach"},exportAs:["outlet"],standalone:!0}),t})();class zN{constructor(n,e,i){this.route=n,this.childContexts=e,this.parent=i}get(n,e){return n===pm?this.route:n===u1?this.childContexts:this.parent.get(n,e)}}let U2=(()=>{class t{}return t.\u0275fac=function(e){return new(e||t)},t.\u0275cmp=Ba({type:t,selectors:[["ng-component"]],standalone:!0,features:[BA],decls:1,vars:0,template:function(e,i){1&e&&Xi(0,"router-outlet")},dependencies:[V2],encapsulation:2}),t})();function FS(t,n){return t.providers&&!t._injector&&(t._injector=Sb(t.providers,n,`Route: ${t.path}`)),t._injector??n}function W2(t){const n=t.children&&t.children.map(W2),e=n?{...t,children:n}:{...t};return!e.component&&!e.loadComponent&&(n||e.loadChildren)&&e.outlet&&e.outlet!==Sl&&(e.component=U2),e}function dh(t){return t.outlet||Sl}function NS(t,n){const e=t.filter(i=>dh(i)===n);return e.push(...t.filter(i=>dh(i)!==n)),e}function c1(t){if(!t)return null;if(t.routeConfig?._injector)return t.routeConfig._injector;for(let n=t.parent;n;n=n.parent){const e=n.routeConfig;if(e?._loadedInjector)return e._loadedInjector;if(e?._injector)return e._injector}return null}class WN{constructor(n,e,i,T){this.routeReuseStrategy=n,this.futureState=e,this.currState=i,this.forwardEvent=T}activate(n){const e=this.futureState._root,i=this.currState?this.currState._root:null;this.deactivateChildRoutes(e,i,n),z2(this.futureState.root),this.activateChildRoutes(e,i,n)}deactivateChildRoutes(n,e,i){const T=I0(e);n.children.forEach(I=>{const ne=I.value.outlet;this.deactivateRoutes(I,T[ne],i),delete T[ne]}),Pd(T,(I,ne)=>{this.deactivateRouteAndItsChildren(I,i)})}deactivateRoutes(n,e,i){const T=n.value,I=e?e.value:null;if(T===I)if(T.component){const ne=i.getContext(T.outlet);ne&&this.deactivateChildRoutes(n,e,ne.children)}else this.deactivateChildRoutes(n,e,i);else I&&this.deactivateRouteAndItsChildren(e,i)}deactivateRouteAndItsChildren(n,e){n.value.component&&this.routeReuseStrategy.shouldDetach(n.value.snapshot)?this.detachAndStoreRouteSubtree(n,e):this.deactivateRouteAndOutlet(n,e)}detachAndStoreRouteSubtree(n,e){const i=e.getContext(n.value.outlet),T=i&&n.value.component?i.children:e,I=I0(n);for(const ne of Object.keys(I))this.deactivateRouteAndItsChildren(I[ne],T);if(i&&i.outlet){const ne=i.outlet.detach(),he=i.children.onOutletDeactivated();this.routeReuseStrategy.store(n.value.snapshot,{componentRef:ne,route:n,contexts:he})}}deactivateRouteAndOutlet(n,e){const i=e.getContext(n.value.outlet),T=i&&n.value.component?i.children:e,I=I0(n);for(const ne of Object.keys(I))this.deactivateRouteAndItsChildren(I[ne],T);i&&i.outlet&&(i.outlet.deactivate(),i.children.onOutletDeactivated(),i.attachRef=null,i.resolver=null,i.route=null)}activateChildRoutes(n,e,i){const T=I0(e);n.children.forEach(I=>{this.activateRoutes(I,T[I.value.outlet],i),this.forwardEvent(new PN(I.value.snapshot))}),n.children.length&&this.forwardEvent(new DN(n.value.snapshot))}activateRoutes(n,e,i){const T=n.value,I=e?e.value:null;if(z2(T),T===I)if(T.component){const ne=i.getOrCreateContext(T.outlet);this.activateChildRoutes(n,e,ne.children)}else this.activateChildRoutes(n,e,i);else if(T.component){const ne=i.getOrCreateContext(T.outlet);if(this.routeReuseStrategy.shouldAttach(T.snapshot)){const he=this.routeReuseStrategy.retrieve(T.snapshot);this.routeReuseStrategy.store(T.snapshot,null),ne.children.onOutletReAttached(he.contexts),ne.attachRef=he.componentRef,ne.route=he.route.value,ne.outlet&&ne.outlet.attach(he.componentRef,he.route.value),z2(he.route.value),this.activateChildRoutes(n,null,ne.children)}else{const he=c1(T.snapshot),Ce=he?.get(lf)??null;ne.attachRef=null,ne.route=T,ne.resolver=Ce,ne.injector=he,ne.outlet&&ne.outlet.activateWith(T,ne.injector),this.activateChildRoutes(n,null,ne.children)}}else this.activateChildRoutes(n,null,i)}}class BS{constructor(n){this.path=n,this.route=this.path[this.path.length-1]}}class p_{constructor(n,e){this.component=n,this.route=e}}function qN(t,n,e){const i=t._root;return d1(i,n?n._root:null,e,[i.value])}function R0(t,n){const e=Symbol(),i=n.get(t,e);return i===e?"function"!=typeof t||function Pi(t){return null!==li(t)}(t)?n.get(t):t:i}function d1(t,n,e,i,T={canDeactivateChecks:[],canActivateChecks:[]}){const I=I0(n);return t.children.forEach(ne=>{(function YN(t,n,e,i,T={canDeactivateChecks:[],canActivateChecks:[]}){const I=t.value,ne=n?n.value:null,he=e?e.getContext(t.value.outlet):null;if(ne&&I.routeConfig===ne.routeConfig){const Ce=function JN(t,n,e){if("function"==typeof e)return e(t,n);switch(e){case"pathParamsChange":return!mv(t.url,n.url);case"pathParamsOrQueryParamsChange":return!mv(t.url,n.url)||!Sp(t.queryParams,n.queryParams);case"always":return!0;case"paramsOrQueryParamsChange":return!H2(t,n)||!Sp(t.queryParams,n.queryParams);default:return!H2(t,n)}}(ne,I,I.routeConfig.runGuardsAndResolvers);Ce?T.canActivateChecks.push(new BS(i)):(I.data=ne.data,I._resolvedData=ne._resolvedData),d1(t,n,I.component?he?he.children:null:e,i,T),Ce&&he&&he.outlet&&he.outlet.isActivated&&T.canDeactivateChecks.push(new p_(he.outlet.component,ne))}else ne&&f1(n,he,T),T.canActivateChecks.push(new BS(i)),d1(t,null,I.component?he?he.children:null:e,i,T)})(ne,I[ne.value.outlet],e,i.concat([ne.value]),T),delete I[ne.value.outlet]}),Pd(I,(ne,he)=>f1(ne,e.getContext(he),T)),T}function f1(t,n,e){const i=I0(t),T=t.value;Pd(i,(I,ne)=>{f1(I,T.component?n?n.children.getContext(ne):null:n,e)}),e.canDeactivateChecks.push(new p_(T.component&&n&&n.outlet&&n.outlet.isActivated?n.outlet.component:null,T))}function h1(t){return"function"==typeof t}function q2(t){return t instanceof t_||"EmptyError"===t?.name}const g_=Symbol("INITIAL_VALUE");function O0(){return Df(t=>n_(t.map(n=>n.pipe(fd(1),r_(g_)))).pipe(ue(n=>{for(const e of n)if(!0!==e){if(e===g_)return g_;if(!1===e||e instanceof gv)return e}return!0}),qc(n=>n!==g_),fd(1)))}function zS(t){return function F(...t){return j(t)}(sc(n=>{if(vv(n))throw LS(0,n)}),ue(n=>!0===n))}const K2={matched:!1,consumedSegments:[],remainingSegments:[],parameters:{},positionalParamSegments:{}};function HS(t,n,e,i,T){const I=Y2(t,n,e);return I.matched?function fB(t,n,e,i){const T=n.canMatch;return T&&0!==T.length?us(T.map(ne=>{const he=R0(ne,t);return hm(function tB(t){return t&&h1(t.canMatch)}(he)?he.canMatch(n,e):t.runInContext(()=>he(n,e)))})).pipe(O0(),zS()):us(!0)}(i=FS(n,i),n,e).pipe(ue(ne=>!0===ne?I:{...K2})):us(I)}function Y2(t,n,e){if(""===n.path)return"full"===n.pathMatch&&(t.hasChildren()||e.length>0)?{...K2}:{matched:!0,consumedSegments:[],remainingSegments:e,parameters:{},positionalParamSegments:{}};const T=(n.matcher||YF)(e,t,n);if(!T)return{...K2};const I={};Pd(T.posParams,(he,Ce)=>{I[Ce]=he.path});const ne=T.consumed.length>0?{...I,...T.consumed[T.consumed.length-1].parameters}:I;return{matched:!0,consumedSegments:T.consumed,remainingSegments:e.slice(T.consumed.length),parameters:ne,positionalParamSegments:T.posParams??{}}}function m_(t,n,e,i,T="corrected"){if(e.length>0&&function gB(t,n,e){return e.some(i=>v_(t,n,i)&&dh(i)!==Sl)}(t,e,i)){const ne=new Il(n,function pB(t,n,e,i){const T={};T[Sl]=i,i._sourceSegment=t,i._segmentIndexShift=n.length;for(const I of e)if(""===I.path&&dh(I)!==Sl){const ne=new Il([],{});ne._sourceSegment=t,ne._segmentIndexShift=n.length,T[dh(I)]=ne}return T}(t,n,i,new Il(e,t.children)));return ne._sourceSegment=t,ne._segmentIndexShift=n.length,{segmentGroup:ne,slicedSegments:[]}}if(0===e.length&&function mB(t,n,e){return e.some(i=>v_(t,n,i))}(t,e,i)){const ne=new Il(t.segments,function hB(t,n,e,i,T,I){const ne={};for(const he of i)if(v_(t,e,he)&&!T[dh(he)]){const Ce=new Il([],{});Ce._sourceSegment=t,Ce._segmentIndexShift="legacy"===I?t.segments.length:n.length,ne[dh(he)]=Ce}return{...T,...ne}}(t,n,e,i,t.children,T));return ne._sourceSegment=t,ne._segmentIndexShift=n.length,{segmentGroup:ne,slicedSegments:e}}const I=new Il(t.segments,t.children);return I._sourceSegment=t,I._segmentIndexShift=n.length,{segmentGroup:I,slicedSegments:e}}function v_(t,n,e){return(!(t.hasChildren()||n.length>0)||"full"!==e.pathMatch)&&""===e.path}function GS(t,n,e,i){return!!(dh(t)===i||i!==Sl&&v_(n,e,t))&&("**"===t.path||Y2(n,t,e).matched)}function VS(t,n,e){return 0===n.length&&!t.children[e]}const y_=!1;class b_{constructor(n){this.segmentGroup=n||null}}class US{constructor(n){this.urlTree=n}}function p1(t){return t1(new b_(t))}function jS(t){return t1(new US(t))}class _B{constructor(n,e,i,T,I){this.injector=n,this.configLoader=e,this.urlSerializer=i,this.urlTree=T,this.config=I,this.allowRedirects=!0}apply(){const n=m_(this.urlTree.root,[],[],this.config).segmentGroup,e=new Il(n.segments,n.children);return this.expandSegmentGroup(this.injector,this.config,e,Sl).pipe(ue(I=>this.createUrlTree(c_(I),this.urlTree.queryParams,this.urlTree.fragment))).pipe(pg(I=>{if(I instanceof US)return this.allowRedirects=!1,this.match(I.urlTree);throw I instanceof b_?this.noMatchError(I):I}))}match(n){return this.expandSegmentGroup(this.injector,this.config,n.root,Sl).pipe(ue(T=>this.createUrlTree(c_(T),n.queryParams,n.fragment))).pipe(pg(T=>{throw T instanceof b_?this.noMatchError(T):T}))}noMatchError(n){return new Kr(4002,y_)}createUrlTree(n,e,i){const T=P2(n);return new gv(T,e,i)}expandSegmentGroup(n,e,i,T){return 0===i.segments.length&&i.hasChildren()?this.expandChildren(n,e,i).pipe(ue(I=>new Il([],I))):this.expandSegment(n,i,e,i.segments,T,!0)}expandChildren(n,e,i){const T=[];for(const I of Object.keys(i.children))"primary"===I?T.unshift(I):T.push(I);return nr(T).pipe(fm(I=>{const ne=i.children[I],he=NS(e,I);return this.expandSegmentGroup(n,he,ne,I).pipe(ue(Ce=>({segment:Ce,outlet:I})))}),rS((I,ne)=>(I[ne.outlet]=ne.segment,I),{}),iS())}expandSegment(n,e,i,T,I,ne){return nr(i).pipe(fm(he=>this.expandSegmentAgainstRoute(n,e,i,he,T,I,ne).pipe(pg(Pe=>{if(Pe instanceof b_)return us(null);throw Pe}))),dm(he=>!!he),pg((he,Ce)=>{if(q2(he))return VS(e,T,I)?us(new Il([],{})):p1(e);throw he}))}expandSegmentAgainstRoute(n,e,i,T,I,ne,he){return GS(T,e,I,ne)?void 0===T.redirectTo?this.matchSegmentAgainstRoute(n,e,T,I,ne):he&&this.allowRedirects?this.expandSegmentAgainstRouteUsingRedirect(n,e,i,T,I,ne):p1(e):p1(e)}expandSegmentAgainstRouteUsingRedirect(n,e,i,T,I,ne){return"**"===T.path?this.expandWildCardWithParamsAgainstRouteUsingRedirect(n,i,T,ne):this.expandRegularSegmentAgainstRouteUsingRedirect(n,e,i,T,I,ne)}expandWildCardWithParamsAgainstRouteUsingRedirect(n,e,i,T){const I=this.applyRedirectCommands([],i.redirectTo,{});return i.redirectTo.startsWith("/")?jS(I):this.lineralizeSegments(i,I).pipe(mt(ne=>{const he=new Il(ne,{});return this.expandSegment(n,he,e,ne,T,!1)}))}expandRegularSegmentAgainstRouteUsingRedirect(n,e,i,T,I,ne){const{matched:he,consumedSegments:Ce,remainingSegments:Pe,positionalParamSegments:Ye}=Y2(e,T,I);if(!he)return p1(e);const st=this.applyRedirectCommands(Ce,T.redirectTo,Ye);return T.redirectTo.startsWith("/")?jS(st):this.lineralizeSegments(T,st).pipe(mt(wt=>this.expandSegment(n,e,i,wt.concat(Pe),ne,!1)))}matchSegmentAgainstRoute(n,e,i,T,I){return"**"===i.path?(n=FS(i,n),i.loadChildren?(i._loadedRoutes?us({routes:i._loadedRoutes,injector:i._loadedInjector}):this.configLoader.loadChildren(n,i)).pipe(ue(he=>(i._loadedRoutes=he.routes,i._loadedInjector=he.injector,new Il(T,{})))):us(new Il(T,{}))):HS(e,i,T,n).pipe(Df(({matched:ne,consumedSegments:he,remainingSegments:Ce})=>ne?this.getChildConfig(n=i._injector??n,i,T).pipe(mt(Ye=>{const st=Ye.injector??n,wt=Ye.routes,{segmentGroup:Lt,slicedSegments:gn}=m_(e,he,Ce,wt),jn=new Il(Lt.segments,Lt.children);if(0===gn.length&&jn.hasChildren())return this.expandChildren(st,wt,jn).pipe(ue(Vr=>new Il(he,Vr)));if(0===wt.length&&0===gn.length)return us(new Il(he,{}));const cr=dh(i)===I;return this.expandSegment(st,jn,wt,gn,cr?Sl:I,!0).pipe(ue(Ir=>new Il(he.concat(Ir.segments),Ir.children)))})):p1(e)))}getChildConfig(n,e,i){return e.children?us({routes:e.children,injector:n}):e.loadChildren?void 0!==e._loadedRoutes?us({routes:e._loadedRoutes,injector:e._loadedInjector}):function dB(t,n,e,i){const T=n.canLoad;return void 0===T||0===T.length?us(!0):us(T.map(ne=>{const he=R0(ne,t);return hm(function ZN(t){return t&&h1(t.canLoad)}(he)?he.canLoad(n,e):t.runInContext(()=>he(n,e)))})).pipe(O0(),zS())}(n,e,i).pipe(mt(T=>T?this.configLoader.loadChildren(n,e).pipe(sc(I=>{e._loadedRoutes=I.routes,e._loadedInjector=I.injector})):function yB(t){return t1(IS(y_,3))}())):us({routes:[],injector:n})}lineralizeSegments(n,e){let i=[],T=e.root;for(;;){if(i=i.concat(T.segments),0===T.numberOfChildren)return us(i);if(T.numberOfChildren>1||!T.children[Sl])return t1(new Kr(4e3,y_));T=T.children[Sl]}}applyRedirectCommands(n,e,i){return this.applyRedirectCreateUrlTree(e,this.urlSerializer.parse(e),n,i)}applyRedirectCreateUrlTree(n,e,i,T){const I=this.createSegmentGroup(n,e.root,i,T);return new gv(I,this.createQueryParams(e.queryParams,this.urlTree.queryParams),e.fragment)}createQueryParams(n,e){const i={};return Pd(n,(T,I)=>{if("string"==typeof T&&T.startsWith(":")){const he=T.substring(1);i[I]=e[he]}else i[I]=T}),i}createSegmentGroup(n,e,i,T){const I=this.createSegments(n,e.segments,i,T);let ne={};return Pd(e.children,(he,Ce)=>{ne[Ce]=this.createSegmentGroup(n,he,i,T)}),new Il(I,ne)}createSegments(n,e,i,T){return e.map(I=>I.path.startsWith(":")?this.findPosParam(n,I,T):this.findOrReturn(I,i))}findPosParam(n,e,i){const T=i[e.path.substring(1)];if(!T)throw new Kr(4001,y_);return T}findOrReturn(n,e){let i=0;for(const T of e){if(T.path===n.path)return e.splice(i),T;i++}return n}}class wB{}class kB{constructor(n,e,i,T,I,ne,he,Ce){this.injector=n,this.rootComponentType=e,this.config=i,this.urlTree=T,this.url=I,this.paramsInheritanceStrategy=ne,this.relativeLinkResolution=he,this.urlSerializer=Ce}recognize(){const n=m_(this.urlTree.root,[],[],this.config.filter(e=>void 0===e.redirectTo),this.relativeLinkResolution).segmentGroup;return this.processSegmentGroup(this.injector,this.config,n,Sl).pipe(ue(e=>{if(null===e)return null;const i=new f_([],Object.freeze({}),Object.freeze({...this.urlTree.queryParams}),this.urlTree.fragment,{},Sl,this.rootComponentType,null,this.urlTree.root,-1,{}),T=new mg(i,e),I=new ES(this.url,T);return this.inheritParamsAndData(I._root),I}))}inheritParamsAndData(n){const e=n.value,i=DS(e,this.paramsInheritanceStrategy);e.params=Object.freeze(i.params),e.data=Object.freeze(i.data),n.children.forEach(T=>this.inheritParamsAndData(T))}processSegmentGroup(n,e,i,T){return 0===i.segments.length&&i.hasChildren()?this.processChildren(n,e,i):this.processSegment(n,e,i,i.segments,T)}processChildren(n,e,i){return nr(Object.keys(i.children)).pipe(fm(T=>{const I=i.children[T],ne=NS(e,T);return this.processSegmentGroup(n,ne,I,T)}),rS((T,I)=>T&&I?(T.push(...I),T):null),function qF(t,n=!1){return q((e,i)=>{let T=0;e.subscribe(K(i,I=>{const ne=t(I,T++);(ne||n)&&i.next(I),!ne&&i.complete()}))})}(T=>null!==T),i_(null),iS(),ue(T=>{if(null===T)return null;const I=WS(T);return function AB(t){t.sort((n,e)=>n.value.outlet===Sl?-1:e.value.outlet===Sl?1:n.value.outlet.localeCompare(e.value.outlet))}(I),I}))}processSegment(n,e,i,T,I){return nr(e).pipe(fm(ne=>this.processSegmentAgainstRoute(ne._injector??n,ne,i,T,I)),dm(ne=>!!ne),pg(ne=>{if(q2(ne))return VS(i,T,I)?us([]):us(null);throw ne}))}processSegmentAgainstRoute(n,e,i,T,I){if(e.redirectTo||!GS(e,i,T,I))return us(null);let ne;if("**"===e.path){const he=T.length>0?lS(T).parameters:{},Ce=KS(i)+T.length;ne=us({snapshot:new f_(T,he,Object.freeze({...this.urlTree.queryParams}),this.urlTree.fragment,JS(e),dh(e),e.component??e._loadedComponent??null,e,qS(i),Ce,$S(e),Ce),consumedSegments:[],remainingSegments:[]})}else ne=HS(i,e,T,n).pipe(ue(({matched:he,consumedSegments:Ce,remainingSegments:Pe,parameters:Ye})=>{if(!he)return null;const st=KS(i)+Ce.length;return{snapshot:new f_(Ce,Ye,Object.freeze({...this.urlTree.queryParams}),this.urlTree.fragment,JS(e),dh(e),e.component??e._loadedComponent??null,e,qS(i),st,$S(e),st),consumedSegments:Ce,remainingSegments:Pe}}));return ne.pipe(Df(he=>{if(null===he)return us(null);const{snapshot:Ce,consumedSegments:Pe,remainingSegments:Ye}=he;n=e._injector??n;const st=e._loadedInjector??n,wt=function MB(t){return t.children?t.children:t.loadChildren?t._loadedRoutes:[]}(e),{segmentGroup:Lt,slicedSegments:gn}=m_(i,Pe,Ye,wt.filter(cr=>void 0===cr.redirectTo),this.relativeLinkResolution);if(0===gn.length&&Lt.hasChildren())return this.processChildren(st,wt,Lt).pipe(ue(cr=>null===cr?null:[new mg(Ce,cr)]));if(0===wt.length&&0===gn.length)return us([new mg(Ce,[])]);const jn=dh(e)===I;return this.processSegment(st,wt,Lt,gn,jn?Sl:I).pipe(ue(cr=>null===cr?null:[new mg(Ce,cr)]))}))}}function SB(t){const n=t.value.routeConfig;return n&&""===n.path&&void 0===n.redirectTo}function WS(t){const n=[],e=new Set;for(const i of t){if(!SB(i)){n.push(i);continue}const T=n.find(I=>i.value.routeConfig===I.value.routeConfig);void 0!==T?(T.children.push(...i.children),e.add(T)):n.push(i)}for(const i of e){const T=WS(i.children);n.push(new mg(i.value,T))}return n.filter(i=>!e.has(i))}function qS(t){let n=t;for(;n._sourceSegment;)n=n._sourceSegment;return n}function KS(t){let n=t,e=n._segmentIndexShift??0;for(;n._sourceSegment;)n=n._sourceSegment,e+=n._segmentIndexShift??0;return e-1}function JS(t){return t.data||{}}function $S(t){return t.resolve||{}}function ZS(t){return"string"==typeof t.title||null===t.title}function J2(t){return Df(n=>{const e=t(n);return e?nr(e).pipe(ue(()=>n)):us(n)})}let XS=(()=>{class t{buildTitle(e){let i,T=e.root;for(;void 0!==T;)i=this.getResolvedTitleForRoute(T)??i,T=T.children.find(I=>I.outlet===Sl);return i}getResolvedTitleForRoute(e){return e.data[n1]}}return t.\u0275fac=function(e){return new(e||t)},t.\u0275prov=ar({token:t,factory:function(){return hu(QS)},providedIn:"root"}),t})(),QS=(()=>{class t extends XS{constructor(e){super(),this.title=e}updateTitle(e){const i=this.buildTitle(e);void 0!==i&&this.title.setTitle(i)}}return t.\u0275fac=function(e){return new(e||t)(Ta(Y3))},t.\u0275prov=ar({token:t,factory:t.\u0275fac,providedIn:"root"}),t})();class FB{}class BB extends class NB{shouldDetach(n){return!1}store(n,e){}shouldAttach(n){return!1}retrieve(n){return null}shouldReuseRoute(n,e){return n.routeConfig===e.routeConfig}}{}const x_=new Da("",{providedIn:"root",factory:()=>({})}),$2=new Da("ROUTES");let Z2=(()=>{class t{constructor(e,i){this.injector=e,this.compiler=i,this.componentLoaders=new WeakMap,this.childrenLoaders=new WeakMap}loadComponent(e){if(this.componentLoaders.get(e))return this.componentLoaders.get(e);if(e._loadedComponent)return us(e._loadedComponent);this.onLoadStartListener&&this.onLoadStartListener(e);const i=hm(e.loadComponent()).pipe(sc(I=>{this.onLoadEndListener&&this.onLoadEndListener(e),e._loadedComponent=I}),M2(()=>{this.componentLoaders.delete(e)})),T=new tS(i,()=>new re).pipe(k2());return this.componentLoaders.set(e,T),T}loadChildren(e,i){if(this.childrenLoaders.get(i))return this.childrenLoaders.get(i);if(i._loadedRoutes)return us({routes:i._loadedRoutes,injector:i._loadedInjector});this.onLoadStartListener&&this.onLoadStartListener(i);const I=this.loadModuleFactoryOrRoutes(i.loadChildren).pipe(ue(he=>{this.onLoadEndListener&&this.onLoadEndListener(i);let Ce,Pe,Ye=!1;Array.isArray(he)?Pe=he:(Ce=he.create(e).injector,Pe=sS(Ce.get($2,[],Ia.Self|Ia.Optional)));return{routes:Pe.map(W2),injector:Ce}}),M2(()=>{this.childrenLoaders.delete(i)})),ne=new tS(I,()=>new re).pipe(k2());return this.childrenLoaders.set(i,ne),ne}loadModuleFactoryOrRoutes(e){return hm(e()).pipe(mt(i=>i instanceof FA||Array.isArray(i)?us(i):nr(this.compiler.compileModuleAsync(i))))}}return t.\u0275fac=function(e){return new(e||t)(Ta(au),Ta(Ow))},t.\u0275prov=ar({token:t,factory:t.\u0275fac,providedIn:"root"}),t})();class HB{}class GB{shouldProcessUrl(n){return!0}extract(n){return n}merge(n,e){return n}}function VB(t){throw t}function UB(t,n,e){return n.parse("/")}const jB={paths:"exact",fragment:"ignored",matrixParams:"ignored",queryParams:"exact"},WB={paths:"subset",fragment:"ignored",matrixParams:"ignored",queryParams:"subset"};function tD(){const t=hu(pS),n=hu(u1),e=hu(Zw),i=hu(au),T=hu(Ow),I=hu($2,{optional:!0})??[],ne=hu(x_,{optional:!0})??{},he=hu(QS),Ce=hu(XS,{optional:!0}),Pe=hu(HB,{optional:!0}),Ye=hu(FB,{optional:!0}),st=new Ld(null,t,n,e,i,T,sS(I));return Pe&&(st.urlHandlingStrategy=Pe),Ye&&(st.routeReuseStrategy=Ye),st.titleStrategy=Ce??he,function qB(t,n){t.errorHandler&&(n.errorHandler=t.errorHandler),t.malformedUriErrorHandler&&(n.malformedUriErrorHandler=t.malformedUriErrorHandler),t.onSameUrlNavigation&&(n.onSameUrlNavigation=t.onSameUrlNavigation),t.paramsInheritanceStrategy&&(n.paramsInheritanceStrategy=t.paramsInheritanceStrategy),t.relativeLinkResolution&&(n.relativeLinkResolution=t.relativeLinkResolution),t.urlUpdateStrategy&&(n.urlUpdateStrategy=t.urlUpdateStrategy),t.canceledNavigationResolution&&(n.canceledNavigationResolution=t.canceledNavigationResolution)}(ne,st),st}let Ld=(()=>{class t{constructor(e,i,T,I,ne,he,Ce){this.rootComponentType=e,this.urlSerializer=i,this.rootContexts=T,this.location=I,this.config=Ce,this.lastSuccessfulNavigation=null,this.currentNavigation=null,this.disposed=!1,this.navigationId=0,this.currentPageId=0,this.isNgZoneEnabled=!1,this.events=new re,this.errorHandler=VB,this.malformedUriErrorHandler=UB,this.navigated=!1,this.lastSuccessfulId=-1,this.afterPreactivation=()=>us(void 0),this.urlHandlingStrategy=new GB,this.routeReuseStrategy=new BB,this.onSameUrlNavigation="ignore",this.paramsInheritanceStrategy="emptyOnly",this.urlUpdateStrategy="deferred",this.relativeLinkResolution="corrected",this.canceledNavigationResolution="replace",this.configLoader=ne.get(Z2),this.configLoader.onLoadEndListener=wt=>this.triggerEvent(new MN(wt)),this.configLoader.onLoadStartListener=wt=>this.triggerEvent(new AN(wt)),this.ngModule=ne.get(fv),this.console=ne.get(NR);const st=ne.get(Xl);this.isNgZoneEnabled=st instanceof Xl&&Xl.isInAngularZone(),this.resetConfig(Ce),this.currentUrlTree=function $F(){return new gv(new Il([],{}),{},null)}(),this.rawUrlTree=this.currentUrlTree,this.browserUrlTree=this.currentUrlTree,this.routerState=SS(this.currentUrlTree,this.rootComponentType),this.transitions=new Wc({id:0,targetPageId:0,currentUrlTree:this.currentUrlTree,currentRawUrl:this.currentUrlTree,extractedUrl:this.urlHandlingStrategy.extract(this.currentUrlTree),urlAfterRedirects:this.urlHandlingStrategy.extract(this.currentUrlTree),rawUrl:this.currentUrlTree,extras:{},resolve:null,reject:null,promise:Promise.resolve(!0),source:"imperative",restoredState:null,currentSnapshot:this.routerState.snapshot,targetSnapshot:null,currentRouterState:this.routerState,targetRouterState:null,guards:{canActivateChecks:[],canDeactivateChecks:[]},guardsResult:null}),this.navigations=this.setupNavigations(this.transitions),this.processNavigations()}get browserPageId(){return this.location.getState()?.\u0275routerPageId}setupNavigations(e){const i=this.events;return e.pipe(qc(T=>0!==T.id),ue(T=>({...T,extractedUrl:this.urlHandlingStrategy.extract(T.rawUrl)})),Df(T=>{let I=!1,ne=!1;return us(T).pipe(sc(he=>{this.currentNavigation={id:he.id,initialUrl:he.rawUrl,extractedUrl:he.extractedUrl,trigger:he.source,extras:he.extras,previousNavigation:this.lastSuccessfulNavigation?{...this.lastSuccessfulNavigation,previousNavigation:null}:null}}),Df(he=>{const Ce=this.browserUrlTree.toString(),Pe=!this.navigated||he.extractedUrl.toString()!==Ce||Ce!==this.currentUrlTree.toString();if(("reload"===this.onSameUrlNavigation||Pe)&&this.urlHandlingStrategy.shouldProcessUrl(he.rawUrl))return nD(he.source)&&(this.browserUrlTree=he.extractedUrl),us(he).pipe(Df(st=>{const wt=this.transitions.getValue();return i.next(new O2(st.id,this.serializeUrl(st.extractedUrl),st.source,st.restoredState)),wt!==this.transitions.getValue()?Rt:Promise.resolve(st)}),function xB(t,n,e,i){return Df(T=>function bB(t,n,e,i,T){return new _B(t,n,e,i,T).apply()}(t,n,e,T.extractedUrl,i).pipe(ue(I=>({...T,urlAfterRedirects:I}))))}(this.ngModule.injector,this.configLoader,this.urlSerializer,this.config),sc(st=>{this.currentNavigation={...this.currentNavigation,finalUrl:st.urlAfterRedirects},T.urlAfterRedirects=st.urlAfterRedirects}),function EB(t,n,e,i,T,I){return mt(ne=>function TB(t,n,e,i,T,I,ne="emptyOnly",he="legacy"){return new kB(t,n,e,i,T,ne,he,I).recognize().pipe(Df(Ce=>null===Ce?function CB(t){return new U(n=>n.error(t))}(new wB):us(Ce)))}(t,n,e,ne.urlAfterRedirects,i.serialize(ne.urlAfterRedirects),i,T,I).pipe(ue(he=>({...ne,targetSnapshot:he}))))}(this.ngModule.injector,this.rootComponentType,this.config,this.urlSerializer,this.paramsInheritanceStrategy,this.relativeLinkResolution),sc(st=>{if(T.targetSnapshot=st.targetSnapshot,"eager"===this.urlUpdateStrategy){if(!st.extras.skipLocationChange){const Lt=this.urlHandlingStrategy.merge(st.urlAfterRedirects,st.rawUrl);this.setBrowserUrl(Lt,st)}this.browserUrlTree=st.urlAfterRedirects}const wt=new xN(st.id,this.serializeUrl(st.extractedUrl),this.serializeUrl(st.urlAfterRedirects),st.targetSnapshot);i.next(wt)}));if(Pe&&this.rawUrlTree&&this.urlHandlingStrategy.shouldProcessUrl(this.rawUrlTree)){const{id:wt,extractedUrl:Lt,source:gn,restoredState:jn,extras:cr}=he,_r=new O2(wt,this.serializeUrl(Lt),gn,jn);i.next(_r);const Ir=SS(Lt,this.rootComponentType).snapshot;return us(T={...he,targetSnapshot:Ir,urlAfterRedirects:Lt,extras:{...cr,skipLocationChange:!1,replaceUrl:!1}})}return this.rawUrlTree=he.rawUrl,he.resolve(null),Rt}),sc(he=>{const Ce=new wN(he.id,this.serializeUrl(he.extractedUrl),this.serializeUrl(he.urlAfterRedirects),he.targetSnapshot);this.triggerEvent(Ce)}),ue(he=>T={...he,guards:qN(he.targetSnapshot,he.currentSnapshot,this.rootContexts)}),function rB(t,n){return mt(e=>{const{targetSnapshot:i,currentSnapshot:T,guards:{canActivateChecks:I,canDeactivateChecks:ne}}=e;return 0===ne.length&&0===I.length?us({...e,guardsResult:!0}):function iB(t,n,e,i){return nr(t).pipe(mt(T=>function cB(t,n,e,i,T){const I=n&&n.routeConfig?n.routeConfig.canDeactivate:null;return I&&0!==I.length?us(I.map(he=>{const Ce=c1(n)??T,Pe=R0(he,Ce);return hm(function eB(t){return t&&h1(t.canDeactivate)}(Pe)?Pe.canDeactivate(t,n,e,i):Ce.runInContext(()=>Pe(t,n,e,i))).pipe(dm())})).pipe(O0()):us(!0)}(T.component,T.route,e,n,i)),dm(T=>!0!==T,!0))}(ne,i,T,t).pipe(mt(he=>he&&function $N(t){return"boolean"==typeof t}(he)?function aB(t,n,e,i){return nr(n).pipe(fm(T=>e1(function sB(t,n){return null!==t&&n&&n(new SN(t)),us(!0)}(T.route.parent,i),function oB(t,n){return null!==t&&n&&n(new EN(t)),us(!0)}(T.route,i),function uB(t,n,e){const i=n[n.length-1],I=n.slice(0,n.length-1).reverse().map(ne=>function KN(t){const n=t.routeConfig?t.routeConfig.canActivateChild:null;return n&&0!==n.length?{node:t,guards:n}:null}(ne)).filter(ne=>null!==ne).map(ne=>T2(()=>us(ne.guards.map(Ce=>{const Pe=c1(ne.node)??e,Ye=R0(Ce,Pe);return hm(function QN(t){return t&&h1(t.canActivateChild)}(Ye)?Ye.canActivateChild(i,t):Pe.runInContext(()=>Ye(i,t))).pipe(dm())})).pipe(O0())));return us(I).pipe(O0())}(t,T.path,e),function lB(t,n,e){const i=n.routeConfig?n.routeConfig.canActivate:null;if(!i||0===i.length)return us(!0);const T=i.map(I=>T2(()=>{const ne=c1(n)??e,he=R0(I,ne);return hm(function XN(t){return t&&h1(t.canActivate)}(he)?he.canActivate(n,t):ne.runInContext(()=>he(n,t))).pipe(dm())}));return us(T).pipe(O0())}(t,T.route,e))),dm(T=>!0!==T,!0))}(i,I,t,n):us(he)),ue(he=>({...e,guardsResult:he})))})}(this.ngModule.injector,he=>this.triggerEvent(he)),sc(he=>{if(T.guardsResult=he.guardsResult,vv(he.guardsResult))throw LS(0,he.guardsResult);const Ce=new CN(he.id,this.serializeUrl(he.extractedUrl),this.serializeUrl(he.urlAfterRedirects),he.targetSnapshot,!!he.guardsResult);this.triggerEvent(Ce)}),qc(he=>!!he.guardsResult||(this.restoreHistory(he),this.cancelNavigationTransition(he,"",3),!1)),J2(he=>{if(he.guards.canActivateChecks.length)return us(he).pipe(sc(Ce=>{const Pe=new TN(Ce.id,this.serializeUrl(Ce.extractedUrl),this.serializeUrl(Ce.urlAfterRedirects),Ce.targetSnapshot);this.triggerEvent(Pe)}),Df(Ce=>{let Pe=!1;return us(Ce).pipe(function PB(t,n){return mt(e=>{const{targetSnapshot:i,guards:{canActivateChecks:T}}=e;if(!T.length)return us(e);let I=0;return nr(T).pipe(fm(ne=>function LB(t,n,e,i){const T=t.routeConfig,I=t._resolve;return void 0!==T?.title&&!ZS(T)&&(I[n1]=T.title),function IB(t,n,e,i){const T=function RB(t){return[...Object.keys(t),...Object.getOwnPropertySymbols(t)]}(t);if(0===T.length)return us({});const I={};return nr(T).pipe(mt(ne=>function OB(t,n,e,i){const T=c1(n)??i,I=R0(t,T);return hm(I.resolve?I.resolve(n,e):T.runInContext(()=>I(n,e)))}(t[ne],n,e,i).pipe(dm(),sc(he=>{I[ne]=he}))),A2(1),aS(I),pg(ne=>q2(ne)?Rt:t1(ne)))}(I,t,n,i).pipe(ue(ne=>(t._resolvedData=ne,t.data=DS(t,e).resolve,T&&ZS(T)&&(t.data[n1]=T.title),null)))}(ne.route,i,t,n)),sc(()=>I++),A2(1),mt(ne=>I===T.length?us(e):Rt))})}(this.paramsInheritanceStrategy,this.ngModule.injector),sc({next:()=>Pe=!0,complete:()=>{Pe||(this.restoreHistory(Ce),this.cancelNavigationTransition(Ce,"",2))}}))}),sc(Ce=>{const Pe=new kN(Ce.id,this.serializeUrl(Ce.extractedUrl),this.serializeUrl(Ce.urlAfterRedirects),Ce.targetSnapshot);this.triggerEvent(Pe)}))}),J2(he=>{const Ce=Pe=>{const Ye=[];Pe.routeConfig?.loadComponent&&!Pe.routeConfig._loadedComponent&&Ye.push(this.configLoader.loadComponent(Pe.routeConfig).pipe(sc(st=>{Pe.component=st}),ue(()=>{})));for(const st of Pe.children)Ye.push(...Ce(st));return Ye};return n_(Ce(he.targetSnapshot.root)).pipe(i_(),fd(1))}),J2(()=>this.afterPreactivation()),ue(he=>{const Ce=function ON(t,n,e){const i=l1(t,n._root,e?e._root:void 0);return new MS(i,n)}(this.routeReuseStrategy,he.targetSnapshot,he.currentRouterState);return T={...he,targetRouterState:Ce}}),sc(he=>{this.currentUrlTree=he.urlAfterRedirects,this.rawUrlTree=this.urlHandlingStrategy.merge(he.urlAfterRedirects,he.rawUrl),this.routerState=he.targetRouterState,"deferred"===this.urlUpdateStrategy&&(he.extras.skipLocationChange||this.setBrowserUrl(this.rawUrlTree,he),this.browserUrlTree=he.urlAfterRedirects)}),((t,n,e)=>ue(i=>(new WN(n,i.targetRouterState,i.currentRouterState,e).activate(t),i)))(this.rootContexts,this.routeReuseStrategy,he=>this.triggerEvent(he)),sc({next(){I=!0},complete(){I=!0}}),M2(()=>{I||ne||this.cancelNavigationTransition(T,"",1),this.currentNavigation?.id===T.id&&(this.currentNavigation=null)}),pg(he=>{if(ne=!0,OS(he)){RS(he)||(this.navigated=!0,this.restoreHistory(T,!0));const Ce=new d_(T.id,this.serializeUrl(T.extractedUrl),he.message,he.cancellationCode);if(i.next(Ce),RS(he)){const Pe=this.urlHandlingStrategy.merge(he.url,this.rawUrlTree),Ye={skipLocationChange:T.extras.skipLocationChange,replaceUrl:"eager"===this.urlUpdateStrategy||nD(T.source)};this.scheduleNavigation(Pe,"imperative",null,Ye,{resolve:T.resolve,reject:T.reject,promise:T.promise})}else T.resolve(!1)}else{this.restoreHistory(T,!0);const Ce=new TS(T.id,this.serializeUrl(T.extractedUrl),he,T.targetSnapshot??void 0);i.next(Ce);try{T.resolve(this.errorHandler(he))}catch(Pe){T.reject(Pe)}}return Rt}))}))}resetRootComponentType(e){this.rootComponentType=e,this.routerState.root.component=this.rootComponentType}setTransition(e){this.transitions.next({...this.transitions.value,...e})}initialNavigation(){this.setUpLocationChangeListener(),0===this.navigationId&&this.navigateByUrl(this.location.path(!0),{replaceUrl:!0})}setUpLocationChangeListener(){this.locationSubscription||(this.locationSubscription=this.location.subscribe(e=>{const i="popstate"===e.type?"popstate":"hashchange";"popstate"===i&&setTimeout(()=>{const T={replaceUrl:!0},I=e.state?.navigationId?e.state:null;if(I){const he={...I};delete he.navigationId,delete he.\u0275routerPageId,0!==Object.keys(he).length&&(T.state=he)}const ne=this.parseUrl(e.url);this.scheduleNavigation(ne,i,I,T)},0)}))}get url(){return this.serializeUrl(this.currentUrlTree)}getCurrentNavigation(){return this.currentNavigation}triggerEvent(e){this.events.next(e)}resetConfig(e){this.config=e.map(W2),this.navigated=!1,this.lastSuccessfulId=-1}ngOnDestroy(){this.dispose()}dispose(){this.transitions.complete(),this.locationSubscription&&(this.locationSubscription.unsubscribe(),this.locationSubscription=void 0),this.disposed=!0}createUrlTree(e,i={}){const{relativeTo:T,queryParams:I,fragment:ne,queryParamsHandling:he,preserveFragment:Ce}=i,Pe=T||this.routerState.root,Ye=Ce?this.currentUrlTree.fragment:ne;let st=null;switch(he){case"merge":st={...this.currentUrlTree.queryParams,...I};break;case"preserve":st=this.currentUrlTree.queryParams;break;default:st=I||null}return null!==st&&(st=this.removeEmptyProps(st)),gN(Pe,this.currentUrlTree,e,st,Ye??null)}navigateByUrl(e,i={skipLocationChange:!1}){const T=vv(e)?e:this.parseUrl(e),I=this.urlHandlingStrategy.merge(T,this.rawUrlTree);return this.scheduleNavigation(I,"imperative",null,i)}navigate(e,i={skipLocationChange:!1}){return function KB(t){for(let n=0;n<t.length;n++){if(null==t[n])throw new Kr(4008,false)}}(e),this.navigateByUrl(this.createUrlTree(e,i),i)}serializeUrl(e){return this.urlSerializer.serialize(e)}parseUrl(e){let i;try{i=this.urlSerializer.parse(e)}catch(T){i=this.malformedUriErrorHandler(T,this.urlSerializer,e)}return i}isActive(e,i){let T;if(T=!0===i?{...jB}:!1===i?{...WB}:i,vv(e))return cS(this.currentUrlTree,e,T);const I=this.parseUrl(e);return cS(this.currentUrlTree,I,T)}removeEmptyProps(e){return Object.keys(e).reduce((i,T)=>{const I=e[T];return null!=I&&(i[T]=I),i},{})}processNavigations(){this.navigations.subscribe(e=>{this.navigated=!0,this.lastSuccessfulId=e.id,this.currentPageId=e.targetPageId,this.events.next(new yv(e.id,this.serializeUrl(e.extractedUrl),this.serializeUrl(this.currentUrlTree))),this.lastSuccessfulNavigation=this.currentNavigation,this.titleStrategy?.updateTitle(this.routerState.snapshot),e.resolve(!0)},e=>{this.console.warn(`Unhandled Navigation Error: ${e}`)})}scheduleNavigation(e,i,T,I,ne){if(this.disposed)return Promise.resolve(!1);let he,Ce,Pe;ne?(he=ne.resolve,Ce=ne.reject,Pe=ne.promise):Pe=new Promise((wt,Lt)=>{he=wt,Ce=Lt});const Ye=++this.navigationId;let st;return"computed"===this.canceledNavigationResolution?(0===this.currentPageId&&(T=this.location.getState()),st=T&&T.\u0275routerPageId?T.\u0275routerPageId:I.replaceUrl||I.skipLocationChange?this.browserPageId??0:(this.browserPageId??0)+1):st=0,this.setTransition({id:Ye,targetPageId:st,source:i,restoredState:T,currentUrlTree:this.currentUrlTree,currentRawUrl:this.rawUrlTree,rawUrl:e,extras:I,resolve:he,reject:Ce,promise:Pe,currentSnapshot:this.routerState.snapshot,currentRouterState:this.routerState}),Pe.catch(wt=>Promise.reject(wt))}setBrowserUrl(e,i){const T=this.urlSerializer.serialize(e),I={...i.extras.state,...this.generateNgRouterState(i.id,i.targetPageId)};this.location.isCurrentPathEqualTo(T)||i.extras.replaceUrl?this.location.replaceState(T,"",I):this.location.go(T,"",I)}restoreHistory(e,i=!1){if("computed"===this.canceledNavigationResolution){const T=this.currentPageId-e.targetPageId;"popstate"!==e.source&&"eager"!==this.urlUpdateStrategy&&this.currentUrlTree!==this.currentNavigation?.finalUrl||0===T?this.currentUrlTree===this.currentNavigation?.finalUrl&&0===T&&(this.resetState(e),this.browserUrlTree=e.currentUrlTree,this.resetUrlToCurrentUrlTree()):this.location.historyGo(T)}else"replace"===this.canceledNavigationResolution&&(i&&this.resetState(e),this.resetUrlToCurrentUrlTree())}resetState(e){this.routerState=e.currentRouterState,this.currentUrlTree=e.currentUrlTree,this.rawUrlTree=this.urlHandlingStrategy.merge(this.currentUrlTree,e.rawUrl)}resetUrlToCurrentUrlTree(){this.location.replaceState(this.urlSerializer.serialize(this.rawUrlTree),"",this.generateNgRouterState(this.lastSuccessfulId,this.currentPageId))}cancelNavigationTransition(e,i,T){const I=new d_(e.id,this.serializeUrl(e.extractedUrl),i,T);this.triggerEvent(I),e.resolve(!1)}generateNgRouterState(e,i){return"computed"===this.canceledNavigationResolution?{navigationId:e,\u0275routerPageId:i}:{navigationId:e}}}return t.\u0275fac=function(e){Rx()},t.\u0275prov=ar({token:t,factory:function(){return tD()},providedIn:"root"}),t})();function nD(t){return"imperative"!==t}class rD{}let $B=(()=>{class t{constructor(e,i,T,I,ne){this.router=e,this.injector=T,this.preloadingStrategy=I,this.loader=ne}setUpPreloading(){this.subscription=this.router.events.pipe(qc(e=>e instanceof yv),fm(()=>this.preload())).subscribe(()=>{})}preload(){return this.processRoutes(this.injector,this.router.config)}ngOnDestroy(){this.subscription&&this.subscription.unsubscribe()}processRoutes(e,i){const T=[];for(const I of i){I.providers&&!I._injector&&(I._injector=Sb(I.providers,e,`Route: ${I.path}`));const ne=I._injector??e,he=I._loadedInjector??ne;I.loadChildren&&!I._loadedRoutes&&void 0===I.canLoad||I.loadComponent&&!I._loadedComponent?T.push(this.preloadConfig(ne,I)):(I.children||I._loadedRoutes)&&T.push(this.processRoutes(he,I.children??I._loadedRoutes))}return nr(T).pipe(ht())}preloadConfig(e,i){return this.preloadingStrategy.preload(i,()=>{let T;T=i.loadChildren&&void 0===i.canLoad?this.loader.loadChildren(e,i):us(null);const I=T.pipe(mt(ne=>null===ne?us(void 0):(i._loadedRoutes=ne.routes,i._loadedInjector=ne.injector,this.processRoutes(ne.injector??e,ne.routes))));return i.loadComponent&&!i._loadedComponent?nr([I,this.loader.loadComponent(i)]).pipe(ht()):I})}}return t.\u0275fac=function(e){return new(e||t)(Ta(Ld),Ta(Ow),Ta(Yu),Ta(rD),Ta(Z2))},t.\u0275prov=ar({token:t,factory:t.\u0275fac,providedIn:"root"}),t})();const eC=new Da("");let iD=(()=>{class t{constructor(e,i,T={}){this.router=e,this.viewportScroller=i,this.options=T,this.lastId=0,this.lastSource="imperative",this.restoredId=0,this.store={},T.scrollPositionRestoration=T.scrollPositionRestoration||"disabled",T.anchorScrolling=T.anchorScrolling||"disabled"}init(){"disabled"!==this.options.scrollPositionRestoration&&this.viewportScroller.setHistoryScrollRestoration("manual"),this.routerEventsSubscription=this.createScrollEvents(),this.scrollEventsSubscription=this.consumeScrollEvents()}createScrollEvents(){return this.router.events.subscribe(e=>{e instanceof O2?(this.store[this.lastId]=this.viewportScroller.getScrollPosition(),this.lastSource=e.navigationTrigger,this.restoredId=e.restoredState?e.restoredState.navigationId:0):e instanceof yv&&(this.lastId=e.id,this.scheduleScrollEvent(e,this.router.parseUrl(e.urlAfterRedirects).fragment))})}consumeScrollEvents(){return this.router.events.subscribe(e=>{e instanceof kS&&(e.position?"top"===this.options.scrollPositionRestoration?this.viewportScroller.scrollToPosition([0,0]):"enabled"===this.options.scrollPositionRestoration&&this.viewportScroller.scrollToPosition(e.position):e.anchor&&"enabled"===this.options.anchorScrolling?this.viewportScroller.scrollToAnchor(e.anchor):"disabled"!==this.options.scrollPositionRestoration&&this.viewportScroller.scrollToPosition([0,0]))})}scheduleScrollEvent(e,i){this.router.triggerEvent(new kS(e,"popstate"===this.lastSource?this.store[this.restoredId]:null,i))}ngOnDestroy(){this.routerEventsSubscription&&this.routerEventsSubscription.unsubscribe(),this.scrollEventsSubscription&&this.scrollEventsSubscription.unsubscribe()}}return t.\u0275fac=function(e){Rx()},t.\u0275prov=ar({token:t,factory:t.\u0275fac}),t})();function F0(t,n){return{\u0275kind:t,\u0275providers:n}}function tC(t){return[{provide:$2,multi:!0,useValue:t}]}function oD(){const t=hu(au);return n=>{const e=t.get(lm);if(n!==e.components[0])return;const i=t.get(Ld),T=t.get(sD);1===t.get(nC)&&i.initialNavigation(),t.get(lD,null,Ia.Optional)?.setUpPreloading(),t.get(eC,null,Ia.Optional)?.init(),i.resetRootComponentType(e.componentTypes[0]),T.closed||(T.next(),T.unsubscribe())}}const sD=new Da("",{factory:()=>new re}),nC=new Da("",{providedIn:"root",factory:()=>1});const lD=new Da("");function e8(t){return F0(0,[{provide:lD,useExisting:$B},{provide:rD,useExisting:t}])}const uD=new Da("ROUTER_FORROOT_GUARD"),t8=[Zw,{provide:pS,useClass:D2},{provide:Ld,useFactory:tD},u1,{provide:pm,useFactory:function aD(t){return t.routerState.root},deps:[Ld]},Z2];function n8(){return new IM("Router",Ld)}let cD=(()=>{class t{constructor(e){}static forRoot(e,i){return{ngModule:t,providers:[t8,[],tC(e),{provide:uD,useFactory:o8,deps:[[Ld,new $f,new Of]]},{provide:x_,useValue:i||{}},i?.useHash?{provide:pv,useClass:kO}:{provide:pv,useClass:a3},{provide:eC,useFactory:()=>{const t=hu(Ld),n=hu(N6),e=hu(x_);return e.scrollOffset&&n.setOffset(e.scrollOffset),new iD(t,n,e)}},i?.preloadingStrategy?e8(i.preloadingStrategy).\u0275providers:[],{provide:IM,multi:!0,useFactory:n8},i?.initialNavigation?s8(i):[],[{provide:dD,useFactory:oD},{provide:AM,multi:!0,useExisting:dD}]]}}static forChild(e){return{ngModule:t,providers:[tC(e)]}}}return t.\u0275fac=function(e){return new(e||t)(Ta(uD,8))},t.\u0275mod=ds({type:t}),t.\u0275inj=Xr({imports:[U2]}),t})();function o8(t){return"guarded"}function s8(t){return["disabled"===t.initialNavigation?F0(3,[{provide:Ib,multi:!0,useFactory:()=>{const n=hu(Ld);return()=>{n.setUpLocationChangeListener()}}},{provide:nC,useValue:2}]).\u0275providers:[],"enabledBlocking"===t.initialNavigation?F0(2,[{provide:nC,useValue:0},{provide:Ib,multi:!0,deps:[au],useFactory:n=>{const e=n.get(CO,Promise.resolve());let i=!1;return()=>e.then(()=>new Promise(I=>{const ne=n.get(Ld),he=n.get(sD);(function T(I){n.get(Ld).events.pipe(qc(he=>he instanceof yv||he instanceof d_||he instanceof TS),ue(he=>he instanceof yv||he instanceof d_&&(0===he.code||1===he.code)&&null),qc(he=>null!==he),fd(1)).subscribe(()=>{I()})})(()=>{I(!0),i=!0}),ne.afterPreactivation=()=>(I(!0),i||he.closed?us(void 0):he),ne.initialNavigation()}))}}]).\u0275providers:[]]}const dD=new Da("");var Ou=W(5861),u8=W(2714),fD=W.n(u8),iC="millisecond",B0="second",z0="minute",H0="hour",gm="day",k_="week",rp="month",vD="quarter",mm="year",G0="date",yD="Invalid Date",p8=/^(\d{4})[-/]?(\d{1,2})?[-/]?(\d{0,2})[Tt\s]*(\d{1,2})?:?(\d{1,2})?:?(\d{1,2})?[.:]?(\d+)?$/,g8=/\[([^\]]+)]|Y{1,4}|M{1,4}|D{1,2}|d{1,4}|H{1,2}|h{1,2}|a|A|m{1,2}|s{1,2}|Z{1,2}|SSS/g;const m8={name:"en",weekdays:"Sunday_Monday_Tuesday_Wednesday_Thursday_Friday_Saturday".split("_"),months:"January_February_March_April_May_June_July_August_September_October_November_December".split("_")};var aC=function(n,e,i){var T=String(n);return!T||T.length>=e?n:""+Array(e+1-T.length).join(i)+n};const w8={s:aC,z:function(n){var e=-n.utcOffset(),i=Math.abs(e),T=Math.floor(i/60),I=i%60;return(e<=0?"+":"-")+aC(T,2,"0")+":"+aC(I,2,"0")},m:function t(n,e){if(n.date()<e.date())return-t(e,n);var i=12*(e.year()-n.year())+(e.month()-n.month()),T=n.clone().add(i,rp),I=e-T<0,ne=n.clone().add(i+(I?-1:1),rp);return+(-(i+(e-T)/(I?T-ne:ne-T))||0)},a:function(n){return n<0?Math.ceil(n)||0:Math.floor(n)},p:function(n){return{M:rp,y:mm,w:k_,d:gm,D:G0,h:H0,m:z0,s:B0,ms:iC,Q:vD}[n]||String(n||"").toLowerCase().replace(/s$/,"")},u:function(n){return void 0===n}};var g1="en",bv={};bv[g1]=m8;var oC=function(n){return n instanceof M_},A_=function t(n,e,i){var T;if(!n)return g1;if("string"==typeof n){var I=n.toLowerCase();bv[I]&&(T=I),e&&(bv[I]=e,T=I);var ne=n.split("-");if(!T&&ne.length>1)return t(ne[0])}else{var he=n.name;bv[he]=n,T=he}return!i&&T&&(g1=T),T||!i&&g1},wd=function(n,e){if(oC(n))return n.clone();var i="object"==typeof e?e:{};return i.date=n,i.args=arguments,new M_(i)},Bu=w8;Bu.l=A_,Bu.i=oC,Bu.w=function(n,e){return wd(n,{locale:e.$L,utc:e.$u,x:e.$x,$offset:e.$offset})};var M_=function(){function t(e){this.$L=A_(e.locale,null,!0),this.parse(e)}var n=t.prototype;return n.parse=function(i){this.$d=function(n){var e=n.date,i=n.utc;if(null===e)return new Date(NaN);if(Bu.u(e))return new Date;if(e instanceof Date)return new Date(e);if("string"==typeof e&&!/Z$/i.test(e)){var T=e.match(p8);if(T){var I=T[2]-1||0,ne=(T[7]||"0").substring(0,3);return i?new Date(Date.UTC(T[1],I,T[3]||1,T[4]||0,T[5]||0,T[6]||0,ne)):new Date(T[1],I,T[3]||1,T[4]||0,T[5]||0,T[6]||0,ne)}}return new Date(e)}(i),this.$x=i.x||{},this.init()},n.init=function(){var i=this.$d;this.$y=i.getFullYear(),this.$M=i.getMonth(),this.$D=i.getDate(),this.$W=i.getDay(),this.$H=i.getHours(),this.$m=i.getMinutes(),this.$s=i.getSeconds(),this.$ms=i.getMilliseconds()},n.$utils=function(){return Bu},n.isValid=function(){return this.$d.toString()!==yD},n.isSame=function(i,T){var I=wd(i);return this.startOf(T)<=I&&I<=this.endOf(T)},n.isAfter=function(i,T){return wd(i)<this.startOf(T)},n.isBefore=function(i,T){return this.endOf(T)<wd(i)},n.$g=function(i,T,I){return Bu.u(i)?this[T]:this.set(I,i)},n.unix=function(){return Math.floor(this.valueOf()/1e3)},n.valueOf=function(){return this.$d.getTime()},n.startOf=function(i,T){var I=this,ne=!!Bu.u(T)||T,he=Bu.p(i),Ce=function(_r,Ir){var Vr=Bu.w(I.$u?Date.UTC(I.$y,Ir,_r):new Date(I.$y,Ir,_r),I);return ne?Vr:Vr.endOf(gm)},Pe=function(_r,Ir){return Bu.w(I.toDate()[_r].apply(I.toDate("s"),(ne?[0,0,0,0]:[23,59,59,999]).slice(Ir)),I)},Ye=this.$W,st=this.$M,wt=this.$D,Lt="set"+(this.$u?"UTC":"");switch(he){case mm:return ne?Ce(1,0):Ce(31,11);case rp:return ne?Ce(1,st):Ce(0,st+1);case k_:var gn=this.$locale().weekStart||0,jn=(Ye<gn?Ye+7:Ye)-gn;return Ce(ne?wt-jn:wt+(6-jn),st);case gm:case G0:return Pe(Lt+"Hours",0);case H0:return Pe(Lt+"Minutes",1);case z0:return Pe(Lt+"Seconds",2);case B0:return Pe(Lt+"Milliseconds",3);default:return this.clone()}},n.endOf=function(i){return this.startOf(i,!1)},n.$set=function(i,T){var I,ne=Bu.p(i),he="set"+(this.$u?"UTC":""),Ce=(I={},I[gm]=he+"Date",I[G0]=he+"Date",I[rp]=he+"Month",I[mm]=he+"FullYear",I[H0]=he+"Hours",I[z0]=he+"Minutes",I[B0]=he+"Seconds",I[iC]=he+"Milliseconds",I)[ne],Pe=ne===gm?this.$D+(T-this.$W):T;if(ne===rp||ne===mm){var Ye=this.clone().set(G0,1);Ye.$d[Ce](Pe),Ye.init(),this.$d=Ye.set(G0,Math.min(this.$D,Ye.daysInMonth())).$d}else Ce&&this.$d[Ce](Pe);return this.init(),this},n.set=function(i,T){return this.clone().$set(i,T)},n.get=function(i){return this[Bu.p(i)]()},n.add=function(i,T){var ne,I=this;i=Number(i);var he=Bu.p(T),Ce=function(wt){var Lt=wd(I);return Bu.w(Lt.date(Lt.date()+Math.round(wt*i)),I)};if(he===rp)return this.set(rp,this.$M+i);if(he===mm)return this.set(mm,this.$y+i);if(he===gm)return Ce(1);if(he===k_)return Ce(7);var Pe=(ne={},ne[z0]=6e4,ne[H0]=36e5,ne[B0]=1e3,ne)[he]||1,Ye=this.$d.getTime()+i*Pe;return Bu.w(Ye,this)},n.subtract=function(i,T){return this.add(-1*i,T)},n.format=function(i){var T=this,I=this.$locale();if(!this.isValid())return I.invalidDate||yD;var ne=i||"YYYY-MM-DDTHH:mm:ssZ",he=Bu.z(this),Ce=this.$H,Pe=this.$m,Ye=this.$M,st=I.weekdays,wt=I.months,gn=function(Vr,mi,Mi,ya){return Vr&&(Vr[mi]||Vr(T,ne))||Mi[mi].slice(0,ya)},jn=function(Vr){return Bu.s(Ce%12||12,Vr,"0")},cr=I.meridiem||function(Ir,Vr,mi){var Mi=Ir<12?"AM":"PM";return mi?Mi.toLowerCase():Mi},_r={YY:String(this.$y).slice(-2),YYYY:this.$y,M:Ye+1,MM:Bu.s(Ye+1,2,"0"),MMM:gn(I.monthsShort,Ye,wt,3),MMMM:gn(wt,Ye),D:this.$D,DD:Bu.s(this.$D,2,"0"),d:String(this.$W),dd:gn(I.weekdaysMin,this.$W,st,2),ddd:gn(I.weekdaysShort,this.$W,st,3),dddd:st[this.$W],H:String(Ce),HH:Bu.s(Ce,2,"0"),h:jn(1),hh:jn(2),a:cr(Ce,Pe,!0),A:cr(Ce,Pe,!1),m:String(Pe),mm:Bu.s(Pe,2,"0"),s:String(this.$s),ss:Bu.s(this.$s,2,"0"),SSS:Bu.s(this.$ms,3,"0"),Z:he};return ne.replace(g8,function(Ir,Vr){return Vr||_r[Ir]||he.replace(":","")})},n.utcOffset=function(){return 15*-Math.round(this.$d.getTimezoneOffset()/15)},n.diff=function(i,T,I){var ne,he=Bu.p(T),Ce=wd(i),Pe=6e4*(Ce.utcOffset()-this.utcOffset()),Ye=this-Ce,st=Bu.m(this,Ce);return st=(ne={},ne[mm]=st/12,ne[rp]=st,ne[vD]=st/3,ne[k_]=(Ye-Pe)/6048e5,ne[gm]=(Ye-Pe)/864e5,ne[H0]=Ye/36e5,ne[z0]=Ye/6e4,ne[B0]=Ye/1e3,ne)[he]||Ye,I?st:Bu.a(st)},n.daysInMonth=function(){return this.endOf(rp).$D},n.$locale=function(){return bv[this.$L]},n.locale=function(i,T){if(!i)return this.$L;var I=this.clone(),ne=A_(i,T,!0);return ne&&(I.$L=ne),I},n.clone=function(){return Bu.w(this.$d,this)},n.toDate=function(){return new Date(this.valueOf())},n.toJSON=function(){return this.isValid()?this.toISOString():null},n.toISOString=function(){return this.$d.toISOString()},n.toString=function(){return this.$d.toUTCString()},t}(),bD=M_.prototype;wd.prototype=bD,[["$ms",iC],["$s",B0],["$m",z0],["$H",H0],["$W",gm],["$M",rp],["$y",mm],["$D",G0]].forEach(function(t){bD[t[1]]=function(n){return this.$g(n,t[0],t[1])}}),wd.extend=function(t,n){return t.$i||(t(n,M_,wd),t.$i=!0),wd},wd.locale=A_,wd.isDayjs=oC,wd.unix=function(t){return wd(1e3*t)},wd.en=bv[g1],wd.Ls=bv,wd.p={};const Dp=wd;var V0=W(2738),k8=W(6942),A8=W.n(k8),M8=W(3028),_D=W.n(M8),D8={LTS:"h:mm:ss A",LT:"h:mm A",L:"MM/DD/YYYY",LL:"MMMM D, YYYY",LLL:"MMMM D, YYYY h:mm A",LLLL:"dddd, MMMM D, YYYY h:mm A"},P8=/(\[[^[]*\])|([-_:/.,()\s]+)|(A|a|YYYY|YY?|MM?M?M?|Do|DD?|hh?|HH?|mm?|ss?|S{1,3}|z|ZZ?)/g,S_=/\d\d/,Ep=/\d\d?/,m1=/\d*[^-_:/,()\s\d]+/,vm={},xD=function(n){return(n=+n)+(n>68?1900:2e3)},Ef=function(n){return function(e){this[n]=+e}},wD=[/[+-]\d\d:?(\d\d)?|Z/,function(t){(this.zone||(this.zone={})).offset=function N8(t){if(!t||"Z"===t)return 0;var n=t.match(/([+-]|\d\d)/g),e=60*n[1]+(+n[2]||0);return 0===e?0:"+"===n[0]?-e:e}(t)}],sC=function(n){var e=vm[n];return e&&(e.indexOf?e:e.s.concat(e.f))},CD=function(n,e){var i,I=vm.meridiem;if(I){for(var ne=1;ne<=24;ne+=1)if(n.indexOf(I(ne,0,e))>-1){i=ne>12;break}}else i=n===(e?"pm":"PM");return i},B8={A:[m1,function(t){this.afternoon=CD(t,!1)}],a:[m1,function(t){this.afternoon=CD(t,!0)}],S:[/\d/,function(t){this.milliseconds=100*+t}],SS:[S_,function(t){this.milliseconds=10*+t}],SSS:[/\d{3}/,function(t){this.milliseconds=+t}],s:[Ep,Ef("seconds")],ss:[Ep,Ef("seconds")],m:[Ep,Ef("minutes")],mm:[Ep,Ef("minutes")],H:[Ep,Ef("hours")],h:[Ep,Ef("hours")],HH:[Ep,Ef("hours")],hh:[Ep,Ef("hours")],D:[Ep,Ef("day")],DD:[S_,Ef("day")],Do:[m1,function(t){var e=vm.ordinal,i=t.match(/\d+/);if(this.day=i[0],e)for(var T=1;T<=31;T+=1)e(T).replace(/\[|\]/g,"")===t&&(this.day=T)}],M:[Ep,Ef("month")],MM:[S_,Ef("month")],MMM:[m1,function(t){var n=sC("months"),i=(sC("monthsShort")||n.map(function(T){return T.slice(0,3)})).indexOf(t)+1;if(i<1)throw new Error;this.month=i%12||i}],MMMM:[m1,function(t){var e=sC("months").indexOf(t)+1;if(e<1)throw new Error;this.month=e%12||e}],Y:[/[+-]?\d+/,Ef("year")],YY:[S_,function(t){this.year=xD(t)}],YYYY:[/\d{4}/,Ef("year")],Z:wD,ZZ:wD};const TD=function(t,n,e){e.p.customParseFormat=!0,t&&t.parseTwoDigitYear&&(xD=t.parseTwoDigitYear);var i=n.prototype,T=i.parse;i.parse=function(I){var ne=I.date,he=I.utc,Ce=I.args;this.$u=he;var Pe=Ce[1];if("string"==typeof Pe){var Ye=!0===Ce[2],st=!0===Ce[3],wt=Ye||st,Lt=Ce[2];st&&(Lt=Ce[2]),vm=this.$locale(),!Ye&&Lt&&(vm=e.Ls[Lt]),this.$d=function(n,e,i){try{if(["x","X"].indexOf(e)>-1)return new Date(("X"===e?1e3:1)*n);var I=function H8(t){t=function(n,e){return n.replace(/(\[[^\]]+])|(LTS?|l{1,4}|L{1,4})/g,function(i,T,I){var ne=I&&I.toUpperCase();return T||e[I]||D8[I]||function(n){return n.replace(/(\[[^\]]+])|(MMMM|MM|DD|dddd)/g,function(e,i,T){return i||T.slice(1)})}(e[ne])})}(t,vm&&vm.formats);for(var n=t.match(P8),e=n.length,i=0;i<e;i+=1){var T=n[i],I=B8[T],he=I&&I[1];n[i]=he?{regex:I&&I[0],parser:he}:T.replace(/^\[|\]$/g,"")}return function(Ce){for(var Pe={},Ye=0,st=0;Ye<e;Ye+=1){var wt=n[Ye];if("string"==typeof wt)st+=wt.length;else{var Lt=wt.regex,gn=wt.parser,jn=Ce.slice(st),_r=Lt.exec(jn)[0];gn.call(Pe,_r),Ce=Ce.replace(_r,"")}}return function z8(t){var n=t.afternoon;if(void 0!==n){var e=t.hours;n?e<12&&(t.hours+=12):12===e&&(t.hours=0),delete t.afternoon}}(Pe),Pe}}(e)(n),ne=I.year,he=I.month,Ce=I.day,Pe=I.hours,Ye=I.minutes,st=I.seconds,wt=I.milliseconds,Lt=I.zone,gn=new Date,jn=Ce||(ne||he?1:gn.getDate()),cr=ne||gn.getFullYear(),_r=0;ne&&!he||(_r=he>0?he-1:gn.getMonth());var Ir=Pe||0,Vr=Ye||0,mi=st||0,Mi=wt||0;return Lt?new Date(Date.UTC(cr,_r,jn,Ir,Vr,mi,Mi+60*Lt.offset*1e3)):i?new Date(Date.UTC(cr,_r,jn,Ir,Vr,mi,Mi)):new Date(cr,_r,jn,Ir,Vr,mi,Mi)}catch{return new Date("")}}(ne,Pe,he),this.init(),Lt&&!0!==Lt&&(this.$L=this.locale(Lt).$L),wt&&ne!=this.format(Pe)&&(this.$d=new Date("")),vm={}}else if(Pe instanceof Array)for(var gn=Pe.length,jn=1;jn<=gn;jn+=1){Ce[1]=Pe[jn-1];var cr=e.apply(this,Ce);if(cr.isValid()){this.$d=cr.$d,this.$L=cr.$L,this.init();break}jn===gn&&(this.$d=new Date(""))}else T.call(this,I)}};var V8=W(3990),U8=W.n(V8),lC=function(t,n){return(lC=Object.setPrototypeOf||{__proto__:[]}instanceof Array&&function(e,i){e.__proto__=i}||function(e,i){for(var T in i)i.hasOwnProperty(T)&&(e[T]=i[T])})(t,n)};function uC(t,n){function e(){this.constructor=t}lC(t,n),t.prototype=null===n?Object.create(n):(e.prototype=n.prototype,new e)}function _a(t){var n="function"==typeof Symbol&&t[Symbol.iterator],e=0;return n?n.call(t):{next:function(){return t&&e>=t.length&&(t=void 0),{value:t&&t[e++],done:!t}}}}function D_(t,n){var e="function"==typeof Symbol&&t[Symbol.iterator];if(!e)return t;var T,ne,i=e.call(t),I=[];try{for(;(void 0===n||n-- >0)&&!(T=i.next()).done;)I.push(T.value)}catch(he){ne={error:he}}finally{try{T&&!T.done&&(e=i.return)&&e.call(i)}finally{if(ne)throw ne.error}}return I}function kD(){for(var t=[],n=0;n<arguments.length;n++)t=t.concat(D_(arguments[n]));return t}var j8=function(){function t(){}return t.prototype.next=function(){return{done:!0,value:null}},t}(),AD=function(){function t(){}return t.prototype[Symbol.iterator]=function(){return new j8},t}(),W8=function(){function t(){this.index=0}return t.prototype.next=function(){return{done:!1,value:this.index++}},t}(),cC=function(){function t(){}return t.prototype[Symbol.iterator]=function(){return new W8},t}(),q8=function(){function t(n){this.iterators=n}return t.prototype.next=function(){if(0===this.iterators.length)return{done:!0,value:[]};var ne,he,n=[];try{for(var e=_a(this.iterators),i=e.next();!i.done;i=e.next()){var I=i.value.next();if(I.done)return{done:!0,value:[]};n.push(I.value)}}catch(Ce){ne={error:Ce}}finally{try{i&&!i.done&&(he=e.return)&&he.call(e)}finally{if(ne)throw ne.error}}return{done:!1,value:n}},t}(),v1=function(){function t(n){this.iterables=n}return t.prototype[Symbol.iterator]=function(){var I,ne,n=[];try{for(var e=_a(this.iterables),i=e.next();!i.done;i=e.next())n.push(i.value[Symbol.iterator]())}catch(he){I={error:he}}finally{try{i&&!i.done&&(ne=e.return)&&ne.call(e)}finally{if(I)throw I.error}}return new q8(n)},t}(),K8=function(){function t(n,e){this.index=0,this.iterator=n,this.selector=e}return t.prototype.next=function(){var n=this.iterator.next();return n.done?{done:!0}:{done:!1,value:this.selector(n.value,this.index++)}},t}(),Id=function(){function t(n,e){this.iterable=n,this.selector=e}return t.prototype[Symbol.iterator]=function(){var n=this.iterable[Symbol.iterator]();return new K8(n,this.selector)},t}(),Y8=function(){function t(n,e){this.index=0,this.iterator=n,this.selector=e,this.outputIterator=null}return t.prototype.next=function(){for(;;){if(null===this.outputIterator){var n=this.iterator.next();if(n.done)return{done:!0};var e=this.selector(n.value,this.index++);this.outputIterator=e[Symbol.iterator]()}var i=this.outputIterator.next();if(!i.done)return i;this.outputIterator=null}},t}(),MD=function(){function t(n,e){this.iterable=n,this.selector=e}return t.prototype[Symbol.iterator]=function(){var n=this.iterable[Symbol.iterator]();return new Y8(n,this.selector)},t}(),J8=function(){function t(n,e){this.childIterator=n,this.numElements=e}return t.prototype.next=function(){return this.numElements<=0?{done:!0}:(--this.numElements,this.childIterator.next())},t}(),U0=function(){function t(n,e){this.childIterable=n,this.numElements=e}return t.prototype[Symbol.iterator]=function(){var n=this.childIterable[Symbol.iterator]();return new J8(n,this.numElements)},t}(),$8=function(){function t(n,e){this.done=!1,this.childIterator=n,this.predicate=e}return t.prototype.next=function(){if(!this.done){var n=this.childIterator.next();if(n.done)this.done=!0;else{if(this.predicate(n.value))return n;this.done=!0}}return{done:!0}},t}(),fh=function(){function t(n,e){this.childIterable=n,this.predicate=e}return t.prototype[Symbol.iterator]=function(){var n=this.childIterable[Symbol.iterator]();return new $8(n,this.predicate)},t}(),Z8=function(){function t(n,e){this.childIterator=n,this.predicate=e}return t.prototype.next=function(){for(;;){var n=this.childIterator.next();if(n.done||this.predicate(n.value))return n}},t}(),j0=function(){function t(n,e){this.childIterable=n,this.predicate=e}return t.prototype[Symbol.iterator]=function(){var n=this.childIterable[Symbol.iterator]();return new Z8(n,this.predicate)},t}(),X8=function(){function t(n){this.curIterator=null,this.iterables=n,this.iterator=n[Symbol.iterator](),this.moveToNextIterable()}return t.prototype.moveToNextIterable=function(){var n=this.iterator.next();this.curIterator=n.done?null:n.value[Symbol.iterator]()},t.prototype.next=function(){for(;;){if(null==this.curIterator)return{done:!0};var n=this.curIterator.next();if(!n.done)return n;this.moveToNextIterable()}},t}(),E_=function(){function t(n){this.iterables=n}return t.prototype[Symbol.iterator]=function(){return new X8(this.iterables)},t}(),Q8=function(){function t(n,e,i){this.iterable=n,this.period=e,this.whichIndex=i}return t.prototype.next=function(){this.iterator||(this.iterator=this.iterable[Symbol.iterator]());for(var n=[],e=0;e<this.period;++e){var i=this.iterator.next();if(i.done)break;n.push(i.value)}if(0===n.length)return{done:!0};var T=new _l({pairs:n});return{value:[this.whichIndex===xv.Start?T.getIndex().first():T.getIndex().last(),T],done:!1}},t}(),e9=function(){function t(n,e,i){this.iterable=n,this.period=e,this.whichIndex=i}return t.prototype[Symbol.iterator]=function(){return new Q8(this.iterable,this.period,this.whichIndex)},t}(),P_=function(){function t(n){this.index=0,this.arr=n}return t.prototype.next=function(){return this.index<this.arr.length?{done:!1,value:this.arr[this.index++]}:{done:!0}},t}(),W0=function(){function t(n){this.iterable=n}return t.prototype[Symbol.iterator]=function(){var I,ne,n=[];try{for(var e=_a(this.iterable),i=e.next();!i.done;i=e.next())n.push(i.value)}catch(he){I={error:he}}finally{try{i&&!i.done&&(ne=e.return)&&ne.call(e)}finally{if(I)throw I.error}}return n.reverse(),new P_(n)},t}(),t9=function(){function t(n,e){this.iterators=n.map(function(i){return i[Symbol.iterator]()}),this.zipper=e}return t.prototype.next=function(){var n=this.iterators.map(function(Pe){return Pe.next()});try{for(var e=_a(n),i=e.next();!i.done;i=e.next())if(i.value.done)return{done:!0}}catch(Pe){he={error:Pe}}finally{try{i&&!i.done&&(Ce=e.return)&&Ce.call(e)}finally{if(he)throw he.error}}var he,Ce,I=n.map(function(Pe){return Pe.value}),ne=new _l(I);return{done:!1,value:this.zipper(ne)}},t}(),SD=function(){function t(n,e){this.iterables=n,this.zipper=e}return t.prototype[Symbol.iterator]=function(){return new t9(this.iterables,this.zipper)},t}(),n9=function(){function t(n,e){this.valuesAlreadySeen=new Set,this.iterator=n[Symbol.iterator](),this.selector=e}return t.prototype.next=function(){for(;;){var n=this.iterator.next();if(n.done)return{done:!0};var e;if(e=this.selector?this.selector(n.value):n.value,!this.valuesAlreadySeen.has(e))return this.valuesAlreadySeen.add(e),{done:!1,value:n.value}}},t}(),L_=function(){function t(n,e){this.iterable=n,this.selector=e}return t.prototype[Symbol.iterator]=function(){return new n9(this.iterable,this.selector)},t}(),r9=function(){function t(n,e,i){this.iterable=n,this.period=e,this.whichIndex=i}return t.prototype.next=function(){if(this.curWindow){if(this.curWindow.shift(),(e=this.iterator.next()).done)return{done:!0};this.curWindow.push(e.value)}else{this.curWindow=[],this.iterator=this.iterable[Symbol.iterator]();for(var n=0;n<this.period;++n){var e;if((e=this.iterator.next()).done)return{done:!0};this.curWindow.push(e.value)}}var i=new _l({pairs:this.curWindow});return{value:[this.whichIndex===xv.Start?i.getIndex().first():i.getIndex().last(),i],done:!1}},t}(),i9=function(){function t(n,e,i){this.iterable=n,this.period=e,this.whichIndex=i}return t.prototype[Symbol.iterator]=function(){return new r9(this.iterable,this.period,this.whichIndex)},t}(),a9=function(){function t(n,e){this.iterator=n[Symbol.iterator](),this.nextValue=this.iterator.next(),this.comparer=e}return t.prototype.next=function(){if(this.nextValue.done)return{done:!0};for(var n=[this.nextValue.value],e=this.nextValue.value;this.nextValue=this.iterator.next(),!this.nextValue.done;){if(!this.comparer(e[1],this.nextValue.value[1])){e=this.nextValue.value;break}n.push(this.nextValue.value),e=this.nextValue.value}return{value:new _l({pairs:n}),done:!1}},t}(),o9=function(){function t(n,e){this.iterable=n,this.comparer=e}return t.prototype[Symbol.iterator]=function(){return new a9(this.iterable,this.comparer)},t}(),hh=(()=>{return(t=hh||(hh={}))[t.Ascending=0]="Ascending",t[t.Descending=1]="Descending",hh;var t})(),s9=function(){function t(n,e){this.values=n,this.sortSpec=e,this.keys=[]}return t.prototype.genKeys=function(){var I,ne;if(!(this.keys.length>0))try{for(var e=_a(this.values),i=e.next();!i.done;i=e.next())this.keys.push(this.sortSpec.selector(i.value,0))}catch(he){I={error:he}}finally{try{i&&!i.done&&(ne=e.return)&&ne.call(e)}finally{if(I)throw I.error}}},t.prototype.compare=function(n,e){this.genKeys();var i=this.keys[n],T=this.keys[e],I=-1;return i===T?I=0:i>T&&(I=1),this.sortSpec.direction===hh.Descending?-I:I},t}(),I_=function(){function t(n,e){this.iterable=n,this.sortSpec=e}return t.prototype[Symbol.iterator]=function(){var n=[],e=[],i=0;try{for(var T=_a(this.iterable),I=T.next();!I.done;I=T.next()){var ne=I.value;n.push(i),e.push(ne),++i}}catch(Mi){jn={error:Mi}}finally{try{I&&!I.done&&(cr=T.return)&&cr.call(T)}finally{if(jn)throw jn.error}}var he=[];try{for(var Ce=_a(this.sortSpec),Pe=Ce.next();!Pe.done;Pe=Ce.next())he.push(new s9(e,Pe.value))}catch(Mi){_r={error:Mi}}finally{try{Pe&&!Pe.done&&(Ir=Ce.return)&&Ir.call(Ce)}finally{if(_r)throw _r.error}}he[0].genKeys(),n.sort(function(Mi,ya){try{for(var Ea=_a(he),Na=Ea.next();!Na.done;Na=Ea.next()){var go=Na.value.compare(Mi,ya);if(0!==go)return go}}catch(wo){Qa={error:wo}}finally{try{Na&&!Na.done&&(ja=Ea.return)&&ja.call(Ea)}finally{if(Qa)throw Qa.error}}return 0;var Qa,ja});var jn,cr,_r,Ir,Vr,mi,st=[];try{for(var wt=_a(n),Lt=wt.next();!Lt.done;Lt=wt.next())st.push(e[Lt.value])}catch(Mi){Vr={error:Mi}}finally{try{Lt&&!Lt.done&&(mi=wt.return)&&mi.call(wt)}finally{if(Vr)throw Vr.error}}return new P_(st)},t}(),l9=function(){function t(n,e){this.iterator=n,this.extractIndex=e}return t.prototype.next=function(){var n=this.iterator.next();return n.done?n:{done:!1,value:n.value[this.extractIndex]}},t}(),R_=function(){function t(n,e){this.arrayIterable=n,this.extractIndex=e}return t.prototype[Symbol.iterator]=function(){var n=this.arrayIterable[Symbol.iterator]();return new l9(n,this.extractIndex)},t}(),u9=function(){function t(n,e){this.iterator=n,this.numValues=e}return t.prototype.next=function(){for(;--this.numValues>=0;){var n=this.iterator.next();if(n.done)return n}return this.iterator.next()},t}(),q0=function(){function t(n,e){this.iterable=n,this.numValues=e}return t.prototype[Symbol.iterator]=function(){var n=this.iterable[Symbol.iterator]();return new u9(n,this.numValues)},t}(),c9=function(){function t(n,e){this.doneSkipping=!1,this.childIterator=n,this.predicate=e}return t.prototype.next=function(){for(;;){var n=this.childIterator.next();if(n.done)return n;if(this.doneSkipping||!this.predicate(n.value))return this.doneSkipping=!0,n}},t}(),ph=function(){function t(n,e){this.childIterable=n,this.predicate=e}return t.prototype[Symbol.iterator]=function(){var n=this.childIterable[Symbol.iterator]();return new c9(n,this.predicate)},t}(),d9=function(){function t(n,e,i){this.columnNames=n,this.iterable=e,this.period=i}return t.prototype.next=function(){this.iterator||(this.iterator=this.iterable[Symbol.iterator]());for(var n=[],e=0;e<this.period;++e){var i=this.iterator.next();if(i.done)break;n.push(i.value)}return 0===n.length?{done:!0}:{value:new ou({columnNames:this.columnNames,pairs:n}),done:!1}},t}(),f9=function(){function t(n,e,i){this.columnNames=n,this.iterable=e,this.period=i}return t.prototype[Symbol.iterator]=function(){return new d9(this.columnNames,this.iterable,this.period)},t}(),h9=function(){function t(n,e){this.index=0,this.columnNames=Array.from(n),this.rowsIterator=e[Symbol.iterator]()}return t.prototype.next=function(){var n=this.rowsIterator.next();if(n.done)return{done:!0};for(var e=n.value,i={},T=0;T<this.columnNames.length;++T)i[this.columnNames[T]]=e[T];return{done:!1,value:i}},t}(),DD=function(){function t(n,e){this.columnNames=n,this.rows=e}return t.prototype[Symbol.iterator]=function(){return new h9(this.columnNames,this.rows)},t}(),p9=function(){function t(n,e,i){this.columnNames=n,this.iterable=e,this.period=i}return t.prototype.next=function(){if(this.curWindow){if(this.curWindow.shift(),(e=this.iterator.next()).done)return{done:!0};this.curWindow.push(e.value)}else{this.curWindow=[],this.iterator=this.iterable[Symbol.iterator]();for(var n=0;n<this.period;++n){var e;if((e=this.iterator.next()).done)return{done:!0};this.curWindow.push(e.value)}}return{value:new ou({columnNames:this.columnNames,pairs:this.curWindow}),done:!1}},t}(),g9=function(){function t(n,e,i){this.columnNames=n,this.iterable=e,this.period=i}return t.prototype[Symbol.iterator]=function(){return new p9(this.columnNames,this.iterable,this.period)},t}(),m9=function(){function t(n,e,i){this.columnNames=n,this.iterator=e[Symbol.iterator](),this.nextValue=this.iterator.next(),this.comparer=i}return t.prototype.next=function(){if(this.nextValue.done)return{done:!0};for(var n=[this.nextValue.value],e=this.nextValue.value;this.nextValue=this.iterator.next(),!this.nextValue.done;){if(!this.comparer(e[1],this.nextValue.value[1])){e=this.nextValue.value;break}n.push(this.nextValue.value),e=this.nextValue.value}return{value:new ou({columnNames:this.columnNames,pairs:n}),done:!1}},t}(),v9=function(){function t(n,e,i){this.columnNames=n,this.iterable=e,this.comparer=i}return t.prototype[Symbol.iterator]=function(){return new m9(this.columnNames,this.iterable,this.comparer)},t}(),y9=function(){function t(n,e){this.repetition=0,this.iterator=n[Symbol.iterator](),this.count=e,this.result=this.iterator.next()}return t.prototype.next=function(){return 0==this.count?{done:!0}:(this.repetition==this.count&&(this.result=this.iterator.next(),this.repetition=0),this.repetition+=1,this.result.done?{done:!0}:{done:!1,value:this.result.value})},t}(),b9=function(){function t(n,e){this.iterable=n,this.count=e}return t.prototype[Symbol.iterator]=function(){return new y9(this.iterable,this.count)},t}(),_9=function(){function t(n,e){this.count=0,this.repetition=0,this.firstIteration=!0,this.iterable=n,this.iterator=n[Symbol.iterator](),this.count=e}return t.prototype.next=function(){var n=this.iterator.next();return this.firstIteration&&n.done?{done:!0}:(this.firstIteration=!1,n.done&&(this.repetition+=1,this.iterator=this.iterable[Symbol.iterator](),n=this.iterator.next()),this.repetition<this.count?{done:!1,value:n.value}:{done:!0})},t}(),x9=function(){function t(n,e){this.iterable=n,this.count=e}return t.prototype[Symbol.iterator]=function(){return new _9(this.iterable,this.count)},t}(),w9=function(){function t(n){this.iteratorIndex=0,this.iterators=n.map(function(e){return e[Symbol.iterator]()})}return t.prototype.next=function(){if(this.iterators.length>0){for(var n=this.iterators[this.iteratorIndex].next();n.done;){if(this.iteratorIndex+=1,!(this.iteratorIndex<this.iterators.length))return{done:!0};n=this.iterators[this.iteratorIndex].next()}return{done:!1,value:n.value}}return{done:!0}},t}(),C9=function(){function t(n){this.iterables=n}return t.prototype[Symbol.iterator]=function(){return new w9(this.iterables)},t}(),T9=function(){function t(n,e){this.columnNamesIterator=null,this.values=n,this.considerAllRows=e}return t.prototype.next=function(){if(null===this.columnNamesIterator)if(this.considerAllRows){var n={};try{for(var e=_a(this.values),i=e.next();!i.done;i=e.next()){var T=i.value;try{for(var I=_a(Object.keys(T)),ne=I.next();!ne.done;ne=I.next())n[ne.value]=!0}catch(gn){wt={error:gn}}finally{try{ne&&!ne.done&&(Lt=I.return)&&Lt.call(I)}finally{if(wt)throw wt.error}}}}catch(gn){Ye={error:gn}}finally{try{i&&!i.done&&(st=e.return)&&st.call(e)}finally{if(Ye)throw Ye.error}}this.columnNamesIterator=new P_(Object.keys(n))}else{var Pe=this.values[Symbol.iterator]().next();if(Pe.done)return{done:!0,value:""};this.columnNamesIterator=new P_(Object.keys(Pe.value))}return this.columnNamesIterator.next();var Ye,st,wt,Lt},t}(),ED=function(){function t(n,e){this.values=n,this.considerAllRows=e}return t.prototype[Symbol.iterator]=function(){return new T9(this.values,this.considerAllRows)},t}();function dC(t,n){var Ce,Pe,e={},i=[];try{for(var T=_a(t),I=T.next();!I.done;I=T.next()){var ne=I.value,he=n&&n(ne)||ne;e[he]||(e[he]=!0,i.push(ne))}}catch(Ye){Ce={error:Ye}}finally{try{I&&!I.done&&(Pe=T.return)&&Pe.call(T)}finally{if(Ce)throw Ce.error}}return i}function _v(t,n,e){var Ce,Pe,i={};try{for(var T=_a(t),I=T.next();!I.done;I=T.next()){var ne=I.value;i[n(ne)]=e(ne)}}catch(Ye){Ce={error:Ye}}finally{try{I&&!I.done&&(Pe=T.return)&&Pe.call(T)}finally{if(Ce)throw Ce.error}}return i}function PD(t){return void 0===t?"undefined":Fu(t)?"number":Ul(t)?"string":t instanceof Date?"date":function A9(t){return(0,V0.ZP)(t).isBoolean}(t)?"boolean":"unsupported"}function nd(t){return(0,V0.ZP)(t).isObject&&!fC(t)}function Ka(t){return(0,V0.ZP)(t).isFunction}function Ul(t){return(0,V0.ZP)(t).isString}function fC(t){return"[object Date]"===Object.prototype.toString.call(t)}function Fu(t){return(0,V0.ZP)(t).isNumber}function Nu(t){return(0,V0.ZP)(t).isArray}function hC(t){return void 0===t}var M9=function(){function t(n){this.iterable=n,this.index=0}return t.prototype.next=function(){return this.iterable._next(this.index++)},t}(),gh=function(){function t(n){this.iterator=n,this.cached=[]}return t.prototype[Symbol.iterator]=function(){return new M9(this)},t.prototype._next=function(n){if(n>=this.cached.length){var e=this.iterator.next();if(e.done)return{done:!0};this.cached.push(e.value)}return{done:!1,value:this.cached[n]}},t}(),ou=function(){function t(n){if(this.configFn=null,this.content=null,this.indexedContent=null,n){var e=n;if(void 0!==e.getTypeCode){var i=e.getTypeCode();if("dataframe"===i||"series"===i)return void(void 0!==e.content?this.content=e.content:this.configFn=e.configFn)}Ka(n)?this.configFn=n:this.content=t.isIterator(n)?t.initFromIterator(n):t.isIterable(n)?t.initFromIterable(n):t.initFromConfig(n)}else this.content=t.initEmpty()}return t.initFromIterator=function(n){return t.initFromIterable(new gh(n))},t.initFromIterable=function(n){var e=n[Symbol.iterator]().next(),i=e.done?[]:Object.keys(e.value);return{index:t.defaultCountIterable,values:n,pairs:new v1([t.defaultCountIterable,n]),isBaked:!0,columnNames:i,isCaseSensitive:!1}},t.initEmpty=function(){return{index:t.defaultEmptyIterable,values:t.defaultEmptyIterable,pairs:t.defaultEmptyIterable,isBaked:!0,columnNames:[],isCaseSensitive:!1}},t.initColumnNames=function(n,e){var i=[],T={},I=Array.from(n).map(function(Ir){return Ir.toString()});try{for(var ne=_a(I),he=ne.next();!he.done;he=ne.next()){var Ce=he.value;void 0===T[Pe=void 0!==e&&e?Ce:Ce.toLowerCase()]?T[Pe]=1:T[Pe]+=1}}catch(Ir){gn={error:Ir}}finally{try{he&&!he.done&&(jn=ne.return)&&jn.call(ne)}finally{if(gn)throw gn.error}}var gn,jn,cr,_r,Ye={};try{for(var st=_a(I),wt=st.next();!wt.done;wt=st.next()){var Pe;if(Ce=wt.value,T[Pe=void 0!==e&&e?Ce:Ce.toLowerCase()]>1){var Lt=1;void 0!==Ye[Pe]&&(Lt=Ye[Pe]),i.push(Ce+"."+Lt),Ye[Pe]=Lt+1}else i.push(Ce)}}catch(Ir){cr={error:Ir}}finally{try{wt&&!wt.done&&(_r=st.return)&&_r.call(st)}finally{if(cr)throw cr.error}}return i},t.isIterator=function(n){return nd(n)&&Ka(n.next)},t.isIterable=function(n){return Nu(n)||nd(n)&&Ka(n[Symbol.iterator])},t.checkIterable=function(n,e){if(!t.isIterable(n))throw new Error("Expected '"+e+"' field of DataFrame config object to be an array of values or an iterable of values.")},t.initFromConfig=function(n){var e,i,T,ne,jn,cr,I=!1;if(n.pairs&&(t.isIterator(n.pairs)?T=new gh(n.pairs):(t.checkIterable(n.pairs,"pairs"),T=n.pairs)),n.columns){var he=n.columns;if(t.isIterator(he)&&(he=new gh(he)),t.isIterable(he)){var Ce=he;ne=Array.from(Ce).map(function(_r){return _r.name}),he=_v(Ce,function(_r){return _r.name},function(_r){return _r.series})}else{if(!nd(he))throw new Error("Expected 'columns' member of 'config' parameter to DataFrame constructor to be an object with fields that define columns.");ne=Object.keys(he)}var Pe=[];try{for(var Ye=_a(ne),st=Ye.next();!st.done;st=Ye.next()){var wt=st.value,Lt=he[wt];t.isIterator(Lt)?Lt=new gh(Lt):t.checkIterable(Lt,wt),Pe.push(Lt)}}catch(_r){jn={error:_r}}finally{try{st&&!st.done&&(cr=Ye.return)&&cr.call(Ye)}finally{if(jn)throw jn.error}}i=new DD(ne,new v1(Pe))}else if(n.columnNames&&(ne=t.isIterator(n.columnNames)?new gh(n.columnNames):n.columnNames,ne=this.initColumnNames(ne,n.caseSensitive)),n.rows){n.columnNames||(ne=new Id(new cC,function(_r){return"Column."+_r.toString()}));var gn=void 0;t.isIterator(n.rows)?gn=new gh(n.rows):(t.checkIterable(n.rows,"rows"),gn=n.rows),i=new DD(ne,gn)}else n.values?(t.isIterator(n.values)?i=new gh(n.values):(t.checkIterable(n.values,"values"),i=n.values),n.columnNames||(ne=new ED(i,n.considerAllRows||!1))):T?(i=new R_(T,1),n.columnNames||(ne=new ED(i,n.considerAllRows||!1))):(i=t.defaultEmptyIterable,n.columnNames||(ne=t.defaultEmptyIterable));return n.index?t.isIterator(n.index)?e=new gh(n.index):(t.checkIterable(n.index,"index"),e=n.index):e=T?new R_(T,0):t.defaultCountIterable,T||(T=new v1([e,i])),void 0!==n.baked&&(I=n.baked),{index:e,values:i,pairs:T,isBaked:I,columnNames:ne,isCaseSensitive:n.caseSensitive||!1}},t.prototype.lazyInit=function(){null===this.content&&null!==this.configFn&&(this.content=t.initFromConfig(this.configFn()))},t.prototype.getContent=function(){return this.lazyInit(),this.content},t.prototype.getRowByIndex=function(n){if(!this.indexedContent){this.indexedContent=new Map;try{for(var e=_a(this.getContent().pairs),i=e.next();!i.done;i=e.next()){var T=i.value;this.indexedContent.set(T[0],T[1])}}catch(he){I={error:he}}finally{try{i&&!i.done&&(ne=e.return)&&ne.call(e)}finally{if(I)throw I.error}}}return this.indexedContent.get(n);var I,ne},t.prototype[Symbol.iterator]=function(){return this.getContent().values[Symbol.iterator]()},t.prototype.getColumnNames=function(){return Array.from(this.getContent().columnNames)},t.prototype.getColumns=function(){var n=this;return new _l(function(){return{values:n.getColumnNames().map(function(i){var T=n.getSeries(i).skipWhile(function(ne){return null==ne});return{name:i,type:PD(T.any()?T.first():void 0),series:T}})}})},t.prototype.isCaseSensitive=function(){return this.getContent().isCaseSensitive},t.prototype.cast=function(){return this},t.prototype.getIndex=function(){var n=this;return new RD(function(){return{values:n.getContent().index}})},t.prototype.setIndex=function(n){if(!Ul(n))throw new Error("Expected 'columnName' parameter to 'DataFrame.setIndex' to be a string that specifies the name of the column to set as the index for the dataframe.");return this.withIndex(this.getSeries(n))},t.prototype.withIndex=function(n){var e=this;return Ka(n)?new t(function(){var i=e.getContent();return{columnNames:i.columnNames,values:i.values,index:e.deflate(n)}}):(t.checkIterable(n,"newIndex"),new t(function(){var i=e.getContent();return{columnNames:i.columnNames,values:i.values,index:n}}))},t.prototype.resetIndex=function(){var n=this;return new t(function(){var e=n.getContent();return{columnNames:e.columnNames,values:e.values}})},t.prototype.getSeries=function(n){var e=this;if(!Ul(n))throw new Error("Expected 'columnName' parameter to 'DataFrame.getSeries' function to be a string that specifies the name of the column to retreive.");return new _l(function(){return{values:new Id(e.getContent().values,function(i){return i[n]}),index:e.getContent().index}})},t.prototype.hasSeries=function(n){var ne,he,e=n.toLowerCase();try{for(var i=_a(this.getColumnNames()),T=i.next();!T.done;T=i.next())if(T.value.toLowerCase()===e)return!0}catch(Ce){ne={error:Ce}}finally{try{T&&!T.done&&(he=i.return)&&he.call(i)}finally{if(ne)throw ne.error}}return!1},t.prototype.expectSeries=function(n){if(!this.hasSeries(n))throw new Error("Expected dataframe to contain series with column name: '"+n+"'.");return this.getSeries(n)},t.prototype.withSeries=function(n,e){var i=this;if(nd(n)){if(!hC(e))throw new Error("Expected 'series' parameter to 'DataFrame.withSeries' to not be set when 'columnNameOrSpec is an object.")}else{if(!Ul(n))throw new Error("Expected 'columnNameOrSpec' parameter to 'DataFrame.withSeries' function to be a string that specifies the column to set or replace.");if(!Ka(e)&&!nd(e))throw new Error("Expected 'series' parameter to 'DataFrame.withSeries' to be a Series object or a function that takes a dataframe and produces a Series.")}if(nd(n)){var T=n,I=Object.keys(T),ne=this;try{for(var he=_a(I),Ce=he.next();!Ce.done;Ce=he.next()){var Pe=Ce.value;ne=ne.withSeries(Pe,T[Pe])}}catch(gn){wt={error:gn}}finally{try{Ce&&!Ce.done&&(Lt=he.return)&&Lt.call(he)}finally{if(wt)throw wt.error}}return ne.cast()}var wt,Lt,Ye=n;return this.none()?(Ka(e)?e(this):e).inflate(function(gn){var jn={};return jn[Ye]=gn,jn}).cast():new t(function(){var jn=function k9(t,n,e){var he,Ce,i=new Map;try{for(var T=_a(t),I=T.next();!I.done;I=T.next()){var ne=I.value;i.set(n(ne),e(ne))}}catch(Pe){he={error:Pe}}finally{try{I&&!I.done&&(Ce=T.return)&&Ce.call(T)}finally{if(he)throw he.error}}return i}((Ka(e)?e(i):e).toPairs(),function(_r){return _r[0]},function(_r){return _r[1]});return{columnNames:dC(i.getColumnNames().concat([Ye])),index:i.getContent().index,pairs:new Id(i.getContent().pairs,function(_r){var Ir=_r[0],mi=Object.assign({},_r[1]);return mi[Ye]=jn.get(Ir),[Ir,mi]})}})},t.merge=function(n){var e=!1,i=new Map;try{for(var T=_a(n),I=T.next();!I.done;I=T.next()){var ne=I.value;ne.isCaseSensitive()&&(e=!0);try{for(var he=_a(ne.toPairs()),Ce=he.next();!Ce.done;Ce=he.next()){var Pe=Ce.value,Ye=Pe[0];if(i.has(Ye))i.set(Ye,Object.assign(i.get(Ye),Pe[1]));else{var st=Object.assign({},Pe[1]);i.set(Ye,st)}}}catch(Vr){_r={error:Vr}}finally{try{Ce&&!Ce.done&&(Ir=he.return)&&Ir.call(he)}finally{if(_r)throw _r.error}}}}catch(Vr){jn={error:Vr}}finally{try{I&&!I.done&&(cr=T.return)&&cr.call(T)}finally{if(jn)throw jn.error}}var jn,cr,_r,Ir,Lt=dC(Array.from(n).map(function(Vr){return Vr.getColumnNames()}).reduce(function(Vr,mi){return Vr.concat(mi)},[])),gn=Array.from(i.keys()).map(function(Vr){return[Vr,i.get(Vr)]});return gn.sort(function(Vr,mi){return Vr[0]===mi[0]?0:Vr[0]>mi[0]?1:-1}),new t({columnNames:Lt,pairs:gn,caseSensitive:e})},t.prototype.merge=function(){for(var n=[],e=0;e<arguments.length;e++)n[e]=arguments[e];return t.merge([this].concat(n))},t.prototype.ensureSeries=function(n,e){if(nd(n)){if(!hC(e))throw new Error("Expected 'series' parameter to 'DataFrame.ensureSeries' to not be set when 'columnNameOrSpec is an object.")}else{if(!Ul(n))throw new Error("Expected 'columnNameOrSpec' parameter to 'DataFrame.ensureSeries' function to be a string that specifies the column to set or replace.");if(!Ka(e)&&!nd(e))throw new Error("Expected 'series' parameter to 'DataFrame.ensureSeries' to be a Series object or a function that takes a dataframe and produces a Series.")}if(nd(n)){var i=n,T=Object.keys(n),I=this;try{for(var ne=_a(T),he=ne.next();!he.done;he=ne.next()){var Ce=he.value;I=I.ensureSeries(Ce,i[Ce])}}catch(wt){Ye={error:wt}}finally{try{he&&!he.done&&(st=ne.return)&&st.call(ne)}finally{if(Ye)throw Ye.error}}return I}var Ye,st,Pe=n;return this.hasSeries(Pe)?this:this.withSeries(Pe,e)},t.prototype.subset=function(n){var e=this;if(!Nu(n))throw new Error("Expected 'columnNames' parameter to 'DataFrame.subset' to be an array of column names to keep.");return new t(function(){var i=e.getContent();return{columnNames:n,index:i.index,values:new Id(i.values,function(T){var Pe,Ye,I={};try{for(var ne=_a(n),he=ne.next();!he.done;he=ne.next()){var Ce=he.value;I[Ce]=T[Ce]}}catch(st){Pe={error:st}}finally{try{he&&!he.done&&(Ye=ne.return)&&Ye.call(ne)}finally{if(Pe)throw Pe.error}}return I}),pairs:new Id(i.pairs,function(T){var Ye,st,I={},ne=T[1];try{for(var he=_a(n),Ce=he.next();!Ce.done;Ce=he.next()){var Pe=Ce.value;I[Pe]=ne[Pe]}}catch(wt){Ye={error:wt}}finally{try{Ce&&!Ce.done&&(st=he.return)&&st.call(he)}finally{if(Ye)throw Ye.error}}return[T[0],I]})}})},t.prototype.dropSeries=function(n){var e=this;if(!Nu(n)){if(!Ul(n))throw new Error("'DataFrame.dropSeries' expected either a string or an array or strings.");n=[n]}return new t(function(){var Ce,Pe,i=e.getContent(),T=[];try{for(var I=_a(i.columnNames),ne=I.next();!ne.done;ne=I.next()){var he=ne.value;-1===n.indexOf(he)&&T.push(he)}}catch(Ye){Ce={error:Ye}}finally{try{ne&&!ne.done&&(Pe=I.return)&&Pe.call(I)}finally{if(Ce)throw Ce.error}}return{columnNames:T,index:i.index,values:new Id(i.values,function(Ye){var jn,cr,st=Object.assign({},Ye);try{for(var wt=_a(n),Lt=wt.next();!Lt.done;Lt=wt.next())delete st[Lt.value]}catch(_r){jn={error:_r}}finally{try{Lt&&!Lt.done&&(cr=wt.return)&&cr.call(wt)}finally{if(jn)throw jn.error}}return st}),pairs:new Id(i.pairs,function(Ye){var jn,cr,st=Object.assign({},Ye[1]);try{for(var wt=_a(n),Lt=wt.next();!Lt.done;Lt=wt.next())delete st[Lt.value]}catch(_r){jn={error:_r}}finally{try{Lt&&!Lt.done&&(cr=wt.return)&&cr.call(wt)}finally{if(jn)throw jn.error}}return[Ye[0],st]})}})},t.prototype.reorderSeries=function(n){var ne,he,e=this;if(!Nu(n))throw new Error("Expected parameter 'columnNames' to 'DataFrame.reorderSeries' to be an array with column names.");try{for(var i=_a(n),T=i.next();!T.done;T=i.next())if(!Ul(T.value))throw new Error("Expected parameter 'columnNames' to 'DataFrame.reorderSeries' to be an array with column names.")}catch(Ce){ne={error:Ce}}finally{try{T&&!T.done&&(he=i.return)&&he.call(i)}finally{if(ne)throw ne.error}}return new t(function(){var Ce=e.getContent();return{columnNames:n,index:Ce.index,values:new Id(Ce.values,function(Pe){var gn,jn,Ye={};try{for(var st=_a(n),wt=st.next();!wt.done;wt=st.next()){var Lt=wt.value;Ye[Lt]=Pe[Lt]}}catch(cr){gn={error:cr}}finally{try{wt&&!wt.done&&(jn=st.return)&&jn.call(st)}finally{if(gn)throw gn.error}}return Ye}),pairs:new Id(Ce.pairs,function(Pe){var jn,cr,Ye=Pe[1],st={};try{for(var wt=_a(n),Lt=wt.next();!Lt.done;Lt=wt.next()){var gn=Lt.value;st[gn]=Ye[gn]}}catch(_r){jn={error:_r}}finally{try{Lt&&!Lt.done&&(cr=wt.return)&&cr.call(wt)}finally{if(jn)throw jn.error}}return[Pe[0],st]}),caseSensitive:Ce.isCaseSensitive}})},t.prototype.bringToFront=function(n){var ne,he,e=this;if(Nu(n))try{for(var i=_a(n),T=i.next();!T.done;T=i.next())if(!Ul(T.value))throw new Error("Expect 'columnOrColumns' parameter to 'DataFrame.bringToFront' function to specify a column or columns via a string or an array of strings.")}catch(Ce){ne={error:Ce}}finally{try{T&&!T.done&&(he=i.return)&&he.call(i)}finally{if(ne)throw ne.error}}else{if(!Ul(n))throw new Error("Expect 'columnOrColumns' parameter to 'DataFrame.bringToFront' function to specify a column or columns via a string or an array of strings.");n=[n]}return new t(function(){var Ce=e.getContent(),Pe=Array.from(Ce.columnNames),Ye=[];try{for(var st=_a(n),wt=st.next();!wt.done;wt=st.next()){var Lt=wt.value;-1!==Pe.indexOf(Lt)&&Ye.push(Lt)}}catch(ya){Ir={error:ya}}finally{try{wt&&!wt.done&&(Vr=st.return)&&Vr.call(st)}finally{if(Ir)throw Ir.error}}var Ir,Vr,mi,Mi,gn=[];try{for(var jn=_a(Pe),cr=jn.next();!cr.done;cr=jn.next()){var _r=cr.value;-1===n.indexOf(_r)&&gn.push(_r)}}catch(ya){mi={error:ya}}finally{try{cr&&!cr.done&&(Mi=jn.return)&&Mi.call(jn)}finally{if(mi)throw mi.error}}return{columnNames:Ye.concat(gn),index:Ce.index,values:Ce.values,pairs:Ce.pairs}})},t.prototype.bringToBack=function(n){var ne,he,e=this;if(Nu(n))try{for(var i=_a(n),T=i.next();!T.done;T=i.next())if(!Ul(T.value))throw new Error("Expect 'columnOrColumns' parameter to 'DataFrame.bringToBack' function to specify a column or columns via a string or an array of strings.")}catch(Ce){ne={error:Ce}}finally{try{T&&!T.done&&(he=i.return)&&he.call(i)}finally{if(ne)throw ne.error}}else{if(!Ul(n))throw new Error("Expect 'columnOrColumns' parameter to 'DataFrame.bringToBack' function to specify a column or columns via a string or an array of strings.");n=[n]}return new t(function(){var Ce=e.getContent(),Pe=Array.from(Ce.columnNames),Ye=[];try{for(var st=_a(n),wt=st.next();!wt.done;wt=st.next()){var Lt=wt.value;-1!==Pe.indexOf(Lt)&&Ye.push(Lt)}}catch(ya){Ir={error:ya}}finally{try{wt&&!wt.done&&(Vr=st.return)&&Vr.call(st)}finally{if(Ir)throw Ir.error}}var Ir,Vr,mi,Mi,gn=[];try{for(var jn=_a(Pe),cr=jn.next();!cr.done;cr=jn.next()){var _r=cr.value;-1===n.indexOf(_r)&&gn.push(_r)}}catch(ya){mi={error:ya}}finally{try{cr&&!cr.done&&(Mi=jn.return)&&Mi.call(jn)}finally{if(mi)throw mi.error}}return{columnNames:gn.concat(Ye),index:Ce.index,values:Ce.values,pairs:Ce.pairs}})},t.prototype.renameSeries=function(n){var e=this;if(!nd(n))throw new Error("Expected parameter 'newColumnNames' to 'DataFrame.renameSeries' to be an array with column names.");var he,Ce,i=Object.keys(n);try{for(var T=_a(i),I=T.next();!I.done;I=T.next()){var ne=I.value;if(!Ul(ne))throw new Error("Expected existing column name '"+ne+"' of 'newColumnNames' parameter to 'DataFrame.renameSeries' to be a string.");if(!Ul(n[ne]))throw new Error("Expected new column name '"+n[ne]+"' for existing column '"+ne+"' of 'newColumnNames' parameter to 'DataFrame.renameSeries' to be a string.")}}catch(Pe){he={error:Pe}}finally{try{I&&!I.done&&(Ce=T.return)&&Ce.call(T)}finally{if(he)throw he.error}}return new t(function(){var cr,_r,Pe=e.getContent(),Ye=[];try{for(var st=_a(Pe.columnNames),wt=st.next();!wt.done;wt=st.next()){var Lt=wt.value,gn=i.indexOf(Lt);Ye.push(-1===gn?Lt:n[Lt])}}catch(Ir){cr={error:Ir}}finally{try{wt&&!wt.done&&(_r=st.return)&&_r.call(st)}finally{if(cr)throw cr.error}}function jn(Ir){var Ea,Na,Vr=Object.assign({},Ir);try{for(var mi=_a(i),Mi=mi.next();!Mi.done;Mi=mi.next()){var ya=Mi.value;Vr[n[ya]]=Vr[ya],delete Vr[ya]}}catch(ro){Ea={error:ro}}finally{try{Mi&&!Mi.done&&(Na=mi.return)&&Na.call(mi)}finally{if(Ea)throw Ea.error}}return Vr}return{columnNames:Ye,index:Pe.index,values:new Id(Pe.values,jn),pairs:new Id(Pe.pairs,function(Ir){return[Ir[0],jn(Ir[1])]})}})},t.prototype.toArray=function(){var I,ne,n=[];try{for(var e=_a(this.getContent().values),i=e.next();!i.done;i=e.next()){var T=i.value;null!=T&&n.push(T)}}catch(he){I={error:he}}finally{try{i&&!i.done&&(ne=e.return)&&ne.call(e)}finally{if(I)throw I.error}}return n},t.prototype.toPairs=function(){var I,ne,n=[];try{for(var e=_a(this.getContent().pairs),i=e.next();!i.done;i=e.next()){var T=i.value;null!=T[1]&&null!==T[1]&&n.push(T)}}catch(he){I={error:he}}finally{try{i&&!i.done&&(ne=e.return)&&ne.call(e)}finally{if(I)throw I.error}}return n},t.prototype.toObject=function(n,e){if(!Ka(n))throw new Error("Expected 'keySelector' parameter to DataFrame.toObject to be a function.");if(!Ka(e))throw new Error("Expected 'valueSelector' parameter to DataFrame.toObject to be a function.");return _v(this,n,e)},t.prototype.toRows=function(){var Ce,Pe,n=this.getColumnNames(),e=[];try{for(var i=_a(this.getContent().values),T=i.next();!T.done;T=i.next()){for(var I=T.value,ne=[],he=0;he<n.length;++he)ne.push(I[n[he]]);e.push(ne)}}catch(Ye){Ce={error:Ye}}finally{try{T&&!T.done&&(Pe=i.return)&&Pe.call(i)}finally{if(Ce)throw Ce.error}}return e},t.prototype.select=function(n){if(!Ka(n))throw new Error("Expected 'transformer' parameter to 'Series.select' to be a function.");return this.map(n)},t.prototype.map=function(n){var e=this;if(!Ka(n))throw new Error("Expected 'transformer' parameter to 'DataFrame.map' to be a function.");return new t(function(){var i=e.getContent();return{values:new Id(i.values,n),index:i.index}})},t.prototype.selectMany=function(n){if(!Ka(n))throw new Error("Expected 'transformer' parameter to 'DataFrame.selectMany' to be a function.");return this.flatMap(n)},t.prototype.flatMap=function(n){var e=this;if(!Ka(n))throw new Error("Expected 'transformer' parameter to 'DataFrame.flatMap' to be a function.");return new t(function(){return{pairs:new MD(e.getContent().pairs,function(i,T){var Pe,Ye,I=[];try{for(var ne=_a(n(i[1],T)),he=ne.next();!he.done;he=ne.next())I.push([i[0],he.value])}catch(st){Pe={error:st}}finally{try{he&&!he.done&&(Ye=ne.return)&&Ye.call(ne)}finally{if(Pe)throw Pe.error}}return I})}})},t.prototype.transformSeries=function(n){if(!nd(n))throw new Error("Expected 'columnSelectors' parameter of 'DataFrame.transformSeries' function to be an object. Field names should specify columns to transform. Field values should be selector functions that specify the transformation for each column.");var ne,he,e=this;try{for(var i=_a(Object.keys(n)),T=i.next();!T.done;T=i.next()){var I=T.value;e.hasSeries(I)&&(e=e.withSeries(I,e.getSeries(I).select(n[I])))}}catch(Ce){ne={error:Ce}}finally{try{T&&!T.done&&(he=i.return)&&he.call(i)}finally{if(ne)throw ne.error}}return e},t.prototype.generateSeries=function(n){if(nd(n)){var Pe=n,T=Object.keys(Pe),I=this;try{for(var Ye=_a(T),st=Ye.next();!st.done;st=Ye.next())I=I.withSeries(Ce=st.value,I.select(Pe[Ce]).deflate())}catch(Ir){gn={error:Ir}}finally{try{st&&!st.done&&(jn=Ye.return)&&jn.call(Ye)}finally{if(gn)throw gn.error}}return I}if(!Ka(n))throw new Error("Expected 'generator' parameter to 'DataFrame.generateSeries' function to be a function or an object.");var wt,Lt,gn,jn,i=this.select(n).bake();T=i.getColumnNames(),I=this;try{for(var ne=_a(T),he=ne.next();!he.done;he=ne.next()){var Ce;I=I.withSeries(Ce=he.value,i.getSeries(Ce))}}catch(cr){wt={error:cr}}finally{try{he&&!he.done&&(Lt=ne.return)&&Lt.call(ne)}finally{if(wt)throw wt.error}}return I},t.prototype.deflate=function(n){var e=this;if(n&&!Ka(n))throw new Error("Expected 'selector' parameter to 'DataFrame.deflate' function to be a selector function.");return new _l(function(){var i=e.getContent();return n?{index:i.index,values:new Id(i.values,n),pairs:new Id(i.pairs,function(T,I){return[T[0],n(T[1],I)]})}:{index:i.index,values:i.values,pairs:i.pairs}})},t.prototype.inflateSeries=function(n,e){if(!Ul(n))throw new Error("Expected 'columnName' parameter to 'DataFrame.inflateSeries' to be a string that is the name of the column to inflate.");if(e&&!Ka(e))throw new Error("Expected optional 'selector' parameter to 'DataFrame.inflateSeries' to be a selector function, if it is specified.");return this.zip(this.getSeries(n).inflate(e),function(i,T){return Object.assign({},i,T)})},t.prototype.window=function(n){var e=this;if(!Fu(n))throw new Error("Expected 'period' parameter to 'DataFrame.window' to be a number.");return new _l(function(){var i=e.getContent();return{values:new f9(i.columnNames,i.pairs,n)}})},t.prototype.rollingWindow=function(n){var e=this;if(!Fu(n))throw new Error("Expected 'period' parameter to 'DataFrame.rollingWindow' to be a number.");return new _l(function(){var i=e.getContent();return{values:new g9(i.columnNames,i.pairs,n)}})},t.prototype.variableWindow=function(n){var e=this;if(!Ka(n))throw new Error("Expected 'comparer' parameter to 'DataFrame.variableWindow' to be a function.");return new _l(function(){var i=e.getContent();return{values:new v9(i.columnNames,i.pairs,n)}})},t.prototype.sequentialDistinct=function(n){if(n){if(!Ka(n))throw new Error("Expected 'selector' parameter to 'DataFrame.sequentialDistinct' to be a selector function that determines the value to compare for duplicates.")}else n=function(e){return e};return this.variableWindow(function(e,i){return n(e)===n(i)}).select(function(e){return[e.getIndex().first(),e.first()]}).withIndex(function(e){return e[0]}).inflate(function(e){return e[1]})},t.prototype.aggregate=function(n,e){var i=this;if(Ka(n)&&!e)return this.skip(1).aggregate(this.first(),n);if(e){if(!Ka(e))throw new Error("Expected 'selector' parameter to aggregate to be a function.");var T=n;try{for(var I=_a(this),ne=I.next();!ne.done;ne=I.next())T=e(T,ne.value)}catch(Lt){st={error:Lt}}finally{try{ne&&!ne.done&&(wt=I.return)&&wt.call(I)}finally{if(st)throw st.error}}return T}if(!nd(n))throw new Error("Expected 'seed' parameter to aggregate to be an object.");var st,wt,Ce=n;return _v(Object.keys(Ce).map(function(Lt){var gn=Ce[Lt];if(!Ka(gn))throw new Error("Expected column/selector pairs in 'seed' parameter to aggregate.");return[Lt,i.getSeries(Lt).aggregate(gn)]}),function(Lt){return Lt[0]},function(Lt){return Lt[1]})},t.prototype.reduce=function(n,e){if(!Ka(n))throw new Error("Expected 'reducer' parameter to `DataFrame.reduce` to be a function.");var Ce,Pe,i=e,T=this;void 0===i&&T.any()&&(i=T.first(),T=T.skip(1));try{for(var I=_a(T),ne=I.next();!ne.done;ne=I.next())i=n(i,ne.value)}catch(Ye){Ce={error:Ye}}finally{try{ne&&!ne.done&&(Pe=I.return)&&Pe.call(I)}finally{if(Ce)throw Ce.error}}return i},t.prototype.skip=function(n){var e=this;if(!Fu(n))throw new Error("Expected 'numValues' parameter to 'DataFrame.skip' to be a number.");return new t(function(){var i=e.getContent();return{columnNames:i.columnNames,values:new q0(i.values,n),index:new q0(i.index,n),pairs:new q0(i.pairs,n)}})},t.prototype.skipWhile=function(n){var e=this;if(!Ka(n))throw new Error("Expected 'predicate' parameter to 'DataFrame.skipWhile' function to be a predicate function that returns true/false.");return new t(function(){var i=e.getContent();return{columnNames:i.columnNames,values:new ph(i.values,n),pairs:new ph(i.pairs,function(T){return n(T[1])})}})},t.prototype.skipUntil=function(n){if(!Ka(n))throw new Error("Expected 'predicate' parameter to 'DataFrame.skipUntil' function to be a predicate function that returns true/false.");return this.skipWhile(function(e){return!n(e)})},t.prototype.take=function(n){var e=this;if(!Fu(n))throw new Error("Expected 'numRows' parameter to 'DataFrame.take' function to be a number.");return new t(function(){var i=e.getContent();return{columnNames:i.columnNames,index:new U0(i.index,n),values:new U0(i.values,n),pairs:new U0(i.pairs,n)}})},t.prototype.takeWhile=function(n){var e=this;if(!Ka(n))throw new Error("Expected 'predicate' parameter to 'DataFrame.takeWhile' function to be a predicate function that returns true/false.");return new t(function(){var i=e.getContent();return{columnNames:i.columnNames,values:new fh(i.values,n),pairs:new fh(i.pairs,function(T){return n(T[1])})}})},t.prototype.takeUntil=function(n){if(!Ka(n))throw new Error("Expected 'predicate' parameter to 'DataFrame.takeUntil' function to be a predicate function that returns true/false.");return this.takeWhile(function(e){return!n(e)})},t.prototype.count=function(){var I,ne,n=0;try{for(var e=_a(this.getContent().values),i=e.next();!i.done;i=e.next())++n}catch(he){I={error:he}}finally{try{i&&!i.done&&(ne=e.return)&&ne.call(e)}finally{if(I)throw I.error}}return n},t.prototype.first=function(){try{for(var n=_a(this),e=n.next();!e.done;e=n.next())return e.value}catch(ne){T={error:ne}}finally{try{e&&!e.done&&(I=n.return)&&I.call(n)}finally{if(T)throw T.error}}throw new Error("DataFrame.first: No values in DataFrame.");var T,I},t.prototype.last=function(){var I,ne,n=null;try{for(var e=_a(this),i=e.next();!i.done;i=e.next())n=i.value}catch(he){I={error:he}}finally{try{i&&!i.done&&(ne=e.return)&&ne.call(e)}finally{if(I)throw I.error}}if(null===n)throw new Error("DataFrame.last: No values in DataFrame.");return n},t.prototype.at=function(n){if(!this.none())return this.getRowByIndex(n)},t.prototype.head=function(n){if(!Fu(n))throw new Error("Expected 'numValues' parameter to 'DataFrame.head' function to be a number.");if(0===n)return new t;var e=n<0?this.count()-Math.abs(n):n;return this.take(e)},t.prototype.tail=function(n){if(!Fu(n))throw new Error("Expected 'numValues' parameter to 'DataFrame.tail' function to be a number.");if(0===n)return new t;var e=n>0?this.count()-n:Math.abs(n);return this.skip(e)},t.prototype.where=function(n){if(!Ka(n))throw new Error("Expected 'predicate' parameter to 'DataFrame.where' to be a function.");return this.filter(n)},t.prototype.filter=function(n){var e=this;if(!Ka(n))throw new Error("Expected 'predicate' parameter to 'DataFrame.filter' to be a function.");return new t(function(){var i=e.getContent();return{columnNames:i.columnNames,values:new j0(i.values,n),pairs:new j0(i.pairs,function(T){return n(T[1])})}})},t.prototype.forEach=function(n){if(!Ka(n))throw new Error("Expected 'callback' parameter to 'DataFrame.forEach' to be a function.");var ne,he,e=0;try{for(var i=_a(this),T=i.next();!T.done;T=i.next())n(T.value,e++)}catch(Ce){ne={error:Ce}}finally{try{T&&!T.done&&(he=i.return)&&he.call(i)}finally{if(ne)throw ne.error}}return this},t.prototype.all=function(n){if(!Ka(n))throw new Error("Expected 'predicate' parameter to 'DataFrame.all' to be a function.");var ne,he,e=0;try{for(var i=_a(this),T=i.next();!T.done;T=i.next()){if(!n(T.value))return!1;++e}}catch(Ce){ne={error:Ce}}finally{try{T&&!T.done&&(he=i.return)&&he.call(i)}finally{if(ne)throw ne.error}}return e>0},t.prototype.any=function(n){if(n&&!Ka(n))throw new Error("Expected optional 'predicate' parameter to 'DataFrame.any' to be a function.");var ne,he;if(!n)return!this[Symbol.iterator]().next().done;try{for(var e=_a(this),i=e.next();!i.done;i=e.next())if(n(i.value))return!0}catch(Ce){ne={error:Ce}}finally{try{i&&!i.done&&(he=e.return)&&he.call(e)}finally{if(ne)throw ne.error}}return!1},t.prototype.none=function(n){if(n&&!Ka(n))throw new Error("Expected 'predicate' parameter to 'DataFrame.none' to be a function.");var ne,he;if(!n)return this[Symbol.iterator]().next().done||!1;try{for(var e=_a(this),i=e.next();!i.done;i=e.next())if(n(i.value))return!1}catch(Ce){ne={error:Ce}}finally{try{i&&!i.done&&(he=e.return)&&he.call(e)}finally{if(ne)throw ne.error}}return!0},t.prototype.startAt=function(n){var e=this;return new t(function(){var i=e.getContent(),T=e.getIndex().getLessThan();return{columnNames:i.columnNames,index:new ph(i.index,function(I){return T(I,n)}),pairs:new ph(i.pairs,function(I){return T(I[0],n)})}})},t.prototype.endAt=function(n){var e=this;return new t(function(){var i=e.getContent(),T=e.getIndex().getLessThanOrEqualTo();return{columnNames:i.columnNames,index:new fh(i.index,function(I){return T(I,n)}),pairs:new fh(i.pairs,function(I){return T(I[0],n)})}})},t.prototype.before=function(n){var e=this;return new t(function(){var i=e.getContent(),T=e.getIndex().getLessThan();return{columnNames:i.columnNames,index:new fh(i.index,function(I){return T(I,n)}),pairs:new fh(i.pairs,function(I){return T(I[0],n)})}})},t.prototype.after=function(n){var e=this;return new t(function(){var i=e.getContent(),T=e.getIndex().getLessThanOrEqualTo();return{columnNames:i.columnNames,index:new ph(i.index,function(I){return T(I,n)}),pairs:new ph(i.pairs,function(I){return T(I[0],n)})}})},t.prototype.between=function(n,e){return this.startAt(n).endAt(e)},t.prototype.toString=function(){var st,wt,n=this.getColumnNames(),e=["__index__"].concat(n),i=new(fD());try{for(var T=_a(this.toPairs()),I=T.next();!I.done;I=T.next()){var ne=I.value,Ce=ne[1];i.cell(e[0],ne[0]);for(var Pe=0;Pe<n.length;++Pe)i.cell(e[Pe+1],Ce[n[Pe]]);i.newRow()}}catch(Lt){st={error:Lt}}finally{try{I&&!I.done&&(wt=T.return)&&wt.call(T)}finally{if(st)throw st.error}}return i.toString()},t.prototype.parseInts=function(n){if(Nu(n)){var e=this;try{for(var i=_a(n),T=i.next();!T.done;T=i.next())e=e.parseInts(T.value)}catch(Ce){ne={error:Ce}}finally{try{T&&!T.done&&(he=i.return)&&he.call(i)}finally{if(ne)throw ne.error}}return e}return this.withSeries(n,this.getSeries(n).parseInts());var ne,he},t.prototype.parseFloats=function(n){if(Nu(n)){var e=this;try{for(var i=_a(n),T=i.next();!T.done;T=i.next())e=e.parseFloats(T.value)}catch(Ce){ne={error:Ce}}finally{try{T&&!T.done&&(he=i.return)&&he.call(i)}finally{if(ne)throw ne.error}}return e}return this.withSeries(n,this.getSeries(n).parseFloats());var ne,he},t.prototype.parseDates=function(n,e){if(e&&!Ul(e))throw new Error("Expected optional 'formatString' parameter to 'DataFrame.parseDates' to be a string (if specified).");if(Nu(n)){var i=this;try{for(var T=_a(n),I=T.next();!I.done;I=T.next())i=i.parseDates(I.value,e)}catch(Pe){he={error:Pe}}finally{try{I&&!I.done&&(Ce=T.return)&&Ce.call(T)}finally{if(he)throw he.error}}return i}return this.withSeries(n,this.getSeries(n).parseDates(e));var he,Ce},t.prototype.toStrings=function(n,e){if(nd(n)){try{for(var i=_a(Object.keys(n)),T=i.next();!T.done;T=i.next())if(!Ul(n[I=T.value]))throw new Error("Expected values of 'columnNames' parameter to be strings when a format spec is passed in.")}catch(Vr){Lt={error:Vr}}finally{try{T&&!T.done&&(gn=i.return)&&gn.call(i)}finally{if(Lt)throw Lt.error}}if(!hC(e))throw new Error("Optional 'formatString' parameter to 'DataFrame.toStrings' should not be set when passing in a format spec.")}else{if(!Nu(n)&&!Ul(n))throw new Error("Expected 'columnNames' parameter to 'DataFrame.toStrings' to be a string, array of strings or format spec that specifes which columns should be converted to strings.");if(e&&!Ul(e))throw new Error("Expected optional 'formatString' parameter to 'DataFrame.toStrings' to be a string (if specified).")}if(nd(n)){var ne=this;try{for(var he=_a(Object.keys(n)),Ce=he.next();!Ce.done;Ce=he.next())ne=ne.toStrings(I=Ce.value,n[I])}catch(Vr){jn={error:Vr}}finally{try{Ce&&!Ce.done&&(cr=he.return)&&cr.call(he)}finally{if(jn)throw jn.error}}return ne}if(Nu(n)){ne=this;try{for(var Ye=_a(n),st=Ye.next();!st.done;st=Ye.next()){var I;ne=ne.toStrings(I=st.value,e)}}catch(mi){_r={error:mi}}finally{try{st&&!st.done&&(Ir=Ye.return)&&Ir.call(Ye)}finally{if(_r)throw _r.error}}return ne}var Lt,gn,jn,cr,_r,Ir;return this.withSeries(n,this.getSeries(n).toStrings(e))},t.prototype.truncateStrings=function(n){if(!Fu(n))throw new Error("Expected 'maxLength' parameter to 'truncateStrings' to be an integer.");return this.select(function(e){var Ce,Pe,i={};try{for(var T=_a(Object.keys(e)),I=T.next();!I.done;I=T.next()){var ne=I.value,he=e[ne];i[ne]=Ul(he)?he.substring(0,n):he}}catch(Ye){Ce={error:Ye}}finally{try{I&&!I.done&&(Pe=T.return)&&Pe.call(T)}finally{if(Ce)throw Ce.error}}return i})},t.prototype.round=function(n){if(void 0!==n){if(!Fu(n))throw new Error("Expected 'numDecimalPlaces' parameter to 'DataFrame.round' to be a number.")}else n=2;return this.select(function(e){var Ce,Pe,i={};try{for(var T=_a(Object.keys(e)),I=T.next();!I.done;I=T.next()){var ne=I.value,he=e[ne];i[ne]=Fu(he)?parseFloat(he.toFixed(n)):he}}catch(Ye){Ce={error:Ye}}finally{try{I&&!I.done&&(Pe=T.return)&&Pe.call(T)}finally{if(Ce)throw Ce.error}}return i})},t.prototype.bake=function(){return this.getContent().isBaked?this:new t({columnNames:this.getColumnNames(),values:this.toArray(),pairs:this.toPairs(),baked:!0})},t.prototype.reverse=function(){var n=this;return new t(function(){var e=n.getContent();return{columnNames:e.columnNames,values:new W0(e.values),index:new W0(e.index),pairs:new W0(e.pairs)}})},t.prototype.distinct=function(n){var e=this;return new t(function(){var i=e.getContent();return{columnNames:i.columnNames,values:new L_(i.values,n),pairs:new L_(i.pairs,function(T){return n&&n(T[1])||T[1]})}})},t.prototype.groupBy=function(n){var e=this;if(!Ka(n))throw new Error("Expected 'selector' parameter to 'DataFrame.groupBy' to be a selector function that determines the value to group the series by.");return new _l(function(){var wt,Lt,i=[],T={},I=0;try{for(var ne=_a(e.getContent().pairs),he=ne.next();!he.done;he=ne.next()){var Ce=he.value,Pe=n(Ce[1],I);++I;var Ye=T[Pe];if(Ye)Ye.push(Ce);else{var st=[];st.push(Ce),i.push(st),T[Pe]=st}}}catch(gn){wt={error:gn}}finally{try{he&&!he.done&&(Lt=ne.return)&&Lt.call(ne)}finally{if(wt)throw wt.error}}return{values:i.map(function(gn){return new t({pairs:gn})})}})},t.prototype.groupSequentialBy=function(n){if(n){if(!Ka(n))throw new Error("Expected 'selector' parameter to 'DataFrame.groupSequentialBy' to be a selector function that determines the value to group the series by.")}else n=function(e){return e};return this.variableWindow(function(e,i){return n(e)===n(i)})},t.concat=function(n){if(!Nu(n))throw new Error("Expected 'dataframes' parameter to 'DataFrame.concat' to be an array of dataframes.");return new t(function(){var st,wt,Lt,gn,i=n.map(function(jn){return jn.getContent()}),T=[];try{for(var I=_a(i),ne=I.next();!ne.done;ne=I.next()){var he=ne.value;try{for(var Ce=_a(he.columnNames),Pe=Ce.next();!Pe.done;Pe=Ce.next())T.push(Pe.value)}catch(jn){Lt={error:jn}}finally{try{Pe&&!Pe.done&&(gn=Ce.return)&&gn.call(Ce)}finally{if(Lt)throw Lt.error}}}}catch(jn){st={error:jn}}finally{try{ne&&!ne.done&&(wt=I.return)&&wt.call(I)}finally{if(st)throw st.error}}return{columnNames:T=dC(T),values:new E_(i.map(function(jn){return jn.values})),pairs:new E_(i.map(function(jn){return jn.pairs}))}})},t.prototype.concat=function(){for(var n=[],e=0;e<arguments.length;e++)n[e]=arguments[e];var Ye,st,wt,Lt,i=[this];try{for(var T=_a(n),I=T.next();!I.done;I=T.next()){var ne=I.value;if(Nu(ne))try{for(var he=_a(ne),Ce=he.next();!Ce.done;Ce=he.next()){var Pe=Ce.value;i.push(Pe)}}catch(gn){wt={error:gn}}finally{try{Ce&&!Ce.done&&(Lt=he.return)&&Lt.call(he)}finally{if(wt)throw wt.error}}else i.push(ne)}}catch(gn){Ye={error:gn}}finally{try{I&&!I.done&&(st=T.return)&&st.call(T)}finally{if(Ye)throw Ye.error}}return t.concat(i)},t.zip=function(n,e){var i=Array.from(n);if(0===i.length)return new t;var T=i[0];return T.none()?new t:new t(function(){var ne=i;return{index:T.getContent().index,values:new SD(ne.map(function(he){return he.getContent().values}),e)}})},t.prototype.zip=function(){for(var n=[],e=0;e<arguments.length;e++)n[e]=arguments[e];var i=n[n.length-1],T=[this].concat(n.slice(0,n.length-1));return t.zip(T,function(I){return i.apply(void 0,kD(I))})},t.prototype.orderBy=function(n){var e=this.getContent();return new LD({columnNames:e.columnNames,values:e.values,pairs:e.pairs,selector:n,direction:hh.Ascending,parent:null})},t.prototype.orderByDescending=function(n){var e=this.getContent();return new LD({columnNames:e.columnNames,values:e.values,pairs:e.pairs,selector:n,direction:hh.Descending,parent:null})},t.prototype.union=function(n,e){if(e&&!Ka(e))throw new Error("Expected optional 'selector' parameter to 'DataFrame.union' to be a selector function.");return this.concat(n).distinct(e)},t.prototype.intersection=function(n,e,i){if(e){if(!Ka(e))throw new Error("Expected optional 'outerSelector' parameter to 'DataFrame.intersection' to be a function.")}else e=function(I){return I};if(i){if(!Ka(i))throw new Error("Expected optional 'innerSelector' parameter to 'DataFrame.intersection' to be a function.")}else i=function(I){return I};return this.filter(function(I){var ne=e(I);return n.filter(function(he){return ne===i(he)}).any()})},t.prototype.except=function(n,e,i){if(e){if(!Ka(e))throw new Error("Expected optional 'outerSelector' parameter to 'DataFrame.except' to be a function.")}else e=function(I){return I};if(i){if(!Ka(i))throw new Error("Expected optional 'innerSelector' parameter to 'DataFrame.except' to be a function.")}else i=function(I){return I};return this.filter(function(I){var ne=e(I);return n.filter(function(he){return ne===i(he)}).none()})},t.prototype.join=function(n,e,i,T){if(!Ka(e))throw new Error("Expected 'outerKeySelector' parameter of 'DataFrame.join' to be a selector function.");if(!Ka(i))throw new Error("Expected 'innerKeySelector' parameter of 'DataFrame.join' to be a selector function.");if(!Ka(T))throw new Error("Expected 'resultSelector' parameter of 'DataFrame.join' to be a selector function.");var I=this;return new t(function(){var _r,Ir,Vr,mi,ne=n.groupBy(i).toObject(function(Mi){return i(Mi.first())},function(Mi){return Mi}),Ce=(I.getContent(),[]);try{for(var Pe=_a(I),Ye=Pe.next();!Ye.done;Ye=Pe.next()){var st=Ye.value,Lt=ne[e(st)];if(Lt)try{for(var gn=_a(Lt),jn=gn.next();!jn.done;jn=gn.next())Ce.push(T(st,jn.value))}catch(Mi){Vr={error:Mi}}finally{try{jn&&!jn.done&&(mi=gn.return)&&mi.call(gn)}finally{if(Vr)throw Vr.error}}}}catch(Mi){_r={error:Mi}}finally{try{Ye&&!Ye.done&&(Ir=Pe.return)&&Ir.call(Pe)}finally{if(_r)throw _r.error}}return{values:Ce}})},t.prototype.joinOuter=function(n,e,i,T){if(!Ka(e))throw new Error("Expected 'outerKeySelector' parameter of 'DataFrame.joinOuter' to be a selector function.");if(!Ka(i))throw new Error("Expected 'innerKeySelector' parameter of 'DataFrame.joinOuter' to be a selector function.");if(!Ka(T))throw new Error("Expected 'resultSelector' parameter of 'DataFrame.joinOuter' to be a selector function.");var I=this,ne=I.except(n,e,i).select(function(Pe){return T(Pe,null)}).resetIndex(),he=n.except(I,i,e).select(function(Pe){return T(null,Pe)}).resetIndex(),Ce=I.join(n,e,i,T);return ne.concat(Ce).concat(he).resetIndex()},t.prototype.joinOuterLeft=function(n,e,i,T){if(!Ka(e))throw new Error("Expected 'outerKeySelector' parameter of 'DataFrame.joinOuterLeft' to be a selector function.");if(!Ka(i))throw new Error("Expected 'innerKeySelector' parameter of 'DataFrame.joinOuterLeft' to be a selector function.");if(!Ka(T))throw new Error("Expected 'resultSelector' parameter of 'DataFrame.joinOuterLeft' to be a selector function.");var ne=this.except(n,e,i).select(function(Ce){return T(Ce,null)}).resetIndex(),he=this.join(n,e,i,T);return ne.concat(he).resetIndex()},t.prototype.joinOuterRight=function(n,e,i,T){if(!Ka(e))throw new Error("Expected 'outerKeySelector' parameter of 'DataFrame.joinOuterRight' to be a selector function.");if(!Ka(i))throw new Error("Expected 'innerKeySelector' parameter of 'DataFrame.joinOuterRight' to be a selector function.");if(!Ka(T))throw new Error("Expected 'resultSelector' parameter of 'DataFrame.joinOuterRight' to be a selector function.");var ne=n.except(this,i,e).select(function(Ce){return T(null,Ce)}).resetIndex();return this.join(n,e,i,T).concat(ne).resetIndex()},t.prototype.summarize=function(n){if(n&&!nd(n))throw new Error("Expected 'spec' parameter to 'DataFrame.summarize' to be an object that specifies how to summarize the dataframe.");if(!n){n={};try{for(var e=_a(this.getColumnNames()),i=e.next();!i.done;i=e.next()){var T=i.value,I={};I[T+"_sum"]=_l.sum,I[T+"_average"]=_l.average,I[T+"_count"]=_l.count,n[T]=I}}catch(ja){mi={error:ja}}finally{try{i&&!i.done&&(Mi=e.return)&&Mi.call(e)}finally{if(mi)throw mi.error}}}try{for(var ne=_a(Object.keys(n)),he=ne.next();!he.done;he=ne.next()){var Pe=n[Ce=he.value];Ka(Pe)&&(n[Ce]={},n[Ce][Ce]=Pe)}}catch(ja){ya={error:ja}}finally{try{he&&!he.done&&(Ea=ne.return)&&Ea.call(ne)}finally{if(ya)throw ya.error}}var mi,Mi,ya,Ea,Na,ro,go,Qa,Ye=Object.keys(n),st=_v(Ye,function(ja){return ja},function(ja){return Object.keys(n[ja])}),wt={};try{for(var Lt=_a(Ye),gn=Lt.next();!gn.done;gn=Lt.next()){var Ce,jn=st[Ce=gn.value];try{for(var cr=_a(jn),_r=cr.next();!_r.done;_r=cr.next()){var Ir=_r.value;wt[Ir]=(0,n[Ce][Ir])(this.getSeries(Ce))}}catch(wo){go={error:wo}}finally{try{_r&&!_r.done&&(Qa=cr.return)&&Qa.call(cr)}finally{if(go)throw go.error}}}}catch(ja){Na={error:ja}}finally{try{gn&&!gn.done&&(ro=Lt.return)&&ro.call(Lt)}finally{if(Na)throw Na.error}}return wt},t.prototype.pivot=function(n,e,i){var T,Ce,Na,ro,go,Qa;if(Ul(n))T=[n];else{if(!Nu(n))throw new Error("Expected 'columnOrColumns' parameter to 'DataFrame.pivot' to be a string or an array of strings that identifies the column(s) whose values make the new DataFrame's columns.");if(0===(T=Array.from(n)).length)throw new Error("Expected 'columnOrColumns' parameter to 'DataFrame.pivot' to contain at least one string.");try{for(var I=_a(T),ne=I.next();!ne.done;ne=I.next())if(!Ul(ne.value))throw new Error("Expected 'columnOrColumns' parameter to 'DataFrame.pivot' to be an array of strings, each string identifies a column in the DataFrame on which to pivot.")}catch(ja){Na={error:ja}}finally{try{ne&&!ne.done&&(ro=I.return)&&ro.call(I)}finally{if(Na)throw Na.error}}}if(nd(e)){Ce=e;try{for(var st=_a(Object.keys(Ce)),wt=st.next();!wt.done;wt=st.next()){var Lt=wt.value,gn=Ce[Lt];Ka(gn)&&(Ce[Lt]={},Ce[Lt][Lt]=gn)}}catch(ja){go={error:ja}}finally{try{wt&&!wt.done&&(Qa=st.return)&&Qa.call(st)}finally{if(go)throw go.error}}}else{if(!Ul(e))throw new Error("Expected 'value' parameter to 'DataFrame.pivot' to be a string that identifies the column whose values to aggregate or a column spec that defines which column contains the value ot aggregate and the ways to aggregate that value.");if(!Ka(i))throw new Error("Expected 'aggregator' parameter to 'DataFrame.pivot' to be a function to aggregate pivoted values.");var Pe=e,Ye={};Ye[Pe]=i,(Ce={})[Pe]=Ye}for(var jn=T[0],cr=this.groupBy(function(ja){return ja[jn]}).select(function(ja){var wo={};return wo[jn]=ja.first()[jn],wo.src=ja,wo}),_r=function(ja){var wo=T[ja];cr=cr.selectMany(function(Bs){return Bs.src.groupBy(function(Os){return Os[wo]}).select(function(Os){var rs=Object.assign({},Bs);return rs[wo]=Os.first()[wo],rs.src=Os,rs})})},Ir=1;Ir<T.length;++Ir)_r(Ir);var Vr=Object.keys(Ce),mi=_v(Vr,function(ja){return ja},function(ja){return Object.keys(Ce[ja])}),ya=cr.inflate(function(ja){var rs,Hs,wo=function(cl){var Ro,is,yu=mi[cl];try{for(var bu=_a(yu),Oi=bu.next();!Oi.done;Oi=bu.next()){var pa=Oi.value;ja[pa]=(0,Ce[cl][pa])(ja.src.deflate(function(xs){return xs[cl]}))}}catch(xs){Ro={error:xs}}finally{try{Oi&&!Oi.done&&(is=bu.return)&&is.call(bu)}finally{if(Ro)throw Ro.error}}};try{for(var Bs=_a(Vr),zs=Bs.next();!zs.done;zs=Bs.next())wo(zs.value)}catch(cl){rs={error:cl}}finally{try{zs&&!zs.done&&(Hs=Bs.return)&&Hs.call(Bs)}finally{if(rs)throw rs.error}}return delete ja.src,ja}).orderBy(function(ja){return ja[jn]}),Ea=function(ja){var wo=T[ja];ya=ya.thenBy(function(Bs){return Bs[wo]})};for(Ir=1;Ir<T.length;++Ir)Ea(Ir);return ya},t.prototype.melt=function(n,e){var i,T;if(Ul(n))i=[n];else{if(!Nu(n))throw new Error("Expected 'idColumnOrColumns' parameter to 'DataFrame.melt' to be a string or an array of strings that identifies the column(s) whose values make the new DataFrame's identity columns.");i=Array.from(n);try{for(var I=_a(i),ne=I.next();!ne.done;ne=I.next())if(!Ul(ne.value))throw new Error("Expected 'idColumnOrColumns' parameter to 'DataFrame.melt' to be a string or an array of strings that identifies the column(s) whose values make the new DataFrame's identity columns.")}catch(cl){Qa={error:cl}}finally{try{ne&&!ne.done&&(ja=I.return)&&ja.call(I)}finally{if(Qa)throw Qa.error}}}if(Ul(e))T=[e];else{if(!Nu(e))throw new Error("Expected 'valueColumnOrColumns' parameter to 'DataFrame.melt' to be a string or an array of strings that identifies the column(s) whose molten values make the new DataFrame's 'variable' and 'value' columns.");T=Array.from(e);try{for(var Ce=_a(T),Pe=Ce.next();!Pe.done;Pe=Ce.next())if(!Ul(Pe.value))throw new Error("Expected 'valueColumnOrColumns' parameter to 'DataFrame.melt' to be a string or an array of strings that identifies the column(s) whose molten values make the new DataFrame's 'variable' and 'value' columns.")}catch(cl){wo={error:cl}}finally{try{Pe&&!Pe.done&&(Bs=Ce.return)&&Bs.call(Ce)}finally{if(wo)throw wo.error}}}var Ye=T.length,st=this.count(),wt=new t,Lt=this.subset(i.concat(T));try{for(var gn=_a(i),jn=gn.next();!jn.done;jn=gn.next()){Lt=Lt.dropSeries(cr=jn.value);var _r=this.getSeries(cr),Ir=new x9(_r,Ye),Vr=new _l(Ir);wt=wt.withSeries(cr,Vr)}}catch(cl){zs={error:cl}}finally{try{jn&&!jn.done&&(Os=gn.return)&&Os.call(gn)}finally{if(zs)throw zs.error}}var mi=[];try{for(var Mi=_a(Lt.getColumns()),ya=Mi.next();!ya.done;ya=Mi.next()){var cr;mi.push(this.getSeries((cr=ya.value).name))}}catch(cl){rs={error:cl}}finally{try{ya&&!ya.done&&(Hs=Mi.return)&&Hs.call(Mi)}finally{if(rs)throw rs.error}}var Ea=new C9(mi),Na=new _l(Ea);wt=wt.withSeries("value",Na);var Qa,ja,wo,Bs,zs,Os,rs,Hs,ro=new b9(T,st),go=new _l(ro);return wt.withSeries("variable",go)},t.prototype.insertPair=function(n){if(!Nu(n))throw new Error("Expected 'pair' parameter to 'DataFrame.insertPair' to be an array.");if(2!==n.length)throw new Error("Expected 'pair' parameter to 'DataFrame.insertPair' to be an array with two elements. The first element is the index, the second is the value.");return new t({pairs:[n]}).concat(this)},t.prototype.appendPair=function(n){if(!Nu(n))throw new Error("Expected 'pair' parameter to 'DataFrame.appendPair' to be an array.");if(2!==n.length)throw new Error("Expected 'pair' parameter to 'DataFrame.appendPair' to be an array with two elements. The first element is the index, the second is the value.");return this.concat(new t({pairs:[n]}))},t.prototype.remove=function(n){var e=this;return new t(function(){var i=e.getContent();return{columnNames:i.columnNames,pairs:new j0(i.pairs,function(T){return T[0]!==n})}})},t.prototype.fillGaps=function(n,e){if(!Ka(n))throw new Error("Expected 'comparer' parameter to 'DataFrame.fillGaps' to be a comparer function that compares two values and returns a boolean.");if(!Ka(e))throw new Error("Expected 'generator' parameter to 'DataFrame.fillGaps' to be a generator function that takes two values and returns an array of generated pairs to span the gap.");return this.rollingWindow(2).selectMany(function(i){var T=i.toPairs(),I=T[0],ne=T[1];if(!n(I,ne))return[I];var he=e(I,ne);if(!Nu(he))throw new Error("Expected return from 'generator' parameter to 'DataFrame.fillGaps' to be an array of pairs, instead got a "+typeof he);return[I].concat(he)}).withIndex(function(i){return i[0]}).inflate(function(i){return i[1]}).concat(this.tail(1))},t.prototype.defaultIfEmpty=function(n){if(this.none()){if(n instanceof t)return n;if(Nu(n))return new t(n);throw new Error("Expected 'defaultSequence' parameter to 'DataFrame.defaultIfEmpty' to be an array or a series.")}return this},t.prototype.detectTypes=function(){var n=this;return new t(function(){return{columnNames:["Type","Frequency","Column"],values:n.getColumns().selectMany(function(i){return i.series.detectTypes().select(function(T){var I=Object.assign({},T);return I.Column=i.name,I})})}})},t.prototype.detectValues=function(){var n=this;return new t(function(){return{columnNames:["Value","Frequency","Column"],values:n.getColumns().selectMany(function(i){return i.series.detectValues().select(function(T){var I=Object.assign({},T);return I.Column=i.name,I})})}})},t.prototype.toJSON=function(){return JSON.stringify(this.toArray(),null,4)},t.prototype.toJSON5=function(){return A8().stringify(this.toArray(),null,4)},t.prototype.toCSV=function(n){var i=(void 0===n||void 0===n.header||n.header?[this.getColumnNames()]:[]).concat(this.toRows());return _D().unparse(i,n)},t.prototype.toHTML=function(){var n=this.getColumnNames();return'<table border="1" class="dataframe">\n    <thead>\n        <tr style="text-align: right;">\n            <th></th>\n'+n.map(function(T){return"            <th>"+T+"</th>"}).join("\n")+"\n       </tr>\n    </thead>\n    <tbody>\n"+this.toPairs().map(function(T){var ne=T[1];return"        <tr>\n            <th>"+T[0]+"</th>\n"+n.map(function(he){return"            <td>"+ne[he]+"</td>"}).join("\n")+"\n        </tr>"}).join("\n")+"\n    </tbody>\n</table>"},t.prototype.serialize=function(){var n=this.toArray(),e=this.getIndex(),i=e.head(n.length).toArray(),T=this.getColumns(),I=_v(T,function(Ir){return Ir.name},function(Ir){return Ir.type}),ne=e.getType();"date"===ne&&(i=i.map(function(Ir){return Dp(Ir).toISOString()}));var gn,jn,cr,_r,he=!1;try{for(var Ce=_a(T),Pe=Ce.next();!Pe.done;Pe=Ce.next()){var Ye=Pe.value;if("date"===Ye.type){he||(n=n.map(function(Ir){return Object.assign({},Ir)}),he=!0);try{for(var st=_a(n),wt=st.next();!wt.done;wt=st.next()){var Lt=wt.value;Lt[Ye.name]=Dp(Lt[Ye.name]).toISOString()}}catch(Ir){cr={error:Ir}}finally{try{wt&&!wt.done&&(_r=st.return)&&_r.call(st)}finally{if(cr)throw cr.error}}}}}catch(Ir){gn={error:Ir}}finally{try{Pe&&!Pe.done&&(jn=Ce.return)&&jn.call(Ce)}finally{if(gn)throw gn.error}}return{columnOrder:this.getColumnNames(),columns:I,index:{type:ne,values:i},values:n}},t.deserialize=function(n){var st,wt,Lt,gn,e=n.index&&n.index.values||[],i=n.values&&n.values||[],T=!1;if(n.columns)try{for(var I=_a(Object.keys(n.columns)),ne=I.next();!ne.done;ne=I.next()){var he=ne.value;if("date"===n.columns[he]){T||(i=i.map(function(jn){return Object.assign({},jn)}),T=!0);try{for(var Ce=_a(i),Pe=Ce.next();!Pe.done;Pe=Ce.next()){var Ye=Pe.value;Ye[he]=Dp(Ye[he]).toDate()}}catch(jn){Lt={error:jn}}finally{try{Pe&&!Pe.done&&(gn=Ce.return)&&gn.call(Ce)}finally{if(Lt)throw Lt.error}}}}}catch(jn){st={error:jn}}finally{try{ne&&!ne.done&&(wt=I.return)&&wt.call(I)}finally{if(st)throw st.error}}return n.index&&"date"===n.index.type&&(e=e.map(function(jn){return Dp(jn).toDate()})),new t({columnNames:n.columnOrder||[],index:e,values:i})},t.prototype.getTypeCode=function(){return"dataframe"},t.defaultCountIterable=new cC,t.defaultEmptyIterable=new AD,t}(),LD=function(t){function n(e){for(var i=this,T=[],I=[],ne=0,he=e.parent,Ce=[];null!==he;)Ce.push(he),he=he.config.parent;Ce.reverse();try{for(var Pe=_a(Ce),Ye=Pe.next();!Ye.done;Ye=Pe.next()){var wt=Ye.value.config;T.push(n.makeSortSpec(ne,wt.selector,wt.direction)),I.push(n.makeSortSpec(ne,n.makePairsSelector(wt.selector),wt.direction)),++ne}}catch(jn){Lt={error:jn}}finally{try{Ye&&!Ye.done&&(gn=Pe.return)&&gn.call(Pe)}finally{if(Lt)throw Lt.error}}return T.push(n.makeSortSpec(ne,e.selector,e.direction)),I.push(n.makeSortSpec(ne,n.makePairsSelector(e.selector),e.direction)),(i=t.call(this,{columnNames:e.columnNames,values:new I_(e.values,T),pairs:new I_(e.pairs,I)})||this).config=e,i;var Lt,gn}return uC(n,t),n.makeSortSpec=function(e,i,T){return{sortLevel:e,selector:i,direction:T}},n.makePairsSelector=function(e){return function(i,T){return e(i[1],T)}},n.prototype.thenBy=function(e){return new n({columnNames:this.config.columnNames,values:this.config.values,pairs:this.config.pairs,selector:e,direction:hh.Ascending,parent:this})},n.prototype.thenByDescending=function(e){return new n({columnNames:this.config.columnNames,values:this.config.values,pairs:this.config.pairs,selector:e,direction:hh.Descending,parent:this})},n}(ou);Dp.extend(TD);var xv=(()=>{return(t=xv||(xv={})).Start="start",t.End="end",xv;var t})(),_l=function(){function t(n){if(this.configFn=null,this.content=null,this.indexedContent=null,n){var e=n;if(void 0!==e.getTypeCode){var i=e.getTypeCode();if("dataframe"===i||"series"===i)return void(void 0!==e.content?this.content=e.content:this.configFn=e.configFn)}Ka(n)?this.configFn=n:this.content=t.isIterator(n)?t.initFromIterator(n):t.isIterable(n)?t.initFromIterable(n):t.initFromConfig(n)}else this.content=t.initEmpty()}return t.initFromIterator=function(n){return t.initFromIterable(new gh(n))},t.initFromIterable=function(n){return{index:t.defaultCountIterable,values:n,pairs:new v1([t.defaultCountIterable,n]),isBaked:!0}},t.initEmpty=function(){return{index:t.defaultEmptyIterable,values:t.defaultEmptyIterable,pairs:t.defaultEmptyIterable,isBaked:!0}},t.isIterator=function(n){return nd(n)&&Ka(n.next)},t.isIterable=function(n){return Nu(n)||nd(n)&&Ka(n[Symbol.iterator])},t.checkIterable=function(n,e){if(!t.isIterable(n))throw new Error("Expected '"+e+"' field of Series config object to be an array of values or an iterable of values.")},t.initFromConfig=function(n){var e,i,T,I=!1;return n.pairs&&(t.isIterator(n.pairs)?T=new gh(n.pairs):(t.checkIterable(n.pairs,"pairs"),T=n.pairs)),n.index?t.isIterator(n.index)?e=new gh(n.index):(t.checkIterable(n.index,"index"),e=n.index):e=T?new R_(T,0):t.defaultCountIterable,n.values?t.isIterator(n.values)?i=new gh(n.values):(t.checkIterable(n.values,"values"),i=n.values):i=T?new R_(T,1):t.defaultEmptyIterable,T||(T=new v1([e,i])),void 0!==n.baked&&(I=n.baked),{index:e,values:i,pairs:T,isBaked:I}},t.prototype.lazyInit=function(){null===this.content&&null!==this.configFn&&(this.content=t.initFromConfig(this.configFn()))},t.prototype.getContent=function(){return this.lazyInit(),this.content},t.prototype.getRowByIndex=function(n){if(!this.indexedContent){this.indexedContent=new Map;try{for(var e=_a(this.getContent().pairs),i=e.next();!i.done;i=e.next()){var T=i.value;this.indexedContent.set(T[0],T[1])}}catch(he){I={error:he}}finally{try{i&&!i.done&&(ne=e.return)&&ne.call(e)}finally{if(I)throw I.error}}}return this.indexedContent.get(n);var I,ne},t.prototype[Symbol.iterator]=function(){return this.getContent().values[Symbol.iterator]()},t.prototype.cast=function(){return this},t.prototype.getIndex=function(){var n=this;return new RD(function(){return{values:n.getContent().index}})},t.prototype.withIndex=function(n){var e=this;return Ka(n)?new t(function(){return{values:e.getContent().values,index:e.select(n)}}):(t.checkIterable(n,"newIndex"),new t(function(){return{values:e.getContent().values,index:n}}))},t.prototype.resetIndex=function(){var n=this;return new t(function(){return{values:n.getContent().values}})},t.merge=function(n){var e=new Map,i=Array.from(n).length,T=0;try{for(var I=_a(n),ne=I.next();!ne.done;ne=I.next()){var he=ne.value;try{for(var Ce=_a(he.toPairs()),Pe=Ce.next();!Pe.done;Pe=Ce.next()){var Ye=Pe.value,st=Ye[0];e.has(st)||e.set(st,new Array(i)),e.get(st)[T]=Ye[1]}}catch(_r){jn={error:_r}}finally{try{Pe&&!Pe.done&&(cr=Ce.return)&&cr.call(Ce)}finally{if(jn)throw jn.error}}++T}}catch(_r){Lt={error:_r}}finally{try{ne&&!ne.done&&(gn=I.return)&&gn.call(I)}finally{if(Lt)throw Lt.error}}var Lt,gn,jn,cr,wt=Array.from(e.keys()).map(function(_r){return[_r,e.get(_r)]});return wt.sort(function(_r,Ir){return _r[0]===Ir[0]?0:_r[0]>Ir[0]?1:-1}),new t({pairs:wt})},t.prototype.merge=function(){for(var n=[],e=0;e<arguments.length;e++)n[e]=arguments[e];return t.merge([this].concat(n))},t.prototype.toArray=function(){var I,ne,n=[];try{for(var e=_a(this.getContent().values),i=e.next();!i.done;i=e.next()){var T=i.value;null!=T&&n.push(T)}}catch(he){I={error:he}}finally{try{i&&!i.done&&(ne=e.return)&&ne.call(e)}finally{if(I)throw I.error}}return n},t.prototype.toPairs=function(){var I,ne,n=[];try{for(var e=_a(this.getContent().pairs),i=e.next();!i.done;i=e.next()){var T=i.value;null!=T[1]&&n.push(T)}}catch(he){I={error:he}}finally{try{i&&!i.done&&(ne=e.return)&&ne.call(e)}finally{if(I)throw I.error}}return n},t.prototype.toObject=function(n,e){if(!Ka(n))throw new Error("Expected 'keySelector' parameter to Series.toObject to be a function.");if(!Ka(e))throw new Error("Expected 'valueSelector' parameter to Series.toObject to be a function.");return _v(this,n,e)},t.prototype.select=function(n){if(!Ka(n))throw new Error("Expected 'transformer' parameter to 'Series.select' to be a function.");return this.map(n)},t.prototype.map=function(n){var e=this;if(!Ka(n))throw new Error("Expected 'transformer' parameter to 'Series.map' to be a function.");return new t(function(){var i=e.getContent();return{values:new Id(i.values,n),index:i.index}})},t.prototype.selectMany=function(n){if(!Ka(n))throw new Error("Expected 'transformer' parameter to 'Series.selectMany' to be a function.");return this.flatMap(n)},t.prototype.flatMap=function(n){var e=this;if(!Ka(n))throw new Error("Expected 'transformer' parameter to 'Series.flatMap' to be a function.");return new t(function(){return{pairs:new MD(e.getContent().pairs,function(i,T){var Pe,Ye,I=[];try{for(var ne=_a(n(i[1],T)),he=ne.next();!he.done;he=ne.next())I.push([i[0],he.value])}catch(st){Pe={error:st}}finally{try{he&&!he.done&&(Ye=ne.return)&&Ye.call(ne)}finally{if(Pe)throw Pe.error}}return I})}})},t.prototype.window=function(n,e){var i=this;if(!Fu(n))throw new Error("Expected 'period' parameter to 'Series.window' to be a number.");return new t(function(){return{pairs:new e9(i.getContent().pairs,n,e||xv.End)}})},t.prototype.rollingWindow=function(n,e){var i=this;if(!Fu(n))throw new Error("Expected 'period' parameter to 'Series.rollingWindow' to be a number.");return new t(function(){return{pairs:new i9(i.getContent().pairs,n,e||xv.End)}})},t.prototype.variableWindow=function(n){var e=this;if(!Ka(n))throw new Error("Expected 'comparer' parameter to 'Series.variableWindow' to be a function.");return new t(function(){return{values:new o9(e.getContent().pairs,n)}})},t.prototype.sequentialDistinct=function(n){if(n){if(!Ka(n))throw new Error("Expected 'selector' parameter to 'Series.sequentialDistinct' to be a selector function that determines the value to compare for duplicates.")}else n=function(e){return e};return this.variableWindow(function(e,i){return n(e)===n(i)}).select(function(e){return[e.getIndex().first(),e.first()]}).withIndex(function(e){return e[0]}).select(function(e){return e[1]})},t.prototype.aggregate=function(n,e){if(Ka(n)&&!e)return this.skip(1).aggregate(this.first(),n);if(!Ka(e))throw new Error("Expected 'selector' parameter to aggregate to be a function.");var he,Ce,i=n;try{for(var T=_a(this),I=T.next();!I.done;I=T.next())i=e(i,I.value)}catch(Pe){he={error:Pe}}finally{try{I&&!I.done&&(Ce=T.return)&&Ce.call(T)}finally{if(he)throw he.error}}return i},t.prototype.reduce=function(n,e){if(!Ka(n))throw new Error("Expected 'reducer' parameter to `Series.reduce` to be a function.");var Ce,Pe,i=e,T=this;void 0===i&&T.any()&&(i=T.first(),T=T.skip(1));try{for(var I=_a(T),ne=I.next();!ne.done;ne=I.next())i=n(i,ne.value)}catch(Ye){Ce={error:Ye}}finally{try{ne&&!ne.done&&(Pe=I.return)&&Pe.call(I)}finally{if(Ce)throw Ce.error}}return i},t.prototype.amountRange=function(n,e){return this.rollingWindow(n,e).select(function(i){return i.max()-i.min()})},t.prototype.proportionRange=function(n,e){return this.rollingWindow(n,e).select(function(i){return(i.max()-i.min())/i.last()})},t.prototype.percentRange=function(n,e){return this.proportionRange(n,e).select(function(i){return 100*i})},t.prototype.amountChange=function(n,e){return this.rollingWindow(void 0===n?2:n,e).select(function(i){return i.last()-i.first()})},t.prototype.proportionChange=function(n,e){return this.rollingWindow(void 0===n?2:n,e).select(function(i){return(i.last()-i.first())/i.first()})},t.prototype.percentChange=function(n,e){return this.proportionChange(n,e).select(function(i){return 100*i})},t.prototype.proportionRank=function(n){if(void 0===n&&(n=2),!Fu(n))throw new Error("Expected 'period' parameter to 'Series.proportionRank' to be a number that specifies the time period for the ranking.");return this.rollingWindow(n+1).select(function(e){var i=e.last();return e.head(-1).filter(function(ne){return ne<i}).count()/n})},t.prototype.percentRank=function(n){if(void 0===n&&(n=2),!Fu(n))throw new Error("Expected 'period' parameter to 'Series.percentRank' to be a number that specifies the time period for the ranking.");return this.proportionRank(n).select(function(e){return 100*e})},t.prototype.cumsum=function(){var n=this;return new t(function(){var e=0;return{pairs:n.toPairs().map(function(I){var ne=D_(I,2);return[ne[0],e+=ne[1]]})}})},t.prototype.skip=function(n){var e=this;return new t(function(){return{values:new q0(e.getContent().values,n),index:new q0(e.getContent().index,n),pairs:new q0(e.getContent().pairs,n)}})},t.prototype.skipWhile=function(n){var e=this;if(!Ka(n))throw new Error("Expected 'predicate' parameter to 'Series.skipWhile' function to be a predicate function that returns true/false.");return new t(function(){return{values:new ph(e.getContent().values,n),pairs:new ph(e.getContent().pairs,function(i){return n(i[1])})}})},t.prototype.skipUntil=function(n){if(!Ka(n))throw new Error("Expected 'predicate' parameter to 'Series.skipUntil' function to be a predicate function that returns true/false.");return this.skipWhile(function(e){return!n(e)})},t.prototype.take=function(n){var e=this;if(!Fu(n))throw new Error("Expected 'numRows' parameter to 'Series.take' function to be a number.");return new t(function(){return{index:new U0(e.getContent().index,n),values:new U0(e.getContent().values,n),pairs:new U0(e.getContent().pairs,n)}})},t.prototype.takeWhile=function(n){var e=this;if(!Ka(n))throw new Error("Expected 'predicate' parameter to 'Series.takeWhile' function to be a predicate function that returns true/false.");return new t(function(){return{values:new fh(e.getContent().values,n),pairs:new fh(e.getContent().pairs,function(i){return n(i[1])})}})},t.prototype.takeUntil=function(n){if(!Ka(n))throw new Error("Expected 'predicate' parameter to 'Series.takeUntil' function to be a predicate function that returns true/false.");return this.takeWhile(function(e){return!n(e)})},t.count=function(n){return n.count()},t.prototype.count=function(){var I,ne,n=0;try{for(var e=_a(this.getContent().values),i=e.next();!i.done;i=e.next())++n}catch(he){I={error:he}}finally{try{i&&!i.done&&(ne=e.return)&&ne.call(e)}finally{if(I)throw I.error}}return n},t.prototype.first=function(){try{for(var n=_a(this),e=n.next();!e.done;e=n.next())return e.value}catch(ne){T={error:ne}}finally{try{e&&!e.done&&(I=n.return)&&I.call(n)}finally{if(T)throw T.error}}throw new Error("Series.first: No values in Series.");var T,I},t.prototype.last=function(){var I,ne,n=null;try{for(var e=_a(this),i=e.next();!i.done;i=e.next())n=i.value}catch(he){I={error:he}}finally{try{i&&!i.done&&(ne=e.return)&&ne.call(e)}finally{if(I)throw I.error}}if(null===n)throw new Error("Series.last: No values in Series.");return n},t.prototype.at=function(n){if(!this.none())return this.getRowByIndex(n)},t.prototype.head=function(n){if(!Fu(n))throw new Error("Expected 'numValues' parameter to 'Series.head' function to be a number.");if(0===n)return new t;var e=n<0?this.count()-Math.abs(n):n;return this.take(e)},t.prototype.tail=function(n){if(!Fu(n))throw new Error("Expected 'numValues' parameter to 'Series.tail' function to be a number.");if(0===n)return new t;var e=n>0?this.count()-n:Math.abs(n);return this.skip(e)},t.prototype.where=function(n){if(!Ka(n))throw new Error("Expected 'predicate' parameter to 'Series.where' to be a function.");return this.filter(n)},t.prototype.filter=function(n){var e=this;if(!Ka(n))throw new Error("Expected 'predicate' parameter to 'Series.filter' to be a function.");return new t(function(){return e.getContent(),{values:new j0(e.getContent().values,n),pairs:new j0(e.getContent().pairs,function(T){return n(T[1])})}})},t.prototype.forEach=function(n){if(!Ka(n))throw new Error("Expected 'callback' parameter to 'Series.forEach' to be a function.");var ne,he,e=0;try{for(var i=_a(this),T=i.next();!T.done;T=i.next())n(T.value,e++)}catch(Ce){ne={error:Ce}}finally{try{T&&!T.done&&(he=i.return)&&he.call(i)}finally{if(ne)throw ne.error}}return this},t.prototype.all=function(n){if(!Ka(n))throw new Error("Expected 'predicate' parameter to 'Series.all' to be a function.");var ne,he,e=0;try{for(var i=_a(this),T=i.next();!T.done;T=i.next()){if(!n(T.value))return!1;++e}}catch(Ce){ne={error:Ce}}finally{try{T&&!T.done&&(he=i.return)&&he.call(i)}finally{if(ne)throw ne.error}}return e>0},t.prototype.any=function(n){if(n&&!Ka(n))throw new Error("Expected 'predicate' parameter to 'Series.any' to be a function.");var ne,he;if(!n)return!this[Symbol.iterator]().next().done;try{for(var e=_a(this),i=e.next();!i.done;i=e.next())if(n(i.value))return!0}catch(Ce){ne={error:Ce}}finally{try{i&&!i.done&&(he=e.return)&&he.call(e)}finally{if(ne)throw ne.error}}return!1},t.prototype.none=function(n){if(n&&!Ka(n))throw new Error("Expected 'predicate' parameter to 'Series.none' to be a function.");var ne,he;if(!n)return this[Symbol.iterator]().next().done;try{for(var e=_a(this),i=e.next();!i.done;i=e.next())if(n(i.value))return!1}catch(Ce){ne={error:Ce}}finally{try{i&&!i.done&&(he=e.return)&&he.call(e)}finally{if(ne)throw ne.error}}return!0},t.prototype.startAt=function(n){var e=this;return new t(function(){var i=e.getIndex().getLessThan();return{index:new ph(e.getContent().index,function(T){return i(T,n)}),pairs:new ph(e.getContent().pairs,function(T){return i(T[0],n)})}})},t.prototype.endAt=function(n){var e=this;return new t(function(){var i=e.getIndex().getLessThanOrEqualTo();return{index:new fh(e.getContent().index,function(T){return i(T,n)}),pairs:new fh(e.getContent().pairs,function(T){return i(T[0],n)})}})},t.prototype.before=function(n){var e=this;return new t(function(){var i=e.getIndex().getLessThan();return{index:new fh(e.getContent().index,function(T){return i(T,n)}),pairs:new fh(e.getContent().pairs,function(T){return i(T[0],n)})}})},t.prototype.after=function(n){var e=this;return new t(function(){var i=e.getIndex().getLessThanOrEqualTo();return{index:new ph(e.getContent().index,function(T){return i(T,n)}),pairs:new ph(e.getContent().pairs,function(T){return i(T[0],n)})}})},t.prototype.between=function(n,e){return this.startAt(n).endAt(e)},t.prototype.toString=function(){for(var n=["__index__","__value__"],e=this.toPairs(),i=new(fD()),T=0;T<e.length;++T){for(var I=e[T],ne=0;ne<I.length;++ne)i.cell(n[ne],I[ne]);i.newRow()}return i.toString()},t.parseInt=function(n,e){if(null!=n){if(!Ul(n))throw new Error("Called Series.parseInts, expected all values in the series to be strings, instead found a '"+typeof n+"' at index "+e);return 0===n.length?void 0:parseInt(n)}},t.prototype.parseInts=function(){return this.select(t.parseInt)},t.parseFloat=function(n,e){if(null!=n){if(!Ul(n))throw new Error("Called Series.parseFloats, expected all values in the series to be strings, instead found a '"+typeof n+"' at index "+e);return 0===n.length?void 0:parseFloat(n)}},t.prototype.parseFloats=function(){return this.select(t.parseFloat)},t.parseDate=function(n,e,i){if(null!=n){if(!Ul(n))throw new Error("Called Series.parseDates, expected all values in the series to be strings, instead found a '"+typeof n+"' at index "+e);return 0===n.length?void 0:Dp(n,i).toDate()}},t.prototype.parseDates=function(n){if(n&&!Ul(n))throw new Error("Expected optional 'formatString' parameter to Series.parseDates to be a string (if specified).");return this.select(function(e,i){return t.parseDate(e,i,n)})},t.toString=function(n,e){if(void 0!==n)return null===n?null:e&&fC(n)?Dp(n).format(e):e&&Fu(n)?U8()(n).format(e):n.toString()},t.prototype.toStrings=function(n){if(n&&!Ul(n))throw new Error("Expected optional 'formatString' parameter to Series.toStrings to be a string (if specified).");return this.select(function(e){return t.toString(e,n)})},t.prototype.bake=function(){return this.getContent().isBaked?this:new t({values:this.toArray(),pairs:this.toPairs(),baked:!0})},t.prototype.inflate=function(n){var e=this;if(n){if(!Ka(n))throw new Error("Expected 'selector' parameter to Series.inflate to be a selector function.");return new ou(function(){var i=e.getContent();return{values:new Id(i.values,n),index:i.index,pairs:new Id(i.pairs,function(T,I){return[T[0],n(T[1],I)]})}})}return new ou(function(){var i=e.getContent();return{values:i.values,index:i.index,pairs:i.pairs}})},t.sum=function(n){return n.sum()},t.prototype.sum=function(){var I,ne,n=0;try{for(var e=_a(this),i=e.next();!i.done;i=e.next()){var T=i.value;null!=T&&(n+=T)}}catch(he){I={error:he}}finally{try{i&&!i.done&&(ne=e.return)&&ne.call(e)}finally{if(I)throw I.error}}return n},t.average=function(n){return n.average()},t.prototype.average=function(){return this.mean()},t.mean=function(n){return n.mean()},t.prototype.mean=function(){var ne,he,n=0,e=0;try{for(var i=_a(this),T=i.next();!T.done;T=i.next()){var I=T.value;null!=I&&(e+=1,n+=I)}}catch(Ce){ne={error:Ce}}finally{try{T&&!T.done&&(he=i.return)&&he.call(i)}finally{if(ne)throw ne.error}}return 0===e?0:n/e},t.median=function(n){return n.median()},t.prototype.median=function(){var n=this.filter(function(ne){return null!=ne}),e=n.count();if(0===e)return 0;var i=n.orderBy(function(ne){return ne}).toArray();return e%2==0?(i[e/2-1]+i[e/2])/2:i[Math.floor(e/2)]},t.mode=function(n){return n.mode()},t.prototype.mode=function(){if(!this.none()){var n=new Map;try{for(var e=_a(this),i=e.next();!i.done;i=e.next()){var T=i.value;n.has(T)?n.set(T,n.get(T)+1):n.set(T,1)}}catch(Ce){ne={error:Ce}}finally{try{i&&!i.done&&(he=e.return)&&he.call(e)}finally{if(ne)throw ne.error}}var ne,he,I=Array.from(n.entries());return I.sort(function(Ce,Pe){return Pe[1]-Ce[1]}),I[0][0]}},t.prototype.sumOfSquares=function(){if(this.none())return[0,1];var st,wt,n=this.mean(),e=0,i=this.filter(function(Lt){return null!=Lt}),T=0;try{for(var I=_a(i),ne=I.next();!ne.done;ne=I.next()){T+=1;var Pe=ne.value-n;e+=Pe*Pe}}catch(Lt){st={error:Lt}}finally{try{ne&&!ne.done&&(wt=I.return)&&wt.call(I)}finally{if(st)throw st.error}}return[e,T]},t.variance=function(n){return n.variance()},t.prototype.variance=function(){if(this.none())return 0;var n=D_(this.sumOfSquares(),2);return n[0]/n[1]},t.std=function(n){return n.std()},t.prototype.std=function(){return this.none()?0:Math.sqrt(this.variance())},t.prototype.standardize=function(){if(this.none())return new t;var n=this.mean(),e=this.std();if(0===e)throw new Error("Can't standardize a series that has no variation.");return this.filter(function(T){return null!=T}).map(function(T){return(T-n)/e})},t.sampleVariance=function(n){return n.sampleVariance()},t.prototype.sampleVariance=function(){if(this.none())return 0;var n=D_(this.sumOfSquares(),2);return n[0]/(n[1]-1)},t.sampleStd=function(n){return n.sampleStd()},t.prototype.sampleStd=function(){return this.none()?0:Math.sqrt(this.sampleVariance())},t.prototype.sampleStandardize=function(){if(this.none())return new t;var n=this.mean(),e=this.sampleStd();if(0===e)throw new Error("Can't standardize a series that has no variation.");return this.filter(function(T){return null!=T}).map(function(T){return(T-n)/e})},t.min=function(n){return n.min()},t.prototype.min=function(){var n,ne,he;try{for(var e=_a(this),i=e.next();!i.done;i=e.next()){var T=i.value;null!=T&&(n=void 0===n?T:Math.min(n,T))}}catch(Ce){ne={error:Ce}}finally{try{i&&!i.done&&(he=e.return)&&he.call(e)}finally{if(ne)throw ne.error}}return void 0===n?0:n},t.max=function(n){return n.max()},t.prototype.max=function(){var n,ne,he;try{for(var e=_a(this),i=e.next();!i.done;i=e.next()){var T=i.value;null!=T&&(n=void 0===n?T:Math.max(n,T))}}catch(Ce){ne={error:Ce}}finally{try{i&&!i.done&&(he=e.return)&&he.call(e)}finally{if(ne)throw ne.error}}return void 0===n?0:n},t.range=function(n){return n.range()},t.prototype.range=function(){return this.max()-this.min()},t.prototype.invert=function(){return this.select(function(n){return null==n?n:-n})},t.prototype.counter=function(n){return this.groupSequentialBy(n).selectMany(function(e,i){return n(e.first())?function L9(t,n){if(!Fu(t))throw new Error("Expect 'start' parameter to 'dataForge.range' function to be a number.");if(!Fu(n))throw new Error("Expect 'count' parameter to 'dataForge.range' function to be a number.");for(var e=[],i=0;i<n;++i)e.push(t+i);return new _l(e)}(1,e.count()).withIndex(e.getIndex()).toPairs():function I9(t,n){for(var e=[],i=0;i<n;++i)e.push(t);return new _l(e)}(0,e.count()).withIndex(e.getIndex()).toPairs()}).withIndex(function(e){return e[0]}).select(function(e){return e[1]})},t.prototype.reverse=function(){var n=this;return new t(function(){return{values:new W0(n.getContent().values),index:new W0(n.getContent().index),pairs:new W0(n.getContent().pairs)}})},t.prototype.distinct=function(n){var e=this;return new t(function(){return{values:new L_(e.getContent().values,n),pairs:new L_(e.getContent().pairs,function(i){return n&&n(i[1])||i[1]})}})},t.prototype.groupBy=function(n){var e=this;if(!Ka(n))throw new Error("Expected 'selector' parameter to 'Series.groupBy' to be a selector function that determines the value to group the series by.");return new t(function(){var wt,Lt,i=[],T={},I=0;try{for(var ne=_a(e.getContent().pairs),he=ne.next();!he.done;he=ne.next()){var Ce=he.value,Pe=n(Ce[1],I);++I;var Ye=T[Pe];if(Ye)Ye.push(Ce);else{var st=[];st.push(Ce),i.push(st),T[Pe]=st}}}catch(gn){wt={error:gn}}finally{try{he&&!he.done&&(Lt=ne.return)&&Lt.call(ne)}finally{if(wt)throw wt.error}}return{values:i.map(function(gn){return new t({pairs:gn})})}})},t.prototype.groupSequentialBy=function(n){if(n){if(!Ka(n))throw new Error("Expected 'selector' parameter to 'Series.groupSequentialBy' to be a selector function that determines the value to group the series by.")}else n=function(e){return e};return this.variableWindow(function(e,i){return n(e)===n(i)})},t.concat=function(n){if(!Nu(n))throw new Error("Expected 'series' parameter to 'Series.concat' to be an array of series.");return new t(function(){var i=n.map(function(T){return T.getContent()});return{values:new E_(i.map(function(T){return T.values})),pairs:new E_(i.map(function(T){return T.pairs}))}})},t.prototype.concat=function(){for(var n=[],e=0;e<arguments.length;e++)n[e]=arguments[e];var Ye,st,wt,Lt,i=[this];try{for(var T=_a(n),I=T.next();!I.done;I=T.next()){var ne=I.value;if(Nu(ne))try{for(var he=_a(ne),Ce=he.next();!Ce.done;Ce=he.next()){var Pe=Ce.value;i.push(Pe)}}catch(gn){wt={error:gn}}finally{try{Ce&&!Ce.done&&(Lt=he.return)&&Lt.call(he)}finally{if(wt)throw wt.error}}else i.push(ne)}}catch(gn){Ye={error:gn}}finally{try{I&&!I.done&&(st=T.return)&&st.call(T)}finally{if(Ye)throw Ye.error}}return t.concat(i)},t.zip=function(n,e){var i=Array.from(n);if(0===i.length)return new t;var T=i[0];return T.none()?new t:new t(function(){var ne=i;return{index:T.getContent().index,values:new SD(ne.map(function(he){return he.getContent().values}),e)}})},t.prototype.zip=function(){for(var n=[],e=0;e<arguments.length;e++)n[e]=arguments[e];var i=n[n.length-1],T=[this].concat(n.slice(0,n.length-1));return t.zip(T,function(I){return i.apply(void 0,kD(I))})},t.prototype.orderBy=function(n){var e=this.getContent();return new ID({values:e.values,pairs:e.pairs,selector:n,direction:hh.Ascending,parent:null})},t.prototype.orderByDescending=function(n){var e=this.getContent();return new ID({values:e.values,pairs:e.pairs,selector:n,direction:hh.Descending,parent:null})},t.prototype.union=function(n,e){if(e&&!Ka(e))throw new Error("Expected optional 'selector' parameter to 'Series.union' to be a selector function.");return this.concat(n).distinct(e)},t.prototype.intersection=function(n,e,i){if(e){if(!Ka(e))throw new Error("Expected optional 'outerSelector' parameter to 'Series.intersection' to be a function.")}else e=function(I){return I};if(i){if(!Ka(i))throw new Error("Expected optional 'innerSelector' parameter to 'Series.intersection' to be a function.")}else i=function(I){return I};return this.filter(function(I){var ne=e(I);return n.filter(function(he){return ne===i(he)}).any()})},t.prototype.except=function(n,e,i){if(e){if(!Ka(e))throw new Error("Expected optional 'outerSelector' parameter to 'Series.except' to be a function.")}else e=function(I){return I};if(i){if(!Ka(i))throw new Error("Expected optional 'innerSelector' parameter to 'Series.except' to be a function.")}else i=function(I){return I};return this.filter(function(I){var ne=e(I);return n.filter(function(he){return ne===i(he)}).none()})},t.prototype.join=function(n,e,i,T){if(!Ka(e))throw new Error("Expected 'outerKeySelector' parameter of 'Series.join' to be a selector function.");if(!Ka(i))throw new Error("Expected 'innerKeySelector' parameter of 'Series.join' to be a selector function.");if(!Ka(T))throw new Error("Expected 'resultSelector' parameter of 'Series.join' to be a selector function.");var I=this;return new t(function(){var _r,Ir,Vr,mi,ne=n.groupBy(i).toObject(function(Mi){return i(Mi.first())},function(Mi){return Mi}),Ce=(I.getContent(),[]);try{for(var Pe=_a(I),Ye=Pe.next();!Ye.done;Ye=Pe.next()){var st=Ye.value,Lt=ne[e(st)];if(Lt)try{for(var gn=_a(Lt),jn=gn.next();!jn.done;jn=gn.next())Ce.push(T(st,jn.value))}catch(Mi){Vr={error:Mi}}finally{try{jn&&!jn.done&&(mi=gn.return)&&mi.call(gn)}finally{if(Vr)throw Vr.error}}}}catch(Mi){_r={error:Mi}}finally{try{Ye&&!Ye.done&&(Ir=Pe.return)&&Ir.call(Pe)}finally{if(_r)throw _r.error}}return{values:Ce}})},t.prototype.joinOuter=function(n,e,i,T){if(!Ka(e))throw new Error("Expected 'outerKeySelector' parameter of 'Series.joinOuter' to be a selector function.");if(!Ka(i))throw new Error("Expected 'innerKeySelector' parameter of 'Series.joinOuter' to be a selector function.");if(!Ka(T))throw new Error("Expected 'resultSelector' parameter of 'Series.joinOuter' to be a selector function.");var I=this,ne=I.except(n,e,i).select(function(Pe){return T(Pe,null)}).resetIndex(),he=n.except(I,i,e).select(function(Pe){return T(null,Pe)}).resetIndex(),Ce=I.join(n,e,i,T);return ne.concat(Ce).concat(he).resetIndex()},t.prototype.joinOuterLeft=function(n,e,i,T){if(!Ka(e))throw new Error("Expected 'outerKeySelector' parameter of 'Series.joinOuterLeft' to be a selector function.");if(!Ka(i))throw new Error("Expected 'innerKeySelector' parameter of 'Series.joinOuterLeft' to be a selector function.");if(!Ka(T))throw new Error("Expected 'resultSelector' parameter of 'Series.joinOuterLeft' to be a selector function.");var ne=this.except(n,e,i).select(function(Ce){return T(Ce,null)}).resetIndex(),he=this.join(n,e,i,T);return ne.concat(he).resetIndex()},t.prototype.joinOuterRight=function(n,e,i,T){if(!Ka(e))throw new Error("Expected 'outerKeySelector' parameter of 'Series.joinOuterRight' to be a selector function.");if(!Ka(i))throw new Error("Expected 'innerKeySelector' parameter of 'Series.joinOuterRight' to be a selector function.");if(!Ka(T))throw new Error("Expected 'resultSelector' parameter of 'Series.joinOuterRight' to be a selector function.");var ne=n.except(this,i,e).select(function(Ce){return T(null,Ce)}).resetIndex();return this.join(n,e,i,T).concat(ne).resetIndex()},t.prototype.truncateStrings=function(n){if(!Fu(n))throw new Error("Expected 'maxLength' parameter to 'Series.truncateStrings' to be a number.");return this.select(function(e){return Ul(e)&&e.length>n?e.substring(0,n):e})},t.prototype.round=function(n){if(void 0!==n){if(!Fu(n))throw new Error("Expected 'numDecimalPlaces' parameter to 'Series.round' to be a number.")}else n=2;return this.select(function(e){return Fu(e)?parseFloat(e.toFixed(n)):e})},t.prototype.insertPair=function(n){if(!Nu(n))throw new Error("Expected 'pair' parameter to 'Series.insertPair' to be an array.");if(2!==n.length)throw new Error("Expected 'pair' parameter to 'Series.insertPair' to be an array with two elements. The first element is the index, the second is the value.");return new t({pairs:[n]}).concat(this)},t.prototype.appendPair=function(n){if(!Nu(n))throw new Error("Expected 'pair' parameter to 'Series.appendPair' to be an array.");if(2!==n.length)throw new Error("Expected 'pair' parameter to 'Series.appendPair' to be an array with two elements. The first element is the index, the second is the value.");return this.concat(new t({pairs:[n]}))},t.prototype.remove=function(n){var e=this;return new t(function(){var i=e.getContent();return{pairs:new j0(i.pairs,function(T){return T[0]!==n})}})},t.prototype.fillGaps=function(n,e){if(!Ka(n))throw new Error("Expected 'comparer' parameter to 'Series.fillGaps' to be a comparer function that compares two values and returns a boolean.");if(!Ka(e))throw new Error("Expected 'generator' parameter to 'Series.fillGaps' to be a generator function that takes two values and returns an array of generated pairs to span the gap.");return this.rollingWindow(2).selectMany(function(i){var T=i.toPairs(),I=T[0],ne=T[1];if(!n(I,ne))return[I];var he=e(I,ne);if(!Nu(he))throw new Error("Expected return from 'generator' parameter to 'Series.fillGaps' to be an array of pairs, instead got a "+typeof he);return[I].concat(he)}).withIndex(function(i){return i[0]}).select(function(i){return i[1]}).concat(this.tail(1))},t.prototype.defaultIfEmpty=function(n){if(this.none()){if(n instanceof t)return n;if(Nu(n))return new t(n);throw new Error("Expected 'defaultSequence' parameter to 'Series.defaultIfEmpty' to be an array or a series.")}return this},t.prototype.detectTypes=function(){var n=this;return new ou(function(){var e=n.count(),i=n.select(function(T){var I=typeof T;return"object"===I&&fC(T)&&(I="date"),I}).aggregate({},function(T,I){var ne=T[I];return ne||(T[I]=ne={count:0}),++ne.count,T});return{columnNames:["Type","Frequency"],rows:Object.keys(i).map(function(T){return[T,i[T].count/e*100]})}})},t.prototype.detectValues=function(){var n=this;return new ou(function(){var e=n.count(),i=n.aggregate(new Map,function(T,I){var ne=T.get(I);return ne||T.set(I,ne={count:0,value:I}),++ne.count,T});return{columnNames:["Value","Frequency"],rows:Array.from(i.keys()).map(function(T){var I=i.get(T);return[I.value,I.count/e*100]})}})},t.prototype.bucket=function(n){if(console.warn("Series.bucket is deprecated and will be removed in the future."),!Fu(n))throw new Error("Expected 'numBuckets' parameter to 'Series.bucket' to be a number.");if(this.none())return new ou;var e=this,i=e.min(),ne=(e.max()-i)/(n-1);return e.select(function(he){var Ce=Math.floor((he-i)/ne),Pe=Ce*ne+i;return{Value:he,Bucket:Ce,Min:Pe,Mid:Pe+.5*ne,Max:Pe+ne}}).inflate()},t.prototype.frequency=function(n){var e=this;return this.none()?new ou:new ou(function(){var st,wt,i=e,T=n&&n.captureValues||!1,I=Number.MAX_VALUE,ne=Number.MIN_VALUE,he=0;try{for(var Ce=_a(i),Pe=Ce.next();!Pe.done;Pe=Ce.next()){var Ye=Pe.value;I=Math.min(Ye,I),ne=Math.max(Ye,ne),he+=1}}catch(rs){Qa={error:rs}}finally{try{Pe&&!Pe.done&&(ja=Ce.return)&&ja.call(Ce)}finally{if(Qa)throw Qa.error}}var jn,Lt=n&&n.interval,gn=(wt=n&&void 0!==n.upper?n.upper:ne)-(st=n&&void 0!==n.lower?n.lower:I);he<(jn=void 0!==Lt?Math.ceil(gn/Lt):10)&&(jn=he),void 0===Lt&&(Lt=gn/(jn-1));for(var cr=new Array(jn),_r=0;_r<jn;++_r){var Ir=st+_r*Lt;cr[_r]={lower:Ir,upper:Ir+Lt,count:0,proportion:0,cumulative:0},T&&(cr[_r].values=[])}var Vr={upper:st,count:0,proportion:0,cumulative:0};T&&(Vr.values=[]);var mi={lower:wt,count:0,proportion:0,cumulative:0};T&&(mi.values=[]);try{for(var Mi=_a(i),ya=Mi.next();!ya.done;ya=Mi.next()){var Ea=void 0;(Ea=(Ye=ya.value)<st?Vr:Ye>wt?mi:cr[_r=Math.floor((Ye-st)/Lt)]).count+=1,T&&Ea.values.push(Ye)}}catch(rs){wo={error:rs}}finally{try{ya&&!ya.done&&(Bs=Mi.return)&&Bs.call(Mi)}finally{if(wo)throw wo.error}}var Qa,ja,wo,Bs,zs,Os,Na=0;Vr.count>0&&cr.unshift(Vr),mi.count>0&&cr.push(mi);try{for(var ro=_a(cr),go=ro.next();!go.done;go=ro.next())(Ea=go.value).proportion=Ea.count/he,Ea.cumulative=Na+=Ea.proportion}catch(rs){zs={error:rs}}finally{try{go&&!go.done&&(Os=ro.return)&&Os.call(ro)}finally{if(zs)throw zs.error}}return{values:cr}})},t.prototype.getTypeCode=function(){return"series"},t.defaultCountIterable=new cC,t.defaultEmptyIterable=new AD,t}(),ID=function(t){function n(e){for(var i=this,T=[],I=[],ne=0,he=e.parent,Ce=[];null!==he;)Ce.push(he),he=he.config.parent;Ce.reverse();try{for(var Pe=_a(Ce),Ye=Pe.next();!Ye.done;Ye=Pe.next()){var wt=Ye.value.config;T.push(n.makeSortSpec(ne,wt.selector,wt.direction)),I.push(n.makeSortSpec(ne,n.makePairsSelector(wt.selector),wt.direction)),++ne}}catch(jn){Lt={error:jn}}finally{try{Ye&&!Ye.done&&(gn=Pe.return)&&gn.call(Pe)}finally{if(Lt)throw Lt.error}}return T.push(n.makeSortSpec(ne,e.selector,e.direction)),I.push(n.makeSortSpec(ne,n.makePairsSelector(e.selector),e.direction)),(i=t.call(this,{values:new I_(e.values,T),pairs:new I_(e.pairs,I)})||this).config=e,i;var Lt,gn}return uC(n,t),n.makeSortSpec=function(e,i,T){return{sortLevel:e,selector:i,direction:T}},n.makePairsSelector=function(e){return function(i,T){return e(i[1],T)}},n.prototype.thenBy=function(e){return new n({values:this.config.values,pairs:this.config.pairs,selector:e,direction:hh.Ascending,parent:this})},n.prototype.thenByDescending=function(e){return new n({values:this.config.values,pairs:this.config.pairs,selector:e,direction:hh.Descending,parent:this})},n}(_l),RD=function(t){function n(e){return t.call(this,e)||this}return uC(n,t),n.prototype.getType=function(){return this._type||(this._type=this.any()?PD(this.first()):"empty"),this._type},n.prototype.getLessThan=function(){switch(this.getType()){case"date":return function(e,i){return Dp(e).isBefore(i)};case"string":case"number":return function(e,i){return e<i};case"empty":return function(){return!0};default:throw new Error("No less than operation available for type: "+this.getType())}},n.prototype.getLessThanOrEqualTo=function(){var e=this;return function(i,T){return!e.getGreaterThan()(i,T)}},n.prototype.getGreaterThan=function(){switch(this.getType()){case"date":return function(e,i){return Dp(e).isAfter(i)};case"string":case"number":return function(e,i){return e>i};case"empty":return function(){return!0};default:throw new Error("No greater than operation available for type: "+this.getType())}},n}(_l);function pC(t,n){return t(n={exports:{}},n.exports),n.exports}var S9=function(n){return n instanceof Buffer},D9=pC(function(t){t.exports="function"==typeof Object.create?function(e,i){e.super_=i,e.prototype=Object.create(i.prototype,{constructor:{value:e,enumerable:!1,writable:!0,configurable:!0}})}:function(e,i){e.super_=i;var T=function(){};T.prototype=i.prototype,e.prototype=new T,e.prototype.constructor=e}}),E9=pC(function(t){try{if("function"!=typeof Xu.inherits)throw"";t.exports=Xu.inherits}catch{t.exports=D9}}),Xu=pC(function(t,n){var e=Object.getOwnPropertyDescriptors||function(pa){for(var Wa=Object.keys(pa),Ro={},is=0;is<Wa.length;is++)Ro[Wa[is]]=Object.getOwnPropertyDescriptor(pa,Wa[is]);return Ro},i=/%[sdj%]/g;n.format=function(Oi){if(!Mi(Oi)){for(var pa=[],Wa=0;Wa<arguments.length;Wa++)pa.push(ne(arguments[Wa]));return pa.join(" ")}Wa=1;for(var Ro=arguments,is=Ro.length,xs=String(Oi).replace(i,function(ol){if("%%"===ol)return"%";if(Wa>=is)return ol;switch(ol){case"%s":return String(Ro[Wa++]);case"%d":return Number(Ro[Wa++]);case"%j":try{return JSON.stringify(Ro[Wa++])}catch{return"[Circular]"}default:return ol}}),ws=Ro[Wa];Wa<is;ws=Ro[++Wa])Ir(ws)||!ro(ws)?xs+=" "+ws:xs+=" "+ne(ws);return xs},n.deprecate=function(Oi,pa){if(typeof process<"u"&&!0===process.noDeprecation)return Oi;if(typeof process>"u")return function(){return n.deprecate(Oi,pa).apply(this,arguments)};var Wa=!1;return function Ro(){if(!Wa){if(process.throwDeprecation)throw new Error(pa);process.traceDeprecation?console.trace(pa):console.error(pa),Wa=!0}return Oi.apply(this,arguments)}};var I,T={};function ne(Oi,pa){var Wa={seen:[],stylize:Ce};return arguments.length>=3&&(Wa.depth=arguments[2]),arguments.length>=4&&(Wa.colors=arguments[3]),_r(pa)?Wa.showHidden=pa:pa&&n._extend(Wa,pa),Ea(Wa.showHidden)&&(Wa.showHidden=!1),Ea(Wa.depth)&&(Wa.depth=2),Ea(Wa.colors)&&(Wa.colors=!1),Ea(Wa.customInspect)&&(Wa.customInspect=!0),Wa.colors&&(Wa.stylize=he),Ye(Wa,Oi,Wa.depth)}function he(Oi,pa){var Wa=ne.styles[pa];return Wa?"\x1b["+ne.colors[Wa][0]+"m"+Oi+"\x1b["+ne.colors[Wa][1]+"m":Oi}function Ce(Oi,pa){return Oi}function Ye(Oi,pa,Wa){if(Oi.customInspect&&pa&&ja(pa.inspect)&&pa.inspect!==n.inspect&&(!pa.constructor||pa.constructor.prototype!==pa)){var Ro=pa.inspect(Wa,Oi);return Mi(Ro)||(Ro=Ye(Oi,Ro,Wa)),Ro}var is=function st(Oi,pa){if(Ea(pa))return Oi.stylize("undefined","undefined");if(Mi(pa)){var Wa="'"+JSON.stringify(pa).replace(/^"|"$/g,"").replace(/'/g,"\\'").replace(/\\"/g,'"')+"'";return Oi.stylize(Wa,"string")}return mi(pa)?Oi.stylize(""+pa,"number"):_r(pa)?Oi.stylize(""+pa,"boolean"):Ir(pa)?Oi.stylize("null","null"):void 0}(Oi,pa);if(is)return is;var xs=Object.keys(pa),ws=function Pe(Oi){var pa={};return Oi.forEach(function(Wa,Ro){pa[Wa]=!0}),pa}(xs);if(Oi.showHidden&&(xs=Object.getOwnPropertyNames(pa)),Qa(pa)&&(xs.indexOf("message")>=0||xs.indexOf("description")>=0))return wt(pa);if(0===xs.length){if(ja(pa))return Oi.stylize("[Function"+(pa.name?": "+pa.name:"")+"]","special");if(Na(pa))return Oi.stylize(RegExp.prototype.toString.call(pa),"regexp");if(go(pa))return Oi.stylize(Date.prototype.toString.call(pa),"date");if(Qa(pa))return wt(pa)}var Ol,hl="",ps=!1,Bc=["{","}"];return cr(pa)&&(ps=!0,Bc=["[","]"]),ja(pa)&&(hl=" [Function"+(pa.name?": "+pa.name:"")+"]"),Na(pa)&&(hl=" "+RegExp.prototype.toString.call(pa)),go(pa)&&(hl=" "+Date.prototype.toUTCString.call(pa)),Qa(pa)&&(hl=" "+wt(pa)),0!==xs.length||ps&&0!=pa.length?Wa<0?Na(pa)?Oi.stylize(RegExp.prototype.toString.call(pa),"regexp"):Oi.stylize("[Object]","special"):(Oi.seen.push(pa),Ol=ps?function Lt(Oi,pa,Wa,Ro,is){for(var xs=[],ws=0,ol=pa.length;ws<ol;++ws)Hs(pa,String(ws))?xs.push(gn(Oi,pa,Wa,Ro,String(ws),!0)):xs.push("");return is.forEach(function(hl){hl.match(/^\d+$/)||xs.push(gn(Oi,pa,Wa,Ro,hl,!0))}),xs}(Oi,pa,Wa,ws,xs):xs.map(function(Ac){return gn(Oi,pa,Wa,ws,Ac,ps)}),Oi.seen.pop(),function jn(Oi,pa,Wa){var Ro=Oi.reduce(function(is,xs){return xs.indexOf("\n"),is+xs.replace(/\u001b\[\d\d?m/g,"").length+1},0);return Ro>60?Wa[0]+(""===pa?"":pa+"\n ")+" "+Oi.join(",\n  ")+" "+Wa[1]:Wa[0]+pa+" "+Oi.join(", ")+" "+Wa[1]}(Ol,hl,Bc)):Bc[0]+hl+Bc[1]}function wt(Oi){return"["+Error.prototype.toString.call(Oi)+"]"}function gn(Oi,pa,Wa,Ro,is,xs){var ws,ol,hl;if((hl=Object.getOwnPropertyDescriptor(pa,is)||{value:pa[is]}).get?ol=Oi.stylize(hl.set?"[Getter/Setter]":"[Getter]","special"):hl.set&&(ol=Oi.stylize("[Setter]","special")),Hs(Ro,is)||(ws="["+is+"]"),ol||(Oi.seen.indexOf(hl.value)<0?(ol=Ir(Wa)?Ye(Oi,hl.value,null):Ye(Oi,hl.value,Wa-1)).indexOf("\n")>-1&&(ol=xs?ol.split("\n").map(function(ps){return"  "+ps}).join("\n").substr(2):"\n"+ol.split("\n").map(function(ps){return"   "+ps}).join("\n")):ol=Oi.stylize("[Circular]","special")),Ea(ws)){if(xs&&is.match(/^\d+$/))return ol;(ws=JSON.stringify(""+is)).match(/^"([a-zA-Z_][a-zA-Z_0-9]*)"$/)?(ws=ws.substr(1,ws.length-2),ws=Oi.stylize(ws,"name")):(ws=ws.replace(/'/g,"\\'").replace(/\\"/g,'"').replace(/(^"|"$)/g,"'"),ws=Oi.stylize(ws,"string"))}return ws+": "+ol}function cr(Oi){return Array.isArray(Oi)}function _r(Oi){return"boolean"==typeof Oi}function Ir(Oi){return null===Oi}function mi(Oi){return"number"==typeof Oi}function Mi(Oi){return"string"==typeof Oi}function Ea(Oi){return void 0===Oi}function Na(Oi){return ro(Oi)&&"[object RegExp]"===Bs(Oi)}function ro(Oi){return"object"==typeof Oi&&null!==Oi}function go(Oi){return ro(Oi)&&"[object Date]"===Bs(Oi)}function Qa(Oi){return ro(Oi)&&("[object Error]"===Bs(Oi)||Oi instanceof Error)}function ja(Oi){return"function"==typeof Oi}function Bs(Oi){return Object.prototype.toString.call(Oi)}function zs(Oi){return Oi<10?"0"+Oi.toString(10):Oi.toString(10)}n.debuglog=function(Oi){if(Ea(I)&&(I=process.env.NODE_DEBUG||""),Oi=Oi.toUpperCase(),!T[Oi])if(new RegExp("\\b"+Oi+"\\b","i").test(I)){var pa=process.pid;T[Oi]=function(){var Wa=n.format.apply(n,arguments);console.error("%s %d: %s",Oi,pa,Wa)}}else T[Oi]=function(){};return T[Oi]},n.inspect=ne,ne.colors={bold:[1,22],italic:[3,23],underline:[4,24],inverse:[7,27],white:[37,39],grey:[90,39],black:[30,39],blue:[34,39],cyan:[36,39],green:[32,39],magenta:[35,39],red:[31,39],yellow:[33,39]},ne.styles={special:"cyan",number:"yellow",boolean:"yellow",undefined:"grey",null:"bold",string:"green",date:"magenta",regexp:"red"},n.isArray=cr,n.isBoolean=_r,n.isNull=Ir,n.isNullOrUndefined=function Vr(Oi){return null==Oi},n.isNumber=mi,n.isString=Mi,n.isSymbol=function ya(Oi){return"symbol"==typeof Oi},n.isUndefined=Ea,n.isRegExp=Na,n.isObject=ro,n.isDate=go,n.isError=Qa,n.isFunction=ja,n.isPrimitive=function wo(Oi){return null===Oi||"boolean"==typeof Oi||"number"==typeof Oi||"string"==typeof Oi||"symbol"==typeof Oi||typeof Oi>"u"},n.isBuffer=S9;var Os=["Jan","Feb","Mar","Apr","May","Jun","Jul","Aug","Sep","Oct","Nov","Dec"];function rs(){var Oi=new Date,pa=[zs(Oi.getHours()),zs(Oi.getMinutes()),zs(Oi.getSeconds())].join(":");return[Oi.getDate(),Os[Oi.getMonth()],pa].join(" ")}function Hs(Oi,pa){return Object.prototype.hasOwnProperty.call(Oi,pa)}n.log=function(){console.log("%s - %s",rs(),n.format.apply(n,arguments))},n.inherits=E9,n._extend=function(Oi,pa){if(!pa||!ro(pa))return Oi;for(var Wa=Object.keys(pa),Ro=Wa.length;Ro--;)Oi[Wa[Ro]]=pa[Wa[Ro]];return Oi};var cl=typeof Symbol<"u"?Symbol("util.promisify.custom"):void 0;function yu(Oi,pa){if(!Oi){var Wa=new Error("Promise was rejected with a falsy value");Wa.reason=Oi,Oi=Wa}return pa(Oi)}n.promisify=function(pa){if("function"!=typeof pa)throw new TypeError('The "original" argument must be of type Function');if(cl&&pa[cl]){var Wa;if("function"!=typeof(Wa=pa[cl]))throw new TypeError('The "util.promisify.custom" argument must be of type Function');return Object.defineProperty(Wa,cl,{value:Wa,enumerable:!1,writable:!1,configurable:!0}),Wa}function Wa(){for(var Ro,is,xs=new Promise(function(hl,ps){Ro=hl,is=ps}),ws=[],ol=0;ol<arguments.length;ol++)ws.push(arguments[ol]);ws.push(function(hl,ps){hl?is(hl):Ro(ps)});try{pa.apply(this,ws)}catch(hl){is(hl)}return xs}return Object.setPrototypeOf(Wa,Object.getPrototypeOf(pa)),cl&&Object.defineProperty(Wa,cl,{value:Wa,enumerable:!1,writable:!1,configurable:!0}),Object.defineProperties(Wa,e(pa))},n.promisify.custom=cl,n.callbackify=function bu(Oi){if("function"!=typeof Oi)throw new TypeError('The "original" argument must be of type Function');function pa(){for(var Wa=[],Ro=0;Ro<arguments.length;Ro++)Wa.push(arguments[Ro]);var is=Wa.pop();if("function"!=typeof is)throw new TypeError("The last argument must be of type Function");var xs=this,ws=function(){return is.apply(xs,arguments)};Oi.apply(this,Wa).then(function(ol){process.nextTick(ws,null,ol)},function(ol){process.nextTick(yu,ol,ws)})}return Object.setPrototypeOf(pa,Object.getPrototypeOf(Oi)),Object.defineProperties(pa,e(Oi)),pa}}),P9=Xu.isFunction;function OD(t){if(!Ul(t))throw new Error("Expected 'jsonTextString' parameter to 'dataForge.fromJSON' to be a string containing data encoded in the JSON format.");return new ou({values:JSON.parse(t)})}function ym(t,n){if(!Ul(t))throw new Error("Expected 'csvTextString' parameter to 'dataForge.fromCSV' to be a string containing data encoded in the CSV format.");if(n){if(!nd(n))throw new Error("Expected 'config' parameter to 'dataForge.fromCSV' to be an object with CSV parsing configuration options.");if(n.columnNames){if(!P9(n.columnNames[Symbol.iterator])&&!Nu(n.columnNames))throw new Error("Expect 'columnNames' field of 'config' parameter to DataForge.fromCSV to be an array or iterable of strings that specifies column names.");try{for(var e=_a(n.columnNames),i=e.next();!i.done;i=e.next())if(!Ul(i.value))throw new Error("Expect 'columnNames' field of 'config' parameter to DataForge.fromCSV to be an array of strings that specify column names.")}catch(Ye){Ce={error:Ye}}finally{try{i&&!i.done&&(Pe=e.return)&&Pe.call(e)}finally{if(Ce)throw Ce.error}}}void 0===n.skipEmptyLines&&((n=Object.assign({},n)).skipEmptyLines=!0)}else n={skipEmptyLines:!0};var he,Ce,Pe,ne=_D().parse(t,n).data;return 0===ne.length?new ou:(ne=ne.map(function(Ye){return Ye.map(function(st){return Ul(st)?st.trim():st})}),he=n&&n.columnNames?n.columnNames:ne.shift(),new ou({rows:ne,columnNames:he}))}Dp.extend(TD);class FD{constructor(){this._primaryIDs="Unique identifier",this._geneNames="",this._foldChange="Difference: WT/KD",this._transformFC=!1,this._significant="p-value: WT/KD",this._transformSignificant=!1,this._comparison="Comparison",this._comparisonSelect="",this._accession="Protein",this._position="Position",this._positionPeptide="Position in peptide",this._peptideSequence="Phospho (STY) Probabilities",this._score="Localization prob",this._sequence="Sequence window",this._reverseFoldChange=!1}get reverseFoldChange(){return this._reverseFoldChange}set reverseFoldChange(n){this._reverseFoldChange=n}get sequence(){return this._sequence}set sequence(n){this._sequence=n}get accession(){return this._accession}set accession(n){this._accession=n}get position(){return this._position}set position(n){this._position=n}get positionPeptide(){return this._positionPeptide}set positionPeptide(n){this._positionPeptide=n}get peptideSequence(){return this._peptideSequence}set peptideSequence(n){this._peptideSequence=n}get score(){return this._score}set score(n){this._score=n}get comparisonSelect(){return this._comparisonSelect}set comparisonSelect(n){this._comparisonSelect=n}get primaryIDs(){return this._primaryIDs}set primaryIDs(n){this._primaryIDs=n}get geneNames(){return this._geneNames}set geneNames(n){this._geneNames=n}get foldChange(){return this._foldChange}set foldChange(n){this._foldChange=n}get transformFC(){return this._transformFC}set transformFC(n){this._transformFC=n}get significant(){return this._significant}set significant(n){this._significant=n}get transformSignificant(){return this._transformSignificant}set transformSignificant(n){this._transformSignificant=n}get comparison(){return this._comparison}set comparison(n){this._comparison=n}restore(n){for(const e in n)this[e]=n[e]}}class ND{constructor(){this._primaryIDs="T: Unique identifier",this._samples=[]}get primaryIDs(){return this._primaryIDs}set primaryIDs(n){this._primaryIDs=n}get samples(){return this._samples}set samples(n){this._samples=n}restore(n){for(const e in n)this[e]=n[e]}}class wv{constructor(n,e,i,T){this.df=new ou,this.filename="",this.other={},this.originalFile="",n&&(this.df=n),e&&(this.filename=e),i&&(this.originalFile=i),this.other=T}}class O_{constructor(){this.title="",this.projectDescription="",this.organisms=[{name:""}],this.organismParts=[{name:""}],this.cellTypes=[{name:""}],this.diseases=[{name:""}],this.sampleProcessingProtocol="",this.dataProcessingProtocol="",this.identifiedPTMStrings=[{name:""}],this.instruments=[{cvLabel:"MS",name:""}],this.msMethods=[{name:""}],this.projectTags=[{name:""}],this.quantificationMethods=[{name:""}],this.species=[{name:""}],this.sampleAnnotations={},this._links={datasetFtpUrl:{href:""},files:{href:""},self:{href:""}},this.affiliations=[{name:""}],this.hasLink=!1,this.authors=[],this.accession="",this.softwares=[{name:""}]}}function BD(...t){const n=qt(t),{args:e,keys:i}=X3(t),T=new U(I=>{const{length:ne}=e;if(!ne)return void I.complete();const he=new Array(ne);let Ce=ne,Pe=ne;for(let Ye=0;Ye<ne;Ye++){let st=!1;En(e[Ye]).subscribe(K(I,wt=>{st||(st=!0,Pe--),he[Ye]=wt},()=>Ce--,void 0,()=>{(!Ce||!st)&&(Pe||I.next(i?Q3(i,he):he),I.complete())}))}});return n?T.pipe(C2(n)):T}let zD=(()=>{class t{constructor(e,i){this._renderer=e,this._elementRef=i,this.onChange=T=>{},this.onTouched=()=>{}}setProperty(e,i){this._renderer.setProperty(this._elementRef.nativeElement,e,i)}registerOnTouched(e){this.onTouched=e}registerOnChange(e){this.onChange=e}setDisabledState(e){this.setProperty("disabled",e)}}return t.\u0275fac=function(e){return new(e||t)(rr(Zu),rr(ul))},t.\u0275dir=Ha({type:t}),t})(),Cv=(()=>{class t extends zD{}return t.\u0275fac=function(){let n;return function(i){return(n||(n=Mo(t)))(i||t)}}(),t.\u0275dir=Ha({type:t,features:[pu]}),t})();const mh=new Da("NgValueAccessor"),R9={provide:mh,useExisting:Wr(()=>Pf),multi:!0};let Pf=(()=>{class t extends Cv{writeValue(e){this.setProperty("checked",e)}}return t.\u0275fac=function(){let n;return function(i){return(n||(n=Mo(t)))(i||t)}}(),t.\u0275dir=Ha({type:t,selectors:[["input","type","checkbox","formControlName",""],["input","type","checkbox","formControl",""],["input","type","checkbox","ngModel",""]],hostBindings:function(e,i){1&e&&Cr("change",function(I){return i.onChange(I.target.checked)})("blur",function(){return i.onTouched()})},features:[Ru([R9]),pu]}),t})();const O9={provide:mh,useExisting:Wr(()=>hd),multi:!0},N9=new Da("CompositionEventMode");let hd=(()=>{class t extends zD{constructor(e,i,T){super(e,i),this._compositionMode=T,this._composing=!1,null==this._compositionMode&&(this._compositionMode=!function F9(){const t=Mp()?Mp().getUserAgent():"";return/android (\d+)/.test(t.toLowerCase())}())}writeValue(e){this.setProperty("value",e??"")}_handleInput(e){(!this._compositionMode||this._compositionMode&&!this._composing)&&this.onChange(e)}_compositionStart(){this._composing=!0}_compositionEnd(e){this._composing=!1,this._compositionMode&&this.onChange(e)}}return t.\u0275fac=function(e){return new(e||t)(rr(Zu),rr(ul),rr(N9,8))},t.\u0275dir=Ha({type:t,selectors:[["input","formControlName","",3,"type","checkbox"],["textarea","formControlName",""],["input","formControl","",3,"type","checkbox"],["textarea","formControl",""],["input","ngModel","",3,"type","checkbox"],["textarea","ngModel",""],["","ngDefaultControl",""]],hostBindings:function(e,i){1&e&&Cr("input",function(I){return i._handleInput(I.target.value)})("blur",function(){return i.onTouched()})("compositionstart",function(){return i._compositionStart()})("compositionend",function(I){return i._compositionEnd(I.target.value)})},features:[Ru([O9]),pu]}),t})();function bm(t){return null==t||("string"==typeof t||Array.isArray(t))&&0===t.length}function HD(t){return null!=t&&"number"==typeof t.length}const Rd=new Da("NgValidators"),_m=new Da("NgAsyncValidators"),z9=/^(?=.{1,254}$)(?=.{1,64}@)[a-zA-Z0-9!#$%&'*+/=?^_`{|}~-]+(?:\.[a-zA-Z0-9!#$%&'*+/=?^_`{|}~-]+)*@[a-zA-Z0-9](?:[a-zA-Z0-9-]{0,61}[a-zA-Z0-9])?(?:\.[a-zA-Z0-9](?:[a-zA-Z0-9-]{0,61}[a-zA-Z0-9])?)*$/;class GD{static min(n){return VD(n)}static max(n){return UD(n)}static required(n){return function jD(t){return bm(t.value)?{required:!0}:null}(n)}static requiredTrue(n){return function WD(t){return!0===t.value?null:{required:!0}}(n)}static email(n){return function qD(t){return bm(t.value)||z9.test(t.value)?null:{email:!0}}(n)}static minLength(n){return function KD(t){return n=>bm(n.value)||!HD(n.value)?null:n.value.length<t?{minlength:{requiredLength:t,actualLength:n.value.length}}:null}(n)}static maxLength(n){return function YD(t){return n=>HD(n.value)&&n.value.length>t?{maxlength:{requiredLength:t,actualLength:n.value.length}}:null}(n)}static pattern(n){return function JD(t){if(!t)return F_;let n,e;return"string"==typeof t?(e="","^"!==t.charAt(0)&&(e+="^"),e+=t,"$"!==t.charAt(t.length-1)&&(e+="$"),n=new RegExp(e)):(e=t.toString(),n=t),i=>{if(bm(i.value))return null;const T=i.value;return n.test(T)?null:{pattern:{requiredPattern:e,actualValue:T}}}}(n)}static nullValidator(n){return null}static compose(n){return tE(n)}static composeAsync(n){return nE(n)}}function VD(t){return n=>{if(bm(n.value)||bm(t))return null;const e=parseFloat(n.value);return!isNaN(e)&&e<t?{min:{min:t,actual:n.value}}:null}}function UD(t){return n=>{if(bm(n.value)||bm(t))return null;const e=parseFloat(n.value);return!isNaN(e)&&e>t?{max:{max:t,actual:n.value}}:null}}function F_(t){return null}function $D(t){return null!=t}function ZD(t){return Ry(t)?nr(t):t}function XD(t){let n={};return t.forEach(e=>{n=null!=e?{...n,...e}:n}),0===Object.keys(n).length?null:n}function QD(t,n){return n.map(e=>e(t))}function eE(t){return t.map(n=>function H9(t){return!t.validate}(n)?n:e=>n.validate(e))}function tE(t){if(!t)return null;const n=t.filter($D);return 0==n.length?null:function(e){return XD(QD(e,n))}}function gC(t){return null!=t?tE(eE(t)):null}function nE(t){if(!t)return null;const n=t.filter($D);return 0==n.length?null:function(e){return BD(QD(e,n).map(ZD)).pipe(ue(XD))}}function mC(t){return null!=t?nE(eE(t)):null}function rE(t,n){return null===t?[n]:Array.isArray(t)?[...t,n]:[t,n]}function iE(t){return t._rawValidators}function aE(t){return t._rawAsyncValidators}function vC(t){return t?Array.isArray(t)?t:[t]:[]}function N_(t,n){return Array.isArray(t)?t.includes(n):t===n}function oE(t,n){const e=vC(n);return vC(t).forEach(T=>{N_(e,T)||e.push(T)}),e}function sE(t,n){return vC(n).filter(e=>!N_(t,e))}class lE{constructor(){this._rawValidators=[],this._rawAsyncValidators=[],this._onDestroyCallbacks=[]}get value(){return this.control?this.control.value:null}get valid(){return this.control?this.control.valid:null}get invalid(){return this.control?this.control.invalid:null}get pending(){return this.control?this.control.pending:null}get disabled(){return this.control?this.control.disabled:null}get enabled(){return this.control?this.control.enabled:null}get errors(){return this.control?this.control.errors:null}get pristine(){return this.control?this.control.pristine:null}get dirty(){return this.control?this.control.dirty:null}get touched(){return this.control?this.control.touched:null}get status(){return this.control?this.control.status:null}get untouched(){return this.control?this.control.untouched:null}get statusChanges(){return this.control?this.control.statusChanges:null}get valueChanges(){return this.control?this.control.valueChanges:null}get path(){return null}_setValidators(n){this._rawValidators=n||[],this._composedValidatorFn=gC(this._rawValidators)}_setAsyncValidators(n){this._rawAsyncValidators=n||[],this._composedAsyncValidatorFn=mC(this._rawAsyncValidators)}get validator(){return this._composedValidatorFn||null}get asyncValidator(){return this._composedAsyncValidatorFn||null}_registerOnDestroy(n){this._onDestroyCallbacks.push(n)}_invokeOnDestroyCallbacks(){this._onDestroyCallbacks.forEach(n=>n()),this._onDestroyCallbacks=[]}reset(n){this.control&&this.control.reset(n)}hasError(n,e){return!!this.control&&this.control.hasError(n,e)}getError(n,e){return this.control?this.control.getError(n,e):null}}class pf extends lE{get formDirective(){return null}get path(){return null}}class xm extends lE{constructor(){super(...arguments),this._parent=null,this.name=null,this.valueAccessor=null}}class uE{constructor(n){this._cd=n}get isTouched(){return!!this._cd?.control?.touched}get isUntouched(){return!!this._cd?.control?.untouched}get isPristine(){return!!this._cd?.control?.pristine}get isDirty(){return!!this._cd?.control?.dirty}get isValid(){return!!this._cd?.control?.valid}get isInvalid(){return!!this._cd?.control?.invalid}get isPending(){return!!this._cd?.control?.pending}get isSubmitted(){return!!this._cd?.submitted}}let Cc=(()=>{class t extends uE{constructor(e){super(e)}}return t.\u0275fac=function(e){return new(e||t)(rr(xm,2))},t.\u0275dir=Ha({type:t,selectors:[["","formControlName",""],["","ngModel",""],["","formControl",""]],hostVars:14,hostBindings:function(e,i){2&e&&Eu("ng-untouched",i.isUntouched)("ng-touched",i.isTouched)("ng-pristine",i.isPristine)("ng-dirty",i.isDirty)("ng-valid",i.isValid)("ng-invalid",i.isInvalid)("ng-pending",i.isPending)},features:[pu]}),t})(),Lf=(()=>{class t extends uE{constructor(e){super(e)}}return t.\u0275fac=function(e){return new(e||t)(rr(pf,10))},t.\u0275dir=Ha({type:t,selectors:[["","formGroupName",""],["","formArrayName",""],["","ngModelGroup",""],["","formGroup",""],["form",3,"ngNoForm",""],["","ngForm",""]],hostVars:16,hostBindings:function(e,i){2&e&&Eu("ng-untouched",i.isUntouched)("ng-touched",i.isTouched)("ng-pristine",i.isPristine)("ng-dirty",i.isDirty)("ng-valid",i.isValid)("ng-invalid",i.isInvalid)("ng-pending",i.isPending)("ng-submitted",i.isSubmitted)},features:[pu]}),t})();const y1="VALID",z_="INVALID",K0="PENDING",b1="DISABLED";function xC(t){return(H_(t)?t.validators:t)||null}function dE(t){return Array.isArray(t)?gC(t):t||null}function wC(t,n){return(H_(n)?n.asyncValidators:t)||null}function fE(t){return Array.isArray(t)?mC(t):t||null}function H_(t){return null!=t&&!Array.isArray(t)&&"object"==typeof t}function hE(t,n,e){const i=t.controls;if(!(n?Object.keys(i):i).length)throw new Kr(1e3,"");if(!i[e])throw new Kr(1001,"")}function pE(t,n,e){t._forEachChild((i,T)=>{if(void 0===e[T])throw new Kr(1002,"")})}class G_{constructor(n,e){this._pendingDirty=!1,this._hasOwnPendingAsyncValidator=!1,this._pendingTouched=!1,this._onCollectionChange=()=>{},this._parent=null,this.pristine=!0,this.touched=!1,this._onDisabledChange=[],this._rawValidators=n,this._rawAsyncValidators=e,this._composedValidatorFn=dE(this._rawValidators),this._composedAsyncValidatorFn=fE(this._rawAsyncValidators)}get validator(){return this._composedValidatorFn}set validator(n){this._rawValidators=this._composedValidatorFn=n}get asyncValidator(){return this._composedAsyncValidatorFn}set asyncValidator(n){this._rawAsyncValidators=this._composedAsyncValidatorFn=n}get parent(){return this._parent}get valid(){return this.status===y1}get invalid(){return this.status===z_}get pending(){return this.status==K0}get disabled(){return this.status===b1}get enabled(){return this.status!==b1}get dirty(){return!this.pristine}get untouched(){return!this.touched}get updateOn(){return this._updateOn?this._updateOn:this.parent?this.parent.updateOn:"change"}setValidators(n){this._rawValidators=n,this._composedValidatorFn=dE(n)}setAsyncValidators(n){this._rawAsyncValidators=n,this._composedAsyncValidatorFn=fE(n)}addValidators(n){this.setValidators(oE(n,this._rawValidators))}addAsyncValidators(n){this.setAsyncValidators(oE(n,this._rawAsyncValidators))}removeValidators(n){this.setValidators(sE(n,this._rawValidators))}removeAsyncValidators(n){this.setAsyncValidators(sE(n,this._rawAsyncValidators))}hasValidator(n){return N_(this._rawValidators,n)}hasAsyncValidator(n){return N_(this._rawAsyncValidators,n)}clearValidators(){this.validator=null}clearAsyncValidators(){this.asyncValidator=null}markAsTouched(n={}){this.touched=!0,this._parent&&!n.onlySelf&&this._parent.markAsTouched(n)}markAllAsTouched(){this.markAsTouched({onlySelf:!0}),this._forEachChild(n=>n.markAllAsTouched())}markAsUntouched(n={}){this.touched=!1,this._pendingTouched=!1,this._forEachChild(e=>{e.markAsUntouched({onlySelf:!0})}),this._parent&&!n.onlySelf&&this._parent._updateTouched(n)}markAsDirty(n={}){this.pristine=!1,this._parent&&!n.onlySelf&&this._parent.markAsDirty(n)}markAsPristine(n={}){this.pristine=!0,this._pendingDirty=!1,this._forEachChild(e=>{e.markAsPristine({onlySelf:!0})}),this._parent&&!n.onlySelf&&this._parent._updatePristine(n)}markAsPending(n={}){this.status=K0,!1!==n.emitEvent&&this.statusChanges.emit(this.status),this._parent&&!n.onlySelf&&this._parent.markAsPending(n)}disable(n={}){const e=this._parentMarkedDirty(n.onlySelf);this.status=b1,this.errors=null,this._forEachChild(i=>{i.disable({...n,onlySelf:!0})}),this._updateValue(),!1!==n.emitEvent&&(this.valueChanges.emit(this.value),this.statusChanges.emit(this.status)),this._updateAncestors({...n,skipPristineCheck:e}),this._onDisabledChange.forEach(i=>i(!0))}enable(n={}){const e=this._parentMarkedDirty(n.onlySelf);this.status=y1,this._forEachChild(i=>{i.enable({...n,onlySelf:!0})}),this.updateValueAndValidity({onlySelf:!0,emitEvent:n.emitEvent}),this._updateAncestors({...n,skipPristineCheck:e}),this._onDisabledChange.forEach(i=>i(!1))}_updateAncestors(n){this._parent&&!n.onlySelf&&(this._parent.updateValueAndValidity(n),n.skipPristineCheck||this._parent._updatePristine(),this._parent._updateTouched())}setParent(n){this._parent=n}getRawValue(){return this.value}updateValueAndValidity(n={}){this._setInitialStatus(),this._updateValue(),this.enabled&&(this._cancelExistingSubscription(),this.errors=this._runValidator(),this.status=this._calculateStatus(),(this.status===y1||this.status===K0)&&this._runAsyncValidator(n.emitEvent)),!1!==n.emitEvent&&(this.valueChanges.emit(this.value),this.statusChanges.emit(this.status)),this._parent&&!n.onlySelf&&this._parent.updateValueAndValidity(n)}_updateTreeValidity(n={emitEvent:!0}){this._forEachChild(e=>e._updateTreeValidity(n)),this.updateValueAndValidity({onlySelf:!0,emitEvent:n.emitEvent})}_setInitialStatus(){this.status=this._allControlsDisabled()?b1:y1}_runValidator(){return this.validator?this.validator(this):null}_runAsyncValidator(n){if(this.asyncValidator){this.status=K0,this._hasOwnPendingAsyncValidator=!0;const e=ZD(this.asyncValidator(this));this._asyncValidationSubscription=e.subscribe(i=>{this._hasOwnPendingAsyncValidator=!1,this.setErrors(i,{emitEvent:n})})}}_cancelExistingSubscription(){this._asyncValidationSubscription&&(this._asyncValidationSubscription.unsubscribe(),this._hasOwnPendingAsyncValidator=!1)}setErrors(n,e={}){this.errors=n,this._updateControlsErrors(!1!==e.emitEvent)}get(n){let e=n;return null==e||(Array.isArray(e)||(e=e.split(".")),0===e.length)?null:e.reduce((i,T)=>i&&i._find(T),this)}getError(n,e){const i=e?this.get(e):this;return i&&i.errors?i.errors[n]:null}hasError(n,e){return!!this.getError(n,e)}get root(){let n=this;for(;n._parent;)n=n._parent;return n}_updateControlsErrors(n){this.status=this._calculateStatus(),n&&this.statusChanges.emit(this.status),this._parent&&this._parent._updateControlsErrors(n)}_initObservables(){this.valueChanges=new Ma,this.statusChanges=new Ma}_calculateStatus(){return this._allControlsDisabled()?b1:this.errors?z_:this._hasOwnPendingAsyncValidator||this._anyControlsHaveStatus(K0)?K0:this._anyControlsHaveStatus(z_)?z_:y1}_anyControlsHaveStatus(n){return this._anyControls(e=>e.status===n)}_anyControlsDirty(){return this._anyControls(n=>n.dirty)}_anyControlsTouched(){return this._anyControls(n=>n.touched)}_updatePristine(n={}){this.pristine=!this._anyControlsDirty(),this._parent&&!n.onlySelf&&this._parent._updatePristine(n)}_updateTouched(n={}){this.touched=this._anyControlsTouched(),this._parent&&!n.onlySelf&&this._parent._updateTouched(n)}_registerOnCollectionChange(n){this._onCollectionChange=n}_setUpdateStrategy(n){H_(n)&&null!=n.updateOn&&(this._updateOn=n.updateOn)}_parentMarkedDirty(n){return!n&&!(!this._parent||!this._parent.dirty)&&!this._parent._anyControlsDirty()}_find(n){return null}}class _1 extends G_{constructor(n,e,i){super(xC(e),wC(i,e)),this.controls=n,this._initObservables(),this._setUpdateStrategy(e),this._setUpControls(),this.updateValueAndValidity({onlySelf:!0,emitEvent:!!this.asyncValidator})}registerControl(n,e){return this.controls[n]?this.controls[n]:(this.controls[n]=e,e.setParent(this),e._registerOnCollectionChange(this._onCollectionChange),e)}addControl(n,e,i={}){this.registerControl(n,e),this.updateValueAndValidity({emitEvent:i.emitEvent}),this._onCollectionChange()}removeControl(n,e={}){this.controls[n]&&this.controls[n]._registerOnCollectionChange(()=>{}),delete this.controls[n],this.updateValueAndValidity({emitEvent:e.emitEvent}),this._onCollectionChange()}setControl(n,e,i={}){this.controls[n]&&this.controls[n]._registerOnCollectionChange(()=>{}),delete this.controls[n],e&&this.registerControl(n,e),this.updateValueAndValidity({emitEvent:i.emitEvent}),this._onCollectionChange()}contains(n){return this.controls.hasOwnProperty(n)&&this.controls[n].enabled}setValue(n,e={}){pE(this,0,n),Object.keys(n).forEach(i=>{hE(this,!0,i),this.controls[i].setValue(n[i],{onlySelf:!0,emitEvent:e.emitEvent})}),this.updateValueAndValidity(e)}patchValue(n,e={}){null!=n&&(Object.keys(n).forEach(i=>{const T=this.controls[i];T&&T.patchValue(n[i],{onlySelf:!0,emitEvent:e.emitEvent})}),this.updateValueAndValidity(e))}reset(n={},e={}){this._forEachChild((i,T)=>{i.reset(n[T],{onlySelf:!0,emitEvent:e.emitEvent})}),this._updatePristine(e),this._updateTouched(e),this.updateValueAndValidity(e)}getRawValue(){return this._reduceChildren({},(n,e,i)=>(n[i]=e.getRawValue(),n))}_syncPendingControls(){let n=this._reduceChildren(!1,(e,i)=>!!i._syncPendingControls()||e);return n&&this.updateValueAndValidity({onlySelf:!0}),n}_forEachChild(n){Object.keys(this.controls).forEach(e=>{const i=this.controls[e];i&&n(i,e)})}_setUpControls(){this._forEachChild(n=>{n.setParent(this),n._registerOnCollectionChange(this._onCollectionChange)})}_updateValue(){this.value=this._reduceValue()}_anyControls(n){for(const[e,i]of Object.entries(this.controls))if(this.contains(e)&&n(i))return!0;return!1}_reduceValue(){return this._reduceChildren({},(e,i,T)=>((i.enabled||this.disabled)&&(e[T]=i.value),e))}_reduceChildren(n,e){let i=n;return this._forEachChild((T,I)=>{i=e(i,T,I)}),i}_allControlsDisabled(){for(const
[truncated: 5,770,941 more chars]
