# Supplementary material for: CURTAIN—A unique web-based tool for exploration and sharing of MS-based proteomics data
Source: Proc Natl Acad Sci U S A. 2024 Feb 7;121(7):e2312676121. doi: 10.1073/pnas.2312676121 (PMC10873628; doi:10.1073/pnas.2312676121)
Supplement: Supplementary file 10 — Code S02 (ZIP) [file pnas.2312676121.sd09.zip › Alessi-Lab-curtainPTM-4e27155/docs/main.3b9709e03ef7f2f3.js]

(self.webpackChunkcurtainPTM2=self.webpackChunkcurtainPTM2||[]).push([[179],{5953:(Ci,C,J)=>{"use strict";function Y(t){return"function"==typeof t}function _(t){const e=t(i=>{Error.call(i),i.stack=(new Error).stack});return e.prototype=Object.create(Error.prototype),e.prototype.constructor=e,e}const b=_(t=>function(e){t(this),this.message=e?`${e.length} errors occurred during unsubscription:\n${e.map((i,w)=>`${w+1}) ${i.toString()}`).join("\n  ")}`:"",this.name="UnsubscriptionError",this.errors=e});function A(t,n){if(t){const e=t.indexOf(n);0<=e&&t.splice(e,1)}}class x{constructor(n){this.initialTeardown=n,this.closed=!1,this._parentage=null,this._finalizers=null}unsubscribe(){let n;if(!this.closed){this.closed=!0;const{_parentage:e}=this;if(e)if(this._parentage=null,Array.isArray(e))for(const E of e)E.remove(this);else e.remove(this);const{initialTeardown:i}=this;if(Y(i))try{i()}catch(E){n=E instanceof b?E.errors:[E]}const{_finalizers:w}=this;if(w){this._finalizers=null;for(const E of w)try{o(E)}catch(Z){n=n??[],Z instanceof b?n=[...n,...Z.errors]:n.push(Z)}}if(n)throw new b(n)}}add(n){var e;if(n&&n!==this)if(this.closed)o(n);else{if(n instanceof x){if(n.closed||n._hasParent(this))return;n._addParent(this)}(this._finalizers=null!==(e=this._finalizers)&&void 0!==e?e:[]).push(n)}}_hasParent(n){const{_parentage:e}=this;return e===n||Array.isArray(e)&&e.includes(n)}_addParent(n){const{_parentage:e}=this;this._parentage=Array.isArray(e)?(e.push(n),e):e?[e,n]:n}_removeParent(n){const{_parentage:e}=this;e===n?this._parentage=null:Array.isArray(e)&&A(e,n)}remove(n){const{_finalizers:e}=this;e&&A(e,n),n instanceof x&&n._removeParent(this)}}x.EMPTY=(()=>{const t=new x;return t.closed=!0,t})();const r=x.EMPTY;function a(t){return t instanceof x||t&&"closed"in t&&Y(t.remove)&&Y(t.add)&&Y(t.unsubscribe)}function o(t){Y(t)?t():t.unsubscribe()}const l={onUnhandledError:null,onStoppedNotification:null,Promise:void 0,useDeprecatedSynchronousErrorHandling:!1,useDeprecatedNextContext:!1},s={setTimeout(t,n,...e){const{delegate:i}=s;return i?.setTimeout?i.setTimeout(t,n,...e):setTimeout(t,n,...e)},clearTimeout(t){const{delegate:n}=s;return(n?.clearTimeout||clearTimeout)(t)},delegate:void 0};function f(t){s.setTimeout(()=>{const{onUnhandledError:n}=l;if(!n)throw t;n(t)})}function u(){}const c=d("C",void 0,void 0);function d(t,n,e){return{kind:t,value:n,error:e}}let g=null;function v(t){if(l.useDeprecatedSynchronousErrorHandling){const n=!g;if(n&&(g={errorThrown:!1,error:null}),t(),n){const{errorThrown:e,error:i}=g;if(g=null,e)throw i}}else t()}class k extends x{constructor(n){super(),this.isStopped=!1,n?(this.destination=n,a(n)&&n.add(this)):this.destination=N}static create(n,e,i){return new D(n,e,i)}next(n){this.isStopped?I(function p(t){return d("N",t,void 0)}(n),this):this._next(n)}error(n){this.isStopped?I(function m(t){return d("E",void 0,t)}(n),this):(this.isStopped=!0,this._error(n))}complete(){this.isStopped?I(c,this):(this.isStopped=!0,this._complete())}unsubscribe(){this.closed||(this.isStopped=!0,super.unsubscribe(),this.destination=null)}_next(n){this.destination.next(n)}_error(n){try{this.destination.error(n)}finally{this.unsubscribe()}}_complete(){try{this.destination.complete()}finally{this.unsubscribe()}}}const y=Function.prototype.bind;function S(t,n){return y.call(t,n)}class M{constructor(n){this.partialObserver=n}next(n){const{partialObserver:e}=this;if(e.next)try{e.next(n)}catch(i){T(i)}}error(n){const{partialObserver:e}=this;if(e.error)try{e.error(n)}catch(i){T(i)}else T(n)}complete(){const{partialObserver:n}=this;if(n.complete)try{n.complete()}catch(e){T(e)}}}class D extends k{constructor(n,e,i){let w;if(super(),Y(n)||!n)w={next:n??void 0,error:e??void 0,complete:i??void 0};else{let E;this&&l.useDeprecatedNextContext?(E=Object.create(n),E.unsubscribe=()=>this.unsubscribe(),w={next:n.next&&S(n.next,E),error:n.error&&S(n.error,E),complete:n.complete&&S(n.complete,E)}):w=n}this.destination=new M(w)}}function T(t){l.useDeprecatedSynchronousErrorHandling?function h(t){l.useDeprecatedSynchronousErrorHandling&&g&&(g.errorThrown=!0,g.error=t)}(t):f(t)}function I(t,n){const{onStoppedNotification:e}=l;e&&s.setTimeout(()=>e(t,n))}const N={closed:!0,next:u,error:function R(t){throw t},complete:u},F="function"==typeof Symbol&&Symbol.observable||"@@observable";function L(t){return t}function j(t){return 0===t.length?L:1===t.length?t[0]:function(e){return t.reduce((i,w)=>w(i),e)}}let z=(()=>{class t{constructor(e){e&&(this._subscribe=e)}lift(e){const i=new t;return i.source=this,i.operator=e,i}subscribe(e,i,w){const E=function ne(t){return t&&t instanceof k||function X(t){return t&&Y(t.next)&&Y(t.error)&&Y(t.complete)}(t)&&a(t)}(e)?e:new D(e,i,w);return v(()=>{const{operator:Z,source:se}=this;E.add(Z?Z.call(E,se):se?this._subscribe(E):this._trySubscribe(E))}),E}_trySubscribe(e){try{return this._subscribe(e)}catch(i){e.error(i)}}forEach(e,i){return new(i=$(i))((w,E)=>{const Z=new D({next:se=>{try{e(se)}catch(ye){E(ye),Z.unsubscribe()}},error:E,complete:w});this.subscribe(Z)})}_subscribe(e){var i;return null===(i=this.source)||void 0===i?void 0:i.subscribe(e)}[F](){return this}pipe(...e){return j(e)(this)}toPromise(e){return new(e=$(e))((i,w)=>{let E;this.subscribe(Z=>E=Z,Z=>w(Z),()=>i(E))})}}return t.create=n=>new t(n),t})();function $(t){var n;return null!==(n=t??l.Promise)&&void 0!==n?n:Promise}const le=_(t=>function(){t(this),this.name="ObjectUnsubscribedError",this.message="object unsubscribed"});let Q=(()=>{class t extends z{constructor(){super(),this.closed=!1,this.currentObservers=null,this.observers=[],this.isStopped=!1,this.hasError=!1,this.thrownError=null}lift(e){const i=new te(this,this);return i.operator=e,i}_throwIfClosed(){if(this.closed)throw new le}next(e){v(()=>{if(this._throwIfClosed(),!this.isStopped){this.currentObservers||(this.currentObservers=Array.from(this.observers));for(const i of this.currentObservers)i.next(e)}})}error(e){v(()=>{if(this._throwIfClosed(),!this.isStopped){this.hasError=this.isStopped=!0,this.thrownError=e;const{observers:i}=this;for(;i.length;)i.shift().error(e)}})}complete(){v(()=>{if(this._throwIfClosed(),!this.isStopped){this.isStopped=!0;const{observers:e}=this;for(;e.length;)e.shift().complete()}})}unsubscribe(){this.isStopped=this.closed=!0,this.observers=this.currentObservers=null}get observed(){var e;return(null===(e=this.observers)||void 0===e?void 0:e.length)>0}_trySubscribe(e){return this._throwIfClosed(),super._trySubscribe(e)}_subscribe(e){return this._throwIfClosed(),this._checkFinalizedStatuses(e),this._innerSubscribe(e)}_innerSubscribe(e){const{hasError:i,isStopped:w,observers:E}=this;return i||w?r:(this.currentObservers=null,E.push(e),new x(()=>{this.currentObservers=null,A(E,e)}))}_checkFinalizedStatuses(e){const{hasError:i,thrownError:w,isStopped:E}=this;i?e.error(w):E&&e.complete()}asObservable(){const e=new z;return e.source=this,e}}return t.create=(n,e)=>new te(n,e),t})();class te extends Q{constructor(n,e){super(),this.destination=n,this.source=e}next(n){var e,i;null===(i=null===(e=this.destination)||void 0===e?void 0:e.next)||void 0===i||i.call(e,n)}error(n){var e,i;null===(i=null===(e=this.destination)||void 0===e?void 0:e.error)||void 0===i||i.call(e,n)}complete(){var n,e;null===(e=null===(n=this.destination)||void 0===n?void 0:n.complete)||void 0===e||e.call(n)}_subscribe(n){var e,i;return null!==(i=null===(e=this.source)||void 0===e?void 0:e.subscribe(n))&&void 0!==i?i:r}}function ue(t){return Y(t?.lift)}function U(t){return n=>{if(ue(n))return n.lift(function(e){try{return t(e,this)}catch(i){this.error(i)}});throw new TypeError("Unable to lift unknown Observable type")}}function G(t,n,e,i,w){return new q(t,n,e,i,w)}class q extends k{constructor(n,e,i,w,E,Z){super(n),this.onFinalize=E,this.shouldUnsubscribe=Z,this._next=e?function(se){try{e(se)}catch(ye){n.error(ye)}}:super._next,this._error=w?function(se){try{w(se)}catch(ye){n.error(ye)}finally{this.unsubscribe()}}:super._error,this._complete=i?function(){try{i()}catch(se){n.error(se)}finally{this.unsubscribe()}}:super._complete}unsubscribe(){var n;if(!this.shouldUnsubscribe||this.shouldUnsubscribe()){const{closed:e}=this;super.unsubscribe(),!e&&(null===(n=this.onFinalize)||void 0===n||n.call(this))}}}function oe(t,n){return U((e,i)=>{let w=0;e.subscribe(G(i,E=>{i.next(t.call(n,E,w++))}))})}function we(t,n,e,i){return new(e||(e=Promise))(function(E,Z){function se(Ge){try{Ae(i.next(Ge))}catch(Ke){Z(Ke)}}function ye(Ge){try{Ae(i.throw(Ge))}catch(Ke){Z(Ke)}}function Ae(Ge){Ge.done?E(Ge.value):function w(E){return E instanceof e?E:new e(function(Z){Z(E)})}(Ge.value).then(se,ye)}Ae((i=i.apply(t,n||[])).next())})}function Fe(t){return this instanceof Fe?(this.v=t,this):new Fe(t)}function Be(t,n,e){if(!Symbol.asyncIterator)throw new TypeError("Symbol.asyncIterator is not defined.");var w,i=e.apply(t,n||[]),E=[];return w={},Z("next"),Z("throw"),Z("return"),w[Symbol.asyncIterator]=function(){return this},w;function Z(ht){i[ht]&&(w[ht]=function(wt){return new Promise(function(an,Tn){E.push([ht,wt,an,Tn])>1||se(ht,wt)})})}function se(ht,wt){try{!function ye(ht){ht.value instanceof Fe?Promise.resolve(ht.value.v).then(Ae,Ge):Ke(E[0][2],ht)}(i[ht](wt))}catch(an){Ke(E[0][3],an)}}function Ae(ht){se("next",ht)}function Ge(ht){se("throw",ht)}function Ke(ht,wt){ht(wt),E.shift(),E.length&&se(E[0][0],E[0][1])}}function qe(t){if(!Symbol.asyncIterator)throw new TypeError("Symbol.asyncIterator is not defined.");var e,n=t[Symbol.asyncIterator];return n?n.call(t):(t=function Pe(t){var n="function"==typeof Symbol&&Symbol.iterator,e=n&&t[n],i=0;if(e)return e.call(t);if(t&&"number"==typeof t.length)return{next:function(){return t&&i>=t.length&&(t=void 0),{value:t&&t[i++],done:!t}}};throw new TypeError(n?"Object is not iterable.":"Symbol.iterator is not defined.")}(t),e={},i("next"),i("throw"),i("return"),e[Symbol.asyncIterator]=function(){return this},e);function i(E){e[E]=t[E]&&function(Z){return new Promise(function(se,ye){!function w(E,Z,se,ye){Promise.resolve(ye).then(function(Ae){E({value:Ae,done:se})},Z)}(se,ye,(Z=t[E](Z)).done,Z.value)})}}}const yt=t=>t&&"number"==typeof t.length&&"function"!=typeof t;function Tt(t){return Y(t?.then)}function Rt(t){return Y(t[F])}function Ut(t){return Symbol.asyncIterator&&Y(t?.[Symbol.asyncIterator])}function zt(t){return new TypeError(`You provided ${null!==t&&"object"==typeof t?"an invalid object":`'${t}'`} where a stream was expected. You can provide an Observable, Promise, ReadableStream, Array, AsyncIterable, or Iterable.`)}const ft=function bt(){return"function"==typeof Symbol&&Symbol.iterator?Symbol.iterator:"@@iterator"}();function jt(t){return Y(t?.[ft])}function mn(t){return Be(this,arguments,function*(){const e=t.getReader();try{for(;;){const{value:i,done:w}=yield Fe(e.read());if(w)return yield Fe(void 0);yield yield Fe(i)}}finally{e.releaseLock()}})}function Cn(t){return Y(t?.getReader)}function Rn(t){if(t instanceof z)return t;if(null!=t){if(Rt(t))return function Ln(t){return new z(n=>{const e=t[F]();if(Y(e.subscribe))return e.subscribe(n);throw new TypeError("Provided object does not correctly implement Symbol.observable")})}(t);if(yt(t))return function Wn(t){return new z(n=>{for(let e=0;e<t.length&&!n.closed;e++)n.next(t[e]);n.complete()})}(t);if(Tt(t))return function wn(t){return new z(n=>{t.then(e=>{n.closed||(n.next(e),n.complete())},e=>n.error(e)).then(null,f)})}(t);if(Ut(t))return Ze(t);if(jt(t))return function st(t){return new z(n=>{for(const e of t)if(n.next(e),n.closed)return;n.complete()})}(t);if(Cn(t))return function be(t){return Ze(mn(t))}(t)}throw zt(t)}function Ze(t){return new z(n=>{(function De(t,n){var e,i,w,E;return we(this,void 0,void 0,function*(){try{for(e=qe(t);!(i=yield e.next()).done;)if(n.next(i.value),n.closed)return}catch(Z){w={error:Z}}finally{try{i&&!i.done&&(E=e.return)&&(yield E.call(e))}finally{if(w)throw w.error}}n.complete()})})(t,n).catch(e=>n.error(e))})}function We(t,n,e,i=0,w=!1){const E=n.schedule(function(){e(),w?t.add(this.schedule(null,i)):this.unsubscribe()},i);if(t.add(E),!w)return E}function ut(t,n,e=1/0){return Y(n)?ut((i,w)=>oe((E,Z)=>n(i,E,w,Z))(Rn(t(i,w))),e):("number"==typeof n&&(e=n),U((i,w)=>function at(t,n,e,i,w,E,Z,se){const ye=[];let Ae=0,Ge=0,Ke=!1;const ht=()=>{Ke&&!ye.length&&!Ae&&n.complete()},wt=Tn=>Ae<i?an(Tn):ye.push(Tn),an=Tn=>{E&&n.next(Tn),Ae++;let $n=!1;Rn(e(Tn,Ge++)).subscribe(G(n,nr=>{w?.(nr),E?wt(nr):n.next(nr)},()=>{$n=!0},void 0,()=>{if($n)try{for(Ae--;ye.length&&Ae<i;){const nr=ye.shift();Z?We(n,Z,()=>an(nr)):an(nr)}ht()}catch(nr){n.error(nr)}}))};return t.subscribe(G(n,wt,()=>{Ke=!0,ht()})),()=>{se?.()}}(i,w,t,e)))}function ot(t=1/0){return ut(L,t)}const kt=new z(t=>t.complete());function en(t){return t&&Y(t.schedule)}function xt(t){return t[t.length-1]}function Lt(t){return Y(xt(t))?t.pop():void 0}function sn(t){return en(xt(t))?t.pop():void 0}function $t(t,n=0){return U((e,i)=>{e.subscribe(G(i,w=>We(i,t,()=>i.next(w),n),()=>We(i,t,()=>i.complete(),n),w=>We(i,t,()=>i.error(w),n)))})}function Ne(t,n=0){return U((e,i)=>{i.add(t.schedule(()=>e.subscribe(i),n))})}function rn(t,n){if(!t)throw new Error("Iterable cannot be null");return new z(e=>{We(e,n,()=>{const i=t[Symbol.asyncIterator]();We(e,n,()=>{i.next().then(w=>{w.done?e.complete():e.next(w.value)})},0,!0)})})}function jn(t,n){return n?function pn(t,n){if(null!=t){if(Rt(t))return function dt(t,n){return Rn(t).pipe(Ne(n),$t(n))}(t,n);if(yt(t))return function Et(t,n){return new z(e=>{let i=0;return n.schedule(function(){i===t.length?e.complete():(e.next(t[i++]),e.closed||this.schedule())})})}(t,n);if(Tt(t))return function Ct(t,n){return Rn(t).pipe(Ne(n),$t(n))}(t,n);if(Ut(t))return rn(t,n);if(jt(t))return function Vt(t,n){return new z(e=>{let i;return We(e,n,()=>{i=t[ft](),We(e,n,()=>{let w,E;try{({value:w,done:E}=i.next())}catch(Z){return void e.error(Z)}E?e.complete():e.next(w)},0,!0)}),()=>Y(i?.return)&&i.return()})}(t,n);if(Cn(t))return function vn(t,n){return rn(mn(t),n)}(t,n)}throw zt(t)}(t,n):Rn(t)}function Cr(...t){const n=sn(t),e=function Kt(t,n){return"number"==typeof xt(t)?t.pop():n}(t,1/0),i=t;return i.length?1===i.length?Rn(i[0]):ot(e)(jn(i,n)):kt}function Kn(t={}){const{connector:n=(()=>new Q),resetOnError:e=!0,resetOnComplete:i=!0,resetOnRefCountZero:w=!0}=t;return E=>{let Z,se,ye,Ae=0,Ge=!1,Ke=!1;const ht=()=>{se?.unsubscribe(),se=void 0},wt=()=>{ht(),Z=ye=void 0,Ge=Ke=!1},an=()=>{const Tn=Z;wt(),Tn?.unsubscribe()};return U((Tn,$n)=>{Ae++,!Ke&&!Ge&&ht();const nr=ye=ye??n();$n.add(()=>{Ae--,0===Ae&&!Ke&&!Ge&&(se=Sn(an,w))}),nr.subscribe($n),!Z&&Ae>0&&(Z=new D({next:yr=>nr.next(yr),error:yr=>{Ke=!0,ht(),se=Sn(wt,e,yr),nr.error(yr)},complete:()=>{Ge=!0,ht(),se=Sn(wt,i),nr.complete()}}),Rn(Tn).subscribe(Z))})(E)}}function Sn(t,n,...e){if(!0===n)return void t();if(!1===n)return;const i=new D({next:()=>{i.unsubscribe(),t()}});return n(...e).subscribe(i)}function Mn(t){for(let n in t)if(t[n]===Mn)return n;throw Error("Could not find renamed property on target object.")}function On(t,n){for(const e in n)n.hasOwnProperty(e)&&!t.hasOwnProperty(e)&&(t[e]=n[e])}function Hn(t){if("string"==typeof t)return t;if(Array.isArray(t))return"["+t.map(Hn).join(", ")+"]";if(null==t)return""+t;if(t.overriddenName)return`${t.overriddenName}`;if(t.name)return`${t.name}`;const n=t.toString();if(null==n)return""+n;const e=n.indexOf("\n");return-1===e?n:n.substring(0,e)}function rr(t,n){return null==t||""===t?null===n?"":n:null==n||""===n?t:t+" "+n}const kr=Mn({__forward_ref__:Mn});function Tr(t){return t.__forward_ref__=Tr,t.toString=function(){return Hn(this())},t}function Mr(t){return ei(t)?t():t}function ei(t){return"function"==typeof t&&t.hasOwnProperty(kr)&&t.__forward_ref__===Tr}class Dr extends Error{constructor(n,e){super(function Si(t,n){return`NG0${Math.abs(t)}${n?": "+n.trim():""}`}(n,e)),this.code=n}}function Wr(t){return"string"==typeof t?t:null==t?"":String(t)}function yi(t,n){throw new Dr(-201,!1)}function dr(t,n,e,i){throw new Error(`ASSERTION ERROR: ${t}`+(null==i?"":` [Expected=> ${e} ${i} ${n} <=Actual]`))}function Vn(t){return{token:t.token,providedIn:t.providedIn||null,factory:t.factory,value:void 0}}function Ir(t){return{providers:t.providers||[],imports:t.imports||[]}}function qr(t){return ci(t,Ri)||ci(t,ya)}function ci(t,n){return t.hasOwnProperty(n)?t[n]:null}function Mi(t){return t&&(t.hasOwnProperty(Wi)||t.hasOwnProperty(Xa))?t[Wi]:null}const Ri=Mn({\u0275prov:Mn}),Wi=Mn({\u0275inj:Mn}),ya=Mn({ngInjectableDef:Mn}),Xa=Mn({ngInjectorDef:Mn});var Xi=(()=>((Xi=Xi||{})[Xi.Default=0]="Default",Xi[Xi.Host=1]="Host",Xi[Xi.Self=2]="Self",Xi[Xi.SkipSelf=4]="SkipSelf",Xi[Xi.Optional=8]="Optional",Xi))();let Ei;function sa(t){const n=Ei;return Ei=t,n}function Fo(t,n,e){const i=qr(t);return i&&"root"==i.providedIn?void 0===i.value?i.value=i.factory():i.value:e&Xi.Optional?null:void 0!==n?n:void yi(Hn(t))}function Es(t){return{toString:t}.toString()}var qs=(()=>((qs=qs||{})[qs.OnPush=0]="OnPush",qs[qs.Default=1]="Default",qs))(),Ks=(()=>{return(t=Ks||(Ks={}))[t.Emulated=0]="Emulated",t[t.None=2]="None",t[t.ShadowDom=3]="ShadowDom",Ks;var t})();const Na=(()=>typeof globalThis<"u"&&globalThis||typeof global<"u"&&global||typeof window<"u"&&window||typeof self<"u"&&typeof WorkerGlobalScope<"u"&&self instanceof WorkerGlobalScope&&self)(),xo={},io=[],Fl=Mn({\u0275cmp:Mn}),Js=Mn({\u0275dir:Mn}),dl=Mn({\u0275pipe:Mn}),Ys=Mn({\u0275mod:Mn}),Zs=Mn({\u0275fac:Mn}),Wu=Mn({__NG_ELEMENT_ID__:Mn});let td=0;function da(t){return Es(()=>{const e=!0===t.standalone,i={},w={type:t.type,providersResolver:null,decls:t.decls,vars:t.vars,factory:null,template:t.template||null,consts:t.consts||null,ngContentSelectors:t.ngContentSelectors,hostBindings:t.hostBindings||null,hostVars:t.hostVars||0,hostAttrs:t.hostAttrs||null,contentQueries:t.contentQueries||null,declaredInputs:i,inputs:null,outputs:null,exportAs:t.exportAs||null,onPush:t.changeDetection===qs.OnPush,directiveDefs:null,pipeDefs:null,standalone:e,dependencies:e&&t.dependencies||null,getStandaloneInjector:null,selectors:t.selectors||io,viewQuery:t.viewQuery||null,features:t.features||null,data:t.data||{},encapsulation:t.encapsulation||Ks.Emulated,id:"c"+td++,styles:t.styles||io,_:null,setInput:null,schemas:t.schemas||null,tView:null},E=t.dependencies,Z=t.features;return w.inputs=ac(t.inputs,i),w.outputs=ac(t.outputs),Z&&Z.forEach(se=>se(w)),w.directiveDefs=E?()=>("function"==typeof E?E():E).map(qu).filter(qc):null,w.pipeDefs=E?()=>("function"==typeof E?E():E).map(tl).filter(qc):null,w})}function qu(t){return Io(t)||xs(t)}function qc(t){return null!==t}function So(t){return Es(()=>({type:t.type,bootstrap:t.bootstrap||io,declarations:t.declarations||io,imports:t.imports||io,exports:t.exports||io,transitiveCompileScopes:null,schemas:t.schemas||null,id:t.id||null}))}function ac(t,n){if(null==t)return xo;const e={};for(const i in t)if(t.hasOwnProperty(i)){let w=t[i],E=w;Array.isArray(w)&&(E=w[1],w=w[0]),e[w]=i,n&&(n[w]=E)}return e}const la=da;function Ns(t){return{type:t.type,name:t.name,factory:null,pure:!1!==t.pure,standalone:!0===t.standalone,onDestroy:t.type.prototype.ngOnDestroy||null}}function Io(t){return t[Fl]||null}function xs(t){return t[Js]||null}function tl(t){return t[dl]||null}function zs(t,n){const e=t[Ys]||null;if(!e&&!0===n)throw new Error(`Type ${Hn(t)} does not have '\u0275mod' property.`);return e}function Ao(t){return Array.isArray(t)&&"object"==typeof t[1]}function Qo(t){return Array.isArray(t)&&!0===t[1]}function gs(t){return 0!=(8&t.flags)}function us(t){return 2==(2&t.flags)}function es(t){return 1==(1&t.flags)}function ys(t){return null!==t.template}function ll(t){return 0!=(256&t[2])}function ba(t,n){return t.hasOwnProperty(Zs)?t[Zs]:null}class Vi{constructor(n,e,i){this.previousValue=n,this.currentValue=e,this.firstChange=i}isFirstChange(){return this.firstChange}}function Li(){return Ca}function Ca(t){return t.type.prototype.ngOnChanges&&(t.setInput=Eo),ao}function ao(){const t=No(this),n=t?.current;if(n){const e=t.previous;if(e===xo)t.previous=n;else for(let i in n)e[i]=n[i];t.current=null,this.ngOnChanges(n)}}function Eo(t,n,e,i){const w=No(t)||function vo(t,n){return t[Oi]=n}(t,{previous:xo,current:null}),E=w.current||(w.current={}),Z=w.previous,se=this.declaredInputs[e],ye=Z[se];E[se]=new Vi(ye&&ye.currentValue,n,Z===xo),t[i]=n}Li.ngInherit=!0;const Oi="__ngSimpleChanges__";function No(t){return t[Oi]||null}function is(t){for(;Array.isArray(t);)t=t[0];return t}function Ms(t,n){return is(n[t])}function js(t,n){return is(n[t.index])}function Ls(t,n){return t.data[n]}function Vs(t,n){return t[n]}function Po(t,n){const e=n[t];return Ao(e)?e:e[0]}function as(t){return 64==(64&t[2])}function ru(t,n){return null==n?null:t[n]}function Au(t){t[18]=0}function Sc(t,n){t[5]+=n;let e=t,i=t[3];for(;null!==i&&(1===n&&1===e[5]||-1===n&&0===e[5]);)i[5]+=n,e=i,i=i[3]}const Ba={lFrame:He(null),bindingsEnabled:!0};function Kc(){return Ba.bindingsEnabled}function Ii(){return Ba.lFrame.lView}function Mo(){return Ba.lFrame.tView}function Xr(t){return Ba.lFrame.contextLView=t,t[8]}function Zr(t){return Ba.lFrame.contextLView=null,t}function ro(){let t=vs();for(;null!==t&&64===t.type;)t=t.parent;return t}function vs(){return Ba.lFrame.currentTNode}function Mu(){const t=Ba.lFrame,n=t.currentTNode;return t.isParent?n:n.parent}function Jl(t,n){const e=Ba.lFrame;e.currentTNode=t,e.isParent=n}function $s(){return Ba.lFrame.isParent}function sc(){Ba.lFrame.isParent=!1}function Yl(){const t=Ba.lFrame;let n=t.bindingRootIndex;return-1===n&&(n=t.bindingRootIndex=t.tView.bindingStartIndex),n}function uc(){return Ba.lFrame.bindingIndex}function Ec(){return Ba.lFrame.bindingIndex++}function vu(t){const n=Ba.lFrame,e=n.bindingIndex;return n.bindingIndex=n.bindingIndex+t,e}function Bd(t){Ba.lFrame.inI18n=t}function sh(t,n){const e=Ba.lFrame;e.bindingIndex=e.bindingRootIndex=t,B(n)}function B(t){Ba.lFrame.currentDirectiveIndex=t}function W(){return Ba.lFrame.currentQueryIndex}function ee(t){Ba.lFrame.currentQueryIndex=t}function pe(t){const n=t[1];return 2===n.type?n.declTNode:1===n.type?t[6]:null}function _e(t,n,e){if(e&Xi.SkipSelf){let w=n,E=t;for(;!(w=w.parent,null!==w||e&Xi.Host||(w=pe(E),null===w||(E=E[15],10&w.type))););if(null===w)return!1;n=w,t=E}const i=Ba.lFrame=Oe();return i.currentTNode=n,i.lView=t,!0}function Te(t){const n=Oe(),e=t[1];Ba.lFrame=n,n.currentTNode=e.firstChild,n.lView=t,n.tView=e,n.contextLView=t,n.bindingIndex=e.bindingStartIndex,n.inI18n=!1}function Oe(){const t=Ba.lFrame,n=null===t?null:t.child;return null===n?He(t):n}function He(t){const n={currentTNode:null,isParent:!0,lView:null,tView:null,selectedIndex:-1,contextLView:null,elementDepthCount:0,currentNamespace:null,currentDirectiveIndex:-1,bindingRootIndex:-1,bindingIndex:-1,currentQueryIndex:0,parent:t,child:null,inI18n:!1};return null!==t&&(t.child=n),n}function lt(){const t=Ba.lFrame;return Ba.lFrame=t.parent,t.currentTNode=null,t.lView=null,t}const pt=lt;function Mt(){const t=lt();t.isParent=!0,t.tView=null,t.selectedIndex=-1,t.contextLView=null,t.elementDepthCount=0,t.currentDirectiveIndex=-1,t.currentNamespace=null,t.bindingRootIndex=-1,t.bindingIndex=-1,t.currentQueryIndex=0}function Wt(){return Ba.lFrame.selectedIndex}function Jt(t){Ba.lFrame.selectedIndex=t}function Ft(){const t=Ba.lFrame;return Ls(t.tView,t.selectedIndex)}function Sr(t,n){for(let e=n.directiveStart,i=n.directiveEnd;e<i;e++){const E=t.data[e].type.prototype,{ngAfterContentInit:Z,ngAfterContentChecked:se,ngAfterViewInit:ye,ngAfterViewChecked:Ae,ngOnDestroy:Ge}=E;Z&&(t.contentHooks||(t.contentHooks=[])).push(-e,Z),se&&((t.contentHooks||(t.contentHooks=[])).push(e,se),(t.contentCheckHooks||(t.contentCheckHooks=[])).push(e,se)),ye&&(t.viewHooks||(t.viewHooks=[])).push(-e,ye),Ae&&((t.viewHooks||(t.viewHooks=[])).push(e,Ae),(t.viewCheckHooks||(t.viewCheckHooks=[])).push(e,Ae)),null!=Ge&&(t.destroyHooks||(t.destroyHooks=[])).push(e,Ge)}}function Ie(t,n,e){Xe(t,n,3,e)}function Re(t,n,e,i){(3&t[2])===e&&Xe(t,n,e,i)}function Ve(t,n){let e=t[2];(3&e)===n&&(e&=2047,e+=1,t[2]=e)}function Xe(t,n,e,i){const E=i??-1,Z=n.length-1;let se=0;for(let ye=void 0!==i?65535&t[18]:0;ye<Z;ye++)if("number"==typeof n[ye+1]){if(se=n[ye],null!=i&&se>=i)break}else n[ye]<0&&(t[18]+=65536),(se<E||-1==E)&&(Dt(t,e,n,ye),t[18]=(4294901760&t[18])+ye+2),ye++}function Dt(t,n,e,i){const w=e[i]<0,E=e[i+1],se=t[w?-e[i]:e[i]];if(w){if(t[2]>>11<t[18]>>16&&(3&t[2])===n){t[2]+=2048;try{E.call(se)}finally{}}}else try{E.call(se)}finally{}}class _n{constructor(n,e,i){this.factory=n,this.resolving=!1,this.canSeeViewProviders=e,this.injectImpl=i}}function _r(t,n,e){let i=0;for(;i<e.length;){const w=e[i];if("number"==typeof w){if(0!==w)break;i++;const E=e[i++],Z=e[i++],se=e[i++];t.setAttribute(n,Z,se,E)}else{const E=w,Z=e[++i];cr(E)?t.setProperty(n,E,Z):t.setAttribute(n,E,Z),i++}}return i}function ar(t){return 3===t||4===t||6===t}function cr(t){return 64===t.charCodeAt(0)}function Lr(t,n){if(null!==n&&0!==n.length)if(null===t||0===t.length)t=n.slice();else{let e=-1;for(let i=0;i<n.length;i++){const w=n[i];"number"==typeof w?e=w:0===e||Gr(t,e,w,null,-1===e||2===e?n[++i]:null)}}return t}function Gr(t,n,e,i,w){let E=0,Z=t.length;if(-1===n)Z=-1;else for(;E<t.length;){const se=t[E++];if("number"==typeof se){if(se===n){Z=-1;break}if(se>n){Z=E-1;break}}}for(;E<t.length;){const se=t[E];if("number"==typeof se)break;if(se===e){if(null===i)return void(null!==w&&(t[E+1]=w));if(i===t[E+1])return void(t[E+2]=w)}E++,null!==i&&E++,null!==w&&E++}-1!==Z&&(t.splice(Z,0,n),E=Z+1),t.splice(E++,0,e),null!==i&&t.splice(E++,0,i),null!==w&&t.splice(E++,0,w)}function ui(t){return-1!==t}function $r(t){return 32767&t}function Ni(t,n){let e=function _i(t){return t>>16}(t),i=n;for(;e>0;)i=i[15],e--;return i}let Zi=!0;function Hi(t){const n=Zi;return Zi=t,n}let $a=0;const Sa={};function to(t,n){const e=Lo(t,n);if(-1!==e)return e;const i=n[1];i.firstCreatePass&&(t.injectorIndex=n.length,no(i.data,t),no(n,null),no(i.blueprint,null));const w=Oo(t,n),E=t.injectorIndex;if(ui(w)){const Z=$r(w),se=Ni(w,n),ye=se[1].data;for(let Ae=0;Ae<8;Ae++)n[E+Ae]=se[Z+Ae]|ye[Z+Ae]}return n[E+8]=w,E}function no(t,n){t.push(0,0,0,0,0,0,0,0,n)}function Lo(t,n){return-1===t.injectorIndex||t.parent&&t.parent.injectorIndex===t.injectorIndex||null===n[t.injectorIndex+8]?-1:t.injectorIndex}function Oo(t,n){if(t.parent&&-1!==t.parent.injectorIndex)return t.parent.injectorIndex;let e=0,i=null,w=n;for(;null!==w;){if(i=bs(w),null===i)return-1;if(e++,w=w[15],-1!==i.injectorIndex)return i.injectorIndex|e<<16}return-1}function Ll(t,n,e){!function Wa(t,n,e){let i;"string"==typeof e?i=e.charCodeAt(0)||0:e.hasOwnProperty(Wu)&&(i=e[Wu]),null==i&&(i=e[Wu]=$a++);const w=255&i;n.data[t+(w>>5)]|=1<<w}(t,n,e)}function bo(t,n,e){if(e&Xi.Optional||void 0!==t)return t;yi()}function cs(t,n,e,i){if(e&Xi.Optional&&void 0===i&&(i=null),0==(e&(Xi.Self|Xi.Host))){const w=t[9],E=sa(void 0);try{return w?w.get(n,i,e&Xi.Optional):Fo(n,i,e&Xi.Optional)}finally{sa(E)}}return bo(i,0,e)}function Co(t,n,e,i=Xi.Default,w){if(null!==t){if(1024&n[2]){const Z=function yo(t,n,e,i,w){let E=t,Z=n;for(;null!==E&&null!==Z&&1024&Z[2]&&!(256&Z[2]);){const se=qo(E,Z,e,i|Xi.Self,Sa);if(se!==Sa)return se;let ye=E.parent;if(!ye){const Ae=Z[21];if(Ae){const Ge=Ae.get(e,Sa,i);if(Ge!==Sa)return Ge}ye=bs(Z),Z=Z[15]}E=ye}return w}(t,n,e,i,Sa);if(Z!==Sa)return Z}const E=qo(t,n,e,i,Sa);if(E!==Sa)return E}return cs(n,e,i,w)}function qo(t,n,e,i,w){const E=function Gi(t){if("string"==typeof t)return t.charCodeAt(0)||0;const n=t.hasOwnProperty(Wu)?t[Wu]:void 0;return"number"==typeof n?n>=0?255&n:uo:n}(e);if("function"==typeof E){if(!_e(n,t,i))return i&Xi.Host?bo(w,0,i):cs(n,e,i,w);try{const Z=E(i);if(null!=Z||i&Xi.Optional)return Z;yi()}finally{pt()}}else if("number"==typeof E){let Z=null,se=Lo(t,n),ye=-1,Ae=i&Xi.Host?n[16][6]:null;for((-1===se||i&Xi.SkipSelf)&&(ye=-1===se?Oo(t,n):n[se+8],-1!==ye&&lo(i,!1)?(Z=n[1],se=$r(ye),n=Ni(ye,n)):se=-1);-1!==se;){const Ge=n[1];if(Ia(E,se,Ge.data)){const Ke=Ar(se,n,e,Z,i,Ae);if(Ke!==Sa)return Ke}ye=n[se+8],-1!==ye&&lo(i,n[1].data[se+8]===Ae)&&Ia(E,se,n)?(Z=Ge,se=$r(ye),n=Ni(ye,n)):se=-1}}return w}function Ar(t,n,e,i,w,E){const Z=n[1],se=Z.data[t+8],Ge=zr(se,Z,e,null==i?us(se)&&Zi:i!=Z&&0!=(3&se.type),w&Xi.Host&&E===se);return null!==Ge?fi(n,Z,Ge,se):Sa}function zr(t,n,e,i,w){const E=t.providerIndexes,Z=n.data,se=1048575&E,ye=t.directiveStart,Ge=E>>20,ht=w?se+Ge:t.directiveEnd;for(let wt=i?se:se+Ge;wt<ht;wt++){const an=Z[wt];if(wt<ye&&e===an||wt>=ye&&an.type===e)return wt}if(w){const wt=Z[ye];if(wt&&ys(wt)&&wt.type===e)return ye}return null}function fi(t,n,e,i){let w=t[e];const E=n.data;if(function fn(t){return t instanceof _n}(w)){const Z=w;Z.resolving&&function Pi(t,n){const e=n?`. Dependency path: ${n.join(" > ")} > ${t}`:"";throw new Dr(-200,`Circular dependency in DI detected for ${t}${e}`)}(function ri(t){return"function"==typeof t?t.name||t.toString():"object"==typeof t&&null!=t&&"function"==typeof t.type?t.type.name||t.type.toString():Wr(t)}(E[e]));const se=Hi(Z.canSeeViewProviders);Z.resolving=!0;const ye=Z.injectImpl?sa(Z.injectImpl):null;_e(t,i,Xi.Default);try{w=t[e]=Z.factory(void 0,E,t,i),n.firstCreatePass&&e>=i.directiveStart&&function Rr(t,n,e){const{ngOnChanges:i,ngOnInit:w,ngDoCheck:E}=n.type.prototype;if(i){const Z=Ca(n);(e.preOrderHooks||(e.preOrderHooks=[])).push(t,Z),(e.preOrderCheckHooks||(e.preOrderCheckHooks=[])).push(t,Z)}w&&(e.preOrderHooks||(e.preOrderHooks=[])).push(0-t,w),E&&((e.preOrderHooks||(e.preOrderHooks=[])).push(t,E),(e.preOrderCheckHooks||(e.preOrderCheckHooks=[])).push(t,E))}(e,E[e],n)}finally{null!==ye&&sa(ye),Hi(se),Z.resolving=!1,pt()}}return w}function Ia(t,n,e){return!!(e[n+(t>>5)]&1<<t)}function lo(t,n){return!(t&Xi.Self||t&Xi.Host&&n)}class Ho{constructor(n,e){this._tNode=n,this._lView=e}get(n,e,i){return Co(this._tNode,this._lView,n,i,e)}}function uo(){return new Ho(ro(),Ii())}function Za(t){return Es(()=>{const n=t.prototype.constructor,e=n[Zs]||Ga(n),i=Object.prototype;let w=Object.getPrototypeOf(t.prototype).constructor;for(;w&&w!==i;){const E=w[Zs]||Ga(w);if(E&&E!==e)return E;w=Object.getPrototypeOf(w)}return E=>new E})}function Ga(t){return ei(t)?()=>{const n=Ga(Mr(t));return n&&n()}:ba(t)}function bs(t){const n=t[1],e=n.type;return 2===e?n.declTNode:1===e?t[6]:null}function Is(t){return function fo(t,n){if("class"===n)return t.classes;if("style"===n)return t.styles;const e=t.attrs;if(e){const i=e.length;let w=0;for(;w<i;){const E=e[w];if(ar(E))break;if(0===E)w+=2;else if("number"==typeof E)for(w++;w<i&&"string"==typeof e[w];)w++;else{if(E===n)return e[w+1];w+=2}}}return null}(ro(),t)}const rl="__parameters__",cc="__prop__metadata__";function Nd(t){return function(...e){if(t){const i=t(...e);for(const w in i)this[w]=i[w]}}}function hu(t,n,e){return Es(()=>{const i=Nd(n);function w(...E){if(this instanceof w)return i.apply(this,E),this;const Z=new w(...E);return se.annotation=Z,se;function se(ye,Ae,Ge){const Ke=ye.hasOwnProperty(rl)?ye[rl]:Object.defineProperty(ye,rl,{value:[]})[rl];for(;Ke.length<=Ge;)Ke.push(null);return(Ke[Ge]=Ke[Ge]||[]).push(Z),ye}}return e&&(w.prototype=Object.create(e.prototype)),w.prototype.ngMetadataName=t,w.annotationCls=w,w})}function jo(t,n,e,i){return Es(()=>{const w=Nd(n);function E(...Z){if(this instanceof E)return w.apply(this,Z),this;const se=new E(...Z);return function ye(Ae,Ge){const Ke=Ae.constructor,ht=Ke.hasOwnProperty(cc)?Ke[cc]:Object.defineProperty(Ke,cc,{value:{}})[cc];ht[Ge]=ht.hasOwnProperty(Ge)&&ht[Ge]||[],ht[Ge].unshift(se),i&&i(Ae,Ge,...Z)}}return e&&(E.prototype=Object.create(e.prototype)),E.prototype.ngMetadataName=t,E.annotationCls=E,E})}class ka{constructor(n,e){this._desc=n,this.ngMetadataName="InjectionToken",this.\u0275prov=void 0,"number"==typeof e?this.__NG_ELEMENT_ID__=e:void 0!==e&&(this.\u0275prov=Vn({token:this,providedIn:e.providedIn||"root",factory:e.factory}))}get multi(){return this}toString(){return`InjectionToken ${this._desc}`}}class Zl{}const qm=jo("ViewChild",(t,n)=>({selector:t,first:!0,isViewQuery:!0,descendants:!0,...n}),Zl);function rd(t,n){void 0===n&&(n=t);for(let e=0;e<t.length;e++){let i=t[e];Array.isArray(i)?(n===t&&(n=t.slice(0,e)),rd(i,n)):n!==t&&n.push(i)}return n}function lh(t,n){t.forEach(e=>Array.isArray(e)?lh(e,n):n(e))}function Jm(t,n,e){n>=t.length?t.push(e):t.splice(n,0,e)}function Ym(t,n){return n>=t.length-1?t.pop():t.splice(n,1)[0]}function zd(t,n){const e=[];for(let i=0;i<t;i++)e.push(n);return e}function dc(t,n,e){let i=lf(t,n);return i>=0?t[1|i]=e:(i=~i,function Zm(t,n,e,i){let w=t.length;if(w==n)t.push(e,i);else if(1===w)t.push(i,t[0]),t[0]=e;else{for(w--,t.push(t[w-1],t[w]);w>n;)t[w]=t[w-2],w--;t[n]=e,t[n+1]=i}}(t,i,n,e)),i}function $m(t,n){const e=lf(t,n);if(e>=0)return t[1|e]}function lf(t,n){return function Qm(t,n,e){let i=0,w=t.length>>e;for(;w!==i;){const E=i+(w-i>>1),Z=t[E<<e];if(n===Z)return E<<e;Z>n?w=E:i=E+1}return~(w<<e)}(t,n,1)}const Yp={},O0="__NG_DI_FLAG__",eg="ngTempTokenPath",jv=/\n/gm,Vv="__source";let Zp;function uf(t){const n=Zp;return Zp=t,n}function Gv(t,n=Xi.Default){if(void 0===Zp)throw new Dr(-203,!1);return null===Zp?Fo(t,void 0,n):Zp.get(t,n&Xi.Optional?null:void 0,n)}function Qi(t,n=Xi.Default){return(function wa(){return Ei}()||Gv)(Mr(t),n)}function Vl(t,n=Xi.Default){return"number"!=typeof n&&(n=0|(n.optional&&8)|(n.host&&1)|(n.self&&2)|(n.skipSelf&&4)),Qi(t,n)}function F0(t){const n=[];for(let e=0;e<t.length;e++){const i=Mr(t[e]);if(Array.isArray(i)){if(0===i.length)throw new Dr(900,!1);let w,E=Xi.Default;for(let Z=0;Z<i.length;Z++){const se=i[Z],ye=$p(se);"number"==typeof ye?-1===ye?w=se.token:E|=ye:w=se}n.push(Qi(w,E))}else n.push(Qi(i))}return n}function cf(t,n){return t[O0]=n,t.prototype[O0]=n,t}function $p(t){return t[O0]}const Xp=cf(hu("Optional"),8),uh=cf(hu("SkipSelf"),4);var Lc=(()=>((Lc=Lc||{})[Lc.Important=1]="Important",Lc[Lc.DashCase=2]="DashCase",Lc))();const ag=/^>|^->|<!--|-->|--!>|<!-$/g,tm=/(<|>)/;const Oh=new Map;let Ju=0;const rm="__ngContext__";function kc(t,n){Ao(n)?(t[rm]=n[20],function sg(t){Oh.set(t[20],t)}(n)):t[rm]=n}let J0;function cg(t,n){return J0(t,n)}function Fh(t){const n=t[3];return Qo(n)?n[3]:n}function Bh(t){return o1(t[13])}function Y0(t){return o1(t[4])}function o1(t){for(;null!==t&&!Qo(t);)t=t[4];return t}function Ad(t,n,e,i,w){if(null!=i){let E,Z=!1;Qo(i)?E=i:Ao(i)&&(Z=!0,i=i[0]);const se=is(i);0===t&&null!==e?null==w?c1(n,e,se):mf(n,e,se,w||null,!0):1===t&&null!==e?mf(n,e,se,w||null,!0):2===t?ul(n,se,Z):3===t&&n.destroyNode(se),null!=E&&function p1(t,n,e,i,w){const E=e[7];E!==is(e)&&Ad(n,t,i,E,w);for(let se=10;se<e.length;se++){const ye=e[se];Qf(ye[1],ye,t,n,i,E)}}(n,t,E,e,w)}}function am(t,n){return t.createText(n)}function Z0(t,n,e){t.setValue(n,e)}function $0(t,n){return t.createComment(function Ic(t){return t.replace(ag,n=>n.replace(tm,"\u200b$1\u200b"))}(n))}function fg(t,n,e){return t.createElement(n,e)}function l1(t,n){const e=t[9],i=e.indexOf(n),w=n[3];512&n[2]&&(n[2]&=-513,Sc(w,-1)),e.splice(i,1)}function Nh(t,n){if(t.length<=10)return;const e=10+n,i=t[e];if(i){const w=i[17];null!==w&&w!==t&&l1(w,i),n>0&&(t[e-1][4]=i[4]);const E=Ym(t,10+n);!function s1(t,n){Qf(t,n,n[11],2,null,null),n[0]=null,n[6]=null}(i[1],i);const Z=E[19];null!==Z&&Z.detachView(E[1]),i[3]=null,i[4]=null,i[2]&=-65}return i}function Zf(t,n){if(!(128&n[2])){const e=n[11];e.destroyNode&&Qf(t,n,e,3,null,null),function sx(t){let n=t[13];if(!n)return Rs(t[1],t);for(;n;){let e=null;if(Ao(n))e=n[13];else{const i=n[10];i&&(e=i)}if(!e){for(;n&&!n[4]&&n!==t;)Ao(n)&&Rs(n[1],n),n=n[3];null===n&&(n=t),Ao(n)&&Rs(n[1],n),e=n&&n[4]}n=e}}(n)}}function Rs(t,n){if(!(128&n[2])){n[2]&=-65,n[2]|=128,function Q0(t,n){let e;if(null!=t&&null!=(e=t.destroyHooks))for(let i=0;i<e.length;i+=2){const w=n[e[i]];if(!(w instanceof _n)){const E=e[i+1];if(Array.isArray(E))for(let Z=0;Z<E.length;Z+=2){const se=w[E[Z]],ye=E[Z+1];try{ye.call(se)}finally{}}else try{E.call(w)}finally{}}}}(t,n),function lx(t,n){const e=t.cleanup,i=n[7];let w=-1;if(null!==e)for(let E=0;E<e.length-1;E+=2)if("string"==typeof e[E]){const Z=e[E+1],se="function"==typeof Z?Z(n):is(n[Z]),ye=i[w=e[E+2]],Ae=e[E+3];"boolean"==typeof Ae?se.removeEventListener(e[E],ye,Ae):Ae>=0?i[w=Ae]():i[w=-Ae].unsubscribe(),E+=2}else{const Z=i[w=e[E+1]];e[E].call(Z)}if(null!==i){for(let E=w+1;E<i.length;E++)(0,i[E])();n[7]=null}}(t,n),1===n[1].type&&n[11].destroy();const e=n[17];if(null!==e&&Qo(n[3])){e!==n[3]&&l1(e,n);const i=n[19];null!==i&&i.detachView(t)}!function Qv(t){Oh.delete(t[20])}(n)}}function pf(t,n,e){return u1(t,n.parent,e)}function u1(t,n,e){let i=n;for(;null!==i&&40&i.type;)i=(n=i).parent;if(null===i)return e[0];if(2&i.flags){const w=t.data[i.directiveStart].encapsulation;if(w===Ks.None||w===Ks.Emulated)return null}return js(i,e)}function mf(t,n,e,i,w){t.insertBefore(n,e,i,w)}function c1(t,n,e){t.appendChild(n,e)}function d1(t,n,e,i,w){null!==i?mf(t,n,e,i,w):c1(t,n,e)}function mg(t,n){return t.parentNode(n)}function ey(t,n,e){return ny(t,n,e)}function ty(t,n,e){return 40&t.type?js(t,e):null}let $f,om,jh,sm,ny=ty;function zh(t,n){ny=t,$f=n}function Xf(t,n,e,i){const w=pf(t,i,n),E=n[11],se=ey(i.parent||n[6],i,n);if(null!=w)if(Array.isArray(e))for(let ye=0;ye<e.length;ye++)d1(E,w,e[ye],se,!1);else d1(E,w,e,se,!1);void 0!==$f&&$f(E,i,n,e,w)}function ch(t,n){if(null!==n){const e=n.type;if(3&e)return js(n,t);if(4&e)return $l(-1,t[n.index]);if(8&e){const i=n.child;if(null!==i)return ch(t,i);{const w=t[n.index];return Qo(w)?$l(-1,w):is(w)}}if(32&e)return cg(n,t)()||is(t[n.index]);{const i=ry(t,n);return null!==i?Array.isArray(i)?i[0]:ch(Fh(t[16]),i):ch(t,n.next)}}return null}function ry(t,n){return null!==n?t[16][6].projection[n.projection]:null}function $l(t,n){const e=10+t+1;if(e<n.length){const i=n[e],w=i[1].firstChild;if(null!==w)return ch(i,w)}return n[7]}function ul(t,n,e){const i=mg(t,n);i&&function ux(t,n,e,i){t.removeChild(n,e,i)}(t,i,n,e)}function gg(t,n,e,i,w,E,Z){for(;null!=e;){const se=i[e.index],ye=e.type;if(Z&&0===n&&(se&&kc(is(se),i),e.flags|=4),64!=(64&e.flags))if(8&ye)gg(t,n,e.child,i,w,E,!1),Ad(n,t,w,se,E);else if(32&ye){const Ae=cg(e,i);let Ge;for(;Ge=Ae();)Ad(n,t,w,Ge,E);Ad(n,t,w,se,E)}else 16&ye?iy(t,n,i,e,w,E):Ad(n,t,w,se,E);e=Z?e.projectionNext:e.next}}function Qf(t,n,e,i,w,E){gg(e,i,t.firstChild,n,w,E,!1)}function iy(t,n,e,i,w,E){const Z=e[16],ye=Z[6].projection[i.projection];if(Array.isArray(ye))for(let Ae=0;Ae<ye.length;Ae++)Ad(n,t,w,ye[Ae],E);else gg(t,n,ye,Z[3],w,E,!0)}function Hh(t,n,e){t.setAttribute(n,"style",e)}function dh(t,n,e){""===e?t.removeAttribute(n,"class"):t.setAttribute(n,"class",e)}function Md(t){return function Xl(){if(void 0===om&&(om=null,Na.trustedTypes))try{om=Na.trustedTypes.createPolicy("angular",{createHTML:t=>t,createScript:t=>t,createScriptURL:t=>t})}catch{}return om}()?.createHTML(t)||t}function ly(){return void 0!==jh?jh:typeof document<"u"?document:void 0}function fu(t){return function uy(){if(void 0===sm&&(sm=null,Na.trustedTypes))try{sm=Na.trustedTypes.createPolicy("angular#unsafe-bypass",{createHTML:t=>t,createScript:t=>t,createScriptURL:t=>t})}catch{}return sm}()?.createHTML(t)||t}class P{constructor(n){this.changingThisBreaksApplicationSecurity=n}toString(){return`SafeValue must use [property]=binding: ${this.changingThisBreaksApplicationSecurity} (see https://g.co/ng/security#xss)`}}class H extends P{getTypeName(){return"HTML"}}class re extends P{getTypeName(){return"Style"}}class fe extends P{getTypeName(){return"Script"}}class ke extends P{getTypeName(){return"URL"}}class Ee extends P{getTypeName(){return"ResourceURL"}}function je(t){return t instanceof P?t.changingThisBreaksApplicationSecurity:t}function rt(t,n){const e=function vt(t){return t instanceof P&&t.getTypeName()||null}(t);if(null!=e&&e!==n){if("ResourceURL"===e&&"URL"===n)return!0;throw new Error(`Required a safe ${n}, got a ${e} (see https://g.co/ng/security#xss)`)}return e===n}function Jn(t){const n=new Nr(t);return function Or(){try{return!!(new window.DOMParser).parseFromString(Md(""),"text/html")}catch{return!1}}()?new gr(n):n}class gr{constructor(n){this.inertDocumentHelper=n}getInertBodyElement(n){n="<body><remove></remove>"+n;try{const e=(new window.DOMParser).parseFromString(Md(n),"text/html").body;return null===e?this.inertDocumentHelper.getInertBodyElement(n):(e.removeChild(e.firstChild),e)}catch{return null}}}class Nr{constructor(n){if(this.defaultDoc=n,this.inertDocument=this.defaultDoc.implementation.createHTMLDocument("sanitization-inert"),null==this.inertDocument.body){const e=this.inertDocument.createElement("html");this.inertDocument.appendChild(e);const i=this.inertDocument.createElement("body");e.appendChild(i)}}getInertBodyElement(n){const e=this.inertDocument.createElement("template");if("content"in e)return e.innerHTML=Md(n),e;const i=this.inertDocument.createElement("body");return i.innerHTML=Md(n),this.defaultDoc.documentMode&&this.stripCustomNsAttrs(i),i}stripCustomNsAttrs(n){const e=n.attributes;for(let w=e.length-1;0<w;w--){const Z=e.item(w).name;("xmlns:ns1"===Z||0===Z.indexOf("ns1:"))&&n.removeAttribute(Z)}let i=n.firstChild;for(;i;)i.nodeType===Node.ELEMENT_NODE&&this.stripCustomNsAttrs(i),i=i.nextSibling}}const Kr=/^(?:(?:https?|mailto|data|ftp|tel|file|sms):|[^&:/?#]*(?:[/?#]|$))/gi;function Yr(t){return(t=String(t)).match(Kr)?t:"unsafe:"+t}function Qr(t){const n={};for(const e of t.split(","))n[e]=!0;return n}function bi(...t){const n={};for(const e of t)for(const i in e)e.hasOwnProperty(i)&&(n[i]=!0);return n}const Ai=Qr("area,br,col,hr,img,wbr"),na=Qr("colgroup,dd,dt,li,p,tbody,td,tfoot,th,thead,tr"),ea=Qr("rp,rt"),xa=bi(Ai,bi(na,Qr("address,article,aside,blockquote,caption,center,del,details,dialog,dir,div,dl,figure,figcaption,footer,h1,h2,h3,h4,h5,h6,header,hgroup,hr,ins,main,map,menu,nav,ol,pre,section,summary,table,ul")),bi(ea,Qr("a,abbr,acronym,audio,b,bdi,bdo,big,br,cite,code,del,dfn,em,font,i,img,ins,kbd,label,map,mark,picture,q,ruby,rp,rt,s,samp,small,source,span,strike,strong,sub,sup,time,track,tt,u,var,video")),bi(ea,na)),ja=Qr("background,cite,href,itemtype,longdesc,poster,src,xlink:href"),ds=bi(ja,Qr("abbr,accesskey,align,alt,autoplay,axis,bgcolor,border,cellpadding,cellspacing,class,clear,color,cols,colspan,compact,controls,coords,datetime,default,dir,download,face,headers,height,hidden,hreflang,hspace,ismap,itemscope,itemprop,kind,label,lang,language,loop,media,muted,nohref,nowrap,open,preload,rel,rev,role,rows,rowspan,rules,scope,scrolling,shape,size,sizes,span,srclang,srcset,start,summary,tabindex,target,title,translate,type,usemap,valign,value,vspace,width"),Qr("aria-activedescendant,aria-atomic,aria-autocomplete,aria-busy,aria-checked,aria-colcount,aria-colindex,aria-colspan,aria-controls,aria-current,aria-describedby,aria-details,aria-disabled,aria-dropeffect,aria-errormessage,aria-expanded,aria-flowto,aria-grabbed,aria-haspopup,aria-hidden,aria-invalid,aria-keyshortcuts,aria-label,aria-labelledby,aria-level,aria-live,aria-modal,aria-multiline,aria-multiselectable,aria-orientation,aria-owns,aria-placeholder,aria-posinset,aria-pressed,aria-readonly,aria-relevant,aria-required,aria-roledescription,aria-rowcount,aria-rowindex,aria-rowspan,aria-selected,aria-setsize,aria-sort,aria-valuemax,aria-valuemin,aria-valuenow,aria-valuetext")),os=Qr("script,style,template");class Ts{constructor(){this.sanitizedSomething=!1,this.buf=[]}sanitizeChildren(n){let e=n.firstChild,i=!0;for(;e;)if(e.nodeType===Node.ELEMENT_NODE?i=this.startElement(e):e.nodeType===Node.TEXT_NODE?this.chars(e.nodeValue):this.sanitizedSomething=!0,i&&e.firstChild)e=e.firstChild;else for(;e;){e.nodeType===Node.ELEMENT_NODE&&this.endElement(e);let w=this.checkClobberedElement(e,e.nextSibling);if(w){e=w;break}e=this.checkClobberedElement(e,e.parentNode)}return this.buf.join("")}startElement(n){const e=n.nodeName.toLowerCase();if(!xa.hasOwnProperty(e))return this.sanitizedSomething=!0,!os.hasOwnProperty(e);this.buf.push("<"),this.buf.push(e);const i=n.attributes;for(let w=0;w<i.length;w++){const E=i.item(w),Z=E.name,se=Z.toLowerCase();if(!ds.hasOwnProperty(se)){this.sanitizedSomething=!0;continue}let ye=E.value;ja[se]&&(ye=Yr(ye)),this.buf.push(" ",Z,'="',il(ye),'"')}return this.buf.push(">"),!0}endElement(n){const e=n.nodeName.toLowerCase();xa.hasOwnProperty(e)&&!Ai.hasOwnProperty(e)&&(this.buf.push("</"),this.buf.push(e),this.buf.push(">"))}chars(n){this.buf.push(il(n))}checkClobberedElement(n,e){if(e&&(n.compareDocumentPosition(e)&Node.DOCUMENT_POSITION_CONTAINED_BY)===Node.DOCUMENT_POSITION_CONTAINED_BY)throw new Error(`Failed to sanitize html because the element is clobbered: ${n.outerHTML}`);return e}}const oo=/[\uD800-\uDBFF][\uDC00-\uDFFF]/g,hs=/([^\#-~ |!])/g;function il(t){return t.replace(/&/g,"&amp;").replace(oo,function(n){return"&#"+(1024*(n.charCodeAt(0)-55296)+(n.charCodeAt(1)-56320)+65536)+";"}).replace(hs,function(n){return"&#"+n.charCodeAt(0)+";"}).replace(/</g,"&lt;").replace(/>/g,"&gt;")}let Gs;function fl(t,n){let e=null;try{Gs=Gs||Jn(t);let i=n?String(n):"";e=Gs.getInertBodyElement(i);let w=5,E=i;do{if(0===w)throw new Error("Failed to sanitize html because the input is unstable");w--,i=E,E=e.innerHTML,e=Gs.getInertBodyElement(i)}while(i!==E);return Md((new Ts).sanitizeChildren(Qs(e)||e))}finally{if(e){const i=Qs(e)||e;for(;i.firstChild;)i.removeChild(i.firstChild)}}}function Qs(t){return"content"in t&&function lu(t){return t.nodeType===Node.ELEMENT_NODE&&"TEMPLATE"===t.nodeName}(t)?t.content:null}var wo=(()=>((wo=wo||{})[wo.NONE=0]="NONE",wo[wo.HTML=1]="HTML",wo[wo.STYLE=2]="STYLE",wo[wo.SCRIPT=3]="SCRIPT",wo[wo.URL=4]="URL",wo[wo.RESOURCE_URL=5]="RESOURCE_URL",wo))();function Tu(t){const n=pl();return n?fu(n.sanitize(wo.HTML,t)||""):rt(t,"HTML")?fu(je(t)):fl(ly(),Wr(t))}function cl(t){const n=pl();return n?n.sanitize(wo.URL,t)||"":rt(t,"URL")?je(t):Yr(Wr(t))}function pl(){const t=Ii();return t&&t[12]}const Tl=new ka("ENVIRONMENT_INITIALIZER"),Dl=new ka("INJECTOR",-1),ml=new ka("INJECTOR_DEF_TYPES");class Ss{get(n,e=Yp){if(e===Yp){const i=new Error(`NullInjectorError: No provider for ${Hn(n)}!`);throw i.name="NullInjectorError",i}return e}}function Gl(...t){return{\u0275providers:$u(0,t)}}function $u(t,...n){const e=[],i=new Set;let w;return lh(n,E=>{const Z=E;Su(Z,e,[],i)&&(w||(w=[]),w.push(Z))}),void 0!==w&&Ac(w,e),e}function Ac(t,n){for(let e=0;e<t.length;e++){const{providers:w}=t[e];lh(w,E=>{n.push(E)})}}function Su(t,n,e,i){if(!(t=Mr(t)))return!1;let w=null,E=Mi(t);const Z=!E&&Io(t);if(E||Z){if(Z&&!Z.standalone)return!1;w=t}else{const ye=t.ngModule;if(E=Mi(ye),!E)return!1;w=ye}const se=i.has(w);if(Z){if(se)return!1;if(i.add(w),Z.dependencies){const ye="function"==typeof Z.dependencies?Z.dependencies():Z.dependencies;for(const Ae of ye)Su(Ae,n,e,i)}}else{if(!E)return!1;{if(null!=E.imports&&!se){let Ae;i.add(w);try{lh(E.imports,Ge=>{Su(Ge,n,e,i)&&(Ae||(Ae=[]),Ae.push(Ge))})}finally{}void 0!==Ae&&Ac(Ae,n)}if(!se){const Ae=ba(w)||(()=>new w);n.push({provide:w,useFactory:Ae,deps:io},{provide:ml,useValue:w,multi:!0},{provide:Tl,useValue:()=>Qi(w),multi:!0})}const ye=E.providers;null==ye||se||lh(ye,Ge=>{n.push(Ge)})}}return w!==t&&void 0!==t.providers}const mh=Mn({provide:String,useValue:Mn});function cu(t){return null!==t&&"object"==typeof t&&mh in t}function hc(t){return"function"==typeof t}const Vh=new ka("Set Injector scope."),gf={},yf={};let ep;function vf(){return void 0===ep&&(ep=new Ss),ep}class Td{}class lm extends Td{constructor(n,e,i,w){super(),this.parent=e,this.source=i,this.scopes=w,this.records=new Map,this._ngOnDestroyHooks=new Set,this._onDestroyHooks=[],this._destroyed=!1,_f(n,Z=>this.processProvider(Z)),this.records.set(Dl,id(void 0,this)),w.has("environment")&&this.records.set(Td,id(void 0,this));const E=this.records.get(Vh);null!=E&&"string"==typeof E.value&&this.scopes.add(E.value),this.injectorDefTypes=new Set(this.get(ml.multi,io,Xi.Self))}get destroyed(){return this._destroyed}destroy(){this.assertNotDestroyed(),this._destroyed=!0;try{for(const n of this._ngOnDestroyHooks)n.ngOnDestroy();for(const n of this._onDestroyHooks)n()}finally{this.records.clear(),this._ngOnDestroyHooks.clear(),this.injectorDefTypes.clear(),this._onDestroyHooks.length=0}}onDestroy(n){this._onDestroyHooks.push(n)}runInContext(n){this.assertNotDestroyed();const e=uf(this),i=sa(void 0);try{return n()}finally{uf(e),sa(i)}}get(n,e=Yp,i=Xi.Default){this.assertNotDestroyed();const w=uf(this),E=sa(void 0);try{if(!(i&Xi.SkipSelf)){let se=this.records.get(n);if(void 0===se){const ye=function _g(t){return"function"==typeof t||"object"==typeof t&&t instanceof ka}(n)&&qr(n);se=ye&&this.injectableDefInScope(ye)?id(Vd(n),gf):null,this.records.set(n,se)}if(null!=se)return this.hydrate(n,se)}return(i&Xi.Self?vf():this.parent).get(n,e=i&Xi.Optional&&e===Yp?null:e)}catch(Z){if("NullInjectorError"===Z.name){if((Z[eg]=Z[eg]||[]).unshift(Hn(n)),w)throw Z;return function kd(t,n,e,i){const w=t[eg];throw n[Vv]&&w.unshift(n[Vv]),t.message=function Z_(t,n,e,i=null){t=t&&"\n"===t.charAt(0)&&"\u0275"==t.charAt(1)?t.slice(2):t;let w=Hn(n);if(Array.isArray(n))w=n.map(Hn).join(" -> ");else if("object"==typeof n){let E=[];for(let Z in n)if(n.hasOwnProperty(Z)){let se=n[Z];E.push(Z+":"+("string"==typeof se?JSON.stringify(se):Hn(se)))}w=`{${E.join(", ")}}`}return`${e}${i?"("+i+")":""}[${w}]: ${t.replace(jv,"\n  ")}`}("\n"+t.message,w,e,i),t.ngTokenPath=w,t[eg]=null,t}(Z,n,"R3InjectorError",this.source)}throw Z}finally{sa(E),uf(w)}}resolveInjectorInitializers(){const n=uf(this),e=sa(void 0);try{const i=this.get(Tl.multi,io,Xi.Self);for(const w of i)w()}finally{uf(n),sa(e)}}toString(){const n=[],e=this.records;for(const i of e.keys())n.push(Hn(i));return`R3Injector[${n.join(", ")}]`}assertNotDestroyed(){if(this._destroyed)throw new Dr(205,!1)}processProvider(n){let e=hc(n=Mr(n))?n:Mr(n&&n.provide);const i=function vg(t){return cu(t)?id(void 0,t.useValue):id(bf(t),gf)}(n);if(hc(n)||!0!==n.multi)this.records.get(e);else{let w=this.records.get(e);w||(w=id(void 0,gf,!0),w.factory=()=>F0(w.multi),this.records.set(e,w)),e=n,w.multi.push(n)}this.records.set(e,i)}hydrate(n,e){return e.value===gf&&(e.value=yf,e.value=e.factory()),"object"==typeof e.value&&e.value&&function bg(t){return null!==t&&"object"==typeof t&&"function"==typeof t.ngOnDestroy}(e.value)&&this._ngOnDestroyHooks.add(e.value),e.value}injectableDefInScope(n){if(!n.providedIn)return!1;const e=Mr(n.providedIn);return"string"==typeof e?"any"===e||this.scopes.has(e):this.injectorDefTypes.has(e)}}function Vd(t){const n=qr(t),e=null!==n?n.factory:ba(t);if(null!==e)return e;if(t instanceof ka)throw new Dr(204,!1);if(t instanceof Function)return function tp(t){const n=t.length;if(n>0)throw zd(n,"?"),new Dr(204,!1);const e=function wi(t){const n=t&&(t[Ri]||t[ya]);if(n){const e=function ki(t){if(t.hasOwnProperty("name"))return t.name;const n=(""+t).match(/^function\s*([^\s(]+)/);return null===n?"":n[1]}(t);return console.warn(`DEPRECATED: DI is instantiating a token "${e}" that inherits its @Injectable decorator but does not provide one itself.\nThis will become an error in a future version of Angular. Please add @Injectable() to the "${e}" class.`),n}return null}(t);return null!==e?()=>e.factory(t):()=>new t}(t);throw new Dr(204,!1)}function bf(t,n,e){let i;if(hc(t)){const w=Mr(t);return ba(w)||Vd(w)}if(cu(t))i=()=>Mr(t.useValue);else if(function md(t){return!(!t||!t.useFactory)}(t))i=()=>t.useFactory(...F0(t.deps||[]));else if(function pd(t){return!(!t||!t.useExisting)}(t))i=()=>Qi(Mr(t.useExisting));else{const w=Mr(t&&(t.useClass||t.provide));if(!function um(t){return!!t.deps}(t))return ba(w)||Vd(w);i=()=>new w(...F0(t.deps))}return i}function id(t,n,e=!1){return{factory:t,value:n,multi:e?[]:void 0}}function xg(t){return!!t.\u0275providers}function _f(t,n){for(const e of t)Array.isArray(e)?_f(e,n):xg(e)?_f(e.\u0275providers,n):n(e)}class np{}class ip{resolveComponentFactory(n){throw function Cg(t){const n=Error(`No component factory found for ${Hn(t)}. Did you add it to @NgModule.entryComponents?`);return n.ngComponent=t,n}(n)}}let Dd=(()=>{class t{}return t.NULL=new ip,t})();function ap(){return gh(ro(),Ii())}function gh(t,n){return new Cs(js(t,n))}let Cs=(()=>{class t{constructor(e){this.nativeElement=e}}return t.__NG_ELEMENT_ID__=ap,t})();function cm(t){return t instanceof Cs?t.nativeElement:t}class kg{}let zu=(()=>{class t{}return t.__NG_ELEMENT_ID__=()=>function fy(){const t=Ii(),e=Po(ro().index,t);return(Ao(e)?e:t)[11]}(),t})(),m1=(()=>{class t{}return t.\u0275prov=Vn({token:t,providedIn:"root",factory:()=>null}),t})();class hm{constructor(n){this.full=n,this.major=n.split(".")[0],this.minor=n.split(".")[1],this.patch=n.split(".").slice(2).join(".")}}const py=new hm("14.2.12"),Ag={};function xf(t){return t.ngOriginalError}class yl{constructor(){this._console=console}handleError(n){const e=this._findOriginalError(n);this._console.error("ERROR",n),e&&this._console.error("ORIGINAL ERROR",e)}_findOriginalError(n){let e=n&&xf(n);for(;e&&xf(e);)e=xf(e);return e||null}}function op(t){return t.ownerDocument}function ad(t){return t instanceof Function?t():t}function gy(t,n,e){let i=t.length;for(;;){const w=t.indexOf(n,e);if(-1===w)return w;if(0===w||t.charCodeAt(w-1)<=32){const E=n.length;if(w+E===i||t.charCodeAt(w+E)<=32)return w}e=w+1}}const yy="ng-template";function v1(t,n,e){let i=0;for(;i<t.length;){let w=t[i++];if(e&&"class"===w){if(w=t[i],-1!==gy(w.toLowerCase(),n,0))return!0}else if(1===w){for(;i<t.length&&"string"==typeof(w=t[i++]);)if(w.toLowerCase()===n)return!0;return!1}}return!1}function Oc(t){return 4===t.type&&t.value!==yy}function Dg(t,n,e){return n===(4!==t.type||e?t.value:yy)}function b1(t,n,e){let i=4;const w=t.attrs||[],E=function lp(t){for(let n=0;n<t.length;n++)if(ar(t[n]))return n;return t.length}(w);let Z=!1;for(let se=0;se<n.length;se++){const ye=n[se];if("number"!=typeof ye){if(!Z)if(4&i){if(i=2|1&i,""!==ye&&!Dg(t,ye,e)||""===ye&&1===n.length){if(Eu(i))return!1;Z=!0}}else{const Ae=8&i?ye:n[++se];if(8&i&&null!==t.attrs){if(!v1(t.attrs,Ae,e)){if(Eu(i))return!1;Z=!0}continue}const Ke=mx(8&i?"class":ye,w,Oc(t),e);if(-1===Ke){if(Eu(i))return!1;Z=!0;continue}if(""!==Ae){let ht;ht=Ke>E?"":w[Ke+1].toLowerCase();const wt=8&i?ht:null;if(wt&&-1!==gy(wt,Ae,0)||2&i&&Ae!==ht){if(Eu(i))return!1;Z=!0}}}}else{if(!Z&&!Eu(i)&&!Eu(ye))return!1;if(Z&&Eu(ye))continue;Z=!1,i=ye|1&i}}return Eu(i)||Z}function Eu(t){return 0==(1&t)}function mx(t,n,e,i){if(null===n)return-1;let w=0;if(i||!e){let E=!1;for(;w<n.length;){const Z=n[w];if(Z===t)return w;if(3===Z||6===Z)E=!0;else{if(1===Z||2===Z){let se=n[++w];for(;"string"==typeof se;)se=n[++w];continue}if(4===Z)break;if(0===Z){w+=4;continue}}w+=E?1:2}return-1}return function up(t,n){let e=t.indexOf(4);if(e>-1)for(e++;e<t.length;){const i=t[e];if("number"==typeof i)return-1;if(i===n)return e;e++}return-1}(n,t)}function Sg(t,n,e=!1){for(let i=0;i<n.length;i++)if(b1(t,n[i],e))return!0;return!1}function cp(t,n){e:for(let e=0;e<n.length;e++){const i=n[e];if(t.length===i.length){for(let w=0;w<t.length;w++)if(t[w]!==i[w])continue e;return!0}}return!1}function Cf(t,n){return t?":not("+n.trim()+")":n}function _1(t){let n=t[0],e=1,i=2,w="",E=!1;for(;e<t.length;){let Z=t[e];if("string"==typeof Z)if(2&i){const se=t[++e];w+="["+Z+(se.length>0?'="'+se+'"':"")+"]"}else 8&i?w+="."+Z:4&i&&(w+=" "+Z);else""!==w&&!Eu(Z)&&(n+=Cf(E,w),w=""),i=Z,E=E||!Eu(i);e++}return""!==w&&(n+=Cf(E,w)),n}const Xo={};function Xt(t){Eg(Mo(),Ii(),Wt()+t,!1)}function Eg(t,n,e,i){if(!i)if(3==(3&n[2])){const E=t.preOrderCheckHooks;null!==E&&Ie(n,E,e)}else{const E=t.preOrderHooks;null!==E&&Re(n,E,0,e)}Jt(e)}function Lg(t,n=null,e=null,i){const w=_y(t,n,e,i);return w.resolveInjectorInitializers(),w}function _y(t,n=null,e=null,i,w=new Set){const E=[e||io,Gl(t)];return i=i||("object"==typeof t?void 0:Hn(t)),new lm(E,n||vf(),i||null,w)}let vl=(()=>{class t{static create(e,i){if(Array.isArray(e))return Lg({name:""},i,e,"");{const w=e.name??"";return Lg({name:w},e.parent,e.providers,w)}}}return t.THROW_IF_NOT_FOUND=Yp,t.NULL=new Ss,t.\u0275prov=Vn({token:t,providedIn:"any",factory:()=>Qi(Dl)}),t.__NG_ELEMENT_ID__=-1,t})();function Un(t,n=Xi.Default){const e=Ii();return null===e?Qi(t,n):Co(ro(),e,Mr(t),n)}function xx(){throw new Error("invalid")}function E1(t,n){return t<<17|n<<2}function vh(t){return t>>17&32767}function wx(t){return 2|t}function kf(t){return(131068&t)>>2}function Cx(t,n){return-131069&t|n<<2}function kx(t){return 1|t}function G3(t,n){const e=t.contentQueries;if(null!==e)for(let i=0;i<e.length;i+=2){const w=e[i],E=e[i+1];if(-1!==E){const Z=t.data[E];ee(w),Z.contentQueries(2,n[E],E)}}}function I1(t,n,e,i,w,E,Z,se,ye,Ae,Ge){const Ke=n.blueprint.slice();return Ke[0]=w,Ke[2]=76|i,(null!==Ge||t&&1024&t[2])&&(Ke[2]|=1024),Au(Ke),Ke[3]=Ke[15]=t,Ke[8]=e,Ke[10]=Z||t&&t[10],Ke[11]=se||t&&t[11],Ke[12]=ye||t&&t[12]||null,Ke[9]=Ae||t&&t[9]||null,Ke[6]=E,Ke[20]=function og(){return Ju++}(),Ke[21]=Ge,Ke[16]=2==n.type?t[16]:Ke,Ke}function Ig(t,n,e,i,w){let E=t.data[n];if(null===E)E=Lx(t,n,e,i,w),function jl(){return Ba.lFrame.inI18n}()&&(E.flags|=64);else if(64&E.type){E.type=e,E.value=i,E.attrs=w;const Z=Mu();E.injectorIndex=null===Z?-1:Z.injectorIndex}return Jl(E,!0),E}function Lx(t,n,e,i,w){const E=vs(),Z=$s(),ye=t.data[n]=function mP(t,n,e,i,w,E){return{type:e,index:i,insertBeforeIndex:null,injectorIndex:n?n.injectorIndex:-1,directiveStart:-1,directiveEnd:-1,directiveStylingLast:-1,propertyBindings:null,flags:0,providerIndexes:0,value:w,attrs:E,mergedAttrs:null,localNames:null,initialInputs:void 0,inputs:null,outputs:null,tViews:null,next:null,projectionNext:null,child:null,parent:n,projection:null,styles:null,stylesWithoutHost:null,residualStyles:void 0,classes:null,classesWithoutHost:null,residualClasses:void 0,classBindings:0,styleBindings:0}}(0,Z?E:E&&E.parent,e,n,i,w);return null===t.firstChild&&(t.firstChild=ye),null!==E&&(Z?null==E.child&&null!==ye.parent&&(E.child=ye):null===E.next&&(E.next=ye)),ye}function Rg(t,n,e,i){if(0===e)return-1;const w=n.length;for(let E=0;E<e;E++)n.push(i),t.blueprint.push(i),t.data.push(null);return w}function Ix(t,n,e){Te(n);try{const i=t.viewQuery;null!==i&&jx(1,i,e);const w=t.template;null!==w&&U3(t,n,w,1,e),t.firstCreatePass&&(t.firstCreatePass=!1),t.staticContentQueries&&G3(t,n),t.staticViewQueries&&jx(2,t.viewQuery,e);const E=t.components;null!==E&&function hP(t,n){for(let e=0;e<n.length;e++)PP(t,n[e])}(n,E)}catch(i){throw t.firstCreatePass&&(t.incompleteFirstPass=!0,t.firstCreatePass=!1),i}finally{n[2]&=-5,Mt()}}function R1(t,n,e,i){const w=n[2];if(128!=(128&w)){Te(n);try{Au(n),function xc(t){return Ba.lFrame.bindingIndex=t}(t.bindingStartIndex),null!==e&&U3(t,n,e,2,i);const Z=3==(3&w);if(Z){const Ae=t.preOrderCheckHooks;null!==Ae&&Ie(n,Ae,null)}else{const Ae=t.preOrderHooks;null!==Ae&&Re(n,Ae,0,null),Ve(n,0)}if(function SP(t){for(let n=Bh(t);null!==n;n=Y0(n)){if(!n[2])continue;const e=n[9];for(let i=0;i<e.length;i++){const w=e[i],E=w[3];0==(512&w[2])&&Sc(E,1),w[2]|=512}}}(n),function DP(t){for(let n=Bh(t);null!==n;n=Y0(n))for(let e=10;e<n.length;e++){const i=n[e],w=i[1];as(i)&&R1(w,i,w.template,i[8])}}(n),null!==t.contentQueries&&G3(t,n),Z){const Ae=t.contentCheckHooks;null!==Ae&&Ie(n,Ae)}else{const Ae=t.contentHooks;null!==Ae&&Re(n,Ae,1),Ve(n,1)}!function cP(t,n){const e=t.hostBindingOpCodes;if(null!==e)try{for(let i=0;i<e.length;i++){const w=e[i];if(w<0)Jt(~w);else{const E=w,Z=e[++i],se=e[++i];sh(Z,E),se(2,n[E])}}}finally{Jt(-1)}}(t,n);const se=t.components;null!==se&&function dP(t,n){for(let e=0;e<n.length;e++)EP(t,n[e])}(n,se);const ye=t.viewQuery;if(null!==ye&&jx(2,ye,i),Z){const Ae=t.viewCheckHooks;null!==Ae&&Ie(n,Ae)}else{const Ae=t.viewHooks;null!==Ae&&Re(n,Ae,2),Ve(n,2)}!0===t.firstUpdatePass&&(t.firstUpdatePass=!1),n[2]&=-41,512&n[2]&&(n[2]&=-513,Sc(n[3],-1))}finally{Mt()}}}function U3(t,n,e,i,w){const E=Wt(),Z=2&i;try{Jt(-1),Z&&n.length>22&&Eg(t,n,22,!1),e(i,w)}finally{Jt(E)}}function W3(t,n,e){if(gs(n)){const w=n.directiveEnd;for(let E=n.directiveStart;E<w;E++){const Z=t.data[E];Z.contentQueries&&Z.contentQueries(1,e[E],E)}}}function Rx(t,n,e){!Kc()||(function _P(t,n,e,i){const w=e.directiveStart,E=e.directiveEnd;t.firstCreatePass||to(e,n),kc(i,n);const Z=e.initialInputs;for(let se=w;se<E;se++){const ye=t.data[se],Ae=ys(ye);Ae&&AP(n,e,ye);const Ge=fi(n,t,se,e);kc(Ge,n),null!==Z&&MP(0,se-w,Ge,ye,0,Z),Ae&&(Po(e.index,n)[8]=Ge)}}(t,n,e,js(e,n)),128==(128&e.flags)&&function xP(t,n,e){const i=e.directiveStart,w=e.directiveEnd,E=e.index,Z=function ve(){return Ba.lFrame.currentDirectiveIndex}();try{Jt(E);for(let se=i;se<w;se++){const ye=t.data[se],Ae=n[se];B(se),(null!==ye.hostBindings||0!==ye.hostVars||null!==ye.hostAttrs)&&X3(ye,Ae)}}finally{Jt(-1),B(Z)}}(t,n,e))}function Ox(t,n,e=js){const i=n.localNames;if(null!==i){let w=n.index+1;for(let E=0;E<i.length;E+=2){const Z=i[E+1],se=-1===Z?e(n,t):t[Z];t[w++]=se}}}function q3(t){const n=t.tView;return null===n||n.incompleteFirstPass?t.tView=Fx(1,null,t.template,t.decls,t.vars,t.directiveDefs,t.pipeDefs,t.viewQuery,t.schemas,t.consts):n}function Fx(t,n,e,i,w,E,Z,se,ye,Ae){const Ge=22+i,Ke=Ge+w,ht=function fP(t,n){const e=[];for(let i=0;i<n;i++)e.push(i<t?null:Xo);return e}(Ge,Ke),wt="function"==typeof Ae?Ae():Ae;return ht[1]={type:t,blueprint:ht,template:e,queries:null,viewQuery:se,declTNode:n,data:ht.slice().fill(null,Ge),bindingStartIndex:Ge,expandoStartIndex:Ke,hostBindingOpCodes:null,firstCreatePass:!0,firstUpdatePass:!0,staticViewQueries:!1,staticContentQueries:!1,preOrderHooks:null,preOrderCheckHooks:null,contentHooks:null,contentCheckHooks:null,viewHooks:null,viewCheckHooks:null,destroyHooks:null,cleanup:null,contentQueries:null,components:null,directiveRegistry:"function"==typeof E?E():E,pipeRegistry:"function"==typeof Z?Z():Z,firstChild:null,schemas:ye,consts:wt,incompleteFirstPass:!1}}function K3(t,n,e,i){const w=rk(n);null===e?w.push(i):(w.push(e),t.firstCreatePass&&ik(t).push(i,w.length-1))}function J3(t,n,e){for(let i in t)if(t.hasOwnProperty(i)){const w=t[i];(e=null===e?{}:e).hasOwnProperty(i)?e[i].push(n,w):e[i]=[n,w]}return e}function Y3(t,n){const i=n.directiveEnd,w=t.data,E=n.attrs,Z=[];let se=null,ye=null;for(let Ae=n.directiveStart;Ae<i;Ae++){const Ge=w[Ae],Ke=Ge.inputs,ht=null===E||Oc(n)?null:TP(Ke,E);Z.push(ht),se=J3(Ke,Ae,se),ye=J3(Ge.outputs,Ae,ye)}null!==se&&(se.hasOwnProperty("class")&&(n.flags|=16),se.hasOwnProperty("style")&&(n.flags|=32)),n.initialInputs=Z,n.inputs=se,n.outputs=ye}function Ed(t,n,e,i,w,E,Z,se){const ye=js(n,e);let Ge,Ae=n.inputs;!se&&null!=Ae&&(Ge=Ae[i])?(Vx(t,e,Ge,i,w),us(n)&&Z3(e,n.index)):3&n.type&&(i=function gP(t){return"class"===t?"className":"for"===t?"htmlFor":"formaction"===t?"formAction":"innerHtml"===t?"innerHTML":"readonly"===t?"readOnly":"tabindex"===t?"tabIndex":t}(i),w=null!=Z?Z(w,n.value||"",i):w,E.setProperty(ye,i,w))}function Z3(t,n){const e=Po(n,t);16&e[2]||(e[2]|=32)}function Bx(t,n,e,i){let w=!1;if(Kc()){const E=function wP(t,n,e){const i=t.directiveRegistry;let w=null;if(i)for(let E=0;E<i.length;E++){const Z=i[E];Sg(e,Z.selectors,!1)&&(w||(w=[]),Ll(to(e,n),t,Z.type),ys(Z)?(Q3(t,e),w.unshift(Z)):w.push(Z))}return w}(t,n,e),Z=null===i?null:{"":-1};if(null!==E){w=!0,ek(e,t.data.length,E.length);for(let Ge=0;Ge<E.length;Ge++){const Ke=E[Ge];Ke.providersResolver&&Ke.providersResolver(Ke)}let se=!1,ye=!1,Ae=Rg(t,n,E.length,null);for(let Ge=0;Ge<E.length;Ge++){const Ke=E[Ge];e.mergedAttrs=Lr(e.mergedAttrs,Ke.hostAttrs),tk(t,e,n,Ae,Ke),kP(Ae,Ke,Z),null!==Ke.contentQueries&&(e.flags|=8),(null!==Ke.hostBindings||null!==Ke.hostAttrs||0!==Ke.hostVars)&&(e.flags|=128);const ht=Ke.type.prototype;!se&&(ht.ngOnChanges||ht.ngOnInit||ht.ngDoCheck)&&((t.preOrderHooks||(t.preOrderHooks=[])).push(e.index),se=!0),!ye&&(ht.ngOnChanges||ht.ngDoCheck)&&((t.preOrderCheckHooks||(t.preOrderCheckHooks=[])).push(e.index),ye=!0),Ae++}Y3(t,e)}Z&&function CP(t,n,e){if(n){const i=t.localNames=[];for(let w=0;w<n.length;w+=2){const E=e[n[w+1]];if(null==E)throw new Dr(-301,!1);i.push(n[w],E)}}}(e,i,Z)}return e.mergedAttrs=Lr(e.mergedAttrs,e.attrs),w}function $3(t,n,e,i,w,E){const Z=E.hostBindings;if(Z){let se=t.hostBindingOpCodes;null===se&&(se=t.hostBindingOpCodes=[]);const ye=~n.index;(function bP(t){let n=t.length;for(;n>0;){const e=t[--n];if("number"==typeof e&&e<0)return e}return 0})(se)!=ye&&se.push(ye),se.push(i,w,Z)}}function X3(t,n){null!==t.hostBindings&&t.hostBindings(1,n)}function Q3(t,n){n.flags|=2,(t.components||(t.components=[])).push(n.index)}function kP(t,n,e){if(e){if(n.exportAs)for(let i=0;i<n.exportAs.length;i++)e[n.exportAs[i]]=t;ys(n)&&(e[""]=t)}}function ek(t,n,e){t.flags|=1,t.directiveStart=n,t.directiveEnd=n+e,t.providerIndexes=n}function tk(t,n,e,i,w){t.data[i]=w;const E=w.factory||(w.factory=ba(w.type)),Z=new _n(E,ys(w),Un);t.blueprint[i]=Z,e[i]=Z,$3(t,n,0,i,Rg(t,e,w.hostVars,Xo),w)}function AP(t,n,e){const i=js(n,t),w=q3(e),E=t[10],Z=O1(t,I1(t,w,null,e.onPush?32:16,i,n,E,E.createRenderer(i,e),null,null,null));t[n.index]=Z}function Nx(t,n,e,i,w,E,Z){if(null==E)t.removeAttribute(n,w,e);else{const se=null==Z?Wr(E):Z(E,i||"",w);t.setAttribute(n,w,se,e)}}function MP(t,n,e,i,w,E){const Z=E[n];if(null!==Z){const se=i.setInput;for(let ye=0;ye<Z.length;){const Ae=Z[ye++],Ge=Z[ye++],Ke=Z[ye++];null!==se?i.setInput(e,Ke,Ae,Ge):e[Ge]=Ke}}}function TP(t,n){let e=null,i=0;for(;i<n.length;){const w=n[i];if(0!==w)if(5!==w){if("number"==typeof w)break;t.hasOwnProperty(w)&&(null===e&&(e=[]),e.push(w,t[w],n[i+1])),i+=2}else i+=2;else i+=4}return e}function nk(t,n,e,i){return new Array(t,!0,!1,n,null,0,i,e,null,null)}function EP(t,n){const e=Po(n,t);if(as(e)){const i=e[1];48&e[2]?R1(i,e,i.template,e[8]):e[5]>0&&zx(e)}}function zx(t){for(let i=Bh(t);null!==i;i=Y0(i))for(let w=10;w<i.length;w++){const E=i[w];if(as(E))if(512&E[2]){const Z=E[1];R1(Z,E,Z.template,E[8])}else E[5]>0&&zx(E)}const e=t[1].components;if(null!==e)for(let i=0;i<e.length;i++){const w=Po(e[i],t);as(w)&&w[5]>0&&zx(w)}}function PP(t,n){const e=Po(n,t),i=e[1];(function LP(t,n){for(let e=n.length;e<t.blueprint.length;e++)n.push(t.blueprint[e])})(i,e),Ix(i,e,e[8])}function O1(t,n){return t[13]?t[14][4]=n:t[13]=n,t[14]=n,n}function Hx(t){for(;t;){t[2]|=32;const n=Fh(t);if(ll(t)&&!n)return t;t=n}return null}function F1(t,n,e,i=!0){const w=n[10];w.begin&&w.begin();try{R1(t,n,t.template,e)}catch(Z){throw i&&ok(n,Z),Z}finally{w.end&&w.end()}}function jx(t,n,e){ee(0),n(t,e)}function rk(t){return t[7]||(t[7]=[])}function ik(t){return t.cleanup||(t.cleanup=[])}function ok(t,n){const e=t[9],i=e?e.get(yl,null):null;i&&i.handleError(n)}function Vx(t,n,e,i,w){for(let E=0;E<e.length;){const Z=e[E++],se=e[E++],ye=n[Z],Ae=t.data[Z];null!==Ae.setInput?Ae.setInput(ye,w,i,se):ye[se]=w}}function Af(t,n,e){const i=Ms(n,t);Z0(t[11],i,e)}function B1(t,n,e){let i=e?t.styles:null,w=e?t.classes:null,E=0;if(null!==n)for(let Z=0;Z<n.length;Z++){const se=n[Z];"number"==typeof se?E=se:1==E?w=rr(w,se):2==E&&(i=rr(i,se+": "+n[++Z]+";"))}e?t.styles=i:t.stylesWithoutHost=i,e?t.classes=w:t.classesWithoutHost=w}function N1(t,n,e,i,w=!1){for(;null!==e;){const E=n[e.index];if(null!==E&&i.push(is(E)),Qo(E))for(let se=10;se<E.length;se++){const ye=E[se],Ae=ye[1].firstChild;null!==Ae&&N1(ye[1],ye,Ae,i)}const Z=e.type;if(8&Z)N1(t,n,e.child,i);else if(32&Z){const se=cg(e,n);let ye;for(;ye=se();)i.push(ye)}else if(16&Z){const se=ry(n,e);if(Array.isArray(se))i.push(...se);else{const ye=Fh(n[16]);N1(ye[1],ye,se,i,!0)}}e=w?e.projectionNext:e.next}return i}class Cy{constructor(n,e){this._lView=n,this._cdRefInjectingView=e,this._appRef=null,this._attachedToViewContainer=!1}get rootNodes(){const n=this._lView,e=n[1];return N1(e,n,e.firstChild,[])}get context(){return this._lView[8]}set context(n){this._lView[8]=n}get destroyed(){return 128==(128&this._lView[2])}destroy(){if(this._appRef)this._appRef.detachView(this);else if(this._attachedToViewContainer){const n=this._lView[3];if(Qo(n)){const e=n[8],i=e?e.indexOf(this):-1;i>-1&&(Nh(n,i),Ym(e,i))}this._attachedToViewContainer=!1}Zf(this._lView[1],this._lView)}onDestroy(n){K3(this._lView[1],this._lView,null,n)}markForCheck(){Hx(this._cdRefInjectingView||this._lView)}detach(){this._lView[2]&=-65}reattach(){this._lView[2]|=64}detectChanges(){F1(this._lView[1],this._lView,this.context)}checkNoChanges(){}attachToViewContainerRef(){if(this._appRef)throw new Dr(902,!1);this._attachedToViewContainer=!0}detachFromAppRef(){this._appRef=null,function ox(t,n){Qf(t,n,n[11],2,null,null)}(this._lView[1],this._lView)}attachToAppRef(n){if(this._attachedToViewContainer)throw new Dr(902,!1);this._appRef=n}}class IP extends Cy{constructor(n){super(n),this._view=n}detectChanges(){const n=this._view;F1(n[1],n,n[8],!1)}checkNoChanges(){}get context(){return null}}class Gx extends Dd{constructor(n){super(),this.ngModule=n}resolveComponentFactory(n){const e=Io(n);return new ky(e,this.ngModule)}}function sk(t){const n=[];for(let e in t)t.hasOwnProperty(e)&&n.push({propName:t[e],templateName:e});return n}class OP{constructor(n,e){this.injector=n,this.parentInjector=e}get(n,e,i){const w=this.injector.get(n,Ag,i);return w!==Ag||e===Ag?w:this.parentInjector.get(n,e,i)}}class ky extends np{constructor(n,e){super(),this.componentDef=n,this.ngModule=e,this.componentType=n.type,this.selector=function x1(t){return t.map(_1).join(",")}(n.selectors),this.ngContentSelectors=n.ngContentSelectors?n.ngContentSelectors:[],this.isBoundToModule=!!e}get inputs(){return sk(this.componentDef.inputs)}get outputs(){return sk(this.componentDef.outputs)}create(n,e,i,w){let E=(w=w||this.ngModule)instanceof Td?w:w?.injector;E&&null!==this.componentDef.getStandaloneInjector&&(E=this.componentDef.getStandaloneInjector(E)||E);const Z=E?new OP(n,E):n,se=Z.get(kg,null);if(null===se)throw new Dr(407,!1);const ye=Z.get(m1,null),Ae=se.createRenderer(null,this.componentDef),Ge=this.componentDef.selectors[0][0]||"div",Ke=i?function pP(t,n,e){return t.selectRootElement(n,e===Ks.ShadowDom)}(Ae,i,this.componentDef.encapsulation):fg(Ae,Ge,function RP(t){const n=t.toLowerCase();return"svg"===n?"svg":"math"===n?"math":null}(Ge)),ht=this.componentDef.onPush?288:272,wt=Fx(0,null,null,1,0,null,null,null,null,null),an=I1(null,wt,null,ht,null,null,se,Ae,ye,Z,null);let Tn,$n;Te(an);try{const nr=function NP(t,n,e,i,w,E){const Z=e[1];e[22]=t;const ye=Ig(Z,22,2,"#host",null),Ae=ye.mergedAttrs=n.hostAttrs;null!==Ae&&(B1(ye,Ae,!0),null!==t&&(_r(w,t,Ae),null!==ye.classes&&dh(w,t,ye.classes),null!==ye.styles&&Hh(w,t,ye.styles)));const Ge=i.createRenderer(t,n),Ke=I1(e,q3(n),null,n.onPush?32:16,e[22],ye,i,Ge,E||null,null,null);return Z.firstCreatePass&&(Ll(to(ye,e),Z,n.type),Q3(Z,ye),ek(ye,e.length,1)),O1(e,Ke),e[22]=Ke}(Ke,this.componentDef,an,se,Ae);if(Ke)if(i)_r(Ae,Ke,["ng-version",py.full]);else{const{attrs:yr,classes:xr}=function w1(t){const n=[],e=[];let i=1,w=2;for(;i<t.length;){let E=t[i];if("string"==typeof E)2===w?""!==E&&n.push(E,t[++i]):8===w&&e.push(E);else{if(!Eu(w))break;w=E}i++}return{attrs:n,classes:e}}(this.componentDef.selectors[0]);yr&&_r(Ae,Ke,yr),xr&&xr.length>0&&dh(Ae,Ke,xr.join(" "))}if($n=Ls(wt,22),void 0!==e){const yr=$n.projection=[];for(let xr=0;xr<this.ngContentSelectors.length;xr++){const Jr=e[xr];yr.push(null!=Jr?Array.from(Jr):null)}}Tn=function zP(t,n,e,i){const w=e[1],E=function vP(t,n,e){const i=ro();t.firstCreatePass&&(e.providersResolver&&e.providersResolver(e),tk(t,i,n,Rg(t,n,1,null),e),Y3(t,i));const w=fi(n,t,i.directiveStart,i);kc(w,n);const E=js(i,n);return E&&kc(E,n),w}(w,e,n);if(t[8]=e[8]=E,null!==i)for(const se of i)se(E,n);if(n.contentQueries){const se=ro();n.contentQueries(1,E,se.directiveStart)}const Z=ro();return!w.firstCreatePass||null===n.hostBindings&&null===n.hostAttrs||(Jt(Z.index),$3(e[1],Z,0,Z.directiveStart,Z.directiveEnd,n),X3(n,E)),E}(nr,this.componentDef,an,[HP]),Ix(wt,an,null)}finally{Mt()}return new BP(this.componentType,Tn,gh($n,an),an,$n)}}class BP extends class wg{}{constructor(n,e,i,w,E){super(),this.location=i,this._rootLView=w,this._tNode=E,this.instance=e,this.hostView=this.changeDetectorRef=new IP(w),this.componentType=n}setInput(n,e){const i=this._tNode.inputs;let w;if(null!==i&&(w=i[n])){const E=this._rootLView;Vx(E[1],E,w,n,e),Z3(E,this._tNode.index)}}get injector(){return new Ho(this._tNode,this._rootLView)}destroy(){this.hostView.destroy()}onDestroy(n){this.hostView.onDestroy(n)}}function HP(){const t=ro();Sr(Ii()[1],t)}function bl(t){let n=function lk(t){return Object.getPrototypeOf(t.prototype).constructor}(t.type),e=!0;const i=[t];for(;n;){let w;if(ys(t))w=n.\u0275cmp||n.\u0275dir;else{if(n.\u0275cmp)throw new Dr(903,!1);w=n.\u0275dir}if(w){if(e){i.push(w);const Z=t;Z.inputs=Ux(t.inputs),Z.declaredInputs=Ux(t.declaredInputs),Z.outputs=Ux(t.outputs);const se=w.hostBindings;se&&UP(t,se);const ye=w.viewQuery,Ae=w.contentQueries;if(ye&&VP(t,ye),Ae&&GP(t,Ae),On(t.inputs,w.inputs),On(t.declaredInputs,w.declaredInputs),On(t.outputs,w.outputs),ys(w)&&w.data.animation){const Ge=t.data;Ge.animation=(Ge.animation||[]).concat(w.data.animation)}}const E=w.features;if(E)for(let Z=0;Z<E.length;Z++){const se=E[Z];se&&se.ngInherit&&se(t),se===bl&&(e=!1)}}n=Object.getPrototypeOf(n)}!function jP(t){let n=0,e=null;for(let i=t.length-1;i>=0;i--){const w=t[i];w.hostVars=n+=w.hostVars,w.hostAttrs=Lr(w.hostAttrs,e=Lr(e,w.hostAttrs))}}(i)}function Ux(t){return t===xo?{}:t===io?[]:t}function VP(t,n){const e=t.viewQuery;t.viewQuery=e?(i,w)=>{n(i,w),e(i,w)}:n}function GP(t,n){const e=t.contentQueries;t.contentQueries=e?(i,w,E)=>{n(i,w,E),e(i,w,E)}:n}function UP(t,n){const e=t.hostBindings;t.hostBindings=e?(i,w)=>{n(i,w),e(i,w)}:n}let z1=null;function ym(){if(!z1){const t=Na.Symbol;if(t&&t.iterator)z1=t.iterator;else{const n=Object.getOwnPropertyNames(Map.prototype);for(let e=0;e<n.length;++e){const i=n[e];"entries"!==i&&"size"!==i&&Map.prototype[i]===Map.prototype.entries&&(z1=i)}}}return z1}function Ay(t){return!!Wx(t)&&(Array.isArray(t)||!(t instanceof Map)&&ym()in t)}function Wx(t){return null!==t&&("function"==typeof t||"object"==typeof t)}function Wh(t,n,e){return t[n]=e}function My(t,n){return t[n]}function Yc(t,n,e){return!Object.is(t[n],e)&&(t[n]=e,!0)}function vm(t,n,e,i){const w=Yc(t,n,e);return Yc(t,n+1,i)||w}function H1(t,n,e,i,w){const E=vm(t,n,e,i);return Yc(t,n+2,w)||E}function qd(t,n,e,i,w,E){const Z=vm(t,n,e,i);return vm(t,n+2,w,E)||Z}function _l(t,n,e,i){const w=Ii();return Yc(w,Ec(),n)&&(Mo(),function Uh(t,n,e,i,w,E){const Z=js(t,n);Nx(n[11],Z,E,t.value,e,i,w)}(Ft(),w,t,n,e,i)),_l}function Fg(t,n,e,i){return Yc(t,Ec(),e)?n+Wr(e)+i:Xo}function Bg(t,n,e,i,w,E){const se=vm(t,uc(),e,w);return vu(2),se?n+Wr(e)+i+Wr(w)+E:Xo}function wr(t,n,e,i,w,E,Z,se){const ye=Ii(),Ae=Mo(),Ge=t+22,Ke=Ae.firstCreatePass?function XP(t,n,e,i,w,E,Z,se,ye){const Ae=n.consts,Ge=Ig(n,t,4,Z||null,ru(Ae,se));Bx(n,e,Ge,ru(Ae,ye)),Sr(n,Ge);const Ke=Ge.tViews=Fx(2,Ge,i,w,E,n.directiveRegistry,n.pipeRegistry,null,n.schemas,Ae);return null!==n.queries&&(n.queries.template(n,Ge),Ke.queries=n.queries.embeddedTView(Ge)),Ge}(Ge,Ae,ye,n,e,i,w,E,Z):Ae.data[Ge];Jl(Ke,!1);const ht=ye[11].createComment("");Xf(Ae,ye,ht,Ke),kc(ht,ye),O1(ye,ye[Ge]=nk(ht,ye,ht,Ke)),es(Ke)&&Rx(Ae,ye,Ke),null!=Z&&Ox(ye,Ke,se)}function Xu(t){return Vs(function Jc(){return Ba.lFrame.contextLView}(),22+t)}function yn(t,n,e){const i=Ii();return Yc(i,Ec(),n)&&Ed(Mo(),Ft(),i,t,n,i[11],e,!1),yn}function qx(t,n,e,i,w){const Z=w?"class":"style";Vx(t,e,n.inputs[Z],Z,i)}function _t(t,n,e,i){const w=Ii(),E=Mo(),Z=22+t,se=w[11],ye=w[Z]=fg(se,n,function or(){return Ba.lFrame.currentNamespace}()),Ae=E.firstCreatePass?function eL(t,n,e,i,w,E,Z){const se=n.consts,Ae=Ig(n,t,2,w,ru(se,E));return Bx(n,e,Ae,ru(se,Z)),null!==Ae.attrs&&B1(Ae,Ae.attrs,!1),null!==Ae.mergedAttrs&&B1(Ae,Ae.mergedAttrs,!0),null!==n.queries&&n.queries.elementStart(n,Ae),Ae}(Z,E,w,0,n,e,i):E.data[Z];Jl(Ae,!0);const Ge=Ae.mergedAttrs;null!==Ge&&_r(se,ye,Ge);const Ke=Ae.classes;null!==Ke&&dh(se,ye,Ke);const ht=Ae.styles;return null!==ht&&Hh(se,ye,ht),64!=(64&Ae.flags)&&Xf(E,w,ye,Ae),0===function oc(){return Ba.lFrame.elementDepthCount}()&&kc(ye,w),function Pa(){Ba.lFrame.elementDepthCount++}(),es(Ae)&&(Rx(E,w,Ae),W3(E,Ae,w)),null!==i&&Ox(w,Ae),_t}function mt(){let t=ro();$s()?sc():(t=t.parent,Jl(t,!1));const n=t;!function Ya(){Ba.lFrame.elementDepthCount--}();const e=Mo();return e.firstCreatePass&&(Sr(e,t),gs(t)&&e.queries.elementEnd(t)),null!=n.classesWithoutHost&&function Vr(t){return 0!=(16&t.flags)}(n)&&qx(e,n,Ii(),n.classesWithoutHost,!0),null!=n.stylesWithoutHost&&function ti(t){return 0!=(32&t.flags)}(n)&&qx(e,n,Ii(),n.stylesWithoutHost,!1),mt}function Bi(t,n,e,i){return _t(t,n,e,i),mt(),Bi}function fs(t,n,e){const i=Ii(),w=Mo(),E=t+22,Z=w.firstCreatePass?function tL(t,n,e,i,w){const E=n.consts,Z=ru(E,i),se=Ig(n,t,8,"ng-container",Z);return null!==Z&&B1(se,Z,!0),Bx(n,e,se,ru(E,w)),null!==n.queries&&n.queries.elementStart(n,se),se}(E,w,i,n,e):w.data[E];Jl(Z,!0);const se=i[E]=i[11].createComment("");return Xf(w,i,se,Z),kc(se,i),es(Z)&&(Rx(w,i,Z),W3(w,Z,i)),null!=e&&Ox(i,Z),fs}function ps(){let t=ro();const n=Mo();return $s()?sc():(t=t.parent,Jl(t,!1)),n.firstCreatePass&&(Sr(n,t),gs(t)&&n.queries.elementEnd(t)),ps}function Kx(t,n,e){return fs(t,n,e),ps(),Kx}function Ma(){return Ii()}function Ty(t){return!!t&&"function"==typeof t.then}const Jx=function vk(t){return!!t&&"function"==typeof t.subscribe};function sr(t,n,e,i){const w=Ii(),E=Mo(),Z=ro();return function _k(t,n,e,i,w,E,Z,se){const ye=es(i),Ge=t.firstCreatePass&&ik(t),Ke=n[8],ht=rk(n);let wt=!0;if(3&i.type||se){const $n=js(i,n),nr=se?se($n):$n,yr=ht.length,xr=se?ai=>se(is(ai[i.index])):i.index;let Jr=null;if(!se&&ye&&(Jr=function nL(t,n,e,i){const w=t.cleanup;if(null!=w)for(let E=0;E<w.length-1;E+=2){const Z=w[E];if(Z===e&&w[E+1]===i){const se=n[7],ye=w[E+2];return se.length>ye?se[ye]:null}"string"==typeof Z&&(E+=2)}return null}(t,n,w,i.index)),null!==Jr)(Jr.__ngLastListenerFn__||Jr).__ngNextListenerFn__=E,Jr.__ngLastListenerFn__=E,wt=!1;else{E=wk(i,n,Ke,E,!1);const ai=e.listen(nr,w,E);ht.push(E,ai),Ge&&Ge.push(w,xr,yr,yr+1)}}else E=wk(i,n,Ke,E,!1);const an=i.outputs;let Tn;if(wt&&null!==an&&(Tn=an[w])){const $n=Tn.length;if($n)for(let nr=0;nr<$n;nr+=2){const zi=n[Tn[nr]][Tn[nr+1]].subscribe(E),Ki=ht.length;ht.push(E,zi),Ge&&Ge.push(w,i.index,Ki,-(Ki+1))}}}(E,w,w[11],Z,t,n,0,i),sr}function xk(t,n,e,i){try{return!1!==e(i)}catch(w){return ok(t,w),!1}}function wk(t,n,e,i,w){return function E(Z){if(Z===Function)return i;Hx(2&t.flags?Po(t.index,n):n);let ye=xk(n,0,i,Z),Ae=E.__ngNextListenerFn__;for(;Ae;)ye=xk(n,0,Ae,Z)&&ye,Ae=Ae.__ngNextListenerFn__;return w&&!1===ye&&(Z.preventDefault(),Z.returnValue=!1),ye}}function Zn(t=1){return function Gt(t){return(Ba.lFrame.contextLView=function Zt(t,n){for(;t>0;)n=n[15],t--;return n}(t,Ba.lFrame.contextLView))[8]}(t)}function rL(t,n){let e=null;const i=function wf(t){const n=t.attrs;if(null!=n){const e=n.indexOf(5);if(0==(1&e))return n[e+1]}return null}(t);for(let w=0;w<n.length;w++){const E=n[w];if("*"!==E){if(null===i?Sg(t,E,!0):cp(i,E))return w}else e=w}return e}function bm(t){const n=Ii()[16][6];if(!n.projection){const i=n.projection=zd(t?t.length:1,null),w=i.slice();let E=n.child;for(;null!==E;){const Z=t?rL(E,t):0;null!==Z&&(w[Z]?w[Z].projectionNext=E:i[Z]=E,w[Z]=E),E=E.next}}}function _m(t,n=0,e){const i=Ii(),w=Mo(),E=Ig(w,22+t,16,null,e||null);null===E.projection&&(E.projection=n),sc(),64!=(64&E.flags)&&function f1(t,n,e){iy(n[11],0,n,e,pf(t,e,n),ey(e.parent||n[6],e,n))}(w,i,E)}function Kd(t,n,e){return Hu(t,"",n,"",e),Kd}function Hu(t,n,e,i,w){const E=Ii(),Z=Fg(E,n,e,i);return Z!==Xo&&Ed(Mo(),Ft(),E,t,Z,E[11],w,!1),Hu}function Yx(t,n,e,i,w,E,Z){const se=Ii(),ye=Bg(se,n,e,i,w,E);return ye!==Xo&&Ed(Mo(),Ft(),se,t,ye,se[11],Z,!1),Yx}function Ek(t,n,e,i,w){const E=t[e+1],Z=null===n;let se=i?vh(E):kf(E),ye=!1;for(;0!==se&&(!1===ye||Z);){const Ge=t[se+1];oL(t[se],n)&&(ye=!0,t[se+1]=i?kx(Ge):wx(Ge)),se=i?vh(Ge):kf(Ge)}ye&&(t[e+1]=i?wx(E):kx(E))}function oL(t,n){return null===t||null==n||(Array.isArray(t)?t[1]:t)===n||!(!Array.isArray(t)||"string"!=typeof n)&&lf(t,n)>=0}const fc={textEnd:0,key:0,keyEnd:0,value:0,valueEnd:0};function Pk(t){return t.substring(fc.key,fc.keyEnd)}function sL(t){return t.substring(fc.value,fc.valueEnd)}function Lk(t,n){const e=fc.textEnd;return e===n?-1:(n=fc.keyEnd=function cL(t,n,e){for(;n<e&&t.charCodeAt(n)>32;)n++;return n}(t,fc.key=n,e),Ug(t,n,e))}function Ik(t,n){const e=fc.textEnd;let i=fc.key=Ug(t,n,e);return e===i?-1:(i=fc.keyEnd=function dL(t,n,e){let i;for(;n<e&&(45===(i=t.charCodeAt(n))||95===i||(-33&i)>=65&&(-33&i)<=90||i>=48&&i<=57);)n++;return n}(t,i,e),i=Ok(t,i,e),i=fc.value=Ug(t,i,e),i=fc.valueEnd=function hL(t,n,e){let i=-1,w=-1,E=-1,Z=n,se=Z;for(;Z<e;){const ye=t.charCodeAt(Z++);if(59===ye)return se;34===ye||39===ye?se=Z=Fk(t,ye,Z,e):n===Z-4&&85===E&&82===w&&76===i&&40===ye?se=Z=Fk(t,41,Z,e):ye>32&&(se=Z),E=w,w=i,i=-33&ye}return se}(t,i,e),Ok(t,i,e))}function Rk(t){fc.key=0,fc.keyEnd=0,fc.value=0,fc.valueEnd=0,fc.textEnd=t.length}function Ug(t,n,e){for(;n<e&&t.charCodeAt(n)<=32;)n++;return n}function Ok(t,n,e,i){return(n=Ug(t,n,e))<e&&n++,n}function Fk(t,n,e,i){let w=-1,E=e;for(;E<i;){const Z=t.charCodeAt(E++);if(Z==n&&92!==w)return E;w=92==Z&&92===w?0:Z}throw new Error}function Ql(t,n,e){return _h(t,n,e,!1),Ql}function Il(t,n){return _h(t,n,null,!0),Il}function fL(t,n){for(let e=function uL(t){return Rk(t),Ik(t,Ug(t,0,fc.textEnd))}(n);e>=0;e=Ik(n,e))zk(t,Pk(n),sL(n))}function Fc(t){xh(dc,qh,t,!0)}function qh(t,n){for(let e=function lL(t){return Rk(t),Lk(t,Ug(t,0,fc.textEnd))}(n);e>=0;e=Lk(n,e))dc(t,Pk(n),!0)}function _h(t,n,e,i){const w=Ii(),E=Mo(),Z=vu(2);E.firstUpdatePass&&Nk(E,t,Z,i),n!==Xo&&Yc(w,Z,n)&&Hk(E,E.data[Wt()],w,w[11],t,w[Z+1]=function _L(t,n){return null==t||("string"==typeof n?t+=n:"object"==typeof t&&(t=Hn(je(t)))),t}(n,e),i,Z)}function xh(t,n,e,i){const w=Mo(),E=vu(2);w.firstUpdatePass&&Nk(w,null,E,i);const Z=Ii();if(e!==Xo&&Yc(Z,E,e)){const se=w.data[Wt()];if(Vk(se,i)&&!Bk(w,E)){let ye=i?se.classesWithoutHost:se.stylesWithoutHost;null!==ye&&(e=rr(ye,e||"")),qx(w,se,Z,e,i)}else!function bL(t,n,e,i,w,E,Z,se){w===Xo&&(w=io);let ye=0,Ae=0,Ge=0<w.length?w[0]:null,Ke=0<E.length?E[0]:null;for(;null!==Ge||null!==Ke;){const ht=ye<w.length?w[ye+1]:void 0,wt=Ae<E.length?E[Ae+1]:void 0;let Tn,an=null;Ge===Ke?(ye+=2,Ae+=2,ht!==wt&&(an=Ke,Tn=wt)):null===Ke||null!==Ge&&Ge<Ke?(ye+=2,an=Ge):(Ae+=2,an=Ke,Tn=wt),null!==an&&Hk(t,n,e,i,an,Tn,Z,se),Ge=ye<w.length?w[ye]:null,Ke=Ae<E.length?E[Ae]:null}}(w,se,Z,Z[11],Z[E+1],Z[E+1]=function vL(t,n,e){if(null==e||""===e)return io;const i=[],w=je(e);if(Array.isArray(w))for(let E=0;E<w.length;E++)t(i,w[E],!0);else if("object"==typeof w)for(const E in w)w.hasOwnProperty(E)&&t(i,E,w[E]);else"string"==typeof w&&n(i,w);return i}(t,n,e),i,E)}}function Bk(t,n){return n>=t.expandoStartIndex}function Nk(t,n,e,i){const w=t.data;if(null===w[e+1]){const E=w[Wt()],Z=Bk(t,e);Vk(E,i)&&null===n&&!Z&&(n=!1),n=function pL(t,n,e,i){const w=function V(t){const n=Ba.lFrame.currentDirectiveIndex;return-1===n?null:t[n]}(t);let E=i?n.residualClasses:n.residualStyles;if(null===w)0===(i?n.classBindings:n.styleBindings)&&(e=Dy(e=Zx(null,t,n,e,i),n.attrs,i),E=null);else{const Z=n.directiveStylingLast;if(-1===Z||t[Z]!==w)if(e=Zx(w,t,n,e,i),null===E){let ye=function mL(t,n,e){const i=e?n.classBindings:n.styleBindings;if(0!==kf(i))return t[vh(i)]}(t,n,i);void 0!==ye&&Array.isArray(ye)&&(ye=Zx(null,t,n,ye[1],i),ye=Dy(ye,n.attrs,i),function gL(t,n,e,i){t[vh(e?n.classBindings:n.styleBindings)]=i}(t,n,i,ye))}else E=function yL(t,n,e){let i;const w=n.directiveEnd;for(let E=1+n.directiveStylingLast;E<w;E++)i=Dy(i,t[E].hostAttrs,e);return Dy(i,n.attrs,e)}(t,n,i)}return void 0!==E&&(i?n.residualClasses=E:n.residualStyles=E),e}(w,E,n,i),function iL(t,n,e,i,w,E){let Z=E?n.classBindings:n.styleBindings,se=vh(Z),ye=kf(Z);t[i]=e;let Ge,Ae=!1;if(Array.isArray(e)){const Ke=e;Ge=Ke[1],(null===Ge||lf(Ke,Ge)>0)&&(Ae=!0)}else Ge=e;if(w)if(0!==ye){const ht=vh(t[se+1]);t[i+1]=E1(ht,se),0!==ht&&(t[ht+1]=Cx(t[ht+1],i)),t[se+1]=function eP(t,n){return 131071&t|n<<17}(t[se+1],i)}else t[i+1]=E1(se,0),0!==se&&(t[se+1]=Cx(t[se+1],i)),se=i;else t[i+1]=E1(ye,0),0===se?se=i:t[ye+1]=Cx(t[ye+1],i),ye=i;Ae&&(t[i+1]=wx(t[i+1])),Ek(t,Ge,i,!0),Ek(t,Ge,i,!1),function aL(t,n,e,i,w){const E=w?t.residualClasses:t.residualStyles;null!=E&&"string"==typeof n&&lf(E,n)>=0&&(e[i+1]=kx(e[i+1]))}(n,Ge,t,i,E),Z=E1(se,ye),E?n.classBindings=Z:n.styleBindings=Z}(w,E,n,e,Z,i)}}function Zx(t,n,e,i,w){let E=null;const Z=e.directiveEnd;let se=e.directiveStylingLast;for(-1===se?se=e.directiveStart:se++;se<Z&&(E=n[se],i=Dy(i,E.hostAttrs,w),E!==t);)se++;return null!==t&&(e.directiveStylingLast=se),i}function Dy(t,n,e){const i=e?1:2;let w=-1;if(null!==n)for(let E=0;E<n.length;E++){const Z=n[E];"number"==typeof Z?w=Z:w===i&&(Array.isArray(t)||(t=void 0===t?[]:["",t]),dc(t,Z,!!e||n[++E]))}return void 0===t?null:t}function zk(t,n,e){dc(t,n,je(e))}function Hk(t,n,e,i,w,E,Z,se){if(!(3&n.type))return;const ye=t.data,Ae=ye[se+1];j1(function O3(t){return 1==(1&t)}(Ae)?jk(ye,n,e,w,kf(Ae),Z):void 0)||(j1(E)||function R3(t){return 2==(2&t)}(Ae)&&(E=jk(ye,null,e,w,se,Z)),function ay(t,n,e,i,w){if(n)w?t.addClass(e,i):t.removeClass(e,i);else{let E=-1===i.indexOf("-")?void 0:Lc.DashCase;null==w?t.removeStyle(e,i,E):("string"==typeof w&&w.endsWith("!important")&&(w=w.slice(0,-10),E|=Lc.Important),t.setStyle(e,i,w,E))}}(i,Z,Ms(Wt(),e),w,E))}function jk(t,n,e,i,w,E){const Z=null===n;let se;for(;w>0;){const ye=t[w],Ae=Array.isArray(ye),Ge=Ae?ye[1]:ye,Ke=null===Ge;let ht=e[w+1];ht===Xo&&(ht=Ke?io:void 0);let wt=Ke?$m(ht,i):Ge===i?ht:void 0;if(Ae&&!j1(wt)&&(wt=$m(ye,i)),j1(wt)&&(se=wt,Z))return se;const an=t[w+1];w=Z?vh(an):kf(an)}if(null!==n){let ye=E?n.residualClasses:n.residualStyles;null!=ye&&(se=$m(ye,i))}return se}function j1(t){return void 0!==t}function Vk(t,n){return 0!=(t.flags&(n?16:32))}function un(t,n=""){const e=Ii(),i=Mo(),w=t+22,E=i.firstCreatePass?Ig(i,w,1,n,null):i.data[w],Z=e[w]=am(e[11],n);Xf(i,e,Z,E),Jl(E,!1)}function po(t){return co("",t,""),po}function co(t,n,e){const i=Ii(),w=Fg(i,t,n,e);return w!==Xo&&Af(i,Wt(),w),co}function V1(t,n,e,i,w){const E=Ii(),Z=Bg(E,t,n,e,i,w);return Z!==Xo&&Af(E,Wt(),Z),V1}function $x(t,n,e,i,w,E,Z){const se=Ii(),ye=function Ng(t,n,e,i,w,E,Z,se){const Ae=H1(t,uc(),e,w,Z);return vu(3),Ae?n+Wr(e)+i+Wr(w)+E+Wr(Z)+se:Xo}(se,t,n,e,i,w,E,Z);return ye!==Xo&&Af(se,Wt(),ye),$x}function Zk(t,n,e,i,w,E,Z,se,ye){xh(dc,qh,function zg(t,n,e,i,w,E,Z,se,ye,Ae){const Ke=qd(t,uc(),e,w,Z,ye);return vu(4),Ke?n+Wr(e)+i+Wr(w)+E+Wr(Z)+se+Wr(ye)+Ae:Xo}(Ii(),t,n,e,i,w,E,Z,se,ye),!0)}function Mf(t,n,e){const i=Ii();return Yc(i,Ec(),n)&&Ed(Mo(),Ft(),i,t,n,i[11],e,!0),Mf}const xm=void 0;var NL=["en",[["a","p"],["AM","PM"],xm],[["AM","PM"],xm,xm],[["S","M","T","W","T","F","S"],["Sun","Mon","Tue","Wed","Thu","Fri","Sat"],["Sunday","Monday","Tuesday","Wednesday","Thursday","Friday","Saturday"],["Su","Mo","Tu","We","Th","Fr","Sa"]],xm,[["J","F","M","A","M","J","J","A","S","O","N","D"],["Jan","Feb","Mar","Apr","May","Jun","Jul","Aug","Sep","Oct","Nov","Dec"],["January","February","March","April","May","June","July","August","September","October","November","December"]],xm,[["B","A"],["BC","AD"],["Before Christ","Anno Domini"]],0,[6,0],["M/d/yy","MMM d, y","MMMM d, y","EEEE, MMMM d, y"],["h:mm a","h:mm:ss a","h:mm:ss a z","h:mm:ss a zzzz"],["{1}, {0}",xm,"{1} 'at' {0}",xm],[".",",",";","%","+","-","E","\xd7","\u2030","\u221e","NaN",":"],["#,##0.###","#,##0%","\xa4#,##0.00","#E0"],"USD","$","US Dollar",{},"ltr",function BL(t){const e=Math.floor(Math.abs(t)),i=t.toString().replace(/^[^.]*\.?/,"").length;return 1===e&&0===i?1:5}];let Wg={};function od(t){const n=function zL(t){return t.toLowerCase().replace(/_/g,"-")}(t);let e=lA(n);if(e)return e;const i=n.split("-")[0];if(e=lA(i),e)return e;if("en"===i)return NL;throw new Dr(701,!1)}function lA(t){return t in Wg||(Wg[t]=Na.ng&&Na.ng.common&&Na.ng.common.locales&&Na.ng.common.locales[t]),Wg[t]}var qa=(()=>((qa=qa||{})[qa.LocaleId=0]="LocaleId",qa[qa.DayPeriodsFormat=1]="DayPeriodsFormat",qa[qa.DayPeriodsStandalone=2]="DayPeriodsStandalone",qa[qa.DaysFormat=3]="DaysFormat",qa[qa.DaysStandalone=4]="DaysStandalone",qa[qa.MonthsFormat=5]="MonthsFormat",qa[qa.MonthsStandalone=6]="MonthsStandalone",qa[qa.Eras=7]="Eras",qa[qa.FirstDayOfWeek=8]="FirstDayOfWeek",qa[qa.WeekendRange=9]="WeekendRange",qa[qa.DateFormat=10]="DateFormat",qa[qa.TimeFormat=11]="TimeFormat",qa[qa.DateTimeFormat=12]="DateTimeFormat",qa[qa.NumberSymbols=13]="NumberSymbols",qa[qa.NumberFormats=14]="NumberFormats",qa[qa.CurrencyCode=15]="CurrencyCode",qa[qa.CurrencySymbol=16]="CurrencySymbol",qa[qa.CurrencyName=17]="CurrencyName",qa[qa.Currencies=18]="Currencies",qa[qa.Directionality=19]="Directionality",qa[qa.PluralCase=20]="PluralCase",qa[qa.ExtraData=21]="ExtraData",qa))();const HL=["zero","one","two","few","many"],qg="en-US",G1={marker:"element"},U1={marker:"ICU"};var Pu=(()=>((Pu=Pu||{})[Pu.SHIFT=2]="SHIFT",Pu[Pu.APPEND_EAGERLY=1]="APPEND_EAGERLY",Pu[Pu.COMMENT=2]="COMMENT",Pu))();let uA=qg;function cA(t){(function hr(t,n){null==t&&dr(n,t,null,"!=")})(t,"Expected localeId to be defined"),"string"==typeof t&&(uA=t.toLowerCase().replace(/_/g,"-"))}function dA(t,n,e){const i=n.insertBeforeIndex,w=Array.isArray(i)?i[0]:i;return null===w?ty(t,0,e):is(e[w])}function hA(t,n,e,i,w){const E=n.insertBeforeIndex;if(Array.isArray(E)){let Z=i,se=null;if(3&n.type||(se=Z,Z=w),null!==Z&&0==(2&n.flags))for(let ye=1;ye<E.length;ye++)mf(t,Z,e[E[ye]],se,!1)}}function fA(t,n){if(t.push(n),t.length>1)for(let e=t.length-2;e>=0;e--){const i=t[e];pA(i)||UL(i,n)&&null===WL(i)&&qL(i,n.index)}}function pA(t){return!(64&t.type)}function UL(t,n){return pA(n)||t.index>n.index}function WL(t){const n=t.insertBeforeIndex;return Array.isArray(n)?n[0]:n}function qL(t,n){const e=t.insertBeforeIndex;Array.isArray(e)?e[0]=n:(zh(dA,hA),t.insertBeforeIndex=n)}function Sy(t,n){const e=t.data[n];return null===e||"string"==typeof e?null:e.hasOwnProperty("currentCaseLViewIndex")?e:e.value}function YL(t,n,e){const i=Lx(t,e,64,null,null);return fA(n,i),i}function W1(t,n){const e=n[t.currentCaseLViewIndex];return null===e?e:e<0?~e:e}function mA(t){return t>>>17}function gA(t){return(131070&t)>>>1}let Ey=0,Py=0;function vA(t,n,e,i){const w=e[11];let Z,E=null;for(let se=0;se<n.length;se++){const ye=n[se];if("string"==typeof ye){const Ae=n[++se];null===e[Ae]&&(e[Ae]=am(w,ye))}else if("number"==typeof ye)switch(1&ye){case 0:const Ae=mA(ye);let Ge,Ke;if(null===E&&(E=Ae,Z=mg(w,i)),Ae===E?(Ge=i,Ke=Z):(Ge=null,Ke=is(e[Ae])),null!==Ke){const Tn=gA(ye);mf(w,Ke,e[Tn],Ge,!1);const nr=Sy(t,Tn);if(null!==nr&&"object"==typeof nr){const yr=W1(nr,e);null!==yr&&vA(t,nr.create[yr],e,e[nr.anchorIdx])}}break;case 1:const wt=n[++se],an=n[++se];Nx(w,Ms(ye>>>1,e),null,null,wt,an,null)}else switch(ye){case U1:const Ae=n[++se],Ge=n[++se];null===e[Ge]&&kc(e[Ge]=$0(w,Ae),e);break;case G1:const Ke=n[++se],ht=n[++se];null===e[ht]&&kc(e[ht]=fg(w,Ke,null),e)}}}function bA(t,n,e,i,w){for(let E=0;E<e.length;E++){const Z=e[E],se=e[++E];if(Z&w){let ye="";for(let Ae=E+1;Ae<=E+se;Ae++){const Ge=e[Ae];if("string"==typeof Ge)ye+=Ge;else if("number"==typeof Ge)if(Ge<0)ye+=Wr(n[i-Ge]);else{const Ke=Ge>>>2;switch(3&Ge){case 1:const ht=e[++Ae],wt=e[++Ae],an=t.data[Ke];"string"==typeof an?Nx(n[11],n[Ke],null,an,ht,ye,wt):Ed(t,an,n,ht,ye,n[11],wt,!1);break;case 0:const Tn=n[Ke];null!==Tn&&Z0(n[11],Tn,ye);break;case 2:e6(t,Sy(t,Ke),n,ye);break;case 3:_A(t,Sy(t,Ke),i,n)}}}}else{const ye=e[E+1];if(ye>0&&3==(3&ye)){const Ge=Sy(t,ye>>>2);n[Ge.currentCaseLViewIndex]<0&&_A(t,Ge,i,n)}}E+=se}}function _A(t,n,e,i){let w=i[n.currentCaseLViewIndex];if(null!==w){let E=Ey;w<0&&(w=i[n.currentCaseLViewIndex]=~w,E=-1),bA(t,i,n.update[w],e,E)}}function e6(t,n,e,i){const w=function t6(t,n){let e=t.cases.indexOf(n);if(-1===e)switch(t.type){case 1:{const i=function jL(t,n){const e=function sA(t){return od(t)[qa.PluralCase]}(n)(parseInt(t,10)),i=HL[e];return void 0!==i?i:"other"}(n,function GL(){return uA}());e=t.cases.indexOf(i),-1===e&&"other"!==i&&(e=t.cases.indexOf("other"));break}case 0:e=t.cases.indexOf("other")}return-1===e?null:e}(n,i);if(W1(n,e)!==w&&(xA(t,n,e),e[n.currentCaseLViewIndex]=null===w?null:~w,null!==w)){const Z=e[n.anchorIdx];Z&&vA(t,n.create[w],e,Z)}}function xA(t,n,e){let i=W1(n,e);if(null!==i){const w=n.remove[i];for(let E=0;E<w.length;E++){const Z=w[E];if(Z>0){const se=Ms(Z,e);null!==se&&ul(e[11],se)}else xA(t,Sy(t,~Z),e)}}}function n6(){const t=[];let e,i,n=-1;function E(se,ye){n=0;const Ae=W1(se,ye);i=null!==Ae?se.remove[Ae]:io}function Z(){if(n<i.length){const se=i[n++];return se>0?e[se]:(t.push(n,i),E(e[1].data[~se],e),Z())}return 0===t.length?null:(i=t.pop(),n=t.pop(),Z())}return function w(se,ye){for(e=ye;t.length;)t.pop();return E(se.value,ye),Z}}const q1=/\ufffd(\d+):?\d*\ufffd/gi,i6=/\ufffd(\d+)\ufffd/,CA=/^\s*(\ufffd\d+:?\d*\ufffd)\s*,\s*(select|plural)\s*,/,a6=/\ufffd\/?\*(\d+:\d+)\ufffd/gi,o6=/\ufffd(\/?[#*]\d+):?\d*\ufffd/gi,s6=/\uE500/g;function kA(t,n,e,i,w,E,Z){const se=Rg(t,i,1,null);let ye=se<<Pu.SHIFT,Ae=Mu();n===Ae&&(Ae=null),null===Ae&&(ye|=Pu.APPEND_EAGERLY),Z&&(ye|=Pu.COMMENT,function i1(t){void 0===J0&&(J0=t())}(n6)),w.push(ye,null===E?"":E);const Ge=Lx(t,se,Z?32:1,null===E?"":E,null);fA(e,Ge);const Ke=Ge.index;return Jl(Ge,!1),null!==Ae&&n!==Ae&&function JL(t,n){let e=t.insertBeforeIndex;null===e?(zh(dA,hA),e=t.insertBeforeIndex=[null,n]):(function xn(t,n,e){t!=n&&dr(e,t,n,"==")}(Array.isArray(e),!0,"Expecting array here"),e.push(n))}(Ae,Ke),Ge}function c6(t,n,e,i,w,E,Z){const se=Z.match(q1),ye=kA(t,n,e,E,i,se?null:Z,!1);se&&Iy(w,Z,ye.index,null,0,null)}function Iy(t,n,e,i,w,E){const Z=t.length,se=Z+1;t.push(null,null);const ye=Z+2,Ae=n.split(q1);let Ge=0;for(let Ke=0;Ke<Ae.length;Ke++){const ht=Ae[Ke];if(1&Ke){const wt=w+parseInt(ht,10);t.push(-1-wt),Ge|=AA(wt)}else""!==ht&&t.push(ht)}return t.push(e<<2|(i?1:0)),i&&t.push(i,E),t[Z]=Ge,t[se]=t.length-ye,Ge}function AA(t){return 1<<Math.min(t,31)}function MA(t){let n,E,e="",i=0,w=!1;for(;null!==(n=a6.exec(t));)w?n[0]===`\ufffd/*${E}\ufffd`&&(i=n.index,w=!1):(e+=t.substring(i,n.index+n[0].length),E=n[1],w=!0);return e+=t.slice(i),e}function TA(t,n,e,i,w,E){let Z=0;const se={type:w.type,currentCaseLViewIndex:Rg(t,n,1,null),anchorIdx:E,cases:[],create:[],remove:[],update:[]};(function v6(t,n,e){t.push(AA(n.mainBinding),2,-1-n.mainBinding,e<<2|2)})(e,w,E),function KL(t,n,e){const i=t.data[n];null===i?t.data[n]=e:i.value=e}(t,E,se);const ye=w.values;for(let Ae=0;Ae<ye.length;Ae++){const Ge=ye[Ae],Ke=[];for(let ht=0;ht<Ge.length;ht++){const wt=Ge[ht];if("string"!=typeof wt){const an=Ke.push(wt)-1;Ge[ht]=`\x3c!--\ufffd${an}\ufffd--\x3e`}}Z=g6(t,se,n,e,i,w.cases[Ae],Ge.join(""),Ke)|Z}Z&&function b6(t,n,e){t.push(n,1,e<<2|3)}(e,Z,E)}function m6(t){const n=[],e=[];let i=1,w=0;const E=Xx(t=t.replace(CA,function(Z,se,ye){return i="select"===ye?0:1,w=parseInt(se.slice(1),10),""}));for(let Z=0;Z<E.length;){let se=E[Z++].trim();1===i&&(se=se.replace(/\s*(?:=)?(\w+)\s*/,"$1")),se.length&&n.push(se);const ye=Xx(E[Z++]);n.length>e.length&&e.push(ye)}return{type:i,mainBinding:w,cases:n,values:e}}function Xx(t){if(!t)return[];let n=0;const e=[],i=[],w=/[{}]/g;let E;for(w.lastIndex=0;E=w.exec(t);){const se=E.index;if("}"==E[0]){if(e.pop(),0==e.length){const ye=t.substring(n,se);CA.test(ye)?i.push(m6(ye)):i.push(ye),n=se+1}}else{if(0==e.length){const ye=t.substring(n,se);i.push(ye),n=se+1}e.push("{")}}const Z=t.substring(n);return i.push(Z),i}function g6(t,n,e,i,w,E,Z,se){const ye=[],Ae=[],Ge=[];n.cases.push(E),n.create.push(ye),n.remove.push(Ae),n.update.push(Ge);const ht=Jn(ly()).getInertBodyElement(Z),wt=Qs(ht)||ht;return wt?DA(t,n,e,i,ye,Ae,Ge,wt,w,se,0):0}function DA(t,n,e,i,w,E,Z,se,ye,Ae,Ge){let Ke=0,ht=se.firstChild;for(;ht;){const wt=Rg(t,e,1,null);switch(ht.nodeType){case Node.ELEMENT_NODE:const an=ht,Tn=an.tagName.toLowerCase();if(xa.hasOwnProperty(Tn)){Qx(w,G1,Tn,ye,wt),t.data[wt]=Tn;const xr=an.attributes;for(let Jr=0;Jr<xr.length;Jr++){const ai=xr.item(Jr),zi=ai.name.toLowerCase();ai.value.match(q1)?ds.hasOwnProperty(zi)&&Iy(Z,ai.value,wt,ai.name,0,ja[zi]?Yr:null):_6(w,wt,ai)}Ke=DA(t,n,e,i,w,E,Z,ht,wt,Ae,Ge+1)|Ke,SA(E,wt,Ge)}break;case Node.TEXT_NODE:const $n=ht.textContent||"",nr=$n.match(q1);Qx(w,null,nr?"":$n,ye,wt),SA(E,wt,Ge),nr&&(Ke=Iy(Z,$n,wt,null,0,null)|Ke);break;case Node.COMMENT_NODE:const yr=i6.exec(ht.textContent||"");if(yr){const Jr=Ae[parseInt(yr[1],10)];Qx(w,U1,"",ye,wt),TA(t,e,i,ye,Jr,wt),y6(E,wt,Ge)}}ht=ht.nextSibling}return Ke}function SA(t,n,e){0===e&&t.push(n)}function y6(t,n,e){0===e&&(t.push(~n),t.push(n))}function Qx(t,n,e,i,w){null!==n&&t.push(n),t.push(e,w,function ZL(t,n,e){return t|n<<17|e<<1}(0,i,w))}function _6(t,n,e){t.push(n<<1|1,e.name,e.value)}function PA(t,n,e=-1){const i=Mo(),w=Ii(),E=22+t,Z=ru(i.consts,n),se=Mu();i.firstCreatePass&&function u6(t,n,e,i,w,E){const Z=Mu(),se=[],ye=[],Ae=[[]];w=function p6(t,n){if(function f6(t){return-1===t}(n))return MA(t);{const e=t.indexOf(`:${n}\ufffd`)+2+n.toString().length,i=t.search(new RegExp(`\ufffd\\/\\*\\d+:${n}\ufffd`));return MA(t.substring(e,i))}}(w,E);const Ge=function l6(t){return t.replace(s6," ")}(w).split(o6);for(let Ke=0;Ke<Ge.length;Ke++){let ht=Ge[Ke];if(0==(1&Ke)){const wt=Xx(ht);for(let an=0;an<wt.length;an++){let Tn=wt[an];if(0==(1&an)){const $n=Tn;""!==$n&&c6(t,Z,Ae[0],se,ye,e,$n)}else{const $n=Tn;if("object"!=typeof $n)throw new Error(`Unable to parse ICU expression in "${w}" message.`);TA(t,e,ye,n,$n,kA(t,Z,Ae[0],e,se,"",!0).index)}}}else{const wt=47===ht.charCodeAt(0),Tn=(ht.charCodeAt(wt?1:0),22+Number.parseInt(ht.substring(wt?2:1)));if(wt)Ae.shift(),Jl(Mu(),!1);else{const $n=YL(t,Ae[0],Tn);Ae.unshift([]),Jl($n,!0)}}}t.data[i]={create:se,update:ye}}(i,null===se?0:se.index,w,E,Z,e);const ye=i.data[E],Ge=u1(i,se===w[6]?null:se,w);(function QL(t,n,e,i){const w=t[11];for(let E=0;E<n.length;E++){const Z=n[E++],se=n[E],ye=(Z&Pu.COMMENT)===Pu.COMMENT,Ae=(Z&Pu.APPEND_EAGERLY)===Pu.APPEND_EAGERLY,Ge=Z>>>Pu.SHIFT;let Ke=t[Ge];null===Ke&&(Ke=t[Ge]=ye?w.createComment(se):am(w,se)),Ae&&null!==e&&mf(w,e,Ke,i,!1)}})(w,ye.create,Ge,se&&8&se.type?w[se.index]:null),Bd(!0)}function Tf(t,n,e){PA(t,n,e),function LA(){Bd(!1)}()}function K1(t){return function $L(t){t&&(Ey|=1<<Math.min(Py,31)),Py++}(Yc(Ii(),Ec(),t)),K1}function t2(t,n,e,i,w){if(t=Mr(t),Array.isArray(t))for(let E=0;E<t.length;E++)t2(t[E],n,e,i,w);else{const E=Mo(),Z=Ii();let se=hc(t)?t:Mr(t.provide),ye=bf(t);const Ae=ro(),Ge=1048575&Ae.providerIndexes,Ke=Ae.directiveStart,ht=Ae.providerIndexes>>20;if(hc(t)||!t.multi){const wt=new _n(ye,w,Un),an=r2(se,n,w?Ge:Ge+ht,Ke);-1===an?(Ll(to(Ae,Z),E,se),n2(E,t,n.length),n.push(se),Ae.directiveStart++,Ae.directiveEnd++,w&&(Ae.providerIndexes+=1048576),e.push(wt),Z.push(wt)):(e[an]=wt,Z[an]=wt)}else{const wt=r2(se,n,Ge+ht,Ke),an=r2(se,n,Ge,Ge+ht),Tn=wt>=0&&e[wt],$n=an>=0&&e[an];if(w&&!$n||!w&&!Tn){Ll(to(Ae,Z),E,se);const nr=function R6(t,n,e,i,w){const E=new _n(t,e,Un);return E.multi=[],E.index=n,E.componentProviders=0,IA(E,w,i&&!e),E}(w?I6:L6,e.length,w,i,ye);!w&&$n&&(e[an].providerFactory=nr),n2(E,t,n.length,0),n.push(se),Ae.directiveStart++,Ae.directiveEnd++,w&&(Ae.providerIndexes+=1048576),e.push(nr),Z.push(nr)}else n2(E,t,wt>-1?wt:an,IA(e[w?an:wt],ye,!w&&i));!w&&i&&$n&&e[an].componentProviders++}}}function n2(t,n,e,i){const w=hc(n),E=function dy(t){return!!t.useClass}(n);if(w||E){const ye=(E?Mr(n.useClass):n).prototype.ngOnDestroy;if(ye){const Ae=t.destroyHooks||(t.destroyHooks=[]);if(!w&&n.multi){const Ge=Ae.indexOf(e);-1===Ge?Ae.push(e,[i,ye]):Ae[Ge+1].push(i,ye)}else Ae.push(e,ye)}}}function IA(t,n,e){return e&&t.componentProviders++,t.multi.push(n)-1}function r2(t,n,e,i){for(let w=e;w<i;w++)if(n[w]===t)return w;return-1}function L6(t,n,e,i){return a2(this.multi,[])}function I6(t,n,e,i){const w=this.multi;let E;if(this.providerFactory){const Z=this.providerFactory.componentProviders,se=fi(e,e[1],this.providerFactory.index,i);E=se.slice(0,Z),a2(w,E);for(let ye=Z;ye<se.length;ye++)E.push(se[ye])}else E=[],a2(w,E);return E}function a2(t,n){for(let e=0;e<t.length;e++)n.push((0,t[e])());return n}function Ul(t,n=[]){return e=>{e.providersResolver=(i,w)=>function P6(t,n,e){const i=Mo();if(i.firstCreatePass){const w=ys(t);t2(e,i.data,i.blueprint,w,!0),t2(n,i.data,i.blueprint,w,!1)}}(i,w?w(t):t,n)}}class wm{}class RA{}class OA extends wm{constructor(n,e){super(),this._parent=e,this._bootstrapComponents=[],this.destroyCbs=[],this.componentFactoryResolver=new Gx(this);const i=zs(n);this._bootstrapComponents=ad(i.bootstrap),this._r3Injector=_y(n,e,[{provide:wm,useValue:this},{provide:Dd,useValue:this.componentFactoryResolver}],Hn(n),new Set(["environment"])),this._r3Injector.resolveInjectorInitializers(),this.instance=this._r3Injector.get(n)}get injector(){return this._r3Injector}destroy(){const n=this._r3Injector;!n.destroyed&&n.destroy(),this.destroyCbs.forEach(e=>e()),this.destroyCbs=null}onDestroy(n){this.destroyCbs.push(n)}}class o2 extends RA{constructor(n){super(),this.moduleType=n}create(n){return new OA(this.moduleType,n)}}class F6 extends wm{constructor(n,e,i){super(),this.componentFactoryResolver=new Gx(this),this.instance=null;const w=new lm([...n,{provide:wm,useValue:this},{provide:Dd,useValue:this.componentFactoryResolver}],e||vf(),i,new Set(["environment"]));this.injector=w,w.resolveInjectorInitializers()}destroy(){this.injector.destroy()}onDestroy(n){this.injector.onDestroy(n)}}function J1(t,n,e=null){return new F6(t,n,e).injector}let B6=(()=>{class t{constructor(e){this._injector=e,this.cachedInjectors=new Map}getOrCreateStandaloneInjector(e){if(!e.standalone)return null;if(!this.cachedInjectors.has(e.id)){const i=$u(0,e.type),w=i.length>0?J1([i],this._injector,`Standalone[${e.type.name}]`):null;this.cachedInjectors.set(e.id,w)}return this.cachedInjectors.get(e.id)}ngOnDestroy(){try{for(const e of this.cachedInjectors.values())null!==e&&e.destroy()}finally{this.cachedInjectors.clear()}}}return t.\u0275prov=Vn({token:t,providedIn:"environment",factory:()=>new t(Qi(Td))}),t})();function FA(t){t.getStandaloneInjector=n=>n.get(B6).getOrCreateStandaloneInjector(t)}function mp(t,n,e,i){return WA(Ii(),Yl(),t,n,e,i)}function Kg(t,n,e,i,w){return qA(Ii(),Yl(),t,n,e,i,w)}function Y1(t,n,e,i,w,E){return KA(Ii(),Yl(),t,n,e,i,w,E)}function Ry(t,n){const e=t[n];return e===Xo?void 0:e}function WA(t,n,e,i,w,E){const Z=n+e;return Yc(t,Z,w)?Wh(t,Z+1,E?i.call(E,w):i(w)):Ry(t,Z+1)}function qA(t,n,e,i,w,E,Z){const se=n+e;return vm(t,se,w,E)?Wh(t,se+2,Z?i.call(Z,w,E):i(w,E)):Ry(t,se+2)}function KA(t,n,e,i,w,E,Z,se){const ye=n+e;return H1(t,ye,w,E,Z)?Wh(t,ye+3,se?i.call(se,w,E,Z):i(w,E,Z)):Ry(t,ye+3)}function gp(t,n){const e=Mo();let i;const w=t+22;e.firstCreatePass?(i=function $6(t,n){if(n)for(let e=n.length-1;e>=0;e--){const i=n[e];if(t===i.name)return i}}(n,e.pipeRegistry),e.data[w]=i,i.onDestroy&&(e.destroyHooks||(e.destroyHooks=[])).push(w,i.onDestroy)):i=e.data[w];const E=i.factory||(i.factory=ba(i.type)),Z=sa(Un);try{const se=Hi(!1),ye=E();return Hi(se),function QP(t,n,e,i){e>=t.data.length&&(t.data[e]=null,t.blueprint[e]=null),n[e]=i}(e,Ii(),w,ye),ye}finally{sa(Z)}}function Oy(t,n,e){const i=t+22,w=Ii(),E=Vs(w,i);return Fy(w,i)?WA(w,Yl(),n,E.transform,e,E):E.transform(e)}function l2(t,n,e,i){const w=t+22,E=Ii(),Z=Vs(E,w);return Fy(E,w)?qA(E,Yl(),n,Z.transform,e,i,Z):Z.transform(e,i)}function Fy(t,n){return t[1].data[n].pure}function u2(t){return n=>{setTimeout(t,void 0,n)}}const qi=class eI extends Q{constructor(n=!1){super(),this.__isAsync=n}emit(n){super.next(n)}subscribe(n,e,i){let w=n,E=e||(()=>null),Z=i;if(n&&"object"==typeof n){const ye=n;w=ye.next?.bind(ye),E=ye.error?.bind(ye),Z=ye.complete?.bind(ye)}this.__isAsync&&(E=u2(E),w&&(w=u2(w)),Z&&(Z=u2(Z)));const se=super.subscribe({next:w,error:E,complete:Z});return n instanceof x&&n.add(se),se}};function tI(){return this._results[ym()]()}class c2{constructor(n=!1){this._emitDistinctChangesOnly=n,this.dirty=!0,this._results=[],this._changesDetected=!1,this._changes=null,this.length=0,this.first=void 0,this.last=void 0;const e=ym(),i=c2.prototype;i[e]||(i[e]=tI)}get changes(){return this._changes||(this._changes=new qi)}get(n){return this._results[n]}map(n){return this._results.map(n)}filter(n){return this._results.filter(n)}find(n){return this._results.find(n)}reduce(n,e){return this._results.reduce(n,e)}forEach(n){this._results.forEach(n)}some(n){return this._results.some(n)}toArray(){return this._results.slice()}toString(){return this._results.toString()}reset(n,e){const i=this;i.dirty=!1;const w=rd(n);(this._changesDetected=!function W_(t,n,e){if(t.length!==n.length)return!1;for(let i=0;i<t.length;i++){let w=t[i],E=n[i];if(e&&(w=e(w),E=e(E)),E!==w)return!1}return!0}(i._results,w,e))&&(i._results=w,i.length=w.length,i.last=w[this.length-1],i.first=w[0])}notifyOnChanges(){this._changes&&(this._changesDetected||!this._emitDistinctChangesOnly)&&this._changes.emit(this)}setDirty(){this.dirty=!0}destroy(){this.changes.complete(),this.changes.unsubscribe()}}let mu=(()=>{class t{}return t.__NG_ELEMENT_ID__=iI,t})();const nI=mu,rI=class extends nI{constructor(n,e,i){super(),this._declarationLView=n,this._declarationTContainer=e,this.elementRef=i}createEmbeddedView(n,e){const i=this._declarationTContainer.tViews,w=I1(this._declarationLView,i,n,16,null,i.declTNode,null,null,null,null,e||null);w[17]=this._declarationLView[this._declarationTContainer.index];const Z=this._declarationLView[19];return null!==Z&&(w[19]=Z.createEmbeddedView(i)),Ix(i,w,n),new Cy(w)}};function iI(){return Z1(ro(),Ii())}function Z1(t,n){return 4&t.type?new rI(n,t,gh(t,n)):null}let gd=(()=>{class t{}return t.__NG_ELEMENT_ID__=aI,t})();function aI(){return QA(ro(),Ii())}const oI=gd,$A=class extends oI{constructor(n,e,i){super(),this._lContainer=n,this._hostTNode=e,this._hostLView=i}get element(){return gh(this._hostTNode,this._hostLView)}get injector(){return new Ho(this._hostTNode,this._hostLView)}get parentInjector(){const n=Oo(this._hostTNode,this._hostLView);if(ui(n)){const e=Ni(n,this._hostLView),i=$r(n);return new Ho(e[1].data[i+8],e)}return new Ho(null,this._hostLView)}clear(){for(;this.length>0;)this.remove(this.length-1)}get(n){const e=XA(this._lContainer);return null!==e&&e[n]||null}get length(){return this._lContainer.length-10}createEmbeddedView(n,e,i){let w,E;"number"==typeof i?w=i:null!=i&&(w=i.index,E=i.injector);const Z=n.createEmbeddedView(e||{},E);return this.insert(Z,w),Z}createComponent(n,e,i,w,E){const Z=n&&!function Wp(t){return"function"==typeof t}(n);let se;if(Z)se=e;else{const Ke=e||{};se=Ke.index,i=Ke.injector,w=Ke.projectableNodes,E=Ke.environmentInjector||Ke.ngModuleRef}const ye=Z?n:new ky(Io(n)),Ae=i||this.parentInjector;if(!E&&null==ye.ngModule){const ht=(Z?Ae:this.parentInjector).get(Td,null);ht&&(E=ht)}const Ge=ye.create(Ae,w,void 0,E);return this.insert(Ge.hostView,se),Ge}insert(n,e){const i=n._lView,w=i[1];if(function Pl(t){return Qo(t[3])}(i)){const Ge=this.indexOf(n);if(-1!==Ge)this.detach(Ge);else{const Ke=i[3],ht=new $A(Ke,Ke[6],Ke[3]);ht.detach(ht.indexOf(n))}}const E=this._adjustIndex(e),Z=this._lContainer;!function pg(t,n,e,i){const w=10+i,E=e.length;i>0&&(e[w-1][4]=n),i<E-10?(n[4]=e[w],Jm(e,10+i,n)):(e.push(n),n[4]=null),n[3]=e;const Z=n[17];null!==Z&&e!==Z&&function X0(t,n){const e=t[9];n[16]!==n[3][3][16]&&(t[2]=!0),null===e?t[9]=[n]:e.push(n)}(Z,n);const se=n[19];null!==se&&se.insertView(t),n[2]|=64}(w,i,Z,E);const se=$l(E,Z),ye=i[11],Ae=mg(ye,Z[7]);return null!==Ae&&function ax(t,n,e,i,w,E){i[0]=w,i[6]=n,Qf(t,i,e,1,w,E)}(w,Z[6],ye,i,Ae,se),n.attachToViewContainerRef(),Jm(d2(Z),E,n),n}move(n,e){return this.insert(n,e)}indexOf(n){const e=XA(this._lContainer);return null!==e?e.indexOf(n):-1}remove(n){const e=this._adjustIndex(n,-1),i=Nh(this._lContainer,e);i&&(Ym(d2(this._lContainer),e),Zf(i[1],i))}detach(n){const e=this._adjustIndex(n,-1),i=Nh(this._lContainer,e);return i&&null!=Ym(d2(this._lContainer),e)?new Cy(i):null}_adjustIndex(n,e=0){return n??this.length+e}};function XA(t){return t[8]}function d2(t){return t[8]||(t[8]=[])}function QA(t,n){let e;const i=n[t.index];if(Qo(i))e=i;else{let w;if(8&t.type)w=is(i);else{const E=n[11];w=E.createComment("");const Z=js(t,n);mf(E,mg(E,Z),w,function h1(t,n){return t.nextSibling(n)}(E,Z),!1)}n[t.index]=e=nk(i,n,w,t),O1(n,e)}return new $A(e,t,n)}class h2{constructor(n){this.queryList=n,this.matches=null}clone(){return new h2(this.queryList)}setDirty(){this.queryList.setDirty()}}class f2{constructor(n=[]){this.queries=n}createEmbeddedView(n){const e=n.queries;if(null!==e){const i=null!==n.contentQueries?n.contentQueries[0]:e.length,w=[];for(let E=0;E<i;E++){const Z=e.getByIndex(E);w.push(this.queries[Z.indexInDeclarationView].clone())}return new f2(w)}return null}insertView(n){this.dirtyQueriesWithMatches(n)}detachView(n){this.dirtyQueriesWithMatches(n)}dirtyQueriesWithMatches(n){for(let e=0;e<this.queries.length;e++)null!==iM(n,e).matches&&this.queries[e].setDirty()}}class eM{constructor(n,e,i=null){this.predicate=n,this.flags=e,this.read=i}}class p2{constructor(n=[]){this.queries=n}elementStart(n,e){for(let i=0;i<this.queries.length;i++)this.queries[i].elementStart(n,e)}elementEnd(n){for(let e=0;e<this.queries.length;e++)this.queries[e].elementEnd(n)}embeddedTView(n){let e=null;for(let i=0;i<this.length;i++){const w=null!==e?e.length:0,E=this.getByIndex(i).embeddedTView(n,w);E&&(E.indexInDeclarationView=i,null!==e?e.push(E):e=[E])}return null!==e?new p2(e):null}template(n,e){for(let i=0;i<this.queries.length;i++)this.queries[i].template(n,e)}getByIndex(n){return this.queries[n]}get length(){return this.queries.length}track(n){this.queries.push(n)}}class m2{constructor(n,e=-1){this.metadata=n,this.matches=null,this.indexInDeclarationView=-1,this.crossesNgTemplate=!1,this._appliesToNextNode=!0,this._declarationNodeIndex=e}elementStart(n,e){this.isApplyingToNode(e)&&this.matchTNode(n,e)}elementEnd(n){this._declarationNodeIndex===n.index&&(this._appliesToNextNode=!1)}template(n,e){this.elementStart(n,e)}embeddedTView(n,e){return this.isApplyingToNode(n)?(this.crossesNgTemplate=!0,this.addMatch(-n.index,e),new m2(this.metadata)):null}isApplyingToNode(n){if(this._appliesToNextNode&&1!=(1&this.metadata.flags)){const e=this._declarationNodeIndex;let i=n.parent;for(;null!==i&&8&i.type&&i.index!==e;)i=i.parent;return e===(null!==i?i.index:-1)}return this._appliesToNextNode}matchTNode(n,e){const i=this.metadata.predicate;if(Array.isArray(i))for(let w=0;w<i.length;w++){const E=i[w];this.matchTNodeWithReadOption(n,e,uI(e,E)),this.matchTNodeWithReadOption(n,e,zr(e,n,E,!1,!1))}else i===mu?4&e.type&&this.matchTNodeWithReadOption(n,e,-1):this.matchTNodeWithReadOption(n,e,zr(e,n,i,!1,!1))}matchTNodeWithReadOption(n,e,i){if(null!==i){const w=this.metadata.read;if(null!==w)if(w===Cs||w===gd||w===mu&&4&e.type)this.addMatch(e.index,-2);else{const E=zr(e,n,w,!1,!1);null!==E&&this.addMatch(e.index,E)}else this.addMatch(e.index,i)}}addMatch(n,e){null===this.matches?this.matches=[n,e]:this.matches.push(n,e)}}function uI(t,n){const e=t.localNames;if(null!==e)for(let i=0;i<e.length;i+=2)if(e[i]===n)return e[i+1];return null}function dI(t,n,e,i){return-1===e?function cI(t,n){return 11&t.type?gh(t,n):4&t.type?Z1(t,n):null}(n,t):-2===e?function hI(t,n,e){return e===Cs?gh(n,t):e===mu?Z1(n,t):e===gd?QA(n,t):void 0}(t,n,i):fi(t,t[1],e,n)}function tM(t,n,e,i){const w=n[19].queries[i];if(null===w.matches){const E=t.data,Z=e.matches,se=[];for(let ye=0;ye<Z.length;ye+=2){const Ae=Z[ye];se.push(Ae<0?null:dI(n,E[Ae],Z[ye+1],e.metadata.read))}w.matches=se}return w.matches}function g2(t,n,e,i){const w=t.queries.getByIndex(e),E=w.matches;if(null!==E){const Z=tM(t,n,w,e);for(let se=0;se<E.length;se+=2){const ye=E[se];if(ye>0)i.push(Z[se/2]);else{const Ae=E[se+1],Ge=n[-ye];for(let Ke=10;Ke<Ge.length;Ke++){const ht=Ge[Ke];ht[17]===ht[3]&&g2(ht[1],ht,Ae,i)}if(null!==Ge[9]){const Ke=Ge[9];for(let ht=0;ht<Ke.length;ht++){const wt=Ke[ht];g2(wt[1],wt,Ae,i)}}}}}return i}function al(t){const n=Ii(),e=Mo(),i=W();ee(i+1);const w=iM(e,i);if(t.dirty&&function nu(t){return 4==(4&t[2])}(n)===(2==(2&w.metadata.flags))){if(null===w.matches)t.reset([]);else{const E=w.crossesNgTemplate?g2(e,n,i,[]):tM(e,n,w,i);t.reset(E,cm),t.notifyOnChanges()}return!0}return!1}function Pd(t,n,e){const i=Mo();i.firstCreatePass&&(rM(i,new eM(t,n,e),-1),2==(2&n)&&(i.staticViewQueries=!0)),nM(i,Ii(),n)}function Lu(t,n,e,i){const w=Mo();if(w.firstCreatePass){const E=ro();rM(w,new eM(n,e,i),E.index),function pI(t,n){const e=t.contentQueries||(t.contentQueries=[]);n!==(e.length?e[e.length-1]:-1)&&e.push(t.queries.length-1,n)}(w,t),2==(2&e)&&(w.staticContentQueries=!0)}nM(w,Ii(),e)}function ol(){return function fI(t,n){return t[19].queries[n].queryList}(Ii(),W())}function nM(t,n,e){const i=new c2(4==(4&e));K3(t,n,i,i.destroy),null===n[19]&&(n[19]=new f2),n[19].queries.push(new h2(i))}function rM(t,n,e){null===t.queries&&(t.queries=new p2),t.queries.track(new m2(n,e))}function iM(t,n){return t.queries.getByIndex(n)}function Zc(t,n){return Z1(t,n)}const wh=jo("Input",t=>({bindingPropertyName:t}));function X1(...t){}const Q1=new ka("Application Initializer");let eb=(()=>{class t{constructor(e){this.appInits=e,this.resolve=X1,this.reject=X1,this.initialized=!1,this.done=!1,this.donePromise=new Promise((i,w)=>{this.resolve=i,this.reject=w})}runInitializers(){if(this.initialized)return;const e=[],i=()=>{this.done=!0,this.resolve()};if(this.appInits)for(let w=0;w<this.appInits.length;w++){const E=this.appInits[w]();if(Ty(E))e.push(E);else if(Jx(E)){const Z=new Promise((se,ye)=>{E.subscribe({complete:se,error:ye})});e.push(Z)}}Promise.all(e).then(()=>{i()}).catch(w=>{this.reject(w)}),0===e.length&&i(),this.initialized=!0}}return t.\u0275fac=function(e){return new(e||t)(Qi(Q1,8))},t.\u0275prov=Vn({token:t,factory:t.\u0275fac,providedIn:"root"}),t})();const Ny=new ka("AppId",{providedIn:"root",factory:function CM(){return`${x2()}${x2()}${x2()}`}});function x2(){return String.fromCharCode(97+Math.floor(25*Math.random()))}const kM=new ka("Platform Initializer"),yp=new ka("Platform ID",{providedIn:"platform",factory:()=>"unknown"}),AM=new ka("appBootstrapListener");let RI=(()=>{class t{log(e){console.log(e)}warn(e){console.warn(e)}}return t.\u0275fac=function(e){return new(e||t)},t.\u0275prov=Vn({token:t,factory:t.\u0275fac,providedIn:"platform"}),t})();const Df=new ka("LocaleId",{providedIn:"root",factory:()=>Vl(Df,Xi.Optional|Xi.SkipSelf)||function OI(){return typeof $localize<"u"&&$localize.locale||qg}()});class BI{constructor(n,e){this.ngModuleFactory=n,this.componentFactories=e}}let w2=(()=>{class t{compileModuleSync(e){return new o2(e)}compileModuleAsync(e){return Promise.resolve(this.compileModuleSync(e))}compileModuleAndAllComponentsSync(e){const i=this.compileModuleSync(e),E=ad(zs(e).declarations).reduce((Z,se)=>{const ye=Io(se);return ye&&Z.push(new ky(ye)),Z},[]);return new BI(i,E)}compileModuleAndAllComponentsAsync(e){return Promise.resolve(this.compileModuleAndAllComponentsSync(e))}clearCache(){}clearCacheFor(e){}getModuleId(e){}}return t.\u0275fac=function(e){return new(e||t)},t.\u0275prov=Vn({token:t,factory:t.\u0275fac,providedIn:"root"}),t})();const HI=(()=>Promise.resolve(0))();function C2(t){typeof Zone>"u"?HI.then(()=>{t&&t.apply(null,null)}):Zone.current.scheduleMicroTask("scheduleMicrotask",t)}class sl{constructor({enableLongStackTrace:n=!1,shouldCoalesceEventChangeDetection:e=!1,shouldCoalesceRunChangeDetection:i=!1}){if(this.hasPendingMacrotasks=!1,this.hasPendingMicrotasks=!1,this.isStable=!0,this.onUnstable=new qi(!1),this.onMicrotaskEmpty=new qi(!1),this.onStable=new qi(!1),this.onError=new qi(!1),typeof Zone>"u")throw new Dr(908,!1);Zone.assertZonePatched();const w=this;if(w._nesting=0,w._outer=w._inner=Zone.current,Zone.AsyncStackTaggingZoneSpec){const E=Zone.AsyncStackTaggingZoneSpec;w._inner=w._inner.fork(new E("Angular"))}Zone.TaskTrackingZoneSpec&&(w._inner=w._inner.fork(new Zone.TaskTrackingZoneSpec)),n&&Zone.longStackTraceZoneSpec&&(w._inner=w._inner.fork(Zone.longStackTraceZoneSpec)),w.shouldCoalesceEventChangeDetection=!i&&e,w.shouldCoalesceRunChangeDetection=i,w.lastRequestAnimationFrameId=-1,w.nativeRequestAnimationFrame=function jI(){let t=Na.requestAnimationFrame,n=Na.cancelAnimationFrame;if(typeof Zone<"u"&&t&&n){const e=t[Zone.__symbol__("OriginalDelegate")];e&&(t=e);const i=n[Zone.__symbol__("OriginalDelegate")];i&&(n=i)}return{nativeRequestAnimationFrame:t,nativeCancelAnimationFrame:n}}().nativeRequestAnimationFrame,function UI(t){const n=()=>{!function GI(t){t.isCheckStableRunning||-1!==t.lastRequestAnimationFrameId||(t.lastRequestAnimationFrameId=t.nativeRequestAnimationFrame.call(Na,()=>{t.fakeTopEventTask||(t.fakeTopEventTask=Zone.root.scheduleEventTask("fakeTopEventTask",()=>{t.lastRequestAnimationFrameId=-1,A2(t),t.isCheckStableRunning=!0,k2(t),t.isCheckStableRunning=!1},void 0,()=>{},()=>{})),t.fakeTopEventTask.invoke()}),A2(t))}(t)};t._inner=t._inner.fork({name:"angular",properties:{isAngularZone:!0},onInvokeTask:(e,i,w,E,Z,se)=>{try{return DM(t),e.invokeTask(w,E,Z,se)}finally{(t.shouldCoalesceEventChangeDetection&&"eventTask"===E.type||t.shouldCoalesceRunChangeDetection)&&n(),SM(t)}},onInvoke:(e,i,w,E,Z,se,ye)=>{try{return DM(t),e.invoke(w,E,Z,se,ye)}finally{t.shouldCoalesceRunChangeDetection&&n(),SM(t)}},onHasTask:(e,i,w,E)=>{e.hasTask(w,E),i===w&&("microTask"==E.change?(t._hasPendingMicrotasks=E.microTask,A2(t),k2(t)):"macroTask"==E.change&&(t.hasPendingMacrotasks=E.macroTask))},onHandleError:(e,i,w,E)=>(e.handleError(w,E),t.runOutsideAngular(()=>t.onError.emit(E)),!1)})}(w)}static isInAngularZone(){return typeof Zone<"u"&&!0===Zone.current.get("isAngularZone")}static assertInAngularZone(){if(!sl.isInAngularZone())throw new Dr(909,!1)}static assertNotInAngularZone(){if(sl.isInAngularZone())throw new Dr(909,!1)}run(n,e,i){return this._inner.run(n,e,i)}runTask(n,e,i,w){const E=this._inner,Z=E.scheduleEventTask("NgZoneEvent: "+w,n,VI,X1,X1);try{return E.runTask(Z,e,i)}finally{E.cancelTask(Z)}}runGuarded(n,e,i){return this._inner.runGuarded(n,e,i)}runOutsideAngular(n){return this._outer.run(n)}}const VI={};function k2(t){if(0==t._nesting&&!t.hasPendingMicrotasks&&!t.isStable)try{t._nesting++,t.onMicrotaskEmpty.emit(null)}finally{if(t._nesting--,!t.hasPendingMicrotasks)try{t.runOutsideAngular(()=>t.onStable.emit(null))}finally{t.isStable=!0}}}function A2(t){t.hasPendingMicrotasks=!!(t._hasPendingMicrotasks||(t.shouldCoalesceEventChangeDetection||t.shouldCoalesceRunChangeDetection)&&-1!==t.lastRequestAnimationFrameId)}function DM(t){t._nesting++,t.isStable&&(t.isStable=!1,t.onUnstable.emit(null))}function SM(t){t._nesting--,k2(t)}class WI{constructor(){this.hasPendingMicrotasks=!1,this.hasPendingMacrotasks=!1,this.isStable=!0,this.onUnstable=new qi,this.onMicrotaskEmpty=new qi,this.onStable=new qi,this.onError=new qi}run(n,e,i){return n.apply(e,i)}runGuarded(n,e,i){return n.apply(e,i)}runOutsideAngular(n){return n()}runTask(n,e,i,w){return n.apply(e,i)}}const EM=new ka(""),tb=new ka("");let D2,M2=(()=>{class t{constructor(e,i,w){this._ngZone=e,this.registry=i,this._pendingCount=0,this._isZoneStable=!0,this._didWork=!1,this._callbacks=[],this.taskTrackingZone=null,D2||(function qI(t){D2=t}(w),w.addToWindow(i)),this._watchAngularEvents(),e.run(()=>{this.taskTrackingZone=typeof Zone>"u"?null:Zone.current.get("TaskTrackingZone")})}_watchAngularEvents(){this._ngZone.onUnstable.subscribe({next:()=>{this._didWork=!0,this._isZoneStable=!1}}),this._ngZone.runOutsideAngular(()=>{this._ngZone.onStable.subscribe({next:()=>{sl.assertNotInAngularZone(),C2(()=>{this._isZoneStable=!0,this._runCallbacksIfReady()})}})})}increasePendingRequestCount(){return this._pendingCount+=1,this._didWork=!0,this._pendingCount}decreasePendingRequestCount(){if(this._pendingCount-=1,this._pendingCount<0)throw new Error("pending async requests below zero");return this._runCallbacksIfReady(),this._pendingCount}isStable(){return this._isZoneStable&&0===this._pendingCount&&!this._ngZone.hasPendingMacrotasks}_runCallbacksIfReady(){if(this.isStable())C2(()=>{for(;0!==this._callbacks.length;){let e=this._callbacks.pop();clearTimeout(e.timeoutId),e.doneCb(this._didWork)}this._didWork=!1});else{let e=this.getPendingTasks();this._callbacks=this._callbacks.filter(i=>!i.updateCb||!i.updateCb(e)||(clearTimeout(i.timeoutId),!1)),this._didWork=!0}}getPendingTasks(){return this.taskTrackingZone?this.taskTrackingZone.macroTasks.map(e=>({source:e.source,creationLocation:e.creationLocation,data:e.data})):[]}addCallback(e,i,w){let E=-1;i&&i>0&&(E=setTimeout(()=>{this._callbacks=this._callbacks.filter(Z=>Z.timeoutId!==E),e(this._didWork,this.getPendingTasks())},i)),this._callbacks.push({doneCb:e,timeoutId:E,updateCb:w})}whenStable(e,i,w){if(w&&!this.taskTrackingZone)throw new Error('Task tracking zone is required when passing an update callback to whenStable(). Is "zone.js/plugins/task-tracking" loaded?');this.addCallback(e,i,w),this._runCallbacksIfReady()}getPendingRequestCount(){return this._pendingCount}registerApplication(e){this.registry.registerApplication(e,this)}unregisterApplication(e){this.registry.unregisterApplication(e)}findProviders(e,i,w){return[]}}return t.\u0275fac=function(e){return new(e||t)(Qi(sl),Qi(T2),Qi(tb))},t.\u0275prov=Vn({token:t,factory:t.\u0275fac}),t})(),T2=(()=>{class t{constructor(){this._applications=new Map}registerApplication(e,i){this._applications.set(e,i)}unregisterApplication(e){this._applications.delete(e)}unregisterAllApplications(){this._applications.clear()}getTestability(e){return this._applications.get(e)||null}getAllTestabilities(){return Array.from(this._applications.values())}getAllRootElements(){return Array.from(this._applications.keys())}findTestabilityInTree(e,i=!0){return D2?.findTestabilityInTree(this,e,i)??null}}return t.\u0275fac=function(e){return new(e||t)},t.\u0275prov=Vn({token:t,factory:t.\u0275fac,providedIn:"platform"}),t})(),vp=null;const PM=new ka("AllowMultipleToken"),S2=new ka("PlatformDestroyListeners");class LM{constructor(n,e){this.name=n,this.token=e}}function RM(t,n,e=[]){const i=`Platform: ${n}`,w=new ka(i);return(E=[])=>{let Z=E2();if(!Z||Z.injector.get(PM,!1)){const se=[...e,...E,{provide:w,useValue:!0}];t?t(se):function YI(t){if(vp&&!vp.get(PM,!1))throw new Dr(400,!1);vp=t;const n=t.get(FM);(function IM(t){const n=t.get(kM,null);n&&n.forEach(e=>e())})(t)}(function OM(t=[],n){return vl.create({name:n,providers:[{provide:Vh,useValue:"platform"},{provide:S2,useValue:new Set([()=>vp=null])},...t]})}(se,i))}return function $I(t){const n=E2();if(!n)throw new Dr(401,!1);return n}()}}function E2(){return vp?.get(FM)??null}let FM=(()=>{class t{constructor(e){this._injector=e,this._modules=[],this._destroyListeners=[],this._destroyed=!1}bootstrapModuleFactory(e,i){const w=function NM(t,n){let e;return e="noop"===t?new WI:("zone.js"===t?void 0:t)||new sl(n),e}(i?.ngZone,function BM(t){return{enableLongStackTrace:!1,shouldCoalesceEventChangeDetection:!(!t||!t.ngZoneEventCoalescing)||!1,shouldCoalesceRunChangeDetection:!(!t||!t.ngZoneRunCoalescing)||!1}}(i)),E=[{provide:sl,useValue:w}];return w.run(()=>{const Z=vl.create({providers:E,parent:this.injector,name:e.moduleType.name}),se=e.create(Z),ye=se.injector.get(yl,null);if(!ye)throw new Dr(402,!1);return w.runOutsideAngular(()=>{const Ae=w.onError.subscribe({next:Ge=>{ye.handleError(Ge)}});se.onDestroy(()=>{nb(this._modules,se),Ae.unsubscribe()})}),function zM(t,n,e){try{const i=e();return Ty(i)?i.catch(w=>{throw n.runOutsideAngular(()=>t.handleError(w)),w}):i}catch(i){throw n.runOutsideAngular(()=>t.handleError(i)),i}}(ye,w,()=>{const Ae=se.injector.get(eb);return Ae.runInitializers(),Ae.donePromise.then(()=>(cA(se.injector.get(Df,qg)||qg),this._moduleDoBootstrap(se),se))})})}bootstrapModule(e,i=[]){const w=HM({},i);return function KI(t,n,e){const i=new o2(e);return Promise.resolve(i)}(0,0,e).then(E=>this.bootstrapModuleFactory(E,w))}_moduleDoBootstrap(e){const i=e.injector.get(bp);if(e._bootstrapComponents.length>0)e._bootstrapComponents.forEach(w=>i.bootstrap(w));else{if(!e.instance.ngDoBootstrap)throw new Dr(403,!1);e.instance.ngDoBootstrap(i)}this._modules.push(e)}onDestroy(e){this._destroyListeners.push(e)}get injector(){return this._injector}destroy(){if(this._destroyed)throw new Dr(404,!1);this._modules.slice().forEach(i=>i.destroy()),this._destroyListeners.forEach(i=>i());const e=this._injector.get(S2,null);e&&(e.forEach(i=>i()),e.clear()),this._destroyed=!0}get destroyed(){return this._destroyed}}return t.\u0275fac=function(e){return new(e||t)(Qi(vl))},t.\u0275prov=Vn({token:t,factory:t.\u0275fac,providedIn:"platform"}),t})();function HM(t,n){return Array.isArray(n)?n.reduce(HM,t):{...t,...n}}let bp=(()=>{class t{constructor(e,i,w){this._zone=e,this._injector=i,this._exceptionHandler=w,this._bootstrapListeners=[],this._views=[],this._runningTick=!1,this._stable=!0,this._destroyed=!1,this._destroyListeners=[],this.componentTypes=[],this.components=[],this._onMicrotaskEmptySubscription=this._zone.onMicrotaskEmpty.subscribe({next:()=>{this._zone.run(()=>{this.tick()})}});const E=new z(se=>{this._stable=this._zone.isStable&&!this._zone.hasPendingMacrotasks&&!this._zone.hasPendingMicrotasks,this._zone.runOutsideAngular(()=>{se.next(this._stable),se.complete()})}),Z=new z(se=>{let ye;this._zone.runOutsideAngular(()=>{ye=this._zone.onStable.subscribe(()=>{sl.assertNotInAngularZone(),C2(()=>{!this._stable&&!this._zone.hasPendingMacrotasks&&!this._zone.hasPendingMicrotasks&&(this._stable=!0,se.next(!0))})})});const Ae=this._zone.onUnstable.subscribe(()=>{sl.assertInAngularZone(),this._stable&&(this._stable=!1,this._zone.runOutsideAngular(()=>{se.next(!1)}))});return()=>{ye.unsubscribe(),Ae.unsubscribe()}});this.isStable=Cr(E,Z.pipe(Kn()))}get destroyed(){return this._destroyed}get injector(){return this._injector}bootstrap(e,i){const w=e instanceof np;if(!this._injector.get(eb).done)throw!w&&function ou(t){const n=Io(t)||xs(t)||tl(t);return null!==n&&n.standalone}(e),new Dr(405,false);let Z;Z=w?e:this._injector.get(Dd).resolveComponentFactory(e),this.componentTypes.push(Z.componentType);const se=function JI(t){return t.isBoundToModule}(Z)?void 0:this._injector.get(wm),Ae=Z.create(vl.NULL,[],i||Z.selector,se),Ge=Ae.location.nativeElement,Ke=Ae.injector.get(EM,null);return Ke?.registerApplication(Ge),Ae.onDestroy(()=>{this.detachView(Ae.hostView),nb(this.components,Ae),Ke?.unregisterApplication(Ge)}),this._loadComponent(Ae),Ae}tick(){if(this._runningTick)throw new Dr(101,!1);try{this._runningTick=!0;for(let e of this._views)e.detectChanges()}catch(e){this._zone.runOutsideAngular(()=>this._exceptionHandler.handleError(e))}finally{this._runningTick=!1}}attachView(e){const i=e;this._views.push(i),i.attachToAppRef(this)}detachView(e){const i=e;nb(this._views,i),i.detachFromAppRef()}_loadComponent(e){this.attachView(e.hostView),this.tick(),this.components.push(e),this._injector.get(AM,[]).concat(this._bootstrapListeners).forEach(w=>w(e))}ngOnDestroy(){if(!this._destroyed)try{this._destroyListeners.forEach(e=>e()),this._views.slice().forEach(e=>e.destroy()),this._onMicrotaskEmptySubscription.unsubscribe()}finally{this._destroyed=!0,this._views=[],this._bootstrapListeners=[],this._destroyListeners=[]}}onDestroy(e){return this._destroyListeners.push(e),()=>nb(this._destroyListeners,e)}destroy(){if(this._destroyed)throw new Dr(406,!1);const e=this._injector;e.destroy&&!e.destroyed&&e.destroy()}get viewCount(){return this._views.length}warnIfDestroyed(){}}return t.\u0275fac=function(e){return new(e||t)(Qi(sl),Qi(Td),Qi(yl))},t.\u0275prov=Vn({token:t,factory:t.\u0275fac,providedIn:"root"}),t})();function nb(t,n){const e=t.indexOf(n);e>-1&&t.splice(e,1)}let VM=!0,yd=(()=>{class t{}return t.__NG_ELEMENT_ID__=eR,t})();function eR(t){return function tR(t,n,e){if(us(t)&&!e){const i=Po(t.index,n);return new Cy(i,i)}return 47&t.type?new Cy(n[16],n):null}(ro(),Ii(),16==(16&t))}class KM{constructor(){}supports(n){return Ay(n)}create(n){return new sR(n)}}const oR=(t,n)=>n;class sR{constructor(n){this.length=0,this._linkedRecords=null,this._unlinkedRecords=null,this._previousItHead=null,this._itHead=null,this._itTail=null,this._additionsHead=null,this._additionsTail=null,this._movesHead=null,this._movesTail=null,this._removalsHead=null,this._removalsTail=null,this._identityChangesHead=null,this._identityChangesTail=null,this._trackByFn=n||oR}forEachItem(n){let e;for(e=this._itHead;null!==e;e=e._next)n(e)}forEachOperation(n){let e=this._itHead,i=this._removalsHead,w=0,E=null;for(;e||i;){const Z=!i||e&&e.currentIndex<YM(i,w,E)?e:i,se=YM(Z,w,E),ye=Z.currentIndex;if(Z===i)w--,i=i._nextRemoved;else if(e=e._next,null==Z.previousIndex)w++;else{E||(E=[]);const Ae=se-w,Ge=ye-w;if(Ae!=Ge){for(let ht=0;ht<Ae;ht++){const wt=ht<E.length?E[ht]:E[ht]=0,an=wt+ht;Ge<=an&&an<Ae&&(E[ht]=wt+1)}E[Z.previousIndex]=Ge-Ae}}se!==ye&&n(Z,se,ye)}}forEachPreviousItem(n){let e;for(e=this._previousItHead;null!==e;e=e._nextPrevious)n(e)}forEachAddedItem(n){let e;for(e=this._additionsHead;null!==e;e=e._nextAdded)n(e)}forEachMovedItem(n){let e;for(e=this._movesHead;null!==e;e=e._nextMoved)n(e)}forEachRemovedItem(n){let e;for(e=this._removalsHead;null!==e;e=e._nextRemoved)n(e)}forEachIdentityChange(n){let e;for(e=this._identityChangesHead;null!==e;e=e._nextIdentityChange)n(e)}diff(n){if(null==n&&(n=[]),!Ay(n))throw new Dr(900,!1);return this.check(n)?this:null}onDestroy(){}check(n){this._reset();let w,E,Z,e=this._itHead,i=!1;if(Array.isArray(n)){this.length=n.length;for(let se=0;se<this.length;se++)E=n[se],Z=this._trackByFn(se,E),null!==e&&Object.is(e.trackById,Z)?(i&&(e=this._verifyReinsertion(e,E,Z,se)),Object.is(e.item,E)||this._addIdentityChange(e,E)):(e=this._mismatch(e,E,Z,se),i=!0),e=e._next}else w=0,function YP(t,n){if(Array.isArray(t))for(let e=0;e<t.length;e++)n(t[e]);else{const e=t[ym()]();let i;for(;!(i=e.next()).done;)n(i.value)}}(n,se=>{Z=this._trackByFn(w,se),null!==e&&Object.is(e.trackById,Z)?(i&&(e=this._verifyReinsertion(e,se,Z,w)),Object.is(e.item,se)||this._addIdentityChange(e,se)):(e=this._mismatch(e,se,Z,w),i=!0),e=e._next,w++}),this.length=w;return this._truncate(e),this.collection=n,this.isDirty}get isDirty(){return null!==this._additionsHead||null!==this._movesHead||null!==this._removalsHead||null!==this._identityChangesHead}_reset(){if(this.isDirty){let n;for(n=this._previousItHead=this._itHead;null!==n;n=n._next)n._nextPrevious=n._next;for(n=this._additionsHead;null!==n;n=n._nextAdded)n.previousIndex=n.currentIndex;for(this._additionsHead=this._additionsTail=null,n=this._movesHead;null!==n;n=n._nextMoved)n.previousIndex=n.currentIndex;this._movesHead=this._movesTail=null,this._removalsHead=this._removalsTail=null,this._identityChangesHead=this._identityChangesTail=null}}_mismatch(n,e,i,w){let E;return null===n?E=this._itTail:(E=n._prev,this._remove(n)),null!==(n=null===this._unlinkedRecords?null:this._unlinkedRecords.get(i,null))?(Object.is(n.item,e)||this._addIdentityChange(n,e),this._reinsertAfter(n,E,w)):null!==(n=null===this._linkedRecords?null:this._linkedRecords.get(i,w))?(Object.is(n.item,e)||this._addIdentityChange(n,e),this._moveAfter(n,E,w)):n=this._addAfter(new lR(e,i),E,w),n}_verifyReinsertion(n,e,i,w){let E=null===this._unlinkedRecords?null:this._unlinkedRecords.get(i,null);return null!==E?n=this._reinsertAfter(E,n._prev,w):n.currentIndex!=w&&(n.currentIndex=w,this._addToMoves(n,w)),n}_truncate(n){for(;null!==n;){const e=n._next;this._addToRemovals(this._unlink(n)),n=e}null!==this._unlinkedRecords&&this._unlinkedRecords.clear(),null!==this._additionsTail&&(this._additionsTail._nextAdded=null),null!==this._movesTail&&(this._movesTail._nextMoved=null),null!==this._itTail&&(this._itTail._next=null),null!==this._removalsTail&&(this._removalsTail._nextRemoved=null),null!==this._identityChangesTail&&(this._identityChangesTail._nextIdentityChange=null)}_reinsertAfter(n,e,i){null!==this._unlinkedRecords&&this._unlinkedRecords.remove(n);const w=n._prevRemoved,E=n._nextRemoved;return null===w?this._removalsHead=E:w._nextRemoved=E,null===E?this._removalsTail=w:E._prevRemoved=w,this._insertAfter(n,e,i),this._addToMoves(n,i),n}_moveAfter(n,e,i){return this._unlink(n),this._insertAfter(n,e,i),this._addToMoves(n,i),n}_addAfter(n,e,i){return this._insertAfter(n,e,i),this._additionsTail=null===this._additionsTail?this._additionsHead=n:this._additionsTail._nextAdded=n,n}_insertAfter(n,e,i){const w=null===e?this._itHead:e._next;return n._next=w,n._prev=e,null===w?this._itTail=n:w._prev=n,null===e?this._itHead=n:e._next=n,null===this._linkedRecords&&(this._linkedRecords=new JM),this._linkedRecords.put(n),n.currentIndex=i,n}_remove(n){return this._addToRemovals(this._unlink(n))}_unlink(n){null!==this._linkedRecords&&this._linkedRecords.remove(n);const e=n._prev,i=n._next;return null===e?this._itHead=i:e._next=i,null===i?this._itTail=e:i._prev=e,n}_addToMoves(n,e){return n.previousIndex===e||(this._movesTail=null===this._movesTail?this._movesHead=n:this._movesTail._nextMoved=n),n}_addToRemovals(n){return null===this._unlinkedRecords&&(this._unlinkedRecords=new JM),this._unlinkedRecords.put(n),n.currentIndex=null,n._nextRemoved=null,null===this._removalsTail?(this._removalsTail=this._removalsHead=n,n._prevRemoved=null):(n._prevRemoved=this._removalsTail,this._removalsTail=this._removalsTail._nextRemoved=n),n}_addIdentityChange(n,e){return n.item=e,this._identityChangesTail=null===this._identityChangesTail?this._identityChangesHead=n:this._identityChangesTail._nextIdentityChange=n,n}}class lR{constructor(n,e){this.item=n,this.trackById=e,this.currentIndex=null,this.previousIndex=null,this._nextPrevious=null,this._prev=null,this._next=null,this._prevDup=null,this._nextDup=null,this._prevRemoved=null,this._nextRemoved=null,this._nextAdded=null,this._nextMoved=null,this._nextIdentityChange=null}}class uR{constructor(){this._head=null,this._tail=null}add(n){null===this._head?(this._head=this._tail=n,n._nextDup=null,n._prevDup=null):(this._tail._nextDup=n,n._prevDup=this._tail,n._nextDup=null,this._tail=n)}get(n,e){let i;for(i=this._head;null!==i;i=i._nextDup)if((null===e||e<=i.currentIndex)&&Object.is(i.trackById,n))return i;return null}remove(n){const e=n._prevDup,i=n._nextDup;return null===e?this._head=i:e._nextDup=i,null===i?this._tail=e:i._prevDup=e,null===this._head}}class JM{constructor(){this.map=new Map}put(n){const e=n.trackById;let i=this.map.get(e);i||(i=new uR,this.map.set(e,i)),i.add(n)}get(n,e){const w=this.map.get(n);return w?w.get(n,e):null}remove(n){const e=n.trackById;return this.map.get(e).remove(n)&&this.map.delete(e),n}get isEmpty(){return 0===this.map.size}clear(){this.map.clear()}}function YM(t,n,e){const i=t.previousIndex;if(null===i)return i;let w=0;return e&&i<e.length&&(w=e[i]),i+n+w}class ZM{constructor(){}supports(n){return n instanceof Map||Wx(n)}create(){return new cR}}class cR{constructor(){this._records=new Map,this._mapHead=null,this._appendAfter=null,this._previousMapHead=null,this._changesHead=null,this._changesTail=null,this._additionsHead=null,this._additionsTail=null,this._removalsHead=null,this._removalsTail=null}get isDirty(){return null!==this._additionsHead||null!==this._changesHead||null!==this._removalsHead}forEachItem(n){let e;for(e=this._mapHead;null!==e;e=e._next)n(e)}forEachPreviousItem(n){let e;for(e=this._previousMapHead;null!==e;e=e._nextPrevious)n(e)}forEachChangedItem(n){let e;for(e=this._changesHead;null!==e;e=e._nextChanged)n(e)}forEachAddedItem(n){let e;for(e=this._additionsHead;null!==e;e=e._nextAdded)n(e)}forEachRemovedItem(n){let e;for(e=this._removalsHead;null!==e;e=e._nextRemoved)n(e)}diff(n){if(n){if(!(n instanceof Map||Wx(n)))throw new Dr(900,!1)}else n=new Map;return this.check(n)?this:null}onDestroy(){}check(n){this._reset();let e=this._mapHead;if(this._appendAfter=null,this._forEach(n,(i,w)=>{if(e&&e.key===w)this._maybeAddToChanges(e,i),this._appendAfter=e,e=e._next;else{const E=this._getOrCreateRecordForKey(w,i);e=this._insertBeforeOrAppend(e,E)}}),e){e._prev&&(e._prev._next=null),this._removalsHead=e;for(let i=e;null!==i;i=i._nextRemoved)i===this._mapHead&&(this._mapHead=null),this._records.delete(i.key),i._nextRemoved=i._next,i.previousValue=i.currentValue,i.currentValue=null,i._prev=null,i._next=null}return this._changesTail&&(this._changesTail._nextChanged=null),this._additionsTail&&(this._additionsTail._nextAdded=null),this.isDirty}_insertBeforeOrAppend(n,e){if(n){const i=n._prev;return e._next=n,e._prev=i,n._prev=e,i&&(i._next=e),n===this._mapHead&&(this._mapHead=e),this._appendAfter=n,n}return this._appendAfter?(this._appendAfter._next=e,e._prev=this._appendAfter):this._mapHead=e,this._appendAfter=e,null}_getOrCreateRecordForKey(n,e){if(this._records.has(n)){const w=this._records.get(n);this._maybeAddToChanges(w,e);const E=w._prev,Z=w._next;return E&&(E._next=Z),Z&&(Z._prev=E),w._next=null,w._prev=null,w}const i=new dR(n);return this._records.set(n,i),i.currentValue=e,this._addToAdditions(i),i}_reset(){if(this.isDirty){let n;for(this._previousMapHead=this._mapHead,n=this._previousMapHead;null!==n;n=n._next)n._nextPrevious=n._next;for(n=this._changesHead;null!==n;n=n._nextChanged)n.previousValue=n.currentValue;for(n=this._additionsHead;null!=n;n=n._nextAdded)n.previousValue=n.currentValue;this._changesHead=this._changesTail=null,this._additionsHead=this._additionsTail=null,this._removalsHead=null}}_maybeAddToChanges(n,e){Object.is(e,n.currentValue)||(n.previousValue=n.currentValue,n.currentValue=e,this._addToChanges(n))}_addToAdditions(n){null===this._additionsHead?this._additionsHead=this._additionsTail=n:(this._additionsTail._nextAdded=n,this._additionsTail=n)}_addToChanges(n){null===this._changesHead?this._changesHead=this._changesTail=n:(this._changesTail._nextChanged=n,this._changesTail=n)}_forEach(n,e){n instanceof Map?n.forEach(e):Object.keys(n).forEach(i=>e(n[i],i))}}class dR{constructor(n){this.key=n,this.previousValue=null,this.currentValue=null,this._nextPrevious=null,this._next=null,this._prev=null,this._nextAdded=null,this._nextRemoved=null,this._nextChanged=null}}function $M(){return new zy([new KM])}let zy=(()=>{class t{constructor(e){this.factories=e}static create(e,i){if(null!=i){const w=i.factories.slice();e=e.concat(w)}return new t(e)}static extend(e){return{provide:t,useFactory:i=>t.create(e,i||$M()),deps:[[t,new uh,new Xp]]}}find(e){const i=this.factories.find(w=>w.supports(e));if(null!=i)return i;throw new Dr(901,!1)}}return t.\u0275prov=Vn({token:t,providedIn:"root",factory:$M}),t})();function XM(){return new Zg([new ZM])}let Zg=(()=>{class t{constructor(e){this.factories=e}static create(e,i){if(i){const w=i.factories.slice();e=e.concat(w)}return new t(e)}static extend(e){return{provide:t,useFactory:i=>t.create(e,i||XM()),deps:[[t,new uh,new Xp]]}}find(e){const i=this.factories.find(w=>w.supports(e));if(i)return i;throw new Dr(901,!1)}}return t.\u0275prov=Vn({token:t,providedIn:"root",factory:XM}),t})();const pR=RM(null,"core",[]);let mR=(()=>{class t{constructor(e){}}return t.\u0275fac=function(e){return new(e||t)(Qi(bp))},t.\u0275mod=So({type:t}),t.\u0275inj=Ir({}),t})();function O2(t,n){const e=Io(t),i=n.elementInjector||vf();return new ky(e).create(i,n.projectableNodes,n.hostElement,n.environmentInjector)}let ab=null;function Kh(){return ab}const Rl=new ka("DocumentToken");let F2=(()=>{class t{historyGo(e){throw new Error("Not implemented")}}return t.\u0275fac=function(e){return new(e||t)},t.\u0275prov=Vn({token:t,factory:function(){return function bR(){return Qi(QM)}()},providedIn:"platform"}),t})();const _R=new ka("Location Initialized");let QM=(()=>{class t extends F2{constructor(e){super(),this._doc=e,this._init()}_init(){this.location=window.location,this._history=window.history}getBaseHrefFromDOM(){return Kh().getBaseHref(this._doc)}onPopState(e){const i=Kh().getGlobalEventTarget(this._doc,"window");return i.addEventListener("popstate",e,!1),()=>i.removeEventListener("popstate",e)}onHashChange(e){const i=Kh().getGlobalEventTarget(this._doc,"window");return i.addEventListener("hashchange",e,!1),()=>i.removeEventListener("hashchange",e)}get href(){return this.location.href}get protocol(){return this.location.protocol}get hostname(){return this.location.hostname}get port(){return this.location.port}get pathname(){return this.location.pathname}get search(){return this.location.search}get hash(){return this.location.hash}set pathname(e){this.location.pathname=e}pushState(e,i,w){eT()?this._history.pushState(e,i,w):this.location.hash=w}replaceState(e,i,w){eT()?this._history.replaceState(e,i,w):this.location.hash=w}forward(){this._history.forward()}back(){this._history.back()}historyGo(e=0){this._history.go(e)}getState(){return this._history.state}}return t.\u0275fac=function(e){return new(e||t)(Qi(Rl))},t.\u0275prov=Vn({token:t,factory:function(){return function xR(){return new QM(Qi(Rl))}()},providedIn:"platform"}),t})();function eT(){return!!window.history.pushState}function B2(t,n){if(0==t.length)return n;if(0==n.length)return t;let e=0;return t.endsWith("/")&&e++,n.startsWith("/")&&e++,2==e?t+n.substring(1):1==e?t+n:t+"/"+n}function tT(t){const n=t.match(/#|\?|$/),e=n&&n.index||t.length;return t.slice(0,e-("/"===t[e-1]?1:0))+t.slice(e)}function Pf(t){return t&&"?"!==t[0]?"?"+t:t}let km=(()=>{class t{historyGo(e){throw new Error("Not implemented")}}return t.\u0275fac=function(e){return new(e||t)},t.\u0275prov=Vn({token:t,factory:function(){return Vl(rT)},providedIn:"root"}),t})();const nT=new ka("appBaseHref");let rT=(()=>{class t extends km{constructor(e,i){super(),this._platformLocation=e,this._removeListenerFns=[],this._baseHref=i??this._platformLocation.getBaseHrefFromDOM()??Vl(Rl).location?.origin??""}ngOnDestroy(){for(;this._removeListenerFns.length;)this._removeListenerFns.pop()()}onPopState(e){this._removeListenerFns.push(this._platformLocation.onPopState(e),this._platformLocation.onHashChange(e))}getBaseHref(){return this._baseHref}prepareExternalUrl(e){return B2(this._baseHref,e)}path(e=!1){const i=this._platformLocation.pathname+Pf(this._platformLocation.search),w=this._platformLocation.hash;return w&&e?`${i}${w}`:i}pushState(e,i,w,E){const Z=this.prepareExternalUrl(w+Pf(E));this._platformLocation.pushState(e,i,Z)}replaceState(e,i,w,E){const Z=this.prepareExternalUrl(w+Pf(E));this._platformLocation.replaceState(e,i,Z)}forward(){this._platformLocation.forward()}back(){this._platformLocation.back()}getState(){return this._platformLocation.getState()}historyGo(e=0){this._platformLocation.historyGo?.(e)}}return t.\u0275fac=function(e){return new(e||t)(Qi(F2),Qi(nT,8))},t.\u0275prov=Vn({token:t,factory:t.\u0275fac,providedIn:"root"}),t})(),wR=(()=>{class t extends km{constructor(e,i){super(),this._platformLocation=e,this._baseHref="",this._removeListenerFns=[],null!=i&&(this._baseHref=i)}ngOnDestroy(){for(;this._removeListenerFns.length;)this._removeListenerFns.pop()()}onPopState(e){this._removeListenerFns.push(this._platformLocation.onPopState(e),this._platformLocation.onHashChange(e))}getBaseHref(){return this._baseHref}path(e=!1){let i=this._platformLocation.hash;return null==i&&(i="#"),i.length>0?i.substring(1):i}prepareExternalUrl(e){const i=B2(this._baseHref,e);return i.length>0?"#"+i:i}pushState(e,i,w,E){let Z=this.prepareExternalUrl(w+Pf(E));0==Z.length&&(Z=this._platformLocation.pathname),this._platformLocation.pushState(e,i,Z)}replaceState(e,i,w,E){let Z=this.prepareExternalUrl(w+Pf(E));0==Z.length&&(Z=this._platformLocation.pathname),this._platformLocation.replaceState(e,i,Z)}forward(){this._platformLocation.forward()}back(){this._platformLocation.back()}getState(){return this._platformLocation.getState()}historyGo(e=0){this._platformLocation.historyGo?.(e)}}return t.\u0275fac=function(e){return new(e||t)(Qi(F2),Qi(nT,8))},t.\u0275prov=Vn({token:t,factory:t.\u0275fac}),t})(),N2=(()=>{class t{constructor(e){this._subject=new qi,this._urlChangeListeners=[],this._urlChangeSubscription=null,this._locationStrategy=e;const i=this._locationStrategy.getBaseHref();this._baseHref=tT(iT(i)),this._locationStrategy.onPopState(w=>{this._subject.emit({url:this.path(!0),pop:!0,state:w.state,type:w.type})})}ngOnDestroy(){this._urlChangeSubscription?.unsubscribe(),this._urlChangeListeners=[]}path(e=!1){return this.normalize(this._locationStrategy.path(e))}getState(){return this._locationStrategy.getState()}isCurrentPathEqualTo(e,i=""){return this.path()==this.normalize(e+Pf(i))}normalize(e){return t.stripTrailingSlash(function kR(t,n){return t&&n.startsWith(t)?n.substring(t.length):n}(this._baseHref,iT(e)))}prepareExternalUrl(e){return e&&"/"!==e[0]&&(e="/"+e),this._locationStrategy.prepareExternalUrl(e)}go(e,i="",w=null){this._locationStrategy.pushState(w,"",e,i),this._notifyUrlChangeListeners(this.prepareExternalUrl(e+Pf(i)),w)}replaceState(e,i="",w=null){this._locationStrategy.replaceState(w,"",e,i),this._notifyUrlChangeListeners(this.prepareExternalUrl(e+Pf(i)),w)}forward(){this._locationStrategy.forward()}back(){this._locationStrategy.back()}historyGo(e=0){this._locationStrategy.historyGo?.(e)}onUrlChange(e){return this._urlChangeListeners.push(e),this._urlChangeSubscription||(this._urlChangeSubscription=this.subscribe(i=>{this._notifyUrlChangeListeners(i.url,i.state)})),()=>{const i=this._urlChangeListeners.indexOf(e);this._urlChangeListeners.splice(i,1),0===this._urlChangeListeners.length&&(this._urlChangeSubscription?.unsubscribe(),this._urlChangeSubscription=null)}}_notifyUrlChangeListeners(e="",i){this._urlChangeListeners.forEach(w=>w(e,i))}subscribe(e,i,w){return this._subject.subscribe({next:e,error:i,complete:w})}}return t.normalizeQueryParams=Pf,t.joinWithSlash=B2,t.stripTrailingSlash=tT,t.\u0275fac=function(e){return new(e||t)(Qi(km))},t.\u0275prov=Vn({token:t,factory:function(){return function CR(){return new N2(Qi(km))}()},providedIn:"root"}),t})();function iT(t){return t.replace(/\/index.html$/,"")}var vd=(()=>((vd=vd||{})[vd.Decimal=0]="Decimal",vd[vd.Percent=1]="Percent",vd[vd.Currency=2]="Currency",vd[vd.Scientific=3]="Scientific",vd))(),ju=(()=>((ju=ju||{})[ju.Format=0]="Format",ju[ju.Standalone=1]="Standalone",ju))(),Us=(()=>((Us=Us||{})[Us.Narrow=0]="Narrow",Us[Us.Abbreviated=1]="Abbreviated",Us[Us.Wide=2]="Wide",Us[Us.Short=3]="Short",Us))(),_u=(()=>((_u=_u||{})[_u.Short=0]="Short",_u[_u.Medium=1]="Medium",_u[_u.Long=2]="Long",_u[_u.Full=3]="Full",_u))(),Vo=(()=>((Vo=Vo||{})[Vo.Decimal=0]="Decimal",Vo[Vo.Group=1]="Group",Vo[Vo.List=2]="List",Vo[Vo.PercentSign=3]="PercentSign",Vo[Vo.PlusSign=4]="PlusSign",Vo[Vo.MinusSign=5]="MinusSign",Vo[Vo.Exponential=6]="Exponential",Vo[Vo.SuperscriptingExponent=7]="SuperscriptingExponent",Vo[Vo.PerMille=8]="PerMille",Vo[Vo.Infinity=9]="Infinity",Vo[Vo.NaN=10]="NaN",Vo[Vo.TimeSeparator=11]="TimeSeparator",Vo[Vo.CurrencyDecimal=12]="CurrencyDecimal",Vo[Vo.CurrencyGroup=13]="CurrencyGroup",Vo))();function ob(t,n){return Yd(od(t)[qa.DateFormat],n)}function sb(t,n){return Yd(od(t)[qa.TimeFormat],n)}function lb(t,n){return Yd(od(t)[qa.DateTimeFormat],n)}function Jd(t,n){const e=od(t),i=e[qa.NumberSymbols][n];if(typeof i>"u"){if(n===Vo.CurrencyDecimal)return e[qa.NumberSymbols][Vo.Decimal];if(n===Vo.CurrencyGroup)return e[qa.NumberSymbols][Vo.Group]}return i}function z2(t,n){return od(t)[qa.NumberFormats][n]}function oT(t){if(!t[qa.ExtraData])throw new Error(`Missing extra locale data for the locale "${t[qa.LocaleId]}". Use "registerLocaleData" to load new data. See the "I18n guide" on angular.io to know more.`)}function Yd(t,n){for(let e=n;e>-1;e--)if(typeof t[e]<"u")return t[e];throw new Error("Locale data API: locale data undefined")}function H2(t){const[n,e]=t.split(":");return{hours:+n,minutes:+e}}const BR=/^(\d{4,})-?(\d\d)-?(\d\d)(?:T(\d\d)(?::?(\d\d)(?::?(\d\d)(?:\.(\d+))?)?)?(Z|([+-])(\d\d):?(\d\d))?)?$/,Hy={},NR=/((?:[^BEGHLMOSWYZabcdhmswyz']+)|(?:'(?:[^']|'')*')|(?:G{1,5}|y{1,4}|Y{1,4}|M{1,5}|L{1,5}|w{1,2}|W{1}|d{1,2}|E{1,6}|c{1,6}|a{1,5}|b{1,5}|B{1,5}|h{1,2}|H{1,2}|m{1,2}|s{1,2}|S{1,3}|z{1,4}|Z{1,5}|O{1,4}))([\s\S]*)/;var pc=(()=>((pc=pc||{})[pc.Short=0]="Short",pc[pc.ShortGMT=1]="ShortGMT",pc[pc.Long=2]="Long",pc[pc.Extended=3]="Extended",pc))(),Ko=(()=>((Ko=Ko||{})[Ko.FullYear=0]="FullYear",Ko[Ko.Month=1]="Month",Ko[Ko.Date=2]="Date",Ko[Ko.Hours=3]="Hours",Ko[Ko.Minutes=4]="Minutes",Ko[Ko.Seconds=5]="Seconds",Ko[Ko.FractionalSeconds=6]="FractionalSeconds",Ko[Ko.Day=7]="Day",Ko))(),ks=(()=>((ks=ks||{})[ks.DayPeriods=0]="DayPeriods",ks[ks.Days=1]="Days",ks[ks.Months=2]="Months",ks[ks.Eras=3]="Eras",ks))();function zR(t,n,e,i){let w=function JR(t){if(uT(t))return t;if("number"==typeof t&&!isNaN(t))return new Date(t);if("string"==typeof t){if(t=t.trim(),/^(\d{4}(-\d{1,2}(-\d{1,2})?)?)$/.test(t)){const[w,E=1,Z=1]=t.split("-").map(se=>+se);return ub(w,E-1,Z)}const e=parseFloat(t);if(!isNaN(t-e))return new Date(e);let i;if(i=t.match(BR))return function YR(t){const n=new Date(0);let e=0,i=0;const w=t[8]?n.setUTCFullYear:n.setFullYear,E=t[8]?n.setUTCHours:n.setHours;t[9]&&(e=Number(t[9]+t[10]),i=Number(t[9]+t[11])),w.call(n,Number(t[1]),Number(t[2])-1,Number(t[3]));const Z=Number(t[4]||0)-e,se=Number(t[5]||0)-i,ye=Number(t[6]||0),Ae=Math.floor(1e3*parseFloat("0."+(t[7]||0)));return E.call(n,Z,se,ye,Ae),n}(i)}const n=new Date(t);if(!uT(n))throw new Error(`Unable to convert "${t}" into a date`);return n}(t);n=Lf(e,n)||n;let se,Z=[];for(;n;){if(se=NR.exec(n),!se){Z.push(n);break}{Z=Z.concat(se.slice(1));const Ge=Z.pop();if(!Ge)break;n=Ge}}let ye=w.getTimezoneOffset();i&&(ye=lT(i,ye),w=function KR(t,n,e){const i=e?-1:1,w=t.getTimezoneOffset();return function qR(t,n){return(t=new Date(t.getTime())).setMinutes(t.getMinutes()+n),t}(t,i*(lT(n,w)-w))}(w,i,!0));let Ae="";return Z.forEach(Ge=>{const Ke=function WR(t){if(V2[t])return V2[t];let n;switch(t){case"G":case"GG":case"GGG":n=au(ks.Eras,Us.Abbreviated);break;case"GGGG":n=au(ks.Eras,Us.Wide);break;case"GGGGG":n=au(ks.Eras,Us.Narrow);break;case"y":n=ec(Ko.FullYear,1,0,!1,!0);break;case"yy":n=ec(Ko.FullYear,2,0,!0,!0);break;case"yyy":n=ec(Ko.FullYear,3,0,!1,!0);break;case"yyyy":n=ec(Ko.FullYear,4,0,!1,!0);break;case"Y":n=fb(1);break;case"YY":n=fb(2,!0);break;case"YYY":n=fb(3);break;case"YYYY":n=fb(4);break;case"M":case"L":n=ec(Ko.Month,1,1);break;case"MM":case"LL":n=ec(Ko.Month,2,1);break;case"MMM":n=au(ks.Months,Us.Abbreviated);break;case"MMMM":n=au(ks.Months,Us.Wide);break;case"MMMMM":n=au(ks.Months,Us.Narrow);break;case"LLL":n=au(ks.Months,Us.Abbreviated,ju.Standalone);break;case"LLLL":n=au(ks.Months,Us.Wide,ju.Standalone);break;case"LLLLL":n=au(ks.Months,Us.Narrow,ju.Standalone);break;case"w":n=j2(1);break;case"ww":n=j2(2);break;case"W":n=j2(1,!0);break;case"d":n=ec(Ko.Date,1);break;case"dd":n=ec(Ko.Date,2);break;case"c":case"cc":n=ec(Ko.Day,1);break;case"ccc":n=au(ks.Days,Us.Abbreviated,ju.Standalone);break;case"cccc":n=au(ks.Days,Us.Wide,ju.Standalone);break;case"ccccc":n=au(ks.Days,Us.Narrow,ju.Standalone);break;case"cccccc":n=au(ks.Days,Us.Short,ju.Standalone);break;case"E":case"EE":case"EEE":n=au(ks.Days,Us.Abbreviated);break;case"EEEE":n=au(ks.Days,Us.Wide);break;case"EEEEE":n=au(ks.Days,Us.Narrow);break;case"EEEEEE":n=au(ks.Days,Us.Short);break;case"a":case"aa":case"aaa":n=au(ks.DayPeriods,Us.Abbreviated);break;case"aaaa":n=au(ks.DayPeriods,Us.Wide);break;case"aaaaa":n=au(ks.DayPeriods,Us.Narrow);break;case"b":case"bb":case"bbb":n=au(ks.DayPeriods,Us.Abbreviated,ju.Standalone,!0);break;case"bbbb":n=au(ks.DayPeriods,Us.Wide,ju.Standalone,!0);break;case"bbbbb":n=au(ks.DayPeriods,Us.Narrow,ju.Standalone,!0);break;case"B":case"BB":case"BBB":n=au(ks.DayPeriods,Us.Abbreviated,ju.Format,!0);break;case"BBBB":n=au(ks.DayPeriods,Us.Wide,ju.Format,!0);break;case"BBBBB":n=au(ks.DayPeriods,Us.Narrow,ju.Format,!0);break;case"h":n=ec(Ko.Hours,1,-12);break;case"hh":n=ec(Ko.Hours,2,-12);break;case"H":n=ec(Ko.Hours,1);break;case"HH":n=ec(Ko.Hours,2);break;case"m":n=ec(Ko.Minutes,1);break;case"mm":n=ec(Ko.Minutes,2);break;case"s":n=ec(Ko.Seconds,1);break;case"ss":n=ec(Ko.Seconds,2);break;case"S":n=ec(Ko.FractionalSeconds,1);break;case"SS":n=ec(Ko.FractionalSeconds,2);break;case"SSS":n=ec(Ko.FractionalSeconds,3);break;case"Z":case"ZZ":case"ZZZ":n=db(pc.Short);break;case"ZZZZZ":n=db(pc.Extended);break;case"O":case"OO":case"OOO":case"z":case"zz":case"zzz":n=db(pc.ShortGMT);break;case"OOOO":case"ZZZZ":case"zzzz":n=db(pc.Long);break;default:return null}return V2[t]=n,n}(Ge);Ae+=Ke?Ke(w,e,ye):"''"===Ge?"'":Ge.replace(/(^'|'$)/g,"").replace(/''/g,"'")}),Ae}function ub(t,n,e){const i=new Date(0);return i.setFullYear(t,n,e),i.setHours(0,0,0),i}function Lf(t,n){const e=function AR(t){return od(t)[qa.LocaleId]}(t);if(Hy[e]=Hy[e]||{},Hy[e][n])return Hy[e][n];let i="";switch(n){case"shortDate":i=ob(t,_u.Short);break;case"mediumDate":i=ob(t,_u.Medium);break;case"longDate":i=ob(t,_u.Long);break;case"fullDate":i=ob(t,_u.Full);break;case"shortTime":i=sb(t,_u.Short);break;case"mediumTime":i=sb(t,_u.Medium);break;case"longTime":i=sb(t,_u.Long);break;case"fullTime":i=sb(t,_u.Full);break;case"short":const w=Lf(t,"shortTime"),E=Lf(t,"shortDate");i=cb(lb(t,_u.Short),[w,E]);break;case"medium":const Z=Lf(t,"mediumTime"),se=Lf(t,"mediumDate");i=cb(lb(t,_u.Medium),[Z,se]);break;case"long":const ye=Lf(t,"longTime"),Ae=Lf(t,"longDate");i=cb(lb(t,_u.Long),[ye,Ae]);break;case"full":const Ge=Lf(t,"fullTime"),Ke=Lf(t,"fullDate");i=cb(lb(t,_u.Full),[Ge,Ke])}return i&&(Hy[e][n]=i),i}function cb(t,n){return n&&(t=t.replace(/\{([^}]+)}/g,function(e,i){return null!=n&&i in n?n[i]:e})),t}function kh(t,n,e="-",i,w){let E="";(t<0||w&&t<=0)&&(w?t=1-t:(t=-t,E=e));let Z=String(t);for(;Z.length<n;)Z="0"+Z;return i&&(Z=Z.slice(Z.length-n)),E+Z}function ec(t,n,e=0,i=!1,w=!1){return function(E,Z){let se=function jR(t,n){switch(t){case Ko.FullYear:return n.getFullYear();case Ko.Month:return n.getMonth();case Ko.Date:return n.getDate();case Ko.Hours:return n.getHours();case Ko.Minutes:return n.getMinutes();case Ko.Seconds:return n.getSeconds();case Ko.FractionalSeconds:return n.getMilliseconds();case Ko.Day:return n.getDay();default:throw new Error(`Unknown DateType value "${t}".`)}}(t,E);if((e>0||se>-e)&&(se+=e),t===Ko.Hours)0===se&&-12===e&&(se=12);else if(t===Ko.FractionalSeconds)return function HR(t,n){return kh(t,3).substring(0,n)}(se,n);const ye=Jd(Z,Vo.MinusSign);return kh(se,n,ye,i,w)}}function au(t,n,e=ju.Format,i=!1){return function(w,E){return function VR(t,n,e,i,w,E){switch(e){case ks.Months:return function DR(t,n,e){const i=od(t),E=Yd([i[qa.MonthsFormat],i[qa.MonthsStandalone]],n);return Yd(E,e)}(n,w,i)[t.getMonth()];case ks.Days:return function TR(t,n,e){const i=od(t),E=Yd([i[qa.DaysFormat],i[qa.DaysStandalone]],n);return Yd(E,e)}(n,w,i)[t.getDay()];case ks.DayPeriods:const Z=t.getHours(),se=t.getMinutes();if(E){const Ae=function LR(t){const n=od(t);return oT(n),(n[qa.ExtraData][2]||[]).map(i=>"string"==typeof i?H2(i):[H2(i[0]),H2(i[1])])}(n),Ge=function IR(t,n,e){const i=od(t);oT(i);const E=Yd([i[qa.ExtraData][0],i[qa.ExtraData][1]],n)||[];return Yd(E,e)||[]}(n,w,i),Ke=Ae.findIndex(ht=>{if(Array.isArray(ht)){const[wt,an]=ht,Tn=Z>=wt.hours&&se>=wt.minutes,$n=Z<an.hours||Z===an.hours&&se<an.minutes;if(wt.hours<an.hours){if(Tn&&$n)return!0}else if(Tn||$n)return!0}else if(ht.hours===Z&&ht.minutes===se)return!0;return!1});if(-1!==Ke)return Ge[Ke]}return function MR(t,n,e){const i=od(t),E=Yd([i[qa.DayPeriodsFormat],i[qa.DayPeriodsStandalone]],n);return Yd(E,e)}(n,w,i)[Z<12?0:1];case ks.Eras:return function SR(t,n){return Yd(od(t)[qa.Eras],n)}(n,i)[t.getFullYear()<=0?0:1];default:throw new Error(`unexpected translation type ${e}`)}}(w,E,t,n,e,i)}}function db(t){return function(n,e,i){const w=-1*i,E=Jd(e,Vo.MinusSign),Z=w>0?Math.floor(w/60):Math.ceil(w/60);switch(t){case pc.Short:return(w>=0?"+":"")+kh(Z,2,E)+kh(Math.abs(w%60),2,E);case pc.ShortGMT:return"GMT"+(w>=0?"+":"")+kh(Z,1,E);case pc.Long:return"GMT"+(w>=0?"+":"")+kh(Z,2,E)+":"+kh(Math.abs(w%60),2,E);case pc.Extended:return 0===i?"Z":(w>=0?"+":"")+kh(Z,2,E)+":"+kh(Math.abs(w%60),2,E);default:throw new Error(`Unknown zone width "${t}"`)}}}function sT(t){return ub(t.getFullYear(),t.getMonth(),t.getDate()+(4-t.getDay()))}function j2(t,n=!1){return function(e,i){let w;if(n){const E=new Date(e.getFullYear(),e.getMonth(),1).getDay()-1,Z=e.getDate();w=1+Math.floor((Z+E)/7)}else{const E=sT(e),Z=function UR(t){const n=ub(t,0,1).getDay();return ub(t,0,1+(n<=4?4:11)-n)}(E.getFullYear()),se=E.getTime()-Z.getTime();w=1+Math.round(se/6048e5)}return kh(w,t,Jd(i,Vo.MinusSign))}}function fb(t,n=!1){return function(e,i){return kh(sT(e).getFullYear(),t,Jd(i,Vo.MinusSign),n)}}const V2={};function lT(t,n){t=t.replace(/:/g,"");const e=Date.parse("Jan 01, 1970 00:00:00 "+t)/6e4;return isNaN(e)?n:e}function uT(t){return t instanceof Date&&!isNaN(t.valueOf())}const ZR=/^(\d+)?\.((\d+)(-(\d+))?)?$/;function U2(t,n,e,i,w,E,Z=!1){let se="",ye=!1;if(isFinite(t)){let Ae=function iO(t){let i,w,E,Z,se,n=Math.abs(t)+"",e=0;for((w=n.indexOf("."))>-1&&(n=n.replace(".","")),(E=n.search(/e/i))>0?(w<0&&(w=E),w+=+n.slice(E+1),n=n.substring(0,E)):w<0&&(w=n.length),E=0;"0"===n.charAt(E);E++);if(E===(se=n.length))i=[0],w=1;else{for(se--;"0"===n.charAt(se);)se--;for(w-=E,i=[],Z=0;E<=se;E++,Z++)i[Z]=Number(n.charAt(E))}return w>22&&(i=i.splice(0,21),e=w-1,w=1),{digits:i,exponent:e,integerLen:w}}(t);Z&&(Ae=function rO(t){if(0===t.digits[0])return t;const n=t.digits.length-t.integerLen;return t.exponent?t.exponent+=2:(0===n?t.digits.push(0,0):1===n&&t.digits.push(0),t.integerLen+=2),t}(Ae));let Ge=n.minInt,Ke=n.minFrac,ht=n.maxFrac;if(E){const yr=E.match(ZR);if(null===yr)throw new Error(`${E} is not a valid digit info`);const xr=yr[1],Jr=yr[3],ai=yr[5];null!=xr&&(Ge=q2(xr)),null!=Jr&&(Ke=q2(Jr)),null!=ai?ht=q2(ai):null!=Jr&&Ke>ht&&(ht=Ke)}!function aO(t,n,e){if(n>e)throw new Error(`The minimum number of digits after fraction (${n}) is higher than the maximum (${e}).`);let i=t.digits,w=i.length-t.integerLen;const E=Math.min(Math.max(n,w),e);let Z=E+t.integerLen,se=i[Z];if(Z>0){i.splice(Math.max(t.integerLen,Z));for(let Ke=Z;Ke<i.length;Ke++)i[Ke]=0}else{w=Math.max(0,w),t.integerLen=1,i.length=Math.max(1,Z=E+1),i[0]=0;for(let Ke=1;Ke<Z;Ke++)i[Ke]=0}if(se>=5)if(Z-1<0){for(let Ke=0;Ke>Z;Ke--)i.unshift(0),t.integerLen++;i.unshift(1),t.integerLen++}else i[Z-1]++;for(;w<Math.max(0,E);w++)i.push(0);let ye=0!==E;const Ae=n+t.integerLen,Ge=i.reduceRight(function(Ke,ht,wt,an){return an[wt]=(ht+=Ke)<10?ht:ht-10,ye&&(0===an[wt]&&wt>=Ae?an.pop():ye=!1),ht>=10?1:0},0);Ge&&(i.unshift(Ge),t.integerLen++)}(Ae,Ke,ht);let wt=Ae.digits,an=Ae.integerLen;const Tn=Ae.exponent;let $n=[];for(ye=wt.every(yr=>!yr);an<Ge;an++)wt.unshift(0);for(;an<0;an++)wt.unshift(0);an>0?$n=wt.splice(an,wt.length):($n=wt,wt=[0]);const nr=[];for(wt.length>=n.lgSize&&nr.unshift(wt.splice(-n.lgSize,wt.length).join(""));wt.length>n.gSize;)nr.unshift(wt.splice(-n.gSize,wt.length).join(""));wt.length&&nr.unshift(wt.join("")),se=nr.join(Jd(e,i)),$n.length&&(se+=Jd(e,w)+$n.join("")),Tn&&(se+=Jd(e,Vo.Exponential)+"+"+Tn)}else se=Jd(e,Vo.Infinity);return se=t<0&&!ye?n.negPre+se+n.negSuf:n.posPre+se+n.posSuf,se}function W2(t,n="-"){const e={minInt:1,minFrac:0,maxFrac:0,posPre:"",posSuf:"",negPre:"",negSuf:"",gSize:0,lgSize:0},i=t.split(";"),w=i[0],E=i[1],Z=-1!==w.indexOf(".")?w.split("."):[w.substring(0,w.lastIndexOf("0")+1),w.substring(w.lastIndexOf("0")+1)],se=Z[0],ye=Z[1]||"";e.posPre=se.substring(0,se.indexOf("#"));for(let Ge=0;Ge<ye.length;Ge++){const Ke=ye.charAt(Ge);"0"===Ke?e.minFrac=e.maxFrac=Ge+1:"#"===Ke?e.maxFrac=Ge+1:e.posSuf+=Ke}const Ae=se.split(",");if(e.gSize=Ae[1]?Ae[1].length:0,e.lgSize=Ae[2]||Ae[1]?(Ae[2]||Ae[1]).length:0,E){const Ge=w.length-e.posPre.length-e.posSuf.length,Ke=E.indexOf("#");e.negPre=E.substring(0,Ke).replace(/'/g,""),e.negSuf=E.slice(Ke+Ge).replace(/'/g,"")}else e.negPre=n+e.posPre,e.negSuf=e.posSuf;return e}function q2(t){const n=parseInt(t);if(isNaN(n))throw new Error("Invalid integer literal when parsing "+t);return n}function fT(t,n){n=encodeURIComponent(n);for(const e of t.split(";")){const i=e.indexOf("="),[w,E]=-1==i?[e,""]:[e.slice(0,i),e.slice(i+1)];if(w.trim()===n)return decodeURIComponent(E)}return null}let Vy=(()=>{class t{constructor(e,i,w,E){this._iterableDiffers=e,this._keyValueDiffers=i,this._ngEl=w,this._renderer=E,this._iterableDiffer=null,this._keyValueDiffer=null,this._initialClasses=[],this._rawClass=null}set klass(e){this._removeClasses(this._initialClasses),this._initialClasses="string"==typeof e?e.split(/\s+/):[],this._applyClasses(this._initialClasses),this._applyClasses(this._rawClass)}set ngClass(e){this._removeClasses(this._rawClass),this._applyClasses(this._initialClasses),this._iterableDiffer=null,this._keyValueDiffer=null,this._rawClass="string"==typeof e?e.split(/\s+/):e,this._rawClass&&(Ay(this._rawClass)?this._iterableDiffer=this._iterableDiffers.find(this._rawClass).create():this._keyValueDiffer=this._keyValueDiffers.find(this._rawClass).create())}ngDoCheck(){if(this._iterableDiffer){const e=this._iterableDiffer.diff(this._rawClass);e&&this._applyIterableChanges(e)}else if(this._keyValueDiffer){const e=this._keyValueDiffer.diff(this._rawClass);e&&this._applyKeyValueChanges(e)}}_applyKeyValueChanges(e){e.forEachAddedItem(i=>this._toggleClass(i.key,i.currentValue)),e.forEachChangedItem(i=>this._toggleClass(i.key,i.currentValue)),e.forEachRemovedItem(i=>{i.previousValue&&this._toggleClass(i.key,!1)})}_applyIterableChanges(e){e.forEachAddedItem(i=>{if("string"!=typeof i.item)throw new Error(`NgClass can only toggle CSS classes expressed as strings, got ${Hn(i.item)}`);this._toggleClass(i.item,!0)}),e.forEachRemovedItem(i=>this._toggleClass(i.item,!1))}_applyClasses(e){e&&(Array.isArray(e)||e instanceof Set?e.forEach(i=>this._toggleClass(i,!0)):Object.keys(e).forEach(i=>this._toggleClass(i,!!e[i])))}_removeClasses(e){e&&(Array.isArray(e)||e instanceof Set?e.forEach(i=>this._toggleClass(i,!1)):Object.keys(e).forEach(i=>this._toggleClass(i,!1)))}_toggleClass(e,i){(e=e.trim())&&e.split(/\s+/g).forEach(w=>{i?this._renderer.addClass(this._ngEl.nativeElement,w):this._renderer.removeClass(this._ngEl.nativeElement,w)})}}return t.\u0275fac=function(e){return new(e||t)(Un(zy),Un(Zg),Un(Cs),Un(zu))},t.\u0275dir=la({type:t,selectors:[["","ngClass",""]],inputs:{klass:["class","klass"],ngClass:"ngClass"},standalone:!0}),t})();class lO{constructor(n,e,i,w){this.$implicit=n,this.ngForOf=e,this.index=i,this.count=w}get first(){return 0===this.index}get last(){return this.index===this.count-1}get even(){return this.index%2==0}get odd(){return!this.even}}let xl=(()=>{class t{constructor(e,i,w){this._viewContainer=e,this._template=i,this._differs=w,this._ngForOf=null,this._ngForOfDirty=!0,this._differ=null}set ngForOf(e){this._ngForOf=e,this._ngForOfDirty=!0}set ngForTrackBy(e){this._trackByFn=e}get ngForTrackBy(){return this._trackByFn}set ngForTemplate(e){e&&(this._template=e)}ngDoCheck(){if(this._ngForOfDirty){this._ngForOfDirty=!1;const e=this._ngForOf;!this._differ&&e&&(this._differ=this._differs.find(e).create(this.ngForTrackBy))}if(this._differ){const e=this._differ.diff(this._ngForOf);e&&this._applyChanges(e)}}_applyChanges(e){const i=this._viewContainer;e.forEachOperation((w,E,Z)=>{if(null==w.previousIndex)i.createEmbeddedView(this._template,new lO(w.item,this._ngForOf,-1,-1),null===Z?void 0:Z);else if(null==Z)i.remove(null===E?void 0:E);else if(null!==E){const se=i.get(E);i.move(se,Z),gT(se,w)}});for(let w=0,E=i.length;w<E;w++){const se=i.get(w).context;se.index=w,se.count=E,se.ngForOf=this._ngForOf}e.forEachIdentityChange(w=>{gT(i.get(w.currentIndex),w)})}static ngTemplateContextGuard(e,i){return!0}}return t.\u0275fac=function(e){return new(e||t)(Un(gd),Un(mu),Un(zy))},t.\u0275dir=la({type:t,selectors:[["","ngFor","","ngForOf",""]],inputs:{ngForOf:"ngForOf",ngForTrackBy:"ngForTrackBy",ngForTemplate:"ngForTemplate"},standalone:!0}),t})();function gT(t,n){t.context.$implicit=n.item}let Ol=(()=>{class t{constructor(e,i){this._viewContainer=e,this._context=new cO,this._thenTemplateRef=null,this._elseTemplateRef=null,this._thenViewRef=null,this._elseViewRef=null,this._thenTemplateRef=i}set ngIf(e){this._context.$implicit=this._context.ngIf=e,this._updateView()}set ngIfThen(e){yT("ngIfThen",e),this._thenTemplateRef=e,this._thenViewRef=null,this._updateView()}set ngIfElse(e){yT("ngIfElse",e),this._elseTemplateRef=e,this._elseViewRef=null,this._updateView()}_updateView(){this._context.$implicit?this._thenViewRef||(this._viewContainer.clear(),this._elseViewRef=null,this._thenTemplateRef&&(this._thenViewRef=this._viewContainer.createEmbeddedView(this._thenTemplateRef,this._context))):this._elseViewRef||(this._viewContainer.clear(),this._thenViewRef=null,this._elseTemplateRef&&(this._elseViewRef=this._viewContainer.createEmbeddedView(this._elseTemplateRef,this._context)))}static ngTemplateContextGuard(e,i){return!0}}return t.\u0275fac=function(e){return new(e||t)(Un(gd),Un(mu))},t.\u0275dir=la({type:t,selectors:[["","ngIf",""]],inputs:{ngIf:"ngIf",ngIfThen:"ngIfThen",ngIfElse:"ngIfElse"},standalone:!0}),t})();class cO{constructor(){this.$implicit=null,this.ngIf=null}}function yT(t,n){if(n&&!n.createEmbeddedView)throw new Error(`${t} must be a TemplateRef, but received '${Hn(n)}'.`)}let bT=(()=>{class t{constructor(e,i,w){this._ngEl=e,this._differs=i,this._renderer=w,this._ngStyle=null,this._differ=null}set ngStyle(e){this._ngStyle=e,!this._differ&&e&&(this._differ=this._differs.find(e).create())}ngDoCheck(){if(this._differ){const e=this._differ.diff(this._ngStyle);e&&this._applyChanges(e)}}_setStyle(e,i){const[w,E]=e.split("."),Z=-1===w.indexOf("-")?void 0:Lc.DashCase;null!=i?this._renderer.setStyle(this._ngEl.nativeElement,w,E?`${i}${E}`:i,Z):this._renderer.removeStyle(this._ngEl.nativeElement,w,Z)}_applyChanges(e){e.forEachRemovedItem(i=>this._setStyle(i.key,null)),e.forEachAddedItem(i=>this._setStyle(i.key,i.currentValue)),e.forEachChangedItem(i=>this._setStyle(i.key,i.currentValue))}}return t.\u0275fac=function(e){return new(e||t)(Un(Cs),Un(Zg),Un(zu))},t.\u0275dir=la({type:t,selectors:[["","ngStyle",""]],inputs:{ngStyle:"ngStyle"},standalone:!0}),t})(),_p=(()=>{class t{constructor(e){this._viewContainerRef=e,this._viewRef=null,this.ngTemplateOutletContext=null,this.ngTemplateOutlet=null,this.ngTemplateOutletInjector=null}ngOnChanges(e){if(e.ngTemplateOutlet||e.ngTemplateOutletInjector){const i=this._viewContainerRef;if(this._viewRef&&i.remove(i.indexOf(this._viewRef)),this.ngTemplateOutlet){const{ngTemplateOutlet:w,ngTemplateOutletContext:E,ngTemplateOutletInjector:Z}=this;this._viewRef=i.createEmbeddedView(w,E,Z?{injector:Z}:void 0)}else this._viewRef=null}else this._viewRef&&e.ngTemplateOutletContext&&this.ngTemplateOutletContext&&(this._viewRef.context=this.ngTemplateOutletContext)}}return t.\u0275fac=function(e){return new(e||t)(Un(gd))},t.\u0275dir=la({type:t,selectors:[["","ngTemplateOutlet",""]],inputs:{ngTemplateOutletContext:"ngTemplateOutletContext",ngTemplateOutlet:"ngTemplateOutlet",ngTemplateOutletInjector:"ngTemplateOutletInjector"},standalone:!0,features:[Li]}),t})();function Ah(t,n){return new Dr(2100,!1)}const CO=new ka("DATE_PIPE_DEFAULT_TIMEZONE");let Z2=(()=>{class t{constructor(e,i){this.locale=e,this.defaultTimezone=i}transform(e,i="mediumDate",w,E){if(null==e||""===e||e!=e)return null;try{return zR(e,i,E||this.locale,w??this.defaultTimezone??void 0)}catch(Z){throw Ah()}}}return t.\u0275fac=function(e){return new(e||t)(Un(Df,16),Un(CO,24))},t.\u0275pipe=Ns({name:"date",type:t,pure:!0,standalone:!0}),t})(),$2=(()=>{class t{constructor(e){this._locale=e}transform(e,i,w){if(!X2(e))return null;w=w||this._locale;try{return function nO(t,n,e){return U2(t,W2(z2(n,vd.Decimal),Jd(n,Vo.MinusSign)),n,Vo.Group,Vo.Decimal,e)}(Q2(e),w,i)}catch(E){throw Ah()}}}return t.\u0275fac=function(e){return new(e||t)(Un(Df,16))},t.\u0275pipe=Ns({name:"number",type:t,pure:!0,standalone:!0}),t})(),xT=(()=>{class t{constructor(e){this._locale=e}transform(e,i,w){if(!X2(e))return null;w=w||this._locale;try{return function tO(t,n,e){return U2(t,W2(z2(n,vd.Percent),Jd(n,Vo.MinusSign)),n,Vo.Group,Vo.Decimal,e,!0).replace(new RegExp("%","g"),Jd(n,Vo.PercentSign))}(Q2(e),w,i)}catch(E){throw Ah()}}}return t.\u0275fac=function(e){return new(e||t)(Un(Df,16))},t.\u0275pipe=Ns({name:"percent",type:t,pure:!0,standalone:!0}),t})();function X2(t){return!(null==t||""===t||t!=t)}function Q2(t){if("string"==typeof t&&!isNaN(Number(t)-parseFloat(t)))return Number(t);if("number"!=typeof t)throw new Error(`${t} is not a number`);return t}let wT=(()=>{class t{transform(e,i,w){if(null==e)return null;if(!this.supports(e))throw Ah();return e.slice(i,w)}supports(e){return"string"==typeof e||Array.isArray(e)}}return t.\u0275fac=function(e){return new(e||t)},t.\u0275pipe=Ns({name:"slice",type:t,pure:!1,standalone:!0}),t})(),tc=(()=>{class t{}return t.\u0275fac=function(e){return new(e||t)},t.\u0275mod=So({type:t}),t.\u0275inj=Ir({}),t})();const CT="browser";function AT(t){return"server"===t}let RO=(()=>{class t{}return t.\u0275prov=Vn({token:t,providedIn:"root",factory:()=>new OO(Qi(Rl),window)}),t})();class OO{constructor(n,e){this.document=n,this.window=e,this.offset=()=>[0,0]}setOffset(n){this.offset=Array.isArray(n)?()=>n:n}getScrollPosition(){return this.supportsScrolling()?[this.window.pageXOffset,this.window.pageYOffset]:[0,0]}scrollToPosition(n){this.supportsScrolling()&&this.window.scrollTo(n[0],n[1])}scrollToAnchor(n){if(!this.supportsScrolling())return;const e=function FO(t,n){const e=t.getElementById(n)||t.getElementsByName(n)[0];if(e)return e;if("function"==typeof t.createTreeWalker&&t.body&&(t.body.createShadowRoot||t.body.attachShadow)){const i=t.createTreeWalker(t.body,NodeFilter.SHOW_ELEMENT);let w=i.currentNode;for(;w;){const E=w.shadowRoot;if(E){const Z=E.getElementById(n)||E.querySelector(`[name="${n}"]`);if(Z)return Z}w=i.nextNode()}}return null}(this.document,n);e&&(this.scrollToElement(e),e.focus())}setHistoryScrollRestoration(n){if(this.supportScrollRestoration()){const e=this.window.history;e&&e.scrollRestoration&&(e.scrollRestoration=n)}}scrollToElement(n){const e=n.getBoundingClientRect(),i=e.left+this.window.pageXOffset,w=e.top+this.window.pageYOffset,E=this.offset();this.window.scrollTo(i-E[0],w-E[1])}supportScrollRestoration(){try{if(!this.supportsScrolling())return!1;const n=MT(this.window.history)||MT(Object.getPrototypeOf(this.window.history));return!(!n||!n.writable&&!n.set)}catch{return!1}}supportsScrolling(){try{return!!this.window&&!!this.window.scrollTo&&"pageXOffset"in this.window}catch{return!1}}}function MT(t){return Object.getOwnPropertyDescriptor(t,"scrollRestoration")}class TT{}class nw extends class eF extends class vR{}{constructor(){super(...arguments),this.supportsDOMEvents=!0}}{static makeCurrent(){!function yR(t){ab||(ab=t)}(new nw)}onAndCancel(n,e,i){return n.addEventListener(e,i,!1),()=>{n.removeEventListener(e,i,!1)}}dispatchEvent(n,e){n.dispatchEvent(e)}remove(n){n.parentNode&&n.parentNode.removeChild(n)}createElement(n,e){return(e=e||this.getDefaultDocument()).createElement(n)}createHtmlDocument(){return document.implementation.createHTMLDocument("fakeTitle")}getDefaultDocument(){return document}isElementNode(n){return n.nodeType===Node.ELEMENT_NODE}isShadowRoot(n){return n instanceof DocumentFragment}getGlobalEventTarget(n,e){return"window"===e?window:"document"===e?n:"body"===e?n.body:null}getBaseHref(n){const e=function tF(){return Uy=Uy||document.querySelector("base"),Uy?Uy.getAttribute("href"):null}();return null==e?null:function nF(t){gb=gb||document.createElement("a"),gb.setAttribute("href",t);const n=gb.pathname;return"/"===n.charAt(0)?n:`/${n}`}(e)}resetBaseElement(){Uy=null}getUserAgent(){return window.navigator.userAgent}getCookie(n){return fT(document.cookie,n)}}let gb,Uy=null;const PT=new ka("TRANSITION_ID"),iF=[{provide:Q1,useFactory:function rF(t,n,e){return()=>{e.get(eb).donePromise.then(()=>{const i=Kh(),w=n.querySelectorAll(`style[ng-transition="${t}"]`);for(let E=0;E<w.length;E++)i.remove(w[E])})}},deps:[PT,Rl,vl],multi:!0}];let oF=(()=>{class t{build(){return new XMLHttpRequest}}return t.\u0275fac=function(e){return new(e||t)},t.\u0275prov=Vn({token:t,factory:t.\u0275fac}),t})();const yb=new ka("EventManagerPlugins");let vb=(()=>{class t{constructor(e,i){this._zone=i,this._eventNameToPlugin=new Map,e.forEach(w=>w.manager=this),this._plugins=e.slice().reverse()}addEventListener(e,i,w){return this._findPluginFor(i).addEventListener(e,i,w)}addGlobalEventListener(e,i,w){return this._findPluginFor(i).addGlobalEventListener(e,i,w)}getZone(){return this._zone}_findPluginFor(e){const i=this._eventNameToPlugin.get(e);if(i)return i;const w=this._plugins;for(let E=0;E<w.length;E++){const Z=w[E];if(Z.supports(e))return this._eventNameToPlugin.set(e,Z),Z}throw new Error(`No event manager plugin found for event ${e}`)}}return t.\u0275fac=function(e){return new(e||t)(Qi(yb),Qi(sl))},t.\u0275prov=Vn({token:t,factory:t.\u0275fac}),t})();class LT{constructor(n){this._doc=n}addGlobalEventListener(n,e,i){const w=Kh().getGlobalEventTarget(this._doc,n);if(!w)throw new Error(`Unsupported event target ${w} for event ${e}`);return this.addEventListener(w,e,i)}}let IT=(()=>{class t{constructor(){this._stylesSet=new Set}addStyles(e){const i=new Set;e.forEach(w=>{this._stylesSet.has(w)||(this._stylesSet.add(w),i.add(w))}),this.onStylesAdded(i)}onStylesAdded(e){}getAllStyles(){return Array.from(this._stylesSet)}}return t.\u0275fac=function(e){return new(e||t)},t.\u0275prov=Vn({token:t,factory:t.\u0275fac}),t})(),Wy=(()=>{class t extends IT{constructor(e){super(),this._doc=e,this._hostNodes=new Map,this._hostNodes.set(e.head,[])}_addStylesToHost(e,i,w){e.forEach(E=>{const Z=this._doc.createElement("style");Z.textContent=E,w.push(i.appendChild(Z))})}addHost(e){const i=[];this._addStylesToHost(this._stylesSet,e,i),this._hostNodes.set(e,i)}removeHost(e){const i=this._hostNodes.get(e);i&&i.forEach(RT),this._hostNodes.delete(e)}onStylesAdded(e){this._hostNodes.forEach((i,w)=>{this._addStylesToHost(e,w,i)})}ngOnDestroy(){this._hostNodes.forEach(e=>e.forEach(RT))}}return t.\u0275fac=function(e){return new(e||t)(Qi(Rl))},t.\u0275prov=Vn({token:t,factory:t.\u0275fac}),t})();function RT(t){Kh().remove(t)}const rw={svg:"http://www.w3.org/2000/svg",xhtml:"http://www.w3.org/1999/xhtml",xlink:"http://www.w3.org/1999/xlink",xml:"http://www.w3.org/XML/1998/namespace",xmlns:"http://www.w3.org/2000/xmlns/",math:"http://www.w3.org/1998/MathML/"},iw=/%COMP%/g;function bb(t,n,e){for(let i=0;i<n.length;i++){let w=n[i];Array.isArray(w)?bb(t,w,e):(w=w.replace(iw,t),e.push(w))}return e}function BT(t){return n=>{if("__ngUnwrap__"===n)return t;!1===t(n)&&(n.preventDefault(),n.returnValue=!1)}}let aw=(()=>{class t{constructor(e,i,w){this.eventManager=e,this.sharedStylesHost=i,this.appId=w,this.rendererByCompId=new Map,this.defaultRenderer=new ow(e)}createRenderer(e,i){if(!e||!i)return this.defaultRenderer;switch(i.encapsulation){case Ks.Emulated:{let w=this.rendererByCompId.get(i.id);return w||(w=new hF(this.eventManager,this.sharedStylesHost,i,this.appId),this.rendererByCompId.set(i.id,w)),w.applyToHost(e),w}case 1:case Ks.ShadowDom:return new fF(this.eventManager,this.sharedStylesHost,e,i);default:if(!this.rendererByCompId.has(i.id)){const w=bb(i.id,i.styles,[]);this.sharedStylesHost.addStyles(w),this.rendererByCompId.set(i.id,this.defaultRenderer)}return this.defaultRenderer}}begin(){}end(){}}return t.\u0275fac=function(e){return new(e||t)(Qi(vb),Qi(Wy),Qi(Ny))},t.\u0275prov=Vn({token:t,factory:t.\u0275fac}),t})();class ow{constructor(n){this.eventManager=n,this.data=Object.create(null),this.destroyNode=null}destroy(){}createElement(n,e){return e?document.createElementNS(rw[e]||e,n):document.createElement(n)}createComment(n){return document.createComment(n)}createText(n){return document.createTextNode(n)}appendChild(n,e){(zT(n)?n.content:n).appendChild(e)}insertBefore(n,e,i){n&&(zT(n)?n.content:n).insertBefore(e,i)}removeChild(n,e){n&&n.removeChild(e)}selectRootElement(n,e){let i="string"==typeof n?document.querySelector(n):n;if(!i)throw new Error(`The selector "${n}" did not match any elements`);return e||(i.textContent=""),i}parentNode(n){return n.parentNode}nextSibling(n){return n.nextSibling}setAttribute(n,e,i,w){if(w){e=w+":"+e;const E=rw[w];E?n.setAttributeNS(E,e,i):n.setAttribute(e,i)}else n.setAttribute(e,i)}removeAttribute(n,e,i){if(i){const w=rw[i];w?n.removeAttributeNS(w,e):n.removeAttribute(`${i}:${e}`)}else n.removeAttribute(e)}addClass(n,e){n.classList.add(e)}removeClass(n,e){n.classList.remove(e)}setStyle(n,e,i,w){w&(Lc.DashCase|Lc.Important)?n.style.setProperty(e,i,w&Lc.Important?"important":""):n.style[e]=i}removeStyle(n,e,i){i&Lc.DashCase?n.style.removeProperty(e):n.style[e]=""}setProperty(n,e,i){n[e]=i}setValue(n,e){n.nodeValue=e}listen(n,e,i){return"string"==typeof n?this.eventManager.addGlobalEventListener(n,e,BT(i)):this.eventManager.addEventListener(n,e,BT(i))}}function zT(t){return"TEMPLATE"===t.tagName&&void 0!==t.content}class hF extends ow{constructor(n,e,i,w){super(n),this.component=i;const E=bb(w+"-"+i.id,i.styles,[]);e.addStyles(E),this.contentAttr=function uF(t){return"_ngcontent-%COMP%".replace(iw,t)}(w+"-"+i.id),this.hostAttr=function cF(t){return"_nghost-%COMP%".replace(iw,t)}(w+"-"+i.id)}applyToHost(n){super.setAttribute(n,this.hostAttr,"")}createElement(n,e){const i=super.createElement(n,e);return super.setAttribute(i,this.contentAttr,""),i}}class fF extends ow{constructor(n,e,i,w){super(n),this.sharedStylesHost=e,this.hostEl=i,this.shadowRoot=i.attachShadow({mode:"open"}),this.sharedStylesHost.addHost(this.shadowRoot);const E=bb(w.id,w.styles,[]);for(let Z=0;Z<E.length;Z++){const se=document.createElement("style");se.textContent=E[Z],this.shadowRoot.appendChild(se)}}nodeOrShadowRoot(n){return n===this.hostEl?this.shadowRoot:n}destroy(){this.sharedStylesHost.removeHost(this.shadowRoot)}appendChild(n,e){return super.appendChild(this.nodeOrShadowRoot(n),e)}insertBefore(n,e,i){return super.insertBefore(this.nodeOrShadowRoot(n),e,i)}removeChild(n,e){return super.removeChild(this.nodeOrShadowRoot(n),e)}parentNode(n){return this.nodeOrShadowRoot(super.parentNode(this.nodeOrShadowRoot(n)))}}let pF=(()=>{class t extends LT{constructor(e){super(e)}supports(e){return!0}addEventListener(e,i,w){return e.addEventListener(i,w,!1),()=>this.removeEventListener(e,i,w)}removeEventListener(e,i,w){return e.removeEventListener(i,w)}}return t.\u0275fac=function(e){return new(e||t)(Qi(Rl))},t.\u0275prov=Vn({token:t,factory:t.\u0275fac}),t})();const HT=["alt","control","meta","shift"],mF={"\b":"Backspace","\t":"Tab","\x7f":"Delete","\x1b":"Escape",Del:"Delete",Esc:"Escape",Left:"ArrowLeft",Right:"ArrowRight",Up:"ArrowUp",Down:"ArrowDown",Menu:"ContextMenu",Scroll:"ScrollLock",Win:"OS"},gF={alt:t=>t.altKey,control:t=>t.ctrlKey,meta:t=>t.metaKey,shift:t=>t.shiftKey};let yF=(()=>{class t extends LT{constructor(e){super(e)}supports(e){return null!=t.parseEventName(e)}addEventListener(e,i,w){const E=t.parseEventName(i),Z=t.eventCallback(E.fullKey,w,this.manager.getZone());return this.manager.getZone().runOutsideAngular(()=>Kh().onAndCancel(e,E.domEventName,Z))}static parseEventName(e){const i=e.toLowerCase().split("."),w=i.shift();if(0===i.length||"keydown"!==w&&"keyup"!==w)return null;const E=t._normalizeKey(i.pop());let Z="",se=i.indexOf("code");if(se>-1&&(i.splice(se,1),Z="code."),HT.forEach(Ae=>{const Ge=i.indexOf(Ae);Ge>-1&&(i.splice(Ge,1),Z+=Ae+".")}),Z+=E,0!=i.length||0===E.length)return null;const ye={};return ye.domEventName=w,ye.fullKey=Z,ye}static matchEventFullKeyCode(e,i){let w=mF[e.key]||e.key,E="";return i.indexOf("code.")>-1&&(w=e.code,E="code."),!(null==w||!w)&&(w=w.toLowerCase()," "===w?w="space":"."===w&&(w="dot"),HT.forEach(Z=>{Z!==w&&(0,gF[Z])(e)&&(E+=Z+".")}),E+=w,E===i)}static eventCallback(e,i,w){return E=>{t.matchEventFullKeyCode(E,e)&&w.runGuarded(()=>i(E))}}static _normalizeKey(e){return"esc"===e?"escape":e}}return t.\u0275fac=function(e){return new(e||t)(Qi(Rl))},t.\u0275prov=Vn({token:t,factory:t.\u0275fac}),t})();const VT=[{provide:yp,useValue:CT},{provide:kM,useValue:function vF(){nw.makeCurrent()},multi:!0},{provide:Rl,useFactory:function _F(){return function fh(t){jh=t}(document),document},deps:[]}],xF=RM(pR,"browser",VT),GT=new ka(""),UT=[{provide:tb,useClass:class aF{addToWindow(n){Na.getAngularTestability=(i,w=!0)=>{const E=n.findTestabilityInTree(i,w);if(null==E)throw new Error("Could not find testability for element.");return E},Na.getAllAngularTestabilities=()=>n.getAllTestabilities(),Na.getAllAngularRootElements=()=>n.getAllRootElements(),Na.frameworkStabilizers||(Na.frameworkStabilizers=[]),Na.frameworkStabilizers.push(i=>{const w=Na.getAllAngularTestabilities();let E=w.length,Z=!1;const se=function(ye){Z=Z||ye,E--,0==E&&i(Z)};w.forEach(function(ye){ye.whenStable(se)})})}findTestabilityInTree(n,e,i){return null==e?null:n.getTestability(e)??(i?Kh().isShadowRoot(e)?this.findTestabilityInTree(n,e.host,!0):this.findTestabilityInTree(n,e.parentElement,!0):null)}},deps:[]},{provide:EM,useClass:M2,deps:[sl,T2,tb]},{provide:M2,useClass:M2,deps:[sl,T2,tb]}],WT=[{provide:Vh,useValue:"root"},{provide:yl,useFactory:function bF(){return new yl},deps:[]},{provide:yb,useClass:pF,multi:!0,deps:[Rl,sl,yp]},{provide:yb,useClass:yF,multi:!0,deps:[Rl]},{provide:aw,useClass:aw,deps:[vb,Wy,Ny]},{provide:kg,useExisting:aw},{provide:IT,useExisting:Wy},{provide:Wy,useClass:Wy,deps:[Rl]},{provide:vb,useClass:vb,deps:[yb,sl]},{provide:TT,useClass:oF,deps:[]},[]];let wF=(()=>{class t{constructor(e){}static withServerTransition(e){return{ngModule:t,providers:[{provide:Ny,useValue:e.appId},{provide:PT,useExisting:Ny},iF]}}}return t.\u0275fac=function(e){return new(e||t)(Qi(GT,12))},t.\u0275mod=So({type:t}),t.\u0275inj=Ir({providers:[...WT,...UT],imports:[tc,mR]}),t})(),qT=(()=>{class t{constructor(e){this._doc=e}getTitle(){return this._doc.title}setTitle(e){this._doc.title=e||""}}return t.\u0275fac=function(e){return new(e||t)(Qi(Rl))},t.\u0275prov=Vn({token:t,factory:function(e){let i=null;return i=e?new e:function kF(){return new qT(Qi(Rl))}(),i},providedIn:"root"}),t})();typeof window<"u"&&window;let _b=(()=>{class t{}return t.\u0275fac=function(e){return new(e||t)},t.\u0275prov=Vn({token:t,factory:function(e){let i=null;return i=e?new(e||t):Qi(YT),i},providedIn:"root"}),t})(),YT=(()=>{class t extends _b{constructor(e){super(),this._doc=e}sanitize(e,i){if(null==i)return null;switch(e){case wo.NONE:return i;case wo.HTML:return rt(i,"HTML")?je(i):fl(this._doc,String(i)).toString();case wo.STYLE:return rt(i,"Style")?je(i):i;case wo.SCRIPT:if(rt(i,"Script"))return je(i);throw new Error("unsafe value used in a script context");case wo.URL:return rt(i,"URL")?je(i):Yr(String(i));case wo.RESOURCE_URL:if(rt(i,"ResourceURL"))return je(i);throw new Error("unsafe value used in a resource URL context (see https://g.co/ng/security#xss)");default:throw new Error(`Unexpected SecurityContext ${e} (see https://g.co/ng/security#xss)`)}}bypassSecurityTrustHtml(e){return function It(t){return new H(t)}(e)}bypassSecurityTrustStyle(e){return function Nt(t){return new re(t)}(e)}bypassSecurityTrustScript(e){return function dn(t){return new fe(t)}(e)}bypassSecurityTrustUrl(e){return function En(t){return new ke(t)}(e)}bypassSecurityTrustResourceUrl(e){return function An(t){return new Ee(t)}(e)}}return t.\u0275fac=function(e){return new(e||t)(Qi(Rl))},t.\u0275prov=Vn({token:t,factory:function(e){let i=null;return i=e?new e:function PF(t){return new YT(t.get(Rl))}(Qi(vl)),i},providedIn:"root"}),t})();function _o(...t){return jn(t,sn(t))}class Vu extends Q{constructor(n){super(),this._value=n}get value(){return this.getValue()}_subscribe(n){const e=super._subscribe(n);return!e.closed&&n.next(this._value),e}getValue(){const{hasError:n,thrownError:e,_value:i}=this;if(n)throw e;return this._throwIfClosed(),i}next(n){super.next(this._value=n)}}const xb=_(t=>function(){t(this),this.name="EmptyError",this.message="no elements in sequence"}),{isArray:LF}=Array,{getPrototypeOf:IF,prototype:RF,keys:OF}=Object;function ZT(t){if(1===t.length){const n=t[0];if(LF(n))return{args:n,keys:null};if(function FF(t){return t&&"object"==typeof t&&IF(t)===RF}(n)){const e=OF(n);return{args:e.map(i=>n[i]),keys:e}}}return{args:t,keys:null}}const{isArray:BF}=Array;function uw(t){return oe(n=>function NF(t,n){return BF(n)?t(...n):t(n)}(t,n))}function $T(t,n){return t.reduce((e,i,w)=>(e[i]=n[w],e),{})}function wb(...t){const n=sn(t),e=Lt(t),{args:i,keys:w}=ZT(t);if(0===i.length)return jn([],n);const E=new z(function zF(t,n,e=L){return i=>{XT(n,()=>{const{length:w}=t,E=new Array(w);let Z=w,se=w;for(let ye=0;ye<w;ye++)XT(n,()=>{const Ae=jn(t[ye],n);let Ge=!1;Ae.subscribe(G(i,Ke=>{E[ye]=Ke,Ge||(Ge=!0,se--),se||i.next(e(E.slice()))},()=>{--Z||i.complete()}))},i)},i)}}(i,n,w?Z=>$T(w,Z):L));return e?E.pipe(uw(e)):E}function XT(t,n,e){t?We(e,t,n):n()}function qy(...t){return function HF(){return ot(1)}()(jn(t,sn(t)))}function cw(t){return new z(n=>{Rn(t()).subscribe(n)})}function Ky(t,n){const e=Y(t)?t:()=>t,i=w=>w.error(e());return new z(n?w=>n.schedule(i,0,w):i)}function dw(){return U((t,n)=>{let e=null;t._refCount++;const i=G(n,void 0,void 0,void 0,()=>{if(!t||t._refCount<=0||0<--t._refCount)return void(e=null);const w=t._connection,E=e;e=null,w&&(!E||w===E)&&w.unsubscribe(),n.unsubscribe()});t.subscribe(i),i.closed||(e=t.connect())})}class QT extends z{constructor(n,e){super(),this.source=n,this.subjectFactory=e,this._subject=null,this._refCount=0,this._connection=null,ue(n)&&(this.lift=n.lift)}_subscribe(n){return this.getSubject().subscribe(n)}getSubject(){const n=this._subject;return(!n||n.isStopped)&&(this._subject=this.subjectFactory()),this._subject}_teardown(){this._refCount=0;const{_connection:n}=this;this._subject=this._connection=null,n?.unsubscribe()}connect(){let n=this._connection;if(!n){n=this._connection=new x;const e=this.getSubject();n.add(this.source.subscribe(G(e,void 0,()=>{this._teardown(),e.complete()},i=>{this._teardown(),e.error(i)},()=>this._teardown()))),n.closed&&(this._connection=null,n=x.EMPTY)}return n}refCount(){return dw()(this)}}function bd(t,n){return U((e,i)=>{let w=null,E=0,Z=!1;const se=()=>Z&&!w&&i.complete();e.subscribe(G(i,ye=>{w?.unsubscribe();let Ae=0;const Ge=E++;Rn(t(ye,Ge)).subscribe(w=G(i,Ke=>i.next(n?n(ye,Ke,Ge,Ae++):Ke),()=>{w=null,se()}))},()=>{Z=!0,se()}))})}function mc(t){return t<=0?()=>kt:U((n,e)=>{let i=0;n.subscribe(G(e,w=>{++i<=t&&(e.next(w),t<=i&&e.complete())}))})}function Cb(...t){const n=sn(t);return U((e,i)=>{(n?qy(t,e,n):qy(t,e)).subscribe(i)})}function Gu(t,n){return U((e,i)=>{let w=0;e.subscribe(G(i,E=>t.call(n,E,w++)&&i.next(E)))})}function kb(t){return U((n,e)=>{let i=!1;n.subscribe(G(e,w=>{i=!0,e.next(w)},()=>{i||e.next(t),e.complete()}))})}function eD(t=jF){return U((n,e)=>{let i=!1;n.subscribe(G(e,w=>{i=!0,e.next(w)},()=>i?e.complete():e.error(t())))})}function jF(){return new xb}function wp(t,n){const e=arguments.length>=2;return i=>i.pipe(t?Gu((w,E)=>t(w,E,i)):L,mc(1),e?kb(n):eD(()=>new xb))}function Cp(t,n){return Y(n)?ut(t,n,1):ut(t,1)}function gu(t,n,e){const i=Y(t)||n||e?{next:t,error:n,complete:e}:t;return i?U((w,E)=>{var Z;null===(Z=i.subscribe)||void 0===Z||Z.call(i);let se=!0;w.subscribe(G(E,ye=>{var Ae;null===(Ae=i.next)||void 0===Ae||Ae.call(i,ye),E.next(ye)},()=>{var ye;se=!1,null===(ye=i.complete)||void 0===ye||ye.call(i),E.complete()},ye=>{var Ae;se=!1,null===(Ae=i.error)||void 0===Ae||Ae.call(i,ye),E.error(ye)},()=>{var ye,Ae;se&&(null===(ye=i.unsubscribe)||void 0===ye||ye.call(i)),null===(Ae=i.finalize)||void 0===Ae||Ae.call(i)}))}):L}function If(t){return U((n,e)=>{let E,i=null,w=!1;i=n.subscribe(G(e,void 0,void 0,Z=>{E=Rn(t(Z,If(t)(n))),i?(i.unsubscribe(),i=null,E.subscribe(e)):w=!0})),w&&(i.unsubscribe(),i=null,E.subscribe(e))})}function VF(t,n,e,i,w){return(E,Z)=>{let se=e,ye=n,Ae=0;E.subscribe(G(Z,Ge=>{const Ke=Ae++;ye=se?t(ye,Ge,Ke):(se=!0,Ge),i&&Z.next(ye)},w&&(()=>{se&&Z.next(ye),Z.complete()})))}}function tD(t,n){return U(VF(t,n,arguments.length>=2,!0))}function hw(t){return t<=0?()=>kt:U((n,e)=>{let i=[];n.subscribe(G(e,w=>{i.push(w),t<i.length&&i.shift()},()=>{for(const w of i)e.next(w);e.complete()},void 0,()=>{i=null}))})}function nD(t,n){const e=arguments.length>=2;return i=>i.pipe(t?Gu((w,E)=>t(w,E,i)):L,hw(1),e?kb(n):eD(()=>new xb))}function rD(t){return oe(()=>t)}function fw(t){return U((n,e)=>{try{n.subscribe(e)}finally{e.add(t)}})}const Ps="primary",Jy=Symbol("RouteTitle");class UF{constructor(n){this.params=n||{}}has(n){return Object.prototype.hasOwnProperty.call(this.params,n)}get(n){if(this.has(n)){const e=this.params[n];return Array.isArray(e)?e[0]:e}return null}getAll(n){if(this.has(n)){const e=this.params[n];return Array.isArray(e)?e:[e]}return[]}get keys(){return Object.keys(this.params)}}function $g(t){return new UF(t)}function WF(t,n,e){const i=e.path.split("/");if(i.length>t.length||"full"===e.pathMatch&&(n.hasChildren()||i.length<t.length))return null;const w={};for(let E=0;E<i.length;E++){const Z=i[E],se=t[E];if(Z.startsWith(":"))w[Z.substring(1)]=se;else if(Z!==se.path)return null}return{consumed:t.slice(0,i.length),posParams:w}}function Jh(t,n){const e=t?Object.keys(t):void 0,i=n?Object.keys(n):void 0;if(!e||!i||e.length!=i.length)return!1;let w;for(let E=0;E<e.length;E++)if(w=e[E],!iD(t[w],n[w]))return!1;return!0}function iD(t,n){if(Array.isArray(t)&&Array.isArray(n)){if(t.length!==n.length)return!1;const e=[...t].sort(),i=[...n].sort();return e.every((w,E)=>i[E]===w)}return t===n}function aD(t){return Array.prototype.concat.apply([],t)}function oD(t){return t.length>0?t[t.length-1]:null}function Bc(t,n){for(const e in t)t.hasOwnProperty(e)&&n(t[e],e)}function kp(t){return Jx(t)?t:Ty(t)?jn(Promise.resolve(t)):_o(t)}const JF={exact:function uD(t,n,e){if(!Mm(t.segments,n.segments)||!Ab(t.segments,n.segments,e)||t.numberOfChildren!==n.numberOfChildren)return!1;for(const i in n.children)if(!t.children[i]||!uD(t.children[i],n.children[i],e))return!1;return!0},subset:cD},sD={exact:function YF(t,n){return Jh(t,n)},subset:function ZF(t,n){return Object.keys(n).length<=Object.keys(t).length&&Object.keys(n).every(e=>iD(t[e],n[e]))},ignored:()=>!0};function lD(t,n,e){return JF[e.paths](t.root,n.root,e.matrixParams)&&sD[e.queryParams](t.queryParams,n.queryParams)&&!("exact"===e.fragment&&t.fragment!==n.fragment)}function cD(t,n,e){return dD(t,n,n.segments,e)}function dD(t,n,e,i){if(t.segments.length>e.length){const w=t.segments.slice(0,e.length);return!(!Mm(w,e)||n.hasChildren()||!Ab(w,e,i))}if(t.segments.length===e.length){if(!Mm(t.segments,e)||!Ab(t.segments,e,i))return!1;for(const w in n.children)if(!t.children[w]||!cD(t.children[w],n.children[w],i))return!1;return!0}{const w=e.slice(0,t.segments.length),E=e.slice(t.segments.length);return!!(Mm(t.segments,w)&&Ab(t.segments,w,i)&&t.children[Ps])&&dD(t.children[Ps],n,E,i)}}function Ab(t,n,e){return n.every((i,w)=>sD[e](t[w].parameters,i.parameters))}class Am{constructor(n,e,i){this.root=n,this.queryParams=e,this.fragment=i}get queryParamMap(){return this._queryParamMap||(this._queryParamMap=$g(this.queryParams)),this._queryParamMap}toString(){return QF.serialize(this)}}class Os{constructor(n,e){this.segments=n,this.children=e,this.parent=null,Bc(e,(i,w)=>i.parent=this)}hasChildren(){return this.numberOfChildren>0}get numberOfChildren(){return Object.keys(this.children).length}toString(){return Mb(this)}}class Yy{constructor(n,e){this.path=n,this.parameters=e}get parameterMap(){return this._parameterMap||(this._parameterMap=$g(this.parameters)),this._parameterMap}toString(){return mD(this)}}function Mm(t,n){return t.length===n.length&&t.every((e,i)=>e.path===n[i].path)}let hD=(()=>{class t{}return t.\u0275fac=function(e){return new(e||t)},t.\u0275prov=Vn({token:t,factory:function(){return new mw},providedIn:"root"}),t})();class mw{parse(n){const e=new l8(n);return new Am(e.parseRootSegment(),e.parseQueryParams(),e.parseFragment())}serialize(n){const e=`/${Zy(n.root,!0)}`,i=function n8(t){const n=Object.keys(t).map(e=>{const i=t[e];return Array.isArray(i)?i.map(w=>`${Tb(e)}=${Tb(w)}`).join("&"):`${Tb(e)}=${Tb(i)}`}).filter(e=>!!e);return n.length?`?${n.join("&")}`:""}(n.queryParams);return`${e}${i}${"string"==typeof n.fragment?`#${function e8(t){return encodeURI(t)}(n.fragment)}`:""}`}}const QF=new mw;function Mb(t){return t.segments.map(n=>mD(n)).join("/")}function Zy(t,n){if(!t.hasChildren())return Mb(t);if(n){const e=t.children[Ps]?Zy(t.children[Ps],!1):"",i=[];return Bc(t.children,(w,E)=>{E!==Ps&&i.push(`${E}:${Zy(w,!1)}`)}),i.length>0?`${e}(${i.join("//")})`:e}{const e=function XF(t,n){let e=[];return Bc(t.children,(i,w)=>{w===Ps&&(e=e.concat(n(i,w)))}),Bc(t.children,(i,w)=>{w!==Ps&&(e=e.concat(n(i,w)))}),e}(t,(i,w)=>w===Ps?[Zy(t.children[Ps],!1)]:[`${w}:${Zy(i,!1)}`]);return 1===Object.keys(t.children).length&&null!=t.children[Ps]?`${Mb(t)}/${e[0]}`:`${Mb(t)}/(${e.join("//")})`}}function fD(t){return encodeURIComponent(t).replace(/%40/g,"@").replace(/%3A/gi,":").replace(/%24/g,"$").replace(/%2C/gi,",")}function Tb(t){return fD(t).replace(/%3B/gi,";")}function gw(t){return fD(t).replace(/\(/g,"%28").replace(/\)/g,"%29").replace(/%26/gi,"&")}function Db(t){return decodeURIComponent(t)}function pD(t){return Db(t.replace(/\+/g,"%20"))}function mD(t){return`${gw(t.path)}${function t8(t){return Object.keys(t).map(n=>`;${gw(n)}=${gw(t[n])}`).join("")}(t.parameters)}`}const r8=/^[^\/()?;=#]+/;function Sb(t){const n=t.match(r8);return n?n[0]:""}const i8=/^[^=?&#]+/,o8=/^[^&#]+/;class l8{constructor(n){this.url=n,this.remaining=n}parseRootSegment(){return this.consumeOptional("/"),""===this.remaining||this.peekStartsWith("?")||this.peekStartsWith("#")?new Os([],{}):new Os([],this.parseChildren())}parseQueryParams(){const n={};if(this.consumeOptional("?"))do{this.parseQueryParam(n)}while(this.consumeOptional("&"));return n}parseFragment(){return this.consumeOptional("#")?decodeURIComponent(this.remaining):null}parseChildren(){if(""===this.remaining)return{};this.consumeOptional("/");const n=[];for(this.peekStartsWith("(")||n.push(this.parseSegment());this.peekStartsWith("/")&&!this.peekStartsWith("//")&&!this.peekStartsWith("/(");)this.capture("/"),n.push(this.parseSegment());let e={};this.peekStartsWith("/(")&&(this.capture("/"),e=this.parseParens(!0));let i={};return this.peekStartsWith("(")&&(i=this.parseParens(!1)),(n.length>0||Object.keys(e).length>0)&&(i[Ps]=new Os(n,e)),i}parseSegment(){const n=Sb(this.remaining);if(""===n&&this.peekStartsWith(";"))throw new Dr(4009,!1);return this.capture(n),new Yy(Db(n),this.parseMatrixParams())}parseMatrixParams(){const n={};for(;this.consumeOptional(";");)this.parseParam(n);return n}parseParam(n){const e=Sb(this.remaining);if(!e)return;this.capture(e);let i="";if(this.consumeOptional("=")){const w=Sb(this.remaining);w&&(i=w,this.capture(i))}n[Db(e)]=Db(i)}parseQueryParam(n){const e=function a8(t){const n=t.match(i8);return n?n[0]:""}(this.remaining);if(!e)return;this.capture(e);let i="";if(this.consumeOptional("=")){const Z=function s8(t){const n=t.match(o8);return n?n[0]:""}(this.remaining);Z&&(i=Z,this.capture(i))}const w=pD(e),E=pD(i);if(n.hasOwnProperty(w)){let Z=n[w];Array.isArray(Z)||(Z=[Z],n[w]=Z),Z.push(E)}else n[w]=E}parseParens(n){const e={};for(this.capture("(");!this.consumeOptional(")")&&this.remaining.length>0;){const i=Sb(this.remaining),w=this.remaining[i.length];if("/"!==w&&")"!==w&&";"!==w)throw new Dr(4010,!1);let E;i.indexOf(":")>-1?(E=i.slice(0,i.indexOf(":")),this.capture(E),this.capture(":")):n&&(E=Ps);const Z=this.parseChildren();e[E]=1===Object.keys(Z).length?Z[Ps]:new Os([],Z),this.consumeOptional("//")}return e}peekStartsWith(n){return this.remaining.startsWith(n)}consumeOptional(n){return!!this.peekStartsWith(n)&&(this.remaining=this.remaining.substring(n.length),!0)}capture(n){if(!this.consumeOptional(n))throw new Dr(4011,!1)}}function yw(t){return t.segments.length>0?new Os([],{[Ps]:t}):t}function Eb(t){const n={};for(const i of Object.keys(t.children)){const E=Eb(t.children[i]);(E.segments.length>0||E.hasChildren())&&(n[i]=E)}return function u8(t){if(1===t.numberOfChildren&&t.children[Ps]){const n=t.children[Ps];return new Os(t.segments.concat(n.segments),n.children)}return t}(new Os(t.segments,n))}function Tm(t){return t instanceof Am}function h8(t,n,e,i,w){if(0===e.length)return Xg(n.root,n.root,n.root,i,w);const E=function vD(t){if("string"==typeof t[0]&&1===t.length&&"/"===t[0])return new yD(!0,0,t);let n=0,e=!1;const i=t.reduce((w,E,Z)=>{if("object"==typeof E&&null!=E){if(E.outlets){const se={};return Bc(E.outlets,(ye,Ae)=>{se[Ae]="string"==typeof ye?ye.split("/"):ye}),[...w,{outlets:se}]}if(E.segmentPath)return[...w,E.segmentPath]}return"string"!=typeof E?[...w,E]:0===Z?(E.split("/").forEach((se,ye)=>{0==ye&&"."===se||(0==ye&&""===se?e=!0:".."===se?n++:""!=se&&w.push(se))}),w):[...w,E]},[]);return new yD(e,n,i)}(e);return E.toRoot()?Xg(n.root,n.root,new Os([],{}),i,w):function Z(ye){const Ae=function p8(t,n,e,i){if(t.isAbsolute)return new Qg(n.root,!0,0);if(-1===i)return new Qg(e,e===n.root,0);return function bD(t,n,e){let i=t,w=n,E=e;for(;E>w;){if(E-=w,i=i.parent,!i)throw new Dr(4005,!1);w=i.segments.length}return new Qg(i,!1,w-E)}(e,i+($y(t.commands[0])?0:1),t.numberOfDoubleDots)}(E,n,t.snapshot?._urlSegment,ye),Ge=Ae.processChildren?Qy(Ae.segmentGroup,Ae.index,E.commands):bw(Ae.segmentGroup,Ae.index,E.commands);return Xg(n.root,Ae.segmentGroup,Ge,i,w)}(t.snapshot?._lastPathIndex)}function $y(t){return"object"==typeof t&&null!=t&&!t.outlets&&!t.segmentPath}function Xy(t){return"object"==typeof t&&null!=t&&t.outlets}function Xg(t,n,e,i,w){let Z,E={};i&&Bc(i,(ye,Ae)=>{E[Ae]=Array.isArray(ye)?ye.map(Ge=>`${Ge}`):`${ye}`}),Z=t===n?e:gD(t,n,e);const se=yw(Eb(Z));return new Am(se,E,w)}function gD(t,n,e){const i={};return Bc(t.children,(w,E)=>{i[E]=w===n?e:gD(w,n,e)}),new Os(t.segments,i)}class yD{constructor(n,e,i){if(this.isAbsolute=n,this.numberOfDoubleDots=e,this.commands=i,n&&i.length>0&&$y(i[0]))throw new Dr(4003,!1);const w=i.find(Xy);if(w&&w!==oD(i))throw new Dr(4004,!1)}toRoot(){return this.isAbsolute&&1===this.commands.length&&"/"==this.commands[0]}}class Qg{constructor(n,e,i){this.segmentGroup=n,this.processChildren=e,this.index=i}}function bw(t,n,e){if(t||(t=new Os([],{})),0===t.segments.length&&t.hasChildren())return Qy(t,n,e);const i=function g8(t,n,e){let i=0,w=n;const E={match:!1,pathIndex:0,commandIndex:0};for(;w<t.segments.length;){if(i>=e.length)return E;const Z=t.segments[w],se=e[i];if(Xy(se))break;const ye=`${se}`,Ae=i<e.length-1?e[i+1]:null;if(w>0&&void 0===ye)break;if(ye&&Ae&&"object"==typeof Ae&&void 0===Ae.outlets){if(!xD(ye,Ae,Z))return E;i+=2}else{if(!xD(ye,{},Z))return E;i++}w++}return{match:!0,pathIndex:w,commandIndex:i}}(t,n,e),w=e.slice(i.commandIndex);if(i.match&&i.pathIndex<t.segments.length){const E=new Os(t.segments.slice(0,i.pathIndex),{});return E.children[Ps]=new Os(t.segments.slice(i.pathIndex),t.children),Qy(E,0,w)}return i.match&&0===w.length?new Os(t.segments,{}):i.match&&!t.hasChildren()?_w(t,n,e):i.match?Qy(t,0,w):_w(t,n,e)}function Qy(t,n,e){if(0===e.length)return new Os(t.segments,{});{const i=function m8(t){return Xy(t[0])?t[0].outlets:{[Ps]:t}}(e),w={};return Bc(i,(E,Z)=>{"string"==typeof E&&(E=[E]),null!==E&&(w[Z]=bw(t.children[Z],n,E))}),Bc(t.children,(E,Z)=>{void 0===i[Z]&&(w[Z]=E)}),new Os(t.segments,w)}}function _w(t,n,e){const i=t.segments.slice(0,n);let w=0;for(;w<e.length;){const E=e[w];if(Xy(E)){const ye=y8(E.outlets);return new Os(i,ye)}if(0===w&&$y(e[0])){i.push(new Yy(t.segments[n].path,_D(e[0]))),w++;continue}const Z=Xy(E)?E.outlets[Ps]:`${E}`,se=w<e.length-1?e[w+1]:null;Z&&se&&$y(se)?(i.push(new Yy(Z,_D(se))),w+=2):(i.push(new Yy(Z,{})),w++)}return new Os(i,{})}function y8(t){const n={};return Bc(t,(e,i)=>{"string"==typeof e&&(e=[e]),null!==e&&(n[i]=_w(new Os([],{}),0,e))}),n}function _D(t){const n={};return Bc(t,(e,i)=>n[i]=`${e}`),n}function xD(t,n,e){return t==e.path&&Jh(n,e.parameters)}class Rf{constructor(n,e){this.id=n,this.url=e}}class xw extends Rf{constructor(n,e,i="imperative",w=null){super(n,e),this.type=0,this.navigationTrigger=i,this.restoredState=w}toString(){return`NavigationStart(id: ${this.id}, url: '${this.url}')`}}class Dm extends Rf{constructor(n,e,i){super(n,e),this.urlAfterRedirects=i,this.type=1}toString(){return`NavigationEnd(id: ${this.id}, url: '${this.url}', urlAfterRedirects: '${this.urlAfterRedirects}')`}}class Pb extends Rf{constructor(n,e,i,w){super(n,e),this.reason=i,this.code=w,this.type=2}toString(){return`NavigationCancel(id: ${this.id}, url: '${this.url}')`}}class wD extends Rf{constructor(n,e,i,w){super(n,e),this.error=i,this.target=w,this.type=3}toString(){return`NavigationError(id: ${this.id}, url: '${this.url}', error: ${this.error})`}}class v8 extends Rf{constructor(n,e,i,w){super(n,e),this.urlAfterRedirects=i,this.state=w,this.type=4}toString(){return`RoutesRecognized(id: ${this.id}, url: '${this.url}', urlAfterRedirects: '${this.urlAfterRedirects}', state: ${this.state})`}}class b8 extends Rf{constructor(n,e,i,w){super(n,e),this.urlAfterRedirects=i,this.state=w,this.type=7}toString(){return`GuardsCheckStart(id: ${this.id}, url: '${this.url}', urlAfterRedirects: '${this.urlAfterRedirects}', state: ${this.state})`}}class _8 extends Rf{constructor(n,e,i,w,E){super(n,e),this.urlAfterRedirects=i,this.state=w,this.shouldActivate=E,this.type=8}toString(){return`GuardsCheckEnd(id: ${this.id}, url: '${this.url}', urlAfterRedirects: '${this.urlAfterRedirects}', state: ${this.state}, shouldActivate: ${this.shouldActivate})`}}class x8 extends Rf{constructor(n,e,i,w){super(n,e),this.urlAfterRedirects=i,this.state=w,this.type=5}toString(){return`ResolveStart(id: ${this.id}, url: '${this.url}', urlAfterRedirects: '${this.urlAfterRedirects}', state: ${this.state})`}}class w8 extends Rf{constructor(n,e,i,w){super(n,e),this.urlAfterRedirects=i,this.state=w,this.type=6}toString(){return`ResolveEnd(id: ${this.id}, url: '${this.url}', urlAfterRedirects: '${this.urlAfterRedirects}', state: ${this.state})`}}class C8{constructor(n){this.route=n,this.type=9}toString(){return`RouteConfigLoadStart(path: ${this.route.path})`}}class k8{constructor(n){this.route=n,this.type=10}toString(){return`RouteConfigLoadEnd(path: ${this.route.path})`}}class A8{constructor(n){this.snapshot=n,this.type=11}toString(){return`ChildActivationStart(path: '${this.snapshot.routeConfig&&this.snapshot.routeConfig.path||""}')`}}class M8{constructor(n){this.snapshot=n,this.type=12}toString(){return`ChildActivationEnd(path: '${this.snapshot.routeConfig&&this.snapshot.routeConfig.path||""}')`}}class T8{constructor(n){this.snapshot=n,this.type=13}toString(){return`ActivationStart(path: '${this.snapshot.routeConfig&&this.snapshot.routeConfig.path||""}')`}}class D8{constructor(n){this.snapshot=n,this.type=14}toString(){return`ActivationEnd(path: '${this.snapshot.routeConfig&&this.snapshot.routeConfig.path||""}')`}}class CD{constructor(n,e,i){this.routerEvent=n,this.position=e,this.anchor=i,this.type=15}toString(){return`Scroll(anchor: '${this.anchor}', position: '${this.position?`${this.position[0]}, ${this.position[1]}`:null}')`}}class kD{constructor(n){this._root=n}get root(){return this._root.value}parent(n){const e=this.pathFromRoot(n);return e.length>1?e[e.length-2]:null}children(n){const e=ww(n,this._root);return e?e.children.map(i=>i.value):[]}firstChild(n){const e=ww(n,this._root);return e&&e.children.length>0?e.children[0].value:null}siblings(n){const e=Cw(n,this._root);return e.length<2?[]:e[e.length-2].children.map(w=>w.value).filter(w=>w!==n)}pathFromRoot(n){return Cw(n,this._root).map(e=>e.value)}}function ww(t,n){if(t===n.value)return n;for(const e of n.children){const i=ww(t,e);if(i)return i}return null}function Cw(t,n){if(t===n.value)return[n];for(const e of n.children){const i=Cw(t,e);if(i.length)return i.unshift(n),i}return[]}class Of{constructor(n,e){this.value=n,this.children=e}toString(){return`TreeNode(${this.value})`}}function e0(t){const n={};return t&&t.children.forEach(e=>n[e.value.outlet]=e),n}class AD extends kD{constructor(n,e){super(n),this.snapshot=e,kw(this,n)}toString(){return this.snapshot.toString()}}function MD(t,n){const e=function E8(t,n){const Z=new Lb([],{},{},"",{},Ps,n,null,t.root,-1,{});return new DD("",new Of(Z,[]))}(t,n),i=new Vu([new Yy("",{})]),w=new Vu({}),E=new Vu({}),Z=new Vu({}),se=new Vu(""),ye=new Ap(i,w,Z,se,E,Ps,n,e.root);return ye.snapshot=e.root,new AD(new Of(ye,[]),e)}class Ap{constructor(n,e,i,w,E,Z,se,ye){this.url=n,this.params=e,this.queryParams=i,this.fragment=w,this.data=E,this.outlet=Z,this.component=se,this.title=this.data?.pipe(oe(Ae=>Ae[Jy]))??_o(void 0),this._futureSnapshot=ye}get routeConfig(){return this._futureSnapshot.routeConfig}get root(){return this._routerState.root}get parent(){return this._routerState.parent(this)}get firstChild(){return this._routerState.firstChild(this)}get children(){return this._routerState.children(this)}get pathFromRoot(){return this._routerState.pathFromRoot(this)}get paramMap(){return this._paramMap||(this._paramMap=this.params.pipe(oe(n=>$g(n)))),this._paramMap}get queryParamMap(){return this._queryParamMap||(this._queryParamMap=this.queryParams.pipe(oe(n=>$g(n)))),this._queryParamMap}toString(){return this.snapshot?this.snapshot.toString():`Future(${this._futureSnapshot})`}}function TD(t,n="emptyOnly"){const e=t.pathFromRoot;let i=0;if("always"!==n)for(i=e.length-1;i>=1;){const w=e[i],E=e[i-1];if(w.routeConfig&&""===w.routeConfig.path)i--;else{if(E.component)break;i--}}return function P8(t){return t.reduce((n,e)=>({params:{...n.params,...e.params},data:{...n.data,...e.data},resolve:{...e.data,...n.resolve,...e.routeConfig?.data,...e._resolvedData}}),{params:{},data:{},resolve:{}})}(e.slice(i))}class Lb{constructor(n,e,i,w,E,Z,se,ye,Ae,Ge,Ke,ht){this.url=n,this.params=e,this.queryParams=i,this.fragment=w,this.data=E,this.outlet=Z,this.component=se,this.title=this.data?.[Jy],this.routeConfig=ye,this._urlSegment=Ae,this._lastPathIndex=Ge,this._correctedLastPathIndex=ht??Ge,this._resolve=Ke}get root(){return this._routerState.root}get parent(){return this._routerState.parent(this)}get firstChild(){return this._routerState.firstChild(this)}get children(){return this._routerState.children(this)}get pathFromRoot(){return this._routerState.pathFromRoot(this)}get paramMap(){return this._paramMap||(this._paramMap=$g(this.params)),this._paramMap}get queryParamMap(){return this._queryParamMap||(this._queryParamMap=$g(this.queryParams)),this._queryParamMap}toString(){return`Route(url:'${this.url.map(i=>i.toString()).join("/")}', path:'${this.routeConfig?this.routeConfig.path:""}')`}}class DD extends kD{constructor(n,e){super(e),this.url=n,kw(this,e)}toString(){return SD(this._root)}}function kw(t,n){n.value._routerState=t,n.children.forEach(e=>kw(t,e))}function SD(t){const n=t.children.length>0?` { ${t.children.map(SD).join(", ")} } `:"";return`${t.value}${n}`}function Aw(t){if(t.snapshot){const n=t.snapshot,e=t._futureSnapshot;t.snapshot=e,Jh(n.queryParams,e.queryParams)||t.queryParams.next(e.queryParams),n.fragment!==e.fragment&&t.fragment.next(e.fragment),Jh(n.params,e.params)||t.params.next(e.params),function qF(t,n){if(t.length!==n.length)return!1;for(let e=0;e<t.length;++e)if(!Jh(t[e],n[e]))return!1;return!0}(n.url,e.url)||t.url.next(e.url),Jh(n.data,e.data)||t.data.next(e.data)}else t.snapshot=t._futureSnapshot,t.data.next(t._futureSnapshot.data)}function Mw(t,n){const e=Jh(t.params,n.params)&&function $F(t,n){return Mm(t,n)&&t.every((e,i)=>Jh(e.parameters,n[i].parameters))}(t.url,n.url);return e&&!(!t.parent!=!n.parent)&&(!t.parent||Mw(t.parent,n.parent))}function ev(t,n,e){if(e&&t.shouldReuseRoute(n.value,e.value.snapshot)){const i=e.value;i._futureSnapshot=n.value;const w=function I8(t,n,e){return n.children.map(i=>{for(const w of e.children)if(t.shouldReuseRoute(i.value,w.value.snapshot))return ev(t,i,w);return ev(t,i)})}(t,n,e);return new Of(i,w)}{if(t.shouldAttach(n.value)){const E=t.retrieve(n.value);if(null!==E){const Z=E.route;return Z.value._futureSnapshot=n.value,Z.children=n.children.map(se=>ev(t,se)),Z}}const i=function R8(t){return new Ap(new Vu(t.url),new Vu(t.params),new Vu(t.queryParams),new Vu(t.fragment),new Vu(t.data),t.outlet,t.component,t)}(n.value),w=n.children.map(E=>ev(t,E));return new Of(i,w)}}const Tw="ngNavigationCancelingError";function ED(t,n){const{redirectTo:e,navigationBehaviorOptions:i}=Tm(n)?{redirectTo:n,navigationBehaviorOptions:void 0}:n,w=PD(!1,0,n);return w.url=e,w.navigationBehaviorOptions=i,w}function PD(t,n,e){const i=new Error("NavigationCancelingError: "+(t||""));return i[Tw]=!0,i.cancellationCode=n,e&&(i.url=e),i}function LD(t){return ID(t)&&Tm(t.url)}function ID(t){return t&&t[Tw]}class O8{constructor(){this.outlet=null,this.route=null,this.resolver=null,this.injector=null,this.children=new tv,this.attachRef=null}}let tv=(()=>{class t{constructor(){this.contexts=new Map}onChildOutletCreated(e,i){const w=this.getOrCreateContext(e);w.outlet=i,this.contexts.set(e,w)}onChildOutletDestroyed(e){const i=this.getContext(e);i&&(i.outlet=null,i.attachRef=null)}onOutletDeactivated(){const e=this.contexts;return this.contexts=new Map,e}onOutletReAttached(e){this.contexts=e}getOrCreateContext(e){let i=this.getContext(e);return i||(i=new O8,this.contexts.set(e,i)),i}getContext(e){return this.contexts.get(e)||null}}return t.\u0275fac=function(e){return new(e||t)},t.\u0275prov=Vn({token:t,factory:t.\u0275fac,providedIn:"root"}),t})();const Ib=!1;let Dw=(()=>{class t{constructor(e,i,w,E,Z){this.parentContexts=e,this.location=i,this.changeDetector=E,this.environmentInjector=Z,this.activated=null,this._activatedRoute=null,this.activateEvents=new qi,this.deactivateEvents=new qi,this.attachEvents=new qi,this.detachEvents=new qi,this.name=w||Ps,e.onChildOutletCreated(this.name,this)}ngOnDestroy(){this.parentContexts.getContext(this.name)?.outlet===this&&this.parentContexts.onChildOutletDestroyed(this.name)}ngOnInit(){if(!this.activated){const e=this.parentContexts.getContext(this.name);e&&e.route&&(e.attachRef?this.attach(e.attachRef,e.route):this.activateWith(e.route,e.injector))}}get isActivated(){return!!this.activated}get component(){if(!this.activated)throw new Dr(4012,Ib);return this.activated.instance}get activatedRoute(){if(!this.activated)throw new Dr(4012,Ib);return this._activatedRoute}get activatedRouteData(){return this._activatedRoute?this._activatedRoute.snapshot.data:{}}detach(){if(!this.activated)throw new Dr(4012,Ib);this.location.detach();const e=this.activated;return this.activated=null,this._activatedRoute=null,this.detachEvents.emit(e.instance),e}attach(e,i){this.activated=e,this._activatedRoute=i,this.location.insert(e.hostView),this.attachEvents.emit(e.instance)}deactivate(){if(this.activated){const e=this.component;this.activated.destroy(),this.activated=null,this._activatedRoute=null,this.deactivateEvents.emit(e)}}activateWith(e,i){if(this.isActivated)throw new Dr(4013,Ib);this._activatedRoute=e;const w=this.location,Z=e._futureSnapshot.component,se=this.parentContexts.getOrCreateContext(this.name).children,ye=new F8(e,se,w.injector);if(i&&function B8(t){return!!t.resolveComponentFactory}(i)){const Ae=i.resolveComponentFactory(Z);this.activated=w.createComponent(Ae,w.length,ye)}else this.activated=w.createComponent(Z,{index:w.length,injector:ye,environmentInjector:i??this.environmentInjector});this.changeDetector.markForCheck(),this.activateEvents.emit(this.activated.instance)}}return t.\u0275fac=function(e){return new(e||t)(Un(tv),Un(gd),Is("name"),Un(yd),Un(Td))},t.\u0275dir=la({type:t,selectors:[["router-outlet"]],outputs:{activateEvents:"activate",deactivateEvents:"deactivate",attachEvents:"attach",detachEvents:"detach"},exportAs:["outlet"],standalone:!0}),t})();class F8{constructor(n,e,i){this.route=n,this.childContexts=e,this.parent=i}get(n,e){return n===Ap?this.route:n===tv?this.childContexts:this.parent.get(n,e)}}let Sw=(()=>{class t{}return t.\u0275fac=function(e){return new(e||t)},t.\u0275cmp=da({type:t,selectors:[["ng-component"]],standalone:!0,features:[FA],decls:1,vars:0,template:function(e,i){1&e&&Bi(0,"router-outlet")},dependencies:[Dw],encapsulation:2}),t})();function RD(t,n){return t.providers&&!t._injector&&(t._injector=J1(t.providers,n,`Route: ${t.path}`)),t._injector??n}function Pw(t){const n=t.children&&t.children.map(Pw),e=n?{...t,children:n}:{...t};return!e.component&&!e.loadComponent&&(n||e.loadChildren)&&e.outlet&&e.outlet!==Ps&&(e.component=Sw),e}function Zd(t){return t.outlet||Ps}function OD(t,n){const e=t.filter(i=>Zd(i)===n);return e.push(...t.filter(i=>Zd(i)!==n)),e}function nv(t){if(!t)return null;if(t.routeConfig?._injector)return t.routeConfig._injector;for(let n=t.parent;n;n=n.parent){const e=n.routeConfig;if(e?._loadedInjector)return e._loadedInjector;if(e?._injector)return e._injector}return null}class V8{constructor(n,e,i,w){this.routeReuseStrategy=n,this.futureState=e,this.currState=i,this.forwardEvent=w}activate(n){const e=this.futureState._root,i=this.currState?this.currState._root:null;this.deactivateChildRoutes(e,i,n),Aw(this.futureState.root),this.activateChildRoutes(e,i,n)}deactivateChildRoutes(n,e,i){const w=e0(e);n.children.forEach(E=>{const Z=E.value.outlet;this.deactivateRoutes(E,w[Z],i),delete w[Z]}),Bc(w,(E,Z)=>{this.deactivateRouteAndItsChildren(E,i)})}deactivateRoutes(n,e,i){const w=n.value,E=e?e.value:null;if(w===E)if(w.component){const Z=i.getContext(w.outlet);Z&&this.deactivateChildRoutes(n,e,Z.children)}else this.deactivateChildRoutes(n,e,i);else E&&this.deactivateRouteAndItsChildren(e,i)}deactivateRouteAndItsChildren(n,e){n.value.component&&this.routeReuseStrategy.shouldDetach(n.value.snapshot)?this.detachAndStoreRouteSubtree(n,e):this.deactivateRouteAndOutlet(n,e)}detachAndStoreRouteSubtree(n,e){const i=e.getContext(n.value.outlet),w=i&&n.value.component?i.children:e,E=e0(n);for(const Z of Object.keys(E))this.deactivateRouteAndItsChildren(E[Z],w);if(i&&i.outlet){const Z=i.outlet.detach(),se=i.children.onOutletDeactivated();this.routeReuseStrategy.store(n.value.snapshot,{componentRef:Z,route:n,contexts:se})}}deactivateRouteAndOutlet(n,e){const i=e.getContext(n.value.outlet),w=i&&n.value.component?i.children:e,E=e0(n);for(const Z of Object.keys(E))this.deactivateRouteAndItsChildren(E[Z],w);i&&i.outlet&&(i.outlet.deactivate(),i.children.onOutletDeactivated(),i.attachRef=null,i.resolver=null,i.route=null)}activateChildRoutes(n,e,i){const w=e0(e);n.children.forEach(E=>{this.activateRoutes(E,w[E.value.outlet],i),this.forwardEvent(new D8(E.value.snapshot))}),n.children.length&&this.forwardEvent(new M8(n.value.snapshot))}activateRoutes(n,e,i){const w=n.value,E=e?e.value:null;if(Aw(w),w===E)if(w.component){const Z=i.getOrCreateContext(w.outlet);this.activateChildRoutes(n,e,Z.children)}else this.activateChildRoutes(n,e,i);else if(w.component){const Z=i.getOrCreateContext(w.outlet);if(this.routeReuseStrategy.shouldAttach(w.snapshot)){const se=this.routeReuseStrategy.retrieve(w.snapshot);this.routeReuseStrategy.store(w.snapshot,null),Z.children.onOutletReAttached(se.contexts),Z.attachRef=se.componentRef,Z.route=se.route.value,Z.outlet&&Z.outlet.attach(se.componentRef,se.route.value),Aw(se.route.value),this.activateChildRoutes(n,null,Z.children)}else{const se=nv(w.snapshot),ye=se?.get(Dd)??null;Z.attachRef=null,Z.route=w,Z.resolver=ye,Z.injector=se,Z.outlet&&Z.outlet.activateWith(w,Z.injector),this.activateChildRoutes(n,null,Z.children)}}else this.activateChildRoutes(n,null,i)}}class FD{constructor(n){this.path=n,this.route=this.path[this.path.length-1]}}class Rb{constructor(n,e){this.component=n,this.route=e}}function G8(t,n,e){const i=t._root;return rv(i,n?n._root:null,e,[i.value])}function t0(t,n){const e=Symbol(),i=n.get(t,e);return i===e?"function"!=typeof t||function li(t){return null!==qr(t)}(t)?n.get(t):t:i}function rv(t,n,e,i,w={canDeactivateChecks:[],canActivateChecks:[]}){const E=e0(n);return t.children.forEach(Z=>{(function W8(t,n,e,i,w={canDeactivateChecks:[],canActivateChecks:[]}){const E=t.value,Z=n?n.value:null,se=e?e.getContext(t.value.outlet):null;if(Z&&E.routeConfig===Z.routeConfig){const ye=function q8(t,n,e){if("function"==typeof e)return e(t,n);switch(e){case"pathParamsChange":return!Mm(t.url,n.url);case"pathParamsOrQueryParamsChange":return!Mm(t.url,n.url)||!Jh(t.queryParams,n.queryParams);case"always":return!0;case"paramsOrQueryParamsChange":return!Mw(t,n)||!Jh(t.queryParams,n.queryParams);default:return!Mw(t,n)}}(Z,E,E.routeConfig.runGuardsAndResolvers);ye?w.canActivateChecks.push(new FD(i)):(E.data=Z.data,E._resolvedData=Z._resolvedData),rv(t,n,E.component?se?se.children:null:e,i,w),ye&&se&&se.outlet&&se.outlet.isActivated&&w.canDeactivateChecks.push(new Rb(se.outlet.component,Z))}else Z&&iv(n,se,w),w.canActivateChecks.push(new FD(i)),rv(t,null,E.component?se?se.children:null:e,i,w)})(Z,E[Z.value.outlet],e,i.concat([Z.value]),w),delete E[Z.value.outlet]}),Bc(E,(Z,se)=>iv(Z,e.getContext(se),w)),w}function iv(t,n,e){const i=e0(t),w=t.value;Bc(i,(E,Z)=>{iv(E,w.component?n?n.children.getContext(Z):null:n,e)}),e.canDeactivateChecks.push(new Rb(w.component&&n&&n.outlet&&n.outlet.isActivated?n.outlet.component:null,w))}function av(t){return"function"==typeof t}function Lw(t){return t instanceof xb||"EmptyError"===t?.name}const Ob=Symbol("INITIAL_VALUE");function n0(){return bd(t=>wb(t.map(n=>n.pipe(mc(1),Cb(Ob)))).pipe(oe(n=>{for(const e of n)if(!0!==e){if(e===Ob)return Ob;if(!1===e||e instanceof Am)return e}return!0}),Gu(n=>n!==Ob),mc(1)))}function BD(t){return function O(...t){return j(t)}(gu(n=>{if(Tm(n))throw ED(0,n)}),oe(n=>!0===n))}const Iw={matched:!1,consumedSegments:[],remainingSegments:[],parameters:{},positionalParamSegments:{}};function ND(t,n,e,i,w){const E=Rw(t,n,e);return E.matched?function uB(t,n,e,i){const w=n.canMatch;return w&&0!==w.length?_o(w.map(Z=>{const se=t0(Z,t);return kp(function X8(t){return t&&av(t.canMatch)}(se)?se.canMatch(n,e):t.runInContext(()=>se(n,e)))})).pipe(n0(),BD()):_o(!0)}(i=RD(n,i),n,e).pipe(oe(Z=>!0===Z?E:{...Iw})):_o(E)}function Rw(t,n,e){if(""===n.path)return"full"===n.pathMatch&&(t.hasChildren()||e.length>0)?{...Iw}:{matched:!0,consumedSegments:[],remainingSegments:e,parameters:{},positionalParamSegments:{}};const w=(n.matcher||WF)(e,t,n);if(!w)return{...Iw};const E={};Bc(w.posParams,(se,ye)=>{E[ye]=se.path});const Z=w.consumed.length>0?{...E,...w.consumed[w.consumed.length-1].parameters}:E;return{matched:!0,consumedSegments:w.consumed,remainingSegments:e.slice(w.consumed.length),parameters:Z,positionalParamSegments:w.posParams??{}}}function Fb(t,n,e,i,w="corrected"){if(e.length>0&&function hB(t,n,e){return e.some(i=>Bb(t,n,i)&&Zd(i)!==Ps)}(t,e,i)){const Z=new Os(n,function dB(t,n,e,i){const w={};w[Ps]=i,i._sourceSegment=t,i._segmentIndexShift=n.length;for(const E of e)if(""===E.path&&Zd(E)!==Ps){const Z=new Os([],{});Z._sourceSegment=t,Z._segmentIndexShift=n.length,w[Zd(E)]=Z}return w}(t,n,i,new Os(e,t.children)));return Z._sourceSegment=t,Z._segmentIndexShift=n.length,{segmentGroup:Z,slicedSegments:[]}}if(0===e.length&&function fB(t,n,e){return e.some(i=>Bb(t,n,i))}(t,e,i)){const Z=new Os(t.segments,function cB(t,n,e,i,w,E){const Z={};for(const se of i)if(Bb(t,e,se)&&!w[Zd(se)]){const ye=new Os([],{});ye._sourceSegment=t,ye._segmentIndexShift="legacy"===E?t.segments.length:n.length,Z[Zd(se)]=ye}return{...w,...Z}}(t,n,e,i,t.children,w));return Z._sourceSegment=t,Z._segmentIndexShift=n.length,{segmentGroup:Z,slicedSegments:e}}const E=new Os(t.segments,t.children);return E._sourceSegment=t,E._segmentIndexShift=n.length,{segmentGroup:E,slicedSegments:e}}function Bb(t,n,e){return(!(t.hasChildren()||n.length>0)||"full"!==e.pathMatch)&&""===e.path}function zD(t,n,e,i){return!!(Zd(t)===i||i!==Ps&&Bb(n,e,t))&&("**"===t.path||Rw(n,t,e).matched)}function HD(t,n,e){return 0===n.length&&!t.children[e]}const Nb=!1;class zb{constructor(n){this.segmentGroup=n||null}}class jD{constructor(n){this.urlTree=n}}function ov(t){return Ky(new zb(t))}function VD(t){return Ky(new jD(t))}class yB{constructor(n,e,i,w,E){this.injector=n,this.configLoader=e,this.urlSerializer=i,this.urlTree=w,this.config=E,this.allowRedirects=!0}apply(){const n=Fb(this.urlTree.root,[],[],this.config).segmentGroup,e=new Os(n.segments,n.children);return this.expandSegmentGroup(this.injector,this.config,e,Ps).pipe(oe(E=>this.createUrlTree(Eb(E),this.urlTree.queryParams,this.urlTree.fragment))).pipe(If(E=>{if(E instanceof jD)return this.allowRedirects=!1,this.match(E.urlTree);throw E instanceof zb?this.noMatchError(E):E}))}match(n){return this.expandSegmentGroup(this.injector,this.config,n.root,Ps).pipe(oe(w=>this.createUrlTree(Eb(w),n.queryParams,n.fragment))).pipe(If(w=>{throw w instanceof zb?this.noMatchError(w):w}))}noMatchError(n){return new Dr(4002,Nb)}createUrlTree(n,e,i){const w=yw(n);return new Am(w,e,i)}expandSegmentGroup(n,e,i,w){return 0===i.segments.length&&i.hasChildren()?this.expandChildren(n,e,i).pipe(oe(E=>new Os([],E))):this.expandSegment(n,i,e,i.segments,w,!0)}expandChildren(n,e,i){const w=[];for(const E of Object.keys(i.children))"primary"===E?w.unshift(E):w.push(E);return jn(w).pipe(Cp(E=>{const Z=i.children[E],se=OD(e,E);return this.expandSegmentGroup(n,se,Z,E).pipe(oe(ye=>({segment:ye,outlet:E})))}),tD((E,Z)=>(E[Z.outlet]=Z.segment,E),{}),nD())}expandSegment(n,e,i,w,E,Z){return jn(i).pipe(Cp(se=>this.expandSegmentAgainstRoute(n,e,i,se,w,E,Z).pipe(If(Ae=>{if(Ae instanceof zb)return _o(null);throw Ae}))),wp(se=>!!se),If((se,ye)=>{if(Lw(se))return HD(e,w,E)?_o(new Os([],{})):ov(e);throw se}))}expandSegmentAgainstRoute(n,e,i,w,E,Z,se){return zD(w,e,E,Z)?void 0===w.redirectTo?this.matchSegmentAgainstRoute(n,e,w,E,Z):se&&this.allowRedirects?this.expandSegmentAgainstRouteUsingRedirect(n,e,i,w,E,Z):ov(e):ov(e)}expandSegmentAgainstRouteUsingRedirect(n,e,i,w,E,Z){return"**"===w.path?this.expandWildCardWithParamsAgainstRouteUsingRedirect(n,i,w,Z):this.expandRegularSegmentAgainstRouteUsingRedirect(n,e,i,w,E,Z)}expandWildCardWithParamsAgainstRouteUsingRedirect(n,e,i,w){const E=this.applyRedirectCommands([],i.redirectTo,{});return i.redirectTo.startsWith("/")?VD(E):this.lineralizeSegments(i,E).pipe(ut(Z=>{const se=new Os(Z,{});return this.expandSegment(n,se,e,Z,w,!1)}))}expandRegularSegmentAgainstRouteUsingRedirect(n,e,i,w,E,Z){const{matched:se,consumedSegments:ye,remainingSegments:Ae,positionalParamSegments:Ge}=Rw(e,w,E);if(!se)return ov(e);const Ke=this.applyRedirectCommands(ye,w.redirectTo,Ge);return w.redirectTo.startsWith("/")?VD(Ke):this.lineralizeSegments(w,Ke).pipe(ut(ht=>this.expandSegment(n,e,i,ht.concat(Ae),Z,!1)))}matchSegmentAgainstRoute(n,e,i,w,E){return"**"===i.path?(n=RD(i,n),i.loadChildren?(i._loadedRoutes?_o({routes:i._loadedRoutes,injector:i._loadedInjector}):this.configLoader.loadChildren(n,i)).pipe(oe(se=>(i._loadedRoutes=se.routes,i._loadedInjector=se.injector,new Os(w,{})))):_o(new Os(w,{}))):ND(e,i,w,n).pipe(bd(({matched:Z,consumedSegments:se,remainingSegments:ye})=>Z?this.getChildConfig(n=i._injector??n,i,w).pipe(ut(Ge=>{const Ke=Ge.injector??n,ht=Ge.routes,{segmentGroup:wt,slicedSegments:an}=Fb(e,se,ye,ht),Tn=new Os(wt.segments,wt.children);if(0===an.length&&Tn.hasChildren())return this.expandChildren(Ke,ht,Tn).pipe(oe(xr=>new Os(se,xr)));if(0===ht.length&&0===an.length)return _o(new Os(se,{}));const $n=Zd(i)===E;return this.expandSegment(Ke,Tn,ht,an,$n?Ps:E,!0).pipe(oe(yr=>new Os(se.concat(yr.segments),yr.children)))})):ov(e)))}getChildConfig(n,e,i){return e.children?_o({routes:e.children,injector:n}):e.loadChildren?void 0!==e._loadedRoutes?_o({routes:e._loadedRoutes,injector:e._loadedInjector}):function lB(t,n,e,i){const w=n.canLoad;return void 0===w||0===w.length?_o(!0):_o(w.map(Z=>{const se=t0(Z,t);return kp(function J8(t){return t&&av(t.canLoad)}(se)?se.canLoad(n,e):t.runInContext(()=>se(n,e)))})).pipe(n0(),BD())}(n,e,i).pipe(ut(w=>w?this.configLoader.loadChildren(n,e).pipe(gu(E=>{e._loadedRoutes=E.routes,e._loadedInjector=E.injector})):function mB(t){return Ky(PD(Nb,3))}())):_o({routes:[],injector:n})}lineralizeSegments(n,e){let i=[],w=e.root;for(;;){if(i=i.concat(w.segments),0===w.numberOfChildren)return _o(i);if(w.numberOfChildren>1||!w.children[Ps])return Ky(new Dr(4e3,Nb));w=w.children[Ps]}}applyRedirectCommands(n,e,i){return this.applyRedirectCreateUrlTree(e,this.urlSerializer.parse(e),n,i)}applyRedirectCreateUrlTree(n,e,i,w){const E=this.createSegmentGroup(n,e.root,i,w);return new Am(E,this.createQueryParams(e.queryParams,this.urlTree.queryParams),e.fragment)}createQueryParams(n,e){const i={};return Bc(n,(w,E)=>{if("string"==typeof w&&w.startsWith(":")){const se=w.substring(1);i[E]=e[se]}else i[E]=w}),i}createSegmentGroup(n,e,i,w){const E=this.createSegments(n,e.segments,i,w);let Z={};return Bc(e.children,(se,ye)=>{Z[ye]=this.createSegmentGroup(n,se,i,w)}),new Os(E,Z)}createSegments(n,e,i,w){return e.map(E=>E.path.startsWith(":")?this.findPosParam(n,E,w):this.findOrReturn(E,i))}findPosParam(n,e,i){const w=i[e.path.substring(1)];if(!w)throw new Dr(4001,Nb);return w}findOrReturn(n,e){let i=0;for(const w of e){if(w.path===n.path)return e.splice(i),w;i++}return n}}class bB{}class wB{constructor(n,e,i,w,E,Z,se,ye){this.injector=n,this.rootComponentType=e,this.config=i,this.urlTree=w,this.url=E,this.paramsInheritanceStrategy=Z,this.relativeLinkResolution=se,this.urlSerializer=ye}recognize(){const n=Fb(this.urlTree.root,[],[],this.config.filter(e=>void 0===e.redirectTo),this.relativeLinkResolution).segmentGroup;return this.processSegmentGroup(this.injector,this.config,n,Ps).pipe(oe(e=>{if(null===e)return null;const i=new Lb([],Object.freeze({}),Object.freeze({...this.urlTree.queryParams}),this.urlTree.fragment,{},Ps,this.rootComponentType,null,this.urlTree.root,-1,{}),w=new Of(i,e),E=new DD(this.url,w);return this.inheritParamsAndData(E._root),E}))}inheritParamsAndData(n){const e=n.value,i=TD(e,this.paramsInheritanceStrategy);e.params=Object.freeze(i.params),e.data=Object.freeze(i.data),n.children.forEach(w=>this.inheritParamsAndData(w))}processSegmentGroup(n,e,i,w){return 0===i.segments.length&&i.hasChildren()?this.processChildren(n,e,i):this.processSegment(n,e,i,i.segments,w)}processChildren(n,e,i){return jn(Object.keys(i.children)).pipe(Cp(w=>{const E=i.children[w],Z=OD(e,w);return this.processSegmentGroup(n,Z,E,w)}),tD((w,E)=>w&&E?(w.push(...E),w):null),function GF(t,n=!1){return U((e,i)=>{let w=0;e.subscribe(G(i,E=>{const Z=t(E,w++);(Z||n)&&i.next(E),!Z&&i.complete()}))})}(w=>null!==w),kb(null),nD(),oe(w=>{if(null===w)return null;const E=GD(w);return function CB(t){t.sort((n,e)=>n.value.outlet===Ps?-1:e.value.outlet===Ps?1:n.value.outlet.localeCompare(e.value.outlet))}(E),E}))}processSegment(n,e,i,w,E){return jn(e).pipe(Cp(Z=>this.processSegmentAgainstRoute(Z._injector??n,Z,i,w,E)),wp(Z=>!!Z),If(Z=>{if(Lw(Z))return HD(i,w,E)?_o([]):_o(null);throw Z}))}processSegmentAgainstRoute(n,e,i,w,E){if(e.redirectTo||!zD(e,i,w,E))return _o(null);let Z;if("**"===e.path){const se=w.length>0?oD(w).parameters:{},ye=WD(i)+w.length;Z=_o({snapshot:new Lb(w,se,Object.freeze({...this.urlTree.queryParams}),this.urlTree.fragment,KD(e),Zd(e),e.component??e._loadedComponent??null,e,UD(i),ye,JD(e),ye),consumedSegments:[],remainingSegments:[]})}else Z=ND(i,e,w,n).pipe(oe(({matched:se,consumedSegments:ye,remainingSegments:Ae,parameters:Ge})=>{if(!se)return null;const Ke=WD(i)+ye.length;return{snapshot:new Lb(ye,Ge,Object.freeze({...this.urlTree.queryParams}),this.urlTree.fragment,KD(e),Zd(e),e.component??e._loadedComponent??null,e,UD(i),Ke,JD(e),Ke),consumedSegments:ye,remainingSegments:Ae}}));return Z.pipe(bd(se=>{if(null===se)return _o(null);const{snapshot:ye,consumedSegments:Ae,remainingSegments:Ge}=se;n=e._injector??n;const Ke=e._loadedInjector??n,ht=function kB(t){return t.children?t.children:t.loadChildren?t._loadedRoutes:[]}(e),{segmentGroup:wt,slicedSegments:an}=Fb(i,Ae,Ge,ht.filter($n=>void 0===$n.redirectTo),this.relativeLinkResolution);if(0===an.length&&wt.hasChildren())return this.processChildren(Ke,ht,wt).pipe(oe($n=>null===$n?null:[new Of(ye,$n)]));if(0===ht.length&&0===an.length)return _o([new Of(ye,[])]);const Tn=Zd(e)===E;return this.processSegment(Ke,ht,wt,an,Tn?Ps:E).pipe(oe($n=>null===$n?null:[new Of(ye,$n)]))}))}}function AB(t){const n=t.value.routeConfig;return n&&""===n.path&&void 0===n.redirectTo}function GD(t){const n=[],e=new Set;for(const i of t){if(!AB(i)){n.push(i);continue}const w=n.find(E=>i.value.routeConfig===E.value.routeConfig);void 0!==w?(w.children.push(...i.children),e.add(w)):n.push(i)}for(const i of e){const w=GD(i.children);n.push(new Of(i.value,w))}return n.filter(i=>!e.has(i))}function UD(t){let n=t;for(;n._sourceSegment;)n=n._sourceSegment;return n}function WD(t){let n=t,e=n._segmentIndexShift??0;for(;n._sourceSegment;)n=n._sourceSegment,e+=n._segmentIndexShift??0;return e-1}function KD(t){return t.data||{}}function JD(t){return t.resolve||{}}function YD(t){return"string"==typeof t.title||null===t.title}function Ow(t){return bd(n=>{const e=t(n);return e?jn(e).pipe(oe(()=>n)):_o(n)})}let ZD=(()=>{class t{buildTitle(e){let i,w=e.root;for(;void 0!==w;)i=this.getResolvedTitleForRoute(w)??i,w=w.children.find(E=>E.outlet===Ps);return i}getResolvedTitleForRoute(e){return e.data[Jy]}}return t.\u0275fac=function(e){return new(e||t)},t.\u0275prov=Vn({token:t,factory:function(){return Vl($D)},providedIn:"root"}),t})(),$D=(()=>{class t extends ZD{constructor(e){super(),this.title=e}updateTitle(e){const i=this.buildTitle(e);void 0!==i&&this.title.setTitle(i)}}return t.\u0275fac=function(e){return new(e||t)(Qi(qT))},t.\u0275prov=Vn({token:t,factory:t.\u0275fac,providedIn:"root"}),t})();class IB{}class OB extends class RB{shouldDetach(n){return!1}store(n,e){}shouldAttach(n){return!1}retrieve(n){return null}shouldReuseRoute(n,e){return n.routeConfig===e.routeConfig}}{}const jb=new ka("",{providedIn:"root",factory:()=>({})}),Fw=new ka("ROUTES");let Bw=(()=>{class t{constructor(e,i){this.injector=e,this.compiler=i,this.componentLoaders=new WeakMap,this.childrenLoaders=new WeakMap}loadComponent(e){if(this.componentLoaders.get(e))return this.componentLoaders.get(e);if(e._loadedComponent)return _o(e._loadedComponent);this.onLoadStartListener&&this.onLoadStartListener(e);const i=kp(e.loadComponent()).pipe(gu(E=>{this.onLoadEndListener&&this.onLoadEndListener(e),e._loadedComponent=E}),fw(()=>{this.componentLoaders.delete(e)})),w=new QT(i,()=>new Q).pipe(dw());return this.componentLoaders.set(e,w),w}loadChildren(e,i){if(this.childrenLoaders.get(i))return this.childrenLoaders.get(i);if(i._loadedRoutes)return _o({routes:i._loadedRoutes,injector:i._loadedInjector});this.onLoadStartListener&&this.onLoadStartListener(i);const E=this.loadModuleFactoryOrRoutes(i.loadChildren).pipe(oe(se=>{this.onLoadEndListener&&this.onLoadEndListener(i);let ye,Ae,Ge=!1;Array.isArray(se)?Ae=se:(ye=se.create(e).injector,Ae=aD(ye.get(Fw,[],Xi.Self|Xi.Optional)));return{routes:Ae.map(Pw),injector:ye}}),fw(()=>{this.childrenLoaders.delete(i)})),Z=new QT(E,()=>new Q).pipe(dw());return this.childrenLoaders.set(i,Z),Z}loadModuleFactoryOrRoutes(e){return kp(e()).pipe(ut(i=>i instanceof RA||Array.isArray(i)?_o(i):jn(this.compiler.compileModuleAsync(i))))}}return t.\u0275fac=function(e){return new(e||t)(Qi(vl),Qi(w2))},t.\u0275prov=Vn({token:t,factory:t.\u0275fac,providedIn:"root"}),t})();class BB{}class NB{shouldProcessUrl(n){return!0}extract(n){return n}merge(n,e){return n}}function zB(t){throw t}function HB(t,n,e){return n.parse("/")}const jB={paths:"exact",fragment:"ignored",matrixParams:"ignored",queryParams:"exact"},VB={paths:"subset",fragment:"ignored",matrixParams:"ignored",queryParams:"subset"};function QD(){const t=Vl(hD),n=Vl(tv),e=Vl(N2),i=Vl(vl),w=Vl(w2),E=Vl(Fw,{optional:!0})??[],Z=Vl(jb,{optional:!0})??{},se=Vl($D),ye=Vl(ZD,{optional:!0}),Ae=Vl(BB,{optional:!0}),Ge=Vl(IB,{optional:!0}),Ke=new Nc(null,t,n,e,i,w,aD(E));return Ae&&(Ke.urlHandlingStrategy=Ae),Ge&&(Ke.routeReuseStrategy=Ge),Ke.titleStrategy=ye??se,function GB(t,n){t.errorHandler&&(n.errorHandler=t.errorHandler),t.malformedUriErrorHandler&&(n.malformedUriErrorHandler=t.malformedUriErrorHandler),t.onSameUrlNavigation&&(n.onSameUrlNavigation=t.onSameUrlNavigation),t.paramsInheritanceStrategy&&(n.paramsInheritanceStrategy=t.paramsInheritanceStrategy),t.relativeLinkResolution&&(n.relativeLinkResolution=t.relativeLinkResolution),t.urlUpdateStrategy&&(n.urlUpdateStrategy=t.urlUpdateStrategy),t.canceledNavigationResolution&&(n.canceledNavigationResolution=t.canceledNavigationResolution)}(Z,Ke),Ke}let Nc=(()=>{class t{constructor(e,i,w,E,Z,se,ye){this.rootComponentType=e,this.urlSerializer=i,this.rootContexts=w,this.location=E,this.config=ye,this.lastSuccessfulNavigation=null,this.currentNavigation=null,this.disposed=!1,this.navigationId=0,this.currentPageId=0,this.isNgZoneEnabled=!1,this.events=new Q,this.errorHandler=zB,this.malformedUriErrorHandler=HB,this.navigated=!1,this.lastSuccessfulId=-1,this.afterPreactivation=()=>_o(void 0),this.urlHandlingStrategy=new NB,this.routeReuseStrategy=new OB,this.onSameUrlNavigation="ignore",this.paramsInheritanceStrategy="emptyOnly",this.urlUpdateStrategy="deferred",this.relativeLinkResolution="corrected",this.canceledNavigationResolution="replace",this.configLoader=Z.get(Bw),this.configLoader.onLoadEndListener=ht=>this.triggerEvent(new k8(ht)),this.configLoader.onLoadStartListener=ht=>this.triggerEvent(new C8(ht)),this.ngModule=Z.get(wm),this.console=Z.get(RI);const Ke=Z.get(sl);this.isNgZoneEnabled=Ke instanceof sl&&sl.isInAngularZone(),this.resetConfig(ye),this.currentUrlTree=function KF(){return new Am(new Os([],{}),{},null)}(),this.rawUrlTree=this.currentUrlTree,this.browserUrlTree=this.currentUrlTree,this.routerState=MD(this.currentUrlTree,this.rootComponentType),this.transitions=new Vu({id:0,targetPageId:0,currentUrlTree:this.currentUrlTree,currentRawUrl:this.currentUrlTree,extractedUrl:this.urlHandlingStrategy.extract(this.currentUrlTree),urlAfterRedirects:this.urlHandlingStrategy.extract(this.currentUrlTree),rawUrl:this.currentUrlTree,extras:{},resolve:null,reject:null,promise:Promise.resolve(!0),source:"imperative",restoredState:null,currentSnapshot:this.routerState.snapshot,targetSnapshot:null,currentRouterState:this.routerState,targetRouterState:null,guards:{canActivateChecks:[],canDeactivateChecks:[]},guardsResult:null}),this.navigations=this.setupNavigations(this.transitions),this.processNavigations()}get browserPageId(){return this.location.getState()?.\u0275routerPageId}setupNavigations(e){const i=this.events;return e.pipe(Gu(w=>0!==w.id),oe(w=>({...w,extractedUrl:this.urlHandlingStrategy.extract(w.rawUrl)})),bd(w=>{let E=!1,Z=!1;return _o(w).pipe(gu(se=>{this.currentNavigation={id:se.id,initialUrl:se.rawUrl,extractedUrl:se.extractedUrl,trigger:se.source,extras:se.extras,previousNavigation:this.lastSuccessfulNavigation?{...this.lastSuccessfulNavigation,previousNavigation:null}:null}}),bd(se=>{const ye=this.browserUrlTree.toString(),Ae=!this.navigated||se.extractedUrl.toString()!==ye||ye!==this.currentUrlTree.toString();if(("reload"===this.onSameUrlNavigation||Ae)&&this.urlHandlingStrategy.shouldProcessUrl(se.rawUrl))return eS(se.source)&&(this.browserUrlTree=se.extractedUrl),_o(se).pipe(bd(Ke=>{const ht=this.transitions.getValue();return i.next(new xw(Ke.id,this.serializeUrl(Ke.extractedUrl),Ke.source,Ke.restoredState)),ht!==this.transitions.getValue()?kt:Promise.resolve(Ke)}),function vB(t,n,e,i){return bd(w=>function gB(t,n,e,i,w){return new yB(t,n,e,i,w).apply()}(t,n,e,w.extractedUrl,i).pipe(oe(E=>({...w,urlAfterRedirects:E}))))}(this.ngModule.injector,this.configLoader,this.urlSerializer,this.config),gu(Ke=>{this.currentNavigation={...this.currentNavigation,finalUrl:Ke.urlAfterRedirects},w.urlAfterRedirects=Ke.urlAfterRedirects}),function TB(t,n,e,i,w,E){return ut(Z=>function xB(t,n,e,i,w,E,Z="emptyOnly",se="legacy"){return new wB(t,n,e,i,w,Z,se,E).recognize().pipe(bd(ye=>null===ye?function _B(t){return new z(n=>n.error(t))}(new bB):_o(ye)))}(t,n,e,Z.urlAfterRedirects,i.serialize(Z.urlAfterRedirects),i,w,E).pipe(oe(se=>({...Z,targetSnapshot:se}))))}(this.ngModule.injector,this.rootComponentType,this.config,this.urlSerializer,this.paramsInheritanceStrategy,this.relativeLinkResolution),gu(Ke=>{if(w.targetSnapshot=Ke.targetSnapshot,"eager"===this.urlUpdateStrategy){if(!Ke.extras.skipLocationChange){const wt=this.urlHandlingStrategy.merge(Ke.urlAfterRedirects,Ke.rawUrl);this.setBrowserUrl(wt,Ke)}this.browserUrlTree=Ke.urlAfterRedirects}const ht=new v8(Ke.id,this.serializeUrl(Ke.extractedUrl),this.serializeUrl(Ke.urlAfterRedirects),Ke.targetSnapshot);i.next(ht)}));if(Ae&&this.rawUrlTree&&this.urlHandlingStrategy.shouldProcessUrl(this.rawUrlTree)){const{id:ht,extractedUrl:wt,source:an,restoredState:Tn,extras:$n}=se,nr=new xw(ht,this.serializeUrl(wt),an,Tn);i.next(nr);const yr=MD(wt,this.rootComponentType).snapshot;return _o(w={...se,targetSnapshot:yr,urlAfterRedirects:wt,extras:{...$n,skipLocationChange:!1,replaceUrl:!1}})}return this.rawUrlTree=se.rawUrl,se.resolve(null),kt}),gu(se=>{const ye=new b8(se.id,this.serializeUrl(se.extractedUrl),this.serializeUrl(se.urlAfterRedirects),se.targetSnapshot);this.triggerEvent(ye)}),oe(se=>w={...se,guards:G8(se.targetSnapshot,se.currentSnapshot,this.rootContexts)}),function eB(t,n){return ut(e=>{const{targetSnapshot:i,currentSnapshot:w,guards:{canActivateChecks:E,canDeactivateChecks:Z}}=e;return 0===Z.length&&0===E.length?_o({...e,guardsResult:!0}):function tB(t,n,e,i){return jn(t).pipe(ut(w=>function sB(t,n,e,i,w){const E=n&&n.routeConfig?n.routeConfig.canDeactivate:null;return E&&0!==E.length?_o(E.map(se=>{const ye=nv(n)??w,Ae=t0(se,ye);return kp(function $8(t){return t&&av(t.canDeactivate)}(Ae)?Ae.canDeactivate(t,n,e,i):ye.runInContext(()=>Ae(t,n,e,i))).pipe(wp())})).pipe(n0()):_o(!0)}(w.component,w.route,e,n,i)),wp(w=>!0!==w,!0))}(Z,i,w,t).pipe(ut(se=>se&&function K8(t){return"boolean"==typeof t}(se)?function nB(t,n,e,i){return jn(n).pipe(Cp(w=>qy(function iB(t,n){return null!==t&&n&&n(new A8(t)),_o(!0)}(w.route.parent,i),function rB(t,n){return null!==t&&n&&n(new T8(t)),_o(!0)}(w.route,i),function oB(t,n,e){const i=n[n.length-1],E=n.slice(0,n.length-1).reverse().map(Z=>function U8(t){const n=t.routeConfig?t.routeConfig.canActivateChild:null;return n&&0!==n.length?{node:t,guards:n}:null}(Z)).filter(Z=>null!==Z).map(Z=>cw(()=>_o(Z.guards.map(ye=>{const Ae=nv(Z.node)??e,Ge=t0(ye,Ae);return kp(function Z8(t){return t&&av(t.canActivateChild)}(Ge)?Ge.canActivateChild(i,t):Ae.runInContext(()=>Ge(i,t))).pipe(wp())})).pipe(n0())));return _o(E).pipe(n0())}(t,w.path,e),function aB(t,n,e){const i=n.routeConfig?n.routeConfig.canActivate:null;if(!i||0===i.length)return _o(!0);const w=i.map(E=>cw(()=>{const Z=nv(n)??e,se=t0(E,Z);return kp(function Y8(t){return t&&av(t.canActivate)}(se)?se.canActivate(n,t):Z.runInContext(()=>se(n,t))).pipe(wp())}));return _o(w).pipe(n0())}(t,w.route,e))),wp(w=>!0!==w,!0))}(i,E,t,n):_o(se)),oe(se=>({...e,guardsResult:se})))})}(this.ngModule.injector,se=>this.triggerEvent(se)),gu(se=>{if(w.guardsResult=se.guardsResult,Tm(se.guardsResult))throw ED(0,se.guardsResult);const ye=new _8(se.id,this.serializeUrl(se.extractedUrl),this.serializeUrl(se.urlAfterRedirects),se.targetSnapshot,!!se.guardsResult);this.triggerEvent(ye)}),Gu(se=>!!se.guardsResult||(this.restoreHistory(se),this.cancelNavigationTransition(se,"",3),!1)),Ow(se=>{if(se.guards.canActivateChecks.length)return _o(se).pipe(gu(ye=>{const Ae=new x8(ye.id,this.serializeUrl(ye.extractedUrl),this.serializeUrl(ye.urlAfterRedirects),ye.targetSnapshot);this.triggerEvent(Ae)}),bd(ye=>{let Ae=!1;return _o(ye).pipe(function DB(t,n){return ut(e=>{const{targetSnapshot:i,guards:{canActivateChecks:w}}=e;if(!w.length)return _o(e);let E=0;return jn(w).pipe(Cp(Z=>function SB(t,n,e,i){const w=t.routeConfig,E=t._resolve;return void 0!==w?.title&&!YD(w)&&(E[Jy]=w.title),function EB(t,n,e,i){const w=function PB(t){return[...Object.keys(t),...Object.getOwnPropertySymbols(t)]}(t);if(0===w.length)return _o({});const E={};return jn(w).pipe(ut(Z=>function LB(t,n,e,i){const w=nv(n)??i,E=t0(t,w);return kp(E.resolve?E.resolve(n,e):w.runInContext(()=>E(n,e)))}(t[Z],n,e,i).pipe(wp(),gu(se=>{E[Z]=se}))),hw(1),rD(E),If(Z=>Lw(Z)?kt:Ky(Z)))}(E,t,n,i).pipe(oe(Z=>(t._resolvedData=Z,t.data=TD(t,e).resolve,w&&YD(w)&&(t.data[Jy]=w.title),null)))}(Z.route,i,t,n)),gu(()=>E++),hw(1),ut(Z=>E===w.length?_o(e):kt))})}(this.paramsInheritanceStrategy,this.ngModule.injector),gu({next:()=>Ae=!0,complete:()=>{Ae||(this.restoreHistory(ye),this.cancelNavigationTransition(ye,"",2))}}))}),gu(ye=>{const Ae=new w8(ye.id,this.serializeUrl(ye.extractedUrl),this.serializeUrl(ye.urlAfterRedirects),ye.targetSnapshot);this.triggerEvent(Ae)}))}),Ow(se=>{const ye=Ae=>{const Ge=[];Ae.routeConfig?.loadComponent&&!Ae.routeConfig._loadedComponent&&Ge.push(this.configLoader.loadComponent(Ae.routeConfig).pipe(gu(Ke=>{Ae.component=Ke}),oe(()=>{})));for(const Ke of Ae.children)Ge.push(...ye(Ke));return Ge};return wb(ye(se.targetSnapshot.root)).pipe(kb(),mc(1))}),Ow(()=>this.afterPreactivation()),oe(se=>{const ye=function L8(t,n,e){const i=ev(t,n._root,e?e._root:void 0);return new AD(i,n)}(this.routeReuseStrategy,se.targetSnapshot,se.currentRouterState);return w={...se,targetRouterState:ye}}),gu(se=>{this.currentUrlTree=se.urlAfterRedirects,this.rawUrlTree=this.urlHandlingStrategy.merge(se.urlAfterRedirects,se.rawUrl),this.routerState=se.targetRouterState,"deferred"===this.urlUpdateStrategy&&(se.extras.skipLocationChange||this.setBrowserUrl(this.rawUrlTree,se),this.browserUrlTree=se.urlAfterRedirects)}),((t,n,e)=>oe(i=>(new V8(n,i.targetRouterState,i.currentRouterState,e).activate(t),i)))(this.rootContexts,this.routeReuseStrategy,se=>this.triggerEvent(se)),gu({next(){E=!0},complete(){E=!0}}),fw(()=>{E||Z||this.cancelNavigationTransition(w,"",1),this.currentNavigation?.id===w.id&&(this.currentNavigation=null)}),If(se=>{if(Z=!0,ID(se)){LD(se)||(this.navigated=!0,this.restoreHistory(w,!0));const ye=new Pb(w.id,this.serializeUrl(w.extractedUrl),se.message,se.cancellationCode);if(i.next(ye),LD(se)){const Ae=this.urlHandlingStrategy.merge(se.url,this.rawUrlTree),Ge={skipLocationChange:w.extras.skipLocationChange,replaceUrl:"eager"===this.urlUpdateStrategy||eS(w.source)};this.scheduleNavigation(Ae,"imperative",null,Ge,{resolve:w.resolve,reject:w.reject,promise:w.promise})}else w.resolve(!1)}else{this.restoreHistory(w,!0);const ye=new wD(w.id,this.serializeUrl(w.extractedUrl),se,w.targetSnapshot??void 0);i.next(ye);try{w.resolve(this.errorHandler(se))}catch(Ae){w.reject(Ae)}}return kt}))}))}resetRootComponentType(e){this.rootComponentType=e,this.routerState.root.component=this.rootComponentType}setTransition(e){this.transitions.next({...this.transitions.value,...e})}initialNavigation(){this.setUpLocationChangeListener(),0===this.navigationId&&this.navigateByUrl(this.location.path(!0),{replaceUrl:!0})}setUpLocationChangeListener(){this.locationSubscription||(this.locationSubscription=this.location.subscribe(e=>{const i="popstate"===e.type?"popstate":"hashchange";"popstate"===i&&setTimeout(()=>{const w={replaceUrl:!0},E=e.state?.navigationId?e.state:null;if(E){const se={...E};delete se.navigationId,delete se.\u0275routerPageId,0!==Object.keys(se).length&&(w.state=se)}const Z=this.parseUrl(e.url);this.scheduleNavigation(Z,i,E,w)},0)}))}get url(){return this.serializeUrl(this.currentUrlTree)}getCurrentNavigation(){return this.currentNavigation}triggerEvent(e){this.events.next(e)}resetConfig(e){this.config=e.map(Pw),this.navigated=!1,this.lastSuccessfulId=-1}ngOnDestroy(){this.dispose()}dispose(){this.transitions.complete(),this.locationSubscription&&(this.locationSubscription.unsubscribe(),this.locationSubscription=void 0),this.disposed=!0}createUrlTree(e,i={}){const{relativeTo:w,queryParams:E,fragment:Z,queryParamsHandling:se,preserveFragment:ye}=i,Ae=w||this.routerState.root,Ge=ye?this.currentUrlTree.fragment:Z;let Ke=null;switch(se){case"merge":Ke={...this.currentUrlTree.queryParams,...E};break;case"preserve":Ke=this.currentUrlTree.queryParams;break;default:Ke=E||null}return null!==Ke&&(Ke=this.removeEmptyProps(Ke)),h8(Ae,this.currentUrlTree,e,Ke,Ge??null)}navigateByUrl(e,i={skipLocationChange:!1}){const w=Tm(e)?e:this.parseUrl(e),E=this.urlHandlingStrategy.merge(w,this.rawUrlTree);return this.scheduleNavigation(E,"imperative",null,i)}navigate(e,i={skipLocationChange:!1}){return function UB(t){for(let n=0;n<t.length;n++){if(null==t[n])throw new Dr(4008,false)}}(e),this.navigateByUrl(this.createUrlTree(e,i),i)}serializeUrl(e){return this.urlSerializer.serialize(e)}parseUrl(e){let i;try{i=this.urlSerializer.parse(e)}catch(w){i=this.malformedUriErrorHandler(w,this.urlSerializer,e)}return i}isActive(e,i){let w;if(w=!0===i?{...jB}:!1===i?{...VB}:i,Tm(e))return lD(this.currentUrlTree,e,w);const E=this.parseUrl(e);return lD(this.currentUrlTree,E,w)}removeEmptyProps(e){return Object.keys(e).reduce((i,w)=>{const E=e[w];return null!=E&&(i[w]=E),i},{})}processNavigations(){this.navigations.subscribe(e=>{this.navigated=!0,this.lastSuccessfulId=e.id,this.currentPageId=e.targetPageId,this.events.next(new Dm(e.id,this.serializeUrl(e.extractedUrl),this.serializeUrl(this.currentUrlTree))),this.lastSuccessfulNavigation=this.currentNavigation,this.titleStrategy?.updateTitle(this.routerState.snapshot),e.resolve(!0)},e=>{this.console.warn(`Unhandled Navigation Error: ${e}`)})}scheduleNavigation(e,i,w,E,Z){if(this.disposed)return Promise.resolve(!1);let se,ye,Ae;Z?(se=Z.resolve,ye=Z.reject,Ae=Z.promise):Ae=new Promise((ht,wt)=>{se=ht,ye=wt});const Ge=++this.navigationId;let Ke;return"computed"===this.canceledNavigationResolution?(0===this.currentPageId&&(w=this.location.getState()),Ke=w&&w.\u0275routerPageId?w.\u0275routerPageId:E.replaceUrl||E.skipLocationChange?this.browserPageId??0:(this.browserPageId??0)+1):Ke=0,this.setTransition({id:Ge,targetPageId:Ke,source:i,restoredState:w,currentUrlTree:this.currentUrlTree,currentRawUrl:this.rawUrlTree,rawUrl:e,extras:E,resolve:se,reject:ye,promise:Ae,currentSnapshot:this.routerState.snapshot,currentRouterState:this.routerState}),Ae.catch(ht=>Promise.reject(ht))}setBrowserUrl(e,i){const w=this.urlSerializer.serialize(e),E={...i.extras.state,...this.generateNgRouterState(i.id,i.targetPageId)};this.location.isCurrentPathEqualTo(w)||i.extras.replaceUrl?this.location.replaceState(w,"",E):this.location.go(w,"",E)}restoreHistory(e,i=!1){if("computed"===this.canceledNavigationResolution){const w=this.currentPageId-e.targetPageId;"popstate"!==e.source&&"eager"!==this.urlUpdateStrategy&&this.currentUrlTree!==this.currentNavigation?.finalUrl||0===w?this.currentUrlTree===this.currentNavigation?.finalUrl&&0===w&&(this.resetState(e),this.browserUrlTree=e.currentUrlTree,this.resetUrlToCurrentUrlTree()):this.location.historyGo(w)}else"replace"===this.canceledNavigationResolution&&(i&&this.resetState(e),this.resetUrlToCurrentUrlTree())}resetState(e){this.routerState=e.currentRouterState,this.currentUrlTree=e.currentUrlTree,this.rawUrlTree=this.urlHandlingStrategy.merge(this.currentUrlTree,e.rawUrl)}resetUrlToCurrentUrlTree(){this.location.replaceState(this.urlSerializer.serialize(this.rawUrlTree),"",this.generateNgRouterState(this.lastSuccessfulId,this.currentPageId))}cancelNavigationTransition(e,i,w){const E=new Pb(e.id,this.serializeUrl(e.extractedUrl),i,w);this.triggerEvent(E),e.resolve(!1)}generateNgRouterState(e,i){return"computed"===this.canceledNavigationResolution?{navigationId:e,\u0275routerPageId:i}:{navigationId:e}}}return t.\u0275fac=function(e){xx()},t.\u0275prov=Vn({token:t,factory:function(){return QD()},providedIn:"root"}),t})();function eS(t){return"imperative"!==t}class tS{}let KB=(()=>{class t{constructor(e,i,w,E,Z){this.router=e,this.injector=w,this.preloadingStrategy=E,this.loader=Z}setUpPreloading(){this.subscription=this.router.events.pipe(Gu(e=>e instanceof Dm),Cp(()=>this.preload())).subscribe(()=>{})}preload(){return this.processRoutes(this.injector,this.router.config)}ngOnDestroy(){this.subscription&&this.subscription.unsubscribe()}processRoutes(e,i){const w=[];for(const E of i){E.providers&&!E._injector&&(E._injector=J1(E.providers,e,`Route: ${E.path}`));const Z=E._injector??e,se=E._loadedInjector??Z;E.loadChildren&&!E._loadedRoutes&&void 0===E.canLoad||E.loadComponent&&!E._loadedComponent?w.push(this.preloadConfig(Z,E)):(E.children||E._loadedRoutes)&&w.push(this.processRoutes(se,E.children??E._loadedRoutes))}return jn(w).pipe(ot())}preloadConfig(e,i){return this.preloadingStrategy.preload(i,()=>{let w;w=i.loadChildren&&void 0===i.canLoad?this.loader.loadChildren(e,i):_o(null);const E=w.pipe(ut(Z=>null===Z?_o(void 0):(i._loadedRoutes=Z.routes,i._loadedInjector=Z.injector,this.processRoutes(Z.injector??e,Z.routes))));return i.loadComponent&&!i._loadedComponent?jn([E,this.loader.loadComponent(i)]).pipe(ot()):E})}}return t.\u0275fac=function(e){return new(e||t)(Qi(Nc),Qi(w2),Qi(Td),Qi(tS),Qi(Bw))},t.\u0275prov=Vn({token:t,factory:t.\u0275fac,providedIn:"root"}),t})();const Hw=new ka("");let nS=(()=>{class t{constructor(e,i,w={}){this.router=e,this.viewportScroller=i,this.options=w,this.lastId=0,this.lastSource="imperative",this.restoredId=0,this.store={},w.scrollPositionRestoration=w.scrollPositionRestoration||"disabled",w.anchorScrolling=w.anchorScrolling||"disabled"}init(){"disabled"!==this.options.scrollPositionRestoration&&this.viewportScroller.setHistoryScrollRestoration("manual"),this.routerEventsSubscription=this.createScrollEvents(),this.scrollEventsSubscription=this.consumeScrollEvents()}createScrollEvents(){return this.router.events.subscribe(e=>{e instanceof xw?(this.store[this.lastId]=this.viewportScroller.getScrollPosition(),this.lastSource=e.navigationTrigger,this.restoredId=e.restoredState?e.restoredState.navigationId:0):e instanceof Dm&&(this.lastId=e.id,this.scheduleScrollEvent(e,this.router.parseUrl(e.urlAfterRedirects).fragment))})}consumeScrollEvents(){return this.router.events.subscribe(e=>{e instanceof CD&&(e.position?"top"===this.options.scrollPositionRestoration?this.viewportScroller.scrollToPosition([0,0]):"enabled"===this.options.scrollPositionRestoration&&this.viewportScroller.scrollToPosition(e.position):e.anchor&&"enabled"===this.options.anchorScrolling?this.viewportScroller.scrollToAnchor(e.anchor):"disabled"!==this.options.scrollPositionRestoration&&this.viewportScroller.scrollToPosition([0,0]))})}scheduleScrollEvent(e,i){this.router.triggerEvent(new CD(e,"popstate"===this.lastSource?this.store[this.restoredId]:null,i))}ngOnDestroy(){this.routerEventsSubscription&&this.routerEventsSubscription.unsubscribe(),this.scrollEventsSubscription&&this.scrollEventsSubscription.unsubscribe()}}return t.\u0275fac=function(e){xx()},t.\u0275prov=Vn({token:t,factory:t.\u0275fac}),t})();function r0(t,n){return{\u0275kind:t,\u0275providers:n}}function jw(t){return[{provide:Fw,multi:!0,useValue:t}]}function iS(){const t=Vl(vl);return n=>{const e=t.get(bp);if(n!==e.components[0])return;const i=t.get(Nc),w=t.get(aS);1===t.get(Vw)&&i.initialNavigation(),t.get(oS,null,Xi.Optional)?.setUpPreloading(),t.get(Hw,null,Xi.Optional)?.init(),i.resetRootComponentType(e.componentTypes[0]),w.closed||(w.next(),w.unsubscribe())}}const aS=new ka("",{factory:()=>new Q}),Vw=new ka("",{providedIn:"root",factory:()=>1});const oS=new ka("");function $B(t){return r0(0,[{provide:oS,useExisting:KB},{provide:tS,useExisting:t}])}const sS=new ka("ROUTER_FORROOT_GUARD"),XB=[N2,{provide:hD,useClass:mw},{provide:Nc,useFactory:QD},tv,{provide:Ap,useFactory:function rS(t){return t.routerState.root},deps:[Nc]},Bw];function QB(){return new LM("Router",Nc)}let lS=(()=>{class t{constructor(e){}static forRoot(e,i){return{ngModule:t,providers:[XB,[],jw(e),{provide:sS,useFactory:rN,deps:[[Nc,new Xp,new uh]]},{provide:jb,useValue:i||{}},i?.useHash?{provide:km,useClass:wR}:{provide:km,useClass:rT},{provide:Hw,useFactory:()=>{const t=Vl(Nc),n=Vl(RO),e=Vl(jb);return e.scrollOffset&&n.setOffset(e.scrollOffset),new nS(t,n,e)}},i?.preloadingStrategy?$B(i.preloadingStrategy).\u0275providers:[],{provide:LM,multi:!0,useFactory:QB},i?.initialNavigation?iN(i):[],[{provide:uS,useFactory:iS},{provide:AM,multi:!0,useExisting:uS}]]}}static forChild(e){return{ngModule:t,providers:[jw(e)]}}}return t.\u0275fac=function(e){return new(e||t)(Qi(sS,8))},t.\u0275mod=So({type:t}),t.\u0275inj=Ir({imports:[Sw]}),t})();function rN(t){return"guarded"}function iN(t){return["disabled"===t.initialNavigation?r0(3,[{provide:Q1,multi:!0,useFactory:()=>{const n=Vl(Nc);return()=>{n.setUpLocationChangeListener()}}},{provide:Vw,useValue:2}]).\u0275providers:[],"enabledBlocking"===t.initialNavigation?r0(2,[{provide:Vw,useValue:0},{provide:Q1,multi:!0,deps:[vl],useFactory:n=>{const e=n.get(_R,Promise.resolve());let i=!1;return()=>e.then(()=>new Promise(E=>{const Z=n.get(Nc),se=n.get(aS);(function w(E){n.get(Nc).events.pipe(Gu(se=>se instanceof Dm||se instanceof Pb||se instanceof wD),oe(se=>se instanceof Dm||se instanceof Pb&&(0===se.code||1===se.code)&&null),Gu(se=>null!==se),mc(1)).subscribe(()=>{E()})})(()=>{E(!0),i=!0}),Z.afterPreactivation=()=>(E(!0),i||se.closed?_o(void 0):se),Z.initialNavigation()}))}}]).\u0275providers:[]]}const uS=new ka("");var xu=J(5861),oN=J(2714),cS=J.n(oN),Uw="millisecond",o0="second",s0="minute",l0="hour",Mp="day",Wb="week",Mh="month",mS="quarter",Tp="year",u0="date",gS="Invalid Date",dN=/^(\d{4})[-/]?(\d{1,2})?[-/]?(\d{0,2})[Tt\s]*(\d{1,2})?:?(\d{1,2})?:?(\d{1,2})?[.:]?(\d+)?$/,hN=/\[([^\]]+)]|Y{1,4}|M{1,4}|D{1,2}|d{1,4}|H{1,2}|h{1,2}|a|A|m{1,2}|s{1,2}|Z{1,2}|SSS/g;const fN={name:"en",weekdays:"Sunday_Monday_Tuesday_Wednesday_Thursday_Friday_Saturday".split("_"),months:"January_February_March_April_May_June_July_August_September_October_November_December".split("_")};var Ww=function(n,e,i){var w=String(n);return!w||w.length>=e?n:""+Array(e+1-w.length).join(i)+n};const bN={s:Ww,z:function(n){var e=-n.utcOffset(),i=Math.abs(e),w=Math.floor(i/60),E=i%60;return(e<=0?"+":"-")+Ww(w,2,"0")+":"+Ww(E,2,"0")},m:function t(n,e){if(n.date()<e.date())return-t(e,n);var i=12*(e.year()-n.year())+(e.month()-n.month()),w=n.clone().add(i,Mh),E=e-w<0,Z=n.clone().add(i+(E?-1:1),Mh);return+(-(i+(e-w)/(E?w-Z:Z-w))||0)},a:function(n){return n<0?Math.ceil(n)||0:Math.floor(n)},p:function(n){return{M:Mh,y:Tp,w:Wb,d:Mp,D:u0,h:l0,m:s0,s:o0,ms:Uw,Q:mS}[n]||String(n||"").toLowerCase().replace(/s$/,"")},u:function(n){return void 0===n}};var sv="en",Sm={};Sm[sv]=fN;var qw=function(n){return n instanceof Kb},qb=function t(n,e,i){var w;if(!n)return sv;if("string"==typeof n){var E=n.toLowerCase();Sm[E]&&(w=E),e&&(Sm[E]=e,w=E);var Z=n.split("-");if(!w&&Z.length>1)return t(Z[0])}else{var se=n.name;Sm[se]=n,w=se}return!i&&w&&(sv=w),w||!i&&sv},Mc=function(n,e){if(qw(n))return n.clone();var i="object"==typeof e?e:{};return i.date=n,i.args=arguments,new Kb(i)},eu=bN;eu.l=qb,eu.i=qw,eu.w=function(n,e){return Mc(n,{locale:e.$L,utc:e.$u,x:e.$x,$offset:e.$offset})};var Kb=function(){function t(e){this.$L=qb(e.locale,null,!0),this.parse(e)}var n=t.prototype;return n.parse=function(i){this.$d=function(n){var e=n.date,i=n.utc;if(null===e)return new Date(NaN);if(eu.u(e))return new Date;if(e instanceof Date)return new Date(e);if("string"==typeof e&&!/Z$/i.test(e)){var w=e.match(dN);if(w){var E=w[2]-1||0,Z=(w[7]||"0").substring(0,3);return i?new Date(Date.UTC(w[1],E,w[3]||1,w[4]||0,w[5]||0,w[6]||0,Z)):new Date(w[1],E,w[3]||1,w[4]||0,w[5]||0,w[6]||0,Z)}}return new Date(e)}(i),this.$x=i.x||{},this.init()},n.init=function(){var i=this.$d;this.$y=i.getFullYear(),this.$M=i.getMonth(),this.$D=i.getDate(),this.$W=i.getDay(),this.$H=i.getHours(),this.$m=i.getMinutes(),this.$s=i.getSeconds(),this.$ms=i.getMilliseconds()},n.$utils=function(){return eu},n.isValid=function(){return this.$d.toString()!==gS},n.isSame=function(i,w){var E=Mc(i);return this.startOf(w)<=E&&E<=this.endOf(w)},n.isAfter=function(i,w){return Mc(i)<this.startOf(w)},n.isBefore=function(i,w){return this.endOf(w)<Mc(i)},n.$g=function(i,w,E){return eu.u(i)?this[w]:this.set(E,i)},n.unix=function(){return Math.floor(this.valueOf()/1e3)},n.valueOf=function(){return this.$d.getTime()},n.startOf=function(i,w){var E=this,Z=!!eu.u(w)||w,se=eu.p(i),ye=function(nr,yr){var xr=eu.w(E.$u?Date.UTC(E.$y,yr,nr):new Date(E.$y,yr,nr),E);return Z?xr:xr.endOf(Mp)},Ae=function(nr,yr){return eu.w(E.toDate()[nr].apply(E.toDate("s"),(Z?[0,0,0,0]:[23,59,59,999]).slice(yr)),E)},Ge=this.$W,Ke=this.$M,ht=this.$D,wt="set"+(this.$u?"UTC":"");switch(se){case Tp:return Z?ye(1,0):ye(31,11);case Mh:return Z?ye(1,Ke):ye(0,Ke+1);case Wb:var an=this.$locale().weekStart||0,Tn=(Ge<an?Ge+7:Ge)-an;return ye(Z?ht-Tn:ht+(6-Tn),Ke);case Mp:case u0:return Ae(wt+"Hours",0);case l0:return Ae(wt+"Minutes",1);case s0:return Ae(wt+"Seconds",2);case o0:return Ae(wt+"Milliseconds",3);default:return this.clone()}},n.endOf=function(i){return this.startOf(i,!1)},n.$set=function(i,w){var E,Z=eu.p(i),se="set"+(this.$u?"UTC":""),ye=(E={},E[Mp]=se+"Date",E[u0]=se+"Date",E[Mh]=se+"Month",E[Tp]=se+"FullYear",E[l0]=se+"Hours",E[s0]=se+"Minutes",E[o0]=se+"Seconds",E[Uw]=se+"Milliseconds",E)[Z],Ae=Z===Mp?this.$D+(w-this.$W):w;if(Z===Mh||Z===Tp){var Ge=this.clone().set(u0,1);Ge.$d[ye](Ae),Ge.init(),this.$d=Ge.set(u0,Math.min(this.$D,Ge.daysInMonth())).$d}else ye&&this.$d[ye](Ae);return this.init(),this},n.set=function(i,w){return this.clone().$set(i,w)},n.get=function(i){return this[eu.p(i)]()},n.add=function(i,w){var Z,E=this;i=Number(i);var se=eu.p(w),ye=function(ht){var wt=Mc(E);return eu.w(wt.date(wt.date()+Math.round(ht*i)),E)};if(se===Mh)return this.set(Mh,this.$M+i);if(se===Tp)return this.set(Tp,this.$y+i);if(se===Mp)return ye(1);if(se===Wb)return ye(7);var Ae=(Z={},Z[s0]=6e4,Z[l0]=36e5,Z[o0]=1e3,Z)[se]||1,Ge=this.$d.getTime()+i*Ae;return eu.w(Ge,this)},n.subtract=function(i,w){return this.add(-1*i,w)},n.format=function(i){var w=this,E=this.$locale();if(!this.isValid())return E.invalidDate||gS;var Z=i||"YYYY-MM-DDTHH:mm:ssZ",se=eu.z(this),ye=this.$H,Ae=this.$m,Ge=this.$M,Ke=E.weekdays,ht=E.months,an=function(xr,Jr,ai,zi){return xr&&(xr[Jr]||xr(w,Z))||ai[Jr].slice(0,zi)},Tn=function(xr){return eu.s(ye%12||12,xr,"0")},$n=E.meridiem||function(yr,xr,Jr){var ai=yr<12?"AM":"PM";return Jr?ai.toLowerCase():ai},nr={YY:String(this.$y).slice(-2),YYYY:this.$y,M:Ge+1,MM:eu.s(Ge+1,2,"0"),MMM:an(E.monthsShort,Ge,ht,3),MMMM:an(ht,Ge),D:this.$D,DD:eu.s(this.$D,2,"0"),d:String(this.$W),dd:an(E.weekdaysMin,this.$W,Ke,2),ddd:an(E.weekdaysShort,this.$W,Ke,3),dddd:Ke[this.$W],H:String(ye),HH:eu.s(ye,2,"0"),h:Tn(1),hh:Tn(2),a:$n(ye,Ae,!0),A:$n(ye,Ae,!1),m:String(Ae),mm:eu.s(Ae,2,"0"),s:String(this.$s),ss:eu.s(this.$s,2,"0"),SSS:eu.s(this.$ms,3,"0"),Z:se};return Z.replace(hN,function(yr,xr){return xr||nr[yr]||se.replace(":","")})},n.utcOffset=function(){return 15*-Math.round(this.$d.getTimezoneOffset()/15)},n.diff=function(i,w,E){var Z,se=eu.p(w),ye=Mc(i),Ae=6e4*(ye.utcOffset()-this.utcOffset()),Ge=this-ye,Ke=eu.m(this,ye);return Ke=(Z={},Z[Tp]=Ke/12,Z[Mh]=Ke,Z[mS]=Ke/3,Z[Wb]=(Ge-Ae)/6048e5,Z[Mp]=(Ge-Ae)/864e5,Z[l0]=Ge/36e5,Z[s0]=Ge/6e4,Z[o0]=Ge/1e3,Z)[se]||Ge,E?Ke:eu.a(Ke)},n.daysInMonth=function(){return this.endOf(Mh).$D},n.$locale=function(){return Sm[this.$L]},n.locale=function(i,w){if(!i)return this.$L;var E=this.clone(),Z=qb(i,w,!0);return Z&&(E.$L=Z),E},n.clone=function(){return eu.w(this.$d,this)},n.toDate=function(){return new Date(this.valueOf())},n.toJSON=function(){return this.isValid()?this.toISOString():null},n.toISOString=function(){return this.$d.toISOString()},n.toString=function(){return this.$d.toUTCString()},t}(),yS=Kb.prototype;Mc.prototype=yS,[["$ms",Uw],["$s",o0],["$m",s0],["$H",l0],["$W",Mp],["$M",Mh],["$y",Tp],["$D",u0]].forEach(function(t){yS[t[1]]=function(n){return this.$g(n,t[0],t[1])}}),Mc.extend=function(t,n){return t.$i||(t(n,Kb,Mc),t.$i=!0),Mc},Mc.locale=qb,Mc.isDayjs=qw,Mc.unix=function(t){return Mc(1e3*t)},Mc.en=Sm[sv],Mc.Ls=Sm,Mc.p={};const Yh=Mc;var c0=J(2738),wN=J(6942),CN=J.n(wN),kN=J(3028),vS=J.n(kN),MN={LTS:"h:mm:ss A",LT:"h:mm A",L:"MM/DD/YYYY",LL:"MMMM D, YYYY",LLL:"MMMM D, YYYY h:mm A",LLLL:"dddd, MMMM D, YYYY h:mm A"},DN=/(\[[^[]*\])|([-_:/.,()\s]+)|(A|a|YYYY|YY?|MM?M?M?|Do|DD?|hh?|HH?|mm?|ss?|S{1,3}|z|ZZ?)/g,Jb=/\d\d/,Zh=/\d\d?/,lv=/\d*[^-_:/,()\s\d]+/,Dp={},bS=function(n){return(n=+n)+(n>68?1900:2e3)},_d=function(n){return function(e){this[n]=+e}},_S=[/[+-]\d\d:?(\d\d)?|Z/,function(t){(this.zone||(this.zone={})).offset=function RN(t){if(!t||"Z"===t)return 0;var n=t.match(/([+-]|\d\d)/g),e=60*n[1]+(+n[2]||0);return 0===e?0:"+"===n[0]?-e:e}(t)}],Kw=function(n){var e=Dp[n];return e&&(e.indexOf?e:e.s.concat(e.f))},xS=function(n,e){var i,E=Dp.meridiem;if(E){for(var Z=1;Z<=24;Z+=1)if(n.indexOf(E(Z,0,e))>-1){i=Z>12;break}}else i=n===(e?"pm":"PM");return i},ON={A:[lv,function(t){this.afternoon=xS(t,!1)}],a:[lv,function(t){this.afternoon=xS(t,!0)}],S:[/\d/,function(t){this.milliseconds=100*+t}],SS:[Jb,function(t){this.milliseconds=10*+t}],SSS:[/\d{3}/,function(t){this.milliseconds=+t}],s:[Zh,_d("seconds")],ss:[Zh,_d("seconds")],m:[Zh,_d("minutes")],mm:[Zh,_d("minutes")],H:[Zh,_d("hours")],h:[Zh,_d("hours")],HH:[Zh,_d("hours")],hh:[Zh,_d("hours")],D:[Zh,_d("day")],DD:[Jb,_d("day")],Do:[lv,function(t){var e=Dp.ordinal,i=t.match(/\d+/);if(this.day=i[0],e)for(var w=1;w<=31;w+=1)e(w).replace(/\[|\]/g,"")===t&&(this.day=w)}],M:[Zh,_d("month")],MM:[Jb,_d("month")],MMM:[lv,function(t){var n=Kw("months"),i=(Kw("monthsShort")||n.map(function(w){return w.slice(0,3)})).indexOf(t)+1;if(i<1)throw new Error;this.month=i%12||i}],MMMM:[lv,function(t){var e=Kw("months").indexOf(t)+1;if(e<1)throw new Error;this.month=e%12||e}],Y:[/[+-]?\d+/,_d("year")],YY:[Jb,function(t){this.year=bS(t)}],YYYY:[/\d{4}/,_d("year")],Z:_S,ZZ:_S};const wS=function(t,n,e){e.p.customParseFormat=!0,t&&t.parseTwoDigitYear&&(bS=t.parseTwoDigitYear);var i=n.prototype,w=i.parse;i.parse=function(E){var Z=E.date,se=E.utc,ye=E.args;this.$u=se;var Ae=ye[1];if("string"==typeof Ae){var Ge=!0===ye[2],Ke=!0===ye[3],ht=Ge||Ke,wt=ye[2];Ke&&(wt=ye[2]),Dp=this.$locale(),!Ge&&wt&&(Dp=e.Ls[wt]),this.$d=function(n,e,i){try{if(["x","X"].indexOf(e)>-1)return new Date(("X"===e?1e3:1)*n);var E=function BN(t){t=function(n,e){return n.replace(/(\[[^\]]+])|(LTS?|l{1,4}|L{1,4})/g,function(i,w,E){var Z=E&&E.toUpperCase();return w||e[E]||MN[E]||function(n){return n.replace(/(\[[^\]]+])|(MMMM|MM|DD|dddd)/g,function(e,i,w){return i||w.slice(1)})}(e[Z])})}(t,Dp&&Dp.formats);for(var n=t.match(DN),e=n.length,i=0;i<e;i+=1){var w=n[i],E=ON[w],se=E&&E[1];n[i]=se?{regex:E&&E[0],parser:se}:w.replace(/^\[|\]$/g,"")}return function(ye){for(var Ae={},Ge=0,Ke=0;Ge<e;Ge+=1){var ht=n[Ge];if("string"==typeof ht)Ke+=ht.length;else{var wt=ht.regex,an=ht.parser,Tn=ye.slice(Ke),nr=wt.exec(Tn)[0];an.call(Ae,nr),ye=ye.replace(nr,"")}}return function FN(t){var n=t.afternoon;if(void 0!==n){var e=t.hours;n?e<12&&(t.hours+=12):12===e&&(t.hours=0),delete t.afternoon}}(Ae),Ae}}(e)(n),Z=E.year,se=E.month,ye=E.day,Ae=E.hours,Ge=E.minutes,Ke=E.seconds,ht=E.milliseconds,wt=E.zone,an=new Date,Tn=ye||(Z||se?1:an.getDate()),$n=Z||an.getFullYear(),nr=0;Z&&!se||(nr=se>0?se-1:an.getMonth());var yr=Ae||0,xr=Ge||0,Jr=Ke||0,ai=ht||0;return wt?new Date(Date.UTC($n,nr,Tn,yr,xr,Jr,ai+60*wt.offset*1e3)):i?new Date(Date.UTC($n,nr,Tn,yr,xr,Jr,ai)):new Date($n,nr,Tn,yr,xr,Jr,ai)}catch{return new Date("")}}(Z,Ae,se),this.init(),wt&&!0!==wt&&(this.$L=this.locale(wt).$L),ht&&Z!=this.format(Ae)&&(this.$d=new Date("")),Dp={}}else if(Ae instanceof Array)for(var an=Ae.length,Tn=1;Tn<=an;Tn+=1){ye[1]=Ae[Tn-1];var $n=e.apply(this,ye);if($n.isValid()){this.$d=$n.$d,this.$L=$n.$L,this.init();break}Tn===an&&(this.$d=new Date(""))}else w.call(this,E)}};var zN=J(3990),HN=J.n(zN),Jw=function(t,n){return(Jw=Object.setPrototypeOf||{__proto__:[]}instanceof Array&&function(e,i){e.__proto__=i}||function(e,i){for(var w in i)i.hasOwnProperty(w)&&(e[w]=i[w])})(t,n)};function Yw(t,n){function e(){this.constructor=t}Jw(t,n),t.prototype=null===n?Object.create(n):(e.prototype=n.prototype,new e)}function Ui(t){var n="function"==typeof Symbol&&t[Symbol.iterator],e=0;return n?n.call(t):{next:function(){return t&&e>=t.length&&(t=void 0),{value:t&&t[e++],done:!t}}}}function Yb(t,n){var e="function"==typeof Symbol&&t[Symbol.iterator];if(!e)return t;var w,Z,i=e.call(t),E=[];try{for(;(void 0===n||n-- >0)&&!(w=i.next()).done;)E.push(w.value)}catch(se){Z={error:se}}finally{try{w&&!w.done&&(e=i.return)&&e.call(i)}finally{if(Z)throw Z.error}}return E}function CS(){for(var t=[],n=0;n<arguments.length;n++)t=t.concat(Yb(arguments[n]));return t}var jN=function(){function t(){}return t.prototype.next=function(){return{done:!0,value:null}},t}(),kS=function(){function t(){}return t.prototype[Symbol.iterator]=function(){return new jN},t}(),VN=function(){function t(){this.index=0}return t.prototype.next=function(){return{done:!1,value:this.index++}},t}(),Zw=function(){function t(){}return t.prototype[Symbol.iterator]=function(){return new VN},t}(),GN=function(){function t(n){this.iterators=n}return t.prototype.next=function(){if(0===this.iterators.length)return{done:!0,value:[]};var Z,se,n=[];try{for(var e=Ui(this.iterators),i=e.next();!i.done;i=e.next()){var E=i.value.next();if(E.done)return{done:!0,value:[]};n.push(E.value)}}catch(ye){Z={error:ye}}finally{try{i&&!i.done&&(se=e.return)&&se.call(e)}finally{if(Z)throw Z.error}}return{done:!1,value:n}},t}(),uv=function(){function t(n){this.iterables=n}return t.prototype[Symbol.iterator]=function(){var E,Z,n=[];try{for(var e=Ui(this.iterables),i=e.next();!i.done;i=e.next())n.push(i.value[Symbol.iterator]())}catch(se){E={error:se}}finally{try{i&&!i.done&&(Z=e.return)&&Z.call(e)}finally{if(E)throw E.error}}return new GN(n)},t}(),UN=function(){function t(n,e){this.index=0,this.iterator=n,this.selector=e}return t.prototype.next=function(){var n=this.iterator.next();return n.done?{done:!0}:{done:!1,value:this.selector(n.value,this.index++)}},t}(),zc=function(){function t(n,e){this.iterable=n,this.selector=e}return t.prototype[Symbol.iterator]=function(){var n=this.iterable[Symbol.iterator]();return new UN(n,this.selector)},t}(),WN=function(){function t(n,e){this.index=0,this.iterator=n,this.selector=e,this.outputIterator=null}return t.prototype.next=function(){for(;;){if(null===this.outputIterator){var n=this.iterator.next();if(n.done)return{done:!0};var e=this.selector(n.value,this.index++);this.outputIterator=e[Symbol.iterator]()}var i=this.outputIterator.next();if(!i.done)return i;this.outputIterator=null}},t}(),AS=function(){function t(n,e){this.iterable=n,this.selector=e}return t.prototype[Symbol.iterator]=function(){var n=this.iterable[Symbol.iterator]();return new WN(n,this.selector)},t}(),qN=function(){function t(n,e){this.childIterator=n,this.numElements=e}return t.prototype.next=function(){return this.numElements<=0?{done:!0}:(--this.numElements,this.childIterator.next())},t}(),d0=function(){function t(n,e){this.childIterable=n,this.numElements=e}return t.prototype[Symbol.iterator]=function(){var n=this.childIterable[Symbol.iterator]();return new qN(n,this.numElements)},t}(),KN=function(){function t(n,e){this.done=!1,this.childIterator=n,this.predicate=e}return t.prototype.next=function(){if(!this.done){var n=this.childIterator.next();if(n.done)this.done=!0;else{if(this.predicate(n.value))return n;this.done=!0}}return{done:!0}},t}(),$d=function(){function t(n,e){this.childIterable=n,this.predicate=e}return t.prototype[Symbol.iterator]=function(){var n=this.childIterable[Symbol.iterator]();return new KN(n,this.predicate)},t}(),JN=function(){function t(n,e){this.childIterator=n,this.predicate=e}return t.prototype.next=function(){for(;;){var n=this.childIterator.next();if(n.done||this.predicate(n.value))return n}},t}(),h0=function(){function t(n,e){this.childIterable=n,this.predicate=e}return t.prototype[Symbol.iterator]=function(){var n=this.childIterable[Symbol.iterator]();return new JN(n,this.predicate)},t}(),YN=function(){function t(n){this.curIterator=null,this.iterables=n,this.iterator=n[Symbol.iterator](),this.moveToNextIterable()}return t.prototype.moveToNextIterable=function(){var n=this.iterator.next();this.curIterator=n.done?null:n.value[Symbol.iterator]()},t.prototype.next=function(){for(;;){if(null==this.curIterator)return{done:!0};var n=this.curIterator.next();if(!n.done)return n;this.moveToNextIterable()}},t}(),Zb=function(){function t(n){this.iterables=n}return t.prototype[Symbol.iterator]=function(){return new YN(this.iterables)},t}(),ZN=function(){function t(n,e,i){this.iterable=n,this.period=e,this.whichIndex=i}return t.prototype.next=function(){this.iterator||(this.iterator=this.iterable[Symbol.iterator]());for(var n=[],e=0;e<this.period;++e){var i=this.iterator.next();if(i.done)break;n.push(i.value)}if(0===n.length)return{done:!0};var w=new As({pairs:n});return{value:[this.whichIndex===Pm.Start?w.getIndex().first():w.getIndex().last(),w],done:!1}},t}(),$N=function(){function t(n,e,i){this.iterable=n,this.period=e,this.whichIndex=i}return t.prototype[Symbol.iterator]=function(){return new ZN(this.iterable,this.period,this.whichIndex)},t}(),$b=function(){function t(n){this.index=0,this.arr=n}return t.prototype.next=function(){return this.index<this.arr.length?{done:!1,value:this.arr[this.index++]}:{done:!0}},t}(),f0=function(){function t(n){this.iterable=n}return t.prototype[Symbol.iterator]=function(){var E,Z,n=[];try{for(var e=Ui(this.iterable),i=e.next();!i.done;i=e.next())n.push(i.value)}catch(se){E={error:se}}finally{try{i&&!i.done&&(Z=e.return)&&Z.call(e)}finally{if(E)throw E.error}}return n.reverse(),new $b(n)},t}(),XN=function(){function t(n,e){this.iterators=n.map(function(i){return i[Symbol.iterator]()}),this.zipper=e}return t.prototype.next=function(){var n=this.iterators.map(function(Ae){return Ae.next()});try{for(var e=Ui(n),i=e.next();!i.done;i=e.next())if(i.value.done)return{done:!0}}catch(Ae){se={error:Ae}}finally{try{i&&!i.done&&(ye=e.return)&&ye.call(e)}finally{if(se)throw se.error}}var se,ye,E=n.map(function(Ae){return Ae.value}),Z=new As(E);return{done:!1,value:this.zipper(Z)}},t}(),MS=function(){function t(n,e){this.iterables=n,this.zipper=e}return t.prototype[Symbol.iterator]=function(){return new XN(this.iterables,this.zipper)},t}(),QN=function(){function t(n,e){this.valuesAlreadySeen=new Set,this.iterator=n[Symbol.iterator](),this.selector=e}return t.prototype.next=function(){for(;;){var n=this.iterator.next();if(n.done)return{done:!0};var e;if(e=this.selector?this.selector(n.value):n.value,!this.valuesAlreadySeen.has(e))return this.valuesAlreadySeen.add(e),{done:!1,value:n.value}}},t}(),Xb=function(){function t(n,e){this.iterable=n,this.selector=e}return t.prototype[Symbol.iterator]=function(){return new QN(this.iterable,this.selector)},t}(),e7=function(){function t(n,e,i){this.iterable=n,this.period=e,this.whichIndex=i}return t.prototype.next=function(){if(this.curWindow){if(this.curWindow.shift(),(e=this.iterator.next()).done)return{done:!0};this.curWindow.push(e.value)}else{this.curWindow=[],this.iterator=this.iterable[Symbol.iterator]();for(var n=0;n<this.period;++n){var e;if((e=this.iterator.next()).done)return{done:!0};this.curWindow.push(e.value)}}var i=new As({pairs:this.curWindow});return{value:[this.whichIndex===Pm.Start?i.getIndex().first():i.getIndex().last(),i],done:!1}},t}(),t7=function(){function t(n,e,i){this.iterable=n,this.period=e,this.whichIndex=i}return t.prototype[Symbol.iterator]=function(){return new e7(this.iterable,this.period,this.whichIndex)},t}(),n7=function(){function t(n,e){this.iterator=n[Symbol.iterator](),this.nextValue=this.iterator.next(),this.comparer=e}return t.prototype.next=function(){if(this.nextValue.done)return{done:!0};for(var n=[this.nextValue.value],e=this.nextValue.value;this.nextValue=this.iterator.next(),!this.nextValue.done;){if(!this.comparer(e[1],this.nextValue.value[1])){e=this.nextValue.value;break}n.push(this.nextValue.value),e=this.nextValue.value}return{value:new As({pairs:n}),done:!1}},t}(),r7=function(){function t(n,e){this.iterable=n,this.comparer=e}return t.prototype[Symbol.iterator]=function(){return new n7(this.iterable,this.comparer)},t}(),Xd=(()=>{return(t=Xd||(Xd={}))[t.Ascending=0]="Ascending",t[t.Descending=1]="Descending",Xd;var t})(),i7=function(){function t(n,e){this.values=n,this.sortSpec=e,this.keys=[]}return t.prototype.genKeys=function(){var E,Z;if(!(this.keys.length>0))try{for(var e=Ui(this.values),i=e.next();!i.done;i=e.next())this.keys.push(this.sortSpec.selector(i.value,0))}catch(se){E={error:se}}finally{try{i&&!i.done&&(Z=e.return)&&Z.call(e)}finally{if(E)throw E.error}}},t.prototype.compare=function(n,e){this.genKeys();var i=this.keys[n],w=this.keys[e],E=-1;return i===w?E=0:i>w&&(E=1),this.sortSpec.direction===Xd.Descending?-E:E},t}(),Qb=function(){function t(n,e){this.iterable=n,this.sortSpec=e}return t.prototype[Symbol.iterator]=function(){var n=[],e=[],i=0;try{for(var w=Ui(this.iterable),E=w.next();!E.done;E=w.next()){var Z=E.value;n.push(i),e.push(Z),++i}}catch(ai){Tn={error:ai}}finally{try{E&&!E.done&&($n=w.return)&&$n.call(w)}finally{if(Tn)throw Tn.error}}var se=[];try{for(var ye=Ui(this.sortSpec),Ae=ye.next();!Ae.done;Ae=ye.next())se.push(new i7(e,Ae.value))}catch(ai){nr={error:ai}}finally{try{Ae&&!Ae.done&&(yr=ye.return)&&yr.call(ye)}finally{if(nr)throw nr.error}}se[0].genKeys(),n.sort(function(ai,zi){try{for(var Ki=Ui(se),ta=Ki.next();!ta.done;ta=Ki.next()){var Ta=ta.value.compare(ai,zi);if(0!==Ta)return Ta}}catch(Fa){ma={error:Fa}}finally{try{ta&&!ta.done&&(ia=Ki.return)&&ia.call(Ki)}finally{if(ma)throw ma.error}}return 0;var ma,ia});var Tn,$n,nr,yr,xr,Jr,Ke=[];try{for(var ht=Ui(n),wt=ht.next();!wt.done;wt=ht.next())Ke.push(e[wt.value])}catch(ai){xr={error:ai}}finally{try{wt&&!wt.done&&(Jr=ht.return)&&Jr.call(ht)}finally{if(xr)throw xr.error}}return new $b(Ke)},t}(),a7=function(){function t(n,e){this.iterator=n,this.extractIndex=e}return t.prototype.next=function(){var n=this.iterator.next();return n.done?n:{done:!1,value:n.value[this.extractIndex]}},t}(),e_=function(){function t(n,e){this.arrayIterable=n,this.extractIndex=e}return t.prototype[Symbol.iterator]=function(){var n=this.arrayIterable[Symbol.iterator]();return new a7(n,this.extractIndex)},t}(),o7=function(){function t(n,e){this.iterator=n,this.numValues=e}return t.prototype.next=function(){for(;--this.numValues>=0;){var n=this.iterator.next();if(n.done)return n}return this.iterator.next()},t}(),p0=function(){function t(n,e){this.iterable=n,this.numValues=e}return t.prototype[Symbol.iterator]=function(){var n=this.iterable[Symbol.iterator]();return new o7(n,this.numValues)},t}(),s7=function(){function t(n,e){this.doneSkipping=!1,this.childIterator=n,this.predicate=e}return t.prototype.next=function(){for(;;){var n=this.childIterator.next();if(n.done)return n;if(this.doneSkipping||!this.predicate(n.value))return this.doneSkipping=!0,n}},t}(),Qd=function(){function t(n,e){this.childIterable=n,this.predicate=e}return t.prototype[Symbol.iterator]=function(){var n=this.childIterable[Symbol.iterator]();return new s7(n,this.predicate)},t}(),l7=function(){function t(n,e,i){this.columnNames=n,this.iterable=e,this.period=i}return t.prototype.next=function(){this.iterator||(this.iterator=this.iterable[Symbol.iterator]());for(var n=[],e=0;e<this.period;++e){var i=this.iterator.next();if(i.done)break;n.push(i.value)}return 0===n.length?{done:!0}:{value:new Sl({columnNames:this.columnNames,pairs:n}),done:!1}},t}(),u7=function(){function t(n,e,i){this.columnNames=n,this.iterable=e,this.period=i}return t.prototype[Symbol.iterator]=function(){return new l7(this.columnNames,this.iterable,this.period)},t}(),c7=function(){function t(n,e){this.index=0,this.columnNames=Array.from(n),this.rowsIterator=e[Symbol.iterator]()}return t.prototype.next=function(){var n=this.rowsIterator.next();if(n.done)return{done:!0};for(var e=n.value,i={},w=0;w<this.columnNames.length;++w)i[this.columnNames[w]]=e[w];return{done:!1,value:i}},t}(),TS=function(){function t(n,e){this.columnNames=n,this.rows=e}return t.prototype[Symbol.iterator]=function(){return new c7(this.columnNames,this.rows)},t}(),d7=function(){function t(n,e,i){this.columnNames=n,this.iterable=e,this.period=i}return t.prototype.next=function(){if(this.curWindow){if(this.curWindow.shift(),(e=this.iterator.next()).done)return{done:!0};this.curWindow.push(e.value)}else{this.curWindow=[],this.iterator=this.iterable[Symbol.iterator]();for(var n=0;n<this.period;++n){var e;if((e=this.iterator.next()).done)return{done:!0};this.curWindow.push(e.value)}}return{value:new Sl({columnNames:this.columnNames,pairs:this.curWindow}),done:!1}},t}(),h7=function(){function t(n,e,i){this.columnNames=n,this.iterable=e,this.period=i}return t.prototype[Symbol.iterator]=function(){return new d7(this.columnNames,this.iterable,this.period)},t}(),f7=function(){function t(n,e,i){this.columnNames=n,this.iterator=e[Symbol.iterator](),this.nextValue=this.iterator.next(),this.comparer=i}return t.prototype.next=function(){if(this.nextValue.done)return{done:!0};for(var n=[this.nextValue.value],e=this.nextValue.value;this.nextValue=this.iterator.next(),!this.nextValue.done;){if(!this.comparer(e[1],this.nextValue.value[1])){e=this.nextValue.value;break}n.push(this.nextValue.value),e=this.nextValue.value}return{value:new Sl({columnNames:this.columnNames,pairs:n}),done:!1}},t}(),p7=function(){function t(n,e,i){this.columnNames=n,this.iterable=e,this.comparer=i}return t.prototype[Symbol.iterator]=function(){return new f7(this.columnNames,this.iterable,this.comparer)},t}(),m7=function(){function t(n,e){this.repetition=0,this.iterator=n[Symbol.iterator](),this.count=e,this.result=this.iterator.next()}return t.prototype.next=function(){return 0==this.count?{done:!0}:(this.repetition==this.count&&(this.result=this.iterator.next(),this.repetition=0),this.repetition+=1,this.result.done?{done:!0}:{done:!1,value:this.result.value})},t}(),g7=function(){function t(n,e){this.iterable=n,this.count=e}return t.prototype[Symbol.iterator]=function(){return new m7(this.iterable,this.count)},t}(),y7=function(){function t(n,e){this.count=0,this.repetition=0,this.firstIteration=!0,this.iterable=n,this.iterator=n[Symbol.iterator](),this.count=e}return t.prototype.next=function(){var n=this.iterator.next();return this.firstIteration&&n.done?{done:!0}:(this.firstIteration=!1,n.done&&(this.repetition+=1,this.iterator=this.iterable[Symbol.iterator](),n=this.iterator.next()),this.repetition<this.count?{done:!1,value:n.value}:{done:!0})},t}(),v7=function(){function t(n,e){this.iterable=n,this.count=e}return t.prototype[Symbol.iterator]=function(){return new y7(this.iterable,this.count)},t}(),b7=function(){function t(n){this.iteratorIndex=0,this.iterators=n.map(function(e){return e[Symbol.iterator]()})}return t.prototype.next=function(){if(this.iterators.length>0){for(var n=this.iterators[this.iteratorIndex].next();n.done;){if(this.iteratorIndex+=1,!(this.iteratorIndex<this.iterators.length))return{done:!0};n=this.iterators[this.iteratorIndex].next()}return{done:!1,value:n.value}}return{done:!0}},t}(),_7=function(){function t(n){this.iterables=n}return t.prototype[Symbol.iterator]=function(){return new b7(this.iterables)},t}(),x7=function(){function t(n,e){this.columnNamesIterator=null,this.values=n,this.considerAllRows=e}return t.prototype.next=function(){if(null===this.columnNamesIterator)if(this.considerAllRows){var n={};try{for(var e=Ui(this.values),i=e.next();!i.done;i=e.next()){var w=i.value;try{for(var E=Ui(Object.keys(w)),Z=E.next();!Z.done;Z=E.next())n[Z.value]=!0}catch(an){ht={error:an}}finally{try{Z&&!Z.done&&(wt=E.return)&&wt.call(E)}finally{if(ht)throw ht.error}}}}catch(an){Ge={error:an}}finally{try{i&&!i.done&&(Ke=e.return)&&Ke.call(e)}finally{if(Ge)throw Ge.error}}this.columnNamesIterator=new $b(Object.keys(n))}else{var Ae=this.values[Symbol.iterator]().next();if(Ae.done)return{done:!0,value:""};this.columnNamesIterator=new $b(Object.keys(Ae.value))}return this.columnNamesIterator.next();var Ge,Ke,ht,wt},t}(),DS=function(){function t(n,e){this.values=n,this.considerAllRows=e}return t.prototype[Symbol.iterator]=function(){return new x7(this.values,this.considerAllRows)},t}();function $w(t,n){var ye,Ae,e={},i=[];try{for(var w=Ui(t),E=w.next();!E.done;E=w.next()){var Z=E.value,se=n&&n(Z)||Z;e[se]||(e[se]=!0,i.push(Z))}}catch(Ge){ye={error:Ge}}finally{try{E&&!E.done&&(Ae=w.return)&&Ae.call(w)}finally{if(ye)throw ye.error}}return i}function Em(t,n,e){var ye,Ae,i={};try{for(var w=Ui(t),E=w.next();!E.done;E=w.next()){var Z=E.value;i[n(Z)]=e(Z)}}catch(Ge){ye={error:Ge}}finally{try{E&&!E.done&&(Ae=w.return)&&Ae.call(w)}finally{if(ye)throw ye.error}}return i}function SS(t){return void 0===t?"undefined":Wl(t)?"number":Ws(t)?"string":t instanceof Date?"date":function C7(t){return(0,c0.ZP)(t).isBoolean}(t)?"boolean":"unsupported"}function nc(t){return(0,c0.ZP)(t).isObject&&!Xw(t)}function oa(t){return(0,c0.ZP)(t).isFunction}function Ws(t){return(0,c0.ZP)(t).isString}function Xw(t){return"[object Date]"===Object.prototype.toString.call(t)}function Wl(t){return(0,c0.ZP)(t).isNumber}function ql(t){return(0,c0.ZP)(t).isArray}function Qw(t){return void 0===t}var k7=function(){function t(n){this.iterable=n,this.index=0}return t.prototype.next=function(){return this.iterable._next(this.index++)},t}(),eh=function(){function t(n){this.iterator=n,this.cached=[]}return t.prototype[Symbol.iterator]=function(){return new k7(this)},t.prototype._next=function(n){if(n>=this.cached.length){var e=this.iterator.next();if(e.done)return{done:!0};this.cached.push(e.value)}return{done:!1,value:this.cached[n]}},t}(),Sl=function(){function t(n){if(this.configFn=null,this.content=null,this.indexedContent=null,n){var e=n;if(void 0!==e.getTypeCode){var i=e.getTypeCode();if("dataframe"===i||"series"===i)return void(void 0!==e.content?this.content=e.content:this.configFn=e.configFn)}oa(n)?this.configFn=n:this.content=t.isIterator(n)?t.initFromIterator(n):t.isIterable(n)?t.initFromIterable(n):t.initFromConfig(n)}else this.content=t.initEmpty()}return t.initFromIterator=function(n){return t.initFromIterable(new eh(n))},t.initFromIterable=function(n){var e=n[Symbol.iterator]().next(),i=e.done?[]:Object.keys(e.value);return{index:t.defaultCountIterable,values:n,pairs:new uv([t.defaultCountIterable,n]),isBaked:!0,columnNames:i,isCaseSensitive:!1}},t.initEmpty=function(){return{index:t.defaultEmptyIterable,values:t.defaultEmptyIterable,pairs:t.defaultEmptyIterable,isBaked:!0,columnNames:[],isCaseSensitive:!1}},t.initColumnNames=function(n,e){var i=[],w={},E=Array.from(n).map(function(yr){return yr.toString()});try{for(var Z=Ui(E),se=Z.next();!se.done;se=Z.next()){var ye=se.value;void 0===w[Ae=void 0!==e&&e?ye:ye.toLowerCase()]?w[Ae]=1:w[Ae]+=1}}catch(yr){an={error:yr}}finally{try{se&&!se.done&&(Tn=Z.return)&&Tn.call(Z)}finally{if(an)throw an.error}}var an,Tn,$n,nr,Ge={};try{for(var Ke=Ui(E),ht=Ke.next();!ht.done;ht=Ke.next()){var Ae;if(ye=ht.value,w[Ae=void 0!==e&&e?ye:ye.toLowerCase()]>1){var wt=1;void 0!==Ge[Ae]&&(wt=Ge[Ae]),i.push(ye+"."+wt),Ge[Ae]=wt+1}else i.push(ye)}}catch(yr){$n={error:yr}}finally{try{ht&&!ht.done&&(nr=Ke.return)&&nr.call(Ke)}finally{if($n)throw $n.error}}return i},t.isIterator=function(n){return nc(n)&&oa(n.next)},t.isIterable=function(n){return ql(n)||nc(n)&&oa(n[Symbol.iterator])},t.checkIterable=function(n,e){if(!t.isIterable(n))throw new Error("Expected '"+e+"' field of DataFrame config object to be an array of values or an iterable of values.")},t.initFromConfig=function(n){var e,i,w,Z,Tn,$n,E=!1;if(n.pairs&&(t.isIterator(n.pairs)?w=new eh(n.pairs):(t.checkIterable(n.pairs,"pairs"),w=n.pairs)),n.columns){var se=n.columns;if(t.isIterator(se)&&(se=new eh(se)),t.isIterable(se)){var ye=se;Z=Array.from(ye).map(function(nr){return nr.name}),se=Em(ye,function(nr){return nr.name},function(nr){return nr.series})}else{if(!nc(se))throw new Error("Expected 'columns' member of 'config' parameter to DataFrame constructor to be an object with fields that define columns.");Z=Object.keys(se)}var Ae=[];try{for(var Ge=Ui(Z),Ke=Ge.next();!Ke.done;Ke=Ge.next()){var ht=Ke.value,wt=se[ht];t.isIterator(wt)?wt=new eh(wt):t.checkIterable(wt,ht),Ae.push(wt)}}catch(nr){Tn={error:nr}}finally{try{Ke&&!Ke.done&&($n=Ge.return)&&$n.call(Ge)}finally{if(Tn)throw Tn.error}}i=new TS(Z,new uv(Ae))}else if(n.columnNames&&(Z=t.isIterator(n.columnNames)?new eh(n.columnNames):n.columnNames,Z=this.initColumnNames(Z,n.caseSensitive)),n.rows){n.columnNames||(Z=new zc(new Zw,function(nr){return"Column."+nr.toString()}));var an=void 0;t.isIterator(n.rows)?an=new eh(n.rows):(t.checkIterable(n.rows,"rows"),an=n.rows),i=new TS(Z,an)}else n.values?(t.isIterator(n.values)?i=new eh(n.values):(t.checkIterable(n.values,"values"),i=n.values),n.columnNames||(Z=new DS(i,n.considerAllRows||!1))):w?(i=new e_(w,1),n.columnNames||(Z=new DS(i,n.considerAllRows||!1))):(i=t.defaultEmptyIterable,n.columnNames||(Z=t.defaultEmptyIterable));return n.index?t.isIterator(n.index)?e=new eh(n.index):(t.checkIterable(n.index,"index"),e=n.index):e=w?new e_(w,0):t.defaultCountIterable,w||(w=new uv([e,i])),void 0!==n.baked&&(E=n.baked),{index:e,values:i,pairs:w,isBaked:E,columnNames:Z,isCaseSensitive:n.caseSensitive||!1}},t.prototype.lazyInit=function(){null===this.content&&null!==this.configFn&&(this.content=t.initFromConfig(this.configFn()))},t.prototype.getContent=function(){return this.lazyInit(),this.content},t.prototype.getRowByIndex=function(n){if(!this.indexedContent){this.indexedContent=new Map;try{for(var e=Ui(this.getContent().pairs),i=e.next();!i.done;i=e.next()){var w=i.value;this.indexedContent.set(w[0],w[1])}}catch(se){E={error:se}}finally{try{i&&!i.done&&(Z=e.return)&&Z.call(e)}finally{if(E)throw E.error}}}return this.indexedContent.get(n);var E,Z},t.prototype[Symbol.iterator]=function(){return this.getContent().values[Symbol.iterator]()},t.prototype.getColumnNames=function(){return Array.from(this.getContent().columnNames)},t.prototype.getColumns=function(){var n=this;return new As(function(){return{values:n.getColumnNames().map(function(i){var w=n.getSeries(i).skipWhile(function(Z){return null==Z});return{name:i,type:SS(w.any()?w.first():void 0),series:w}})}})},t.prototype.isCaseSensitive=function(){return this.getContent().isCaseSensitive},t.prototype.cast=function(){return this},t.prototype.getIndex=function(){var n=this;return new LS(function(){return{values:n.getContent().index}})},t.prototype.setIndex=function(n){if(!Ws(n))throw new Error("Expected 'columnName' parameter to 'DataFrame.setIndex' to be a string that specifies the name of the column to set as the index for the dataframe.");return this.withIndex(this.getSeries(n))},t.prototype.withIndex=function(n){var e=this;return oa(n)?new t(function(){var i=e.getContent();return{columnNames:i.columnNames,values:i.values,index:e.deflate(n)}}):(t.checkIterable(n,"newIndex"),new t(function(){var i=e.getContent();return{columnNames:i.columnNames,values:i.values,index:n}}))},t.prototype.resetIndex=function(){var n=this;return new t(function(){var e=n.getContent();return{columnNames:e.columnNames,values:e.values}})},t.prototype.getSeries=function(n){var e=this;if(!Ws(n))throw new Error("Expected 'columnName' parameter to 'DataFrame.getSeries' function to be a string that specifies the name of the column to retreive.");return new As(function(){return{values:new zc(e.getContent().values,function(i){return i[n]}),index:e.getContent().index}})},t.prototype.hasSeries=function(n){var Z,se,e=n.toLowerCase();try{for(var i=Ui(this.getColumnNames()),w=i.next();!w.done;w=i.next())if(w.value.toLowerCase()===e)return!0}catch(ye){Z={error:ye}}finally{try{w&&!w.done&&(se=i.return)&&se.call(i)}finally{if(Z)throw Z.error}}return!1},t.prototype.expectSeries=function(n){if(!this.hasSeries(n))throw new Error("Expected dataframe to contain series with column name: '"+n+"'.");return this.getSeries(n)},t.prototype.withSeries=function(n,e){var i=this;if(nc(n)){if(!Qw(e))throw new Error("Expected 'series' parameter to 'DataFrame.withSeries' to not be set when 'columnNameOrSpec is an object.")}else{if(!Ws(n))throw new Error("Expected 'columnNameOrSpec' parameter to 'DataFrame.withSeries' function to be a string that specifies the column to set or replace.");if(!oa(e)&&!nc(e))throw new Error("Expected 'series' parameter to 'DataFrame.withSeries' to be a Series object or a function that takes a dataframe and produces a Series.")}if(nc(n)){var w=n,E=Object.keys(w),Z=this;try{for(var se=Ui(E),ye=se.next();!ye.done;ye=se.next()){var Ae=ye.value;Z=Z.withSeries(Ae,w[Ae])}}catch(an){ht={error:an}}finally{try{ye&&!ye.done&&(wt=se.return)&&wt.call(se)}finally{if(ht)throw ht.error}}return Z.cast()}var ht,wt,Ge=n;return this.none()?(oa(e)?e(this):e).inflate(function(an){var Tn={};return Tn[Ge]=an,Tn}).cast():new t(function(){var Tn=function w7(t,n,e){var se,ye,i=new Map;try{for(var w=Ui(t),E=w.next();!E.done;E=w.next()){var Z=E.value;i.set(n(Z),e(Z))}}catch(Ae){se={error:Ae}}finally{try{E&&!E.done&&(ye=w.return)&&ye.call(w)}finally{if(se)throw se.error}}return i}((oa(e)?e(i):e).toPairs(),function(nr){return nr[0]},function(nr){return nr[1]});return{columnNames:$w(i.getColumnNames().concat([Ge])),index:i.getContent().index,pairs:new zc(i.getContent().pairs,function(nr){var yr=nr[0],Jr=Object.assign({},nr[1]);return Jr[Ge]=Tn.get(yr),[yr,Jr]})}})},t.merge=function(n){var e=!1,i=new Map;try{for(var w=Ui(n),E=w.next();!E.done;E=w.next()){var Z=E.value;Z.isCaseSensitive()&&(e=!0);try{for(var se=Ui(Z.toPairs()),ye=se.next();!ye.done;ye=se.next()){var Ae=ye.value,Ge=Ae[0];if(i.has(Ge))i.set(Ge,Object.assign(i.get(Ge),Ae[1]));else{var Ke=Object.assign({},Ae[1]);i.set(Ge,Ke)}}}catch(xr){nr={error:xr}}finally{try{ye&&!ye.done&&(yr=se.return)&&yr.call(se)}finally{if(nr)throw nr.error}}}}catch(xr){Tn={error:xr}}finally{try{E&&!E.done&&($n=w.return)&&$n.call(w)}finally{if(Tn)throw Tn.error}}var Tn,$n,nr,yr,wt=$w(Array.from(n).map(function(xr){return xr.getColumnNames()}).reduce(function(xr,Jr){return xr.concat(Jr)},[])),an=Array.from(i.keys()).map(function(xr){return[xr,i.get(xr)]});return an.sort(function(xr,Jr){return xr[0]===Jr[0]?0:xr[0]>Jr[0]?1:-1}),new t({columnNames:wt,pairs:an,caseSensitive:e})},t.prototype.merge=function(){for(var n=[],e=0;e<arguments.length;e++)n[e]=arguments[e];return t.merge([this].concat(n))},t.prototype.ensureSeries=function(n,e){if(nc(n)){if(!Qw(e))throw new Error("Expected 'series' parameter to 'DataFrame.ensureSeries' to not be set when 'columnNameOrSpec is an object.")}else{if(!Ws(n))throw new Error("Expected 'columnNameOrSpec' parameter to 'DataFrame.ensureSeries' function to be a string that specifies the column to set or replace.");if(!oa(e)&&!nc(e))throw new Error("Expected 'series' parameter to 'DataFrame.ensureSeries' to be a Series object or a function that takes a dataframe and produces a Series.")}if(nc(n)){var i=n,w=Object.keys(n),E=this;try{for(var Z=Ui(w),se=Z.next();!se.done;se=Z.next()){var ye=se.value;E=E.ensureSeries(ye,i[ye])}}catch(ht){Ge={error:ht}}finally{try{se&&!se.done&&(Ke=Z.return)&&Ke.call(Z)}finally{if(Ge)throw Ge.error}}return E}var Ge,Ke,Ae=n;return this.hasSeries(Ae)?this:this.withSeries(Ae,e)},t.prototype.subset=function(n){var e=this;if(!ql(n))throw new Error("Expected 'columnNames' parameter to 'DataFrame.subset' to be an array of column names to keep.");return new t(function(){var i=e.getContent();return{columnNames:n,index:i.index,values:new zc(i.values,function(w){var Ae,Ge,E={};try{for(var Z=Ui(n),se=Z.next();!se.done;se=Z.next()){var ye=se.value;E[ye]=w[ye]}}catch(Ke){Ae={error:Ke}}finally{try{se&&!se.done&&(Ge=Z.return)&&Ge.call(Z)}finally{if(Ae)throw Ae.error}}return E}),pairs:new zc(i.pairs,function(w){var Ge,Ke,E={},Z=w[1];try{for(var se=Ui(n),ye=se.next();!ye.done;ye=se.next()){var Ae=ye.value;E[Ae]=Z[Ae]}}catch(ht){Ge={error:ht}}finally{try{ye&&!ye.done&&(Ke=se.return)&&Ke.call(se)}finally{if(Ge)throw Ge.error}}return[w[0],E]})}})},t.prototype.dropSeries=function(n){var e=this;if(!ql(n)){if(!Ws(n))throw new Error("'DataFrame.dropSeries' expected either a string or an array or strings.");n=[n]}return new t(function(){var ye,Ae,i=e.getContent(),w=[];try{for(var E=Ui(i.columnNames),Z=E.next();!Z.done;Z=E.next()){var se=Z.value;-1===n.indexOf(se)&&w.push(se)}}catch(Ge){ye={error:Ge}}finally{try{Z&&!Z.done&&(Ae=E.return)&&Ae.call(E)}finally{if(ye)throw ye.error}}return{columnNames:w,index:i.index,values:new zc(i.values,function(Ge){var Tn,$n,Ke=Object.assign({},Ge);try{for(var ht=Ui(n),wt=ht.next();!wt.done;wt=ht.next())delete Ke[wt.value]}catch(nr){Tn={error:nr}}finally{try{wt&&!wt.done&&($n=ht.return)&&$n.call(ht)}finally{if(Tn)throw Tn.error}}return Ke}),pairs:new zc(i.pairs,function(Ge){var Tn,$n,Ke=Object.assign({},Ge[1]);try{for(var ht=Ui(n),wt=ht.next();!wt.done;wt=ht.next())delete Ke[wt.value]}catch(nr){Tn={error:nr}}finally{try{wt&&!wt.done&&($n=ht.return)&&$n.call(ht)}finally{if(Tn)throw Tn.error}}return[Ge[0],Ke]})}})},t.prototype.reorderSeries=function(n){var Z,se,e=this;if(!ql(n))throw new Error("Expected parameter 'columnNames' to 'DataFrame.reorderSeries' to be an array with column names.");try{for(var i=Ui(n),w=i.next();!w.done;w=i.next())if(!Ws(w.value))throw new Error("Expected parameter 'columnNames' to 'DataFrame.reorderSeries' to be an array with column names.")}catch(ye){Z={error:ye}}finally{try{w&&!w.done&&(se=i.return)&&se.call(i)}finally{if(Z)throw Z.error}}return new t(function(){var ye=e.getContent();return{columnNames:n,index:ye.index,values:new zc(ye.values,function(Ae){var an,Tn,Ge={};try{for(var Ke=Ui(n),ht=Ke.next();!ht.done;ht=Ke.next()){var wt=ht.value;Ge[wt]=Ae[wt]}}catch($n){an={error:$n}}finally{try{ht&&!ht.done&&(Tn=Ke.return)&&Tn.call(Ke)}finally{if(an)throw an.error}}return Ge}),pairs:new zc(ye.pairs,function(Ae){var Tn,$n,Ge=Ae[1],Ke={};try{for(var ht=Ui(n),wt=ht.next();!wt.done;wt=ht.next()){var an=wt.value;Ke[an]=Ge[an]}}catch(nr){Tn={error:nr}}finally{try{wt&&!wt.done&&($n=ht.return)&&$n.call(ht)}finally{if(Tn)throw Tn.error}}return[Ae[0],Ke]}),caseSensitive:ye.isCaseSensitive}})},t.prototype.bringToFront=function(n){var Z,se,e=this;if(ql(n))try{for(var i=Ui(n),w=i.next();!w.done;w=i.next())if(!Ws(w.value))throw new Error("Expect 'columnOrColumns' parameter to 'DataFrame.bringToFront' function to specify a column or columns via a string or an array of strings.")}catch(ye){Z={error:ye}}finally{try{w&&!w.done&&(se=i.return)&&se.call(i)}finally{if(Z)throw Z.error}}else{if(!Ws(n))throw new Error("Expect 'columnOrColumns' parameter to 'DataFrame.bringToFront' function to specify a column or columns via a string or an array of strings.");n=[n]}return new t(function(){var ye=e.getContent(),Ae=Array.from(ye.columnNames),Ge=[];try{for(var Ke=Ui(n),ht=Ke.next();!ht.done;ht=Ke.next()){var wt=ht.value;-1!==Ae.indexOf(wt)&&Ge.push(wt)}}catch(zi){yr={error:zi}}finally{try{ht&&!ht.done&&(xr=Ke.return)&&xr.call(Ke)}finally{if(yr)throw yr.error}}var yr,xr,Jr,ai,an=[];try{for(var Tn=Ui(Ae),$n=Tn.next();!$n.done;$n=Tn.next()){var nr=$n.value;-1===n.indexOf(nr)&&an.push(nr)}}catch(zi){Jr={error:zi}}finally{try{$n&&!$n.done&&(ai=Tn.return)&&ai.call(Tn)}finally{if(Jr)throw Jr.error}}return{columnNames:Ge.concat(an),index:ye.index,values:ye.values,pairs:ye.pairs}})},t.prototype.bringToBack=function(n){var Z,se,e=this;if(ql(n))try{for(var i=Ui(n),w=i.next();!w.done;w=i.next())if(!Ws(w.value))throw new Error("Expect 'columnOrColumns' parameter to 'DataFrame.bringToBack' function to specify a column or columns via a string or an array of strings.")}catch(ye){Z={error:ye}}finally{try{w&&!w.done&&(se=i.return)&&se.call(i)}finally{if(Z)throw Z.error}}else{if(!Ws(n))throw new Error("Expect 'columnOrColumns' parameter to 'DataFrame.bringToBack' function to specify a column or columns via a string or an array of strings.");n=[n]}return new t(function(){var ye=e.getContent(),Ae=Array.from(ye.columnNames),Ge=[];try{for(var Ke=Ui(n),ht=Ke.next();!ht.done;ht=Ke.next()){var wt=ht.value;-1!==Ae.indexOf(wt)&&Ge.push(wt)}}catch(zi){yr={error:zi}}finally{try{ht&&!ht.done&&(xr=Ke.return)&&xr.call(Ke)}finally{if(yr)throw yr.error}}var yr,xr,Jr,ai,an=[];try{for(var Tn=Ui(Ae),$n=Tn.next();!$n.done;$n=Tn.next()){var nr=$n.value;-1===n.indexOf(nr)&&an.push(nr)}}catch(zi){Jr={error:zi}}finally{try{$n&&!$n.done&&(ai=Tn.return)&&ai.call(Tn)}finally{if(Jr)throw Jr.error}}return{columnNames:an.concat(Ge),index:ye.index,values:ye.values,pairs:ye.pairs}})},t.prototype.renameSeries=function(n){var e=this;if(!nc(n))throw new Error("Expected parameter 'newColumnNames' to 'DataFrame.renameSeries' to be an array with column names.");var se,ye,i=Object.keys(n);try{for(var w=Ui(i),E=w.next();!E.done;E=w.next()){var Z=E.value;if(!Ws(Z))throw new Error("Expected existing column name '"+Z+"' of 'newColumnNames' parameter to 'DataFrame.renameSeries' to be a string.");if(!Ws(n[Z]))throw new Error("Expected new column name '"+n[Z]+"' for existing column '"+Z+"' of 'newColumnNames' parameter to 'DataFrame.renameSeries' to be a string.")}}catch(Ae){se={error:Ae}}finally{try{E&&!E.done&&(ye=w.return)&&ye.call(w)}finally{if(se)throw se.error}}return new t(function(){var $n,nr,Ae=e.getContent(),Ge=[];try{for(var Ke=Ui(Ae.columnNames),ht=Ke.next();!ht.done;ht=Ke.next()){var wt=ht.value,an=i.indexOf(wt);Ge.push(-1===an?wt:n[wt])}}catch(yr){$n={error:yr}}finally{try{ht&&!ht.done&&(nr=Ke.return)&&nr.call(Ke)}finally{if($n)throw $n.error}}function Tn(yr){var Ki,ta,xr=Object.assign({},yr);try{for(var Jr=Ui(i),ai=Jr.next();!ai.done;ai=Jr.next()){var zi=ai.value;xr[n[zi]]=xr[zi],delete xr[zi]}}catch(_a){Ki={error:_a}}finally{try{ai&&!ai.done&&(ta=Jr.return)&&ta.call(Jr)}finally{if(Ki)throw Ki.error}}return xr}return{columnNames:Ge,index:Ae.index,values:new zc(Ae.values,Tn),pairs:new zc(Ae.pairs,function(yr){return[yr[0],Tn(yr[1])]})}})},t.prototype.toArray=function(){var E,Z,n=[];try{for(var e=Ui(this.getContent().values),i=e.next();!i.done;i=e.next()){var w=i.value;null!=w&&n.push(w)}}catch(se){E={error:se}}finally{try{i&&!i.done&&(Z=e.return)&&Z.call(e)}finally{if(E)throw E.error}}return n},t.prototype.toPairs=function(){var E,Z,n=[];try{for(var e=Ui(this.getContent().pairs),i=e.next();!i.done;i=e.next()){var w=i.value;null!=w[1]&&null!==w[1]&&n.push(w)}}catch(se){E={error:se}}finally{try{i&&!i.done&&(Z=e.return)&&Z.call(e)}finally{if(E)throw E.error}}return n},t.prototype.toObject=function(n,e){if(!oa(n))throw new Error("Expected 'keySelector' parameter to DataFrame.toObject to be a function.");if(!oa(e))throw new Error("Expected 'valueSelector' parameter to DataFrame.toObject to be a function.");return Em(this,n,e)},t.prototype.toRows=function(){var ye,Ae,n=this.getColumnNames(),e=[];try{for(var i=Ui(this.getContent().values),w=i.next();!w.done;w=i.next()){for(var E=w.value,Z=[],se=0;se<n.length;++se)Z.push(E[n[se]]);e.push(Z)}}catch(Ge){ye={error:Ge}}finally{try{w&&!w.done&&(Ae=i.return)&&Ae.call(i)}finally{if(ye)throw ye.error}}return e},t.prototype.select=function(n){if(!oa(n))throw new Error("Expected 'transformer' parameter to 'Series.select' to be a function.");return this.map(n)},t.prototype.map=function(n){var e=this;if(!oa(n))throw new Error("Expected 'transformer' parameter to 'DataFrame.map' to be a function.");return new t(function(){var i=e.getContent();return{values:new zc(i.values,n),index:i.index}})},t.prototype.selectMany=function(n){if(!oa(n))throw new Error("Expected 'transformer' parameter to 'DataFrame.selectMany' to be a function.");return this.flatMap(n)},t.prototype.flatMap=function(n){var e=this;if(!oa(n))throw new Error("Expected 'transformer' parameter to 'DataFrame.flatMap' to be a function.");return new t(function(){return{pairs:new AS(e.getContent().pairs,function(i,w){var Ae,Ge,E=[];try{for(var Z=Ui(n(i[1],w)),se=Z.next();!se.done;se=Z.next())E.push([i[0],se.value])}catch(Ke){Ae={error:Ke}}finally{try{se&&!se.done&&(Ge=Z.return)&&Ge.call(Z)}finally{if(Ae)throw Ae.error}}return E})}})},t.prototype.transformSeries=function(n){if(!nc(n))throw new Error("Expected 'columnSelectors' parameter of 'DataFrame.transformSeries' function to be an object. Field names should specify columns to transform. Field values should be selector functions that specify the transformation for each column.");var Z,se,e=this;try{for(var i=Ui(Object.keys(n)),w=i.next();!w.done;w=i.next()){var E=w.value;e.hasSeries(E)&&(e=e.withSeries(E,e.getSeries(E).select(n[E])))}}catch(ye){Z={error:ye}}finally{try{w&&!w.done&&(se=i.return)&&se.call(i)}finally{if(Z)throw Z.error}}return e},t.prototype.generateSeries=function(n){if(nc(n)){var Ae=n,w=Object.keys(Ae),E=this;try{for(var Ge=Ui(w),Ke=Ge.next();!Ke.done;Ke=Ge.next())E=E.withSeries(ye=Ke.value,E.select(Ae[ye]).deflate())}catch(yr){an={error:yr}}finally{try{Ke&&!Ke.done&&(Tn=Ge.return)&&Tn.call(Ge)}finally{if(an)throw an.error}}return E}if(!oa(n))throw new Error("Expected 'generator' parameter to 'DataFrame.generateSeries' function to be a function or an object.");var ht,wt,an,Tn,i=this.select(n).bake();w=i.getColumnNames(),E=this;try{for(var Z=Ui(w),se=Z.next();!se.done;se=Z.next()){var ye;E=E.withSeries(ye=se.value,i.getSeries(ye))}}catch($n){ht={error:$n}}finally{try{se&&!se.done&&(wt=Z.return)&&wt.call(Z)}finally{if(ht)throw ht.error}}return E},t.prototype.deflate=function(n){var e=this;if(n&&!oa(n))throw new Error("Expected 'selector' parameter to 'DataFrame.deflate' function to be a selector function.");return new As(function(){var i=e.getContent();return n?{index:i.index,values:new zc(i.values,n),pairs:new zc(i.pairs,function(w,E){return[w[0],n(w[1],E)]})}:{index:i.index,values:i.values,pairs:i.pairs}})},t.prototype.inflateSeries=function(n,e){if(!Ws(n))throw new Error("Expected 'columnName' parameter to 'DataFrame.inflateSeries' to be a string that is the name of the column to inflate.");if(e&&!oa(e))throw new Error("Expected optional 'selector' parameter to 'DataFrame.inflateSeries' to be a selector function, if it is specified.");return this.zip(this.getSeries(n).inflate(e),function(i,w){return Object.assign({},i,w)})},t.prototype.window=function(n){var e=this;if(!Wl(n))throw new Error("Expected 'period' parameter to 'DataFrame.window' to be a number.");return new As(function(){var i=e.getContent();return{values:new u7(i.columnNames,i.pairs,n)}})},t.prototype.rollingWindow=function(n){var e=this;if(!Wl(n))throw new Error("Expected 'period' parameter to 'DataFrame.rollingWindow' to be a number.");return new As(function(){var i=e.getContent();return{values:new h7(i.columnNames,i.pairs,n)}})},t.prototype.variableWindow=function(n){var e=this;if(!oa(n))throw new Error("Expected 'comparer' parameter to 'DataFrame.variableWindow' to be a function.");return new As(function(){var i=e.getContent();return{values:new p7(i.columnNames,i.pairs,n)}})},t.prototype.sequentialDistinct=function(n){if(n){if(!oa(n))throw new Error("Expected 'selector' parameter to 'DataFrame.sequentialDistinct' to be a selector function that determines the value to compare for duplicates.")}else n=function(e){return e};return this.variableWindow(function(e,i){return n(e)===n(i)}).select(function(e){return[e.getIndex().first(),e.first()]}).withIndex(function(e){return e[0]}).inflate(function(e){return e[1]})},t.prototype.aggregate=function(n,e){var i=this;if(oa(n)&&!e)return this.skip(1).aggregate(this.first(),n);if(e){if(!oa(e))throw new Error("Expected 'selector' parameter to aggregate to be a function.");var w=n;try{for(var E=Ui(this),Z=E.next();!Z.done;Z=E.next())w=e(w,Z.value)}catch(wt){Ke={error:wt}}finally{try{Z&&!Z.done&&(ht=E.return)&&ht.call(E)}finally{if(Ke)throw Ke.error}}return w}if(!nc(n))throw new Error("Expected 'seed' parameter to aggregate to be an object.");var Ke,ht,ye=n;return Em(Object.keys(ye).map(function(wt){var an=ye[wt];if(!oa(an))throw new Error("Expected column/selector pairs in 'seed' parameter to aggregate.");return[wt,i.getSeries(wt).aggregate(an)]}),function(wt){return wt[0]},function(wt){return wt[1]})},t.prototype.reduce=function(n,e){if(!oa(n))throw new Error("Expected 'reducer' parameter to `DataFrame.reduce` to be a function.");var ye,Ae,i=e,w=this;void 0===i&&w.any()&&(i=w.first(),w=w.skip(1));try{for(var E=Ui(w),Z=E.next();!Z.done;Z=E.next())i=n(i,Z.value)}catch(Ge){ye={error:Ge}}finally{try{Z&&!Z.done&&(Ae=E.return)&&Ae.call(E)}finally{if(ye)throw ye.error}}return i},t.prototype.skip=function(n){var e=this;if(!Wl(n))throw new Error("Expected 'numValues' parameter to 'DataFrame.skip' to be a number.");return new t(function(){var i=e.getContent();return{columnNames:i.columnNames,values:new p0(i.values,n),index:new p0(i.index,n),pairs:new p0(i.pairs,n)}})},t.prototype.skipWhile=function(n){var e=this;if(!oa(n))throw new Error("Expected 'predicate' parameter to 'DataFrame.skipWhile' function to be a predicate function that returns true/false.");return new t(function(){var i=e.getContent();return{columnNames:i.columnNames,values:new Qd(i.values,n),pairs:new Qd(i.pairs,function(w){return n(w[1])})}})},t.prototype.skipUntil=function(n){if(!oa(n))throw new Error("Expected 'predicate' parameter to 'DataFrame.skipUntil' function to be a predicate function that returns true/false.");return this.skipWhile(function(e){return!n(e)})},t.prototype.take=function(n){var e=this;if(!Wl(n))throw new Error("Expected 'numRows' parameter to 'DataFrame.take' function to be a number.");return new t(function(){var i=e.getContent();return{columnNames:i.columnNames,index:new d0(i.index,n),values:new d0(i.values,n),pairs:new d0(i.pairs,n)}})},t.prototype.takeWhile=function(n){var e=this;if(!oa(n))throw new Error("Expected 'predicate' parameter to 'DataFrame.takeWhile' function to be a predicate function that returns true/false.");return new t(function(){var i=e.getContent();return{columnNames:i.columnNames,values:new $d(i.values,n),pairs:new $d(i.pairs,function(w){return n(w[1])})}})},t.prototype.takeUntil=function(n){if(!oa(n))throw new Error("Expected 'predicate' parameter to 'DataFrame.takeUntil' function to be a predicate function that returns true/false.");return this.takeWhile(function(e){return!n(e)})},t.prototype.count=function(){var E,Z,n=0;try{for(var e=Ui(this.getContent().values),i=e.next();!i.done;i=e.next())++n}catch(se){E={error:se}}finally{try{i&&!i.done&&(Z=e.return)&&Z.call(e)}finally{if(E)throw E.error}}return n},t.prototype.first=function(){try{for(var n=Ui(this),e=n.next();!e.done;e=n.next())return e.value}catch(Z){w={error:Z}}finally{try{e&&!e.done&&(E=n.return)&&E.call(n)}finally{if(w)throw w.error}}throw new Error("DataFrame.first: No values in DataFrame.");var w,E},t.prototype.last=function(){var E,Z,n=null;try{for(var e=Ui(this),i=e.next();!i.done;i=e.next())n=i.value}catch(se){E={error:se}}finally{try{i&&!i.done&&(Z=e.return)&&Z.call(e)}finally{if(E)throw E.error}}if(null===n)throw new Error("DataFrame.last: No values in DataFrame.");return n},t.prototype.at=function(n){if(!this.none())return this.getRowByIndex(n)},t.prototype.head=function(n){if(!Wl(n))throw new Error("Expected 'numValues' parameter to 'DataFrame.head' function to be a number.");if(0===n)return new t;var e=n<0?this.count()-Math.abs(n):n;return this.take(e)},t.prototype.tail=function(n){if(!Wl(n))throw new Error("Expected 'numValues' parameter to 'DataFrame.tail' function to be a number.");if(0===n)return new t;var e=n>0?this.count()-n:Math.abs(n);return this.skip(e)},t.prototype.where=function(n){if(!oa(n))throw new Error("Expected 'predicate' parameter to 'DataFrame.where' to be a function.");return this.filter(n)},t.prototype.filter=function(n){var e=this;if(!oa(n))throw new Error("Expected 'predicate' parameter to 'DataFrame.filter' to be a function.");return new t(function(){var i=e.getContent();return{columnNames:i.columnNames,values:new h0(i.values,n),pairs:new h0(i.pairs,function(w){return n(w[1])})}})},t.prototype.forEach=function(n){if(!oa(n))throw new Error("Expected 'callback' parameter to 'DataFrame.forEach' to be a function.");var Z,se,e=0;try{for(var i=Ui(this),w=i.next();!w.done;w=i.next())n(w.value,e++)}catch(ye){Z={error:ye}}finally{try{w&&!w.done&&(se=i.return)&&se.call(i)}finally{if(Z)throw Z.error}}return this},t.prototype.all=function(n){if(!oa(n))throw new Error("Expected 'predicate' parameter to 'DataFrame.all' to be a function.");var Z,se,e=0;try{for(var i=Ui(this),w=i.next();!w.done;w=i.next()){if(!n(w.value))return!1;++e}}catch(ye){Z={error:ye}}finally{try{w&&!w.done&&(se=i.return)&&se.call(i)}finally{if(Z)throw Z.error}}return e>0},t.prototype.any=function(n){if(n&&!oa(n))throw new Error("Expected optional 'predicate' parameter to 'DataFrame.any' to be a function.");var Z,se;if(!n)return!this[Symbol.iterator]().next().done;try{for(var e=Ui(this),i=e.next();!i.done;i=e.next())if(n(i.value))return!0}catch(ye){Z={error:ye}}finally{try{i&&!i.done&&(se=e.return)&&se.call(e)}finally{if(Z)throw Z.error}}return!1},t.prototype.none=function(n){if(n&&!oa(n))throw new Error("Expected 'predicate' parameter to 'DataFrame.none' to be a function.");var Z,se;if(!n)return this[Symbol.iterator]().next().done||!1;try{for(var e=Ui(this),i=e.next();!i.done;i=e.next())if(n(i.value))return!1}catch(ye){Z={error:ye}}finally{try{i&&!i.done&&(se=e.return)&&se.call(e)}finally{if(Z)throw Z.error}}return!0},t.prototype.startAt=function(n){var e=this;return new t(function(){var i=e.getContent(),w=e.getIndex().getLessThan();return{columnNames:i.columnNames,index:new Qd(i.index,function(E){return w(E,n)}),pairs:new Qd(i.pairs,function(E){return w(E[0],n)})}})},t.prototype.endAt=function(n){var e=this;return new t(function(){var i=e.getContent(),w=e.getIndex().getLessThanOrEqualTo();return{columnNames:i.columnNames,index:new $d(i.index,function(E){return w(E,n)}),pairs:new $d(i.pairs,function(E){return w(E[0],n)})}})},t.prototype.before=function(n){var e=this;return new t(function(){var i=e.getContent(),w=e.getIndex().getLessThan();return{columnNames:i.columnNames,index:new $d(i.index,function(E){return w(E,n)}),pairs:new $d(i.pairs,function(E){return w(E[0],n)})}})},t.prototype.after=function(n){var e=this;return new t(function(){var i=e.getContent(),w=e.getIndex().getLessThanOrEqualTo();return{columnNames:i.columnNames,index:new Qd(i.index,function(E){return w(E,n)}),pairs:new Qd(i.pairs,function(E){return w(E[0],n)})}})},t.prototype.between=function(n,e){return this.startAt(n).endAt(e)},t.prototype.toString=function(){var Ke,ht,n=this.getColumnNames(),e=["__index__"].concat(n),i=new(cS());try{for(var w=Ui(this.toPairs()),E=w.next();!E.done;E=w.next()){var Z=E.value,ye=Z[1];i.cell(e[0],Z[0]);for(var Ae=0;Ae<n.length;++Ae)i.cell(e[Ae+1],ye[n[Ae]]);i.newRow()}}catch(wt){Ke={error:wt}}finally{try{E&&!E.done&&(ht=w.return)&&ht.call(w)}finally{if(Ke)throw Ke.error}}return i.toString()},t.prototype.parseInts=function(n){if(ql(n)){var e=this;try{for(var i=Ui(n),w=i.next();!w.done;w=i.next())e=e.parseInts(w.value)}catch(ye){Z={error:ye}}finally{try{w&&!w.done&&(se=i.return)&&se.call(i)}finally{if(Z)throw Z.error}}return e}return this.withSeries(n,this.getSeries(n).parseInts());var Z,se},t.prototype.parseFloats=function(n){if(ql(n)){var e=this;try{for(var i=Ui(n),w=i.next();!w.done;w=i.next())e=e.parseFloats(w.value)}catch(ye){Z={error:ye}}finally{try{w&&!w.done&&(se=i.return)&&se.call(i)}finally{if(Z)throw Z.error}}return e}return this.withSeries(n,this.getSeries(n).parseFloats());var Z,se},t.prototype.parseDates=function(n,e){if(e&&!Ws(e))throw new Error("Expected optional 'formatString' parameter to 'DataFrame.parseDates' to be a string (if specified).");if(ql(n)){var i=this;try{for(var w=Ui(n),E=w.next();!E.done;E=w.next())i=i.parseDates(E.value,e)}catch(Ae){se={error:Ae}}finally{try{E&&!E.done&&(ye=w.return)&&ye.call(w)}finally{if(se)throw se.error}}return i}return this.withSeries(n,this.getSeries(n).parseDates(e));var se,ye},t.prototype.toStrings=function(n,e){if(nc(n)){try{for(var i=Ui(Object.keys(n)),w=i.next();!w.done;w=i.next())if(!Ws(n[E=w.value]))throw new Error("Expected values of 'columnNames' parameter to be strings when a format spec is passed in.")}catch(xr){wt={error:xr}}finally{try{w&&!w.done&&(an=i.return)&&an.call(i)}finally{if(wt)throw wt.error}}if(!Qw(e))throw new Error("Optional 'formatString' parameter to 'DataFrame.toStrings' should not be set when passing in a format spec.")}else{if(!ql(n)&&!Ws(n))throw new Error("Expected 'columnNames' parameter to 'DataFrame.toStrings' to be a string, array of strings or format spec that specifes which columns should be converted to strings.");if(e&&!Ws(e))throw new Error("Expected optional 'formatString' parameter to 'DataFrame.toStrings' to be a string (if specified).")}if(nc(n)){var Z=this;try{for(var se=Ui(Object.keys(n)),ye=se.next();!ye.done;ye=se.next())Z=Z.toStrings(E=ye.value,n[E])}catch(xr){Tn={error:xr}}finally{try{ye&&!ye.done&&($n=se.return)&&$n.call(se)}finally{if(Tn)throw Tn.error}}return Z}if(ql(n)){Z=this;try{for(var Ge=Ui(n),Ke=Ge.next();!Ke.done;Ke=Ge.next()){var E;Z=Z.toStrings(E=Ke.value,e)}}catch(Jr){nr={error:Jr}}finally{try{Ke&&!Ke.done&&(yr=Ge.return)&&yr.call(Ge)}finally{if(nr)throw nr.error}}return Z}var wt,an,Tn,$n,nr,yr;return this.withSeries(n,this.getSeries(n).toStrings(e))},t.prototype.truncateStrings=function(n){if(!Wl(n))throw new Error("Expected 'maxLength' parameter to 'truncateStrings' to be an integer.");return this.select(function(e){var ye,Ae,i={};try{for(var w=Ui(Object.keys(e)),E=w.next();!E.done;E=w.next()){var Z=E.value,se=e[Z];i[Z]=Ws(se)?se.substring(0,n):se}}catch(Ge){ye={error:Ge}}finally{try{E&&!E.done&&(Ae=w.return)&&Ae.call(w)}finally{if(ye)throw ye.error}}return i})},t.prototype.round=function(n){if(void 0!==n){if(!Wl(n))throw new Error("Expected 'numDecimalPlaces' parameter to 'DataFrame.round' to be a number.")}else n=2;return this.select(function(e){var ye,Ae,i={};try{for(var w=Ui(Object.keys(e)),E=w.next();!E.done;E=w.next()){var Z=E.value,se=e[Z];i[Z]=Wl(se)?parseFloat(se.toFixed(n)):se}}catch(Ge){ye={error:Ge}}finally{try{E&&!E.done&&(Ae=w.return)&&Ae.call(w)}finally{if(ye)throw ye.error}}return i})},t.prototype.bake=function(){return this.getContent().isBaked?this:new t({columnNames:this.getColumnNames(),values:this.toArray(),pairs:this.toPairs(),baked:!0})},t.prototype.reverse=function(){var n=this;return new t(function(){var e=n.getContent();return{columnNames:e.columnNames,values:new f0(e.values),index:new f0(e.index),pairs:new f0(e.pairs)}})},t.prototype.distinct=function(n){var e=this;return new t(function(){var i=e.getContent();return{columnNames:i.columnNames,values:new Xb(i.values,n),pairs:new Xb(i.pairs,function(w){return n&&n(w[1])||w[1]})}})},t.prototype.groupBy=function(n){var e=this;if(!oa(n))throw new Error("Expected 'selector' parameter to 'DataFrame.groupBy' to be a selector function that determines the value to group the series by.");return new As(function(){var ht,wt,i=[],w={},E=0;try{for(var Z=Ui(e.getContent().pairs),se=Z.next();!se.done;se=Z.next()){var ye=se.value,Ae=n(ye[1],E);++E;var Ge=w[Ae];if(Ge)Ge.push(ye);else{var Ke=[];Ke.push(ye),i.push(Ke),w[Ae]=Ke}}}catch(an){ht={error:an}}finally{try{se&&!se.done&&(wt=Z.return)&&wt.call(Z)}finally{if(ht)throw ht.error}}return{values:i.map(function(an){return new t({pairs:an})})}})},t.prototype.groupSequentialBy=function(n){if(n){if(!oa(n))throw new Error("Expected 'selector' parameter to 'DataFrame.groupSequentialBy' to be a selector function that determines the value to group the series by.")}else n=function(e){return e};return this.variableWindow(function(e,i){return n(e)===n(i)})},t.concat=function(n){if(!ql(n))throw new Error("Expected 'dataframes' parameter to 'DataFrame.concat' to be an array of dataframes.");return new t(function(){var Ke,ht,wt,an,i=n.map(function(Tn){return Tn.getContent()}),w=[];try{for(var E=Ui(i),Z=E.next();!Z.done;Z=E.next()){var se=Z.value;try{for(var ye=Ui(se.columnNames),Ae=ye.next();!Ae.done;Ae=ye.next())w.push(Ae.value)}catch(Tn){wt={error:Tn}}finally{try{Ae&&!Ae.done&&(an=ye.return)&&an.call(ye)}finally{if(wt)throw wt.error}}}}catch(Tn){Ke={error:Tn}}finally{try{Z&&!Z.done&&(ht=E.return)&&ht.call(E)}finally{if(Ke)throw Ke.error}}return{columnNames:w=$w(w),values:new Zb(i.map(function(Tn){return Tn.values})),pairs:new Zb(i.map(function(Tn){return Tn.pairs}))}})},t.prototype.concat=function(){for(var n=[],e=0;e<arguments.length;e++)n[e]=arguments[e];var Ge,Ke,ht,wt,i=[this];try{for(var w=Ui(n),E=w.next();!E.done;E=w.next()){var Z=E.value;if(ql(Z))try{for(var se=Ui(Z),ye=se.next();!ye.done;ye=se.next()){var Ae=ye.value;i.push(Ae)}}catch(an){ht={error:an}}finally{try{ye&&!ye.done&&(wt=se.return)&&wt.call(se)}finally{if(ht)throw ht.error}}else i.push(Z)}}catch(an){Ge={error:an}}finally{try{E&&!E.done&&(Ke=w.return)&&Ke.call(w)}finally{if(Ge)throw Ge.error}}return t.concat(i)},t.zip=function(n,e){var i=Array.from(n);if(0===i.length)return new t;var w=i[0];return w.none()?new t:new t(function(){var Z=i;return{index:w.getContent().index,values:new MS(Z.map(function(se){return se.getContent().values}),e)}})},t.prototype.zip=function(){for(var n=[],e=0;e<arguments.length;e++)n[e]=arguments[e];var i=n[n.length-1],w=[this].concat(n.slice(0,n.length-1));return t.zip(w,function(E){return i.apply(void 0,CS(E))})},t.prototype.orderBy=function(n){var e=this.getContent();return new ES({columnNames:e.columnNames,values:e.values,pairs:e.pairs,selector:n,direction:Xd.Ascending,parent:null})},t.prototype.orderByDescending=function(n){var e=this.getContent();return new ES({columnNames:e.columnNames,values:e.values,pairs:e.pairs,selector:n,direction:Xd.Descending,parent:null})},t.prototype.union=function(n,e){if(e&&!oa(e))throw new Error("Expected optional 'selector' parameter to 'DataFrame.union' to be a selector function.");return this.concat(n).distinct(e)},t.prototype.intersection=function(n,e,i){if(e){if(!oa(e))throw new Error("Expected optional 'outerSelector' parameter to 'DataFrame.intersection' to be a function.")}else e=function(E){return E};if(i){if(!oa(i))throw new Error("Expected optional 'innerSelector' parameter to 'DataFrame.intersection' to be a function.")}else i=function(E){return E};return this.filter(function(E){var Z=e(E);return n.filter(function(se){return Z===i(se)}).any()})},t.prototype.except=function(n,e,i){if(e){if(!oa(e))throw new Error("Expected optional 'outerSelector' parameter to 'DataFrame.except' to be a function.")}else e=function(E){return E};if(i){if(!oa(i))throw new Error("Expected optional 'innerSelector' parameter to 'DataFrame.except' to be a function.")}else i=function(E){return E};return this.filter(function(E){var Z=e(E);return n.filter(function(se){return Z===i(se)}).none()})},t.prototype.join=function(n,e,i,w){if(!oa(e))throw new Error("Expected 'outerKeySelector' parameter of 'DataFrame.join' to be a selector function.");if(!oa(i))throw new Error("Expected 'innerKeySelector' parameter of 'DataFrame.join' to be a selector function.");if(!oa(w))throw new Error("Expected 'resultSelector' parameter of 'DataFrame.join' to be a selector function.");var E=this;return new t(function(){var nr,yr,xr,Jr,Z=n.groupBy(i).toObject(function(ai){return i(ai.first())},function(ai){return ai}),ye=(E.getContent(),[]);try{for(var Ae=Ui(E),Ge=Ae.next();!Ge.done;Ge=Ae.next()){var Ke=Ge.value,wt=Z[e(Ke)];if(wt)try{for(var an=Ui(wt),Tn=an.next();!Tn.done;Tn=an.next())ye.push(w(Ke,Tn.value))}catch(ai){xr={error:ai}}finally{try{Tn&&!Tn.done&&(Jr=an.return)&&Jr.call(an)}finally{if(xr)throw xr.error}}}}catch(ai){nr={error:ai}}finally{try{Ge&&!Ge.done&&(yr=Ae.return)&&yr.call(Ae)}finally{if(nr)throw nr.error}}return{values:ye}})},t.prototype.joinOuter=function(n,e,i,w){if(!oa(e))throw new Error("Expected 'outerKeySelector' parameter of 'DataFrame.joinOuter' to be a selector function.");if(!oa(i))throw new Error("Expected 'innerKeySelector' parameter of 'DataFrame.joinOuter' to be a selector function.");if(!oa(w))throw new Error("Expected 'resultSelector' parameter of 'DataFrame.joinOuter' to be a selector function.");var E=this,Z=E.except(n,e,i).select(function(Ae){return w(Ae,null)}).resetIndex(),se=n.except(E,i,e).select(function(Ae){return w(null,Ae)}).resetIndex(),ye=E.join(n,e,i,w);return Z.concat(ye).concat(se).resetIndex()},t.prototype.joinOuterLeft=function(n,e,i,w){if(!oa(e))throw new Error("Expected 'outerKeySelector' parameter of 'DataFrame.joinOuterLeft' to be a selector function.");if(!oa(i))throw new Error("Expected 'innerKeySelector' parameter of 'DataFrame.joinOuterLeft' to be a selector function.");if(!oa(w))throw new Error("Expected 'resultSelector' parameter of 'DataFrame.joinOuterLeft' to be a selector function.");var Z=this.except(n,e,i).select(function(ye){return w(ye,null)}).resetIndex(),se=this.join(n,e,i,w);return Z.concat(se).resetIndex()},t.prototype.joinOuterRight=function(n,e,i,w){if(!oa(e))throw new Error("Expected 'outerKeySelector' parameter of 'DataFrame.joinOuterRight' to be a selector function.");if(!oa(i))throw new Error("Expected 'innerKeySelector' parameter of 'DataFrame.joinOuterRight' to be a selector function.");if(!oa(w))throw new Error("Expected 'resultSelector' parameter of 'DataFrame.joinOuterRight' to be a selector function.");var Z=n.except(this,i,e).select(function(ye){return w(null,ye)}).resetIndex();return this.join(n,e,i,w).concat(Z).resetIndex()},t.prototype.summarize=function(n){if(n&&!nc(n))throw new Error("Expected 'spec' parameter to 'DataFrame.summarize' to be an object that specifies how to summarize the dataframe.");if(!n){n={};try{for(var e=Ui(this.getColumnNames()),i=e.next();!i.done;i=e.next()){var w=i.value,E={};E[w+"_sum"]=As.sum,E[w+"_average"]=As.average,E[w+"_count"]=As.count,n[w]=E}}catch(ia){Jr={error:ia}}finally{try{i&&!i.done&&(ai=e.return)&&ai.call(e)}finally{if(Jr)throw Jr.error}}}try{for(var Z=Ui(Object.keys(n)),se=Z.next();!se.done;se=Z.next()){var Ae=n[ye=se.value];oa(Ae)&&(n[ye]={},n[ye][ye]=Ae)}}catch(ia){zi={error:ia}}finally{try{se&&!se.done&&(Ki=Z.return)&&Ki.call(Z)}finally{if(zi)throw zi.error}}var Jr,ai,zi,Ki,ta,_a,Ta,ma,Ge=Object.keys(n),Ke=Em(Ge,function(ia){return ia},function(ia){return Object.keys(n[ia])}),ht={};try{for(var wt=Ui(Ge),an=wt.next();!an.done;an=wt.next()){var ye,Tn=Ke[ye=an.value];try{for(var $n=Ui(Tn),nr=$n.next();!nr.done;nr=$n.next()){var yr=nr.value;ht[yr]=(0,n[ye][yr])(this.getSeries(ye))}}catch(Fa){Ta={error:Fa}}finally{try{nr&&!nr.done&&(ma=$n.return)&&ma.call($n)}finally{if(Ta)throw Ta.error}}}}catch(ia){ta={error:ia}}finally{try{an&&!an.done&&(_a=wt.return)&&_a.call(wt)}finally{if(ta)throw ta.error}}return ht},t.prototype.pivot=function(n,e,i){var w,ye,ta,_a,Ta,ma;if(Ws(n))w=[n];else{if(!ql(n))throw new Error("Expected 'columnOrColumns' parameter to 'DataFrame.pivot' to be a string or an array of strings that identifies the column(s) whose values make the new DataFrame's columns.");if(0===(w=Array.from(n)).length)throw new Error("Expected 'columnOrColumns' parameter to 'DataFrame.pivot' to contain at least one string.");try{for(var E=Ui(w),Z=E.next();!Z.done;Z=E.next())if(!Ws(Z.value))throw new Error("Expected 'columnOrColumns' parameter to 'DataFrame.pivot' to be an array of strings, each string identifies a column in the DataFrame on which to pivot.")}catch(ia){ta={error:ia}}finally{try{Z&&!Z.done&&(_a=E.return)&&_a.call(E)}finally{if(ta)throw ta.error}}}if(nc(e)){ye=e;try{for(var Ke=Ui(Object.keys(ye)),ht=Ke.next();!ht.done;ht=Ke.next()){var wt=ht.value,an=ye[wt];oa(an)&&(ye[wt]={},ye[wt][wt]=an)}}catch(ia){Ta={error:ia}}finally{try{ht&&!ht.done&&(ma=Ke.return)&&ma.call(Ke)}finally{if(Ta)throw Ta.error}}}else{if(!Ws(e))throw new Error("Expected 'value' parameter to 'DataFrame.pivot' to be a string that identifies the column whose values to aggregate or a column spec that defines which column contains the value ot aggregate and the ways to aggregate that value.");if(!oa(i))throw new Error("Expected 'aggregator' parameter to 'DataFrame.pivot' to be a function to aggregate pivoted values.");var Ae=e,Ge={};Ge[Ae]=i,(ye={})[Ae]=Ge}for(var Tn=w[0],$n=this.groupBy(function(ia){return ia[Tn]}).select(function(ia){var Fa={};return Fa[Tn]=ia.first()[Tn],Fa.src=ia,Fa}),nr=function(ia){var Fa=w[ia];$n=$n.selectMany(function(Jo){return Jo.src.groupBy(function(Wo){return Wo[Fa]}).select(function(Wo){var mo=Object.assign({},Jo);return mo[Fa]=Wo.first()[Fa],mo.src=Wo,mo})})},yr=1;yr<w.length;++yr)nr(yr);var xr=Object.keys(ye),Jr=Em(xr,function(ia){return ia},function(ia){return Object.keys(ye[ia])}),zi=$n.inflate(function(ia){var mo,Zo,Fa=function(ms){var Ka,go,wl=Jr[ms];try{for(var Cl=Ui(wl),di=Cl.next();!di.done;di=Cl.next()){var Fi=di.value;ia[Fi]=(0,ye[ms][Fi])(ia.src.deflate(function(To){return To[ms]}))}}catch(To){Ka={error:To}}finally{try{di&&!di.done&&(go=Cl.return)&&go.call(Cl)}finally{if(Ka)throw Ka.error}}};try{for(var Jo=Ui(xr),Yo=Jo.next();!Yo.done;Yo=Jo.next())Fa(Yo.value)}catch(ms){mo={error:ms}}finally{try{Yo&&!Yo.done&&(Zo=Jo.return)&&Zo.call(Jo)}finally{if(mo)throw mo.error}}return delete ia.src,ia}).orderBy(function(ia){return ia[Tn]}),Ki=function(ia){var Fa=w[ia];zi=zi.thenBy(function(Jo){return Jo[Fa]})};for(yr=1;yr<w.length;++yr)Ki(yr);return zi},t.prototype.melt=function(n,e){var i,w;if(Ws(n))i=[n];else{if(!ql(n))throw new Error("Expected 'idColumnOrColumns' parameter to 'DataFrame.melt' to be a string or an array of strings that identifies the column(s) whose values make the new DataFrame's identity columns.");i=Array.from(n);try{for(var E=Ui(i),Z=E.next();!Z.done;Z=E.next())if(!Ws(Z.value))throw new Error("Expected 'idColumnOrColumns' parameter to 'DataFrame.melt' to be a string or an array of strings that identifies the column(s) whose values make the new DataFrame's identity columns.")}catch(ms){ma={error:ms}}finally{try{Z&&!Z.done&&(ia=E.return)&&ia.call(E)}finally{if(ma)throw ma.error}}}if(Ws(e))w=[e];else{if(!ql(e))throw new Error("Expected 'valueColumnOrColumns' parameter to 'DataFrame.melt' to be a string or an array of strings that identifies the column(s) whose molten values make the new DataFrame's 'variable' and 'value' columns.");w=Array.from(e);try{for(var ye=Ui(w),Ae=ye.next();!Ae.done;Ae=ye.next())if(!Ws(Ae.value))throw new Error("Expected 'valueColumnOrColumns' parameter to 'DataFrame.melt' to be a string or an array of strings that identifies the column(s) whose molten values make the new DataFrame's 'variable' and 'value' columns.")}catch(ms){Fa={error:ms}}finally{try{Ae&&!Ae.done&&(Jo=ye.return)&&Jo.call(ye)}finally{if(Fa)throw Fa.error}}}var Ge=w.length,Ke=this.count(),ht=new t,wt=this.subset(i.concat(w));try{for(var an=Ui(i),Tn=an.next();!Tn.done;Tn=an.next()){wt=wt.dropSeries($n=Tn.value);var nr=this.getSeries($n),yr=new v7(nr,Ge),xr=new As(yr);ht=ht.withSeries($n,xr)}}catch(ms){Yo={error:ms}}finally{try{Tn&&!Tn.done&&(Wo=an.return)&&Wo.call(an)}finally{if(Yo)throw Yo.error}}var Jr=[];try{for(var ai=Ui(wt.getColumns()),zi=ai.next();!zi.done;zi=ai.next()){var $n;Jr.push(this.getSeries(($n=zi.value).name))}}catch(ms){mo={error:ms}}finally{try{zi&&!zi.done&&(Zo=ai.return)&&Zo.call(ai)}finally{if(mo)throw mo.error}}var Ki=new _7(Jr),ta=new As(Ki);ht=ht.withSeries("value",ta);var ma,ia,Fa,Jo,Yo,Wo,mo,Zo,_a=new g7(w,Ke),Ta=new As(_a);return ht.withSeries("variable",Ta)},t.prototype.insertPair=function(n){if(!ql(n))throw new Error("Expected 'pair' parameter to 'DataFrame.insertPair' to be an array.");if(2!==n.length)throw new Error("Expected 'pair' parameter to 'DataFrame.insertPair' to be an array with two elements. The first element is the index, the second is the value.");return new t({pairs:[n]}).concat(this)},t.prototype.appendPair=function(n){if(!ql(n))throw new Error("Expected 'pair' parameter to 'DataFrame.appendPair' to be an array.");if(2!==n.length)throw new Error("Expected 'pair' parameter to 'DataFrame.appendPair' to be an array with two elements. The first element is the index, the second is the value.");return this.concat(new t({pairs:[n]}))},t.prototype.remove=function(n){var e=this;return new t(function(){var i=e.getContent();return{columnNames:i.columnNames,pairs:new h0(i.pairs,function(w){return w[0]!==n})}})},t.prototype.fillGaps=function(n,e){if(!oa(n))throw new Error("Expected 'comparer' parameter to 'DataFrame.fillGaps' to be a comparer function that compares two values and returns a boolean.");if(!oa(e))throw new Error("Expected 'generator' parameter to 'DataFrame.fillGaps' to be a generator function that takes two values and returns an array of generated pairs to span the gap.");return this.rollingWindow(2).selectMany(function(i){var w=i.toPairs(),E=w[0],Z=w[1];if(!n(E,Z))return[E];var se=e(E,Z);if(!ql(se))throw new Error("Expected return from 'generator' parameter to 'DataFrame.fillGaps' to be an array of pairs, instead got a "+typeof se);return[E].concat(se)}).withIndex(function(i){return i[0]}).inflate(function(i){return i[1]}).concat(this.tail(1))},t.prototype.defaultIfEmpty=function(n){if(this.none()){if(n instanceof t)return n;if(ql(n))return new t(n);throw new Error("Expected 'defaultSequence' parameter to 'DataFrame.defaultIfEmpty' to be an array or a series.")}return this},t.prototype.detectTypes=function(){var n=this;return new t(function(){return{columnNames:["Type","Frequency","Column"],values:n.getColumns().selectMany(function(i){return i.series.detectTypes().select(function(w){var E=Object.assign({},w);return E.Column=i.name,E})})}})},t.prototype.detectValues=function(){var n=this;return new t(function(){return{columnNames:["Value","Frequency","Column"],values:n.getColumns().selectMany(function(i){return i.series.detectValues().select(function(w){var E=Object.assign({},w);return E.Column=i.name,E})})}})},t.prototype.toJSON=function(){return JSON.stringify(this.toArray(),null,4)},t.prototype.toJSON5=function(){return CN().stringify(this.toArray(),null,4)},t.prototype.toCSV=function(n){var i=(void 0===n||void 0===n.header||n.header?[this.getColumnNames()]:[]).concat(this.toRows());return vS().unparse(i,n)},t.prototype.toHTML=function(){var n=this.getColumnNames();return'<table border="1" class="dataframe">\n    <thead>\n        <tr style="text-align: right;">\n            <th></th>\n'+n.map(function(w){return"            <th>"+w+"</th>"}).join("\n")+"\n       </tr>\n    </thead>\n    <tbody>\n"+this.toPairs().map(function(w){var Z=w[1];return"        <tr>\n            <th>"+w[0]+"</th>\n"+n.map(function(se){return"            <td>"+Z[se]+"</td>"}).join("\n")+"\n        </tr>"}).join("\n")+"\n    </tbody>\n</table>"},t.prototype.serialize=function(){var n=this.toArray(),e=this.getIndex(),i=e.head(n.length).toArray(),w=this.getColumns(),E=Em(w,function(yr){return yr.name},function(yr){return yr.type}),Z=e.getType();"date"===Z&&(i=i.map(function(yr){return Yh(yr).toISOString()}));var an,Tn,$n,nr,se=!1;try{for(var ye=Ui(w),Ae=ye.next();!Ae.done;Ae=ye.next()){var Ge=Ae.value;if("date"===Ge.type){se||(n=n.map(function(yr){return Object.assign({},yr)}),se=!0);try{for(var Ke=Ui(n),ht=Ke.next();!ht.done;ht=Ke.next()){var wt=ht.value;wt[Ge.name]=Yh(wt[Ge.name]).toISOString()}}catch(yr){$n={error:yr}}finally{try{ht&&!ht.done&&(nr=Ke.return)&&nr.call(Ke)}finally{if($n)throw $n.error}}}}}catch(yr){an={error:yr}}finally{try{Ae&&!Ae.done&&(Tn=ye.return)&&Tn.call(ye)}finally{if(an)throw an.error}}return{columnOrder:this.getColumnNames(),columns:E,index:{type:Z,values:i},values:n}},t.deserialize=function(n){var Ke,ht,wt,an,e=n.index&&n.index.values||[],i=n.values&&n.values||[],w=!1;if(n.columns)try{for(var E=Ui(Object.keys(n.columns)),Z=E.next();!Z.done;Z=E.next()){var se=Z.value;if("date"===n.columns[se]){w||(i=i.map(function(Tn){return Object.assign({},Tn)}),w=!0);try{for(var ye=Ui(i),Ae=ye.next();!Ae.done;Ae=ye.next()){var Ge=Ae.value;Ge[se]=Yh(Ge[se]).toDate()}}catch(Tn){wt={error:Tn}}finally{try{Ae&&!Ae.done&&(an=ye.return)&&an.call(ye)}finally{if(wt)throw wt.error}}}}}catch(Tn){Ke={error:Tn}}finally{try{Z&&!Z.done&&(ht=E.return)&&ht.call(E)}finally{if(Ke)throw Ke.error}}return n.index&&"date"===n.index.type&&(e=e.map(function(Tn){return Yh(Tn).toDate()})),new t({columnNames:n.columnOrder||[],index:e,values:i})},t.prototype.getTypeCode=function(){return"dataframe"},t.defaultCountIterable=new Zw,t.defaultEmptyIterable=new kS,t}(),ES=function(t){function n(e){for(var i=this,w=[],E=[],Z=0,se=e.parent,ye=[];null!==se;)ye.push(se),se=se.config.parent;ye.reverse();try{for(var Ae=Ui(ye),Ge=Ae.next();!Ge.done;Ge=Ae.next()){var ht=Ge.value.config;w.push(n.makeSortSpec(Z,ht.selector,ht.direction)),E.push(n.makeSortSpec(Z,n.makePairsSelector(ht.selector),ht.direction)),++Z}}catch(Tn){wt={error:Tn}}finally{try{Ge&&!Ge.done&&(an=Ae.return)&&an.call(Ae)}finally{if(wt)throw wt.error}}return w.push(n.makeSortSpec(Z,e.selector,e.direction)),E.push(n.makeSortSpec(Z,n.makePairsSelector(e.selector),e.direction)),(i=t.call(this,{columnNames:e.columnNames,values:new Qb(e.values,w),pairs:new Qb(e.pairs,E)})||this).config=e,i;var wt,an}return Yw(n,t),n.makeSortSpec=function(e,i,w){return{sortLevel:e,selector:i,direction:w}},n.makePairsSelector=function(e){return function(i,w){return e(i[1],w)}},n.prototype.thenBy=function(e){return new n({columnNames:this.config.columnNames,values:this.config.values,pairs:this.config.pairs,selector:e,direction:Xd.Ascending,parent:this})},n.prototype.thenByDescending=function(e){return new n({columnNames:this.config.columnNames,values:this.config.values,pairs:this.config.pairs,selector:e,direction:Xd.Descending,parent:this})},n}(Sl);Yh.extend(wS);var Pm=(()=>{return(t=Pm||(Pm={})).Start="start",t.End="end",Pm;var t})(),As=function(){function t(n){if(this.configFn=null,this.content=null,this.indexedContent=null,n){var e=n;if(void 0!==e.getTypeCode){var i=e.getTypeCode();if("dataframe"===i||"series"===i)return void(void 0!==e.content?this.content=e.content:this.configFn=e.configFn)}oa(n)?this.configFn=n:this.content=t.isIterator(n)?t.initFromIterator(n):t.isIterable(n)?t.initFromIterable(n):t.initFromConfig(n)}else this.content=t.initEmpty()}return t.initFromIterator=function(n){return t.initFromIterable(new eh(n))},t.initFromIterable=function(n){return{index:t.defaultCountIterable,values:n,pairs:new uv([t.defaultCountIterable,n]),isBaked:!0}},t.initEmpty=function(){return{index:t.defaultEmptyIterable,values:t.defaultEmptyIterable,pairs:t.defaultEmptyIterable,isBaked:!0}},t.isIterator=function(n){return nc(n)&&oa(n.next)},t.isIterable=function(n){return ql(n)||nc(n)&&oa(n[Symbol.iterator])},t.checkIterable=function(n,e){if(!t.isIterable(n))throw new Error("Expected '"+e+"' field of Series config object to be an array of values or an iterable of values.")},t.initFromConfig=function(n){var e,i,w,E=!1;return n.pairs&&(t.isIterator(n.pairs)?w=new eh(n.pairs):(t.checkIterable(n.pairs,"pairs"),w=n.pairs)),n.index?t.isIterator(n.index)?e=new eh(n.index):(t.checkIterable(n.index,"index"),e=n.index):e=w?new e_(w,0):t.defaultCountIterable,n.values?t.isIterator(n.values)?i=new eh(n.values):(t.checkIterable(n.values,"values"),i=n.values):i=w?new e_(w,1):t.defaultEmptyIterable,w||(w=new uv([e,i])),void 0!==n.baked&&(E=n.baked),{index:e,values:i,pairs:w,isBaked:E}},t.prototype.lazyInit=function(){null===this.content&&null!==this.configFn&&(this.content=t.initFromConfig(this.configFn()))},t.prototype.getContent=function(){return this.lazyInit(),this.content},t.prototype.getRowByIndex=function(n){if(!this.indexedContent){this.indexedContent=new Map;try{for(var e=Ui(this.getContent().pairs),i=e.next();!i.done;i=e.next()){var w=i.value;this.indexedContent.set(w[0],w[1])}}catch(se){E={error:se}}finally{try{i&&!i.done&&(Z=e.return)&&Z.call(e)}finally{if(E)throw E.error}}}return this.indexedContent.get(n);var E,Z},t.prototype[Symbol.iterator]=function(){return this.getContent().values[Symbol.iterator]()},t.prototype.cast=function(){return this},t.prototype.getIndex=function(){var n=this;return new LS(function(){return{values:n.getContent().index}})},t.prototype.withIndex=function(n){var e=this;return oa(n)?new t(function(){return{values:e.getContent().values,index:e.select(n)}}):(t.checkIterable(n,"newIndex"),new t(function(){return{values:e.getContent().values,index:n}}))},t.prototype.resetIndex=function(){var n=this;return new t(function(){return{values:n.getContent().values}})},t.merge=function(n){var e=new Map,i=Array.from(n).length,w=0;try{for(var E=Ui(n),Z=E.next();!Z.done;Z=E.next()){var se=Z.value;try{for(var ye=Ui(se.toPairs()),Ae=ye.next();!Ae.done;Ae=ye.next()){var Ge=Ae.value,Ke=Ge[0];e.has(Ke)||e.set(Ke,new Array(i)),e.get(Ke)[w]=Ge[1]}}catch(nr){Tn={error:nr}}finally{try{Ae&&!Ae.done&&($n=ye.return)&&$n.call(ye)}finally{if(Tn)throw Tn.error}}++w}}catch(nr){wt={error:nr}}finally{try{Z&&!Z.done&&(an=E.return)&&an.call(E)}finally{if(wt)throw wt.error}}var wt,an,Tn,$n,ht=Array.from(e.keys()).map(function(nr){return[nr,e.get(nr)]});return ht.sort(function(nr,yr){return nr[0]===yr[0]?0:nr[0]>yr[0]?1:-1}),new t({pairs:ht})},t.prototype.merge=function(){for(var n=[],e=0;e<arguments.length;e++)n[e]=arguments[e];return t.merge([this].concat(n))},t.prototype.toArray=function(){var E,Z,n=[];try{for(var e=Ui(this.getContent().values),i=e.next();!i.done;i=e.next()){var w=i.value;null!=w&&n.push(w)}}catch(se){E={error:se}}finally{try{i&&!i.done&&(Z=e.return)&&Z.call(e)}finally{if(E)throw E.error}}return n},t.prototype.toPairs=function(){var E,Z,n=[];try{for(var e=Ui(this.getContent().pairs),i=e.next();!i.done;i=e.next()){var w=i.value;null!=w[1]&&n.push(w)}}catch(se){E={error:se}}finally{try{i&&!i.done&&(Z=e.return)&&Z.call(e)}finally{if(E)throw E.error}}return n},t.prototype.toObject=function(n,e){if(!oa(n))throw new Error("Expected 'keySelector' parameter to Series.toObject to be a function.");if(!oa(e))throw new Error("Expected 'valueSelector' parameter to Series.toObject to be a function.");return Em(this,n,e)},t.prototype.select=function(n){if(!oa(n))throw new Error("Expected 'transformer' parameter to 'Series.select' to be a function.");return this.map(n)},t.prototype.map=function(n){var e=this;if(!oa(n))throw new Error("Expected 'transformer' parameter to 'Series.map' to be a function.");return new t(function(){var i=e.getContent();return{values:new zc(i.values,n),index:i.index}})},t.prototype.selectMany=function(n){if(!oa(n))throw new Error("Expected 'transformer' parameter to 'Series.selectMany' to be a function.");return this.flatMap(n)},t.prototype.flatMap=function(n){var e=this;if(!oa(n))throw new Error("Expected 'transformer' parameter to 'Series.flatMap' to be a function.");return new t(function(){return{pairs:new AS(e.getContent().pairs,function(i,w){var Ae,Ge,E=[];try{for(var Z=Ui(n(i[1],w)),se=Z.next();!se.done;se=Z.next())E.push([i[0],se.value])}catch(Ke){Ae={error:Ke}}finally{try{se&&!se.done&&(Ge=Z.return)&&Ge.call(Z)}finally{if(Ae)throw Ae.error}}return E})}})},t.prototype.window=function(n,e){var i=this;if(!Wl(n))throw new Error("Expected 'period' parameter to 'Series.window' to be a number.");return new t(function(){return{pairs:new $N(i.getContent().pairs,n,e||Pm.End)}})},t.prototype.rollingWindow=function(n,e){var i=this;if(!Wl(n))throw new Error("Expected 'period' parameter to 'Series.rollingWindow' to be a number.");return new t(function(){return{pairs:new t7(i.getContent().pairs,n,e||Pm.End)}})},t.prototype.variableWindow=function(n){var e=this;if(!oa(n))throw new Error("Expected 'comparer' parameter to 'Series.variableWindow' to be a function.");return new t(function(){return{values:new r7(e.getContent().pairs,n)}})},t.prototype.sequentialDistinct=function(n){if(n){if(!oa(n))throw new Error("Expected 'selector' parameter to 'Series.sequentialDistinct' to be a selector function that determines the value to compare for duplicates.")}else n=function(e){return e};return this.variableWindow(function(e,i){return n(e)===n(i)}).select(function(e){return[e.getIndex().first(),e.first()]}).withIndex(function(e){return e[0]}).select(function(e){return e[1]})},t.prototype.aggregate=function(n,e){if(oa(n)&&!e)return this.skip(1).aggregate(this.first(),n);if(!oa(e))throw new Error("Expected 'selector' parameter to aggregate to be a function.");var se,ye,i=n;try{for(var w=Ui(this),E=w.next();!E.done;E=w.next())i=e(i,E.value)}catch(Ae){se={error:Ae}}finally{try{E&&!E.done&&(ye=w.return)&&ye.call(w)}finally{if(se)throw se.error}}return i},t.prototype.reduce=function(n,e){if(!oa(n))throw new Error("Expected 'reducer' parameter to `Series.reduce` to be a function.");var ye,Ae,i=e,w=this;void 0===i&&w.any()&&(i=w.first(),w=w.skip(1));try{for(var E=Ui(w),Z=E.next();!Z.done;Z=E.next())i=n(i,Z.value)}catch(Ge){ye={error:Ge}}finally{try{Z&&!Z.done&&(Ae=E.return)&&Ae.call(E)}finally{if(ye)throw ye.error}}return i},t.prototype.amountRange=function(n,e){return this.rollingWindow(n,e).select(function(i){return i.max()-i.min()})},t.prototype.proportionRange=function(n,e){return this.rollingWindow(n,e).select(function(i){return(i.max()-i.min())/i.last()})},t.prototype.percentRange=function(n,e){return this.proportionRange(n,e).select(function(i){return 100*i})},t.prototype.amountChange=function(n,e){return this.rollingWindow(void 0===n?2:n,e).select(function(i){return i.last()-i.first()})},t.prototype.proportionChange=function(n,e){return this.rollingWindow(void 0===n?2:n,e).select(function(i){return(i.last()-i.first())/i.first()})},t.prototype.percentChange=function(n,e){return this.proportionChange(n,e).select(function(i){return 100*i})},t.prototype.proportionRank=function(n){if(void 0===n&&(n=2),!Wl(n))throw new Error("Expected 'period' parameter to 'Series.proportionRank' to be a number that specifies the time period for the ranking.");return this.rollingWindow(n+1).select(function(e){var i=e.last();return e.head(-1).filter(function(Z){return Z<i}).count()/n})},t.prototype.percentRank=function(n){if(void 0===n&&(n=2),!Wl(n))throw new Error("Expected 'period' parameter to 'Series.percentRank' to be a number that specifies the time period for the ranking.");return this.proportionRank(n).select(function(e){return 100*e})},t.prototype.cumsum=function(){var n=this;return new t(function(){var e=0;return{pairs:n.toPairs().map(function(E){var Z=Yb(E,2);return[Z[0],e+=Z[1]]})}})},t.prototype.skip=function(n){var e=this;return new t(function(){return{values:new p0(e.getContent().values,n),index:new p0(e.getContent().index,n),pairs:new p0(e.getContent().pairs,n)}})},t.prototype.skipWhile=function(n){var e=this;if(!oa(n))throw new Error("Expected 'predicate' parameter to 'Series.skipWhile' function to be a predicate function that returns true/false.");return new t(function(){return{values:new Qd(e.getContent().values,n),pairs:new Qd(e.getContent().pairs,function(i){return n(i[1])})}})},t.prototype.skipUntil=function(n){if(!oa(n))throw new Error("Expected 'predicate' parameter to 'Series.skipUntil' function to be a predicate function that returns true/false.");return this.skipWhile(function(e){return!n(e)})},t.prototype.take=function(n){var e=this;if(!Wl(n))throw new Error("Expected 'numRows' parameter to 'Series.take' function to be a number.");return new t(function(){return{index:new d0(e.getContent().index,n),values:new d0(e.getContent().values,n),pairs:new d0(e.getContent().pairs,n)}})},t.prototype.takeWhile=function(n){var e=this;if(!oa(n))throw new Error("Expected 'predicate' parameter to 'Series.takeWhile' function to be a predicate function that returns true/false.");return new t(function(){return{values:new $d(e.getContent().values,n),pairs:new $d(e.getContent().pairs,function(i){return n(i[1])})}})},t.prototype.takeUntil=function(n){if(!oa(n))throw new Error("Expected 'predicate' parameter to 'Series.takeUntil' function to be a predicate function that returns true/false.");return this.takeWhile(function(e){return!n(e)})},t.count=function(n){return n.count()},t.prototype.count=function(){var E,Z,n=0;try{for(var e=Ui(this.getContent().values),i=e.next();!i.done;i=e.next())++n}catch(se){E={error:se}}finally{try{i&&!i.done&&(Z=e.return)&&Z.call(e)}finally{if(E)throw E.error}}return n},t.prototype.first=function(){try{for(var n=Ui(this),e=n.next();!e.done;e=n.next())return e.value}catch(Z){w={error:Z}}finally{try{e&&!e.done&&(E=n.return)&&E.call(n)}finally{if(w)throw w.error}}throw new Error("Series.first: No values in Series.");var w,E},t.prototype.last=function(){var E,Z,n=null;try{for(var e=Ui(this),i=e.next();!i.done;i=e.next())n=i.value}catch(se){E={error:se}}finally{try{i&&!i.done&&(Z=e.return)&&Z.call(e)}finally{if(E)throw E.error}}if(null===n)throw new Error("Series.last: No values in Series.");return n},t.prototype.at=function(n){if(!this.none())return this.getRowByIndex(n)},t.prototype.head=function(n){if(!Wl(n))throw new Error("Expected 'numValues' parameter to 'Series.head' function to be a number.");if(0===n)return new t;var e=n<0?this.count()-Math.abs(n):n;return this.take(e)},t.prototype.tail=function(n){if(!Wl(n))throw new Error("Expected 'numValues' parameter to 'Series.tail' function to be a number.");if(0===n)return new t;var e=n>0?this.count()-n:Math.abs(n);return this.skip(e)},t.prototype.where=function(n){if(!oa(n))throw new Error("Expected 'predicate' parameter to 'Series.where' to be a function.");return this.filter(n)},t.prototype.filter=function(n){var e=this;if(!oa(n))throw new Error("Expected 'predicate' parameter to 'Series.filter' to be a function.");return new t(function(){return e.getContent(),{values:new h0(e.getContent().values,n),pairs:new h0(e.getContent().pairs,function(w){return n(w[1])})}})},t.prototype.forEach=function(n){if(!oa(n))throw new Error("Expected 'callback' parameter to 'Series.forEach' to be a function.");var Z,se,e=0;try{for(var i=Ui(this),w=i.next();!w.done;w=i.next())n(w.value,e++)}catch(ye){Z={error:ye}}finally{try{w&&!w.done&&(se=i.return)&&se.call(i)}finally{if(Z)throw Z.error}}return this},t.prototype.all=function(n){if(!oa(n))throw new Error("Expected 'predicate' parameter to 'Series.all' to be a function.");var Z,se,e=0;try{for(var i=Ui(this),w=i.next();!w.done;w=i.next()){if(!n(w.value))return!1;++e}}catch(ye){Z={error:ye}}finally{try{w&&!w.done&&(se=i.return)&&se.call(i)}finally{if(Z)throw Z.error}}return e>0},t.prototype.any=function(n){if(n&&!oa(n))throw new Error("Expected 'predicate' parameter to 'Series.any' to be a function.");var Z,se;if(!n)return!this[Symbol.iterator]().next().done;try{for(var e=Ui(this),i=e.next();!i.done;i=e.next())if(n(i.value))return!0}catch(ye){Z={error:ye}}finally{try{i&&!i.done&&(se=e.return)&&se.call(e)}finally{if(Z)throw Z.error}}return!1},t.prototype.none=function(n){if(n&&!oa(n))throw new Error("Expected 'predicate' parameter to 'Series.none' to be a function.");var Z,se;if(!n)return this[Symbol.iterator]().next().done;try{for(var e=Ui(this),i=e.next();!i.done;i=e.next())if(n(i.value))return!1}catch(ye){Z={error:ye}}finally{try{i&&!i.done&&(se=e.return)&&se.call(e)}finally{if(Z)throw Z.error}}return!0},t.prototype.startAt=function(n){var e=this;return new t(function(){var i=e.getIndex().getLessThan();return{index:new Qd(e.getContent().index,function(w){return i(w,n)}),pairs:new Qd(e.getContent().pairs,function(w){return i(w[0],n)})}})},t.prototype.endAt=function(n){var e=this;return new t(function(){var i=e.getIndex().getLessThanOrEqualTo();return{index:new $d(e.getContent().index,function(w){return i(w,n)}),pairs:new $d(e.getContent().pairs,function(w){return i(w[0],n)})}})},t.prototype.before=function(n){var e=this;return new t(function(){var i=e.getIndex().getLessThan();return{index:new $d(e.getContent().index,function(w){return i(w,n)}),pairs:new $d(e.getContent().pairs,function(w){return i(w[0],n)})}})},t.prototype.after=function(n){var e=this;return new t(function(){var i=e.getIndex().getLessThanOrEqualTo();return{index:new Qd(e.getContent().index,function(w){return i(w,n)}),pairs:new Qd(e.getContent().pairs,function(w){return i(w[0],n)})}})},t.prototype.between=function(n,e){return this.startAt(n).endAt(e)},t.prototype.toString=function(){for(var n=["__index__","__value__"],e=this.toPairs(),i=new(cS()),w=0;w<e.length;++w){for(var E=e[w],Z=0;Z<E.length;++Z)i.cell(n[Z],E[Z]);i.newRow()}return i.toString()},t.parseInt=function(n,e){if(null!=n){if(!Ws(n))throw new Error("Called Series.parseInts, expected all values in the series to be strings, instead found a '"+typeof n+"' at index "+e);return 0===n.length?void 0:parseInt(n)}},t.prototype.parseInts=function(){return this.select(t.parseInt)},t.parseFloat=function(n,e){if(null!=n){if(!Ws(n))throw new Error("Called Series.parseFloats, expected all values in the series to be strings, instead found a '"+typeof n+"' at index "+e);return 0===n.length?void 0:parseFloat(n)}},t.prototype.parseFloats=function(){return this.select(t.parseFloat)},t.parseDate=function(n,e,i){if(null!=n){if(!Ws(n))throw new Error("Called Series.parseDates, expected all values in the series to be strings, instead found a '"+typeof n+"' at index "+e);return 0===n.length?void 0:Yh(n,i).toDate()}},t.prototype.parseDates=function(n){if(n&&!Ws(n))throw new Error("Expected optional 'formatString' parameter to Series.parseDates to be a string (if specified).");return this.select(function(e,i){return t.parseDate(e,i,n)})},t.toString=function(n,e){if(void 0!==n)return null===n?null:e&&Xw(n)?Yh(n).format(e):e&&Wl(n)?HN()(n).format(e):n.toString()},t.prototype.toStrings=function(n){if(n&&!Ws(n))throw new Error("Expected optional 'formatString' parameter to Series.toStrings to be a string (if specified).");return this.select(function(e){return t.toString(e,n)})},t.prototype.bake=function(){return this.getContent().isBaked?this:new t({values:this.toArray(),pairs:this.toPairs(),baked:!0})},t.prototype.inflate=function(n){var e=this;if(n){if(!oa(n))throw new Error("Expected 'selector' parameter to Series.inflate to be a selector function.");return new Sl(function(){var i=e.getContent();return{values:new zc(i.values,n),index:i.index,pairs:new zc(i.pairs,function(w,E){return[w[0],n(w[1],E)]})}})}return new Sl(function(){var i=e.getContent();return{values:i.values,index:i.index,pairs:i.pairs}})},t.sum=function(n){return n.sum()},t.prototype.sum=function(){var E,Z,n=0;try{for(var e=Ui(this),i=e.next();!i.done;i=e.next()){var w=i.value;null!=w&&(n+=w)}}catch(se){E={error:se}}finally{try{i&&!i.done&&(Z=e.return)&&Z.call(e)}finally{if(E)throw E.error}}return n},t.average=function(n){return n.average()},t.prototype.average=function(){return this.mean()},t.mean=function(n){return n.mean()},t.prototype.mean=function(){var Z,se,n=0,e=0;try{for(var i=Ui(this),w=i.next();!w.done;w=i.next()){var E=w.value;null!=E&&(e+=1,n+=E)}}catch(ye){Z={error:ye}}finally{try{w&&!w.done&&(se=i.return)&&se.call(i)}finally{if(Z)throw Z.error}}return 0===e?0:n/e},t.median=function(n){return n.median()},t.prototype.median=function(){var n=this.filter(function(Z){return null!=Z}),e=n.count();if(0===e)return 0;var i=n.orderBy(function(Z){return Z}).toArray();return e%2==0?(i[e/2-1]+i[e/2])/2:i[Math.floor(e/2)]},t.mode=function(n){return n.mode()},t.prototype.mode=function(){if(!this.none()){var n=new Map;try{for(var e=Ui(this),i=e.next();!i.done;i=e.next()){var w=i.value;n.has(w)?n.set(w,n.get(w)+1):n.set(w,1)}}catch(ye){Z={error:ye}}finally{try{i&&!i.done&&(se=e.return)&&se.call(e)}finally{if(Z)throw Z.error}}var Z,se,E=Array.from(n.entries());return E.sort(function(ye,Ae){return Ae[1]-ye[1]}),E[0][0]}},t.prototype.sumOfSquares=function(){if(this.none())return[0,1];var Ke,ht,n=this.mean(),e=0,i=this.filter(function(wt){return null!=wt}),w=0;try{for(var E=Ui(i),Z=E.next();!Z.done;Z=E.next()){w+=1;var Ae=Z.value-n;e+=Ae*Ae}}catch(wt){Ke={error:wt}}finally{try{Z&&!Z.done&&(ht=E.return)&&ht.call(E)}finally{if(Ke)throw Ke.error}}return[e,w]},t.variance=function(n){return n.variance()},t.prototype.variance=function(){if(this.none())return 0;var n=Yb(this.sumOfSquares(),2);return n[0]/n[1]},t.std=function(n){return n.std()},t.prototype.std=function(){return this.none()?0:Math.sqrt(this.variance())},t.prototype.standardize=function(){if(this.none())return new t;var n=this.mean(),e=this.std();if(0===e)throw new Error("Can't standardize a series that has no variation.");return this.filter(function(w){return null!=w}).map(function(w){return(w-n)/e})},t.sampleVariance=function(n){return n.sampleVariance()},t.prototype.sampleVariance=function(){if(this.none())return 0;var n=Yb(this.sumOfSquares(),2);return n[0]/(n[1]-1)},t.sampleStd=function(n){return n.sampleStd()},t.prototype.sampleStd=function(){return this.none()?0:Math.sqrt(this.sampleVariance())},t.prototype.sampleStandardize=function(){if(this.none())return new t;var n=this.mean(),e=this.sampleStd();if(0===e)throw new Error("Can't standardize a series that has no variation.");return this.filter(function(w){return null!=w}).map(function(w){return(w-n)/e})},t.min=function(n){return n.min()},t.prototype.min=function(){var n,Z,se;try{for(var e=Ui(this),i=e.next();!i.done;i=e.next()){var w=i.value;null!=w&&(n=void 0===n?w:Math.min(n,w))}}catch(ye){Z={error:ye}}finally{try{i&&!i.done&&(se=e.return)&&se.call(e)}finally{if(Z)throw Z.error}}return void 0===n?0:n},t.max=function(n){return n.max()},t.prototype.max=function(){var n,Z,se;try{for(var e=Ui(this),i=e.next();!i.done;i=e.next()){var w=i.value;null!=w&&(n=void 0===n?w:Math.max(n,w))}}catch(ye){Z={error:ye}}finally{try{i&&!i.done&&(se=e.return)&&se.call(e)}finally{if(Z)throw Z.error}}return void 0===n?0:n},t.range=function(n){return n.range()},t.prototype.range=function(){return this.max()-this.min()},t.prototype.invert=function(){return this.select(function(n){return null==n?n:-n})},t.prototype.counter=function(n){return this.groupSequentialBy(n).selectMany(function(e,i){return n(e.first())?function S7(t,n){if(!Wl(t))throw new Error("Expect 'start' parameter to 'dataForge.range' function to be a number.");if(!Wl(n))throw new Error("Expect 'count' parameter to 'dataForge.range' function to be a number.");for(var e=[],i=0;i<n;++i)e.push(t+i);return new As(e)}(1,e.count()).withIndex(e.getIndex()).toPairs():function E7(t,n){for(var e=[],i=0;i<n;++i)e.push(t);return new As(e)}(0,e.count()).withIndex(e.getIndex()).toPairs()}).withIndex(function(e){return e[0]}).select(function(e){return e[1]})},t.prototype.reverse=function(){var n=this;return new t(function(){return{values:new f0(n.getContent().values),index:new f0(n.getContent().index),pairs:new f0(n.getContent().pairs)}})},t.prototype.distinct=function(n){var e=this;return new t(function(){return{values:new Xb(e.getContent().values,n),pairs:new Xb(e.getContent().pairs,function(i){return n&&n(i[1])||i[1]})}})},t.prototype.groupBy=function(n){var e=this;if(!oa(n))throw new Error("Expected 'selector' parameter to 'Series.groupBy' to be a selector function that determines the value to group the series by.");return new t(function(){var ht,wt,i=[],w={},E=0;try{for(var Z=Ui(e.getContent().pairs),se=Z.next();!se.done;se=Z.next()){var ye=se.value,Ae=n(ye[1],E);++E;var Ge=w[Ae];if(Ge)Ge.push(ye);else{var Ke=[];Ke.push(ye),i.push(Ke),w[Ae]=Ke}}}catch(an){ht={error:an}}finally{try{se&&!se.done&&(wt=Z.return)&&wt.call(Z)}finally{if(ht)throw ht.error}}return{values:i.map(function(an){return new t({pairs:an})})}})},t.prototype.groupSequentialBy=function(n){if(n){if(!oa(n))throw new Error("Expected 'selector' parameter to 'Series.groupSequentialBy' to be a selector function that determines the value to group the series by.")}else n=function(e){return e};return this.variableWindow(function(e,i){return n(e)===n(i)})},t.concat=function(n){if(!ql(n))throw new Error("Expected 'series' parameter to 'Series.concat' to be an array of series.");return new t(function(){var i=n.map(function(w){return w.getContent()});return{values:new Zb(i.map(function(w){return w.values})),pairs:new Zb(i.map(function(w){return w.pairs}))}})},t.prototype.concat=function(){for(var n=[],e=0;e<arguments.length;e++)n[e]=arguments[e];var Ge,Ke,ht,wt,i=[this];try{for(var w=Ui(n),E=w.next();!E.done;E=w.next()){var Z=E.value;if(ql(Z))try{for(var se=Ui(Z),ye=se.next();!ye.done;ye=se.next()){var Ae=ye.value;i.push(Ae)}}catch(an){ht={error:an}}finally{try{ye&&!ye.done&&(wt=se.return)&&wt.call(se)}finally{if(ht)throw ht.error}}else i.push(Z)}}catch(an){Ge={error:an}}finally{try{E&&!E.done&&(Ke=w.return)&&Ke.call(w)}finally{if(Ge)throw Ge.error}}return t.concat(i)},t.zip=function(n,e){var i=Array.from(n);if(0===i.length)return new t;var w=i[0];return w.none()?new t:new t(function(){var Z=i;return{index:w.getContent().index,values:new MS(Z.map(function(se){return se.getContent().values}),e)}})},t.prototype.zip=function(){for(var n=[],e=0;e<arguments.length;e++)n[e]=arguments[e];var i=n[n.length-1],w=[this].concat(n.slice(0,n.length-1));return t.zip(w,function(E){return i.apply(void 0,CS(E))})},t.prototype.orderBy=function(n){var e=this.getContent();return new PS({values:e.values,pairs:e.pairs,selector:n,direction:Xd.Ascending,parent:null})},t.prototype.orderByDescending=function(n){var e=this.getContent();return new PS({values:e.values,pairs:e.pairs,selector:n,direction:Xd.Descending,parent:null})},t.prototype.union=function(n,e){if(e&&!oa(e))throw new Error("Expected optional 'selector' parameter to 'Series.union' to be a selector function.");return this.concat(n).distinct(e)},t.prototype.intersection=function(n,e,i){if(e){if(!oa(e))throw new Error("Expected optional 'outerSelector' parameter to 'Series.intersection' to be a function.")}else e=function(E){return E};if(i){if(!oa(i))throw new Error("Expected optional 'innerSelector' parameter to 'Series.intersection' to be a function.")}else i=function(E){return E};return this.filter(function(E){var Z=e(E);return n.filter(function(se){return Z===i(se)}).any()})},t.prototype.except=function(n,e,i){if(e){if(!oa(e))throw new Error("Expected optional 'outerSelector' parameter to 'Series.except' to be a function.")}else e=function(E){return E};if(i){if(!oa(i))throw new Error("Expected optional 'innerSelector' parameter to 'Series.except' to be a function.")}else i=function(E){return E};return this.filter(function(E){var Z=e(E);return n.filter(function(se){return Z===i(se)}).none()})},t.prototype.join=function(n,e,i,w){if(!oa(e))throw new Error("Expected 'outerKeySelector' parameter of 'Series.join' to be a selector function.");if(!oa(i))throw new Error("Expected 'innerKeySelector' parameter of 'Series.join' to be a selector function.");if(!oa(w))throw new Error("Expected 'resultSelector' parameter of 'Series.join' to be a selector function.");var E=this;return new t(function(){var nr,yr,xr,Jr,Z=n.groupBy(i).toObject(function(ai){return i(ai.first())},function(ai){return ai}),ye=(E.getContent(),[]);try{for(var Ae=Ui(E),Ge=Ae.next();!Ge.done;Ge=Ae.next()){var Ke=Ge.value,wt=Z[e(Ke)];if(wt)try{for(var an=Ui(wt),Tn=an.next();!Tn.done;Tn=an.next())ye.push(w(Ke,Tn.value))}catch(ai){xr={error:ai}}finally{try{Tn&&!Tn.done&&(Jr=an.return)&&Jr.call(an)}finally{if(xr)throw xr.error}}}}catch(ai){nr={error:ai}}finally{try{Ge&&!Ge.done&&(yr=Ae.return)&&yr.call(Ae)}finally{if(nr)throw nr.error}}return{values:ye}})},t.prototype.joinOuter=function(n,e,i,w){if(!oa(e))throw new Error("Expected 'outerKeySelector' parameter of 'Series.joinOuter' to be a selector function.");if(!oa(i))throw new Error("Expected 'innerKeySelector' parameter of 'Series.joinOuter' to be a selector function.");if(!oa(w))throw new Error("Expected 'resultSelector' parameter of 'Series.joinOuter' to be a selector function.");var E=this,Z=E.except(n,e,i).select(function(Ae){return w(Ae,null)}).resetIndex(),se=n.except(E,i,e).select(function(Ae){return w(null,Ae)}).resetIndex(),ye=E.join(n,e,i,w);return Z.concat(ye).concat(se).resetIndex()},t.prototype.joinOuterLeft=function(n,e,i,w){if(!oa(e))throw new Error("Expected 'outerKeySelector' parameter of 'Series.joinOuterLeft' to be a selector function.");if(!oa(i))throw new Error("Expected 'innerKeySelector' parameter of 'Series.joinOuterLeft' to be a selector function.");if(!oa(w))throw new Error("Expected 'resultSelector' parameter of 'Series.joinOuterLeft' to be a selector function.");var Z=this.except(n,e,i).select(function(ye){return w(ye,null)}).resetIndex(),se=this.join(n,e,i,w);return Z.concat(se).resetIndex()},t.prototype.joinOuterRight=function(n,e,i,w){if(!oa(e))throw new Error("Expected 'outerKeySelector' parameter of 'Series.joinOuterRight' to be a selector function.");if(!oa(i))throw new Error("Expected 'innerKeySelector' parameter of 'Series.joinOuterRight' to be a selector function.");if(!oa(w))throw new Error("Expected 'resultSelector' parameter of 'Series.joinOuterRight' to be a selector function.");var Z=n.except(this,i,e).select(function(ye){return w(null,ye)}).resetIndex();return this.join(n,e,i,w).concat(Z).resetIndex()},t.prototype.truncateStrings=function(n){if(!Wl(n))throw new Error("Expected 'maxLength' parameter to 'Series.truncateStrings' to be a number.");return this.select(function(e){return Ws(e)&&e.length>n?e.substring(0,n):e})},t.prototype.round=function(n){if(void 0!==n){if(!Wl(n))throw new Error("Expected 'numDecimalPlaces' parameter to 'Series.round' to be a number.")}else n=2;return this.select(function(e){return Wl(e)?parseFloat(e.toFixed(n)):e})},t.prototype.insertPair=function(n){if(!ql(n))throw new Error("Expected 'pair' parameter to 'Series.insertPair' to be an array.");if(2!==n.length)throw new Error("Expected 'pair' parameter to 'Series.insertPair' to be an array with two elements. The first element is the index, the second is the value.");return new t({pairs:[n]}).concat(this)},t.prototype.appendPair=function(n){if(!ql(n))throw new Error("Expected 'pair' parameter to 'Series.appendPair' to be an array.");if(2!==n.length)throw new Error("Expected 'pair' parameter to 'Series.appendPair' to be an array with two elements. The first element is the index, the second is the value.");return this.concat(new t({pairs:[n]}))},t.prototype.remove=function(n){var e=this;return new t(function(){var i=e.getContent();return{pairs:new h0(i.pairs,function(w){return w[0]!==n})}})},t.prototype.fillGaps=function(n,e){if(!oa(n))throw new Error("Expected 'comparer' parameter to 'Series.fillGaps' to be a comparer function that compares two values and returns a boolean.");if(!oa(e))throw new Error("Expected 'generator' parameter to 'Series.fillGaps' to be a generator function that takes two values and returns an array of generated pairs to span the gap.");return this.rollingWindow(2).selectMany(function(i){var w=i.toPairs(),E=w[0],Z=w[1];if(!n(E,Z))return[E];var se=e(E,Z);if(!ql(se))throw new Error("Expected return from 'generator' parameter to 'Series.fillGaps' to be an array of pairs, instead got a "+typeof se);return[E].concat(se)}).withIndex(function(i){return i[0]}).select(function(i){return i[1]}).concat(this.tail(1))},t.prototype.defaultIfEmpty=function(n){if(this.none()){if(n instanceof t)return n;if(ql(n))return new t(n);throw new Error("Expected 'defaultSequence' parameter to 'Series.defaultIfEmpty' to be an array or a series.")}return this},t.prototype.detectTypes=function(){var n=this;return new Sl(function(){var e=n.count(),i=n.select(function(w){var E=typeof w;return"object"===E&&Xw(w)&&(E="date"),E}).aggregate({},function(w,E){var Z=w[E];return Z||(w[E]=Z={count:0}),++Z.count,w});return{columnNames:["Type","Frequency"],rows:Object.keys(i).map(function(w){return[w,i[w].count/e*100]})}})},t.prototype.detectValues=function(){var n=this;return new Sl(function(){var e=n.count(),i=n.aggregate(new Map,function(w,E){var Z=w.get(E);return Z||w.set(E,Z={count:0,value:E}),++Z.count,w});return{columnNames:["Value","Frequency"],rows:Array.from(i.keys()).map(function(w){var E=i.get(w);return[E.value,E.count/e*100]})}})},t.prototype.bucket=function(n){if(console.warn("Series.bucket is deprecated and will be removed in the future."),!Wl(n))throw new Error("Expected 'numBuckets' parameter to 'Series.bucket' to be a number.");if(this.none())return new Sl;var e=this,i=e.min(),Z=(e.max()-i)/(n-1);return e.select(function(se){var ye=Math.floor((se-i)/Z),Ae=ye*Z+i;return{Value:se,Bucket:ye,Min:Ae,Mid:Ae+.5*Z,Max:Ae+Z}}).inflate()},t.prototype.frequency=function(n){var e=this;return this.none()?new Sl:new Sl(function(){var Ke,ht,i=e,w=n&&n.captureValues||!1,E=Number.MAX_VALUE,Z=Number.MIN_VALUE,se=0;try{for(var ye=Ui(i),Ae=ye.next();!Ae.done;Ae=ye.next()){var Ge=Ae.value;E=Math.min(Ge,E),Z=Math.max(Ge,Z),se+=1}}catch(mo){ma={error:mo}}finally{try{Ae&&!Ae.done&&(ia=ye.return)&&ia.call(ye)}finally{if(ma)throw ma.error}}var Tn,wt=n&&n.interval,an=(ht=n&&void 0!==n.upper?n.upper:Z)-(Ke=n&&void 0!==n.lower?n.lower:E);se<(Tn=void 0!==wt?Math.ceil(an/wt):10)&&(Tn=se),void 0===wt&&(wt=an/(Tn-1));for(var $n=new Array(Tn),nr=0;nr<Tn;++nr){var yr=Ke+nr*wt;$n[nr]={lower:yr,upper:yr+wt,count:0,proportion:0,cumulative:0},w&&($n[nr].values=[])}var xr={upper:Ke,count:0,proportion:0,cumulative:0};w&&(xr.values=[]);var Jr={lower:ht,count:0,proportion:0,cumulative:0};w&&(Jr.values=[]);try{for(var ai=Ui(i),zi=ai.next();!zi.done;zi=ai.next()){var Ki=void 0;(Ki=(Ge=zi.value)<Ke?xr:Ge>ht?Jr:$n[nr=Math.floor((Ge-Ke)/wt)]).count+=1,w&&Ki.values.push(Ge)}}catch(mo){Fa={error:mo}}finally{try{zi&&!zi.done&&(Jo=ai.return)&&Jo.call(ai)}finally{if(Fa)throw Fa.error}}var ma,ia,Fa,Jo,Yo,Wo,ta=0;xr.count>0&&$n.unshift(xr),Jr.count>0&&$n.push(Jr);try{for(var _a=Ui($n),Ta=_a.next();!Ta.done;Ta=_a.next())(Ki=Ta.value).proportion=Ki.count/se,Ki.cumulative=ta+=Ki.proportion}catch(mo){Yo={error:mo}}finally{try{Ta&&!Ta.done&&(Wo=_a.return)&&Wo.call(_a)}finally{if(Yo)throw Yo.error}}return{values:$n}})},t.prototype.getTypeCode=function(){return"series"},t.defaultCountIterable=new Zw,t.defaultEmptyIterable=new kS,t}(),PS=function(t){function n(e){for(var i=this,w=[],E=[],Z=0,se=e.parent,ye=[];null!==se;)ye.push(se),se=se.config.parent;ye.reverse();try{for(var Ae=Ui(ye),Ge=Ae.next();!Ge.done;Ge=Ae.next()){var ht=Ge.value.config;w.push(n.makeSortSpec(Z,ht.selector,ht.direction)),E.push(n.makeSortSpec(Z,n.makePairsSelector(ht.selector),ht.direction)),++Z}}catch(Tn){wt={error:Tn}}finally{try{Ge&&!Ge.done&&(an=Ae.return)&&an.call(Ae)}finally{if(wt)throw wt.error}}return w.push(n.makeSortSpec(Z,e.selector,e.direction)),E.push(n.makeSortSpec(Z,n.makePairsSelector(e.selector),e.direction)),(i=t.call(this,{values:new Qb(e.values,w),pairs:new Qb(e.pairs,E)})||this).config=e,i;var wt,an}return Yw(n,t),n.makeSortSpec=function(e,i,w){return{sortLevel:e,selector:i,direction:w}},n.makePairsSelector=function(e){return function(i,w){return e(i[1],w)}},n.prototype.thenBy=function(e){return new n({values:this.config.values,pairs:this.config.pairs,selector:e,direction:Xd.Ascending,parent:this})},n.prototype.thenByDescending=function(e){return new n({values:this.config.values,pairs:this.config.pairs,selector:e,direction:Xd.Descending,parent:this})},n}(As),LS=function(t){function n(e){return t.call(this,e)||this}return Yw(n,t),n.prototype.getType=function(){return this._type||(this._type=this.any()?SS(this.first()):"empty"),this._type},n.prototype.getLessThan=function(){switch(this.getType()){case"date":return function(e,i){return Yh(e).isBefore(i)};case"string":case"number":return function(e,i){return e<i};case"empty":return function(){return!0};default:throw new Error("No less than operation available for type: "+this.getType())}},n.prototype.getLessThanOrEqualTo=function(){var e=this;return function(i,w){return!e.getGreaterThan()(i,w)}},n.prototype.getGreaterThan=function(){switch(this.getType()){case"date":return function(e,i){return Yh(e).isAfter(i)};case"string":case"number":return function(e,i){return e>i};case"empty":return function(){return!0};default:throw new Error("No greater than operation available for type: "+this.getType())}},n}(As);function eC(t,n){return t(n={exports:{}},n.exports),n.exports}var A7=function(n){return n instanceof Buffer},M7=eC(function(t){t.exports="function"==typeof Object.create?function(e,i){e.super_=i,e.prototype=Object.create(i.prototype,{constructor:{value:e,enumerable:!1,writable:!0,configurable:!0}})}:function(e,i){e.super_=i;var w=function(){};w.prototype=i.prototype,e.prototype=new w,e.prototype.constructor=e}}),T7=eC(function(t){try{if("function"!=typeof du.inherits)throw"";t.exports=du.inherits}catch{t.exports=M7}}),du=eC(function(t,n){var e=Object.getOwnPropertyDescriptors||function(Fi){for(var aa=Object.keys(Fi),Ka={},go=0;go<aa.length;go++)Ka[aa[go]]=Object.getOwnPropertyDescriptor(Fi,aa[go]);return Ka},i=/%[sdj%]/g;n.format=function(di){if(!ai(di)){for(var Fi=[],aa=0;aa<arguments.length;aa++)Fi.push(Z(arguments[aa]));return Fi.join(" ")}aa=1;for(var Ka=arguments,go=Ka.length,To=String(di).replace(i,function(ss){if("%%"===ss)return"%";if(aa>=go)return ss;switch(ss){case"%s":return String(Ka[aa++]);case"%d":return Number(Ka[aa++]);case"%j":try{return JSON.stringify(Ka[aa++])}catch{return"[Circular]"}default:return ss}}),Do=Ka[aa];aa<go;Do=Ka[++aa])yr(Do)||!_a(Do)?To+=" "+Do:To+=" "+Z(Do);return To},n.deprecate=function(di,Fi){if(typeof process<"u"&&!0===process.noDeprecation)return di;if(typeof process>"u")return function(){return n.deprecate(di,Fi).apply(this,arguments)};var aa=!1;return function Ka(){if(!aa){if(process.throwDeprecation)throw new Error(Fi);process.traceDeprecation?console.trace(Fi):console.error(Fi),aa=!0}return di.apply(this,arguments)}};var E,w={};function Z(di,Fi){var aa={seen:[],stylize:ye};return arguments.length>=3&&(aa.depth=arguments[2]),arguments.length>=4&&(aa.colors=arguments[3]),nr(Fi)?aa.showHidden=Fi:Fi&&n._extend(aa,Fi),Ki(aa.showHidden)&&(aa.showHidden=!1),Ki(aa.depth)&&(aa.depth=2),Ki(aa.colors)&&(aa.colors=!1),Ki(aa.customInspect)&&(aa.customInspect=!0),aa.colors&&(aa.stylize=se),Ge(aa,di,aa.depth)}function se(di,Fi){var aa=Z.styles[Fi];return aa?"\x1b["+Z.colors[aa][0]+"m"+di+"\x1b["+Z.colors[aa][1]+"m":di}function ye(di,Fi){return di}function Ge(di,Fi,aa){if(di.customInspect&&Fi&&ia(Fi.inspect)&&Fi.inspect!==n.inspect&&(!Fi.constructor||Fi.constructor.prototype!==Fi)){var Ka=Fi.inspect(aa,di);return ai(Ka)||(Ka=Ge(di,Ka,aa)),Ka}var go=function Ke(di,Fi){if(Ki(Fi))return di.stylize("undefined","undefined");if(ai(Fi)){var aa="'"+JSON.stringify(Fi).replace(/^"|"$/g,"").replace(/'/g,"\\'").replace(/\\"/g,'"')+"'";return di.stylize(aa,"string")}return Jr(Fi)?di.stylize(""+Fi,"number"):nr(Fi)?di.stylize(""+Fi,"boolean"):yr(Fi)?di.stylize("null","null"):void 0}(di,Fi);if(go)return go;var To=Object.keys(Fi),Do=function Ae(di){var Fi={};return di.forEach(function(aa,Ka){Fi[aa]=!0}),Fi}(To);if(di.showHidden&&(To=Object.getOwnPropertyNames(Fi)),ma(Fi)&&(To.indexOf("message")>=0||To.indexOf("description")>=0))return ht(Fi);if(0===To.length){if(ia(Fi))return di.stylize("[Function"+(Fi.name?": "+Fi.name:"")+"]","special");if(ta(Fi))return di.stylize(RegExp.prototype.toString.call(Fi),"regexp");if(Ta(Fi))return di.stylize(Date.prototype.toString.call(Fi),"date");if(ma(Fi))return ht(Fi)}var Bs,_s="",ko=!1,Ou=["{","}"];return $n(Fi)&&(ko=!0,Ou=["[","]"]),ia(Fi)&&(_s=" [Function"+(Fi.name?": "+Fi.name:"")+"]"),ta(Fi)&&(_s=" "+RegExp.prototype.toString.call(Fi)),Ta(Fi)&&(_s=" "+Date.prototype.toUTCString.call(Fi)),ma(Fi)&&(_s=" "+ht(Fi)),0!==To.length||ko&&0!=Fi.length?aa<0?ta(Fi)?di.stylize(RegExp.prototype.toString.call(Fi),"regexp"):di.stylize("[Object]","special"):(di.seen.push(Fi),Bs=ko?function wt(di,Fi,aa,Ka,go){for(var To=[],Do=0,ss=Fi.length;Do<ss;++Do)Zo(Fi,String(Do))?To.push(an(di,Fi,aa,Ka,String(Do),!0)):To.push("");return go.forEach(function(_s){_s.match(/^\d+$/)||To.push(an(di,Fi,aa,Ka,_s,!0))}),To}(di,Fi,aa,Do,To):To.map(function(ku){return an(di,Fi,aa,Do,ku,ko)}),di.seen.pop(),function Tn(di,Fi,aa){var Ka=di.reduce(function(go,To){return To.indexOf("\n"),go+To.replace(/\u001b\[\d\d?m/g,"").length+1},0);return Ka>60?aa[0]+(""===Fi?"":Fi+"\n ")+" "+di.join(",\n  ")+" "+aa[1]:aa[0]+Fi+" "+di.join(", ")+" "+aa[1]}(Bs,_s,Ou)):Ou[0]+_s+Ou[1]}function ht(di){return"["+Error.prototype.toString.call(di)+"]"}function an(di,Fi,aa,Ka,go,To){var Do,ss,_s;if((_s=Object.getOwnPropertyDescriptor(Fi,go)||{value:Fi[go]}).get?ss=di.stylize(_s.set?"[Getter/Setter]":"[Getter]","special"):_s.set&&(ss=di.stylize("[Setter]","special")),Zo(Ka,go)||(Do="["+go+"]"),ss||(di.seen.indexOf(_s.value)<0?(ss=yr(aa)?Ge(di,_s.value,null):Ge(di,_s.value,aa-1)).indexOf("\n")>-1&&(ss=To?ss.split("\n").map(function(ko){return"  "+ko}).join("\n").substr(2):"\n"+ss.split("\n").map(function(ko){return"   "+ko}).join("\n")):ss=di.stylize("[Circular]","special")),Ki(Do)){if(To&&go.match(/^\d+$/))return ss;(Do=JSON.stringify(""+go)).match(/^"([a-zA-Z_][a-zA-Z_0-9]*)"$/)?(Do=Do.substr(1,Do.length-2),Do=di.stylize(Do,"name")):(Do=Do.replace(/'/g,"\\'").replace(/\\"/g,'"').replace(/(^"|"$)/g,"'"),Do=di.stylize(Do,"string"))}return Do+": "+ss}function $n(di){return Array.isArray(di)}function nr(di){return"boolean"==typeof di}function yr(di){return null===di}function Jr(di){return"number"==typeof di}function ai(di){return"string"==typeof di}function Ki(di){return void 0===di}function ta(di){return _a(di)&&"[object RegExp]"===Jo(di)}function _a(di){return"object"==typeof di&&null!==di}function Ta(di){return _a(di)&&"[object Date]"===Jo(di)}function ma(di){return _a(di)&&("[object Error]"===Jo(di)||di instanceof Error)}function ia(di){return"function"==typeof di}function Jo(di){return Object.prototype.toString.call(di)}function Yo(di){return di<10?"0"+di.toString(10):di.toString(10)}n.debuglog=function(di){if(Ki(E)&&(E=process.env.NODE_DEBUG||""),di=di.toUpperCase(),!w[di])if(new RegExp("\\b"+di+"\\b","i").test(E)){var Fi=process.pid;w[di]=function(){var aa=n.format.apply(n,arguments);console.error("%s %d: %s",di,Fi,aa)}}else w[di]=function(){};return w[di]},n.inspect=Z,Z.colors={bold:[1,22],italic:[3,23],underline:[4,24],inverse:[7,27],white:[37,39],grey:[90,39],black:[30,39],blue:[34,39],cyan:[36,39],green:[32,39],magenta:[35,39],red:[31,39],yellow:[33,39]},Z.styles={special:"cyan",number:"yellow",boolean:"yellow",undefined:"grey",null:"bold",string:"green",date:"magenta",regexp:"red"},n.isArray=$n,n.isBoolean=nr,n.isNull=yr,n.isNullOrUndefined=function xr(di){return null==di},n.isNumber=Jr,n.isString=ai,n.isSymbol=function zi(di){return"symbol"==typeof di},n.isUndefined=Ki,n.isRegExp=ta,n.isObject=_a,n.isDate=Ta,n.isError=ma,n.isFunction=ia,n.isPrimitive=function Fa(di){return null===di||"boolean"==typeof di||"number"==typeof di||"string"==typeof di||"symbol"==typeof di||typeof di>"u"},n.isBuffer=A7;var Wo=["Jan","Feb","Mar","Apr","May","Jun","Jul","Aug","Sep","Oct","Nov","Dec"];function mo(){var di=new Date,Fi=[Yo(di.getHours()),Yo(di.getMinutes()),Yo(di.getSeconds())].join(":");return[di.getDate(),Wo[di.getMonth()],Fi].join(" ")}function Zo(di,Fi){return Object.prototype.hasOwnProperty.call(di,Fi)}n.log=function(){console.log("%s - %s",mo(),n.format.apply(n,arguments))},n.inherits=T7,n._extend=function(di,Fi){if(!Fi||!_a(Fi))return di;for(var aa=Object.keys(Fi),Ka=aa.length;Ka--;)di[aa[Ka]]=Fi[aa[Ka]];return di};var ms=typeof Symbol<"u"?Symbol("util.promisify.custom"):void 0;function wl(di,Fi){if(!di){var aa=new Error("Promise was rejected with a falsy value");aa.reason=di,di=aa}return Fi(di)}n.promisify=function(Fi){if("function"!=typeof Fi)throw new TypeError('The "original" argument must be of type Function');if(ms&&Fi[ms]){var aa;if("function"!=typeof(aa=Fi[ms]))throw new TypeError('The "util.promisify.custom" argument must be of type Function');return Object.defineProperty(aa,ms,{value:aa,enumerable:!1,writable:!1,configurable:!0}),aa}function aa(){for(var Ka,go,To=new Promise(function(_s,ko){Ka=_s,go=ko}),Do=[],ss=0;ss<arguments.length;ss++)Do.push(arguments[ss]);Do.push(function(_s,ko){_s?go(_s):Ka(ko)});try{Fi.apply(this,Do)}catch(_s){go(_s)}return To}return Object.setPrototypeOf(aa,Object.getPrototypeOf(Fi)),ms&&Object.defineProperty(aa,ms,{value:aa,enumerable:!1,writable:!1,configurable:!0}),Object.defineProperties(aa,e(Fi))},n.promisify.custom=ms,n.callbackify=function Cl(di){if("function"!=typeof di)throw new TypeError('The "original" argument must be of type Function');function Fi(){for(var aa=[],Ka=0;Ka<arguments.length;Ka++)aa.push(arguments[Ka]);var go=aa.pop();if("function"!=typeof go)throw new TypeError("The last argument must be of type Function");var To=this,Do=function(){return go.apply(To,arguments)};di.apply(this,aa).then(function(ss){process.nextTick(Do,null,ss)},function(ss){process.nextTick(wl,ss,Do)})}return Object.setPrototypeOf(Fi,Object.getPrototypeOf(di)),Object.defineProperties(Fi,e(di)),Fi}}),D7=du.isFunction;function IS(t){if(!Ws(t))throw new Error("Expected 'jsonTextString' parameter to 'dataForge.fromJSON' to be a string containing data encoded in the JSON format.");return new Sl({values:JSON.parse(t)})}function Lm(t,n){if(!Ws(t))throw new Error("Expected 'csvTextString' parameter to 'dataForge.fromCSV' to be a string containing data encoded in the CSV format.");if(n){if(!nc(n))throw new Error("Expected 'config' parameter to 'dataForge.fromCSV' to be an object with CSV parsing configuration options.");if(n.columnNames){if(!D7(n.columnNames[Symbol.iterator])&&!ql(n.columnNames))throw new Error("Expect 'columnNames' field of 'config' parameter to DataForge.fromCSV to be an array or iterable of strings that specifies column names.");try{for(var e=Ui(n.columnNames),i=e.next();!i.done;i=e.next())if(!Ws(i.value))throw new Error("Expect 'columnNames' field of 'config' parameter to DataForge.fromCSV to be an array of strings that specify column names.")}catch(Ge){ye={error:Ge}}finally{try{i&&!i.done&&(Ae=e.return)&&Ae.call(e)}finally{if(ye)throw ye.error}}}void 0===n.skipEmptyLines&&((n=Object.assign({},n)).skipEmptyLines=!0)}else n={skipEmptyLines:!0};var se,ye,Ae,Z=vS().parse(t,n).data;return 0===Z.length?new Sl:(Z=Z.map(function(Ge){return Ge.map(function(Ke){return Ws(Ke)?Ke.trim():Ke})}),se=n&&n.columnNames?n.columnNames:Z.shift(),new Sl({rows:Z,columnNames:se}))}Yh.extend(wS);class RS{constructor(){this._primaryIDs="Unique identifier",this._geneNames="",this._foldChange="Difference: WT/KD",this._transformFC=!1,this._significant="p-value: WT/KD",this._transformSignificant=!1,this._comparison="Comparison",this._comparisonSelect="",this._accession="Protein",this._position="Position",this._positionPeptide="Position in peptide",this._peptideSequence="Phospho (STY) Probabilities",this._score="Localization prob",this._sequence="Sequence window"}get sequence(){return this._sequence}set sequence(n){this._sequence=n}get accession(){return this._accession}set accession(n){this._accession=n}get position(){return this._position}set position(n){this._position=n}get positionPeptide(){return this._positionPeptide}set positionPeptide(n){this._positionPeptide=n}get peptideSequence(){return this._peptideSequence}set peptideSequence(n){this._peptideSequence=n}get score(){return this._score}set score(n){this._score=n}get comparisonSelect(){return this._comparisonSelect}set comparisonSelect(n){this._comparisonSelect=n}get primaryIDs(){return this._primaryIDs}set primaryIDs(n){this._primaryIDs=n}get geneNames(){return this._geneNames}set geneNames(n){this._geneNames=n}get foldChange(){return this._foldChange}set foldChange(n){this._foldChange=n}get transformFC(){return this._transformFC}set transformFC(n){this._transformFC=n}get significant(){return this._significant}set significant(n){this._significant=n}get transformSignificant(){return this._transformSignificant}set transformSignificant(n){this._transformSignificant=n}get comparison(){return this._comparison}set comparison(n){this._comparison=n}restore(n){for(const e in n)this[e]=n[e]}}class OS{constructor(){this._primaryIDs="T: Unique identifier",this._samples=[]}get primaryIDs(){return this._primaryIDs}set primaryIDs(n){this._primaryIDs=n}get samples(){return this._samples}set samples(n){this._samples=n}restore(n){for(const e in n)this[e]=n[e]}}class Im{constructor(n,e,i,w){this.df=new Sl,this.filename="",this.other={},this.originalFile="",n&&(this.df=n),e&&(this.filename=e),i&&(this.originalFile=i),this.other=w}}class t_{constructor(){this.title="",this.projectDescription="",this.organisms=[{name:""}],this.organismParts=[{name:""}],this.cellTypes=[{name:""}],this.diseases=[{name:""}],this.sampleProcessingProtocol="",this.dataProcessingProtocol="",this.identifiedPTMStrings=[{name:""}],this.instruments=[{cvLabel:"MS",name:""}],this.msMethods=[{name:""}],this.projectTags=[{name:""}],this.quantificationMethods=[{name:""}],this.species=[{name:""}],this.sampleAnnotations={},this._links={datasetFtpUrl:{href:""},files:{href:""},self:{href:""}},this.affiliations=[{name:""}],this.hasLink=!1,this.authors=[],this.accession="",this.softwares=[{name:""}]}}function FS(...t){const n=Lt(t),{args:e,keys:i}=ZT(t),w=new z(E=>{const{length:Z}=e;if(!Z)return void E.complete();const se=new Array(Z);let ye=Z,Ae=Z;for(let Ge=0;Ge<Z;Ge++){let Ke=!1;Rn(e[Ge]).subscribe(G(E,ht=>{Ke||(Ke=!0,Ae--),se[Ge]=ht},()=>ye--,void 0,()=>{(!ye||!Ke)&&(Ae||E.next(i?$T(i,se):se),E.complete())}))}});return n?w.pipe(uw(n)):w}let BS=(()=>{class t{constructor(e,i){this._renderer=e,this._elementRef=i,this.onChange=w=>{},this.onTouched=()=>{}}setProperty(e,i){this._renderer.setProperty(this._elementRef.nativeElement,e,i)}registerOnTouched(e){this.onTouched=e}registerOnChange(e){this.onChange=e}setDisabledState(e){this.setProperty("disabled",e)}}return t.\u0275fac=function(e){return new(e||t)(Un(zu),Un(Cs))},t.\u0275dir=la({type:t}),t})(),Rm=(()=>{class t extends BS{}return t.\u0275fac=function(){let n;return function(i){return(n||(n=Za(t)))(i||t)}}(),t.\u0275dir=la({type:t,features:[bl]}),t})();const th=new ka("NgValueAccessor"),P7={provide:th,useExisting:Tr(()=>xd),multi:!0};let xd=(()=>{class t extends Rm{writeValue(e){this.setProperty("checked",e)}}return t.\u0275fac=function(){let n;return function(i){return(n||(n=Za(t)))(i||t)}}(),t.\u0275dir=la({type:t,selectors:[["input","type","checkbox","formControlName",""],["input","type","checkbox","formControl",""],["input","type","checkbox","ngModel",""]],hostBindings:function(e,i){1&e&&sr("change",function(E){return i.onChange(E.target.checked)})("blur",function(){return i.onTouched()})},features:[Ul([P7]),bl]}),t})();const L7={provide:th,useExisting:Tr(()=>Tc),multi:!0},R7=new ka("CompositionEventMode");let Tc=(()=>{class t extends BS{constructor(e,i,w){super(e,i),this._compositionMode=w,this._composing=!1,null==this._compositionMode&&(this._compositionMode=!function I7(){const t=Kh()?Kh().getUserAgent():"";return/android (\d+)/.test(t.toLowerCase())}())}writeValue(e){this.setProperty("value",e??"")}_handleInput(e){(!this._compositionMode||this._compositionMode&&!this._composing)&&this.onChange(e)}_compositionStart(){this._composing=!0}_compositionEnd(e){this._composing=!1,this._compositionMode&&this.onChange(e)}}return t.\u0275fac=function(e){return new(e||t)(Un(zu),Un(Cs),Un(R7,8))},t.\u0275dir=la({type:t,selectors:[["input","formControlName","",3,"type","checkbox"],["textarea","formControlName",""],["input","formControl","",3,"type","checkbox"],["textarea","formControl",""],["input","ngModel","",3,"type","checkbox"],["textarea","ngModel",""],["","ngDefaultControl",""]],hostBindings:function(e,i){1&e&&sr("input",function(E){return i._handleInput(E.target.value)})("blur",function(){return i.onTouched()})("compositionstart",function(){return i._compositionStart()})("compositionend",function(E){return i._compositionEnd(E.target.value)})},features:[Ul([L7]),bl]}),t})();function Sp(t){return null==t||("string"==typeof t||Array.isArray(t))&&0===t.length}function NS(t){return null!=t&&"number"==typeof t.length}const Hc=new ka("NgValidators"),Ep=new ka("NgAsyncValidators"),F7=/^(?=.{1,254}$)(?=.{1,64}@)[a-zA-Z0-9!#$%&'*+/=?^_`{|}~-]+(?:\.[a-zA-Z0-9!#$%&'*+/=?^_`{|}~-]+)*@[a-zA-Z0-9](?:[a-zA-Z0-9-]{0,61}[a-zA-Z0-9])?(?:\.[a-zA-Z0-9](?:[a-zA-Z0-9-]{0,61}[a-zA-Z0-9])?)*$/;class zS{static min(n){return HS(n)}static max(n){return function jS(t){return n=>{if(Sp(n.value)||Sp(t))return null;const e=parseFloat(n.value);return!isNaN(e)&&e>t?{max:{max:t,actual:n.value}}:null}}(n)}static required(n){return function VS(t){return Sp(t.value)?{required:!0}:null}(n)}static requiredTrue(n){return function GS(t){return!0===t.value?null:{required:!0}}(n)}static email(n){return function US(t){return Sp(t.value)||F7.test(t.value)?null:{email:!0}}(n)}static minLength(n){return function WS(t){return n=>Sp(n.value)||!NS(n.value)?null:n.value.length<t?{minlength:{requiredLength:t,actualLength:n.value.length}}:null}(n)}static maxLength(n){return function qS(t){return n=>NS(n.value)&&n.value.length>t?{maxlength:{requiredLength:t,actualLength:n.value.length}}:null}(n)}static pattern(n){return function KS(t){if(!t)return n_;let n,e;return"string"==typeof t?(e="","^"!==t.charAt(0)&&(e+="^"),e+=t,"$"!==t.charAt(t.length-1)&&(e+="$"),n=new RegExp(e)):(e=t.toString(),n=t),i=>{if(Sp(i.value))return null;const w=i.value;return n.test(w)?null:{pattern:{requiredPattern:e,actualValue:w}}}}(n)}static nullValidator(n){return null}static compose(n){return QS(n)}static composeAsync(n){return e5(n)}}function HS(t){return n=>{if(Sp(n.value)||Sp(t))return null;const e=parseFloat(n.value);return!isNaN(e)&&e<t?{min:{min:t,actual:n.value}}:null}}function n_(t){return null}function JS(t){return null!=t}function YS(t){return Ty(t)?jn(t):t}function ZS(t){let n={};return t.forEach(e=>{n=null!=e?{...n,...e}:n}),0===Object.keys(n).length?null:n}function $S(t,n){return n.map(e=>e(t))}function XS(t){return t.map(n=>function B7(t){return!t.validate}(n)?n:e=>n.validate(e))}function QS(t){if(!t)return null;const n=t.filter(JS);return 0==n.length?null:function(e){return ZS($S(e,n))}}function tC(t){return null!=t?QS(XS(t)):null}function e5(t){if(!t)return null;const n=t.filter(JS);return 0==n.length?null:function(e){return FS($S(e,n).map(YS)).pipe(oe(ZS))}}function nC(t){return null!=t?e5(XS(t)):null}function t5(t,n){return null===t?[n]:Array.isArray(t)?[...t,n]:[t,n]}function n5(t){return t._rawValidators}function r5(t){return t._rawAsyncValidators}function rC(t){return t?Array.isArray(t)?t:[t]:[]}function r_(t,n){return Array.isArray(t)?t.includes(n):t===n}function i5(t,n){const e=rC(n);return rC(t).forEach(w=>{r_(e,w)||e.push(w)}),e}function a5(t,n){return rC(n).filter(e=>!r_(t,e))}class o5{constructor(){this._rawValidators=[],this._rawAsyncValidators=[],this._onDestroyCallbacks=[]}get value(){return this.control?this.control.value:null}get valid(){return this.control?this.control.valid:null}get invalid(){return this.control?this.control.invalid:null}get pending(){return this.control?this.control.pending:null}get disabled(){return this.control?this.control.disabled:null}get enabled(){return this.control?this.control.enabled:null}get errors(){return this.control?this.control.errors:null}get pristine(){return this.control?this.control.pristine:null}get dirty(){return this.control?this.control.dirty:null}get touched(){return this.control?this.control.touched:null}get status(){return this.control?this.control.status:null}get untouched(){return this.control?this.control.untouched:null}get statusChanges(){return this.control?this.control.statusChanges:null}get valueChanges(){return this.control?this.control.valueChanges:null}get path(){return null}_setValidators(n){this._rawValidators=n||[],this._composedValidatorFn=tC(this._rawValidators)}_setAsyncValidators(n){this._rawAsyncValidators=n||[],this._composedAsyncValidatorFn=nC(this._rawAsyncValidators)}get validator(){return this._composedValidatorFn||null}get asyncValidator(){return this._composedAsyncValidatorFn||null}_registerOnDestroy(n){this._onDestroyCallbacks.push(n)}_invokeOnDestroyCallbacks(){this._onDestroyCallbacks.forEach(n=>n()),this._onDestroyCallbacks=[]}reset(n){this.control&&this.control.reset(n)}hasError(n,e){return!!this.control&&this.control.hasError(n,e)}getError(n,e){return this.control?this.control.getError(n,e):null}}class ld extends o5{get formDirective(){return null}get path(){return null}}class Pp extends o5{constructor(){super(...arguments),this._parent=null,this.name=null,this.valueAccessor=null}}class s5{constructor(n){this._cd=n}get isTouched(){return!!this._cd?.control?.touched}get isUntouched(){return!!this._cd?.control?.untouched}get isPristine(){return!!this._cd?.control?.pristine}get isDirty(){return!!this._cd?.control?.dirty}get isValid(){return!!this._cd?.control?.valid}get isInvalid(){return!!this._cd?.control?.invalid}get isPending(){return!!this._cd?.control?.pending}get isSubmitted(){return!!this._cd?.submitted}}let Iu=(()=>{class t extends s5{constructor(e){super(e)}}return t.\u0275fac=function(e){return new(e||t)(Un(Pp,2))},t.\u0275dir=la({type:t,selectors:[["","formControlName",""],["","ngModel",""],["","formControl",""]],hostVars:14,hostBindings:function(e,i){2&e&&Il("ng-untouched",i.isUntouched)("ng-touched",i.isTouched)("ng-pristine",i.isPristine)("ng-dirty",i.isDirty)("ng-valid",i.isValid)("ng-invalid",i.isInvalid)("ng-pending",i.isPending)},features:[bl]}),t})(),Ld=(()=>{class t extends s5{constructor(e){super(e)}}return t.\u0275fac=function(e){return new(e||t)(Un(ld,10))},t.\u0275dir=la({type:t,selectors:[["","formGroupName",""],["","formArrayName",""],["","ngModelGroup",""],["","formGroup",""],["form",3,"ngNoForm",""],["","ngForm",""]],hostVars:16,hostBindings:function(e,i){2&e&&Il("ng-untouched",i.isUntouched)("ng-touched",i.isTouched)("ng-pristine",i.isPristine)("ng-dirty",i.isDirty)("ng-valid",i.isValid)("ng-invalid",i.isInvalid)("ng-pending",i.isPending)("ng-submitted",i.isSubmitted)},features:[bl]}),t})();const cv="VALID",a_="INVALID",m0="PENDING",dv="DISABLED";function sC(t){return(o_(t)?t.validators:t)||null}function u5(t){return Array.isArray(t)?tC(t):t||null}function lC(t,n){return(o_(n)?n.asyncValidators:t)||null}function c5(t){return Array.isArray(t)?nC(t):t||null}function o_(t){return null!=t&&!Array.isArray(t)&&"object"==typeof t}function d5(t,n,e){const i=t.controls;if(!(n?Object.keys(i):i).length)throw new Dr(1e3,"");if(!i[e])throw new Dr(1001,"")}function h5(t,n,e){t._forEachChild((i,w)=>{if(void 0===e[w])throw new Dr(1002,"")})}class s_{constructor(n,e){this._pendingDirty=!1,this._hasOwnPendingAsyncValidator=!1,this._pendingTouched=!1,this._onCollectionChange=()=>{},this._parent=null,this.pristine=!0,this.touched=!1,this._onDisabledChange=[],this._rawValidators=n,this._rawAsyncValidators=e,this._composedValidatorFn=u5(this._rawValidators),this._composedAsyncValidatorFn=c5(this._rawAsyncValidators)}get validator(){return this._composedValidatorFn}set validator(n){this._rawValidators=this._composedValidatorFn=n}get asyncValidator(){return this._composedAsyncValidatorFn}set asyncValidator(n){this._rawAsyncValidators=this._composedAsyncValidatorFn=n}get parent(){return this._parent}get valid(){return this.status===cv}get invalid(){return this.status===a_}get pending(){return this.status==m0}get disabled(){return this.status===dv}get enabled(){return this.status!==dv}get dirty(){return!this.pristine}get untouched(){return!this.touched}get updateOn(){return this._updateOn?this._updateOn:this.parent?this.parent.updateOn:"change"}setValidators(n){this._rawValidators=n,this._composedValidatorFn=u5(n)}setAsyncValidators(n){this._rawAsyncValidators=n,this._composedAsyncValidatorFn=c5(n)}addValidators(n){this.setValidators(i5(n,this._rawValidators))}addAsyncValidators(n){this.setAsyncValidators(i5(n,this._rawAsyncValidators))}removeValidators(n){this.setValidators(a5(n,this._rawValidators))}removeAsyncValidators(n){this.setAsyncValidators(a5(n,this._rawAsyncValidators))}hasValidator(n){return r_(this._rawValidators,n)}hasAsyncValidator(n){return r_(this._rawAsyncValidators,n)}clearValidators(){this.validator=null}clearAsyncValidators(){this.asyncValidator=null}markAsTouched(n={}){this.touched=!0,this._parent&&!n.onlySelf&&this._parent.markAsTouched(n)}markAllAsTouched(){this.markAsTouched({onlySelf:!0}),this._forEachChild(n=>n.markAllAsTouched())}markAsUntouched(n={}){this.touched=!1,this._pendingTouched=!1,this._forEachChild(e=>{e.markAsUntouched({onlySelf:!0})}),this._parent&&!n.onlySelf&&this._parent._updateTouched(n)}markAsDirty(n={}){this.pristine=!1,this._parent&&!n.onlySelf&&this._parent.markAsDirty(n)}markAsPristine(n={}){this.pristine=!0,this._pendingDirty=!1,this._forEachChild(e=>{e.markAsPristine({onlySelf:!0})}),this._parent&&!n.onlySelf&&this._parent._updatePristine(n)}markAsPending(n={}){this.status=m0,!1!==n.emitEvent&&this.statusChanges.emit(this.status),this._parent&&!n.onlySelf&&this._parent.markAsPending(n)}disable(n={}){const e=this._parentMarkedDirty(n.onlySelf);this.status=dv,this.errors=null,this._forEachChild(i=>{i.disable({...n,onlySelf:!0})}),this._updateValue(),!1!==n.emitEvent&&(this.valueChanges.emit(this.value),this.statusChanges.emit(this.status)),this._updateAncestors({...n,skipPristineCheck:e}),this._onDisabledChange.forEach(i=>i(!0))}enable(n={}){const e=this._parentMarkedDirty(n.onlySelf);this.status=cv,this._forEachChild(i=>{i.enable({...n,onlySelf:!0})}),this.updateValueAndValidity({onlySelf:!0,emitEvent:n.emitEvent}),this._updateAncestors({...n,skipPristineCheck:e}),this._onDisabledChange.forEach(i=>i(!1))}_updateAncestors(n){this._parent&&!n.onlySelf&&(this._parent.updateValueAndValidity(n),n.skipPristineCheck||this._parent._updatePristine(),this._parent._updateTouched())}setParent(n){this._parent=n}getRawValue(){return this.value}updateValueAndValidity(n={}){this._setInitialStatus(),this._updateValue(),this.enabled&&(this._cancelExistingSubscription(),this.errors=this._runValidator(),this.status=this._calculateStatus(),(this.status===cv||this.status===m0)&&this._runAsyncValidator(n.emitEvent)),!1!==n.emitEvent&&(this.valueChanges.emit(this.value),this.statusChanges.emit(this.status)),this._parent&&!n.onlySelf&&this._parent.updateValueAndValidity(n)}_updateTreeValidity(n={emitEvent:!0}){this._forEachChild(e=>e._updateTreeValidity(n)),this.updateValueAndValidity({onlySelf:!0,emitEvent:n.emitEvent})}_setInitialStatus(){this.status=this._allControlsDisabled()?dv:cv}_runValidator(){return this.validator?this.validator(this):null}_runAsyncValidator(n){if(this.asyncValidator){this.status=m0,this._hasOwnPendingAsyncValidator=!0;const e=YS(this.asyncValidator(this));this._asyncValidationSubscription=e.subscribe(i=>{this._hasOwnPendingAsyncValidator=!1,this.setErrors(i,{emitEvent:n})})}}_cancelExistingSubscription(){this._asyncValidationSubscription&&(this._asyncValidationSubscription.unsubscribe(),this._hasOwnPendingAsyncValidator=!1)}setErrors(n,e={}){this.errors=n,this._updateControlsErrors(!1!==e.emitEvent)}get(n){let e=n;return null==e||(Array.isArray(e)||(e=e.split(".")),0===e.length)?null:e.reduce((i,w)=>i&&i._find(w),this)}getError(n,e){const i=e?this.get(e):this;return i&&i.errors?i.errors[n]:null}hasError(n,e){return!!this.getError(n,e)}get root(){let n=this;for(;n._parent;)n=n._parent;return n}_updateControlsErrors(n){this.status=this._calculateStatus(),n&&this.statusChanges.emit(this.status),this._parent&&this._parent._updateControlsErrors(n)}_initObservables(){this.valueChanges=new qi,this.statusChanges=new qi}_calculateStatus(){return this._allControlsDisabled()?dv:this.errors?a_:this._hasOwnPendingAsyncValidator||this._anyControlsHaveStatus(m0)?m0:this._anyControlsHaveStatus(a_)?a_:cv}_anyControlsHaveStatus(n){return this._anyControls(e=>e.status===n)}_anyControlsDirty(){return this._anyControls(n=>n.dirty)}_anyControlsTouched(){return this._anyControls(n=>n.touched)}_updatePristine(n={}){this.pristine=!this._anyControlsDirty(),this._parent&&!n.onlySelf&&this._parent._updatePristine(n)}_updateTouched(n={}){this.touched=this._anyControlsTouched(),this._parent&&!n.onlySelf&&this._parent._updateTouched(n)}_registerOnCollectionChange(n){this._onCollectionChange=n}_setUpdateStrategy(n){o_(n)&&null!=n.updateOn&&(this._updateOn=n.updateOn)}_parentMarkedDirty(n){return!n&&!(!this._parent||!this._parent.dirty)&&!this._parent._anyControlsDirty()}_find(n){return null}}class hv extends s_{constructor(n,e,i){super(sC(e),lC(i,e)),this.controls=n,this._initObservables(),this._setUpdateStrategy(e),this._setUpControls(),this.updateValueAndValidity({onlySelf:!0,emitEvent:!!this.asyncValidator})}registerControl(n,e){return this.controls[n]?this.controls[n]:(this.controls[n]=e,e.setParent(this),e._registerOnCollectionChange(this._onCollectionChange),e)}addControl(n,e,i={}){this.registerControl(n,e),this.updateValueAndValidity({emitEvent:i.emitEvent}),this._onCollectionChange()}removeControl(n,e={}){this.controls[n]&&this.controls[n]._registerOnCollectionChange(()=>{}),delete this.controls[n],this.updateValueAndValidity({emitEvent:e.emitEvent}),this._onCollectionChange()}setControl(n,e,i={}){this.controls[n]&&this.controls[n]._registerOnCollectionChange(()=>{}),delete this.controls[n],e&&this.registerControl(n,e),this.updateValueAndValidity({emitEvent:i.emitEvent}),this._onCollectionChange()}contains(n){return this.controls.hasOwnProperty(n)&&this.controls[n].enabled}setValue(n,e={}){h5(this,0,n),Object.keys(n).forEach(i=>{d5(this,!0,i),this.controls[i].setValue(n[i],{onlySelf:!0,emitEvent:e.emitEvent})}),this.updateValueAndValidity(e)}patchValue(n,e={}){null!=n&&(Object.keys(n).forEach(i=>{const w=this.controls[i];w&&w.patchValue(n[i],{onlySelf:!0,emitEvent:e.emitEvent})}),this.updateValueAndValidity(e))}reset(n={},e={}){this._forEachChild((i,w)=>{i.reset(n[w],{onlySelf:!0,emitEvent:e.emitEvent})}),this._updatePristine(e),this._updateTouched(e),this.updateValueAndValidity(e)}getRawValue(){return this._reduceChildren({},(n,e,i)=>(n[i]=e.getRawValue(),n))}_syncPendingControls(){let n=this._reduceChildren(!1,(e,i)=>!!i._syncPendingControls()||e);return n&&this.updateValueAndValidity({onlySelf:!0}),n}_forEachChild(n){Object.keys(this.controls).forEach(e=>{const i=this.controls[e];i&&n(i,e)})}_setUpControls(){this._forEachChild(n=>{n.setParent(this),n._registerOnCollectionChange(this._onCollectionChange)})}_updateValue(){this.value=this._reduceValue()}_anyControls(n){for(const[e,i]of Object.entries(this.controls))if(this.contains(e)&&n(i))return!0;return!1}_reduceValue(){return this._reduceChildren({},(e,i,w)=>((i.enabled||this.disabled)&&(e[w]=i.value),e))}_reduceChildren(n,e){let i=n;return this._forEachChild((w,E)=>{i=e(i,w,E)}),i}_allControlsDisabled(){for(const n of Object.keys(this.controls))if(this.controls[n].enabled)return!1;return Object.keys(this.controls).length>0||this.disabled}_find(n){return this.controls.hasOwnProperty(n)?this.controls[n]:null}}class f5 extends hv{}function l_(t,n){return[...n.path,t]}function fv(t,n){uC(t,n),n.valueAccessor.writeValue(t.value),t.disabled&&n.valueAccessor.setDisabledState?.(!0),function W7(t,n){n.valueAccessor.registerOnChange(e=>{t._pendingValue=e,t._pendingChange=!0,t._pendingDirty=!0,"change"===t.updateOn&&p5(t,n)})}(t,n),function K7(t,n){const e=(i,w)=>{n.valueAccessor.writeValue(i),w&&n.viewToModelUpdate(i)};t.registerOnChange(e),n._registerOnDestroy(()=>{t._unregisterOnChange(e)})}(t,n),function q7(t,n){n.valueAccessor.registerOnTouched(()=>{t._pendingTouched=!0,"blur"===t.updateOn&&t._pendingChange&&p5(t,n),"submit"!==t.updateOn&&t.markAsTouched()})}(t,n),function U7(t,n){if(n.valueAccessor.setDisabledState){const e=i=>{n.valueAccessor.setDisabledState(i)};t.registerOnDisabledChange(e),n._registerOnDestroy(()=>{t._unregisterOnDisabledChange(e)})}}(t,n)}function u_(t,n,e=!0){const i=()=>{};n.valueAccessor&&(n.valueAccessor.registerOnChange(i),n.valueAccessor.registerOnTouched(i)),d_(t,n),t&&(n._invokeOnDestroyCallbacks(),t._registerOnCollectionChange(()=>{}))}function c_(t,n){t.forEach(e=>{e.registerOnValidatorChange&&e.registerOnValidatorChange(n)})}function uC(t,n){const e=n5(t);null!==n.validator?t.setValidators(t5(e,n.validator)):"function"==typeof e&&t.setValidators([e]);const i=r5(t);null!==n.asyncValidator?t.setAsyncValidators(t5(i,n.asyncValidator)):"function"==typeof i&&t.setAsyncValidators([i]);const w=()=>t.updateValueAndValidity();c
[truncated: 5,204,212 more chars]
