# Supplementary material for: CURTAIN—A unique web-based tool for exploration and sharing of MS-based proteomics data
Source: Proc Natl Acad Sci U S A. 2024 Feb 7;121(7):e2312676121. doi: 10.1073/pnas.2312676121 (PMC10873628; doi:10.1073/pnas.2312676121)
Supplement: Supplementary file 10 — Code S02 (ZIP) [file pnas.2312676121.sd09.zip › Alessi-Lab-curtainPTM-4e27155/docs/main.9d5ba365c87deb5f.js]

(self.webpackChunkcurtainPTM2=self.webpackChunkcurtainPTM2||[]).push([[179],{289:(wo,C,Z)=>{"use strict";function J(t){return"function"==typeof t}function b(t){const e=t(i=>{Error.call(i),i.stack=(new Error).stack});return e.prototype=Object.create(Error.prototype),e.prototype.constructor=e,e}const _=b(t=>function(e){t(this),this.message=e?`${e.length} errors occurred during unsubscription:\n${e.map((i,T)=>`${T+1}) ${i.toString()}`).join("\n  ")}`:"",this.name="UnsubscriptionError",this.errors=e});function A(t,n){if(t){const e=t.indexOf(n);0<=e&&t.splice(e,1)}}class x{constructor(n){this.initialTeardown=n,this.closed=!1,this._parentage=null,this._finalizers=null}unsubscribe(){let n;if(!this.closed){this.closed=!0;const{_parentage:e}=this;if(e)if(this._parentage=null,Array.isArray(e))for(const O of e)O.remove(this);else e.remove(this);const{initialTeardown:i}=this;if(J(i))try{i()}catch(O){n=O instanceof _?O.errors:[O]}const{_finalizers:T}=this;if(T){this._finalizers=null;for(const O of T)try{a(O)}catch(X){n=n??[],X instanceof _?n=[...n,...X.errors]:n.push(X)}}if(n)throw new _(n)}}add(n){var e;if(n&&n!==this)if(this.closed)a(n);else{if(n instanceof x){if(n.closed||n._hasParent(this))return;n._addParent(this)}(this._finalizers=null!==(e=this._finalizers)&&void 0!==e?e:[]).push(n)}}_hasParent(n){const{_parentage:e}=this;return e===n||Array.isArray(e)&&e.includes(n)}_addParent(n){const{_parentage:e}=this;this._parentage=Array.isArray(e)?(e.push(n),e):e?[e,n]:n}_removeParent(n){const{_parentage:e}=this;e===n?this._parentage=null:Array.isArray(e)&&A(e,n)}remove(n){const{_finalizers:e}=this;e&&A(e,n),n instanceof x&&n._removeParent(this)}}x.EMPTY=(()=>{const t=new x;return t.closed=!0,t})();const r=x.EMPTY;function o(t){return t instanceof x||t&&"closed"in t&&J(t.remove)&&J(t.add)&&J(t.unsubscribe)}function a(t){J(t)?t():t.unsubscribe()}const l={onUnhandledError:null,onStoppedNotification:null,Promise:void 0,useDeprecatedSynchronousErrorHandling:!1,useDeprecatedNextContext:!1},s={setTimeout(t,n,...e){const{delegate:i}=s;return i?.setTimeout?i.setTimeout(t,n,...e):setTimeout(t,n,...e)},clearTimeout(t){const{delegate:n}=s;return(n?.clearTimeout||clearTimeout)(t)},delegate:void 0};function h(t){s.setTimeout(()=>{const{onUnhandledError:n}=l;if(!n)throw t;n(t)})}function u(){}const c=f("C",void 0,void 0);function f(t,n,e){return{kind:t,value:n,error:e}}let v=null;function y(t){if(l.useDeprecatedSynchronousErrorHandling){const n=!v;if(n&&(v={errorThrown:!1,error:null}),t(),n){const{errorThrown:e,error:i}=v;if(v=null,e)throw i}}else t()}class w extends x{constructor(n){super(),this.isStopped=!1,n?(this.destination=n,o(n)&&n.add(this)):this.destination=B}static create(n,e,i){return new M(n,e,i)}next(n){this.isStopped?P(function p(t){return f("N",t,void 0)}(n),this):this._next(n)}error(n){this.isStopped?P(function g(t){return f("E",void 0,t)}(n),this):(this.isStopped=!0,this._error(n))}complete(){this.isStopped?P(c,this):(this.isStopped=!0,this._complete())}unsubscribe(){this.closed||(this.isStopped=!0,super.unsubscribe(),this.destination=null)}_next(n){this.destination.next(n)}_error(n){try{this.destination.error(n)}finally{this.unsubscribe()}}_complete(){try{this.destination.complete()}finally{this.unsubscribe()}}}const m=Function.prototype.bind;function E(t,n){return m.call(t,n)}class D{constructor(n){this.partialObserver=n}next(n){const{partialObserver:e}=this;if(e.next)try{e.next(n)}catch(i){k(i)}}error(n){const{partialObserver:e}=this;if(e.error)try{e.error(n)}catch(i){k(i)}else k(n)}complete(){const{partialObserver:n}=this;if(n.complete)try{n.complete()}catch(e){k(e)}}}class M extends w{constructor(n,e,i){let T;if(super(),J(n)||!n)T={next:n??void 0,error:e??void 0,complete:i??void 0};else{let O;this&&l.useDeprecatedNextContext?(O=Object.create(n),O.unsubscribe=()=>this.unsubscribe(),T={next:n.next&&E(n.next,O),error:n.error&&E(n.error,O),complete:n.complete&&E(n.complete,O)}):T=n}this.destination=new D(T)}}function k(t){l.useDeprecatedSynchronousErrorHandling?function d(t){l.useDeprecatedSynchronousErrorHandling&&v&&(v.errorThrown=!0,v.error=t)}(t):h(t)}function P(t,n){const{onStoppedNotification:e}=l;e&&s.setTimeout(()=>e(t,n))}const B={closed:!0,next:u,error:function R(t){throw t},complete:u},F="function"==typeof Symbol&&Symbol.observable||"@@observable";function I(t){return t}function V(t){return 0===t.length?I:1===t.length?t[0]:function(e){return t.reduce((i,T)=>T(i),e)}}let j=(()=>{class t{constructor(e){e&&(this._subscribe=e)}lift(e){const i=new t;return i.source=this,i.operator=e,i}subscribe(e,i,T){const O=function ne(t){return t&&t instanceof w||function K(t){return t&&J(t.next)&&J(t.error)&&J(t.complete)}(t)&&o(t)}(e)?e:new M(e,i,T);return y(()=>{const{operator:X,source:le}=this;O.add(X?X.call(O,le):le?this._subscribe(O):this._trySubscribe(O))}),O}_trySubscribe(e){try{return this._subscribe(e)}catch(i){e.error(i)}}forEach(e,i){return new(i=Y(i))((T,O)=>{const X=new M({next:le=>{try{e(le)}catch(ve){O(ve),X.unsubscribe()}},error:O,complete:T});this.subscribe(X)})}_subscribe(e){var i;return null===(i=this.source)||void 0===i?void 0:i.subscribe(e)}[F](){return this}pipe(...e){return V(e)(this)}toPromise(e){return new(e=Y(e))((i,T)=>{let O;this.subscribe(X=>O=X,X=>T(X),()=>i(O))})}}return t.create=n=>new t(n),t})();function Y(t){var n;return null!==(n=t??l.Promise)&&void 0!==n?n:Promise}const ae=b(t=>function(){t(this),this.name="ObjectUnsubscribedError",this.message="object unsubscribed"});let Q=(()=>{class t extends j{constructor(){super(),this.closed=!1,this.currentObservers=null,this.observers=[],this.isStopped=!1,this.hasError=!1,this.thrownError=null}lift(e){const i=new te(this,this);return i.operator=e,i}_throwIfClosed(){if(this.closed)throw new ae}next(e){y(()=>{if(this._throwIfClosed(),!this.isStopped){this.currentObservers||(this.currentObservers=Array.from(this.observers));for(const i of this.currentObservers)i.next(e)}})}error(e){y(()=>{if(this._throwIfClosed(),!this.isStopped){this.hasError=this.isStopped=!0,this.thrownError=e;const{observers:i}=this;for(;i.length;)i.shift().error(e)}})}complete(){y(()=>{if(this._throwIfClosed(),!this.isStopped){this.isStopped=!0;const{observers:e}=this;for(;e.length;)e.shift().complete()}})}unsubscribe(){this.isStopped=this.closed=!0,this.observers=this.currentObservers=null}get observed(){var e;return(null===(e=this.observers)||void 0===e?void 0:e.length)>0}_trySubscribe(e){return this._throwIfClosed(),super._trySubscribe(e)}_subscribe(e){return this._throwIfClosed(),this._checkFinalizedStatuses(e),this._innerSubscribe(e)}_innerSubscribe(e){const{hasError:i,isStopped:T,observers:O}=this;return i||T?r:(this.currentObservers=null,O.push(e),new x(()=>{this.currentObservers=null,A(O,e)}))}_checkFinalizedStatuses(e){const{hasError:i,thrownError:T,isStopped:O}=this;i?e.error(T):O&&e.complete()}asObservable(){const e=new j;return e.source=this,e}}return t.create=(n,e)=>new te(n,e),t})();class te extends Q{constructor(n,e){super(),this.destination=n,this.source=e}next(n){var e,i;null===(i=null===(e=this.destination)||void 0===e?void 0:e.next)||void 0===i||i.call(e,n)}error(n){var e,i;null===(i=null===(e=this.destination)||void 0===e?void 0:e.error)||void 0===i||i.call(e,n)}complete(){var n,e;null===(e=null===(n=this.destination)||void 0===n?void 0:n.complete)||void 0===e||e.call(n)}_subscribe(n){var e,i;return null!==(i=null===(e=this.source)||void 0===e?void 0:e.subscribe(n))&&void 0!==i?i:r}}function ue(t){return J(t?.lift)}function G(t){return n=>{if(ue(n))return n.lift(function(e){try{return t(e,this)}catch(i){this.error(i)}});throw new TypeError("Unable to lift unknown Observable type")}}function q(t,n,e,i,T){return new $(t,n,e,i,T)}class $ extends w{constructor(n,e,i,T,O,X){super(n),this.onFinalize=O,this.shouldUnsubscribe=X,this._next=e?function(le){try{e(le)}catch(ve){n.error(ve)}}:super._next,this._error=T?function(le){try{T(le)}catch(ve){n.error(ve)}finally{this.unsubscribe()}}:super._error,this._complete=i?function(){try{i()}catch(le){n.error(le)}finally{this.unsubscribe()}}:super._complete}unsubscribe(){var n;if(!this.shouldUnsubscribe||this.shouldUnsubscribe()){const{closed:e}=this;super.unsubscribe(),!e&&(null===(n=this.onFinalize)||void 0===n||n.call(this))}}}function se(t,n){return G((e,i)=>{let T=0;e.subscribe(q(i,O=>{i.next(t.call(n,O,T++))}))})}function we(t,n,e,i){return new(e||(e=Promise))(function(O,X){function le(He){try{De(i.next(He))}catch(Ke){X(Ke)}}function ve(He){try{De(i.throw(He))}catch(Ke){X(Ke)}}function De(He){He.done?O(He.value):function T(O){return O instanceof e?O:new e(function(X){X(O)})}(He.value).then(le,ve)}De((i=i.apply(t,n||[])).next())})}function Re(t){return this instanceof Re?(this.v=t,this):new Re(t)}function Ne(t,n,e){if(!Symbol.asyncIterator)throw new TypeError("Symbol.asyncIterator is not defined.");var T,i=e.apply(t,n||[]),O=[];return T={},X("next"),X("throw"),X("return"),T[Symbol.asyncIterator]=function(){return this},T;function X(pt){i[pt]&&(T[pt]=function(bt){return new Promise(function(rn,kn){O.push([pt,bt,rn,kn])>1||le(pt,bt)})})}function le(pt,bt){try{!function ve(pt){pt.value instanceof Re?Promise.resolve(pt.value.v).then(De,He):Ke(O[0][2],pt)}(i[pt](bt))}catch(rn){Ke(O[0][3],rn)}}function De(pt){le("next",pt)}function He(pt){le("throw",pt)}function Ke(pt,bt){pt(bt),O.shift(),O.length&&le(O[0][0],O[0][1])}}function We(t){if(!Symbol.asyncIterator)throw new TypeError("Symbol.asyncIterator is not defined.");var e,n=t[Symbol.asyncIterator];return n?n.call(t):(t=function Ie(t){var n="function"==typeof Symbol&&Symbol.iterator,e=n&&t[n],i=0;if(e)return e.call(t);if(t&&"number"==typeof t.length)return{next:function(){return t&&i>=t.length&&(t=void 0),{value:t&&t[i++],done:!t}}};throw new TypeError(n?"Object is not iterable.":"Symbol.iterator is not defined.")}(t),e={},i("next"),i("throw"),i("return"),e[Symbol.asyncIterator]=function(){return this},e);function i(O){e[O]=t[O]&&function(X){return new Promise(function(le,ve){!function T(O,X,le,ve){Promise.resolve(ve).then(function(De){O({value:De,done:le})},X)}(le,ve,(X=t[O](X)).done,X.value)})}}}const mt=t=>t&&"number"==typeof t.length&&"function"!=typeof t;function Dt(t){return J(t?.then)}function Rt(t){return J(t[F])}function Wt(t){return Symbol.asyncIterator&&J(t?.[Symbol.asyncIterator])}function jt(t){return new TypeError(`You provided ${null!==t&&"object"==typeof t?"an invalid object":`'${t}'`} where a stream was expected. You can provide an Observable, Promise, ReadableStream, Array, AsyncIterable, or Iterable.`)}const ft=function yt(){return"function"==typeof Symbol&&Symbol.iterator?Symbol.iterator:"@@iterator"}();function Bt(t){return J(t?.[ft])}function dn(t){return Ne(this,arguments,function*(){const e=t.getReader();try{for(;;){const{value:i,done:T}=yield Re(e.read());if(T)return yield Re(void 0);yield yield Re(i)}}finally{e.releaseLock()}})}function yn(t){return J(t?.getReader)}function Pn(t){if(t instanceof j)return t;if(null!=t){if(Rt(t))return function In(t){return new j(n=>{const e=t[F]();if(J(e.subscribe))return e.subscribe(n);throw new TypeError("Provided object does not correctly implement Symbol.observable")})}(t);if(mt(t))return function zn(t){return new j(n=>{for(let e=0;e<t.length&&!n.closed;e++)n.next(t[e]);n.complete()})}(t);if(Dt(t))return function _n(t){return new j(n=>{t.then(e=>{n.closed||(n.next(e),n.complete())},e=>n.error(e)).then(null,h)})}(t);if(Wt(t))return $e(t);if(Bt(t))return function st(t){return new j(n=>{for(const e of t)if(n.next(e),n.closed)return;n.complete()})}(t);if(yn(t))return function _e(t){return $e(dn(t))}(t)}throw jt(t)}function $e(t){return new j(n=>{(function Me(t,n){var e,i,T,O;return we(this,void 0,void 0,function*(){try{for(e=We(t);!(i=yield e.next()).done;)if(n.next(i.value),n.closed)return}catch(X){T={error:X}}finally{try{i&&!i.done&&(O=e.return)&&(yield O.call(e))}finally{if(T)throw T.error}}n.complete()})})(t,n).catch(e=>n.error(e))})}function Ge(t,n,e,i=0,T=!1){const O=n.schedule(function(){e(),T?t.add(this.schedule(null,i)):this.unsubscribe()},i);if(t.add(O),!T)return O}function ut(t,n,e=1/0){return J(n)?ut((i,T)=>se((O,X)=>n(i,O,T,X))(Pn(t(i,T))),e):("number"==typeof n&&(e=n),G((i,T)=>function ot(t,n,e,i,T,O,X,le){const ve=[];let De=0,He=0,Ke=!1;const pt=()=>{Ke&&!ve.length&&!De&&n.complete()},bt=kn=>De<i?rn(kn):ve.push(kn),rn=kn=>{O&&n.next(kn),De++;let Wn=!1;Pn(e(kn,He++)).subscribe(q(n,rr=>{T?.(rr),O?bt(rr):n.next(rr)},()=>{Wn=!0},void 0,()=>{if(Wn)try{for(De--;ve.length&&De<i;){const rr=ve.shift();X?Ge(n,X,()=>rn(rr)):rn(rr)}pt()}catch(rr){n.error(rr)}}))};return t.subscribe(q(n,bt,()=>{Ke=!0,pt()})),()=>{le?.()}}(i,T,t,e)))}function at(t=1/0){return ut(I,t)}const wt=new j(t=>t.complete());function Jt(t){return t&&J(t.schedule)}function _t(t){return t[t.length-1]}function Pt(t){return J(_t(t))?t.pop():void 0}function nn(t){return Jt(_t(t))?t.pop():void 0}function Kt(t,n=0){return G((e,i)=>{e.subscribe(q(i,T=>Ge(i,t,()=>i.next(T),n),()=>Ge(i,t,()=>i.complete(),n),T=>Ge(i,t,()=>i.error(T),n)))})}function Be(t,n=0){return G((e,i)=>{i.add(t.schedule(()=>e.subscribe(i),n))})}function tn(t,n){if(!t)throw new Error("Iterable cannot be null");return new j(e=>{Ge(e,n,()=>{const i=t[Symbol.asyncIterator]();Ge(e,n,()=>{i.next().then(T=>{T.done?e.complete():e.next(T.value)})},0,!0)})})}function jn(t,n){return n?function hn(t,n){if(null!=t){if(Rt(t))return function dt(t,n){return Pn(t).pipe(Be(n),Kt(n))}(t,n);if(mt(t))return function Et(t,n){return new j(e=>{let i=0;return n.schedule(function(){i===t.length?e.complete():(e.next(t[i++]),e.closed||this.schedule())})})}(t,n);if(Dt(t))return function xt(t,n){return Pn(t).pipe(Be(n),Kt(n))}(t,n);if(Wt(t))return tn(t,n);if(Bt(t))return function Gt(t,n){return new j(e=>{let i;return Ge(e,n,()=>{i=t[ft](),Ge(e,n,()=>{let T,O;try{({value:T,done:O}=i.next())}catch(X){return void e.error(X)}O?e.complete():e.next(T)},0,!0)}),()=>J(i?.return)&&i.return()})}(t,n);if(yn(t))return function mn(t,n){return tn(dn(t),n)}(t,n)}throw jt(t)}(t,n):Pn(t)}function gr(...t){const n=nn(t),e=function Yt(t,n){return"number"==typeof _t(t)?t.pop():n}(t,1/0),i=t;return i.length?1===i.length?Pn(i[0]):at(e)(jn(i,n)):wt}function qn(t={}){const{connector:n=(()=>new Q),resetOnError:e=!0,resetOnComplete:i=!0,resetOnRefCountZero:T=!0}=t;return O=>{let X,le,ve,De=0,He=!1,Ke=!1;const pt=()=>{le?.unsubscribe(),le=void 0},bt=()=>{pt(),X=ve=void 0,He=Ke=!1},rn=()=>{const kn=X;bt(),kn?.unsubscribe()};return G((kn,Wn)=>{De++,!Ke&&!He&&pt();const rr=ve=ve??n();Wn.add(()=>{De--,0===De&&!Ke&&!He&&(le=An(rn,T))}),rr.subscribe(Wn),!X&&De>0&&(X=new M({next:dr=>rr.next(dr),error:dr=>{Ke=!0,pt(),le=An(bt,e,dr),rr.error(dr)},complete:()=>{He=!0,pt(),le=An(bt,i),rr.complete()}}),Pn(kn).subscribe(X))})(O)}}function An(t,n,...e){if(!0===n)return void t();if(!1===n)return;const i=new M({next:()=>{i.unsubscribe(),t()}});return n(...e).subscribe(i)}function xn(t){for(let n in t)if(t[n]===xn)return n;throw Error("Could not find renamed property on target object.")}function On(t,n){for(const e in n)n.hasOwnProperty(e)&&!t.hasOwnProperty(e)&&(t[e]=n[e])}function Bn(t){if("string"==typeof t)return t;if(Array.isArray(t))return"["+t.map(Bn).join(", ")+"]";if(null==t)return""+t;if(t.overriddenName)return`${t.overriddenName}`;if(t.name)return`${t.name}`;const n=t.toString();if(null==n)return""+n;const e=n.indexOf("\n");return-1===e?n:n.substring(0,e)}function Jn(t,n){return null==t||""===t?null===n?"":n:null==n||""===n?t:t+" "+n}const mr=xn({__forward_ref__:xn});function _r(t){return t.__forward_ref__=_r,t.toString=function(){return Bn(this())},t}function vr(t){return Xr(t)?t():t}function Xr(t){return"function"==typeof t&&t.hasOwnProperty(mr)&&t.__forward_ref__===_r}class br extends Error{constructor(n,e){super(function ji(t,n){return`NG0${Math.abs(t)}${n?": "+n.trim():""}`}(n,e)),this.code=n}}function Wr(t){return"string"==typeof t?t:null==t?"":String(t)}function bi(t,n){throw new br(-201,!1)}function ar(t,n,e,i){throw new Error(`ASSERTION ERROR: ${t}`+(null==i?"":` [Expected=> ${e} ${i} ${n} <=Actual]`))}function Un(t){return{token:t.token,providedIn:t.providedIn||null,factory:t.factory,value:void 0}}function Mr(t){return{providers:t.providers||[],imports:t.imports||[]}}function Ur(t){return fi(t,zi)||fi(t,bo)}function fi(t,n){return t.hasOwnProperty(n)?t[n]:null}function Qr(t){return t&&(t.hasOwnProperty(Wi)||t.hasOwnProperty(ba))?t[Wi]:null}const zi=xn({\u0275prov:xn}),Wi=xn({\u0275inj:xn}),bo=xn({ngInjectableDef:xn}),ba=xn({ngInjectorDef:xn});var Ji=(()=>((Ji=Ji||{})[Ji.Default=0]="Default",Ji[Ji.Host=1]="Host",Ji[Ji.Self=2]="Self",Ji[Ji.SkipSelf=4]="SkipSelf",Ji[Ji.Optional=8]="Optional",Ji))();let Ii;function ao(t){const n=Ii;return Ii=t,n}function qa(t,n,e){const i=Ur(t);return i&&"root"==i.providedIn?void 0===i.value?i.value=i.factory():i.value:e&Ji.Optional?null:void 0!==n?n:void bi(Bn(t))}function zs(t){return{toString:t}.toString()}var $s=(()=>(($s=$s||{})[$s.OnPush=0]="OnPush",$s[$s.Default=1]="Default",$s))(),Es=(()=>{return(t=Es||(Es={}))[t.Emulated=0]="Emulated",t[t.None=2]="None",t[t.ShadowDom=3]="ShadowDom",Es;var t})();const $o=(()=>typeof globalThis<"u"&&globalThis||typeof global<"u"&&global||typeof window<"u"&&window||typeof self<"u"&&typeof WorkerGlobalScope<"u"&&self instanceof WorkerGlobalScope&&self)(),js={},Da=[],jl=xn({\u0275cmp:xn}),nu=xn({\u0275dir:xn}),bl=xn({\u0275pipe:xn}),Vs=xn({\u0275mod:xn}),nl=xn({\u0275fac:xn}),Qu=xn({__NG_ELEMENT_ID__:xn});let ef=0;function Co(t){return zs(()=>{const e=!0===t.standalone,i={},T={type:t.type,providersResolver:null,decls:t.decls,vars:t.vars,factory:null,template:t.template||null,consts:t.consts||null,ngContentSelectors:t.ngContentSelectors,hostBindings:t.hostBindings||null,hostVars:t.hostVars||0,hostAttrs:t.hostAttrs||null,contentQueries:t.contentQueries||null,declaredInputs:i,inputs:null,outputs:null,exportAs:t.exportAs||null,onPush:t.changeDetection===$s.OnPush,directiveDefs:null,pipeDefs:null,standalone:e,dependencies:e&&t.dependencies||null,getStandaloneInjector:null,selectors:t.selectors||Da,viewQuery:t.viewQuery||null,features:t.features||null,data:t.data||{},encapsulation:t.encapsulation||Es.Emulated,id:"c"+ef++,styles:t.styles||Da,_:null,setInput:null,schemas:t.schemas||null,tView:null},O=t.dependencies,X=t.features;return T.inputs=tf(t.inputs,i),T.outputs=tf(t.outputs),X&&X.forEach(le=>le(T)),T.directiveDefs=O?()=>("function"==typeof O?O():O).map(Ss).filter(Fu):null,T.pipeDefs=O?()=>("function"==typeof O?O():O).map(ll).filter(Fu):null,T})}function Ss(t){return Za(t)||sl(t)}function Fu(t){return null!==t}function za(t){return zs(()=>({type:t.type,bootstrap:t.bootstrap||Da,declarations:t.declarations||Da,imports:t.imports||Da,exports:t.exports||Da,transitiveCompileScopes:null,schemas:t.schemas||null,id:t.id||null}))}function tf(t,n){if(null==t)return js;const e={};for(const i in t)if(t.hasOwnProperty(i)){let T=t[i],O=T;Array.isArray(T)&&(O=T[1],T=T[0]),e[T]=i,n&&(n[T]=O)}return e}const ho=Co;function rl(t){return{type:t.type,name:t.name,factory:null,pure:!1!==t.pure,standalone:!0===t.standalone,onDestroy:t.type.prototype.ngOnDestroy||null}}function Za(t){return t[jl]||null}function sl(t){return t[nu]||null}function ll(t){return t[bl]||null}function Zs(t,n){const e=t[Vs]||null;if(!e&&!0===n)throw new Error(`Type ${Bn(t)} does not have '\u0275mod' property.`);return e}function is(t){return Array.isArray(t)&&"object"==typeof t[1]}function fs(t){return Array.isArray(t)&&!0===t[1]}function bs(t){return 0!=(8&t.flags)}function ms(t){return 2==(2&t.flags)}function Xs(t){return 1==(1&t.flags)}function Is(t){return null!==t.template}function os(t){return 0!=(256&t[2])}function So(t,n){return t.hasOwnProperty(nl)?t[nl]:null}class qi{constructor(n,e,i){this.previousValue=n,this.currentValue=e,this.firstChange=i}isFirstChange(){return this.firstChange}}function Ni(){return Oo}function Oo(t){return t.type.prototype.ngOnChanges&&(t.setInput=Ea),ua}function ua(){const t=ja(this),n=t?.current;if(n){const e=t.previous;if(e===js)t.previous=n;else for(let i in n)e[i]=n[i];t.current=null,this.ngOnChanges(n)}}function Ea(t,n,e,i){const T=ja(t)||function Sa(t,n){return t[Bi]=n}(t,{previous:js,current:null}),O=T.current||(T.current={}),X=T.previous,le=this.declaredInputs[e],ve=X[le];O[le]=new qi(ve&&ve.currentValue,n,X===js),t[i]=n}Ni.ngInherit=!0;const Bi="__ngSimpleChanges__";function ja(t){return t[Bi]||null}function Cs(t){for(;Array.isArray(t);)t=t[0];return t}function Hs(t,n){return Cs(n[t])}function Ns(t,n){return Cs(n[t.index])}function As(t,n){return t.data[n]}function cl(t,n){return t[n]}function Va(t,n){const e=n[t];return is(e)?e:e[0]}function ma(t){return 64==(64&t[2])}function Yl(t,n){return null==n?null:t[n]}function ec(t){t[18]=0}function Ec(t,n){t[5]+=n;let e=t,i=t[3];for(;null!==i&&(1===n&&1===e[5]||-1===n&&0===e[5]);)i[5]+=n,e=i,i=i[3]}const Ko={lFrame:je(null),bindingsEnabled:!0};function ff(){return Ko.bindingsEnabled}function Ri(){return Ko.lFrame.lView}function Oa(){return Ko.lFrame.tView}function ui(t){return Ko.lFrame.contextLView=t,t[8]}function si(t){return Ko.lFrame.contextLView=null,t}function va(){let t=ws();for(;null!==t&&64===t.type;)t=t.parent;return t}function ws(){return Ko.lFrame.currentTNode}function Bu(){const t=Ko.lFrame,n=t.currentTNode;return t.isParent?n:n.parent}function Vl(t,n){const e=Ko.lFrame;e.currentTNode=t,e.isParent=n}function fl(){return Ko.lFrame.isParent}function yc(){Ko.lFrame.isParent=!1}function fu(){const t=Ko.lFrame;let n=t.bindingRootIndex;return-1===n&&(n=t.bindingRootIndex=t.tView.bindingStartIndex),n}function $u(){return Ko.lFrame.bindingIndex}function Pc(){return Ko.lFrame.bindingIndex++}function Su(t){const n=Ko.lFrame,e=n.bindingIndex;return n.bindingIndex=n.bindingIndex+t,e}function Uf(t){Ko.lFrame.inI18n=t}function ud(t,n){const e=Ko.lFrame;e.bindingIndex=e.bindingRootIndex=t,N(n)}function N(t){Ko.lFrame.currentDirectiveIndex=t}function H(){return Ko.lFrame.currentQueryIndex}function ee(t){Ko.lFrame.currentQueryIndex=t}function he(t){const n=t[1];return 2===n.type?n.declTNode:1===n.type?t[6]:null}function be(t,n,e){if(e&Ji.SkipSelf){let T=n,O=t;for(;!(T=T.parent,null!==T||e&Ji.Host||(T=he(O),null===T||(O=O[15],10&T.type))););if(null===T)return!1;n=T,t=O}const i=Ko.lFrame=Oe();return i.currentTNode=n,i.lView=t,!0}function ke(t){const n=Oe(),e=t[1];Ko.lFrame=n,n.currentTNode=e.firstChild,n.lView=t,n.tView=e,n.contextLView=t,n.bindingIndex=e.bindingStartIndex,n.inI18n=!1}function Oe(){const t=Ko.lFrame,n=null===t?null:t.child;return null===n?je(t):n}function je(t){const n={currentTNode:null,isParent:!0,lView:null,tView:null,selectedIndex:-1,contextLView:null,elementDepthCount:0,currentNamespace:null,currentDirectiveIndex:-1,bindingRootIndex:-1,bindingIndex:-1,currentQueryIndex:0,parent:t,child:null,inI18n:!1};return null!==t&&(t.child=n),n}function lt(){const t=Ko.lFrame;return Ko.lFrame=t.parent,t.currentTNode=null,t.lView=null,t}const ht=lt;function Ct(){const t=lt();t.isParent=!0,t.tView=null,t.selectedIndex=-1,t.contextLView=null,t.elementDepthCount=0,t.currentDirectiveIndex=-1,t.currentNamespace=null,t.bindingRootIndex=-1,t.bindingIndex=-1,t.currentQueryIndex=0}function Ut(){return Ko.lFrame.selectedIndex}function $t(t){Ko.lFrame.selectedIndex=t}function Ft(){const t=Ko.lFrame;return As(t.tView,t.selectedIndex)}function wr(t,n){for(let e=n.directiveStart,i=n.directiveEnd;e<i;e++){const O=t.data[e].type.prototype,{ngAfterContentInit:X,ngAfterContentChecked:le,ngAfterViewInit:ve,ngAfterViewChecked:De,ngOnDestroy:He}=O;X&&(t.contentHooks||(t.contentHooks=[])).push(-e,X),le&&((t.contentHooks||(t.contentHooks=[])).push(e,le),(t.contentCheckHooks||(t.contentCheckHooks=[])).push(e,le)),ve&&(t.viewHooks||(t.viewHooks=[])).push(-e,ve),De&&((t.viewHooks||(t.viewHooks=[])).push(e,De),(t.viewCheckHooks||(t.viewCheckHooks=[])).push(e,De)),null!=He&&(t.destroyHooks||(t.destroyHooks=[])).push(e,He)}}function ni(t,n,e){vi(t,n,3,e)}function ti(t,n,e,i){(3&t[2])===e&&vi(t,n,e,i)}function Ti(t,n){let e=t[2];(3&e)===n&&(e&=2047,e+=1,t[2]=e)}function vi(t,n,e,i){const O=i??-1,X=n.length-1;let le=0;for(let ve=void 0!==i?65535&t[18]:0;ve<X;ve++)if("number"==typeof n[ve+1]){if(le=n[ve],null!=i&&le>=i)break}else n[ve]<0&&(t[18]+=65536),(le<O||-1==O)&&(io(t,e,n,ve),t[18]=(4294901760&t[18])+ve+2),ve++}function io(t,n,e,i){const T=e[i]<0,O=e[i+1],le=t[T?-e[i]:e[i]];if(T){if(t[2]>>11<t[18]>>16&&(3&t[2])===n){t[2]+=2048;try{O.call(le)}finally{}}}else try{O.call(le)}finally{}}class No{constructor(n,e,i){this.factory=n,this.resolving=!1,this.canSeeViewProviders=e,this.injectImpl=i}}function It(t,n,e){let i=0;for(;i<e.length;){const T=e[i];if("number"==typeof T){if(0!==T)break;i++;const O=e[i++],X=e[i++],le=e[i++];t.setAttribute(n,X,le,O)}else{const O=T,X=e[++i];Dn(O)?t.setProperty(n,O,X):t.setAttribute(n,O,X),i++}}return i}function sn(t){return 3===t||4===t||6===t}function Dn(t){return 64===t.charCodeAt(0)}function Kn(t,n){if(null!==n&&0!==n.length)if(null===t||0===t.length)t=n.slice();else{let e=-1;for(let i=0;i<n.length;i++){const T=n[i];"number"==typeof T?e=T:0===e||nr(t,e,T,null,-1===e||2===e?n[++i]:null)}}return t}function nr(t,n,e,i,T){let O=0,X=t.length;if(-1===n)X=-1;else for(;O<t.length;){const le=t[O++];if("number"==typeof le){if(le===n){X=-1;break}if(le>n){X=O-1;break}}}for(;O<t.length;){const le=t[O];if("number"==typeof le)break;if(le===e){if(null===i)return void(null!==T&&(t[O+1]=T));if(i===t[O+1])return void(t[O+2]=T)}O++,null!==i&&O++,null!==T&&O++}-1!==X&&(t.splice(X,0,n),O=X+1),t.splice(O++,0,e),null!==i&&t.splice(O++,0,i),null!==T&&t.splice(O++,0,T)}function Sr(t){return-1!==t}function jr(t){return 32767&t}function Di(t,n){let e=function yi(t){return t>>16}(t),i=n;for(;e>0;)i=i[15],e--;return i}let xr=!0;function Ir(t){const n=xr;return xr=t,n}let Yr=0;const Jr={};function hi(t,n){const e=_o(t,n);if(-1!==e)return e;const i=n[1];i.firstCreatePass&&(t.injectorIndex=n.length,Fi(i.data,t),Fi(n,null),Fi(i.blueprint,null));const T=mo(t,n),O=t.injectorIndex;if(Sr(T)){const X=jr(T),le=Di(T,n),ve=le[1].data;for(let De=0;De<8;De++)n[O+De]=le[X+De]|ve[X+De]}return n[O+8]=T,O}function Fi(t,n){t.push(0,0,0,0,0,0,0,0,n)}function _o(t,n){return-1===t.injectorIndex||t.parent&&t.parent.injectorIndex===t.injectorIndex||null===n[t.injectorIndex+8]?-1:t.injectorIndex}function mo(t,n){if(t.parent&&-1!==t.parent.injectorIndex)return t.parent.injectorIndex;let e=0,i=null,T=n;for(;null!==T;){if(i=Dr(T),null===i)return-1;if(e++,T=T[15],-1!==i.injectorIndex)return i.injectorIndex|e<<16}return-1}function vo(t,n,e){!function Li(t,n,e){let i;"string"==typeof e?i=e.charCodeAt(0)||0:e.hasOwnProperty(Qu)&&(i=e[Qu]),null==i&&(i=e[Qu]=Yr++);const T=255&i;n.data[t+(T>>5)]|=1<<T}(t,n,e)}function Mo(t,n,e){if(e&Ji.Optional||void 0!==t)return t;bi()}function Pa(t,n,e,i){if(e&Ji.Optional&&void 0===i&&(i=null),0==(e&(Ji.Self|Ji.Host))){const T=t[9],O=ao(void 0);try{return T?T.get(n,i,e&Ji.Optional):qa(n,i,e&Ji.Optional)}finally{ao(O)}}return Mo(i,0,e)}function qo(t,n,e,i=Ji.Default,T){if(null!==t){if(1024&n[2]){const X=function Ks(t,n,e,i,T){let O=t,X=n;for(;null!==O&&null!==X&&1024&X[2]&&!(256&X[2]);){const le=Uo(O,X,e,i|Ji.Self,Jr);if(le!==Jr)return le;let ve=O.parent;if(!ve){const De=X[21];if(De){const He=De.get(e,Jr,i);if(He!==Jr)return He}ve=Dr(X),X=X[15]}O=ve}return T}(t,n,e,i,Jr);if(X!==Jr)return X}const O=Uo(t,n,e,i,Jr);if(O!==Jr)return O}return Pa(n,e,i,T)}function Uo(t,n,e,i,T){const O=function Ta(t){if("string"==typeof t)return t.charCodeAt(0)||0;const n=t.hasOwnProperty(Qu)?t[Qu]:void 0;return"number"==typeof n?n>=0?255&n:Ua:n}(e);if("function"==typeof O){if(!be(n,t,i))return i&Ji.Host?Mo(T,0,i):Pa(n,e,i,T);try{const X=O(i);if(null!=X||i&Ji.Optional)return X;bi()}finally{ht()}}else if("number"==typeof O){let X=null,le=_o(t,n),ve=-1,De=i&Ji.Host?n[16][6]:null;for((-1===le||i&Ji.SkipSelf)&&(ve=-1===le?mo(t,n):n[le+8],-1!==ve&&yu(i,!1)?(X=n[1],le=jr(ve),n=Di(ve,n)):le=-1);-1!==le;){const He=n[1];if(dl(O,le,He.data)){const Ke=Bo(le,n,e,X,i,De);if(Ke!==Jr)return Ke}ve=n[le+8],-1!==ve&&yu(i,n[1].data[le+8]===De)&&dl(O,le,n)?(X=He,le=jr(ve),n=Di(ve,n)):le=-1}}return T}function Bo(t,n,e,i,T,O){const X=n[1],le=X.data[t+8],He=pa(le,X,e,null==i?ms(le)&&xr:i!=X&&0!=(3&le.type),T&Ji.Host&&O===le);return null!==He?ya(n,X,He,le):Jr}function pa(t,n,e,i,T){const O=t.providerIndexes,X=n.data,le=1048575&O,ve=t.directiveStart,He=O>>20,pt=T?le+He:t.directiveEnd;for(let bt=i?le:le+He;bt<pt;bt++){const rn=X[bt];if(bt<ve&&e===rn||bt>=ve&&rn.type===e)return bt}if(T){const bt=X[ve];if(bt&&Is(bt)&&bt.type===e)return ve}return null}function ya(t,n,e,i){let T=t[e];const O=n.data;if(function $r(t){return t instanceof No}(T)){const X=T;X.resolving&&function Oi(t,n){const e=n?`. Dependency path: ${n.join(" > ")} > ${t}`:"";throw new br(-200,`Circular dependency in DI detected for ${t}${e}`)}(function ei(t){return"function"==typeof t?t.name||t.toString():"object"==typeof t&&null!=t&&"function"==typeof t.type?t.type.name||t.type.toString():Wr(t)}(O[e]));const le=Ir(X.canSeeViewProviders);X.resolving=!0;const ve=X.injectImpl?ao(X.injectImpl):null;be(t,i,Ji.Default);try{T=t[e]=X.factory(void 0,O,t,i),n.firstCreatePass&&e>=i.directiveStart&&function kr(t,n,e){const{ngOnChanges:i,ngOnInit:T,ngDoCheck:O}=n.type.prototype;if(i){const X=Oo(n);(e.preOrderHooks||(e.preOrderHooks=[])).push(t,X),(e.preOrderCheckHooks||(e.preOrderCheckHooks=[])).push(t,X)}T&&(e.preOrderHooks||(e.preOrderHooks=[])).push(0-t,T),O&&((e.preOrderHooks||(e.preOrderHooks=[])).push(t,O),(e.preOrderCheckHooks||(e.preOrderCheckHooks=[])).push(t,O))}(e,O[e],n)}finally{null!==ve&&ao(ve),Ir(le),X.resolving=!1,ht()}}return T}function dl(t,n,e){return!!(e[n+(t>>5)]&1<<t)}function yu(t,n){return!(t&Ji.Self||t&Ji.Host&&n)}class _a{constructor(n,e){this._tNode=n,this._lView=e}get(n,e,i){return qo(this._tNode,this._lView,n,i,e)}}function Ua(){return new _a(va(),Ri())}function Na(t){return zs(()=>{const n=t.prototype.constructor,e=n[nl]||xl(n),i=Object.prototype;let T=Object.getPrototypeOf(t.prototype).constructor;for(;T&&T!==i;){const O=T[nl]||xl(T);if(O&&O!==e)return O;T=Object.getPrototypeOf(T)}return O=>new O})}function xl(t){return Xr(t)?()=>{const n=xl(vr(t));return n&&n()}:So(t)}function Dr(t){const n=t[1],e=n.type;return 2===e?n.declTNode:1===e?t[6]:null}function Br(t){return function Vo(t,n){if("class"===n)return t.classes;if("style"===n)return t.styles;const e=t.attrs;if(e){const i=e.length;let T=0;for(;T<i;){const O=e[T];if(sn(O))break;if(0===O)T+=2;else if("number"==typeof O)for(T++;T<i&&"string"==typeof e[T];)T++;else{if(O===n)return e[T+1];T+=2}}}return null}(va(),t)}const Xi="__parameters__";function da(t,n,e){return zs(()=>{const i=function es(t){return function(...e){if(t){const i=t(...e);for(const T in i)this[T]=i[T]}}}(n);function T(...O){if(this instanceof T)return i.apply(this,O),this;const X=new T(...O);return le.annotation=X,le;function le(ve,De,He){const Ke=ve.hasOwnProperty(Xi)?ve[Xi]:Object.defineProperty(ve,Xi,{value:[]})[Xi];for(;Ke.length<=He;)Ke.push(null);return(Ke[He]=Ke[He]||[]).push(X),ve}}return e&&(T.prototype=Object.create(e.prototype)),T.prototype.ngMetadataName=t,T.annotationCls=T,T})}class no{constructor(n,e){this._desc=n,this.ngMetadataName="InjectionToken",this.\u0275prov=void 0,"number"==typeof e?this.__NG_ELEMENT_ID__=e:void 0!==e&&(this.\u0275prov=Un({token:this,providedIn:e.providedIn||"root",factory:e.factory}))}get multi(){return this}toString(){return`InjectionToken ${this._desc}`}}function Zu(t,n){void 0===n&&(n=t);for(let e=0;e<t.length;e++){let i=t[e];Array.isArray(i)?(n===t&&(n=t.slice(0,e)),Zu(i,n)):n!==t&&n.push(i)}return n}function cd(t,n){t.forEach(e=>Array.isArray(e)?cd(e,n):n(e))}function Z0(t,n,e){n>=t.length?t.push(e):t.splice(n,0,e)}function X0(t,n){return n>=t.length-1?t.pop():t.splice(n,1)[0]}function Hf(t,n){const e=[];for(let i=0;i<t;i++)e.push(n);return e}function _c(t,n,e){let i=ch(t,n);return i>=0?t[1|i]=e:(i=~i,function K0(t,n,e,i){let T=t.length;if(T==n)t.push(e,i);else if(1===T)t.push(i,t[0]),t[0]=e;else{for(T--,t.push(t[T-1],t[T]);T>n;)t[T]=t[T-2],T--;t[n]=e,t[n+1]=i}}(t,i,n,e)),i}function J0(t,n){const e=ch(t,n);if(e>=0)return t[1|e]}function ch(t,n){return function eg(t,n,e){let i=0,T=t.length>>e;for(;T!==i;){const O=i+(T-i>>1),X=t[O<<e];if(n===X)return O<<e;X>n?T=O:i=O+1}return~(T<<e)}(t,n,1)}const $p={},Lm="__NG_DI_FLAG__",tg="ngTempTokenPath",z1=/\n/gm,j1="__source";let Zp;function fh(t){const n=Zp;return Zp=t,n}function V1(t,n=Ji.Default){if(void 0===Zp)throw new br(-203,!1);return null===Zp?qa(t,void 0,n):Zp.get(t,n&Ji.Optional?null:void 0,n)}function oo(t,n=Ji.Default){return(function Po(){return Ii}()||V1)(vr(t),n)}function Zl(t,n=Ji.Default){return"number"!=typeof n&&(n=0|(n.optional&&8)|(n.host&&1)|(n.self&&2)|(n.skipSelf&&4)),oo(t,n)}function Rm(t){const n=[];for(let e=0;e<t.length;e++){const i=vr(t[e]);if(Array.isArray(i)){if(0===i.length)throw new br(900,!1);let T,O=Ji.Default;for(let X=0;X<i.length;X++){const le=i[X],ve=Xp(le);"number"==typeof ve?-1===ve?T=le.token:O|=ve:T=le}n.push(oo(T,O))}else n.push(oo(i))}return n}function dh(t,n){return t[Lm]=n,t.prototype[Lm]=n,t}function Xp(t){return t[Lm]}const Kp=dh(da("Optional"),8),fd=dh(da("SkipSelf"),4);var jc=(()=>((jc=jc||{})[jc.Important=1]="Important",jc[jc.DashCase=2]="DashCase",jc))();const ag=/^>|^->|<!--|-->|--!>|<!-$/g,e0=/(<|>)/;const jd=new Map;let ic=0;const n0="__ngContext__";function Fc(t,n){is(n)?(t[n0]=n[20],function lg(t){jd.set(t[20],t)}(n)):t[n0]=n}let Ym;function fg(t,n){return Ym(t,n)}function Vd(t){const n=t[3];return fs(n)?n[3]:n}function Ud(t){return iy(t[13])}function $m(t){return iy(t[4])}function iy(t){for(;null!==t&&!fs(t);)t=t[4];return t}function Pf(t,n,e,i,T){if(null!=i){let O,X=!1;fs(i)?O=i:is(i)&&(X=!0,i=i[0]);const le=Cs(i);0===t&&null!==e?null==T?ly(n,e,le):vh(n,e,le,T||null,!0):1===t&&null!==e?vh(n,e,le,T||null,!0):2===t?_l(n,le,X):3===t&&n.destroyNode(le),null!=O&&function dy(t,n,e,i,T){const O=e[7];O!==Cs(e)&&Pf(n,t,i,O,T);for(let le=10;le<e.length;le++){const ve=e[le];ep(ve[1],ve,t,n,i,O)}}(n,t,O,e,T)}}function o0(t,n){return t.createText(n)}function Zm(t,n,e){t.setValue(n,e)}function Xm(t,n){return t.createComment(function Vc(t){return t.replace(ag,n=>n.replace(e0,"\u200b$1\u200b"))}(n))}function pg(t,n,e){return t.createElement(n,e)}function ay(t,n){const e=t[9],i=e.indexOf(n),T=n[3];512&n[2]&&(n[2]&=-513,Ec(T,-1)),e.splice(i,1)}function Hd(t,n){if(t.length<=10)return;const e=10+n,i=t[e];if(i){const T=i[17];null!==T&&T!==t&&ay(T,i),n>0&&(t[e-1][4]=i[4]);const O=X0(t,10+n);!function oy(t,n){ep(t,n,n[11],2,null,null),n[0]=null,n[6]=null}(i[1],i);const X=O[19];null!==X&&X.detachView(O[1]),i[3]=null,i[4]=null,i[2]&=-65}return i}function Kh(t,n){if(!(128&n[2])){const e=n[11];e.destroyNode&&ep(t,n,e,3,null,null),function Qb(t){let n=t[13];if(!n)return qs(t[1],t);for(;n;){let e=null;if(is(n))e=n[13];else{const i=n[10];i&&(e=i)}if(!e){for(;n&&!n[4]&&n!==t;)is(n)&&qs(n[1],n),n=n[3];null===n&&(n=t),is(n)&&qs(n[1],n),e=n&&n[4]}n=e}}(n)}}function qs(t,n){if(!(128&n[2])){n[2]&=-65,n[2]|=128,function Jm(t,n){let e;if(null!=t&&null!=(e=t.destroyHooks))for(let i=0;i<e.length;i+=2){const T=n[e[i]];if(!(T instanceof No)){const O=e[i+1];if(Array.isArray(O))for(let X=0;X<O.length;X+=2){const le=T[O[X]],ve=O[X+1];try{ve.call(le)}finally{}}else try{O.call(T)}finally{}}}}(t,n),function ex(t,n){const e=t.cleanup,i=n[7];let T=-1;if(null!==e)for(let O=0;O<e.length-1;O+=2)if("string"==typeof e[O]){const X=e[O+1],le="function"==typeof X?X(n):Cs(n[X]),ve=i[T=e[O+2]],De=e[O+3];"boolean"==typeof De?le.removeEventListener(e[O],ve,De):De>=0?i[T=De]():i[T=-De].unsubscribe(),O+=2}else{const X=i[T=e[O+1]];e[O].call(X)}if(null!==i){for(let O=T+1;O<i.length;O++)(0,i[O])();n[7]=null}}(t,n),1===n[1].type&&n[11].destroy();const e=n[17];if(null!==e&&fs(n[3])){e!==n[3]&&ay(e,n);const i=n[19];null!==i&&i.detachView(t)}!function K1(t){jd.delete(t[20])}(n)}}function mh(t,n,e){return sy(t,n.parent,e)}function sy(t,n,e){let i=n;for(;null!==i&&40&i.type;)i=(n=i).parent;if(null===i)return e[0];if(2&i.flags){const T=t.data[i.directiveStart].encapsulation;if(T===Es.None||T===Es.Emulated)return null}return Ns(i,e)}function vh(t,n,e,i,T){t.insertBefore(n,e,i,T)}function ly(t,n,e){t.appendChild(n,e)}function uy(t,n,e,i,T){null!==i?vh(t,n,e,i,T):ly(t,n,e)}function mg(t,n){return t.parentNode(n)}function Qm(t,n,e){return tv(t,n,e)}function ev(t,n,e){return 40&t.type?Ns(t,e):null}let Jh,a0,Wd,s0,tv=ev;function qd(t,n){tv=t,Jh=n}function Qh(t,n,e,i){const T=mh(t,i,n),O=n[11],le=Qm(i.parent||n[6],i,n);if(null!=T)if(Array.isArray(e))for(let ve=0;ve<e.length;ve++)uy(O,T,e[ve],le,!1);else uy(O,T,e,le,!1);void 0!==Jh&&Jh(O,i,n,e,T)}function dd(t,n){if(null!==n){const e=n.type;if(3&e)return Ns(n,t);if(4&e)return ru(-1,t[n.index]);if(8&e){const i=n.child;if(null!==i)return dd(t,i);{const T=t[n.index];return fs(T)?ru(-1,T):Cs(T)}}if(32&e)return fg(n,t)()||Cs(t[n.index]);{const i=nv(t,n);return null!==i?Array.isArray(i)?i[0]:dd(Vd(t[16]),i):dd(t,n.next)}}return null}function nv(t,n){return null!==n?t[16][6].projection[n.projection]:null}function ru(t,n){const e=10+t+1;if(e<n.length){const i=n[e],T=i[1].firstChild;if(null!==T)return dd(i,T)}return n[7]}function _l(t,n,e){const i=mg(t,n);i&&function tx(t,n,e,i){t.removeChild(n,e,i)}(t,i,n,e)}function vg(t,n,e,i,T,O,X){for(;null!=e;){const le=i[e.index],ve=e.type;if(X&&0===n&&(le&&Fc(Cs(le),i),e.flags|=4),64!=(64&e.flags))if(8&ve)vg(t,n,e.child,i,T,O,!1),Pf(n,t,T,le,O);else if(32&ve){const De=fg(e,i);let He;for(;He=De();)Pf(n,t,T,He,O);Pf(n,t,T,le,O)}else 16&ve?rv(t,n,i,e,T,O):Pf(n,t,T,le,O);e=X?e.projectionNext:e.next}}function ep(t,n,e,i,T,O){vg(e,i,t.firstChild,n,T,O,!1)}function rv(t,n,e,i,T,O){const X=e[16],ve=X[6].projection[i.projection];if(Array.isArray(ve))for(let De=0;De<ve.length;De++)Pf(n,t,T,ve[De],O);else vg(t,n,ve,X[3],T,O,!0)}function Gd(t,n,e){t.setAttribute(n,"style",e)}function hd(t,n,e){""===e?t.removeAttribute(n,"class"):t.setAttribute(n,"class",e)}function Of(t){return function iu(){if(void 0===a0&&(a0=null,$o.trustedTypes))try{a0=$o.trustedTypes.createPolicy("angular",{createHTML:t=>t,createScript:t=>t,createScriptURL:t=>t})}catch{}return a0}()?.createHTML(t)||t}function sv(){return void 0!==Wd?Wd:typeof document<"u"?document:void 0}function Au(t){return function lv(){if(void 0===s0&&(s0=null,$o.trustedTypes))try{s0=$o.trustedTypes.createPolicy("angular#unsafe-bypass",{createHTML:t=>t,createScript:t=>t,createScriptURL:t=>t})}catch{}return s0}()?.createHTML(t)||t}class S{constructor(n){this.changingThisBreaksApplicationSecurity=n}toString(){return`SafeValue must use [property]=binding: ${this.changingThisBreaksApplicationSecurity} (see https://g.co/ng/security#xss)`}}class z extends S{getTypeName(){return"HTML"}}class re extends S{getTypeName(){return"Style"}}class de extends S{getTypeName(){return"Script"}}class Te extends S{getTypeName(){return"URL"}}class Se extends S{getTypeName(){return"ResourceURL"}}function ze(t){return t instanceof S?t.changingThisBreaksApplicationSecurity:t}function it(t,n){const e=function vt(t){return t instanceof S&&t.getTypeName()||null}(t);if(null!=e&&e!==n){if("ResourceURL"===e&&"URL"===n)return!0;throw new Error(`Required a safe ${n}, got a ${e} (see https://g.co/ng/security#xss)`)}return e===n}function Yn(t){const n=new Rr(t);return function Or(){try{return!!(new window.DOMParser).parseFromString(Of(""),"text/html")}catch{return!1}}()?new cr(n):n}class cr{constructor(n){this.inertDocumentHelper=n}getInertBodyElement(n){n="<body><remove></remove>"+n;try{const e=(new window.DOMParser).parseFromString(Of(n),"text/html").body;return null===e?this.inertDocumentHelper.getInertBodyElement(n):(e.removeChild(e.firstChild),e)}catch{return null}}}class Rr{constructor(n){if(this.defaultDoc=n,this.inertDocument=this.defaultDoc.implementation.createHTMLDocument("sanitization-inert"),null==this.inertDocument.body){const e=this.inertDocument.createElement("html");this.inertDocument.appendChild(e);const i=this.inertDocument.createElement("body");e.appendChild(i)}}getInertBodyElement(n){const e=this.inertDocument.createElement("template");if("content"in e)return e.innerHTML=Of(n),e;const i=this.inertDocument.createElement("body");return i.innerHTML=Of(n),this.defaultDoc.documentMode&&this.stripCustomNsAttrs(i),i}stripCustomNsAttrs(n){const e=n.attributes;for(let T=e.length-1;0<T;T--){const X=e.item(T).name;("xmlns:ns1"===X||0===X.indexOf("ns1:"))&&n.removeAttribute(X)}let i=n.firstChild;for(;i;)i.nodeType===Node.ELEMENT_NODE&&this.stripCustomNsAttrs(i),i=i.nextSibling}}const Hr=/^(?:(?:https?|mailto|data|ftp|tel|file|sms):|[^&:/?#]*(?:[/?#]|$))/gi;function Gr(t){return(t=String(t)).match(Hr)?t:"unsafe:"+t}function Zr(t){const n={};for(const e of t.split(","))n[e]=!0;return n}function wi(...t){const n={};for(const e of t)for(const i in e)e.hasOwnProperty(i)&&(n[i]=!0);return n}const Ei=Zr("area,br,col,hr,img,wbr"),ro=Zr("colgroup,dd,dt,li,p,tbody,td,tfoot,th,thead,tr"),eo=Zr("rp,rt"),Io=wi(Ei,wi(ro,Zr("address,article,aside,blockquote,caption,center,del,details,dialog,dir,div,dl,figure,figcaption,footer,h1,h2,h3,h4,h5,h6,header,hgroup,hr,ins,main,map,menu,nav,ol,pre,section,summary,table,ul")),wi(eo,Zr("a,abbr,acronym,audio,b,bdi,bdo,big,br,cite,code,del,dfn,em,font,i,img,ins,kbd,label,map,mark,picture,q,ruby,rp,rt,s,samp,small,source,span,strike,strong,sub,sup,time,track,tt,u,var,video")),wi(eo,ro)),Jo=Zr("background,cite,href,itemtype,longdesc,poster,src,xlink:href"),vs=wi(Jo,Zr("abbr,accesskey,align,alt,autoplay,axis,bgcolor,border,cellpadding,cellspacing,class,clear,color,cols,colspan,compact,controls,coords,datetime,default,dir,download,face,headers,height,hidden,hreflang,hspace,ismap,itemscope,itemprop,kind,label,lang,language,loop,media,muted,nohref,nowrap,open,preload,rel,rev,role,rows,rowspan,rules,scope,scrolling,shape,size,sizes,span,srclang,srcset,start,summary,tabindex,target,title,translate,type,usemap,valign,value,vspace,width"),Zr("aria-activedescendant,aria-atomic,aria-autocomplete,aria-busy,aria-checked,aria-colcount,aria-colindex,aria-colspan,aria-controls,aria-current,aria-describedby,aria-details,aria-disabled,aria-dropeffect,aria-errormessage,aria-expanded,aria-flowto,aria-grabbed,aria-haspopup,aria-hidden,aria-invalid,aria-keyshortcuts,aria-label,aria-labelledby,aria-level,aria-live,aria-modal,aria-multiline,aria-multiselectable,aria-orientation,aria-owns,aria-placeholder,aria-posinset,aria-pressed,aria-readonly,aria-relevant,aria-required,aria-roledescription,aria-rowcount,aria-rowindex,aria-rowspan,aria-selected,aria-setsize,aria-sort,aria-valuemax,aria-valuemin,aria-valuenow,aria-valuetext")),ds=Zr("script,style,template");class Os{constructor(){this.sanitizedSomething=!1,this.buf=[]}sanitizeChildren(n){let e=n.firstChild,i=!0;for(;e;)if(e.nodeType===Node.ELEMENT_NODE?i=this.startElement(e):e.nodeType===Node.TEXT_NODE?this.chars(e.nodeValue):this.sanitizedSomething=!0,i&&e.firstChild)e=e.firstChild;else for(;e;){e.nodeType===Node.ELEMENT_NODE&&this.endElement(e);let T=this.checkClobberedElement(e,e.nextSibling);if(T){e=T;break}e=this.checkClobberedElement(e,e.parentNode)}return this.buf.join("")}startElement(n){const e=n.nodeName.toLowerCase();if(!Io.hasOwnProperty(e))return this.sanitizedSomething=!0,!ds.hasOwnProperty(e);this.buf.push("<"),this.buf.push(e);const i=n.attributes;for(let T=0;T<i.length;T++){const O=i.item(T),X=O.name,le=X.toLowerCase();if(!vs.hasOwnProperty(le)){this.sanitizedSomething=!0;continue}let ve=O.value;Jo[le]&&(ve=Gr(ve)),this.buf.push(" ",X,'="',hl(ve),'"')}return this.buf.push(">"),!0}endElement(n){const e=n.nodeName.toLowerCase();Io.hasOwnProperty(e)&&!Ei.hasOwnProperty(e)&&(this.buf.push("</"),this.buf.push(e),this.buf.push(">"))}chars(n){this.buf.push(hl(n))}checkClobberedElement(n,e){if(e&&(n.compareDocumentPosition(e)&Node.DOCUMENT_POSITION_CONTAINED_BY)===Node.DOCUMENT_POSITION_CONTAINED_BY)throw new Error(`Failed to sanitize html because the element is clobbered: ${n.outerHTML}`);return e}}const ga=/[\uD800-\uDBFF][\uDC00-\uDFFF]/g,ys=/([^\#-~ |!])/g;function hl(t){return t.replace(/&/g,"&amp;").replace(ga,function(n){return"&#"+(1024*(n.charCodeAt(0)-55296)+(n.charCodeAt(1)-56320)+65536)+";"}).replace(ys,function(n){return"&#"+n.charCodeAt(0)+";"}).replace(/</g,"&lt;").replace(/>/g,"&gt;")}let Js;function Tl(t,n){let e=null;try{Js=Js||Yn(t);let i=n?String(n):"";e=Js.getInertBodyElement(i);let T=5,O=i;do{if(0===T)throw new Error("Failed to sanitize html because the input is unstable");T--,i=O,O=e.innerHTML,e=Js.getInertBodyElement(i)}while(i!==O);return Of((new Os).sanitizeChildren(il(e)||e))}finally{if(e){const i=il(e)||e;for(;i.firstChild;)i.removeChild(i.firstChild)}}}function il(t){return"content"in t&&function bu(t){return t.nodeType===Node.ELEMENT_NODE&&"TEMPLATE"===t.nodeName}(t)?t.content:null}var Aa=(()=>((Aa=Aa||{})[Aa.NONE=0]="NONE",Aa[Aa.HTML=1]="HTML",Aa[Aa.STYLE=2]="STYLE",Aa[Aa.SCRIPT=3]="SCRIPT",Aa[Aa.URL=4]="URL",Aa[Aa.RESOURCE_URL=5]="RESOURCE_URL",Aa))();function zu(t){const n=Cl();return n?Au(n.sanitize(Aa.HTML,t)||""):it(t,"HTML")?Au(ze(t)):Tl(sv(),Wr(t))}function Ml(t){const n=Cl();return n?n.sanitize(Aa.URL,t)||"":it(t,"URL")?ze(t):Gr(Wr(t))}function Cl(){const t=Ri();return t&&t[12]}const Bl=new no("ENVIRONMENT_INITIALIZER"),zl=new no("INJECTOR",-1),Al=new no("INJECTOR_DEF_TYPES");class Rs{get(n,e=$p){if(e===$p){const i=new Error(`NullInjectorError: No provider for ${Bn(n)}!`);throw i.name="NullInjectorError",i}return e}}function Xl(...t){return{\u0275providers:sc(0,t)}}function sc(t,...n){const e=[],i=new Set;let T;return cd(n,O=>{const X=O;Vu(X,e,[],i)&&(T||(T=[]),T.push(X))}),void 0!==T&&Nc(T,e),e}function Nc(t,n){for(let e=0;e<t.length;e++){const{providers:T}=t[e];cd(T,O=>{n.push(O)})}}function Vu(t,n,e,i){if(!(t=vr(t)))return!1;let T=null,O=Qr(t);const X=!O&&Za(t);if(O||X){if(X&&!X.standalone)return!1;T=t}else{const ve=t.ngModule;if(O=Qr(ve),!O)return!1;T=ve}const le=i.has(T);if(X){if(le)return!1;if(i.add(T),X.dependencies){const ve="function"==typeof X.dependencies?X.dependencies():X.dependencies;for(const De of ve)Vu(De,n,e,i)}}else{if(!O)return!1;{if(null!=O.imports&&!le){let De;i.add(T);try{cd(O.imports,He=>{Vu(He,n,e,i)&&(De||(De=[]),De.push(He))})}finally{}void 0!==De&&Nc(De,n)}if(!le){const De=So(T)||(()=>new T);n.push({provide:T,useFactory:De,deps:Da},{provide:Al,useValue:T,multi:!0},{provide:Bl,useValue:()=>oo(T),multi:!0})}const ve=O.providers;null==ve||le||cd(ve,He=>{n.push(He)})}}return T!==t&&void 0!==t.providers}const vd=xn({provide:String,useValue:xn});function wu(t){return null!==t&&"object"==typeof t&&vd in t}function bc(t){return"function"==typeof t}const Yd=new no("Set Injector scope."),yh={},_h={};let tp;function bh(){return void 0===tp&&(tp=new Rs),tp}class Lf{}class l0 extends Lf{constructor(n,e,i,T){super(),this.parent=e,this.source=i,this.scopes=T,this.records=new Map,this._ngOnDestroyHooks=new Set,this._onDestroyHooks=[],this._destroyed=!1,wh(n,X=>this.processProvider(X)),this.records.set(zl,pf(void 0,this)),T.has("environment")&&this.records.set(Lf,pf(void 0,this));const O=this.records.get(Yd);null!=O&&"string"==typeof O.value&&this.scopes.add(O.value),this.injectorDefTypes=new Set(this.get(Al.multi,Da,Ji.Self))}get destroyed(){return this._destroyed}destroy(){this.assertNotDestroyed(),this._destroyed=!0;try{for(const n of this._ngOnDestroyHooks)n.ngOnDestroy();for(const n of this._onDestroyHooks)n()}finally{this.records.clear(),this._ngOnDestroyHooks.clear(),this.injectorDefTypes.clear(),this._onDestroyHooks.length=0}}onDestroy(n){this._onDestroyHooks.push(n)}runInContext(n){this.assertNotDestroyed();const e=fh(this),i=ao(void 0);try{return n()}finally{fh(e),ao(i)}}get(n,e=$p,i=Ji.Default){this.assertNotDestroyed();const T=fh(this),O=ao(void 0);try{if(!(i&Ji.SkipSelf)){let le=this.records.get(n);if(void 0===le){const ve=function xg(t){return"function"==typeof t||"object"==typeof t&&t instanceof no}(n)&&Ur(n);le=ve&&this.injectableDefInScope(ve)?pf(Wf(n),yh):null,this.records.set(n,le)}if(null!=le)return this.hydrate(n,le)}return(i&Ji.Self?bh():this.parent).get(n,e=i&Ji.Optional&&e===$p?null:e)}catch(X){if("NullInjectorError"===X.name){if((X[tg]=X[tg]||[]).unshift(Bn(n)),T)throw X;return function If(t,n,e,i){const T=t[tg];throw n[j1]&&T.unshift(n[j1]),t.message=function Ub(t,n,e,i=null){t=t&&"\n"===t.charAt(0)&&"\u0275"==t.charAt(1)?t.slice(2):t;let T=Bn(n);if(Array.isArray(n))T=n.map(Bn).join(" -> ");else if("object"==typeof n){let O=[];for(let X in n)if(n.hasOwnProperty(X)){let le=n[X];O.push(X+":"+("string"==typeof le?JSON.stringify(le):Bn(le)))}T=`{${O.join(", ")}}`}return`${e}${i?"("+i+")":""}[${T}]: ${t.replace(z1,"\n  ")}`}("\n"+t.message,T,e,i),t.ngTokenPath=T,t[tg]=null,t}(X,n,"R3InjectorError",this.source)}throw X}finally{ao(O),fh(T)}}resolveInjectorInitializers(){const n=fh(this),e=ao(void 0);try{const i=this.get(Bl.multi,Da,Ji.Self);for(const T of i)T()}finally{fh(n),ao(e)}}toString(){const n=[],e=this.records;for(const i of e.keys())n.push(Bn(i));return`R3Injector[${n.join(", ")}]`}assertNotDestroyed(){if(this._destroyed)throw new br(205,!1)}processProvider(n){let e=bc(n=vr(n))?n:vr(n&&n.provide);const i=function _g(t){return wu(t)?pf(void 0,t.useValue):pf(xh(t),yh)}(n);if(bc(n)||!0!==n.multi)this.records.get(e);else{let T=this.records.get(e);T||(T=pf(void 0,yh,!0),T.factory=()=>Rm(T.multi),this.records.set(e,T)),e=n,T.multi.push(n)}this.records.set(e,i)}hydrate(n,e){return e.value===yh&&(e.value=_h,e.value=e.factory()),"object"==typeof e.value&&e.value&&function bg(t){return null!==t&&"object"==typeof t&&"function"==typeof t.ngOnDestroy}(e.value)&&this._ngOnDestroyHooks.add(e.value),e.value}injectableDefInScope(n){if(!n.providedIn)return!1;const e=vr(n.providedIn);return"string"==typeof e?"any"===e||this.scopes.has(e):this.injectorDefTypes.has(e)}}function Wf(t){const n=Ur(t),e=null!==n?n.factory:So(t);if(null!==e)return e;if(t instanceof no)throw new br(204,!1);if(t instanceof Function)return function np(t){const n=t.length;if(n>0)throw Hf(n,"?"),new br(204,!1);const e=function Ai(t){const n=t&&(t[zi]||t[bo]);if(n){const e=function ki(t){if(t.hasOwnProperty("name"))return t.name;const n=(""+t).match(/^function\s*([^\s(]+)/);return null===n?"":n[1]}(t);return console.warn(`DEPRECATED: DI is instantiating a token "${e}" that inherits its @Injectable decorator but does not provide one itself.\nThis will become an error in a future version of Angular. Please add @Injectable() to the "${e}" class.`),n}return null}(t);return null!==e?()=>e.factory(t):()=>new t}(t);throw new br(204,!1)}function xh(t,n,e){let i;if(bc(t)){const T=vr(t);return So(T)||Wf(T)}if(wu(t))i=()=>vr(t.useValue);else if(function Tf(t){return!(!t||!t.useFactory)}(t))i=()=>t.useFactory(...Rm(t.deps||[]));else if(function wf(t){return!(!t||!t.useExisting)}(t))i=()=>oo(vr(t.useExisting));else{const T=vr(t&&(t.useClass||t.provide));if(!function u0(t){return!!t.deps}(t))return So(T)||Wf(T);i=()=>new T(...Rm(t.deps))}return i}function pf(t,n,e=!1){return{factory:t,value:n,multi:e?[]:void 0}}function wg(t){return!!t.\u0275providers}function wh(t,n){for(const e of t)Array.isArray(e)?wh(e,n):wg(e)?wh(e.\u0275providers,n):n(e)}class rp{}class op{resolveComponentFactory(n){throw function Cg(t){const n=Error(`No component factory found for ${Bn(t)}. Did you add it to @NgModule.entryComponents?`);return n.ngComponent=t,n}(n)}}let Rf=(()=>{class t{}return t.NULL=new op,t})();function ap(){return yd(va(),Ri())}function yd(t,n){return new ks(Ns(t,n))}let ks=(()=>{class t{constructor(e){this.nativeElement=e}}return t.__NG_ELEMENT_ID__=ap,t})();function c0(t){return t instanceof ks?t.nativeElement:t}class Ag{}let lc=(()=>{class t{}return t.__NG_ELEMENT_ID__=()=>function dv(){const t=Ri(),e=Va(va().index,t);return(is(e)?e:t)[11]}(),t})(),hy=(()=>{class t{}return t.\u0275prov=Un({token:t,providedIn:"root",factory:()=>null}),t})();class d0{constructor(n){this.full=n,this.major=n.split(".")[0],this.minor=n.split(".")[1],this.patch=n.split(".").slice(2).join(".")}}const hv=new d0("14.2.12"),Dg={};function Th(t){return t.ngOriginalError}class Dl{constructor(){this._console=console}handleError(n){const e=this._findOriginalError(n);this._console.error("ERROR",n),e&&this._console.error("ORIGINAL ERROR",e)}_findOriginalError(n){let e=n&&Th(n);for(;e&&Th(e);)e=Th(e);return e||null}}function sp(t){return t.ownerDocument}function gf(t){return t instanceof Function?t():t}function gv(t,n,e){let i=t.length;for(;;){const T=t.indexOf(n,e);if(-1===T)return T;if(0===T||t.charCodeAt(T-1)<=32){const O=n.length;if(T+O===i||t.charCodeAt(T+O)<=32)return T}e=T+1}}const mv="ng-template";function my(t,n,e){let i=0;for(;i<t.length;){let T=t[i++];if(e&&"class"===T){if(T=t[i],-1!==gv(T.toLowerCase(),n,0))return!0}else if(1===T){for(;i<t.length&&"string"==typeof(T=t[i++]);)if(T.toLowerCase()===n)return!0;return!1}}return!1}function Hc(t){return 4===t.type&&t.value!==mv}function Eg(t,n,e){return n===(4!==t.type||e?t.value:mv)}function vy(t,n,e){let i=4;const T=t.attrs||[],O=function up(t){for(let n=0;n<t.length;n++)if(sn(t[n]))return n;return t.length}(T);let X=!1;for(let le=0;le<n.length;le++){const ve=n[le];if("number"!=typeof ve){if(!X)if(4&i){if(i=2|1&i,""!==ve&&!Eg(t,ve,e)||""===ve&&1===n.length){if(Uu(i))return!1;X=!0}}else{const De=8&i?ve:n[++le];if(8&i&&null!==t.attrs){if(!my(t.attrs,De,e)){if(Uu(i))return!1;X=!0}continue}const Ke=sx(8&i?"class":ve,T,Hc(t),e);if(-1===Ke){if(Uu(i))return!1;X=!0;continue}if(""!==De){let pt;pt=Ke>O?"":T[Ke+1].toLowerCase();const bt=8&i?pt:null;if(bt&&-1!==gv(bt,De,0)||2&i&&De!==pt){if(Uu(i))return!1;X=!0}}}}else{if(!X&&!Uu(i)&&!Uu(ve))return!1;if(X&&Uu(ve))continue;X=!1,i=ve|1&i}}return Uu(i)||X}function Uu(t){return 0==(1&t)}function sx(t,n,e,i){if(null===n)return-1;let T=0;if(i||!e){let O=!1;for(;T<n.length;){const X=n[T];if(X===t)return T;if(3===X||6===X)O=!0;else{if(1===X||2===X){let le=n[++T];for(;"string"==typeof le;)le=n[++T];continue}if(4===X)break;if(0===X){T+=4;continue}}T+=O?1:2}return-1}return function cp(t,n){let e=t.indexOf(4);if(e>-1)for(e++;e<t.length;){const i=t[e];if("number"==typeof i)return-1;if(i===n)return e;e++}return-1}(n,t)}function Sg(t,n,e=!1){for(let i=0;i<n.length;i++)if(vy(t,n[i],e))return!0;return!1}function fp(t,n){e:for(let e=0;e<n.length;e++){const i=n[e];if(t.length===i.length){for(let T=0;T<t.length;T++)if(t[T]!==i[T])continue e;return!0}}return!1}function Ah(t,n){return t?":not("+n.trim()+")":n}function yy(t){let n=t[0],e=1,i=2,T="",O=!1;for(;e<t.length;){let X=t[e];if("string"==typeof X)if(2&i){const le=t[++e];T+="["+X+(le.length>0?'="'+le+'"':"")+"]"}else 8&i?T+="."+X:4&i&&(T+=" "+X);else""!==T&&!Uu(X)&&(n+=Ah(O,T),T=""),i=X,O=O||!Uu(i);e++}return""!==T&&(n+=Ah(O,T)),n}const rs={};function un(t){Ig(Oa(),Ri(),Ut()+t,!1)}function Ig(t,n,e,i){if(!i)if(3==(3&n[2])){const O=t.preOrderCheckHooks;null!==O&&ni(n,O,e)}else{const O=t.preOrderHooks;null!==O&&ti(n,O,0,e)}$t(e)}function Og(t,n=null,e=null,i){const T=_v(t,n,e,i);return T.resolveInjectorInitializers(),T}function _v(t,n=null,e=null,i,T=new Set){const O=[e||Da,Xl(t)];return i=i||("object"==typeof t?void 0:Bn(t)),new l0(O,n||bh(),i||null,T)}let kl=(()=>{class t{static create(e,i){if(Array.isArray(e))return Og({name:""},i,e,"");{const T=e.name??"";return Og({name:T},e.parent,e.providers,T)}}}return t.THROW_IF_NOT_FOUND=$p,t.NULL=new Rs,t.\u0275prov=Un({token:t,providedIn:"any",factory:()=>oo(zl)}),t.__NG_ELEMENT_ID__=-1,t})();function $n(t,n=Ji.Default){const e=Ri();return null===e?oo(t,n):qo(va(),e,vr(t),n)}function hx(){throw new Error("invalid")}function My(t,n){return t<<17|n<<2}function bd(t){return t>>17&32767}function px(t){return 2|t}function Dh(t){return(131068&t)>>2}function gx(t,n){return-131069&t|n<<2}function mx(t){return 1|t}function IT(t,n){const e=t.contentQueries;if(null!==e)for(let i=0;i<e.length;i+=2){const T=e[i],O=e[i+1];if(-1!==O){const X=t.data[O];ee(T),X.contentQueries(2,n[O],O)}}}function Iy(t,n,e,i,T,O,X,le,ve,De,He){const Ke=n.blueprint.slice();return Ke[0]=T,Ke[2]=76|i,(null!==He||t&&1024&t[2])&&(Ke[2]|=1024),ec(Ke),Ke[3]=Ke[15]=t,Ke[8]=e,Ke[10]=X||t&&t[10],Ke[11]=le||t&&t[11],Ke[12]=ve||t&&t[12]||null,Ke[9]=De||t&&t[9]||null,Ke[6]=O,Ke[20]=function sg(){return ic++}(),Ke[21]=He,Ke[16]=2==n.type?t[16]:Ke,Ke}function Lg(t,n,e,i,T){let O=t.data[n];if(null===O)O=Cx(t,n,e,i,T),function Ul(){return Ko.lFrame.inI18n}()&&(O.flags|=64);else if(64&O.type){O.type=e,O.value=i,O.attrs=T;const X=Bu();O.injectorIndex=null===X?-1:X.injectorIndex}return Vl(O,!0),O}function Cx(t,n,e,i,T){const O=ws(),X=fl(),ve=t.data[n]=function XS(t,n,e,i,T,O){return{type:e,index:i,insertBeforeIndex:null,injectorIndex:n?n.injectorIndex:-1,directiveStart:-1,directiveEnd:-1,directiveStylingLast:-1,propertyBindings:null,flags:0,providerIndexes:0,value:T,attrs:O,mergedAttrs:null,localNames:null,initialInputs:void 0,inputs:null,outputs:null,tViews:null,next:null,projectionNext:null,child:null,parent:n,projection:null,styles:null,stylesWithoutHost:null,residualStyles:void 0,classes:null,classesWithoutHost:null,residualClasses:void 0,classBindings:0,styleBindings:0}}(0,X?O:O&&O.parent,e,n,i,T);return null===t.firstChild&&(t.firstChild=ve),null!==O&&(X?null==O.child&&null!==ve.parent&&(O.child=ve):null===O.next&&(O.next=ve)),ve}function Rg(t,n,e,i){if(0===e)return-1;const T=n.length;for(let O=0;O<e;O++)n.push(i),t.blueprint.push(i),t.data.push(null);return T}function Ax(t,n,e){ke(n);try{const i=t.viewQuery;null!==i&&Ox(1,i,e);const T=t.template;null!==T&&PT(t,n,T,1,e),t.firstCreatePass&&(t.firstCreatePass=!1),t.staticContentQueries&&IT(t,n),t.staticViewQueries&&Ox(2,t.viewQuery,e);const O=t.components;null!==O&&function YS(t,n){for(let e=0;e<n.length;e++)d6(t,n[e])}(n,O)}catch(i){throw t.firstCreatePass&&(t.incompleteFirstPass=!0,t.firstCreatePass=!1),i}finally{n[2]&=-5,Ct()}}function Py(t,n,e,i){const T=n[2];if(128!=(128&T)){ke(n);try{ec(n),function Ic(t){return Ko.lFrame.bindingIndex=t}(t.bindingStartIndex),null!==e&&PT(t,n,e,2,i);const X=3==(3&T);if(X){const De=t.preOrderCheckHooks;null!==De&&ni(n,De,null)}else{const De=t.preOrderHooks;null!==De&&ti(n,De,0,null),Ti(n,0)}if(function c6(t){for(let n=Ud(t);null!==n;n=$m(n)){if(!n[2])continue;const e=n[9];for(let i=0;i<e.length;i++){const T=e[i],O=T[3];0==(512&T[2])&&Ec(O,1),T[2]|=512}}}(n),function u6(t){for(let n=Ud(t);null!==n;n=$m(n))for(let e=10;e<n.length;e++){const i=n[e],T=i[1];ma(i)&&Py(T,i,T.template,i[8])}}(n),null!==t.contentQueries&&IT(t,n),X){const De=t.contentCheckHooks;null!==De&&ni(n,De)}else{const De=t.contentHooks;null!==De&&ti(n,De,1),Ti(n,1)}!function GS(t,n){const e=t.hostBindingOpCodes;if(null!==e)try{for(let i=0;i<e.length;i++){const T=e[i];if(T<0)$t(~T);else{const O=T,X=e[++i],le=e[++i];ud(X,O),le(2,n[O])}}}finally{$t(-1)}}(t,n);const le=t.components;null!==le&&function WS(t,n){for(let e=0;e<n.length;e++)f6(t,n[e])}(n,le);const ve=t.viewQuery;if(null!==ve&&Ox(2,ve,i),X){const De=t.viewCheckHooks;null!==De&&ni(n,De)}else{const De=t.viewHooks;null!==De&&ti(n,De,2),Ti(n,2)}!0===t.firstUpdatePass&&(t.firstUpdatePass=!1),n[2]&=-41,512&n[2]&&(n[2]&=-513,Ec(n[3],-1))}finally{Ct()}}}function PT(t,n,e,i,T){const O=Ut(),X=2&i;try{$t(-1),X&&n.length>22&&Ig(t,n,22,!1),e(i,T)}finally{$t(O)}}function OT(t,n,e){if(bs(n)){const T=n.directiveEnd;for(let O=n.directiveStart;O<T;O++){const X=t.data[O];X.contentQueries&&X.contentQueries(1,e[O],O)}}}function Dx(t,n,e){!ff()||(function t6(t,n,e,i){const T=e.directiveStart,O=e.directiveEnd;t.firstCreatePass||hi(e,n),Fc(i,n);const X=e.initialInputs;for(let le=T;le<O;le++){const ve=t.data[le],De=Is(ve);De&&a6(n,e,ve);const He=ya(n,t,le,e);Fc(He,n),null!==X&&s6(0,le-T,He,ve,0,X),De&&(Va(e.index,n)[8]=He)}}(t,n,e,Ns(e,n)),128==(128&e.flags)&&function n6(t,n,e){const i=e.directiveStart,T=e.directiveEnd,O=e.index,X=function ye(){return Ko.lFrame.currentDirectiveIndex}();try{$t(O);for(let le=i;le<T;le++){const ve=t.data[le],De=n[le];N(le),(null!==ve.hostBindings||0!==ve.hostVars||null!==ve.hostAttrs)&&jT(ve,De)}}finally{$t(-1),N(X)}}(t,n,e))}function kx(t,n,e=Ns){const i=n.localNames;if(null!==i){let T=n.index+1;for(let O=0;O<i.length;O+=2){const X=i[O+1],le=-1===X?e(n,t):t[X];t[T++]=le}}}function LT(t){const n=t.tView;return null===n||n.incompleteFirstPass?t.tView=Mx(1,null,t.template,t.decls,t.vars,t.directiveDefs,t.pipeDefs,t.viewQuery,t.schemas,t.consts):n}function Mx(t,n,e,i,T,O,X,le,ve,De){const He=22+i,Ke=He+T,pt=function $S(t,n){const e=[];for(let i=0;i<n;i++)e.push(i<t?null:rs);return e}(He,Ke),bt="function"==typeof De?De():De;return pt[1]={type:t,blueprint:pt,template:e,queries:null,viewQuery:le,declTNode:n,data:pt.slice().fill(null,He),bindingStartIndex:He,expandoStartIndex:Ke,hostBindingOpCodes:null,firstCreatePass:!0,firstUpdatePass:!0,staticViewQueries:!1,staticContentQueries:!1,preOrderHooks:null,preOrderCheckHooks:null,contentHooks:null,contentCheckHooks:null,viewHooks:null,viewCheckHooks:null,destroyHooks:null,cleanup:null,contentQueries:null,components:null,directiveRegistry:"function"==typeof O?O():O,pipeRegistry:"function"==typeof X?X():X,firstChild:null,schemas:ve,consts:bt,incompleteFirstPass:!1}}function RT(t,n,e,i){const T=GT(n);null===e?T.push(i):(T.push(e),t.firstCreatePass&&WT(t).push(i,T.length-1))}function FT(t,n,e){for(let i in t)if(t.hasOwnProperty(i)){const T=t[i];(e=null===e?{}:e).hasOwnProperty(i)?e[i].push(n,T):e[i]=[n,T]}return e}function NT(t,n){const i=n.directiveEnd,T=t.data,O=n.attrs,X=[];let le=null,ve=null;for(let De=n.directiveStart;De<i;De++){const He=T[De],Ke=He.inputs,pt=null===O||Hc(n)?null:l6(Ke,O);X.push(pt),le=FT(Ke,De,le),ve=FT(He.outputs,De,ve)}null!==le&&(le.hasOwnProperty("class")&&(n.flags|=16),le.hasOwnProperty("style")&&(n.flags|=32)),n.initialInputs=X,n.inputs=le,n.outputs=ve}function Nf(t,n,e,i,T,O,X,le){const ve=Ns(n,e);let He,De=n.inputs;!le&&null!=De&&(He=De[i])?(Lx(t,e,He,i,T),ms(n)&&BT(e,n.index)):3&n.type&&(i=function KS(t){return"class"===t?"className":"for"===t?"htmlFor":"formaction"===t?"formAction":"innerHtml"===t?"innerHTML":"readonly"===t?"readOnly":"tabindex"===t?"tabIndex":t}(i),T=null!=X?X(T,n.value||"",i):T,O.setProperty(ve,i,T))}function BT(t,n){const e=Va(n,t);16&e[2]||(e[2]|=32)}function Ex(t,n,e,i){let T=!1;if(ff()){const O=function r6(t,n,e){const i=t.directiveRegistry;let T=null;if(i)for(let O=0;O<i.length;O++){const X=i[O];Sg(e,X.selectors,!1)&&(T||(T=[]),vo(hi(e,n),t,X.type),Is(X)?(VT(t,e),T.unshift(X)):T.push(X))}return T}(t,n,e),X=null===i?null:{"":-1};if(null!==O){T=!0,UT(e,t.data.length,O.length);for(let He=0;He<O.length;He++){const Ke=O[He];Ke.providersResolver&&Ke.providersResolver(Ke)}let le=!1,ve=!1,De=Rg(t,n,O.length,null);for(let He=0;He<O.length;He++){const Ke=O[He];e.mergedAttrs=Kn(e.mergedAttrs,Ke.hostAttrs),HT(t,e,n,De,Ke),o6(De,Ke,X),null!==Ke.contentQueries&&(e.flags|=8),(null!==Ke.hostBindings||null!==Ke.hostAttrs||0!==Ke.hostVars)&&(e.flags|=128);const pt=Ke.type.prototype;!le&&(pt.ngOnChanges||pt.ngOnInit||pt.ngDoCheck)&&((t.preOrderHooks||(t.preOrderHooks=[])).push(e.index),le=!0),!ve&&(pt.ngOnChanges||pt.ngDoCheck)&&((t.preOrderCheckHooks||(t.preOrderCheckHooks=[])).push(e.index),ve=!0),De++}NT(t,e)}X&&function i6(t,n,e){if(n){const i=t.localNames=[];for(let T=0;T<n.length;T+=2){const O=e[n[T+1]];if(null==O)throw new br(-301,!1);i.push(n[T],O)}}}(e,i,X)}return e.mergedAttrs=Kn(e.mergedAttrs,e.attrs),T}function zT(t,n,e,i,T,O){const X=O.hostBindings;if(X){let le=t.hostBindingOpCodes;null===le&&(le=t.hostBindingOpCodes=[]);const ve=~n.index;(function e6(t){let n=t.length;for(;n>0;){const e=t[--n];if("number"==typeof e&&e<0)return e}return 0})(le)!=ve&&le.push(ve),le.push(i,T,X)}}function jT(t,n){null!==t.hostBindings&&t.hostBindings(1,n)}function VT(t,n){n.flags|=2,(t.components||(t.components=[])).push(n.index)}function o6(t,n,e){if(e){if(n.exportAs)for(let i=0;i<n.exportAs.length;i++)e[n.exportAs[i]]=t;Is(n)&&(e[""]=t)}}function UT(t,n,e){t.flags|=1,t.directiveStart=n,t.directiveEnd=n+e,t.providerIndexes=n}function HT(t,n,e,i,T){t.data[i]=T;const O=T.factory||(T.factory=So(T.type)),X=new No(O,Is(T),$n);t.blueprint[i]=X,e[i]=X,zT(t,n,0,i,Rg(t,e,T.hostVars,rs),T)}function a6(t,n,e){const i=Ns(n,t),T=LT(e),O=t[10],X=Oy(t,Iy(t,T,null,e.onPush?32:16,i,n,O,O.createRenderer(i,e),null,null,null));t[n.index]=X}function Sx(t,n,e,i,T,O,X){if(null==O)t.removeAttribute(n,T,e);else{const le=null==X?Wr(O):X(O,i||"",T);t.setAttribute(n,T,le,e)}}function s6(t,n,e,i,T,O){const X=O[n];if(null!==X){const le=i.setInput;for(let ve=0;ve<X.length;){const De=X[ve++],He=X[ve++],Ke=X[ve++];null!==le?i.setInput(e,Ke,De,He):e[He]=Ke}}}function l6(t,n){let e=null,i=0;for(;i<n.length;){const T=n[i];if(0!==T)if(5!==T){if("number"==typeof T)break;t.hasOwnProperty(T)&&(null===e&&(e=[]),e.push(T,t[T],n[i+1])),i+=2}else i+=2;else i+=4}return e}function qT(t,n,e,i){return new Array(t,!0,!1,n,null,0,i,e,null,null)}function f6(t,n){const e=Va(n,t);if(ma(e)){const i=e[1];48&e[2]?Py(i,e,i.template,e[8]):e[5]>0&&Ix(e)}}function Ix(t){for(let i=Ud(t);null!==i;i=$m(i))for(let T=10;T<i.length;T++){const O=i[T];if(ma(O))if(512&O[2]){const X=O[1];Py(X,O,X.template,O[8])}else O[5]>0&&Ix(O)}const e=t[1].components;if(null!==e)for(let i=0;i<e.length;i++){const T=Va(e[i],t);ma(T)&&T[5]>0&&Ix(T)}}function d6(t,n){const e=Va(n,t),i=e[1];(function h6(t,n){for(let e=n.length;e<t.blueprint.length;e++)n.push(t.blueprint[e])})(i,e),Ax(i,e,e[8])}function Oy(t,n){return t[13]?t[14][4]=n:t[13]=n,t[14]=n,n}function Px(t){for(;t;){t[2]|=32;const n=Vd(t);if(os(t)&&!n)return t;t=n}return null}function Ly(t,n,e,i=!0){const T=n[10];T.begin&&T.begin();try{Py(t,n,t.template,e)}catch(X){throw i&&$T(n,X),X}finally{T.end&&T.end()}}function Ox(t,n,e){ee(0),n(t,e)}function GT(t){return t[7]||(t[7]=[])}function WT(t){return t.cleanup||(t.cleanup=[])}function $T(t,n){const e=t[9],i=e?e.get(Dl,null):null;i&&i.handleError(n)}function Lx(t,n,e,i,T){for(let O=0;O<e.length;){const X=e[O++],le=e[O++],ve=n[X],De=t.data[X];null!==De.setInput?De.setInput(ve,T,i,le):ve[le]=T}}function kh(t,n,e){const i=Hs(n,t);Zm(t[11],i,e)}function Ry(t,n,e){let i=e?t.styles:null,T=e?t.classes:null,O=0;if(null!==n)for(let X=0;X<n.length;X++){const le=n[X];"number"==typeof le?O=le:1==O?T=Jn(T,le):2==O&&(i=Jn(i,le+": "+n[++X]+";"))}e?t.styles=i:t.stylesWithoutHost=i,e?t.classes=T:t.classesWithoutHost=T}function Fy(t,n,e,i,T=!1){for(;null!==e;){const O=n[e.index];if(null!==O&&i.push(Cs(O)),fs(O))for(let le=10;le<O.length;le++){const ve=O[le],De=ve[1].firstChild;null!==De&&Fy(ve[1],ve,De,i)}const X=e.type;if(8&X)Fy(t,n,e.child,i);else if(32&X){const le=fg(e,n);let ve;for(;ve=le();)i.push(ve)}else if(16&X){const le=nv(n,e);if(Array.isArray(le))i.push(...le);else{const ve=Vd(n[16]);Fy(ve[1],ve,le,i,!0)}}e=T?e.projectionNext:e.next}return i}class wv{constructor(n,e){this._lView=n,this._cdRefInjectingView=e,this._appRef=null,this._attachedToViewContainer=!1}get rootNodes(){const n=this._lView,e=n[1];return Fy(e,n,e.firstChild,[])}get context(){return this._lView[8]}set context(n){this._lView[8]=n}get destroyed(){return 128==(128&this._lView[2])}destroy(){if(this._appRef)this._appRef.detachView(this);else if(this._attachedToViewContainer){const n=this._lView[3];if(fs(n)){const e=n[8],i=e?e.indexOf(this):-1;i>-1&&(Hd(n,i),X0(e,i))}this._attachedToViewContainer=!1}Kh(this._lView[1],this._lView)}onDestroy(n){RT(this._lView[1],this._lView,null,n)}markForCheck(){Px(this._cdRefInjectingView||this._lView)}detach(){this._lView[2]&=-65}reattach(){this._lView[2]|=64}detectChanges(){Ly(this._lView[1],this._lView,this.context)}checkNoChanges(){}attachToViewContainerRef(){if(this._appRef)throw new br(902,!1);this._attachedToViewContainer=!0}detachFromAppRef(){this._appRef=null,function Jb(t,n){ep(t,n,n[11],2,null,null)}(this._lView[1],this._lView)}attachToAppRef(n){if(this._attachedToViewContainer)throw new br(902,!1);this._appRef=n}}class p6 extends wv{constructor(n){super(n),this._view=n}detectChanges(){const n=this._view;Ly(n[1],n,n[8],!1)}checkNoChanges(){}get context(){return null}}class Rx extends Rf{constructor(n){super(),this.ngModule=n}resolveComponentFactory(n){const e=Za(n);return new Tv(e,this.ngModule)}}function ZT(t){const n=[];for(let e in t)t.hasOwnProperty(e)&&n.push({propName:t[e],templateName:e});return n}class m6{constructor(n,e){this.injector=n,this.parentInjector=e}get(n,e,i){const T=this.injector.get(n,Dg,i);return T!==Dg||e===Dg?T:this.parentInjector.get(n,e,i)}}class Tv extends rp{constructor(n,e){super(),this.componentDef=n,this.ngModule=e,this.componentType=n.type,this.selector=function _y(t){return t.map(yy).join(",")}(n.selectors),this.ngContentSelectors=n.ngContentSelectors?n.ngContentSelectors:[],this.isBoundToModule=!!e}get inputs(){return ZT(this.componentDef.inputs)}get outputs(){return ZT(this.componentDef.outputs)}create(n,e,i,T){let O=(T=T||this.ngModule)instanceof Lf?T:T?.injector;O&&null!==this.componentDef.getStandaloneInjector&&(O=this.componentDef.getStandaloneInjector(O)||O);const X=O?new m6(n,O):n,le=X.get(Ag,null);if(null===le)throw new br(407,!1);const ve=X.get(hy,null),De=le.createRenderer(null,this.componentDef),He=this.componentDef.selectors[0][0]||"div",Ke=i?function ZS(t,n,e){return t.selectRootElement(n,e===Es.ShadowDom)}(De,i,this.componentDef.encapsulation):pg(De,He,function g6(t){const n=t.toLowerCase();return"svg"===n?"svg":"math"===n?"math":null}(He)),pt=this.componentDef.onPush?288:272,bt=Mx(0,null,null,1,0,null,null,null,null,null),rn=Iy(null,bt,null,pt,null,null,le,De,ve,X,null);let kn,Wn;ke(rn);try{const rr=function _6(t,n,e,i,T,O){const X=e[1];e[22]=t;const ve=Lg(X,22,2,"#host",null),De=ve.mergedAttrs=n.hostAttrs;null!==De&&(Ry(ve,De,!0),null!==t&&(It(T,t,De),null!==ve.classes&&hd(T,t,ve.classes),null!==ve.styles&&Gd(T,t,ve.styles)));const He=i.createRenderer(t,n),Ke=Iy(e,LT(n),null,n.onPush?32:16,e[22],ve,i,He,O||null,null,null);return X.firstCreatePass&&(vo(hi(ve,e),X,n.type),VT(X,ve),UT(ve,e.length,1)),Oy(e,Ke),e[22]=Ke}(Ke,this.componentDef,rn,le,De);if(Ke)if(i)It(De,Ke,["ng-version",hv.full]);else{const{attrs:dr,classes:pr}=function by(t){const n=[],e=[];let i=1,T=2;for(;i<t.length;){let O=t[i];if("string"==typeof O)2===T?""!==O&&n.push(O,t[++i]):8===T&&e.push(O);else{if(!Uu(T))break;T=O}i++}return{attrs:n,classes:e}}(this.componentDef.selectors[0]);dr&&It(De,Ke,dr),pr&&pr.length>0&&hd(De,Ke,pr.join(" "))}if(Wn=As(bt,22),void 0!==e){const dr=Wn.projection=[];for(let pr=0;pr<this.ngContentSelectors.length;pr++){const qr=e[pr];dr.push(null!=qr?Array.from(qr):null)}}kn=function b6(t,n,e,i){const T=e[1],O=function QS(t,n,e){const i=va();t.firstCreatePass&&(e.providersResolver&&e.providersResolver(e),HT(t,i,n,Rg(t,n,1,null),e),NT(t,i));const T=ya(n,t,i.directiveStart,i);Fc(T,n);const O=Ns(i,n);return O&&Fc(O,n),T}(T,e,n);if(t[8]=e[8]=O,null!==i)for(const le of i)le(O,n);if(n.contentQueries){const le=va();n.contentQueries(1,O,le.directiveStart)}const X=va();return!T.firstCreatePass||null===n.hostBindings&&null===n.hostAttrs||($t(X.index),zT(e[1],X,0,X.directiveStart,X.directiveEnd,n),jT(n,O)),O}(rr,this.componentDef,rn,[x6]),Ax(bt,rn,null)}finally{Ct()}return new y6(this.componentType,kn,yd(Wn,rn),rn,Wn)}}class y6 extends class Tg{}{constructor(n,e,i,T,O){super(),this.location=i,this._rootLView=T,this._tNode=O,this.instance=e,this.hostView=this.changeDetectorRef=new p6(T),this.componentType=n}setInput(n,e){const i=this._tNode.inputs;let T;if(null!==i&&(T=i[n])){const O=this._rootLView;Lx(O[1],O,T,n,e),BT(O,this._tNode.index)}}get injector(){return new _a(this._tNode,this._rootLView)}destroy(){this.hostView.destroy()}onDestroy(n){this.hostView.onDestroy(n)}}function x6(){const t=va();wr(Ri()[1],t)}function El(t){let n=function XT(t){return Object.getPrototypeOf(t.prototype).constructor}(t.type),e=!0;const i=[t];for(;n;){let T;if(Is(t))T=n.\u0275cmp||n.\u0275dir;else{if(n.\u0275cmp)throw new br(903,!1);T=n.\u0275dir}if(T){if(e){i.push(T);const X=t;X.inputs=Fx(t.inputs),X.declaredInputs=Fx(t.declaredInputs),X.outputs=Fx(t.outputs);const le=T.hostBindings;le&&A6(t,le);const ve=T.viewQuery,De=T.contentQueries;if(ve&&T6(t,ve),De&&C6(t,De),On(t.inputs,T.inputs),On(t.declaredInputs,T.declaredInputs),On(t.outputs,T.outputs),Is(T)&&T.data.animation){const He=t.data;He.animation=(He.animation||[]).concat(T.data.animation)}}const O=T.features;if(O)for(let X=0;X<O.length;X++){const le=O[X];le&&le.ngInherit&&le(t),le===El&&(e=!1)}}n=Object.getPrototypeOf(n)}!function w6(t){let n=0,e=null;for(let i=t.length-1;i>=0;i--){const T=t[i];T.hostVars=n+=T.hostVars,T.hostAttrs=Kn(T.hostAttrs,e=Kn(e,T.hostAttrs))}}(i)}function Fx(t){return t===js?{}:t===Da?[]:t}function T6(t,n){const e=t.viewQuery;t.viewQuery=e?(i,T)=>{n(i,T),e(i,T)}:n}function C6(t,n){const e=t.contentQueries;t.contentQueries=e?(i,T,O)=>{n(i,T,O),e(i,T,O)}:n}function A6(t,n){const e=t.hostBindings;t.hostBindings=e?(i,T)=>{n(i,T),e(i,T)}:n}let Ny=null;function v0(){if(!Ny){const t=$o.Symbol;if(t&&t.iterator)Ny=t.iterator;else{const n=Object.getOwnPropertyNames(Map.prototype);for(let e=0;e<n.length;++e){const i=n[e];"entries"!==i&&"size"!==i&&Map.prototype[i]===Map.prototype.entries&&(Ny=i)}}}return Ny}function Cv(t){return!!Nx(t)&&(Array.isArray(t)||!(t instanceof Map)&&v0()in t)}function Nx(t){return null!==t&&("function"==typeof t||"object"==typeof t)}function Xd(t,n,e){return t[n]=e}function Av(t,n){return t[n]}function rf(t,n,e){return!Object.is(t[n],e)&&(t[n]=e,!0)}function y0(t,n,e,i){const T=rf(t,n,e);return rf(t,n+1,i)||T}function By(t,n,e,i,T){const O=y0(t,n,e,i);return rf(t,n+2,T)||O}function Xf(t,n,e,i,T,O){const X=y0(t,n,e,i);return y0(t,n+2,T,O)||X}function Sl(t,n,e,i){const T=Ri();return rf(T,Pc(),n)&&(Oa(),function Zd(t,n,e,i,T,O){const X=Ns(t,n);Sx(n[11],X,O,t.value,e,i,T)}(Ft(),T,t,n,e,i)),Sl}function Ng(t,n,e,i){return rf(t,Pc(),e)?n+Wr(e)+i:rs}function Bg(t,n,e,i,T,O){const le=y0(t,$u(),e,T);return Su(2),le?n+Wr(e)+i+Wr(T)+O:rs}function Fr(t,n,e,i,T,O,X,le){const ve=Ri(),De=Oa(),He=t+22,Ke=De.firstCreatePass?function O6(t,n,e,i,T,O,X,le,ve){const De=n.consts,He=Lg(n,t,4,X||null,Yl(De,le));Ex(n,e,He,Yl(De,ve)),wr(n,He);const Ke=He.tViews=Mx(2,He,i,T,O,n.directiveRegistry,n.pipeRegistry,null,n.schemas,De);return null!==n.queries&&(n.queries.template(n,He),Ke.queries=n.queries.embeddedTView(He)),He}(He,De,ve,n,e,i,T,O,X):De.data[He];Vl(Ke,!1);const pt=ve[11].createComment("");Qh(De,ve,pt,Ke),Fc(pt,ve),Oy(ve,ve[He]=qT(pt,ve,pt,Ke)),Xs(Ke)&&Dx(De,ve,Ke),null!=X&&kx(ve,Ke,le)}function xc(t){return cl(function Sc(){return Ko.lFrame.contextLView}(),22+t)}function Rn(t,n,e){const i=Ri();return rf(i,Pc(),n)&&Nf(Oa(),Ft(),i,t,n,i[11],e,!1),Rn}function Bx(t,n,e,i,T){const X=T?"class":"style";Lx(t,e,n.inputs[X],X,i)}function Mt(t,n,e,i){const T=Ri(),O=Oa(),X=22+t,le=T[11],ve=T[X]=pg(le,n,function tr(){return Ko.lFrame.currentNamespace}()),De=O.firstCreatePass?function R6(t,n,e,i,T,O,X){const le=n.consts,De=Lg(n,t,2,T,Yl(le,O));return Ex(n,e,De,Yl(le,X)),null!==De.attrs&&Ry(De,De.attrs,!1),null!==De.mergedAttrs&&Ry(De,De.mergedAttrs,!0),null!==n.queries&&n.queries.elementStart(n,De),De}(X,O,T,0,n,e,i):O.data[X];Vl(De,!0);const He=De.mergedAttrs;null!==He&&It(le,ve,He);const Ke=De.classes;null!==Ke&&hd(le,ve,Ke);const pt=De.styles;return null!==pt&&Gd(le,ve,pt),64!=(64&De.flags)&&Qh(O,T,ve,De),0===function Nu(){return Ko.lFrame.elementDepthCount}()&&Fc(ve,T),function jo(){Ko.lFrame.elementDepthCount++}(),Xs(De)&&(Dx(O,T,De),OT(O,De,T)),null!==i&&kx(T,De),Mt}function At(){let t=va();fl()?yc():(t=t.parent,Vl(t,!1));const n=t;!function sa(){Ko.lFrame.elementDepthCount--}();const e=Oa();return e.firstCreatePass&&(wr(e,t),bs(t)&&e.queries.elementEnd(t)),null!=n.classesWithoutHost&&function Le(t){return 0!=(16&t.flags)}(n)&&Bx(e,n,Ri(),n.classesWithoutHost,!0),null!=n.stylesWithoutHost&&function Fe(t){return 0!=(32&t.flags)}(n)&&Bx(e,n,Ri(),n.stylesWithoutHost,!1),At}function lo(t,n,e,i){return Mt(t,n,e,i),At(),lo}function ol(t,n,e){const i=Ri(),T=Oa(),O=t+22,X=T.firstCreatePass?function F6(t,n,e,i,T){const O=n.consts,X=Yl(O,i),le=Lg(n,t,8,"ng-container",X);return null!==X&&Ry(le,X,!0),Ex(n,e,le,Yl(O,T)),null!==n.queries&&n.queries.elementStart(n,le),le}(O,T,i,n,e):T.data[O];Vl(X,!0);const le=i[O]=i[11].createComment("");return Qh(T,i,le,X),Fc(le,i),Xs(X)&&(Dx(T,i,X),OT(T,X,i)),null!=e&&kx(i,X),ol}function al(){let t=va();const n=Oa();return fl()?yc():(t=t.parent,Vl(t,!1)),n.firstCreatePass&&(wr(n,t),bs(t)&&n.queries.elementEnd(t)),al}function zx(t,n,e){return ol(t,n,e),al(),zx}function oa(){return Ri()}function Dv(t){return!!t&&"function"==typeof t.then}const jx=function a5(t){return!!t&&"function"==typeof t.subscribe};function Tr(t,n,e,i){const T=Ri(),O=Oa(),X=va();return function l5(t,n,e,i,T,O,X,le){const ve=Xs(i),He=t.firstCreatePass&&WT(t),Ke=n[8],pt=GT(n);let bt=!0;if(3&i.type||le){const Wn=Ns(i,n),rr=le?le(Wn):Wn,dr=pt.length,pr=le?ri=>le(Cs(ri[i.index])):i.index;let qr=null;if(!le&&ve&&(qr=function N6(t,n,e,i){const T=t.cleanup;if(null!=T)for(let O=0;O<T.length-1;O+=2){const X=T[O];if(X===e&&T[O+1]===i){const le=n[7],ve=T[O+2];return le.length>ve?le[ve]:null}"string"==typeof X&&(O+=2)}return null}(t,n,T,i.index)),null!==qr)(qr.__ngLastListenerFn__||qr).__ngNextListenerFn__=O,qr.__ngLastListenerFn__=O,bt=!1;else{O=c5(i,n,Ke,O,!1);const ri=e.listen(rr,T,O);pt.push(O,ri),He&&He.push(T,pr,dr,dr+1)}}else O=c5(i,n,Ke,O,!1);const rn=i.outputs;let kn;if(bt&&null!==rn&&(kn=rn[T])){const Wn=kn.length;if(Wn)for(let rr=0;rr<Wn;rr+=2){const Ui=n[kn[rr]][kn[rr+1]].subscribe(O),$i=pt.length;pt.push(O,Ui),He&&He.push(T,i.index,$i,-($i+1))}}}(O,T,T[11],X,t,n,0,i),Tr}function u5(t,n,e,i){try{return!1!==e(i)}catch(T){return $T(t,T),!1}}function c5(t,n,e,i,T){return function O(X){if(X===Function)return i;Px(2&t.flags?Va(t.index,n):n);let ve=u5(n,0,i,X),De=O.__ngNextListenerFn__;for(;De;)ve=u5(n,0,De,X)&&ve,De=De.__ngNextListenerFn__;return T&&!1===ve&&(X.preventDefault(),X.returnValue=!1),ve}}function ir(t=1){return function Ht(t){return(Ko.lFrame.contextLView=function Xt(t,n){for(;t>0;)n=n[15],t--;return n}(t,Ko.lFrame.contextLView))[8]}(t)}function B6(t,n){let e=null;const i=function Ch(t){const n=t.attrs;if(null!=n){const e=n.indexOf(5);if(0==(1&e))return n[e+1]}return null}(t);for(let T=0;T<n.length;T++){const O=n[T];if("*"!==O){if(null===i?Sg(t,O,!0):fp(i,O))return T}else e=T}return e}function _0(t){const n=Ri()[16][6];if(!n.projection){const i=n.projection=Hf(t?t.length:1,null),T=i.slice();let O=n.child;for(;null!==O;){const X=t?B6(O,t):0;null!==X&&(T[X]?T[X].projectionNext=O:i[X]=O,T[X]=O),O=O.next}}}function b0(t,n=0,e){const i=Ri(),T=Oa(),O=Lg(T,22+t,16,null,e||null);null===O.projection&&(O.projection=n),yc(),64!=(64&O.flags)&&function fy(t,n,e){rv(n[11],0,n,e,mh(t,e,n),Qm(e.parent||n[6],e,n))}(T,i,O)}function xd(t,n,e){return af(t,"",n,"",e),xd}function af(t,n,e,i,T){const O=Ri(),X=Ng(O,n,e,i);return X!==rs&&Nf(Oa(),Ft(),O,t,X,O[11],T,!1),af}function Vx(t,n,e,i,T,O,X){const le=Ri(),ve=Bg(le,n,e,i,T,O);return ve!==rs&&Nf(Oa(),Ft(),le,t,ve,le[11],X,!1),Vx}function y5(t,n,e,i,T){const O=t[e+1],X=null===n;let le=i?bd(O):Dh(O),ve=!1;for(;0!==le&&(!1===ve||X);){const He=t[le+1];V6(t[le],n)&&(ve=!0,t[le+1]=i?mx(He):px(He)),le=i?bd(He):Dh(He)}ve&&(t[e+1]=i?px(O):mx(O))}function V6(t,n){return null===t||null==n||(Array.isArray(t)?t[1]:t)===n||!(!Array.isArray(t)||"string"!=typeof n)&&ch(t,n)>=0}const wc={textEnd:0,key:0,keyEnd:0,value:0,valueEnd:0};function _5(t){return t.substring(wc.key,wc.keyEnd)}function U6(t){return t.substring(wc.value,wc.valueEnd)}function b5(t,n){const e=wc.textEnd;return e===n?-1:(n=wc.keyEnd=function G6(t,n,e){for(;n<e&&t.charCodeAt(n)>32;)n++;return n}(t,wc.key=n,e),Gg(t,n,e))}function x5(t,n){const e=wc.textEnd;let i=wc.key=Gg(t,n,e);return e===i?-1:(i=wc.keyEnd=function W6(t,n,e){let i;for(;n<e&&(45===(i=t.charCodeAt(n))||95===i||(-33&i)>=65&&(-33&i)<=90||i>=48&&i<=57);)n++;return n}(t,i,e),i=T5(t,i,e),i=wc.value=Gg(t,i,e),i=wc.valueEnd=function Y6(t,n,e){let i=-1,T=-1,O=-1,X=n,le=X;for(;X<e;){const ve=t.charCodeAt(X++);if(59===ve)return le;34===ve||39===ve?le=X=C5(t,ve,X,e):n===X-4&&85===O&&82===T&&76===i&&40===ve?le=X=C5(t,41,X,e):ve>32&&(le=X),O=T,T=i,i=-33&ve}return le}(t,i,e),T5(t,i,e))}function w5(t){wc.key=0,wc.keyEnd=0,wc.value=0,wc.valueEnd=0,wc.textEnd=t.length}function Gg(t,n,e){for(;n<e&&t.charCodeAt(n)<=32;)n++;return n}function T5(t,n,e,i){return(n=Gg(t,n,e))<e&&n++,n}function C5(t,n,e,i){let T=-1,O=e;for(;O<i;){const X=t.charCodeAt(O++);if(X==n&&92!==T)return O;T=92==X&&92===T?0:X}throw new Error}function ou(t,n,e){return Td(t,n,e,!1),ou}function ql(t,n){return Td(t,n,null,!0),ql}function $6(t,n){for(let e=function q6(t){return w5(t),x5(t,Gg(t,0,wc.textEnd))}(n);e>=0;e=x5(n,e))k5(t,_5(n),U6(n))}function sf(t){Cd(_c,Kd,t,!0)}function Kd(t,n){for(let e=function H6(t){return w5(t),b5(t,Gg(t,0,wc.textEnd))}(n);e>=0;e=b5(n,e))_c(t,_5(n),!0)}function Td(t,n,e,i){const T=Ri(),O=Oa(),X=Su(2);O.firstUpdatePass&&D5(O,t,X,i),n!==rs&&rf(T,X,n)&&M5(O,O.data[Ut()],T,T[11],t,T[X+1]=function tI(t,n){return null==t||("string"==typeof n?t+=n:"object"==typeof t&&(t=Bn(ze(t)))),t}(n,e),i,X)}function Cd(t,n,e,i){const T=Oa(),O=Su(2);T.firstUpdatePass&&D5(T,null,O,i);const X=Ri();if(e!==rs&&rf(X,O,e)){const le=T.data[Ut()];if(S5(le,i)&&!A5(T,O)){let ve=i?le.classesWithoutHost:le.stylesWithoutHost;null!==ve&&(e=Jn(ve,e||"")),Bx(T,le,X,e,i)}else!function eI(t,n,e,i,T,O,X,le){T===rs&&(T=Da);let ve=0,De=0,He=0<T.length?T[0]:null,Ke=0<O.length?O[0]:null;for(;null!==He||null!==Ke;){const pt=ve<T.length?T[ve+1]:void 0,bt=De<O.length?O[De+1]:void 0;let kn,rn=null;He===Ke?(ve+=2,De+=2,pt!==bt&&(rn=Ke,kn=bt)):null===Ke||null!==He&&He<Ke?(ve+=2,rn=He):(De+=2,rn=Ke,kn=bt),null!==rn&&M5(t,n,e,i,rn,kn,X,le),He=ve<T.length?T[ve]:null,Ke=De<O.length?O[De]:null}}(T,le,X,X[11],X[O+1],X[O+1]=function Q6(t,n,e){if(null==e||""===e)return Da;const i=[],T=ze(e);if(Array.isArray(T))for(let O=0;O<T.length;O++)t(i,T[O],!0);else if("object"==typeof T)for(const O in T)T.hasOwnProperty(O)&&t(i,O,T[O]);else"string"==typeof T&&n(i,T);return i}(t,n,e),i,O)}}function A5(t,n){return n>=t.expandoStartIndex}function D5(t,n,e,i){const T=t.data;if(null===T[e+1]){const O=T[Ut()],X=A5(t,e);S5(O,i)&&null===n&&!X&&(n=!1),n=function Z6(t,n,e,i){const T=function U(t){const n=Ko.lFrame.currentDirectiveIndex;return-1===n?null:t[n]}(t);let O=i?n.residualClasses:n.residualStyles;if(null===T)0===(i?n.classBindings:n.styleBindings)&&(e=kv(e=Ux(null,t,n,e,i),n.attrs,i),O=null);else{const X=n.directiveStylingLast;if(-1===X||t[X]!==T)if(e=Ux(T,t,n,e,i),null===O){let ve=function X6(t,n,e){const i=e?n.classBindings:n.styleBindings;if(0!==Dh(i))return t[bd(i)]}(t,n,i);void 0!==ve&&Array.isArray(ve)&&(ve=Ux(null,t,n,ve[1],i),ve=kv(ve,n.attrs,i),function K6(t,n,e,i){t[bd(e?n.classBindings:n.styleBindings)]=i}(t,n,i,ve))}else O=function J6(t,n,e){let i;const T=n.directiveEnd;for(let O=1+n.directiveStylingLast;O<T;O++)i=kv(i,t[O].hostAttrs,e);return kv(i,n.attrs,e)}(t,n,i)}return void 0!==O&&(i?n.residualClasses=O:n.residualStyles=O),e}(T,O,n,i),function z6(t,n,e,i,T,O){let X=O?n.classBindings:n.styleBindings,le=bd(X),ve=Dh(X);t[i]=e;let He,De=!1;if(Array.isArray(e)){const Ke=e;He=Ke[1],(null===He||ch(Ke,He)>0)&&(De=!0)}else He=e;if(T)if(0!==ve){const pt=bd(t[le+1]);t[i+1]=My(pt,le),0!==pt&&(t[pt+1]=gx(t[pt+1],i)),t[le+1]=function RS(t,n){return 131071&t|n<<17}(t[le+1],i)}else t[i+1]=My(le,0),0!==le&&(t[le+1]=gx(t[le+1],i)),le=i;else t[i+1]=My(ve,0),0===le?le=i:t[ve+1]=gx(t[ve+1],i),ve=i;De&&(t[i+1]=px(t[i+1])),y5(t,He,i,!0),y5(t,He,i,!1),function j6(t,n,e,i,T){const O=T?t.residualClasses:t.residualStyles;null!=O&&"string"==typeof n&&ch(O,n)>=0&&(e[i+1]=mx(e[i+1]))}(n,He,t,i,O),X=My(le,ve),O?n.classBindings=X:n.styleBindings=X}(T,O,n,e,X,i)}}function Ux(t,n,e,i,T){let O=null;const X=e.directiveEnd;let le=e.directiveStylingLast;for(-1===le?le=e.directiveStart:le++;le<X&&(O=n[le],i=kv(i,O.hostAttrs,T),O!==t);)le++;return null!==t&&(e.directiveStylingLast=le),i}function kv(t,n,e){const i=e?1:2;let T=-1;if(null!==n)for(let O=0;O<n.length;O++){const X=n[O];"number"==typeof X?T=X:T===i&&(Array.isArray(t)||(t=void 0===t?[]:["",t]),_c(t,X,!!e||n[++O]))}return void 0===t?null:t}function k5(t,n,e){_c(t,n,ze(e))}function M5(t,n,e,i,T,O,X,le){if(!(3&n.type))return;const ve=t.data,De=ve[le+1];zy(function TT(t){return 1==(1&t)}(De)?E5(ve,n,e,T,Dh(De),X):void 0)||(zy(O)||function wT(t){return 2==(2&t)}(De)&&(O=E5(ve,null,e,T,le,X)),function iv(t,n,e,i,T){if(n)T?t.addClass(e,i):t.removeClass(e,i);else{let O=-1===i.indexOf("-")?void 0:jc.DashCase;null==T?t.removeStyle(e,i,O):("string"==typeof T&&T.endsWith("!important")&&(T=T.slice(0,-10),O|=jc.Important),t.setStyle(e,i,T,O))}}(i,X,Hs(Ut(),e),T,O))}function E5(t,n,e,i,T,O){const X=null===n;let le;for(;T>0;){const ve=t[T],De=Array.isArray(ve),He=De?ve[1]:ve,Ke=null===He;let pt=e[T+1];pt===rs&&(pt=Ke?Da:void 0);let bt=Ke?J0(pt,i):He===i?pt:void 0;if(De&&!zy(bt)&&(bt=J0(ve,i)),zy(bt)&&(le=bt,X))return le;const rn=t[T+1];T=X?bd(rn):Dh(rn)}if(null!==n){let ve=O?n.residualClasses:n.residualStyles;null!=ve&&(le=J0(ve,i))}return le}function zy(t){return void 0!==t}function S5(t,n){return 0!=(t.flags&(n?16:32))}function Tn(t,n=""){const e=Ri(),i=Oa(),T=t+22,O=i.firstCreatePass?Lg(i,T,1,n,null):i.data[T],X=e[T]=o0(e[11],n);Qh(i,e,X,O),Vl(O,!1)}function Ha(t){return Ba("",t,""),Ha}function Ba(t,n,e){const i=Ri(),T=Ng(i,t,n,e);return T!==rs&&kh(i,Ut(),T),Ba}function Hx(t,n,e,i,T){const O=Ri(),X=Bg(O,t,n,e,i,T);return X!==rs&&kh(O,Ut(),X),Hx}function qx(t,n,e,i,T,O,X){const le=Ri(),ve=function zg(t,n,e,i,T,O,X,le){const De=By(t,$u(),e,T,X);return Su(3),De?n+Wr(e)+i+Wr(T)+O+Wr(X)+le:rs}(le,t,n,e,i,T,O,X);return ve!==rs&&kh(le,Ut(),ve),qx}function B5(t,n,e,i,T,O,X,le,ve){Cd(_c,Kd,function jg(t,n,e,i,T,O,X,le,ve,De){const Ke=Xf(t,$u(),e,T,X,ve);return Su(4),Ke?n+Wr(e)+i+Wr(T)+O+Wr(X)+le+Wr(ve)+De:rs}(Ri(),t,n,e,i,T,O,X,le,ve),!0)}function Mh(t,n,e){const i=Ri();return rf(i,Pc(),n)&&Nf(Oa(),Ft(),i,t,n,i[11],e,!0),Mh}const x0=void 0;var _I=["en",[["a","p"],["AM","PM"],x0],[["AM","PM"],x0,x0],[["S","M","T","W","T","F","S"],["Sun","Mon","Tue","Wed","Thu","Fri","Sat"],["Sunday","Monday","Tuesday","Wednesday","Thursday","Friday","Saturday"],["Su","Mo","Tu","We","Th","Fr","Sa"]],x0,[["J","F","M","A","M","J","J","A","S","O","N","D"],["Jan","Feb","Mar","Apr","May","Jun","Jul","Aug","Sep","Oct","Nov","Dec"],["January","February","March","April","May","June","July","August","September","October","November","December"]],x0,[["B","A"],["BC","AD"],["Before Christ","Anno Domini"]],0,[6,0],["M/d/yy","MMM d, y","MMMM d, y","EEEE, MMMM d, y"],["h:mm a","h:mm:ss a","h:mm:ss a z","h:mm:ss a zzzz"],["{1}, {0}",x0,"{1} 'at' {0}",x0],[".",",",";","%","+","-","E","\xd7","\u2030","\u221e","NaN",":"],["#,##0.###","#,##0%","\xa4#,##0.00","#E0"],"USD","$","US Dollar",{},"ltr",function yI(t){const e=Math.floor(Math.abs(t)),i=t.toString().replace(/^[^.]*\.?/,"").length;return 1===e&&0===i?1:5}];let Wg={};function mf(t){const n=function bI(t){return t.toLowerCase().replace(/_/g,"-")}(t);let e=X5(n);if(e)return e;const i=n.split("-")[0];if(e=X5(i),e)return e;if("en"===i)return _I;throw new br(701,!1)}function X5(t){return t in Wg||(Wg[t]=$o.ng&&$o.ng.common&&$o.ng.common.locales&&$o.ng.common.locales[t]),Wg[t]}var ta=(()=>((ta=ta||{})[ta.LocaleId=0]="LocaleId",ta[ta.DayPeriodsFormat=1]="DayPeriodsFormat",ta[ta.DayPeriodsStandalone=2]="DayPeriodsStandalone",ta[ta.DaysFormat=3]="DaysFormat",ta[ta.DaysStandalone=4]="DaysStandalone",ta[ta.MonthsFormat=5]="MonthsFormat",ta[ta.MonthsStandalone=6]="MonthsStandalone",ta[ta.Eras=7]="Eras",ta[ta.FirstDayOfWeek=8]="FirstDayOfWeek",ta[ta.WeekendRange=9]="WeekendRange",ta[ta.DateFormat=10]="DateFormat",ta[ta.TimeFormat=11]="TimeFormat",ta[ta.DateTimeFormat=12]="DateTimeFormat",ta[ta.NumberSymbols=13]="NumberSymbols",ta[ta.NumberFormats=14]="NumberFormats",ta[ta.CurrencyCode=15]="CurrencyCode",ta[ta.CurrencySymbol=16]="CurrencySymbol",ta[ta.CurrencyName=17]="CurrencyName",ta[ta.Currencies=18]="Currencies",ta[ta.Directionality=19]="Directionality",ta[ta.PluralCase=20]="PluralCase",ta[ta.ExtraData=21]="ExtraData",ta))();const xI=["zero","one","two","few","many"],Yg="en-US",jy={marker:"element"},Vy={marker:"ICU"};var Hu=(()=>((Hu=Hu||{})[Hu.SHIFT=2]="SHIFT",Hu[Hu.APPEND_EAGERLY=1]="APPEND_EAGERLY",Hu[Hu.COMMENT=2]="COMMENT",Hu))();let K5=Yg;function J5(t){(function or(t,n){null==t&&ar(n,t,null,"!=")})(t,"Expected localeId to be defined"),"string"==typeof t&&(K5=t.toLowerCase().replace(/_/g,"-"))}function Q5(t,n,e){const i=n.insertBeforeIndex,T=Array.isArray(i)?i[0]:i;return null===T?ev(t,0,e):Cs(e[T])}function eC(t,n,e,i,T){const O=n.insertBeforeIndex;if(Array.isArray(O)){let X=i,le=null;if(3&n.type||(le=X,X=T),null!==X&&0==(2&n.flags))for(let ve=1;ve<O.length;ve++)vh(t,X,e[O[ve]],le,!1)}}function tC(t,n){if(t.push(n),t.length>1)for(let e=t.length-2;e>=0;e--){const i=t[e];nC(i)||AI(i,n)&&null===DI(i)&&kI(i,n.index)}}function nC(t){return!(64&t.type)}function AI(t,n){return nC(n)||t.index>n.index}function DI(t){const n=t.insertBeforeIndex;return Array.isArray(n)?n[0]:n}function kI(t,n){const e=t.insertBeforeIndex;Array.isArray(e)?e[0]=n:(qd(Q5,eC),t.insertBeforeIndex=n)}function Mv(t,n){const e=t.data[n];return null===e||"string"==typeof e?null:e.hasOwnProperty("currentCaseLViewIndex")?e:e.value}function SI(t,n,e){const i=Cx(t,e,64,null,null);return tC(n,i),i}function Uy(t,n){const e=n[t.currentCaseLViewIndex];return null===e?e:e<0?~e:e}function rC(t){return t>>>17}function iC(t){return(131070&t)>>>1}let Ev=0,Sv=0;function aC(t,n,e,i){const T=e[11];let X,O=null;for(let le=0;le<n.length;le++){const ve=n[le];if("string"==typeof ve){const De=n[++le];null===e[De]&&(e[De]=o0(T,ve))}else if("number"==typeof ve)switch(1&ve){case 0:const De=rC(ve);let He,Ke;if(null===O&&(O=De,X=mg(T,i)),De===O?(He=i,Ke=X):(He=null,Ke=Cs(e[De])),null!==Ke){const kn=iC(ve);vh(T,Ke,e[kn],He,!1);const rr=Mv(t,kn);if(null!==rr&&"object"==typeof rr){const dr=Uy(rr,e);null!==dr&&aC(t,rr.create[dr],e,e[rr.anchorIdx])}}break;case 1:const bt=n[++le],rn=n[++le];Sx(T,Hs(ve>>>1,e),null,null,bt,rn,null)}else switch(ve){case Vy:const De=n[++le],He=n[++le];null===e[He]&&Fc(e[He]=Xm(T,De),e);break;case jy:const Ke=n[++le],pt=n[++le];null===e[pt]&&Fc(e[pt]=pg(T,Ke,null),e)}}}function sC(t,n,e,i,T){for(let O=0;O<e.length;O++){const X=e[O],le=e[++O];if(X&T){let ve="";for(let De=O+1;De<=O+le;De++){const He=e[De];if("string"==typeof He)ve+=He;else if("number"==typeof He)if(He<0)ve+=Wr(n[i-He]);else{const Ke=He>>>2;switch(3&He){case 1:const pt=e[++De],bt=e[++De],rn=t.data[Ke];"string"==typeof rn?Sx(n[11],n[Ke],null,rn,pt,ve,bt):Nf(t,rn,n,pt,ve,n[11],bt,!1);break;case 0:const kn=n[Ke];null!==kn&&Zm(n[11],kn,ve);break;case 2:RI(t,Mv(t,Ke),n,ve);break;case 3:lC(t,Mv(t,Ke),i,n)}}}}else{const ve=e[O+1];if(ve>0&&3==(3&ve)){const He=Mv(t,ve>>>2);n[He.currentCaseLViewIndex]<0&&lC(t,He,i,n)}}O+=le}}function lC(t,n,e,i){let T=i[n.currentCaseLViewIndex];if(null!==T){let O=Ev;T<0&&(T=i[n.currentCaseLViewIndex]=~T,O=-1),sC(t,i,n.update[T],e,O)}}function RI(t,n,e,i){const T=function FI(t,n){let e=t.cases.indexOf(n);if(-1===e)switch(t.type){case 1:{const i=function wI(t,n){const e=function Z5(t){return mf(t)[ta.PluralCase]}(n)(parseInt(t,10)),i=xI[e];return void 0!==i?i:"other"}(n,function CI(){return K5}());e=t.cases.indexOf(i),-1===e&&"other"!==i&&(e=t.cases.indexOf("other"));break}case 0:e=t.cases.indexOf("other")}return-1===e?null:e}(n,i);if(Uy(n,e)!==T&&(uC(t,n,e),e[n.currentCaseLViewIndex]=null===T?null:~T,null!==T)){const X=e[n.anchorIdx];X&&aC(t,n.create[T],e,X)}}function uC(t,n,e){let i=Uy(n,e);if(null!==i){const T=n.remove[i];for(let O=0;O<T.length;O++){const X=T[O];if(X>0){const le=Hs(X,e);null!==le&&_l(e[11],le)}else uC(t,Mv(t,~X),e)}}}function NI(){const t=[];let e,i,n=-1;function O(le,ve){n=0;const De=Uy(le,ve);i=null!==De?le.remove[De]:Da}function X(){if(n<i.length){const le=i[n++];return le>0?e[le]:(t.push(n,i),O(e[1].data[~le],e),X())}return 0===t.length?null:(i=t.pop(),n=t.pop(),X())}return function T(le,ve){for(e=ve;t.length;)t.pop();return O(le.value,ve),X}}const Hy=/\ufffd(\d+):?\d*\ufffd/gi,zI=/\ufffd(\d+)\ufffd/,fC=/^\s*(\ufffd\d+:?\d*\ufffd)\s*,\s*(select|plural)\s*,/,jI=/\ufffd\/?\*(\d+:\d+)\ufffd/gi,VI=/\ufffd(\/?[#*]\d+):?\d*\ufffd/gi,UI=/\uE500/g;function dC(t,n,e,i,T,O,X){const le=Rg(t,i,1,null);let ve=le<<Hu.SHIFT,De=Bu();n===De&&(De=null),null===De&&(ve|=Hu.APPEND_EAGERLY),X&&(ve|=Hu.COMMENT,function ny(t){void 0===Ym&&(Ym=t())}(NI)),T.push(ve,null===O?"":O);const He=Cx(t,le,X?32:1,null===O?"":O,null);tC(e,He);const Ke=He.index;return Vl(He,!1),null!==De&&n!==De&&function EI(t,n){let e=t.insertBeforeIndex;null===e?(qd(Q5,eC),e=t.insertBeforeIndex=[null,n]):(function gn(t,n,e){t!=n&&ar(e,t,n,"==")}(Array.isArray(e),!0,"Expecting array here"),e.push(n))}(De,Ke),He}function GI(t,n,e,i,T,O,X){const le=X.match(Hy),ve=dC(t,n,e,O,i,le?null:X,!1);le&&Pv(T,X,ve.index,null,0,null)}function Pv(t,n,e,i,T,O){const X=t.length,le=X+1;t.push(null,null);const ve=X+2,De=n.split(Hy);let He=0;for(let Ke=0;Ke<De.length;Ke++){const pt=De[Ke];if(1&Ke){const bt=T+parseInt(pt,10);t.push(-1-bt),He|=hC(bt)}else""!==pt&&t.push(pt)}return t.push(e<<2|(i?1:0)),i&&t.push(i,O),t[X]=He,t[le]=t.length-ve,He}function hC(t){return 1<<Math.min(t,31)}function pC(t){let n,O,e="",i=0,T=!1;for(;null!==(n=jI.exec(t));)T?n[0]===`\ufffd/*${O}\ufffd`&&(i=n.index,T=!1):(e+=t.substring(i,n.index+n[0].length),O=n[1],T=!0);return e+=t.slice(i),e}function gC(t,n,e,i,T,O){let X=0;const le={type:T.type,currentCaseLViewIndex:Rg(t,n,1,null),anchorIdx:O,cases:[],create:[],remove:[],update:[]};(function QI(t,n,e){t.push(hC(n.mainBinding),2,-1-n.mainBinding,e<<2|2)})(e,T,O),function MI(t,n,e){const i=t.data[n];null===i?t.data[n]=e:i.value=e}(t,O,le);const ve=T.values;for(let De=0;De<ve.length;De++){const He=ve[De],Ke=[];for(let pt=0;pt<He.length;pt++){const bt=He[pt];if("string"!=typeof bt){const rn=Ke.push(bt)-1;He[pt]=`\x3c!--\ufffd${rn}\ufffd--\x3e`}}X=KI(t,le,n,e,i,T.cases[De],He.join(""),Ke)|X}X&&function eP(t,n,e){t.push(n,1,e<<2|3)}(e,X,O)}function XI(t){const n=[],e=[];let i=1,T=0;const O=Gx(t=t.replace(fC,function(X,le,ve){return i="select"===ve?0:1,T=parseInt(le.slice(1),10),""}));for(let X=0;X<O.length;){let le=O[X++].trim();1===i&&(le=le.replace(/\s*(?:=)?(\w+)\s*/,"$1")),le.length&&n.push(le);const ve=Gx(O[X++]);n.length>e.length&&e.push(ve)}return{type:i,mainBinding:T,cases:n,values:e}}function Gx(t){if(!t)return[];let n=0;const e=[],i=[],T=/[{}]/g;let O;for(T.lastIndex=0;O=T.exec(t);){const le=O.index;if("}"==O[0]){if(e.pop(),0==e.length){const ve=t.substring(n,le);fC.test(ve)?i.push(XI(ve)):i.push(ve),n=le+1}}else{if(0==e.length){const ve=t.substring(n,le);i.push(ve),n=le+1}e.push("{")}}const X=t.substring(n);return i.push(X),i}function KI(t,n,e,i,T,O,X,le){const ve=[],De=[],He=[];n.cases.push(O),n.create.push(ve),n.remove.push(De),n.update.push(He);const pt=Yn(sv()).getInertBodyElement(X),bt=il(pt)||pt;return bt?mC(t,n,e,i,ve,De,He,bt,T,le,0):0}function mC(t,n,e,i,T,O,X,le,ve,De,He){let Ke=0,pt=le.firstChild;for(;pt;){const bt=Rg(t,e,1,null);switch(pt.nodeType){case Node.ELEMENT_NODE:const rn=pt,kn=rn.tagName.toLowerCase();if(Io.hasOwnProperty(kn)){Wx(T,jy,kn,ve,bt),t.data[bt]=kn;const pr=rn.attributes;for(let qr=0;qr<pr.length;qr++){const ri=pr.item(qr),Ui=ri.name.toLowerCase();ri.value.match(Hy)?vs.hasOwnProperty(Ui)&&Pv(X,ri.value,bt,ri.name,0,Jo[Ui]?Gr:null):tP(T,bt,ri)}Ke=mC(t,n,e,i,T,O,X,pt,bt,De,He+1)|Ke,vC(O,bt,He)}break;case Node.TEXT_NODE:const Wn=pt.textContent||"",rr=Wn.match(Hy);Wx(T,null,rr?"":Wn,ve,bt),vC(O,bt,He),rr&&(Ke=Pv(X,Wn,bt,null,0,null)|Ke);break;case Node.COMMENT_NODE:const dr=zI.exec(pt.textContent||"");if(dr){const qr=De[parseInt(dr[1],10)];Wx(T,Vy,"",ve,bt),gC(t,e,i,ve,qr,bt),JI(O,bt,He)}}pt=pt.nextSibling}return Ke}function vC(t,n,e){0===e&&t.push(n)}function JI(t,n,e){0===e&&(t.push(~n),t.push(n))}function Wx(t,n,e,i,T){null!==n&&t.push(n),t.push(e,T,function II(t,n,e){return t|n<<17|e<<1}(0,i,T))}function tP(t,n,e){t.push(n<<1|1,e.name,e.value)}function _C(t,n,e=-1){const i=Oa(),T=Ri(),O=22+t,X=Yl(i.consts,n),le=Bu();i.firstCreatePass&&function qI(t,n,e,i,T,O){const X=Bu(),le=[],ve=[],De=[[]];T=function ZI(t,n){if(function $I(t){return-1===t}(n))return pC(t);{const e=t.indexOf(`:${n}\ufffd`)+2+n.toString().length,i=t.search(new RegExp(`\ufffd\\/\\*\\d+:${n}\ufffd`));return pC(t.substring(e,i))}}(T,O);const He=function HI(t){return t.replace(UI," ")}(T).split(VI);for(let Ke=0;Ke<He.length;Ke++){let pt=He[Ke];if(0==(1&Ke)){const bt=Gx(pt);for(let rn=0;rn<bt.length;rn++){let kn=bt[rn];if(0==(1&rn)){const Wn=kn;""!==Wn&&GI(t,X,De[0],le,ve,e,Wn)}else{const Wn=kn;if("object"!=typeof Wn)throw new Error(`Unable to parse ICU expression in "${T}" message.`);gC(t,e,ve,n,Wn,dC(t,X,De[0],e,le,"",!0).index)}}}else{const bt=47===pt.charCodeAt(0),kn=(pt.charCodeAt(bt?1:0),22+Number.parseInt(pt.substring(bt?2:1)));if(bt)De.shift(),Vl(Bu(),!1);else{const Wn=SI(t,De[0],kn);De.unshift([]),Vl(Wn,!0)}}}t.data[i]={create:le,update:ve}}(i,null===le?0:le.index,T,O,X,e);const ve=i.data[O],He=sy(i,le===T[6]?null:le,T);(function LI(t,n,e,i){const T=t[11];for(let O=0;O<n.length;O++){const X=n[O++],le=n[O],ve=(X&Hu.COMMENT)===Hu.COMMENT,De=(X&Hu.APPEND_EAGERLY)===Hu.APPEND_EAGERLY,He=X>>>Hu.SHIFT;let Ke=t[He];null===Ke&&(Ke=t[He]=ve?T.createComment(le):o0(T,le)),De&&null!==e&&vh(T,e,Ke,i,!1)}})(T,ve.create,He,le&&8&le.type?T[le.index]:null),Uf(!0)}function Eh(t,n,e){_C(t,n,e),function bC(){Uf(!1)}()}function qy(t){return function PI(t){t&&(Ev|=1<<Math.min(Sv,31)),Sv++}(rf(Ri(),Pc(),t)),qy}function $x(t,n,e,i,T){if(t=vr(t),Array.isArray(t))for(let O=0;O<t.length;O++)$x(t[O],n,e,i,T);else{const O=Oa(),X=Ri();let le=bc(t)?t:vr(t.provide),ve=xh(t);const De=va(),He=1048575&De.providerIndexes,Ke=De.directiveStart,pt=De.providerIndexes>>20;if(bc(t)||!t.multi){const bt=new No(ve,T,$n),rn=Xx(le,n,T?He:He+pt,Ke);-1===rn?(vo(hi(De,X),O,le),Zx(O,t,n.length),n.push(le),De.directiveStart++,De.directiveEnd++,T&&(De.providerIndexes+=1048576),e.push(bt),X.push(bt)):(e[rn]=bt,X[rn]=bt)}else{const bt=Xx(le,n,He+pt,Ke),rn=Xx(le,n,He,He+pt),kn=bt>=0&&e[bt],Wn=rn>=0&&e[rn];if(T&&!Wn||!T&&!kn){vo(hi(De,X),O,le);const rr=function gP(t,n,e,i,T){const O=new No(t,e,$n);return O.multi=[],O.index=n,O.componentProviders=0,xC(O,T,i&&!e),O}(T?pP:hP,e.length,T,i,ve);!T&&Wn&&(e[rn].providerFactory=rr),Zx(O,t,n.length,0),n.push(le),De.directiveStart++,De.directiveEnd++,T&&(De.providerIndexes+=1048576),e.push(rr),X.push(rr)}else Zx(O,t,bt>-1?bt:rn,xC(e[T?rn:bt],ve,!T&&i));!T&&i&&Wn&&e[rn].componentProviders++}}}function Zx(t,n,e,i){const T=bc(n),O=function cv(t){return!!t.useClass}(n);if(T||O){const ve=(O?vr(n.useClass):n).prototype.ngOnDestroy;if(ve){const De=t.destroyHooks||(t.destroyHooks=[]);if(!T&&n.multi){const He=De.indexOf(e);-1===He?De.push(e,[i,ve]):De[He+1].push(i,ve)}else De.push(e,ve)}}}function xC(t,n,e){return e&&t.componentProviders++,t.multi.push(n)-1}function Xx(t,n,e,i){for(let T=e;T<i;T++)if(n[T]===t)return T;return-1}function hP(t,n,e,i){return Kx(this.multi,[])}function pP(t,n,e,i){const T=this.multi;let O;if(this.providerFactory){const X=this.providerFactory.componentProviders,le=ya(e,e[1],this.providerFactory.index,i);O=le.slice(0,X),Kx(T,O);for(let ve=X;ve<le.length;ve++)O.push(le[ve])}else O=[],Kx(T,O);return O}function Kx(t,n){for(let e=0;e<t.length;e++)n.push((0,t[e])());return n}function Kl(t,n=[]){return e=>{e.providersResolver=(i,T)=>function dP(t,n,e){const i=Oa();if(i.firstCreatePass){const T=Is(t);$x(e,i.data,i.blueprint,T,!0),$x(n,i.data,i.blueprint,T,!1)}}(i,T?T(t):t,n)}}class w0{}class wC{}class TC extends w0{constructor(n,e){super(),this._parent=e,this._bootstrapComponents=[],this.destroyCbs=[],this.componentFactoryResolver=new Rx(this);const i=Zs(n);this._bootstrapComponents=gf(i.bootstrap),this._r3Injector=_v(n,e,[{provide:w0,useValue:this},{provide:Rf,useValue:this.componentFactoryResolver}],Bn(n),new Set(["environment"])),this._r3Injector.resolveInjectorInitializers(),this.instance=this._r3Injector.get(n)}get injector(){return this._r3Injector}destroy(){const n=this._r3Injector;!n.destroyed&&n.destroy(),this.destroyCbs.forEach(e=>e()),this.destroyCbs=null}onDestroy(n){this.destroyCbs.push(n)}}class Jx extends wC{constructor(n){super(),this.moduleType=n}create(n){return new TC(this.moduleType,n)}}class vP extends w0{constructor(n,e,i){super(),this.componentFactoryResolver=new Rx(this),this.instance=null;const T=new l0([...n,{provide:w0,useValue:this},{provide:Rf,useValue:this.componentFactoryResolver}],e||bh(),i,new Set(["environment"]));this.injector=T,T.resolveInjectorInitializers()}destroy(){this.injector.destroy()}onDestroy(n){this.injector.onDestroy(n)}}function Gy(t,n,e=null){return new vP(t,n,e).injector}let yP=(()=>{class t{constructor(e){this._injector=e,this.cachedInjectors=new Map}getOrCreateStandaloneInjector(e){if(!e.standalone)return null;if(!this.cachedInjectors.has(e.id)){const i=sc(0,e.type),T=i.length>0?Gy([i],this._injector,`Standalone[${e.type.name}]`):null;this.cachedInjectors.set(e.id,T)}return this.cachedInjectors.get(e.id)}ngOnDestroy(){try{for(const e of this.cachedInjectors.values())null!==e&&e.destroy()}finally{this.cachedInjectors.clear()}}}return t.\u0275prov=Un({token:t,providedIn:"environment",factory:()=>new t(oo(Lf))}),t})();function CC(t){t.getStandaloneInjector=n=>n.get(yP).getOrCreateStandaloneInjector(t)}function mp(t,n,e,i){return OC(Ri(),fu(),t,n,e,i)}function $g(t,n,e,i,T){return function LC(t,n,e,i,T,O,X){const le=n+e;return y0(t,le,T,O)?Xd(t,le+2,X?i.call(X,T,O):i(T,O)):Ov(t,le+2)}(Ri(),fu(),t,n,e,i,T)}function Wy(t,n,e,i,T,O){return RC(Ri(),fu(),t,n,e,i,T,O)}function Ov(t,n){const e=t[n];return e===rs?void 0:e}function OC(t,n,e,i,T,O){const X=n+e;return rf(t,X,T)?Xd(t,X+1,O?i.call(O,T):i(T)):Ov(t,X+1)}function RC(t,n,e,i,T,O,X,le){const ve=n+e;return By(t,ve,T,O,X)?Xd(t,ve+3,le?i.call(le,T,O,X):i(T,O,X)):Ov(t,ve+3)}function Lv(t,n){const e=Oa();let i;const T=t+22;e.firstCreatePass?(i=function PP(t,n){if(n)for(let e=n.length-1;e>=0;e--){const i=n[e];if(t===i.name)return i}}(n,e.pipeRegistry),e.data[T]=i,i.onDestroy&&(e.destroyHooks||(e.destroyHooks=[])).push(T,i.onDestroy)):i=e.data[T];const O=i.factory||(i.factory=So(i.type)),X=ao($n);try{const le=Ir(!1),ve=O();return Ir(le),function L6(t,n,e,i){e>=t.data.length&&(t.data[e]=null,t.blueprint[e]=null),n[e]=i}(e,Ri(),T,ve),ve}finally{ao(X)}}function Yy(t,n,e){const i=t+22,T=Ri(),O=cl(T,i);return Rv(T,i)?OC(T,fu(),n,O.transform,e,O):O.transform(e)}function Rv(t,n){return t[1].data[n].pure}function e2(t){return n=>{setTimeout(t,void 0,n)}}const Ki=class FP extends Q{constructor(n=!1){super(),this.__isAsync=n}emit(n){super.next(n)}subscribe(n,e,i){let T=n,O=e||(()=>null),X=i;if(n&&"object"==typeof n){const ve=n;T=ve.next?.bind(ve),O=ve.error?.bind(ve),X=ve.complete?.bind(ve)}this.__isAsync&&(O=e2(O),T&&(T=e2(T)),X&&(X=e2(X)));const le=super.subscribe({next:T,error:O,complete:X});return n instanceof x&&n.add(le),le}};function NP(){return this._results[v0()]()}class t2{constructor(n=!1){this._emitDistinctChangesOnly=n,this.dirty=!0,this._results=[],this._changesDetected=!1,this._changes=null,this.length=0,this.first=void 0,this.last=void 0;const e=v0(),i=t2.prototype;i[e]||(i[e]=NP)}get changes(){return this._changes||(this._changes=new Ki)}get(n){return this._results[n]}map(n){return this._results.map(n)}filter(n){return this._results.filter(n)}find(n){return this._results.find(n)}reduce(n,e){return this._results.reduce(n,e)}forEach(n){this._results.forEach(n)}some(n){return this._results.some(n)}toArray(){return this._results.slice()}toString(){return this._results.toString()}reset(n,e){const i=this;i.dirty=!1;const T=Zu(n);(this._changesDetected=!function qp(t,n,e){if(t.length!==n.length)return!1;for(let i=0;i<t.length;i++){let T=t[i],O=n[i];if(e&&(T=e(T),O=e(O)),O!==T)return!1}return!0}(i._results,T,e))&&(i._results=T,i.length=T.length,i.last=T[this.length-1],i.first=T[0])}notifyOnChanges(){this._changes&&(this._changesDetected||!this._emitDistinctChangesOnly)&&this._changes.emit(this)}setDirty(){this.dirty=!0}destroy(){this.changes.complete(),this.changes.unsubscribe()}}let ku=(()=>{class t{}return t.__NG_ELEMENT_ID__=jP,t})();const BP=ku,zP=class extends BP{constructor(n,e,i){super(),this._declarationLView=n,this._declarationTContainer=e,this.elementRef=i}createEmbeddedView(n,e){const i=this._declarationTContainer.tViews,T=Iy(this._declarationLView,i,n,16,null,i.declTNode,null,null,null,null,e||null);T[17]=this._declarationLView[this._declarationTContainer.index];const X=this._declarationLView[19];return null!==X&&(T[19]=X.createEmbeddedView(i)),Ax(i,T,n),new wv(T)}};function jP(){return $y(va(),Ri())}function $y(t,n){return 4&t.type?new zP(n,t,yd(t,n)):null}let Cf=(()=>{class t{}return t.__NG_ELEMENT_ID__=VP,t})();function VP(){return VC(va(),Ri())}const UP=Cf,zC=class extends UP{constructor(n,e,i){super(),this._lContainer=n,this._hostTNode=e,this._hostLView=i}get element(){return yd(this._hostTNode,this._hostLView)}get injector(){return new _a(this._hostTNode,this._hostLView)}get parentInjector(){const n=mo(this._hostTNode,this._hostLView);if(Sr(n)){const e=Di(n,this._hostLView),i=jr(n);return new _a(e[1].data[i+8],e)}return new _a(null,this._hostLView)}clear(){for(;this.length>0;)this.remove(this.length-1)}get(n){const e=jC(this._lContainer);return null!==e&&e[n]||null}get length(){return this._lContainer.length-10}createEmbeddedView(n,e,i){let T,O;"number"==typeof i?T=i:null!=i&&(T=i.index,O=i.injector);const X=n.createEmbeddedView(e||{},O);return this.insert(X,T),X}createComponent(n,e,i,T,O){const X=n&&!function du(t){return"function"==typeof t}(n);let le;if(X)le=e;else{const Ke=e||{};le=Ke.index,i=Ke.injector,T=Ke.projectableNodes,O=Ke.environmentInjector||Ke.ngModuleRef}const ve=X?n:new Tv(Za(n)),De=i||this.parentInjector;if(!O&&null==ve.ngModule){const pt=(X?De:this.parentInjector).get(Lf,null);pt&&(O=pt)}const He=ve.create(De,T,void 0,O);return this.insert(He.hostView,le),He}insert(n,e){const i=n._lView,T=i[1];if(function Fl(t){return fs(t[3])}(i)){const He=this.indexOf(n);if(-1!==He)this.detach(He);else{const Ke=i[3],pt=new zC(Ke,Ke[6],Ke[3]);pt.detach(pt.indexOf(n))}}const O=this._adjustIndex(e),X=this._lContainer;!function gg(t,n,e,i){const T=10+i,O=e.length;i>0&&(e[T-1][4]=n),i<O-10?(n[4]=e[T],Z0(e,10+i,n)):(e.push(n),n[4]=null),n[3]=e;const X=n[17];null!==X&&e!==X&&function Km(t,n){const e=t[9];n[16]!==n[3][3][16]&&(t[2]=!0),null===e?t[9]=[n]:e.push(n)}(X,n);const le=n[19];null!==le&&le.insertView(t),n[2]|=64}(T,i,X,O);const le=ru(O,X),ve=i[11],De=mg(ve,X[7]);return null!==De&&function Kb(t,n,e,i,T,O){i[0]=T,i[6]=n,ep(t,i,e,1,T,O)}(T,X[6],ve,i,De,le),n.attachToViewContainerRef(),Z0(n2(X),O,n),n}move(n,e){return this.insert(n,e)}indexOf(n){const e=jC(this._lContainer);return null!==e?e.indexOf(n):-1}remove(n){const e=this._adjustIndex(n,-1),i=Hd(this._lContainer,e);i&&(X0(n2(this._lContainer),e),Kh(i[1],i))}detach(n){const e=this._adjustIndex(n,-1),i=Hd(this._lContainer,e);return i&&null!=X0(n2(this._lContainer),e)?new wv(i):null}_adjustIndex(n,e=0){return n??this.length+e}};function jC(t){return t[8]}function n2(t){return t[8]||(t[8]=[])}function VC(t,n){let e;const i=n[t.index];if(fs(i))e=i;else{let T;if(8&t.type)T=Cs(i);else{const O=n[11];T=O.createComment("");const X=Ns(t,n);vh(O,mg(O,X),T,function cy(t,n){return t.nextSibling(n)}(O,X),!1)}n[t.index]=e=qT(i,n,T,t),Oy(n,e)}return new zC(e,t,n)}class r2{constructor(n){this.queryList=n,this.matches=null}clone(){return new r2(this.queryList)}setDirty(){this.queryList.setDirty()}}class o2{constructor(n=[]){this.queries=n}createEmbeddedView(n){const e=n.queries;if(null!==e){const i=null!==n.contentQueries?n.contentQueries[0]:e.length,T=[];for(let O=0;O<i;O++){const X=e.getByIndex(O);T.push(this.queries[X.indexInDeclarationView].clone())}return new o2(T)}return null}insertView(n){this.dirtyQueriesWithMatches(n)}detachView(n){this.dirtyQueriesWithMatches(n)}dirtyQueriesWithMatches(n){for(let e=0;e<this.queries.length;e++)null!==WC(n,e).matches&&this.queries[e].setDirty()}}class UC{constructor(n,e,i=null){this.predicate=n,this.flags=e,this.read=i}}class a2{constructor(n=[]){this.queries=n}elementStart(n,e){for(let i=0;i<this.queries.length;i++)this.queries[i].elementStart(n,e)}elementEnd(n){for(let e=0;e<this.queries.length;e++)this.queries[e].elementEnd(n)}embeddedTView(n){let e=null;for(let i=0;i<this.length;i++){const T=null!==e?e.length:0,O=this.getByIndex(i).embeddedTView(n,T);O&&(O.indexInDeclarationView=i,null!==e?e.push(O):e=[O])}return null!==e?new a2(e):null}template(n,e){for(let i=0;i<this.queries.length;i++)this.queries[i].template(n,e)}getByIndex(n){return this.queries[n]}get length(){return this.queries.length}track(n){this.queries.push(n)}}class s2{constructor(n,e=-1){this.metadata=n,this.matches=null,this.indexInDeclarationView=-1,this.crossesNgTemplate=!1,this._appliesToNextNode=!0,this._declarationNodeIndex=e}elementStart(n,e){this.isApplyingToNode(e)&&this.matchTNode(n,e)}elementEnd(n){this._declarationNodeIndex===n.index&&(this._appliesToNextNode=!1)}template(n,e){this.elementStart(n,e)}embeddedTView(n,e){return this.isApplyingToNode(n)?(this.crossesNgTemplate=!0,this.addMatch(-n.index,e),new s2(this.metadata)):null}isApplyingToNode(n){if(this._appliesToNextNode&&1!=(1&this.metadata.flags)){const e=this._declarationNodeIndex;let i=n.parent;for(;null!==i&&8&i.type&&i.index!==e;)i=i.parent;return e===(null!==i?i.index:-1)}return this._appliesToNextNode}matchTNode(n,e){const i=this.metadata.predicate;if(Array.isArray(i))for(let T=0;T<i.length;T++){const O=i[T];this.matchTNodeWithReadOption(n,e,GP(e,O)),this.matchTNodeWithReadOption(n,e,pa(e,n,O,!1,!1))}else i===ku?4&e.type&&this.matchTNodeWithReadOption(n,e,-1):this.matchTNodeWithReadOption(n,e,pa(e,n,i,!1,!1))}matchTNodeWithReadOption(n,e,i){if(null!==i){const T=this.metadata.read;if(null!==T)if(T===ks||T===Cf||T===ku&&4&e.type)this.addMatch(e.index,-2);else{const O=pa(e,n,T,!1,!1);null!==O&&this.addMatch(e.index,O)}else this.addMatch(e.index,i)}}addMatch(n,e){null===this.matches?this.matches=[n,e]:this.matches.push(n,e)}}function GP(t,n){const e=t.localNames;if(null!==e)for(let i=0;i<e.length;i+=2)if(e[i]===n)return e[i+1];return null}function YP(t,n,e,i){return-1===e?function WP(t,n){return 11&t.type?yd(t,n):4&t.type?$y(t,n):null}(n,t):-2===e?function $P(t,n,e){return e===ks?yd(n,t):e===ku?$y(n,t):e===Cf?VC(n,t):void 0}(t,n,i):ya(t,t[1],e,n)}function HC(t,n,e,i){const T=n[19].queries[i];if(null===T.matches){const O=t.data,X=e.matches,le=[];for(let ve=0;ve<X.length;ve+=2){const De=X[ve];le.push(De<0?null:YP(n,O[De],X[ve+1],e.metadata.read))}T.matches=le}return T.matches}function l2(t,n,e,i){const T=t.queries.getByIndex(e),O=T.matches;if(null!==O){const X=HC(t,n,T,e);for(let le=0;le<O.length;le+=2){const ve=O[le];if(ve>0)i.push(X[le/2]);else{const De=O[le+1],He=n[-ve];for(let Ke=10;Ke<He.length;Ke++){const pt=He[Ke];pt[17]===pt[3]&&l2(pt[1],pt,De,i)}if(null!==He[9]){const Ke=He[9];for(let pt=0;pt<Ke.length;pt++){const bt=Ke[pt];l2(bt[1],bt,De,i)}}}}}return i}function Il(t){const n=Ri(),e=Oa(),i=H();ee(i+1);const T=WC(e,i);if(t.dirty&&function cu(t){return 4==(4&t[2])}(n)===(2==(2&T.metadata.flags))){if(null===T.matches)t.reset([]);else{const O=T.crossesNgTemplate?l2(e,n,i,[]):HC(e,n,T,i);t.reset(O,c0),t.notifyOnChanges()}return!0}return!1}function Jd(t,n,e){const i=Oa();i.firstCreatePass&&(GC(i,new UC(t,n,e),-1),2==(2&n)&&(i.staticViewQueries=!0)),qC(i,Ri(),n)}function qu(t,n,e,i){const T=Oa();if(T.firstCreatePass){const O=va();GC(T,new UC(n,e,i),O.index),function XP(t,n){const e=t.contentQueries||(t.contentQueries=[]);n!==(e.length?e[e.length-1]:-1)&&e.push(t.queries.length-1,n)}(T,t),2==(2&e)&&(T.staticContentQueries=!0)}qC(T,Ri(),e)}function Pl(){return function ZP(t,n){return t[19].queries[n].queryList}(Ri(),H())}function qC(t,n,e){const i=new t2(4==(4&e));RT(t,n,i,i.destroy),null===n[19]&&(n[19]=new o2),n[19].queries.push(new r2(i))}function GC(t,n,e){null===t.queries&&(t.queries=new a2),t.queries.track(new s2(n,e))}function WC(t,n){return t.queries.getByIndex(n)}function vf(t,n){return $y(t,n)}function Xy(...t){}const Ky=new no("Application Initializer");let Jy=(()=>{class t{constructor(e){this.appInits=e,this.resolve=Xy,this.reject=Xy,this.initialized=!1,this.done=!1,this.donePromise=new Promise((i,T)=>{this.resolve=i,this.reject=T})}runInitializers(){if(this.initialized)return;const e=[],i=()=>{this.done=!0,this.resolve()};if(this.appInits)for(let T=0;T<this.appInits.length;T++){const O=this.appInits[T]();if(Dv(O))e.push(O);else if(jx(O)){const X=new Promise((le,ve)=>{O.subscribe({complete:le,error:ve})});e.push(X)}}Promise.all(e).then(()=>{i()}).catch(T=>{this.reject(T)}),0===e.length&&i(),this.initialized=!0}}return t.\u0275fac=function(e){return new(e||t)(oo(Ky,8))},t.\u0275prov=Un({token:t,factory:t.\u0275fac,providedIn:"root"}),t})();const Nv=new no("AppId",{providedIn:"root",factory:function fA(){return`${h2()}${h2()}${h2()}`}});function h2(){return String.fromCharCode(97+Math.floor(25*Math.random()))}const dA=new no("Platform Initializer"),vp=new no("Platform ID",{providedIn:"platform",factory:()=>"unknown"}),hA=new no("appBootstrapListener");let m8=(()=>{class t{log(e){console.log(e)}warn(e){console.warn(e)}}return t.\u0275fac=function(e){return new(e||t)},t.\u0275prov=Un({token:t,factory:t.\u0275fac,providedIn:"platform"}),t})();const Sh=new no("LocaleId",{providedIn:"root",factory:()=>Zl(Sh,Ji.Optional|Ji.SkipSelf)||function v8(){return typeof $localize<"u"&&$localize.locale||Yg}()});class _8{constructor(n,e){this.ngModuleFactory=n,this.componentFactories=e}}let p2=(()=>{class t{compileModuleSync(e){return new Jx(e)}compileModuleAsync(e){return Promise.resolve(this.compileModuleSync(e))}compileModuleAndAllComponentsSync(e){const i=this.compileModuleSync(e),O=gf(Zs(e).declarations).reduce((X,le)=>{const ve=Za(le);return ve&&X.push(new Tv(ve)),X},[]);return new _8(i,O)}compileModuleAndAllComponentsAsync(e){return Promise.resolve(this.compileModuleAndAllComponentsSync(e))}clearCache(){}clearCacheFor(e){}getModuleId(e){}}return t.\u0275fac=function(e){return new(e||t)},t.\u0275prov=Un({token:t,factory:t.\u0275fac,providedIn:"root"}),t})();const w8=(()=>Promise.resolve(0))();function g2(t){typeof Zone>"u"?w8.then(()=>{t&&t.apply(null,null)}):Zone.current.scheduleMicroTask("scheduleMicrotask",t)}class pl{constructor({enableLongStackTrace:n=!1,shouldCoalesceEventChangeDetection:e=!1,shouldCoalesceRunChangeDetection:i=!1}){if(this.hasPendingMacrotasks=!1,this.hasPendingMicrotasks=!1,this.isStable=!0,this.onUnstable=new Ki(!1),this.onMicrotaskEmpty=new Ki(!1),this.onStable=new Ki(!1),this.onError=new Ki(!1),typeof Zone>"u")throw new br(908,!1);Zone.assertZonePatched();const T=this;if(T._nesting=0,T._outer=T._inner=Zone.current,Zone.AsyncStackTaggingZoneSpec){const O=Zone.AsyncStackTaggingZoneSpec;T._inner=T._inner.fork(new O("Angular"))}Zone.TaskTrackingZoneSpec&&(T._inner=T._inner.fork(new Zone.TaskTrackingZoneSpec)),n&&Zone.longStackTraceZoneSpec&&(T._inner=T._inner.fork(Zone.longStackTraceZoneSpec)),T.shouldCoalesceEventChangeDetection=!i&&e,T.shouldCoalesceRunChangeDetection=i,T.lastRequestAnimationFrameId=-1,T.nativeRequestAnimationFrame=function T8(){let t=$o.requestAnimationFrame,n=$o.cancelAnimationFrame;if(typeof Zone<"u"&&t&&n){const e=t[Zone.__symbol__("OriginalDelegate")];e&&(t=e);const i=n[Zone.__symbol__("OriginalDelegate")];i&&(n=i)}return{nativeRequestAnimationFrame:t,nativeCancelAnimationFrame:n}}().nativeRequestAnimationFrame,function D8(t){const n=()=>{!function A8(t){t.isCheckStableRunning||-1!==t.lastRequestAnimationFrameId||(t.lastRequestAnimationFrameId=t.nativeRequestAnimationFrame.call($o,()=>{t.fakeTopEventTask||(t.fakeTopEventTask=Zone.root.scheduleEventTask("fakeTopEventTask",()=>{t.lastRequestAnimationFrameId=-1,v2(t),t.isCheckStableRunning=!0,m2(t),t.isCheckStableRunning=!1},void 0,()=>{},()=>{})),t.fakeTopEventTask.invoke()}),v2(t))}(t)};t._inner=t._inner.fork({name:"angular",properties:{isAngularZone:!0},onInvokeTask:(e,i,T,O,X,le)=>{try{return mA(t),e.invokeTask(T,O,X,le)}finally{(t.shouldCoalesceEventChangeDetection&&"eventTask"===O.type||t.shouldCoalesceRunChangeDetection)&&n(),vA(t)}},onInvoke:(e,i,T,O,X,le,ve)=>{try{return mA(t),e.invoke(T,O,X,le,ve)}finally{t.shouldCoalesceRunChangeDetection&&n(),vA(t)}},onHasTask:(e,i,T,O)=>{e.hasTask(T,O),i===T&&("microTask"==O.change?(t._hasPendingMicrotasks=O.microTask,v2(t),m2(t)):"macroTask"==O.change&&(t.hasPendingMacrotasks=O.macroTask))},onHandleError:(e,i,T,O)=>(e.handleError(T,O),t.runOutsideAngular(()=>t.onError.emit(O)),!1)})}(T)}static isInAngularZone(){return typeof Zone<"u"&&!0===Zone.current.get("isAngularZone")}static assertInAngularZone(){if(!pl.isInAngularZone())throw new br(909,!1)}static assertNotInAngularZone(){if(pl.isInAngularZone())throw new br(909,!1)}run(n,e,i){return this._inner.run(n,e,i)}runTask(n,e,i,T){const O=this._inner,X=O.scheduleEventTask("NgZoneEvent: "+T,n,C8,Xy,Xy);try{return O.runTask(X,e,i)}finally{O.cancelTask(X)}}runGuarded(n,e,i){return this._inner.runGuarded(n,e,i)}runOutsideAngular(n){return this._outer.run(n)}}const C8={};function m2(t){if(0==t._nesting&&!t.hasPendingMicrotasks&&!t.isStable)try{t._nesting++,t.onMicrotaskEmpty.emit(null)}finally{if(t._nesting--,!t.hasPendingMicrotasks)try{t.runOutsideAngular(()=>t.onStable.emit(null))}finally{t.isStable=!0}}}function v2(t){t.hasPendingMicrotasks=!!(t._hasPendingMicrotasks||(t.shouldCoalesceEventChangeDetection||t.shouldCoalesceRunChangeDetection)&&-1!==t.lastRequestAnimationFrameId)}function mA(t){t._nesting++,t.isStable&&(t.isStable=!1,t.onUnstable.emit(null))}function vA(t){t._nesting--,m2(t)}class k8{constructor(){this.hasPendingMicrotasks=!1,this.hasPendingMacrotasks=!1,this.isStable=!0,this.onUnstable=new Ki,this.onMicrotaskEmpty=new Ki,this.onStable=new Ki,this.onError=new Ki}run(n,e,i){return n.apply(e,i)}runGuarded(n,e,i){return n.apply(e,i)}runOutsideAngular(n){return n()}runTask(n,e,i,T){return n.apply(e,i)}}const yA=new no(""),Qy=new no("");let b2,y2=(()=>{class t{constructor(e,i,T){this._ngZone=e,this.registry=i,this._pendingCount=0,this._isZoneStable=!0,this._didWork=!1,this._callbacks=[],this.taskTrackingZone=null,b2||(function M8(t){b2=t}(T),T.addToWindow(i)),this._watchAngularEvents(),e.run(()=>{this.taskTrackingZone=typeof Zone>"u"?null:Zone.current.get("TaskTrackingZone")})}_watchAngularEvents(){this._ngZone.onUnstable.subscribe({next:()=>{this._didWork=!0,this._isZoneStable=!1}}),this._ngZone.runOutsideAngular(()=>{this._ngZone.onStable.subscribe({next:()=>{pl.assertNotInAngularZone(),g2(()=>{this._isZoneStable=!0,this._runCallbacksIfReady()})}})})}increasePendingRequestCount(){return this._pendingCount+=1,this._didWork=!0,this._pendingCount}decreasePendingRequestCount(){if(this._pendingCount-=1,this._pendingCount<0)throw new Error("pending async requests below zero");return this._runCallbacksIfReady(),this._pendingCount}isStable(){return this._isZoneStable&&0===this._pendingCount&&!this._ngZone.hasPendingMacrotasks}_runCallbacksIfReady(){if(this.isStable())g2(()=>{for(;0!==this._callbacks.length;){let e=this._callbacks.pop();clearTimeout(e.timeoutId),e.doneCb(this._didWork)}this._didWork=!1});else{let e=this.getPendingTasks();this._callbacks=this._callbacks.filter(i=>!i.updateCb||!i.updateCb(e)||(clearTimeout(i.timeoutId),!1)),this._didWork=!0}}getPendingTasks(){return this.taskTrackingZone?this.taskTrackingZone.macroTasks.map(e=>({source:e.source,creationLocation:e.creationLocation,data:e.data})):[]}addCallback(e,i,T){let O=-1;i&&i>0&&(O=setTimeout(()=>{this._callbacks=this._callbacks.filter(X=>X.timeoutId!==O),e(this._didWork,this.getPendingTasks())},i)),this._callbacks.push({doneCb:e,timeoutId:O,updateCb:T})}whenStable(e,i,T){if(T&&!this.taskTrackingZone)throw new Error('Task tracking zone is required when passing an update callback to whenStable(). Is "zone.js/plugins/task-tracking" loaded?');this.addCallback(e,i,T),this._runCallbacksIfReady()}getPendingRequestCount(){return this._pendingCount}registerApplication(e){this.registry.registerApplication(e,this)}unregisterApplication(e){this.registry.unregisterApplication(e)}findProviders(e,i,T){return[]}}return t.\u0275fac=function(e){return new(e||t)(oo(pl),oo(_2),oo(Qy))},t.\u0275prov=Un({token:t,factory:t.\u0275fac}),t})(),_2=(()=>{class t{constructor(){this._applications=new Map}registerApplication(e,i){this._applications.set(e,i)}unregisterApplication(e){this._applications.delete(e)}unregisterAllApplications(){this._applications.clear()}getTestability(e){return this._applications.get(e)||null}getAllTestabilities(){return Array.from(this._applications.values())}getAllRootElements(){return Array.from(this._applications.keys())}findTestabilityInTree(e,i=!0){return b2?.findTestabilityInTree(this,e,i)??null}}return t.\u0275fac=function(e){return new(e||t)},t.\u0275prov=Un({token:t,factory:t.\u0275fac,providedIn:"platform"}),t})(),yp=null;const _A=new no("AllowMultipleToken"),x2=new no("PlatformDestroyListeners");class bA{constructor(n,e){this.name=n,this.token=e}}function wA(t,n,e=[]){const i=`Platform: ${n}`,T=new no(i);return(O=[])=>{let X=w2();if(!X||X.injector.get(_A,!1)){const le=[...e,...O,{provide:T,useValue:!0}];t?t(le):function I8(t){if(yp&&!yp.get(_A,!1))throw new br(400,!1);yp=t;const n=t.get(CA);(function xA(t){const n=t.get(dA,null);n&&n.forEach(e=>e())})(t)}(function TA(t=[],n){return kl.create({name:n,providers:[{provide:Yd,useValue:"platform"},{provide:x2,useValue:new Set([()=>yp=null])},...t]})}(le,i))}return function O8(t){const n=w2();if(!n)throw new br(401,!1);return n}()}}function w2(){return yp?.get(CA)??null}let CA=(()=>{class t{constructor(e){this._injector=e,this._modules=[],this._destroyListeners=[],this._destroyed=!1}bootstrapModuleFactory(e,i){const T=function DA(t,n){let e;return e="noop"===t?new k8:("zone.js"===t?void 0:t)||new pl(n),e}(i?.ngZone,function AA(t){return{enableLongStackTrace:!1,shouldCoalesceEventChangeDetection:!(!t||!t.ngZoneEventCoalescing)||!1,shouldCoalesceRunChangeDetection:!(!t||!t.ngZoneRunCoalescing)||!1}}(i)),O=[{provide:pl,useValue:T}];return T.run(()=>{const X=kl.create({providers:O,parent:this.injector,name:e.moduleType.name}),le=e.create(X),ve=le.injector.get(Dl,null);if(!ve)throw new br(402,!1);return T.runOutsideAngular(()=>{const De=T.onError.subscribe({next:He=>{ve.handleError(He)}});le.onDestroy(()=>{e_(this._modules,le),De.unsubscribe()})}),function kA(t,n,e){try{const i=e();return Dv(i)?i.catch(T=>{throw n.runOutsideAngular(()=>t.handleError(T)),T}):i}catch(i){throw n.runOutsideAngular(()=>t.handleError(i)),i}}(ve,T,()=>{const De=le.injector.get(Jy);return De.runInitializers(),De.donePromise.then(()=>(J5(le.injector.get(Sh,Yg)||Yg),this._moduleDoBootstrap(le),le))})})}bootstrapModule(e,i=[]){const T=MA({},i);return function E8(t,n,e){const i=new Jx(e);return Promise.resolve(i)}(0,0,e).then(O=>this.bootstrapModuleFactory(O,T))}_moduleDoBootstrap(e){const i=e.injector.get(_p);if(e._bootstrapComponents.length>0)e._bootstrapComponents.forEach(T=>i.bootstrap(T));else{if(!e.instance.ngDoBootstrap)throw new br(403,!1);e.instance.ngDoBootstrap(i)}this._modules.push(e)}onDestroy(e){this._destroyListeners.push(e)}get injector(){return this._injector}destroy(){if(this._destroyed)throw new br(404,!1);this._modules.slice().forEach(i=>i.destroy()),this._destroyListeners.forEach(i=>i());const e=this._injector.get(x2,null);e&&(e.forEach(i=>i()),e.clear()),this._destroyed=!0}get destroyed(){return this._destroyed}}return t.\u0275fac=function(e){return new(e||t)(oo(kl))},t.\u0275prov=Un({token:t,factory:t.\u0275fac,providedIn:"platform"}),t})();function MA(t,n){return Array.isArray(n)?n.reduce(MA,t):{...t,...n}}let _p=(()=>{class t{constructor(e,i,T){this._zone=e,this._injector=i,this._exceptionHandler=T,this._bootstrapListeners=[],this._views=[],this._runningTick=!1,this._stable=!0,this._destroyed=!1,this._destroyListeners=[],this.componentTypes=[],this.components=[],this._onMicrotaskEmptySubscription=this._zone.onMicrotaskEmpty.subscribe({next:()=>{this._zone.run(()=>{this.tick()})}});const O=new j(le=>{this._stable=this._zone.isStable&&!this._zone.hasPendingMacrotasks&&!this._zone.hasPendingMicrotasks,this._zone.runOutsideAngular(()=>{le.next(this._stable),le.complete()})}),X=new j(le=>{let ve;this._zone.runOutsideAngular(()=>{ve=this._zone.onStable.subscribe(()=>{pl.assertNotInAngularZone(),g2(()=>{!this._stable&&!this._zone.hasPendingMacrotasks&&!this._zone.hasPendingMicrotasks&&(this._stable=!0,le.next(!0))})})});const De=this._zone.onUnstable.subscribe(()=>{pl.assertInAngularZone(),this._stable&&(this._stable=!1,this._zone.runOutsideAngular(()=>{le.next(!1)}))});return()=>{ve.unsubscribe(),De.unsubscribe()}});this.isStable=gr(O,X.pipe(qn()))}get destroyed(){return this._destroyed}get injector(){return this._injector}bootstrap(e,i){const T=e instanceof rp;if(!this._injector.get(Jy).done)throw!T&&function uu(t){const n=Za(t)||sl(t)||ll(t);return null!==n&&n.standalone}(e),new br(405,false);let X;X=T?e:this._injector.get(Rf).resolveComponentFactory(e),this.componentTypes.push(X.componentType);const le=function S8(t){return t.isBoundToModule}(X)?void 0:this._injector.get(w0),De=X.create(kl.NULL,[],i||X.selector,le),He=De.location.nativeElement,Ke=De.injector.get(yA,null);return Ke?.registerApplication(He),De.onDestroy(()=>{this.detachView(De.hostView),e_(this.components,De),Ke?.unregisterApplication(He)}),this._loadComponent(De),De}tick(){if(this._runningTick)throw new br(101,!1);try{this._runningTick=!0;for(let e of this._views)e.detectChanges()}catch(e){this._zone.runOutsideAngular(()=>this._exceptionHandler.handleError(e))}finally{this._runningTick=!1}}attachView(e){const i=e;this._views.push(i),i.attachToAppRef(this)}detachView(e){const i=e;e_(this._views,i),i.detachFromAppRef()}_loadComponent(e){this.attachView(e.hostView),this.tick(),this.components.push(e),this._injector.get(hA,[]).concat(this._bootstrapListeners).forEach(T=>T(e))}ngOnDestroy(){if(!this._destroyed)try{this._destroyListeners.forEach(e=>e()),this._views.slice().forEach(e=>e.destroy()),this._onMicrotaskEmptySubscription.unsubscribe()}finally{this._destroyed=!0,this._views=[],this._bootstrapListeners=[],this._destroyListeners=[]}}onDestroy(e){return this._destroyListeners.push(e),()=>e_(this._destroyListeners,e)}destroy(){if(this._destroyed)throw new br(406,!1);const e=this._injector;e.destroy&&!e.destroyed&&e.destroy()}get viewCount(){return this._views.length}warnIfDestroyed(){}}return t.\u0275fac=function(e){return new(e||t)(oo(pl),oo(Lf),oo(Dl))},t.\u0275prov=Un({token:t,factory:t.\u0275fac,providedIn:"root"}),t})();function e_(t,n){const e=t.indexOf(n);e>-1&&t.splice(e,1)}let SA=!0,Af=(()=>{class t{}return t.__NG_ELEMENT_ID__=F8,t})();function F8(t){return function N8(t,n,e){if(ms(t)&&!e){const i=Va(t.index,n);return new wv(i,i)}return 47&t.type?new wv(n[16],n):null}(va(),Ri(),16==(16&t))}class RA{constructor(){}supports(n){return Cv(n)}create(n){return new H8(n)}}const U8=(t,n)=>n;class H8{constructor(n){this.length=0,this._linkedRecords=null,this._unlinkedRecords=null,this._previousItHead=null,this._itHead=null,this._itTail=null,this._additionsHead=null,this._additionsTail=null,this._movesHead=null,this._movesTail=null,this._removalsHead=null,this._removalsTail=null,this._identityChangesHead=null,this._identityChangesTail=null,this._trackByFn=n||U8}forEachItem(n){let e;for(e=this._itHead;null!==e;e=e._next)n(e)}forEachOperation(n){let e=this._itHead,i=this._removalsHead,T=0,O=null;for(;e||i;){const X=!i||e&&e.currentIndex<NA(i,T,O)?e:i,le=NA(X,T,O),ve=X.currentIndex;if(X===i)T--,i=i._nextRemoved;else if(e=e._next,null==X.previousIndex)T++;else{O||(O=[]);const De=le-T,He=ve-T;if(De!=He){for(let pt=0;pt<De;pt++){const bt=pt<O.length?O[pt]:O[pt]=0,rn=bt+pt;He<=rn&&rn<De&&(O[pt]=bt+1)}O[X.previousIndex]=He-De}}le!==ve&&n(X,le,ve)}}forEachPreviousItem(n){let e;for(e=this._previousItHead;null!==e;e=e._nextPrevious)n(e)}forEachAddedItem(n){let e;for(e=this._additionsHead;null!==e;e=e._nextAdded)n(e)}forEachMovedItem(n){let e;for(e=this._movesHead;null!==e;e=e._nextMoved)n(e)}forEachRemovedItem(n){let e;for(e=this._removalsHead;null!==e;e=e._nextRemoved)n(e)}forEachIdentityChange(n){let e;for(e=this._identityChangesHead;null!==e;e=e._nextIdentityChange)n(e)}diff(n){if(null==n&&(n=[]),!Cv(n))throw new br(900,!1);return this.check(n)?this:null}onDestroy(){}check(n){this._reset();let T,O,X,e=this._itHead,i=!1;if(Array.isArray(n)){this.length=n.length;for(let le=0;le<this.length;le++)O=n[le],X=this._trackByFn(le,O),null!==e&&Object.is(e.trackById,X)?(i&&(e=this._verifyReinsertion(e,O,X,le)),Object.is(e.item,O)||this._addIdentityChange(e,O)):(e=this._mismatch(e,O,X,le),i=!0),e=e._next}else T=0,function S6(t,n){if(Array.isArray(t))for(let e=0;e<t.length;e++)n(t[e]);else{const e=t[v0()]();let i;for(;!(i=e.next()).done;)n(i.value)}}(n,le=>{X=this._trackByFn(T,le),null!==e&&Object.is(e.trackById,X)?(i&&(e=this._verifyReinsertion(e,le,X,T)),Object.is(e.item,le)||this._addIdentityChange(e,le)):(e=this._mismatch(e,le,X,T),i=!0),e=e._next,T++}),this.length=T;return this._truncate(e),this.collection=n,this.isDirty}get isDirty(){return null!==this._additionsHead||null!==this._movesHead||null!==this._removalsHead||null!==this._identityChangesHead}_reset(){if(this.isDirty){let n;for(n=this._previousItHead=this._itHead;null!==n;n=n._next)n._nextPrevious=n._next;for(n=this._additionsHead;null!==n;n=n._nextAdded)n.previousIndex=n.currentIndex;for(this._additionsHead=this._additionsTail=null,n=this._movesHead;null!==n;n=n._nextMoved)n.previousIndex=n.currentIndex;this._movesHead=this._movesTail=null,this._removalsHead=this._removalsTail=null,this._identityChangesHead=this._identityChangesTail=null}}_mismatch(n,e,i,T){let O;return null===n?O=this._itTail:(O=n._prev,this._remove(n)),null!==(n=null===this._unlinkedRecords?null:this._unlinkedRecords.get(i,null))?(Object.is(n.item,e)||this._addIdentityChange(n,e),this._reinsertAfter(n,O,T)):null!==(n=null===this._linkedRecords?null:this._linkedRecords.get(i,T))?(Object.is(n.item,e)||this._addIdentityChange(n,e),this._moveAfter(n,O,T)):n=this._addAfter(new q8(e,i),O,T),n}_verifyReinsertion(n,e,i,T){let O=null===this._unlinkedRecords?null:this._unlinkedRecords.get(i,null);return null!==O?n=this._reinsertAfter(O,n._prev,T):n.currentIndex!=T&&(n.currentIndex=T,this._addToMoves(n,T)),n}_truncate(n){for(;null!==n;){const e=n._next;this._addToRemovals(this._unlink(n)),n=e}null!==this._unlinkedRecords&&this._unlinkedRecords.clear(),null!==this._additionsTail&&(this._additionsTail._nextAdded=null),null!==this._movesTail&&(this._movesTail._nextMoved=null),null!==this._itTail&&(this._itTail._next=null),null!==this._removalsTail&&(this._removalsTail._nextRemoved=null),null!==this._identityChangesTail&&(this._identityChangesTail._nextIdentityChange=null)}_reinsertAfter(n,e,i){null!==this._unlinkedRecords&&this._unlinkedRecords.remove(n);const T=n._prevRemoved,O=n._nextRemoved;return null===T?this._removalsHead=O:T._nextRemoved=O,null===O?this._removalsTail=T:O._prevRemoved=T,this._insertAfter(n,e,i),this._addToMoves(n,i),n}_moveAfter(n,e,i){return this._unlink(n),this._insertAfter(n,e,i),this._addToMoves(n,i),n}_addAfter(n,e,i){return this._insertAfter(n,e,i),this._additionsTail=null===this._additionsTail?this._additionsHead=n:this._additionsTail._nextAdded=n,n}_insertAfter(n,e,i){const T=null===e?this._itHead:e._next;return n._next=T,n._prev=e,null===T?this._itTail=n:T._prev=n,null===e?this._itHead=n:e._next=n,null===this._linkedRecords&&(this._linkedRecords=new FA),this._linkedRecords.put(n),n.currentIndex=i,n}_remove(n){return this._addToRemovals(this._unlink(n))}_unlink(n){null!==this._linkedRecords&&this._linkedRecords.remove(n);const e=n._prev,i=n._next;return null===e?this._itHead=i:e._next=i,null===i?this._itTail=e:i._prev=e,n}_addToMoves(n,e){return n.previousIndex===e||(this._movesTail=null===this._movesTail?this._movesHead=n:this._movesTail._nextMoved=n),n}_addToRemovals(n){return null===this._unlinkedRecords&&(this._unlinkedRecords=new FA),this._unlinkedRecords.put(n),n.currentIndex=null,n._nextRemoved=null,null===this._removalsTail?(this._removalsTail=this._removalsHead=n,n._prevRemoved=null):(n._prevRemoved=this._removalsTail,this._removalsTail=this._removalsTail._nextRemoved=n),n}_addIdentityChange(n,e){return n.item=e,this._identityChangesTail=null===this._identityChangesTail?this._identityChangesHead=n:this._identityChangesTail._nextIdentityChange=n,n}}class q8{constructor(n,e){this.item=n,this.trackById=e,this.currentIndex=null,this.previousIndex=null,this._nextPrevious=null,this._prev=null,this._next=null,this._prevDup=null,this._nextDup=null,this._prevRemoved=null,this._nextRemoved=null,this._nextAdded=null,this._nextMoved=null,this._nextIdentityChange=null}}class G8{constructor(){this._head=null,this._tail=null}add(n){null===this._head?(this._head=this._tail=n,n._nextDup=null,n._prevDup=null):(this._tail._nextDup=n,n._prevDup=this._tail,n._nextDup=null,this._tail=n)}get(n,e){let i;for(i=this._head;null!==i;i=i._nextDup)if((null===e||e<=i.currentIndex)&&Object.is(i.trackById,n))return i;return null}remove(n){const e=n._prevDup,i=n._nextDup;return null===e?this._head=i:e._nextDup=i,null===i?this._tail=e:i._prevDup=e,null===this._head}}class FA{constructor(){this.map=new Map}put(n){const e=n.trackById;let i=this.map.get(e);i||(i=new G8,this.map.set(e,i)),i.add(n)}get(n,e){const T=this.map.get(n);return T?T.get(n,e):null}remove(n){const e=n.trackById;return this.map.get(e).remove(n)&&this.map.delete(e),n}get isEmpty(){return 0===this.map.size}clear(){this.map.clear()}}function NA(t,n,e){const i=t.previousIndex;if(null===i)return i;let T=0;return e&&i<e.length&&(T=e[i]),i+n+T}class BA{constructor(){}supports(n){return n instanceof Map||Nx(n)}create(){return new W8}}class W8{constructor(){this._records=new Map,this._mapHead=null,this._appendAfter=null,this._previousMapHead=null,this._changesHead=null,this._changesTail=null,this._additionsHead=null,this._additionsTail=null,this._removalsHead=null,this._removalsTail=null}get isDirty(){return null!==this._additionsHead||null!==this._changesHead||null!==this._removalsHead}forEachItem(n){let e;for(e=this._mapHead;null!==e;e=e._next)n(e)}forEachPreviousItem(n){let e;for(e=this._previousMapHead;null!==e;e=e._nextPrevious)n(e)}forEachChangedItem(n){let e;for(e=this._changesHead;null!==e;e=e._nextChanged)n(e)}forEachAddedItem(n){let e;for(e=this._additionsHead;null!==e;e=e._nextAdded)n(e)}forEachRemovedItem(n){let e;for(e=this._removalsHead;null!==e;e=e._nextRemoved)n(e)}diff(n){if(n){if(!(n instanceof Map||Nx(n)))throw new br(900,!1)}else n=new Map;return this.check(n)?this:null}onDestroy(){}check(n){this._reset();let e=this._mapHead;if(this._appendAfter=null,this._forEach(n,(i,T)=>{if(e&&e.key===T)this._maybeAddToChanges(e,i),this._appendAfter=e,e=e._next;else{const O=this._getOrCreateRecordForKey(T,i);e=this._insertBeforeOrAppend(e,O)}}),e){e._prev&&(e._prev._next=null),this._removalsHead=e;for(let i=e;null!==i;i=i._nextRemoved)i===this._mapHead&&(this._mapHead=null),this._records.delete(i.key),i._nextRemoved=i._next,i.previousValue=i.currentValue,i.currentValue=null,i._prev=null,i._next=null}return this._changesTail&&(this._changesTail._nextChanged=null),this._additionsTail&&(this._additionsTail._nextAdded=null),this.isDirty}_insertBeforeOrAppend(n,e){if(n){const i=n._prev;return e._next=n,e._prev=i,n._prev=e,i&&(i._next=e),n===this._mapHead&&(this._mapHead=e),this._appendAfter=n,n}return this._appendAfter?(this._appendAfter._next=e,e._prev=this._appendAfter):this._mapHead=e,this._appendAfter=e,null}_getOrCreateRecordForKey(n,e){if(this._records.has(n)){const T=this._records.get(n);this._maybeAddToChanges(T,e);const O=T._prev,X=T._next;return O&&(O._next=X),X&&(X._prev=O),T._next=null,T._prev=null,T}const i=new Y8(n);return this._records.set(n,i),i.currentValue=e,this._addToAdditions(i),i}_reset(){if(this.isDirty){let n;for(this._previousMapHead=this._mapHead,n=this._previousMapHead;null!==n;n=n._next)n._nextPrevious=n._next;for(n=this._changesHead;null!==n;n=n._nextChanged)n.previousValue=n.currentValue;for(n=this._additionsHead;null!=n;n=n._nextAdded)n.previousValue=n.currentValue;this._changesHead=this._changesTail=null,this._additionsHead=this._additionsTail=null,this._removalsHead=null}}_maybeAddToChanges(n,e){Object.is(e,n.currentValue)||(n.previousValue=n.currentValue,n.currentValue=e,this._addToChanges(n))}_addToAdditions(n){null===this._additionsHead?this._additionsHead=this._additionsTail=n:(this._additionsTail._nextAdded=n,this._additionsTail=n)}_addToChanges(n){null===this._changesHead?this._changesHead=this._changesTail=n:(this._changesTail._nextChanged=n,this._changesTail=n)}_forEach(n,e){n instanceof Map?n.forEach(e):Object.keys(n).forEach(i=>e(n[i],i))}}class Y8{constructor(n){this.key=n,this.previousValue=null,this.currentValue=null,this._nextPrevious=null,this._next=null,this._prev=null,this._nextAdded=null,this._nextRemoved=null,this._nextChanged=null}}function zA(){return new Bv([new RA])}let Bv=(()=>{class t{constructor(e){this.factories=e}static create(e,i){if(null!=i){const T=i.factories.slice();e=e.concat(T)}return new t(e)}static extend(e){return{provide:t,useFactory:i=>t.create(e,i||zA()),deps:[[t,new fd,new Kp]]}}find(e){const i=this.factories.find(T=>T.supports(e));if(null!=i)return i;throw new br(901,!1)}}return t.\u0275prov=Un({token:t,providedIn:"root",factory:zA}),t})();function jA(){return new Kg([new BA])}let Kg=(()=>{class t{constructor(e){this.factories=e}static create(e,i){if(i){const T=i.factories.slice();e=e.concat(T)}return new t(e)}static extend(e){return{provide:t,useFactory:i=>t.create(e,i||jA()),deps:[[t,new fd,new Kp]]}}find(e){const i=this.factories.find(T=>T.supports(e));if(i)return i;throw new br(901,!1)}}return t.\u0275prov=Un({token:t,providedIn:"root",factory:jA}),t})();const X8=wA(null,"core",[]);let K8=(()=>{class t{constructor(e){}}return t.\u0275fac=function(e){return new(e||t)(oo(_p))},t.\u0275mod=za({type:t}),t.\u0275inj=Mr({}),t})();function k2(t,n){const e=Za(t),i=n.elementInjector||bh();return new Tv(e).create(i,n.projectableNodes,n.hostElement,n.environmentInjector)}let r_=null;function Qd(){return r_}const Gl=new no("DocumentToken");let M2=(()=>{class t{historyGo(e){throw new Error("Not implemented")}}return t.\u0275fac=function(e){return new(e||t)},t.\u0275prov=Un({token:t,factory:function(){return function tO(){return oo(VA)}()},providedIn:"platform"}),t})();const nO=new no("Location Initialized");let VA=(()=>{class t extends M2{constructor(e){super(),this._doc=e,this._init()}_init(){this.location=window.location,this._history=window.history}getBaseHrefFromDOM(){return Qd().getBaseHref(this._doc)}onPopState(e){const i=Qd().getGlobalEventTarget(this._doc,"window");return i.addEventListener("popstate",e,!1),()=>i.removeEventListener("popstate",e)}onHashChange(e){const i=Qd().getGlobalEventTarget(this._doc,"window");return i.addEventListener("hashchange",e,!1),()=>i.removeEventListener("hashchange",e)}get href(){return this.location.href}get protocol(){return this.location.protocol}get hostname(){return this.location.hostname}get port(){return this.location.port}get pathname(){return this.location.pathname}get search(){return this.location.search}get hash(){return this.location.hash}set pathname(e){this.location.pathname=e}pushState(e,i,T){UA()?this._history.pushState(e,i,T):this.location.hash=T}replaceState(e,i,T){UA()?this._history.replaceState(e,i,T):this.location.hash=T}forward(){this._history.forward()}back(){this._history.back()}historyGo(e=0){this._history.go(e)}getState(){return this._history.state}}return t.\u0275fac=function(e){return new(e||t)(oo(Gl))},t.\u0275prov=Un({token:t,factory:function(){return function rO(){return new VA(oo(Gl))}()},providedIn:"platform"}),t})();function UA(){return!!window.history.pushState}function E2(t,n){if(0==t.length)return n;if(0==n.length)return t;let e=0;return t.endsWith("/")&&e++,n.startsWith("/")&&e++,2==e?t+n.substring(1):1==e?t+n:t+"/"+n}function HA(t){const n=t.match(/#|\?|$/),e=n&&n.index||t.length;return t.slice(0,e-("/"===t[e-1]?1:0))+t.slice(e)}function Oh(t){return t&&"?"!==t[0]?"?"+t:t}let C0=(()=>{class t{historyGo(e){throw new Error("Not implemented")}}return t.\u0275fac=function(e){return new(e||t)},t.\u0275prov=Un({token:t,factory:function(){return Zl(GA)},providedIn:"root"}),t})();const qA=new no("appBaseHref");let GA=(()=>{class t extends C0{constructor(e,i){super(),this._platformLocation=e,this._removeListenerFns=[],this._baseHref=i??this._platformLocation.getBaseHrefFromDOM()??Zl(Gl).location?.origin??""}ngOnDestroy(){for(;this._removeListenerFns.length;)this._removeListenerFns.pop()()}onPopState(e){this._removeListenerFns.push(this._platformLocation.onPopState(e),this._platformLocation.onHashChange(e))}getBaseHref(){return this._baseHref}prepareExternalUrl(e){return E2(this._baseHref,e)}path(e=!1){const i=this._platformLocation.pathname+Oh(this._platformLocation.search),T=this._platformLocation.hash;return T&&e?`${i}${T}`:i}pushState(e,i,T,O){const X=this.prepareExternalUrl(T+Oh(O));this._platformLocation.pushState(e,i,X)}replaceState(e,i,T,O){const X=this.prepareExternalUrl(T+Oh(O));this._platformLocation.replaceState(e,i,X)}forward(){this._platformLocation.forward()}back(){this._platformLocation.back()}getState(){return this._platformLocation.getState()}historyGo(e=0){this._platformLocation.historyGo?.(e)}}return t.\u0275fac=function(e){return new(e||t)(oo(M2),oo(qA,8))},t.\u0275prov=Un({token:t,factory:t.\u0275fac,providedIn:"root"}),t})(),iO=(()=>{class t extends C0{constructor(e,i){super(),this._platformLocation=e,this._baseHref="",this._removeListenerFns=[],null!=i&&(this._baseHref=i)}ngOnDestroy(){for(;this._removeListenerFns.length;)this._removeListenerFns.pop()()}onPopState(e){this._removeListenerFns.push(this._platformLocation.onPopState(e),this._platformLocation.onHashChange(e))}getBaseHref(){return this._baseHref}path(e=!1){let i=this._platformLocation.hash;return null==i&&(i="#"),i.length>0?i.substring(1):i}prepareExternalUrl(e){const i=E2(this._baseHref,e);return i.length>0?"#"+i:i}pushState(e,i,T,O){let X=this.prepareExternalUrl(T+Oh(O));0==X.length&&(X=this._platformLocation.pathname),this._platformLocation.pushState(e,i,X)}replaceState(e,i,T,O){let X=this.prepareExternalUrl(T+Oh(O));0==X.length&&(X=this._platformLocation.pathname),this._platformLocation.replaceState(e,i,X)}forward(){this._platformLocation.forward()}back(){this._platformLocation.back()}getState(){return this._platformLocation.getState()}historyGo(e=0){this._platformLocation.historyGo?.(e)}}return t.\u0275fac=function(e){return new(e||t)(oo(M2),oo(qA,8))},t.\u0275prov=Un({token:t,factory:t.\u0275fac}),t})(),S2=(()=>{class t{constructor(e){this._subject=new Ki,this._urlChangeListeners=[],this._urlChangeSubscription=null,this._locationStrategy=e;const i=this._locationStrategy.getBaseHref();this._baseHref=HA(WA(i)),this._locationStrategy.onPopState(T=>{this._subject.emit({url:this.path(!0),pop:!0,state:T.state,type:T.type})})}ngOnDestroy(){this._urlChangeSubscription?.unsubscribe(),this._urlChangeListeners=[]}path(e=!1){return this.normalize(this._locationStrategy.path(e))}getState(){return this._locationStrategy.getState()}isCurrentPathEqualTo(e,i=""){return this.path()==this.normalize(e+Oh(i))}normalize(e){return t.stripTrailingSlash(function aO(t,n){return t&&n.startsWith(t)?n.substring(t.length):n}(this._baseHref,WA(e)))}prepareExternalUrl(e){return e&&"/"!==e[0]&&(e="/"+e),this._locationStrategy.prepareExternalUrl(e)}go(e,i="",T=null){this._locationStrategy.pushState(T,"",e,i),this._notifyUrlChangeListeners(this.prepareExternalUrl(e+Oh(i)),T)}replaceState(e,i="",T=null){this._locationStrategy.replaceState(T,"",e,i),this._notifyUrlChangeListeners(this.prepareExternalUrl(e+Oh(i)),T)}forward(){this._locationStrategy.forward()}back(){this._locationStrategy.back()}historyGo(e=0){this._locationStrategy.historyGo?.(e)}onUrlChange(e){return this._urlChangeListeners.push(e),this._urlChangeSubscription||(this._urlChangeSubscription=this.subscribe(i=>{this._notifyUrlChangeListeners(i.url,i.state)})),()=>{const i=this._urlChangeListeners.indexOf(e);this._urlChangeListeners.splice(i,1),0===this._urlChangeListeners.length&&(this._urlChangeSubscription?.unsubscribe(),this._urlChangeSubscription=null)}}_notifyUrlChangeListeners(e="",i){this._urlChangeListeners.forEach(T=>T(e,i))}subscribe(e,i,T){return this._subject.subscribe({next:e,error:i,complete:T})}}return t.normalizeQueryParams=Oh,t.joinWithSlash=E2,t.stripTrailingSlash=HA,t.\u0275fac=function(e){return new(e||t)(oo(C0))},t.\u0275prov=Un({token:t,factory:function(){return function oO(){return new S2(oo(C0))}()},providedIn:"root"}),t})();function WA(t){return t.replace(/\/index.html$/,"")}var Df=(()=>((Df=Df||{})[Df.Decimal=0]="Decimal",Df[Df.Percent=1]="Percent",Df[Df.Currency=2]="Currency",Df[Df.Scientific=3]="Scientific",Df))(),Ya=(()=>((Ya=Ya||{})[Ya.Decimal=0]="Decimal",Ya[Ya.Group=1]="Group",Ya[Ya.List=2]="List",Ya[Ya.PercentSign=3]="PercentSign",Ya[Ya.PlusSign=4]="PlusSign",Ya[Ya.MinusSign=5]="MinusSign",Ya[Ya.Exponential=6]="Exponential",Ya[Ya.SuperscriptingExponent=7]="SuperscriptingExponent",Ya[Ya.PerMille=8]="PerMille",Ya[Ya.Infinity=9]="Infinity",Ya[Ya.NaN=10]="NaN",Ya[Ya.TimeSeparator=11]="TimeSeparator",Ya[Ya.CurrencyDecimal=12]="CurrencyDecimal",Ya[Ya.CurrencyGroup=13]="CurrencyGroup",Ya))();function Kf(t,n){const e=mf(t),i=e[ta.NumberSymbols][n];if(typeof i>"u"){if(n===Ya.CurrencyDecimal)return e[ta.NumberSymbols][Ya.Decimal];if(n===Ya.CurrencyGroup)return e[ta.NumberSymbols][Ya.Group]}return i}function I2(t,n){return mf(t)[ta.NumberFormats][n]}const PO=/^(\d+)?\.((\d+)(-(\d+))?)?$/;function F2(t,n,e,i,T,O,X=!1){let le="",ve=!1;if(isFinite(t)){let De=function jO(t){let i,T,O,X,le,n=Math.abs(t)+"",e=0;for((T=n.indexOf("."))>-1&&(n=n.replace(".","")),(O=n.search(/e/i))>0?(T<0&&(T=O),T+=+n.slice(O+1),n=n.substring(0,O)):T<0&&(T=n.length),O=0;"0"===n.charAt(O);O++);if(O===(le=n.length))i=[0],T=1;else{for(le--;"0"===n.charAt(le);)le--;for(T-=O,i=[],X=0;O<=le;O++,X++)i[X]=Number(n.charAt(O))}return T>22&&(i=i.splice(0,21),e=T-1,T=1),{digits:i,exponent:e,integerLen:T}}(t);X&&(De=function zO(t){if(0===t.digits[0])return t;const n=t.digits.length-t.integerLen;return t.exponent?t.exponent+=2:(0===n?t.digits.push(0,0):1===n&&t.digits.push(0),t.integerLen+=2),t}(De));let He=n.minInt,Ke=n.minFrac,pt=n.maxFrac;if(O){const dr=O.match(PO);if(null===dr)throw new Error(`${O} is not a valid digit info`);const pr=dr[1],qr=dr[3],ri=dr[5];null!=pr&&(He=B2(pr)),null!=qr&&(Ke=B2(qr)),null!=ri?pt=B2(ri):null!=qr&&Ke>pt&&(pt=Ke)}!function VO(t,n,e){if(n>e)throw new Error(`The minimum number of digits after fraction (${n}) is higher than the maximum (${e}).`);let i=t.digits,T=i.length-t.integerLen;const O=Math.min(Math.max(n,T),e);let X=O+t.integerLen,le=i[X];if(X>0){i.splice(Math.max(t.integerLen,X));for(let Ke=X;Ke<i.length;Ke++)i[Ke]=0}else{T=Math.max(0,T),t.integerLen=1,i.length=Math.max(1,X=O+1),i[0]=0;for(let Ke=1;Ke<X;Ke++)i[Ke]=0}if(le>=5)if(X-1<0){for(let Ke=0;Ke>X;Ke--)i.unshift(0),t.integerLen++;i.unshift(1),t.integerLen++}else i[X-1]++;for(;T<Math.max(0,O);T++)i.push(0);let ve=0!==O;const De=n+t.integerLen,He=i.reduceRight(function(Ke,pt,bt,rn){return rn[bt]=(pt+=Ke)<10?pt:pt-10,ve&&(0===rn[bt]&&bt>=De?rn.pop():ve=!1),pt>=10?1:0},0);He&&(i.unshift(He),t.integerLen++)}(De,Ke,pt);let bt=De.digits,rn=De.integerLen;const kn=De.exponent;let Wn=[];for(ve=bt.every(dr=>!dr);rn<He;rn++)bt.unshift(0);for(;rn<0;rn++)bt.unshift(0);rn>0?Wn=bt.splice(rn,bt.length):(Wn=bt,bt=[0]);const rr=[];for(bt.length>=n.lgSize&&rr.unshift(bt.splice(-n.lgSize,bt.length).join(""));bt.length>n.gSize;)rr.unshift(bt.splice(-n.gSize,bt.length).join(""));bt.length&&rr.unshift(bt.join("")),le=rr.join(Kf(e,i)),Wn.length&&(le+=Kf(e,T)+Wn.join("")),kn&&(le+=Kf(e,Ya.Exponential)+"+"+kn)}else le=Kf(e,Ya.Infinity);return le=t<0&&!ve?n.negPre+le+n.negSuf:n.posPre+le+n.posSuf,le}function N2(t,n="-"){const e={minInt:1,minFrac:0,maxFrac:0,posPre:"",posSuf:"",negPre:"",negSuf:"",gSize:0,lgSize:0},i=t.split(";"),T=i[0],O=i[1],X=-1!==T.indexOf(".")?T.split("."):[T.substring(0,T.lastIndexOf("0")+1),T.substring(T.lastIndexOf("0")+1)],le=X[0],ve=X[1]||"";e.posPre=le.substring(0,le.indexOf("#"));for(let He=0;He<ve.length;He++){const Ke=ve.charAt(He);"0"===Ke?e.minFrac=e.maxFrac=He+1:"#"===Ke?e.maxFrac=He+1:e.posSuf+=Ke}const De=le.split(",");if(e.gSize=De[1]?De[1].length:0,e.lgSize=De[2]||De[1]?(De[2]||De[1]).length:0,O){const He=T.length-e.posPre.length-e.posSuf.length,Ke=O.indexOf("#");e.negPre=O.substring(0,Ke).replace(/'/g,""),e.negSuf=O.slice(Ke+He).replace(/'/g,"")}else e.negPre=n+e.posPre,e.negSuf=e.posSuf;return e}function B2(t){const n=parseInt(t);if(isNaN(n))throw new Error("Invalid integer literal when parsing "+t);return n}function tD(t,n){n=encodeURIComponent(n);for(const e of t.split(";")){const i=e.indexOf("="),[T,O]=-1==i?[e,""]:[e.slice(0,i),e.slice(i+1)];if(T.trim()===n)return decodeURIComponent(O)}return null}let Vv=(()=>{class t{constructor(e,i,T,O){this._iterableDiffers=e,this._keyValueDiffers=i,this._ngEl=T,this._renderer=O,this._iterableDiffer=null,this._keyValueDiffer=null,this._initialClasses=[],this._rawClass=null}set klass(e){this._removeClasses(this._initialClasses),this._initialClasses="string"==typeof e?e.split(/\s+/):[],this._applyClasses(this._initialClasses),this._applyClasses(this._rawClass)}set ngClass(e){this._removeClasses(this._rawClass),this._applyClasses(this._initialClasses),this._iterableDiffer=null,this._keyValueDiffer=null,this._rawClass="string"==typeof e?e.split(/\s+/):e,this._rawClass&&(Cv(this._rawClass)?this._iterableDiffer=this._iterableDiffers.find(this._rawClass).create():this._keyValueDiffer=this._keyValueDiffers.find(this._rawClass).create())}ngDoCheck(){if(this._iterableDiffer){const e=this._iterableDiffer.diff(this._rawClass);e&&this._applyIterableChanges(e)}else if(this._keyValueDiffer){const e=this._keyValueDiffer.diff(this._rawClass);e&&this._applyKeyValueChanges(e)}}_applyKeyValueChanges(e){e.forEachAddedItem(i=>this._toggleClass(i.key,i.currentValue)),e.forEachChangedItem(i=>this._toggleClass(i.key,i.currentValue)),e.forEachRemovedItem(i=>{i.previousValue&&this._toggleClass(i.key,!1)})}_applyIterableChanges(e){e.forEachAddedItem(i=>{if("string"!=typeof i.item)throw new Error(`NgClass can only toggle CSS classes expressed as strings, got ${Bn(i.item)}`);this._toggleClass(i.item,!0)}),e.forEachRemovedItem(i=>this._toggleClass(i.item,!1))}_applyClasses(e){e&&(Array.isArray(e)||e instanceof Set?e.forEach(i=>this._toggleClass(i,!0)):Object.keys(e).forEach(i=>this._toggleClass(i,!!e[i])))}_removeClasses(e){e&&(Array.isArray(e)||e instanceof Set?e.forEach(i=>this._toggleClass(i,!1)):Object.keys(e).forEach(i=>this._toggleClass(i,!1)))}_toggleClass(e,i){(e=e.trim())&&e.split(/\s+/g).forEach(T=>{i?this._renderer.addClass(this._ngEl.nativeElement,T):this._renderer.removeClass(this._ngEl.nativeElement,T)})}}return t.\u0275fac=function(e){return new(e||t)($n(Bv),$n(Kg),$n(ks),$n(lc))},t.\u0275dir=ho({type:t,selectors:[["","ngClass",""]],inputs:{klass:["class","klass"],ngClass:"ngClass"},standalone:!0}),t})();class qO{constructor(n,e,i,T){this.$implicit=n,this.ngForOf=e,this.index=i,this.count=T}get first(){return 0===this.index}get last(){return this.index===this.count-1}get even(){return this.index%2==0}get odd(){return!this.even}}let Jl=(()=>{class t{constructor(e,i,T){this._viewContainer=e,this._template=i,this._differs=T,this._ngForOf=null,this._ngForOfDirty=!0,this._differ=null}set ngForOf(e){this._ngForOf=e,this._ngForOfDirty=!0}set ngForTrackBy(e){this._trackByFn=e}get ngForTrackBy(){return this._trackByFn}set ngForTemplate(e){e&&(this._template=e)}ngDoCheck(){if(this._ngForOfDirty){this._ngForOfDirty=!1;const e=this._ngForOf;!this._differ&&e&&(this._differ=this._differs.find(e).create(this.ngForTrackBy))}if(this._differ){const e=this._differ.diff(this._ngForOf);e&&this._applyChanges(e)}}_applyChanges(e){const i=this._viewContainer;e.forEachOperation((T,O,X)=>{if(null==T.previousIndex)i.createEmbeddedView(this._template,new qO(T.item,this._ngForOf,-1,-1),null===X?void 0:X);else if(null==X)i.remove(null===O?void 0:O);else if(null!==O){const le=i.get(O);i.move(le,X),iD(le,T)}});for(let T=0,O=i.length;T<O;T++){const le=i.get(T).context;le.index=T,le.count=O,le.ngForOf=this._ngForOf}e.forEachIdentityChange(T=>{iD(i.get(T.currentIndex),T)})}static ngTemplateContextGuard(e,i){return!0}}return t.\u0275fac=function(e){return new(e||t)($n(Cf),$n(ku),$n(Bv))},t.\u0275dir=ho({type:t,selectors:[["","ngFor","","ngForOf",""]],inputs:{ngForOf:"ngForOf",ngForTrackBy:"ngForTrackBy",ngForTemplate:"ngForTemplate"},standalone:!0}),t})();function iD(t,n){t.context.$implicit=n.item}let Ql=(()=>{class t{constructor(e,i){this._viewContainer=e,this._context=new WO,this._thenTemplateRef=null,this._elseTemplateRef=null,this._thenViewRef=null,this._elseViewRef=null,this._thenTemplateRef=i}set ngIf(e){this._context.$implicit=this._context.ngIf=e,this._updateView()}set ngIfThen(e){oD("ngIfThen",e),this._thenTemplateRef=e,this._thenViewRef=null,this._updateView()}set ngIfElse(e){oD("ngIfElse",e),this._elseTemplateRef=e,this._elseViewRef=null,this._updateView()}_updateView(){this._context.$implicit?this._thenViewRef||(this._viewContainer.clear(),this._elseViewRef=null,this._thenTemplateRef&&(this._thenViewRef=this._viewContainer.createEmbeddedView(this._thenTemplateRef,this._context))):this._elseViewRef||(this._viewContainer.clear(),this._thenViewRef=null,this._elseTemplateRef&&(this._elseViewRef=this._viewContainer.createEmbeddedView(this._elseTemplateRef,this._context)))}static ngTemplateContextGuard(e,i){return!0}}return t.\u0275fac=function(e){return new(e||t)($n(Cf),$n(ku))},t.\u0275dir=ho({type:t,selectors:[["","ngIf",""]],inputs:{ngIf:"ngIf",ngIfThen:"ngIfThen",ngIfElse:"ngIfElse"},standalone:!0}),t})();class WO{constructor(){this.$implicit=null,this.ngIf=null}}function oD(t,n){if(n&&!n.createEmbeddedView)throw new Error(`${t} must be a TemplateRef, but received '${Bn(n)}'.`)}let sD=(()=>{class t{constructor(e,i,T){this._ngEl=e,this._differs=i,this._renderer=T,this._ngStyle=null,this._differ=null}set ngStyle(e){this._ngStyle=e,!this._differ&&e&&(this._differ=this._differs.find(e).create())}ngDoCheck(){if(this._differ){const e=this._differ.diff(this._ngStyle);e&&this._applyChanges(e)}}_setStyle(e,i){const[T,O]=e.split("."),X=-1===T.indexOf("-")?void 0:jc.DashCase;null!=i?this._renderer.setStyle(this._ngEl.nativeElement,T,O?`${i}${O}`:i,X):this._renderer.removeStyle(this._ngEl.nativeElement,T,X)}_applyChanges(e){e.forEachRemovedItem(i=>this._setStyle(i.key,null)),e.forEachAddedItem(i=>this._setStyle(i.key,i.currentValue)),e.forEachChangedItem(i=>this._setStyle(i.key,i.currentValue))}}return t.\u0275fac=function(e){return new(e||t)($n(ks),$n(Kg),$n(lc))},t.\u0275dir=ho({type:t,selectors:[["","ngStyle",""]],inputs:{ngStyle:"ngStyle"},standalone:!0}),t})(),bp=(()=>{class t{constructor(e){this._viewContainerRef=e,this._viewRef=null,this.ngTemplateOutletContext=null,this.ngTemplateOutlet=null,this.ngTemplateOutletInjector=null}ngOnChanges(e){if(e.ngTemplateOutlet||e.ngTemplateOutletInjector){const i=this._viewContainerRef;if(this._viewRef&&i.remove(i.indexOf(this._viewRef)),this.ngTemplateOutlet){const{ngTemplateOutlet:T,ngTemplateOutletContext:O,ngTemplateOutletInjector:X}=this;this._viewRef=i.createEmbeddedView(T,O,X?{injector:X}:void 0)}else this._viewRef=null}else this._viewRef&&e.ngTemplateOutletContext&&this.ngTemplateOutletContext&&(this._viewRef.context=this.ngTemplateOutletContext)}}return t.\u0275fac=function(e){return new(e||t)($n(Cf))},t.\u0275dir=ho({type:t,selectors:[["","ngTemplateOutlet",""]],inputs:{ngTemplateOutletContext:"ngTemplateOutletContext",ngTemplateOutlet:"ngTemplateOutlet",ngTemplateOutletInjector:"ngTemplateOutletInjector"},standalone:!0,features:[Ni]}),t})();function kd(t,n){return new br(2100,!1)}let U2=(()=>{class t{constructor(e){this._locale=e}transform(e,i,T){if(!H2(e))return null;T=T||this._locale;try{return function BO(t,n,e){return F2(t,N2(I2(n,Df.Decimal),Kf(n,Ya.MinusSign)),n,Ya.Group,Ya.Decimal,e)}(q2(e),T,i)}catch(O){throw kd()}}}return t.\u0275fac=function(e){return new(e||t)($n(Sh,16))},t.\u0275pipe=rl({name:"number",type:t,pure:!0,standalone:!0}),t})(),uD=(()=>{class t{constructor(e){this._locale=e}transform(e,i,T){if(!H2(e))return null;T=T||this._locale;try{return function NO(t,n,e){return F2(t,N2(I2(n,Df.Percent),Kf(n,Ya.MinusSign)),n,Ya.Group,Ya.Decimal,e,!0).replace(new RegExp("%","g"),Kf(n,Ya.PercentSign))}(q2(e),T,i)}catch(O){throw kd()}}}return t.\u0275fac=function(e){return new(e||t)($n(Sh,16))},t.\u0275pipe=rl({name:"percent",type:t,pure:!0,standalone:!0}),t})();function H2(t){return!(null==t||""===t||t!=t)}function q2(t){if("string"==typeof t&&!isNaN(Number(t)-parseFloat(t)))return Number(t);if("number"!=typeof t)throw new Error(`${t} is not a number`);return t}let cD=(()=>{class t{transform(e,i,T){if(null==e)return null;if(!this.supports(e))throw kd();return e.slice(i,T)}supports(e){return"string"==typeof e||Array.isArray(e)}}return t.\u0275fac=function(e){return new(e||t)},t.\u0275pipe=rl({name:"slice",type:t,pure:!1,standalone:!0}),t})(),fc=(()=>{class t{}return t.\u0275fac=function(e){return new(e||t)},t.\u0275mod=za({type:t}),t.\u0275inj=Mr({}),t})();const fD="browser";function hD(t){return"server"===t}let vL=(()=>{class t{}return t.\u0275prov=Un({token:t,providedIn:"root",factory:()=>new yL(oo(Gl),window)}),t})();class yL{constructor(n,e){this.document=n,this.window=e,this.offset=()=>[0,0]}setOffset(n){this.offset=Array.isArray(n)?()=>n:n}getScrollPosition(){return this.supportsScrolling()?[this.window.pageXOffset,this.window.pageYOffset]:[0,0]}scrollToPosition(n){this.supportsScrolling()&&this.window.scrollTo(n[0],n[1])}scrollToAnchor(n){if(!this.supportsScrolling())return;const e=function _L(t,n){const e=t.getElementById(n)||t.getElementsByName(n)[0];if(e)return e;if("function"==typeof t.createTreeWalker&&t.body&&(t.body.createShadowRoot||t.body.attachShadow)){const i=t.createTreeWalker(t.body,NodeFilter.SHOW_ELEMENT);let T=i.currentNode;for(;T;){const O=T.shadowRoot;if(O){const X=O.getElementById(n)||O.querySelector(`[name="${n}"]`);if(X)return X}T=i.nextNode()}}return null}(this.document,n);e&&(this.scrollToElement(e),e.focus())}setHistoryScrollRestoration(n){if(this.supportScrollRestoration()){const e=this.window.history;e&&e.scrollRestoration&&(e.scrollRestoration=n)}}scrollToElement(n){const e=n.getBoundingClientRect(),i=e.left+this.window.pageXOffset,T=e.top+this.window.pageYOffset,O=this.offset();this.window.scrollTo(i-O[0],T-O[1])}supportScrollRestoration(){try{if(!this.supportsScrolling())return!1;const n=pD(this.window.history)||pD(Object.getPrototypeOf(this.window.history));return!(!n||!n.writable&&!n.set)}catch{return!1}}supportsScrolling(){try{return!!this.window&&!!this.window.scrollTo&&"pageXOffset"in this.window}catch{return!1}}}function pD(t){return Object.getOwnPropertyDescriptor(t,"scrollRestoration")}class gD{}class Y2 extends class NL extends class eO{}{constructor(){super(...arguments),this.supportsDOMEvents=!0}}{static makeCurrent(){!function Q8(t){r_||(r_=t)}(new Y2)}onAndCancel(n,e,i){return n.addEventListener(e,i,!1),()=>{n.removeEventListener(e,i,!1)}}dispatchEvent(n,e){n.dispatchEvent(e)}remove(n){n.parentNode&&n.parentNode.removeChild(n)}createElement(n,e){return(e=e||this.getDefaultDocument()).createElement(n)}createHtmlDocument(){return document.implementation.createHTMLDocument("fakeTitle")}getDefaultDocument(){return document}isElementNode(n){return n.nodeType===Node.ELEMENT_NODE}isShadowRoot(n){return n instanceof DocumentFragment}getGlobalEventTarget(n,e){return"window"===e?window:"document"===e?n:"body"===e?n.body:null}getBaseHref(n){const e=function BL(){return Hv=Hv||document.querySelector("base"),Hv?Hv.getAttribute("href"):null}();return null==e?null:function zL(t){p_=p_||document.createElement("a"),p_.setAttribute("href",t);const n=p_.pathname;return"/"===n.charAt(0)?n:`/${n}`}(e)}resetBaseElement(){Hv=null}getUserAgent(){return window.navigator.userAgent}getCookie(n){return tD(document.cookie,n)}}let p_,Hv=null;const _D=new no("TRANSITION_ID"),VL=[{provide:Ky,useFactory:function jL(t,n,e){return()=>{e.get(Jy).donePromise.then(()=>{const i=Qd(),T=n.querySelectorAll(`style[ng-transition="${t}"]`);for(let O=0;O<T.length;O++)i.remove(T[O])})}},deps:[_D,Gl,kl],multi:!0}];let HL=(()=>{class t{build(){return new XMLHttpRequest}}return t.\u0275fac=function(e){return new(e||t)},t.\u0275prov=Un({token:t,factory:t.\u0275fac}),t})();const g_=new no("EventManagerPlugins");let m_=(()=>{class t{constructor(e,i){this._zone=i,this._eventNameToPlugin=new Map,e.forEach(T=>T.manager=this),this._plugins=e.slice().reverse()}addEventListener(e,i,T){return this._findPluginFor(i).addEventListener(e,i,T)}addGlobalEventListener(e,i,T){return this._findPluginFor(i).addGlobalEventListener(e,i,T)}getZone(){return this._zone}_findPluginFor(e){const i=this._eventNameToPlugin.get(e);if(i)return i;const T=this._plugins;for(let O=0;O<T.length;O++){const X=T[O];if(X.supports(e))return this._eventNameToPlugin.set(e,X),X}throw new Error(`No event manager plugin found for event ${e}`)}}return t.\u0275fac=function(e){return new(e||t)(oo(g_),oo(pl))},t.\u0275prov=Un({token:t,factory:t.\u0275fac}),t})();class bD{constructor(n){this._doc=n}addGlobalEventListener(n,e,i){const T=Qd().getGlobalEventTarget(this._doc,n);if(!T)throw new Error(`Unsupported event target ${T} for event ${e}`);return this.addEventListener(T,e,i)}}let xD=(()=>{class t{constructor(){this._stylesSet=new Set}addStyles(e){const i=new Set;e.forEach(T=>{this._stylesSet.has(T)||(this._stylesSet.add(T),i.add(T))}),this.onStylesAdded(i)}onStylesAdded(e){}getAllStyles(){return Array.from(this._stylesSet)}}return t.\u0275fac=function(e){return new(e||t)},t.\u0275prov=Un({token:t,factory:t.\u0275fac}),t})(),qv=(()=>{class t extends xD{constructor(e){super(),this._doc=e,this._hostNodes=new Map,this._hostNodes.set(e.head,[])}_addStylesToHost(e,i,T){e.forEach(O=>{const X=this._doc.createElement("style");X.textContent=O,T.push(i.appendChild(X))})}addHost(e){const i=[];this._addStylesToHost(this._stylesSet,e,i),this._hostNodes.set(e,i)}removeHost(e){const i=this._hostNodes.get(e);i&&i.forEach(wD),this._hostNodes.delete(e)}onStylesAdded(e){this._hostNodes.forEach((i,T)=>{this._addStylesToHost(e,T,i)})}ngOnDestroy(){this._hostNodes.forEach(e=>e.forEach(wD))}}return t.\u0275fac=function(e){return new(e||t)(oo(Gl))},t.\u0275prov=Un({token:t,factory:t.\u0275fac}),t})();function wD(t){Qd().remove(t)}const $2={svg:"http://www.w3.org/2000/svg",xhtml:"http://www.w3.org/1999/xhtml",xlink:"http://www.w3.org/1999/xlink",xml:"http://www.w3.org/XML/1998/namespace",xmlns:"http://www.w3.org/2000/xmlns/",math:"http://www.w3.org/1998/MathML/"},Z2=/%COMP%/g;function v_(t,n,e){for(let i=0;i<n.length;i++){let T=n[i];Array.isArray(T)?v_(t,T,e):(T=T.replace(Z2,t),e.push(T))}return e}function AD(t){return n=>{if("__ngUnwrap__"===n)return t;!1===t(n)&&(n.preventDefault(),n.returnValue=!1)}}let X2=(()=>{class t{constructor(e,i,T){this.eventManager=e,this.sharedStylesHost=i,this.appId=T,this.rendererByCompId=new Map,this.defaultRenderer=new K2(e)}createRenderer(e,i){if(!e||!i)return this.defaultRenderer;switch(i.encapsulation){case Es.Emulated:{let T=this.rendererByCompId.get(i.id);return T||(T=new ZL(this.eventManager,this.sharedStylesHost,i,this.appId),this.rendererByCompId.set(i.id,T)),T.applyToHost(e),T}case 1:case Es.ShadowDom:return new XL(this.eventManager,this.sharedStylesHost,e,i);default:if(!this.rendererByCompId.has(i.id)){const T=v_(i.id,i.styles,[]);this.sharedStylesHost.addStyles(T),this.rendererByCompId.set(i.id,this.defaultRenderer)}return this.defaultRenderer}}begin(){}end(){}}return t.\u0275fac=function(e){return new(e||t)(oo(m_),oo(qv),oo(Nv))},t.\u0275prov=Un({token:t,factory:t.\u0275fac}),t})();class K2{constructor(n){this.eventManager=n,this.data=Object.create(null),this.destroyNode=null}destroy(){}createElement(n,e){return e?document.createElementNS($2[e]||e,n):document.createElement(n)}createComment(n){return document.createComment(n)}createText(n){return document.createTextNode(n)}appendChild(n,e){(kD(n)?n.content:n).appendChild(e)}insertBefore(n,e,i){n&&(kD(n)?n.content:n).insertBefore(e,i)}removeChild(n,e){n&&n.removeChild(e)}selectRootElement(n,e){let i="string"==typeof n?document.querySelector(n):n;if(!i)throw new Error(`The selector "${n}" did not match any elements`);return e||(i.textContent=""),i}parentNode(n){return n.parentNode}nextSibling(n){return n.nextSibling}setAttribute(n,e,i,T){if(T){e=T+":"+e;const O=$2[T];O?n.setAttributeNS(O,e,i):n.setAttribute(e,i)}else n.setAttribute(e,i)}removeAttribute(n,e,i){if(i){const T=$2[i];T?n.removeAttributeNS(T,e):n.removeAttribute(`${i}:${e}`)}else n.removeAttribute(e)}addClass(n,e){n.classList.add(e)}removeClass(n,e){n.classList.remove(e)}setStyle(n,e,i,T){T&(jc.DashCase|jc.Important)?n.style.setProperty(e,i,T&jc.Important?"important":""):n.style[e]=i}removeStyle(n,e,i){i&jc.DashCase?n.style.removeProperty(e):n.style[e]=""}setProperty(n,e,i){n[e]=i}setValue(n,e){n.nodeValue=e}listen(n,e,i){return"string"==typeof n?this.eventManager.addGlobalEventListener(n,e,AD(i)):this.eventManager.addEventListener(n,e,AD(i))}}function kD(t){return"TEMPLATE"===t.tagName&&void 0!==t.content}class ZL extends K2{constructor(n,e,i,T){super(n),this.component=i;const O=v_(T+"-"+i.id,i.styles,[]);e.addStyles(O),this.contentAttr=function WL(t){return"_ngcontent-%COMP%".replace(Z2,t)}(T+"-"+i.id),this.hostAttr=function YL(t){return"_nghost-%COMP%".replace(Z2,t)}(T+"-"+i.id)}applyToHost(n){super.setAttribute(n,this.hostAttr,"")}createElement(n,e){const i=super.createElement(n,e);return super.setAttribute(i,this.contentAttr,""),i}}class XL extends K2{constructor(n,e,i,T){super(n),this.sharedStylesHost=e,this.hostEl=i,this.shadowRoot=i.attachShadow({mode:"open"}),this.sharedStylesHost.addHost(this.shadowRoot);const O=v_(T.id,T.styles,[]);for(let X=0;X<O.length;X++){const le=document.createElement("style");le.textContent=O[X],this.shadowRoot.appendChild(le)}}nodeOrShadowRoot(n){return n===this.hostEl?this.shadowRoot:n}destroy(){this.sharedStylesHost.removeHost(this.shadowRoot)}appendChild(n,e){return super.appendChild(this.nodeOrShadowRoot(n),e)}insertBefore(n,e,i){return super.insertBefore(this.nodeOrShadowRoot(n),e,i)}removeChild(n,e){return super.removeChild(this.nodeOrShadowRoot(n),e)}parentNode(n){return this.nodeOrShadowRoot(super.parentNode(this.nodeOrShadowRoot(n)))}}let KL=(()=>{class t extends bD{constructor(e){super(e)}supports(e){return!0}addEventListener(e,i,T){return e.addEventListener(i,T,!1),()=>this.removeEventListener(e,i,T)}removeEventListener(e,i,T){return e.removeEventListener(i,T)}}return t.\u0275fac=function(e){return new(e||t)(oo(Gl))},t.\u0275prov=Un({token:t,factory:t.\u0275fac}),t})();const MD=["alt","control","meta","shift"],JL={"\b":"Backspace","\t":"Tab","\x7f":"Delete","\x1b":"Escape",Del:"Delete",Esc:"Escape",Left:"ArrowLeft",Right:"ArrowRight",Up:"ArrowUp",Down:"ArrowDown",Menu:"ContextMenu",Scroll:"ScrollLock",Win:"OS"},QL={alt:t=>t.altKey,control:t=>t.ctrlKey,meta:t=>t.metaKey,shift:t=>t.shiftKey};let eR=(()=>{class t extends bD{constructor(e){super(e)}supports(e){return null!=t.parseEventName(e)}addEventListener(e,i,T){const O=t.parseEventName(i),X=t.eventCallback(O.fullKey,T,this.manager.getZone());return this.manager.getZone().runOutsideAngular(()=>Qd().onAndCancel(e,O.domEventName,X))}static parseEventName(e){const i=e.toLowerCase().split("."),T=i.shift();if(0===i.length||"keydown"!==T&&"keyup"!==T)return null;const O=t._normalizeKey(i.pop());let X="",le=i.indexOf("code");if(le>-1&&(i.splice(le,1),X="code."),MD.forEach(De=>{const He=i.indexOf(De);He>-1&&(i.splice(He,1),X+=De+".")}),X+=O,0!=i.length||0===O.length)return null;const ve={};return ve.domEventName=T,ve.fullKey=X,ve}static matchEventFullKeyCode(e,i){let T=JL[e.key]||e.key,O="";return i.indexOf("code.")>-1&&(T=e.code,O="code."),!(null==T||!T)&&(T=T.toLowerCase()," "===T?T="space":"."===T&&(T="dot"),MD.forEach(X=>{X!==T&&(0,QL[X])(e)&&(O+=X+".")}),O+=T,O===i)}static eventCallback(e,i,T){return O=>{t.matchEventFullKeyCode(O,e)&&T.runGuarded(()=>i(O))}}static _normalizeKey(e){return"esc"===e?"escape":e}}return t.\u0275fac=function(e){return new(e||t)(oo(Gl))},t.\u0275prov=Un({token:t,factory:t.\u0275fac}),t})();const SD=[{provide:vp,useValue:fD},{provide:dA,useValue:function tR(){Y2.makeCurrent()},multi:!0},{provide:Gl,useFactory:function rR(){return function gd(t){Wd=t}(document),document},deps:[]}],iR=wA(X8,"browser",SD),ID=new no(""),PD=[{provide:Qy,useClass:class UL{addToWindow(n){$o.getAngularTestability=(i,T=!0)=>{const O=n.findTestabilityInTree(i,T);if(null==O)throw new Error("Could not find testability for element.");return O},$o.getAllAngularTestabilities=()=>n.getAllTestabilities(),$o.getAllAngularRootElements=()=>n.getAllRootElements(),$o.frameworkStabilizers||($o.frameworkStabilizers=[]),$o.frameworkStabilizers.push(i=>{const T=$o.getAllAngularTestabilities();let O=T.length,X=!1;const le=function(ve){X=X||ve,O--,0==O&&i(X)};T.forEach(function(ve){ve.whenStable(le)})})}findTestabilityInTree(n,e,i){return null==e?null:n.getTestability(e)??(i?Qd().isShadowRoot(e)?this.findTestabilityInTree(n,e.host,!0):this.findTestabilityInTree(n,e.parentElement,!0):null)}},deps:[]},{provide:yA,useClass:y2,deps:[pl,_2,Qy]},{provide:y2,useClass:y2,deps:[pl,_2,Qy]}],OD=[{provide:Yd,useValue:"root"},{provide:Dl,useFactory:function nR(){return new Dl},deps:[]},{provide:g_,useClass:KL,multi:!0,deps:[Gl,pl,vp]},{provide:g_,useClass:eR,multi:!0,deps:[Gl]},{provide:X2,useClass:X2,deps:[m_,qv,Nv]},{provide:Ag,useExisting:X2},{provide:xD,useExisting:qv},{provide:qv,useClass:qv,deps:[Gl]},{provide:m_,useClass:m_,deps:[g_,pl]},{provide:gD,useClass:HL,deps:[]},[]];let oR=(()=>{class t{constructor(e){}static withServerTransition(e){return{ngModule:t,providers:[{provide:Nv,useValue:e.appId},{provide:_D,useExisting:Nv},VL]}}}return t.\u0275fac=function(e){return new(e||t)(oo(ID,12))},t.\u0275mod=za({type:t}),t.\u0275inj=Mr({providers:[...OD,...PD],imports:[fc,K8]}),t})(),LD=(()=>{class t{constructor(e){this._doc=e}getTitle(){return this._doc.title}setTitle(e){this._doc.title=e||""}}return t.\u0275fac=function(e){return new(e||t)(oo(Gl))},t.\u0275prov=Un({token:t,factory:function(e){let i=null;return i=e?new e:function sR(){return new LD(oo(Gl))}(),i},providedIn:"root"}),t})();typeof window<"u"&&window;let y_=(()=>{class t{}return t.\u0275fac=function(e){return new(e||t)},t.\u0275prov=Un({token:t,factory:function(e){let i=null;return i=e?new(e||t):oo(ND),i},providedIn:"root"}),t})(),ND=(()=>{class t extends y_{constructor(e){super(),this._doc=e}sanitize(e,i){if(null==i)return null;switch(e){case Aa.NONE:return i;case Aa.HTML:return it(i,"HTML")?ze(i):Tl(this._doc,String(i)).toString();case Aa.STYLE:return it(i,"Style")?ze(i):i;case Aa.SCRIPT:if(it(i,"Script"))return ze(i);throw new Error("unsafe value used in a script context");case Aa.URL:return it(i,"URL")?ze(i):Gr(String(i));case Aa.RESOURCE_URL:if(it(i,"ResourceURL"))return ze(i);throw new Error("unsafe value used in a resource URL context (see https://g.co/ng/security#xss)");default:throw new Error(`Unexpected SecurityContext ${e} (see https://g.co/ng/security#xss)`)}}bypassSecurityTrustHtml(e){return function Lt(t){return new z(t)}(e)}bypassSecurityTrustStyle(e){return function zt(t){return new re(t)}(e)}bypassSecurityTrustScript(e){return function cn(t){return new de(t)}(e)}bypassSecurityTrustUrl(e){return function Mn(t){return new Te(t)}(e)}bypassSecurityTrustResourceUrl(e){return function wn(t){return new Se(t)}(e)}}return t.\u0275fac=function(e){return new(e||t)(oo(Gl))},t.\u0275prov=Un({token:t,factory:function(e){let i=null;return i=e?new e:function pR(t){return new ND(t.get(Gl))}(oo(kl)),i},providedIn:"root"}),t})();function Ca(...t){return jn(t,nn(t))}class Ku extends Q{constructor(n){super(),this._value=n}get value(){return this.getValue()}_subscribe(n){const e=super._subscribe(n);return!e.closed&&n.next(this._value),e}getValue(){const{hasError:n,thrownError:e,_value:i}=this;if(n)throw e;return this._throwIfClosed(),i}next(n){super.next(this._value=n)}}const __=b(t=>function(){t(this),this.name="EmptyError",this.message="no elements in sequence"}),{isArray:gR}=Array,{getPrototypeOf:mR,prototype:vR,keys:yR}=Object;function BD(t){if(1===t.length){const n=t[0];if(gR(n))return{args:n,keys:null};if(function _R(t){return t&&"object"==typeof t&&mR(t)===vR}(n)){const e=yR(n);return{args:e.map(i=>n[i]),keys:e}}}return{args:t,keys:null}}const{isArray:bR}=Array;function ew(t){return se(n=>function xR(t,n){return bR(n)?t(...n):t(n)}(t,n))}function zD(t,n){return t.reduce((e,i,T)=>(e[i]=n[T],e),{})}function b_(...t){const n=nn(t),e=Pt(t),{args:i,keys:T}=BD(t);if(0===i.length)return jn([],n);const O=new j(function wR(t,n,e=I){return i=>{jD(n,()=>{const{length:T}=t,O=new Array(T);let X=T,le=T;for(let ve=0;ve<T;ve++)jD(n,()=>{const De=jn(t[ve],n);let He=!1;De.subscribe(q(i,Ke=>{O[ve]=Ke,He||(He=!0,le--),le||i.next(e(O.slice()))},()=>{--X||i.complete()}))},i)},i)}}(i,n,T?X=>zD(T,X):I));return e?O.pipe(ew(e)):O}function jD(t,n,e){t?Ge(e,t,n):n()}function Gv(...t){return function TR(){return at(1)}()(jn(t,nn(t)))}function tw(t){return new j(n=>{Pn(t()).subscribe(n)})}function Wv(t,n){const e=J(t)?t:()=>t,i=T=>T.error(e());return new j(n?T=>n.schedule(i,0,T):i)}function nw(){return G((t,n)=>{let e=null;t._refCount++;const i=q(n,void 0,void 0,void 0,()=>{if(!t||t._refCount<=0||0<--t._refCount)return void(e=null);const T=t._connection,O=e;e=null,T&&(!O||T===O)&&T.unsubscribe(),n.unsubscribe()});t.subscribe(i),i.closed||(e=t.connect())})}class VD extends j{constructor(n,e){super(),this.source=n,this.subjectFactory=e,this._subject=null,this._refCount=0,this._connection=null,ue(n)&&(this.lift=n.lift)}_subscribe(n){return this.getSubject().subscribe(n)}getSubject(){const n=this._subject;return(!n||n.isStopped)&&(this._subject=this.subjectFactory()),this._subject}_teardown(){this._refCount=0;const{_connection:n}=this;this._subject=this._connection=null,n?.unsubscribe()}connect(){let n=this._connection;if(!n){n=this._connection=new x;const e=this.getSubject();n.add(this.source.subscribe(q(e,void 0,()=>{this._teardown(),e.complete()},i=>{this._teardown(),e.error(i)},()=>this._teardown()))),n.closed&&(this._connection=null,n=x.EMPTY)}return n}refCount(){return nw()(this)}}function kf(t,n){return G((e,i)=>{let T=null,O=0,X=!1;const le=()=>X&&!T&&i.complete();e.subscribe(q(i,ve=>{T?.unsubscribe();let De=0;const He=O++;Pn(t(ve,He)).subscribe(T=q(i,Ke=>i.next(n?n(ve,Ke,He,De++):Ke),()=>{T=null,le()}))},()=>{X=!0,le()}))})}function Cc(t){return t<=0?()=>wt:G((n,e)=>{let i=0;n.subscribe(q(e,T=>{++i<=t&&(e.next(T),t<=i&&e.complete())}))})}function x_(...t){const n=nn(t);return G((e,i)=>{(n?Gv(t,e,n):Gv(t,e)).subscribe(i)})}function Ju(t,n){return G((e,i)=>{let T=0;e.subscribe(q(i,O=>t.call(n,O,T++)&&i.next(O)))})}function w_(t){return G((n,e)=>{let i=!1;n.subscribe(q(e,T=>{i=!0,e.next(T)},()=>{i||e.next(t),e.complete()}))})}function UD(t=CR){return G((n,e)=>{let i=!1;n.subscribe(q(e,T=>{i=!0,e.next(T)},()=>i?e.complete():e.error(t())))})}function CR(){return new __}function wp(t,n){const e=arguments.length>=2;return i=>i.pipe(t?Ju((T,O)=>t(T,O,i)):I,Cc(1),e?w_(n):UD(()=>new __))}function Tp(t,n){return J(n)?ut(t,n,1):ut(t,1)}function Mu(t,n,e){const i=J(t)||n||e?{next:t,error:n,complete:e}:t;return i?G((T,O)=>{var X;null===(X=i.subscribe)||void 0===X||X.call(i);let le=!0;T.subscribe(q(O,ve=>{var De;null===(De=i.next)||void 0===De||De.call(i,ve),O.next(ve)},()=>{var ve;le=!1,null===(ve=i.complete)||void 0===ve||ve.call(i),O.complete()},ve=>{var De;le=!1,null===(De=i.error)||void 0===De||De.call(i,ve),O.error(ve)},()=>{var ve,De;le&&(null===(ve=i.unsubscribe)||void 0===ve||ve.call(i)),null===(De=i.finalize)||void 0===De||De.call(i)}))}):I}function Rh(t){return G((n,e)=>{let O,i=null,T=!1;i=n.subscribe(q(e,void 0,void 0,X=>{O=Pn(t(X,Rh(t)(n))),i?(i.unsubscribe(),i=null,O.subscribe(e)):T=!0})),T&&(i.unsubscribe(),i=null,O.subscribe(e))})}function AR(t,n,e,i,T){return(O,X)=>{let le=e,ve=n,De=0;O.subscribe(q(X,He=>{const Ke=De++;ve=le?t(ve,He,Ke):(le=!0,He),i&&X.next(ve)},T&&(()=>{le&&X.next(ve),X.complete()})))}}function HD(t,n){return G(AR(t,n,arguments.length>=2,!0))}function rw(t){return t<=0?()=>wt:G((n,e)=>{let i=[];n.subscribe(q(e,T=>{i.push(T),t<i.length&&i.shift()},()=>{for(const T of i)e.next(T);e.complete()},void 0,()=>{i=null}))})}function qD(t,n){const e=arguments.length>=2;return i=>i.pipe(t?Ju((T,O)=>t(T,O,i)):I,rw(1),e?w_(n):UD(()=>new __))}function GD(t){return se(()=>t)}function iw(t){return G((n,e)=>{try{n.subscribe(e)}finally{e.add(t)}})}const Bs="primary",Yv=Symbol("RouteTitle");class kR{constructor(n){this.params=n||{}}has(n){return Object.prototype.hasOwnProperty.call(this.params,n)}get(n){if(this.has(n)){const e=this.params[n];return Array.isArray(e)?e[0]:e}return null}getAll(n){if(this.has(n)){const e=this.params[n];return Array.isArray(e)?e:[e]}return[]}get keys(){return Object.keys(this.params)}}function Jg(t){return new kR(t)}function MR(t,n,e){const i=e.path.split("/");if(i.length>t.length||"full"===e.pathMatch&&(n.hasChildren()||i.length<t.length))return null;const T={};for(let O=0;O<i.length;O++){const X=i[O],le=t[O];if(X.startsWith(":"))T[X.substring(1)]=le;else if(X!==le.path)return null}return{consumed:t.slice(0,i.length),posParams:T}}function eh(t,n){const e=t?Object.keys(t):void 0,i=n?Object.keys(n):void 0;if(!e||!i||e.length!=i.length)return!1;let T;for(let O=0;O<e.length;O++)if(T=e[O],!WD(t[T],n[T]))return!1;return!0}function WD(t,n){if(Array.isArray(t)&&Array.isArray(n)){if(t.length!==n.length)return!1;const e=[...t].sort(),i=[...n].sort();return e.every((T,O)=>i[O]===T)}return t===n}function YD(t){return Array.prototype.concat.apply([],t)}function $D(t){return t.length>0?t[t.length-1]:null}function qc(t,n){for(const e in t)t.hasOwnProperty(e)&&n(t[e],e)}function Cp(t){return jx(t)?t:Dv(t)?jn(Promise.resolve(t)):Ca(t)}const IR={exact:function KD(t,n,e){if(!D0(t.segments,n.segments)||!T_(t.segments,n.segments,e)||t.numberOfChildren!==n.numberOfChildren)return!1;for(const i in n.children)if(!t.children[i]||!KD(t.children[i],n.children[i],e))return!1;return!0},subset:JD},ZD={exact:function PR(t,n){return eh(t,n)},subset:function OR(t,n){return Object.keys(n).length<=Object.keys(t).length&&Object.keys(n).every(e=>WD(t[e],n[e]))},ignored:()=>!0};function XD(t,n,e){return IR[e.paths](t.root,n.root,e.matrixParams)&&ZD[e.queryParams](t.queryParams,n.queryParams)&&!("exact"===e.fragment&&t.fragment!==n.fragment)}function JD(t,n,e){return QD(t,n,n.segments,e)}function QD(t,n,e,i){if(t.segments.length>e.length){const T=t.segments.slice(0,e.length);return!(!D0(T,e)||n.hasChildren()||!T_(T,e,i))}if(t.segments.length===e.length){if(!D0(t.segments,e)||!T_(t.segments,e,i))return!1;for(const T in n.children)if(!t.children[T]||!JD(t.children[T],n.children[T],i))return!1;return!0}{const T=e.slice(0,t.segments.length),O=e.slice(t.segments.length);return!!(D0(t.segments,T)&&T_(t.segments,T,i)&&t.children[Bs])&&QD(t.children[Bs],n,O,i)}}function T_(t,n,e){return n.every((i,T)=>ZD[e](t[T].parameters,i.parameters))}class A0{constructor(n,e,i){this.root=n,this.queryParams=e,this.fragment=i}get queryParamMap(){return this._queryParamMap||(this._queryParamMap=Jg(this.queryParams)),this._queryParamMap}toString(){return FR.serialize(this)}}class Gs{constructor(n,e){this.segments=n,this.children=e,this.parent=null,qc(e,(i,T)=>i.parent=this)}hasChildren(){return this.numberOfChildren>0}get numberOfChildren(){return Object.keys(this.children).length}toString(){return C_(this)}}class $v{constructor(n,e){this.path=n,this.parameters=e}get parameterMap(){return this._parameterMap||(this._parameterMap=Jg(this.parameters)),this._parameterMap}toString(){return rk(this)}}function D0(t,n){return t.length===n.length&&t.every((e,i)=>e.path===n[i].path)}let ek=(()=>{class t{}return t.\u0275fac=function(e){return new(e||t)},t.\u0275prov=Un({token:t,factory:function(){return new aw},providedIn:"root"}),t})();class aw{parse(n){const e=new GR(n);return new A0(e.parseRootSegment(),e.parseQueryParams(),e.parseFragment())}serialize(n){const e=`/${Zv(n.root,!0)}`,i=function zR(t){const n=Object.keys(t).map(e=>{const i=t[e];return Array.isArray(i)?i.map(T=>`${A_(e)}=${A_(T)}`).join("&"):`${A_(e)}=${A_(i)}`}).filter(e=>!!e);return n.length?`?${n.join("&")}`:""}(n.queryParams);return`${e}${i}${"string"==typeof n.fragment?`#${function NR(t){return encodeURI(t)}(n.fragment)}`:""}`}}const FR=new aw;function C_(t){return t.segments.map(n=>rk(n)).join("/")}function Zv(t,n){if(!t.hasChildren())return C_(t);if(n){const e=t.children[Bs]?Zv(t.children[Bs],!1):"",i=[];return qc(t.children,(T,O)=>{O!==Bs&&i.push(`${O}:${Zv(T,!1)}`)}),i.length>0?`${e}(${i.join("//")})`:e}{const e=function RR(t,n){let e=[];return qc(t.children,(i,T)=>{T===Bs&&(e=e.concat(n(i,T)))}),qc(t.children,(i,T)=>{T!==Bs&&(e=e.concat(n(i,T)))}),e}(t,(i,T)=>T===Bs?[Zv(t.children[Bs],!1)]:[`${T}:${Zv(i,!1)}`]);return 1===Object.keys(t.children).length&&null!=t.children[Bs]?`${C_(t)}/${e[0]}`:`${C_(t)}/(${e.join("//")})`}}function tk(t){return encodeURIComponent(t).replace(/%40/g,"@").replace(/%3A/gi,":").replace(/%24/g,"$").replace(/%2C/gi,",")}function A_(t){return tk(t).replace(/%3B/gi,";")}function sw(t){return tk(t).replace(/\(/g,"%28").replace(/\)/g,"%29").replace(/%26/gi,"&")}function D_(t){return decodeURIComponent(t)}function nk(t){return D_(t.replace(/\+/g,"%20"))}function rk(t){return`${sw(t.path)}${function BR(t){return Object.keys(t).map(n=>`;${sw(n)}=${sw(t[n])}`).join("")}(t.parameters)}`}const jR=/^[^\/()?;=#]+/;function k_(t){const n=t.match(jR);return n?n[0]:""}const VR=/^[^=?&#]+/,HR=/^[^&#]+/;class GR{constructor(n){this.url=n,this.remaining=n}parseRootSegment(){return this.consumeOptional("/"),""===this.remaining||this.peekStartsWith("?")||this.peekStartsWith("#")?new Gs([],{}):new Gs([],this.parseChildren())}parseQueryParams(){const n={};if(this.consumeOptional("?"))do{this.parseQueryParam(n)}while(this.consumeOptional("&"));return n}parseFragment(){return this.consumeOptional("#")?decodeURIComponent(this.remaining):null}parseChildren(){if(""===this.remaining)return{};this.consumeOptional("/");const n=[];for(this.peekStartsWith("(")||n.push(this.parseSegment());this.peekStartsWith("/")&&!this.peekStartsWith("//")&&!this.peekStartsWith("/(");)this.capture("/"),n.push(this.parseSegment());let e={};this.peekStartsWith("/(")&&(this.capture("/"),e=this.parseParens(!0));let i={};return this.peekStartsWith("(")&&(i=this.parseParens(!1)),(n.length>0||Object.keys(e).length>0)&&(i[Bs]=new Gs(n,e)),i}parseSegment(){const n=k_(this.remaining);if(""===n&&this.peekStartsWith(";"))throw new br(4009,!1);return this.capture(n),new $v(D_(n),this.parseMatrixParams())}parseMatrixParams(){const n={};for(;this.consumeOptional(";");)this.parseParam(n);return n}parseParam(n){const e=k_(this.remaining);if(!e)return;this.capture(e);let i="";if(this.consumeOptional("=")){const T=k_(this.remaining);T&&(i=T,this.capture(i))}n[D_(e)]=D_(i)}parseQueryParam(n){const e=function UR(t){const n=t.match(VR);return n?n[0]:""}(this.remaining);if(!e)return;this.capture(e);let i="";if(this.consumeOptional("=")){const X=function qR(t){const n=t.match(HR);return n?n[0]:""}(this.remaining);X&&(i=X,this.capture(i))}const T=nk(e),O=nk(i);if(n.hasOwnProperty(T)){let X=n[T];Array.isArray(X)||(X=[X],n[T]=X),X.push(O)}else n[T]=O}parseParens(n){const e={};for(this.capture("(");!this.consumeOptional(")")&&this.remaining.length>0;){const i=k_(this.remaining),T=this.remaining[i.length];if("/"!==T&&")"!==T&&";"!==T)throw new br(4010,!1);let O;i.indexOf(":")>-1?(O=i.slice(0,i.indexOf(":")),this.capture(O),this.capture(":")):n&&(O=Bs);const X=this.parseChildren();e[O]=1===Object.keys(X).length?X[Bs]:new Gs([],X),this.consumeOptional("//")}return e}peekStartsWith(n){return this.remaining.startsWith(n)}consumeOptional(n){return!!this.peekStartsWith(n)&&(this.remaining=this.remaining.substring(n.length),!0)}capture(n){if(!this.consumeOptional(n))throw new br(4011,!1)}}function lw(t){return t.segments.length>0?new Gs([],{[Bs]:t}):t}function M_(t){const n={};for(const i of Object.keys(t.children)){const O=M_(t.children[i]);(O.segments.length>0||O.hasChildren())&&(n[i]=O)}return function WR(t){if(1===t.numberOfChildren&&t.children[Bs]){const n=t.children[Bs];return new Gs(t.segments.concat(n.segments),n.children)}return t}(new Gs(t.segments,n))}function k0(t){return t instanceof A0}function ZR(t,n,e,i,T){if(0===e.length)return Qg(n.root,n.root,n.root,i,T);const O=function ak(t){if("string"==typeof t[0]&&1===t.length&&"/"===t[0])return new ok(!0,0,t);let n=0,e=!1;const i=t.reduce((T,O,X)=>{if("object"==typeof O&&null!=O){if(O.outlets){const le={};return qc(O.outlets,(ve,De)=>{le[De]="string"==typeof ve?ve.split("/"):ve}),[...T,{outlets:le}]}if(O.segmentPath)return[...T,O.segmentPath]}return"string"!=typeof O?[...T,O]:0===X?(O.split("/").forEach((le,ve)=>{0==ve&&"."===le||(0==ve&&""===le?e=!0:".."===le?n++:""!=le&&T.push(le))}),T):[...T,O]},[]);return new ok(e,n,i)}(e);return O.toRoot()?Qg(n.root,n.root,new Gs([],{}),i,T):function X(ve){const De=function KR(t,n,e,i){if(t.isAbsolute)return new em(n.root,!0,0);if(-1===i)return new em(e,e===n.root,0);return function sk(t,n,e){let i=t,T=n,O=e;for(;O>T;){if(O-=T,i=i.parent,!i)throw new br(4005,!1);T=i.segments.length}return new em(i,!1,T-O)}(e,i+(Xv(t.commands[0])?0:1),t.numberOfDoubleDots)}(O,n,t.snapshot?._urlSegment,ve),He=De.processChildren?Jv(De.segmentGroup,De.index,O.commands):cw(De.segmentGroup,De.index,O.commands);return Qg(n.root,De.segmentGroup,He,i,T)}(t.snapshot?._lastPathIndex)}function Xv(t){return"object"==typeof t&&null!=t&&!t.outlets&&!t.segmentPath}function Kv(t){return"object"==typeof t&&null!=t&&t.outlets}function Qg(t,n,e,i,T){let X,O={};i&&qc(i,(ve,De)=>{O[De]=Array.isArray(ve)?ve.map(He=>`${He}`):`${ve}`}),X=t===n?e:ik(t,n,e);const le=lw(M_(X));return new A0(le,O,T)}function ik(t,n,e){const i={};return qc(t.children,(T,O)=>{i[O]=T===n?e:ik(T,n,e)}),new Gs(t.segments,i)}class ok{constructor(n,e,i){if(this.isAbsolute=n,this.numberOfDoubleDots=e,this.commands=i,n&&i.length>0&&Xv(i[0]))throw new br(4003,!1);const T=i.find(Kv);if(T&&T!==$D(i))throw new br(4004,!1)}toRoot(){return this.isAbsolute&&1===this.commands.length&&"/"==this.commands[0]}}class em{constructor(n,e,i){this.segmentGroup=n,this.processChildren=e,this.index=i}}function cw(t,n,e){if(t||(t=new Gs([],{})),0===t.segments.length&&t.hasChildren())return Jv(t,n,e);const i=function QR(t,n,e){let i=0,T=n;const O={match:!1,pathIndex:0,commandIndex:0};for(;T<t.segments.length;){if(i>=e.length)return O;const X=t.segments[T],le=e[i];if(Kv(le))break;const ve=`${le}`,De=i<e.length-1?e[i+1]:null;if(T>0&&void 0===ve)break;if(ve&&De&&"object"==typeof De&&void 0===De.outlets){if(!uk(ve,De,X))return O;i+=2}else{if(!uk(ve,{},X))return O;i++}T++}return{match:!0,pathIndex:T,commandIndex:i}}(t,n,e),T=e.slice(i.commandIndex);if(i.match&&i.pathIndex<t.segments.length){const O=new Gs(t.segments.slice(0,i.pathIndex),{});return O.children[Bs]=new Gs(t.segments.slice(i.pathIndex),t.children),Jv(O,0,T)}return i.match&&0===T.length?new Gs(t.segments,{}):i.match&&!t.hasChildren()?fw(t,n,e):i.match?Jv(t,0,T):fw(t,n,e)}function Jv(t,n,e){if(0===e.length)return new Gs(t.segments,{});{const i=function JR(t){return Kv(t[0])?t[0].outlets:{[Bs]:t}}(e),T={};return qc(i,(O,X)=>{"string"==typeof O&&(O=[O]),null!==O&&(T[X]=cw(t.children[X],n,O))}),qc(t.children,(O,X)=>{void 0===i[X]&&(T[X]=O)}),new Gs(t.segments,T)}}function fw(t,n,e){const i=t.segments.slice(0,n);let T=0;for(;T<e.length;){const O=e[T];if(Kv(O)){const ve=eF(O.outlets);return new Gs(i,ve)}if(0===T&&Xv(e[0])){i.push(new $v(t.segments[n].path,lk(e[0]))),T++;continue}const X=Kv(O)?O.outlets[Bs]:`${O}`,le=T<e.length-1?e[T+1]:null;X&&le&&Xv(le)?(i.push(new $v(X,lk(le))),T+=2):(i.push(new $v(X,{})),T++)}return new Gs(i,{})}function eF(t){const n={};return qc(t,(e,i)=>{"string"==typeof e&&(e=[e]),null!==e&&(n[i]=fw(new Gs([],{}),0,e))}),n}function lk(t){const n={};return qc(t,(e,i)=>n[i]=`${e}`),n}function uk(t,n,e){return t==e.path&&eh(n,e.parameters)}class Fh{constructor(n,e){this.id=n,this.url=e}}class dw extends Fh{constructor(n,e,i="imperative",T=null){super(n,e),this.type=0,this.navigationTrigger=i,this.restoredState=T}toString(){return`NavigationStart(id: ${this.id}, url: '${this.url}')`}}class M0 extends Fh{constructor(n,e,i){super(n,e),this.urlAfterRedirects=i,this.type=1}toString(){return`NavigationEnd(id: ${this.id}, url: '${this.url}', urlAfterRedirects: '${this.urlAfterRedirects}')`}}class E_ extends Fh{constructor(n,e,i,T){super(n,e),this.reason=i,this.code=T,this.type=2}toString(){return`NavigationCancel(id: ${this.id}, url: '${this.url}')`}}class ck extends Fh{constructor(n,e,i,T){super(n,e),this.error=i,this.target=T,this.type=3}toString(){return`NavigationError(id: ${this.id}, url: '${this.url}', error: ${this.error})`}}class tF extends Fh{constructor(n,e,i,T){super(n,e),this.urlAfterRedirects=i,this.state=T,this.type=4}toString(){return`RoutesRecognized(id: ${this.id}, url: '${this.url}', urlAfterRedirects: '${this.urlAfterRedirects}', state: ${this.state})`}}class nF extends Fh{constructor(n,e,i,T){super(n,e),this.urlAfterRedirects=i,this.state=T,this.type=7}toString(){return`GuardsCheckStart(id: ${this.id}, url: '${this.url}', urlAfterRedirects: '${this.urlAfterRedirects}', state: ${this.state})`}}class rF extends Fh{constructor(n,e,i,T,O){super(n,e),this.urlAfterRedirects=i,this.state=T,this.shouldActivate=O,this.type=8}toString(){return`GuardsCheckEnd(id: ${this.id}, url: '${this.url}', urlAfterRedirects: '${this.urlAfterRedirects}', state: ${this.state}, shouldActivate: ${this.shouldActivate})`}}class iF extends Fh{constructor(n,e,i,T){super(n,e),this.urlAfterRedirects=i,this.state=T,this.type=5}toString(){return`ResolveStart(id: ${this.id}, url: '${this.url}', urlAfterRedirects: '${this.urlAfterRedirects}', state: ${this.state})`}}class oF extends Fh{constructor(n,e,i,T){super(n,e),this.urlAfterRedirects=i,this.state=T,this.type=6}toString(){return`ResolveEnd(id: ${this.id}, url: '${this.url}', urlAfterRedirects: '${this.urlAfterRedirects}', state: ${this.state})`}}class aF{constructor(n){this.route=n,this.type=9}toString(){return`RouteConfigLoadStart(path: ${this.route.path})`}}class sF{constructor(n){this.route=n,this.type=10}toString(){return`RouteConfigLoadEnd(path: ${this.route.path})`}}class lF{constructor(n){this.snapshot=n,this.type=11}toString(){return`ChildActivationStart(path: '${this.snapshot.routeConfig&&this.snapshot.routeConfig.path||""}')`}}class uF{constructor(n){this.snapshot=n,this.type=12}toString(){return`ChildActivationEnd(path: '${this.snapshot.routeConfig&&this.snapshot.routeConfig.path||""}')`}}class cF{constructor(n){this.snapshot=n,this.type=13}toString(){return`ActivationStart(path: '${this.snapshot.routeConfig&&this.snapshot.routeConfig.path||""}')`}}class fF{constructor(n){this.snapshot=n,this.type=14}toString(){return`ActivationEnd(path: '${this.snapshot.routeConfig&&this.snapshot.routeConfig.path||""}')`}}class fk{constructor(n,e,i){this.routerEvent=n,this.position=e,this.anchor=i,this.type=15}toString(){return`Scroll(anchor: '${this.anchor}', position: '${this.position?`${this.position[0]}, ${this.position[1]}`:null}')`}}class dk{constructor(n){this._root=n}get root(){return this._root.value}parent(n){const e=this.pathFromRoot(n);return e.length>1?e[e.length-2]:null}children(n){const e=hw(n,this._root);return e?e.children.map(i=>i.value):[]}firstChild(n){const e=hw(n,this._root);return e&&e.children.length>0?e.children[0].value:null}siblings(n){const e=pw(n,this._root);return e.length<2?[]:e[e.length-2].children.map(T=>T.value).filter(T=>T!==n)}pathFromRoot(n){return pw(n,this._root).map(e=>e.value)}}function hw(t,n){if(t===n.value)return n;for(const e of n.children){const i=hw(t,e);if(i)return i}return null}function pw(t,n){if(t===n.value)return[n];for(const e of n.children){const i=pw(t,e);if(i.length)return i.unshift(n),i}return[]}class Nh{constructor(n,e){this.value=n,this.children=e}toString(){return`TreeNode(${this.value})`}}function tm(t){const n={};return t&&t.children.forEach(e=>n[e.value.outlet]=e),n}class hk extends dk{constructor(n,e){super(n),this.snapshot=e,gw(this,n)}toString(){return this.snapshot.toString()}}function pk(t,n){const e=function hF(t,n){const X=new S_([],{},{},"",{},Bs,n,null,t.root,-1,{});return new mk("",new Nh(X,[]))}(t,n),i=new Ku([new $v("",{})]),T=new Ku({}),O=new Ku({}),X=new Ku({}),le=new Ku(""),ve=new Ap(i,T,X,le,O,Bs,n,e.root);return ve.snapshot=e.root,new hk(new Nh(ve,[]),e)}class Ap{constructor(n,e,i,T,O,X,le,ve){this.url=n,this.params=e,this.queryParams=i,this.fragment=T,this.data=O,this.outlet=X,this.component=le,this.title=this.data?.pipe(se(De=>De[Yv]))??Ca(void 0),this._futureSnapshot=ve}get routeConfig(){return this._futureSnapshot.routeConfig}get root(){return this._routerState.root}get parent(){return this._routerState.parent(this)}get firstChild(){return this._routerState.firstChild(this)}get children(){return this._routerState.children(this)}get pathFromRoot(){return this._routerState.pathFromRoot(this)}get paramMap(){return this._paramMap||(this._paramMap=this.params.pipe(se(n=>Jg(n)))),this._paramMap}get queryParamMap(){return this._queryParamMap||(this._queryParamMap=this.queryParams.pipe(se(n=>Jg(n)))),this._queryParamMap}toString(){return this.snapshot?this.snapshot.toString():`Future(${this._futureSnapshot})`}}function gk(t,n="emptyOnly"){const e=t.pathFromRoot;let i=0;if("always"!==n)for(i=e.length-1;i>=1;){const T=e[i],O=e[i-1];if(T.routeConfig&&""===T.routeConfig.path)i--;else{if(O.component)break;i--}}return function pF(t){return t.reduce((n,e)=>({params:{...n.params,...e.params},data:{...n.data,...e.data},resolve:{...e.data,...n.resolve,...e.routeConfig?.data,...e._resolvedData}}),{params:{},data:{},resolve:{}})}(e.slice(i))}class S_{constructor(n,e,i,T,O,X,le,ve,De,He,Ke,pt){this.url=n,this.params=e,this.queryParams=i,this.fragment=T,this.data=O,this.outlet=X,this.component=le,this.title=this.data?.[Yv],this.routeConfig=ve,this._urlSegment=De,this._lastPathIndex=He,this._correctedLastPathIndex=pt??He,this._resolve=Ke}get root(){return this._routerState.root}get parent(){return this._routerState.parent(this)}get firstChild(){return this._routerState.firstChild(this)}get children(){return this._routerState.children(this)}get pathFromRoot(){return this._routerState.pathFromRoot(this)}get paramMap(){return this._paramMap||(this._paramMap=Jg(this.params)),this._paramMap}get queryParamMap(){return this._queryParamMap||(this._queryParamMap=Jg(this.queryParams)),this._queryParamMap}toString(){return`Route(url:'${this.url.map(i=>i.toString()).join("/")}', path:'${this.routeConfig?this.routeConfig.path:""}')`}}class mk extends dk{constructor(n,e){super(e),this.url=n,gw(this,e)}toString(){return vk(this._root)}}function gw(t,n){n.value._routerState=t,n.children.forEach(e=>gw(t,e))}function vk(t){const n=t.children.length>0?` { ${t.children.map(vk).join(", ")} } `:"";return`${t.value}${n}`}function mw(t){if(t.snapshot){const n=t.snapshot,e=t._futureSnapshot;t.snapshot=e,eh(n.queryParams,e.queryParams)||t.queryParams.next(e.queryParams),n.fragment!==e.fragment&&t.fragment.next(e.fragment),eh(n.params,e.params)||t.params.next(e.params),function ER(t,n){if(t.length!==n.length)return!1;for(let e=0;e<t.length;++e)if(!eh(t[e],n[e]))return!1;return!0}(n.url,e.url)||t.url.next(e.url),eh(n.data,e.data)||t.data.next(e.data)}else t.snapshot=t._futureSnapshot,t.data.next(t._futureSnapshot.data)}function vw(t,n){const e=eh(t.params,n.params)&&function LR(t,n){return D0(t,n)&&t.every((e,i)=>eh(e.parameters,n[i].parameters))}(t.url,n.url);return e&&!(!t.parent!=!n.parent)&&(!t.parent||vw(t.parent,n.parent))}function Qv(t,n,e){if(e&&t.shouldReuseRoute(n.value,e.value.snapshot)){const i=e.value;i._futureSnapshot=n.value;const T=function mF(t,n,e){return n.children.map(i=>{for(const T of e.children)if(t.shouldReuseRoute(i.value,T.value.snapshot))return Qv(t,i,T);return Qv(t,i)})}(t,n,e);return new Nh(i,T)}{if(t.shouldAttach(n.value)){const O=t.retrieve(n.value);if(null!==O){const X=O.route;return X.value._futureSnapshot=n.value,X.children=n.children.map(le=>Qv(t,le)),X}}const i=function vF(t){return new Ap(new Ku(t.url),new Ku(t.params),new Ku(t.queryParams),new Ku(t.fragment),new Ku(t.data),t.outlet,t.component,t)}(n.value),T=n.children.map(O=>Qv(t,O));return new Nh(i,T)}}const yw="ngNavigationCancelingError";function yk(t,n){const{redirectTo:e,navigationBehaviorOptions:i}=k0(n)?{redirectTo:n,navigationBehaviorOptions:void 0}:n,T=_k(!1,0,n);return T.url=e,T.navigationBehaviorOptions=i,T}function _k(t,n,e){const i=new Error("NavigationCancelingError: "+(t||""));return i[yw]=!0,i.cancellationCode=n,e&&(i.url=e),i}function bk(t){return xk(t)&&k0(t.url)}function xk(t){return t&&t[yw]}class yF{constructor(){this.outlet=null,this.route=null,this.resolver=null,this.injector=null,this.children=new e1,this.attachRef=null}}let e1=(()=>{class t{constructor(){this.contexts=new Map}onChildOutletCreated(e,i){const T=this.getOrCreateContext(e);T.outlet=i,this.contexts.set(e,T)}onChildOutletDestroyed(e){const i=this.getContext(e);i&&(i.outlet=null,i.attachRef=null)}onOutletDeactivated(){const e=this.contexts;return this.contexts=new Map,e}onOutletReAttached(e){this.contexts=e}getOrCreateContext(e){let i=this.getContext(e);return i||(i=new yF,this.contexts.set(e,i)),i}getContext(e){return this.contexts.get(e)||null}}return t.\u0275fac=function(e){return new(e||t)},t.\u0275prov=Un({token:t,factory:t.\u0275fac,providedIn:"root"}),t})();const I_=!1;let _w=(()=>{class t{constructor(e,i,T,O,X){this.parentContexts=e,this.location=i,this.changeDetector=O,this.environmentInjector=X,this.activated=null,this._activatedRoute=null,this.activateEvents=new Ki,this.deactivateEvents=new Ki,this.attachEvents=new Ki,this.detachEvents=new Ki,this.name=T||Bs,e.onChildOutletCreated(this.name,this)}ngOnDestroy(){this.parentContexts.getContext(this.name)?.outlet===this&&this.parentContexts.onChildOutletDestroyed(this.name)}ngOnInit(){if(!this.activated){const e=this.parentContexts.getContext(this.name);e&&e.route&&(e.attachRef?this.attach(e.attachRef,e.route):this.activateWith(e.route,e.injector))}}get isActivated(){return!!this.activated}get component(){if(!this.activated)throw new br(4012,I_);return this.activated.instance}get activatedRoute(){if(!this.activated)throw new br(4012,I_);return this._activatedRoute}get activatedRouteData(){return this._activatedRoute?this._activatedRoute.snapshot.data:{}}detach(){if(!this.activated)throw new br(4012,I_);this.location.detach();const e=this.activated;return this.activated=null,this._activatedRoute=null,this.detachEvents.emit(e.instance),e}attach(e,i){this.activated=e,this._activatedRoute=i,this.location.insert(e.hostView),this.attachEvents.emit(e.instance)}deactivate(){if(this.activated){const e=this.component;this.activated.destroy(),this.activated=null,this._activatedRoute=null,this.deactivateEvents.emit(e)}}activateWith(e,i){if(this.isActivated)throw new br(4013,I_);this._activatedRoute=e;const T=this.location,X=e._futureSnapshot.component,le=this.parentContexts.getOrCreateContext(this.name).children,ve=new _F(e,le,T.injector);if(i&&function bF(t){return!!t.resolveComponentFactory}(i)){const De=i.resolveComponentFactory(X);this.activated=T.createComponent(De,T.length,ve)}else this.activated=T.createComponent(X,{index:T.length,injector:ve,environmentInjector:i??this.environmentInjector});this.changeDetector.markForCheck(),this.activateEvents.emit(this.activated.instance)}}return t.\u0275fac=function(e){return new(e||t)($n(e1),$n(Cf),Br("name"),$n(Af),$n(Lf))},t.\u0275dir=ho({type:t,selectors:[["router-outlet"]],outputs:{activateEvents:"activate",deactivateEvents:"deactivate",attachEvents:"attach",detachEvents:"detach"},exportAs:["outlet"],standalone:!0}),t})();class _F{constructor(n,e,i){this.route=n,this.childContexts=e,this.parent=i}get(n,e){return n===Ap?this.route:n===e1?this.childContexts:this.parent.get(n,e)}}let bw=(()=>{class t{}return t.\u0275fac=function(e){return new(e||t)},t.\u0275cmp=Co({type:t,selectors:[["ng-component"]],standalone:!0,features:[CC],decls:1,vars:0,template:function(e,i){1&e&&lo(0,"router-outlet")},dependencies:[_w],encapsulation:2}),t})();function wk(t,n){return t.providers&&!t._injector&&(t._injector=Gy(t.providers,n,`Route: ${t.path}`)),t._injector??n}function ww(t){const n=t.children&&t.children.map(ww),e=n?{...t,children:n}:{...t};return!e.component&&!e.loadComponent&&(n||e.loadChildren)&&e.outlet&&e.outlet!==Bs&&(e.component=bw),e}function Qf(t){return t.outlet||Bs}function Tk(t,n){const e=t.filter(i=>Qf(i)===n);return e.push(...t.filter(i=>Qf(i)!==n)),e}function t1(t){if(!t)return null;if(t.routeConfig?._injector)return t.routeConfig._injector;for(let n=t.parent;n;n=n.parent){const e=n.routeConfig;if(e?._loadedInjector)return e._loadedInjector;if(e?._injector)return e._injector}return null}class AF{constructor(n,e,i,T){this.routeReuseStrategy=n,this.futureState=e,this.currState=i,this.forwardEvent=T}activate(n){const e=this.futureState._root,i=this.currState?this.currState._root:null;this.deactivateChildRoutes(e,i,n),mw(this.futureState.root),this.activateChildRoutes(e,i,n)}deactivateChildRoutes(n,e,i){const T=tm(e);n.children.forEach(O=>{const X=O.value.outlet;this.deactivateRoutes(O,T[X],i),delete T[X]}),qc(T,(O,X)=>{this.deactivateRouteAndItsChildren(O,i)})}deactivateRoutes(n,e,i){const T=n.value,O=e?e.value:null;if(T===O)if(T.component){const X=i.getContext(T.outlet);X&&this.deactivateChildRoutes(n,e,X.children)}else this.deactivateChildRoutes(n,e,i);else O&&this.deactivateRouteAndItsChildren(e,i)}deactivateRouteAndItsChildren(n,e){n.value.component&&this.routeReuseStrategy.shouldDetach(n.value.snapshot)?this.detachAndStoreRouteSubtree(n,e):this.deactivateRouteAndOutlet(n,e)}detachAndStoreRouteSubtree(n,e){const i=e.getContext(n.value.outlet),T=i&&n.value.component?i.children:e,O=tm(n);for(const X of Object.keys(O))this.deactivateRouteAndItsChildren(O[X],T);if(i&&i.outlet){const X=i.outlet.detach(),le=i.children.onOutletDeactivated();this.routeReuseStrategy.store(n.value.snapshot,{componentRef:X,route:n,contexts:le})}}deactivateRouteAndOutlet(n,e){const i=e.getContext(n.value.outlet),T=i&&n.value.component?i.children:e,O=tm(n);for(const X of Object.keys(O))this.deactivateRouteAndItsChildren(O[X],T);i&&i.outlet&&(i.outlet.deactivate(),i.children.onOutletDeactivated(),i.attachRef=null,i.resolver=null,i.route=null)}activateChildRoutes(n,e,i){const T=tm(e);n.children.forEach(O=>{this.activateRoutes(O,T[O.value.outlet],i),this.forwardEvent(new fF(O.value.snapshot))}),n.children.length&&this.forwardEvent(new uF(n.value.snapshot))}activateRoutes(n,e,i){const T=n.value,O=e?e.value:null;if(mw(T),T===O)if(T.component){const X=i.getOrCreateContext(T.outlet);this.activateChildRoutes(n,e,X.children)}else this.activateChildRoutes(n,e,i);else if(T.component){const X=i.getOrCreateContext(T.outlet);if(this.routeReuseStrategy.shouldAttach(T.snapshot)){const le=this.routeReuseStrategy.retrieve(T.snapshot);this.routeReuseStrategy.store(T.snapshot,null),X.children.onOutletReAttached(le.contexts),X.attachRef=le.componentRef,X.route=le.route.value,X.outlet&&X.outlet.attach(le.componentRef,le.route.value),mw(le.route.value),this.activateChildRoutes(n,null,X.children)}else{const le=t1(T.snapshot),ve=le?.get(Rf)??null;X.attachRef=null,X.route=T,X.resolver=ve,X.injector=le,X.outlet&&X.outlet.activateWith(T,X.injector),this.activateChildRoutes(n,null,X.children)}}else this.activateChildRoutes(n,null,i)}}class Ck{constructor(n){this.path=n,this.route=this.path[this.path.length-1]}}class P_{constructor(n,e){this.component=n,this.route=e}}function DF(t,n,e){const i=t._root;return n1(i,n?n._root:null,e,[i.value])}function nm(t,n){const e=Symbol(),i=n.get(t,e);return i===e?"function"!=typeof t||function li(t){return null!==Ur(t)}(t)?n.get(t):t:i}function n1(t,n,e,i,T={canDeactivateChecks:[],canActivateChecks:[]}){const O=tm(n);return t.children.forEach(X=>{(function MF(t,n,e,i,T={canDeactivateChecks:[],canActivateChecks:[]}){const O=t.value,X=n?n.value:null,le=e?e.getContext(t.value.outlet):null;if(X&&O.routeConfig===X.routeConfig){const ve=function EF(t,n,e){if("function"==typeof e)return e(t,n);switch(e){case"pathParamsChange":return!D0(t.url,n.url);case"pathParamsOrQueryParamsChange":return!D0(t.url,n.url)||!eh(t.queryParams,n.queryParams);case"always":return!0;case"paramsOrQueryParamsChange":return!vw(t,n)||!eh(t.queryParams,n.queryParams);default:return!vw(t,n)}}(X,O,O.routeConfig.runGuardsAndResolvers);ve?T.canActivateChecks.push(new Ck(i)):(O.data=X.data,O._resolvedData=X._resolvedData),n1(t,n,O.component?le?le.children:null:e,i,T),ve&&le&&le.outlet&&le.outlet.isActivated&&T.canDeactivateChecks.push(new P_(le.outlet.component,X))}else X&&r1(n,le,T),T.canActivateChecks.push(new Ck(i)),n1(t,null,O.component?le?le.children:null:e,i,T)})(X,O[X.value.outlet],e,i.concat([X.value]),T),delete O[X.value.outlet]}),qc(O,(X,le)=>r1(X,e.getContext(le),T)),T}function r1(t,n,e){const i=tm(t),T=t.value;qc(i,(O,X)=>{r1(O,T.component?n?n.children.getContext(X):null:n,e)}),e.canDeactivateChecks.push(new P_(T.component&&n&&n.outlet&&n.outlet.isActivated?n.outlet.component:null,T))}function i1(t){return"function"==typeof t}function Tw(t){return t instanceof __||"EmptyError"===t?.name}const O_=Symbol("INITIAL_VALUE");function rm(){return kf(t=>b_(t.map(n=>n.pipe(Cc(1),x_(O_)))).pipe(se(n=>{for(const e of n)if(!0!==e){if(e===O_)return O_;if(!1===e||e instanceof A0)return e}return!0}),Ju(n=>n!==O_),Cc(1)))}function Ak(t){return function L(...t){return V(t)}(Mu(n=>{if(k0(n))throw yk(0,n)}),se(n=>!0===n))}const Cw={matched:!1,consumedSegments:[],remainingSegments:[],parameters:{},positionalParamSegments:{}};function Dk(t,n,e,i,T){const O=Aw(t,n,e);return O.matched?function WF(t,n,e,i){const T=n.canMatch;return T&&0!==T.length?Ca(T.map(X=>{const le=nm(X,t);return Cp(function RF(t){return t&&i1(t.canMatch)}(le)?le.canMatch(n,e):t.runInContext(()=>le(n,e)))})).pipe(rm(),Ak()):Ca(!0)}(i=wk(n,i),n,e).pipe(se(X=>!0===X?O:{...Cw})):Ca(O)}function Aw(t,n,e){if(""===n.path)return"full"===n.pathMatch&&(t.hasChildren()||e.length>0)?{...Cw}:{matched:!0,consumedSegments:[],remainingSegments:e,parameters:{},positionalParamSegments:{}};const T=(n.matcher||MR)(e,t,n);if(!T)return{...Cw};const O={};qc(T.posParams,(le,ve)=>{O[ve]=le.path});const X=T.consumed.length>0?{...O,...T.consumed[T.consumed.length-1].parameters}:O;return{matched:!0,consumedSegments:T.consumed,remainingSegments:e.slice(T.consumed.length),parameters:X,positionalParamSegments:T.posParams??{}}}function L_(t,n,e,i,T="corrected"){if(e.length>0&&function ZF(t,n,e){return e.some(i=>R_(t,n,i)&&Qf(i)!==Bs)}(t,e,i)){const X=new Gs(n,function $F(t,n,e,i){const T={};T[Bs]=i,i._sourceSegment=t,i._segmentIndexShift=n.length;for(const O of e)if(""===O.path&&Qf(O)!==Bs){const X=new Gs([],{});X._sourceSegment=t,X._segmentIndexShift=n.length,T[Qf(O)]=X}return T}(t,n,i,new Gs(e,t.children)));return X._sourceSegment=t,X._segmentIndexShift=n.length,{segmentGroup:X,slicedSegments:[]}}if(0===e.length&&function XF(t,n,e){return e.some(i=>R_(t,n,i))}(t,e,i)){const X=new Gs(t.segments,function YF(t,n,e,i,T,O){const X={};for(const le of i)if(R_(t,e,le)&&!T[Qf(le)]){const ve=new Gs([],{});ve._sourceSegment=t,ve._segmentIndexShift="legacy"===O?t.segments.length:n.length,X[Qf(le)]=ve}return{...T,...X}}(t,n,e,i,t.children,T));return X._sourceSegment=t,X._segmentIndexShift=n.length,{segmentGroup:X,slicedSegments:e}}const O=new Gs(t.segments,t.children);return O._sourceSegment=t,O._segmentIndexShift=n.length,{segmentGroup:O,slicedSegments:e}}function R_(t,n,e){return(!(t.hasChildren()||n.length>0)||"full"!==e.pathMatch)&&""===e.path}function kk(t,n,e,i){return!!(Qf(t)===i||i!==Bs&&R_(n,e,t))&&("**"===t.path||Aw(n,t,e).matched)}function Mk(t,n,e){return 0===n.length&&!t.children[e]}const F_=!1;class N_{constructor(n){this.segmentGroup=n||null}}class Ek{constructor(n){this.urlTree=n}}function o1(t){return Wv(new N_(t))}function Sk(t){return Wv(new Ek(t))}class e7{constructor(n,e,i,T,O){this.injector=n,this.configLoader=e,this.urlSerializer=i,this.urlTree=T,this.config=O,this.allowRedirects=!0}apply(){const n=L_(this.urlTree.root,[],[],this.config).segmentGroup,e=new Gs(n.segments,n.children);return this.expandSegmentGroup(this.injector,this.config,e,Bs).pipe(se(O=>this.createUrlTree(M_(O),this.urlTree.queryParams,this.urlTree.fragment))).pipe(Rh(O=>{if(O instanceof Ek)return this.allowRedirects=!1,this.match(O.urlTree);throw O instanceof N_?this.noMatchError(O):O}))}match(n){return this.expandSegmentGroup(this.injector,this.config,n.root,Bs).pipe(se(T=>this.createUrlTree(M_(T),n.queryParams,n.fragment))).pipe(Rh(T=>{throw T instanceof N_?this.noMatchError(T):T}))}noMatchError(n){return new br(4002,F_)}createUrlTree(n,e,i){const T=lw(n);return new A0(T,e,i)}expandSegmentGroup(n,e,i,T){return 0===i.segments.length&&i.hasChildren()?this.expandChildren(n,e,i).pipe(se(O=>new Gs([],O))):this.expandSegment(n,i,e,i.segments,T,!0)}expandChildren(n,e,i){const T=[];for(const O of Object.keys(i.children))"primary"===O?T.unshift(O):T.push(O);return jn(T).pipe(Tp(O=>{const X=i.children[O],le=Tk(e,O);return this.expandSegmentGroup(n,le,X,O).pipe(se(ve=>({segment:ve,outlet:O})))}),HD((O,X)=>(O[X.outlet]=X.segment,O),{}),qD())}expandSegment(n,e,i,T,O,X){return jn(i).pipe(Tp(le=>this.expandSegmentAgainstRoute(n,e,i,le,T,O,X).pipe(Rh(De=>{if(De instanceof N_)return Ca(null);throw De}))),wp(le=>!!le),Rh((le,ve)=>{if(Tw(le))return Mk(e,T,O)?Ca(new Gs([],{})):o1(e);throw le}))}expandSegmentAgainstRoute(n,e,i,T,O,X,le){return kk(T,e,O,X)?void 0===T.redirectTo?this.matchSegmentAgainstRoute(n,e,T,O,X):le&&this.allowRedirects?this.expandSegmentAgainstRouteUsingRedirect(n,e,i,T,O,X):o1(e):o1(e)}expandSegmentAgainstRouteUsingRedirect(n,e,i,T,O,X){return"**"===T.path?this.expandWildCardWithParamsAgainstRouteUsingRedirect(n,i,T,X):this.expandRegularSegmentAgainstRouteUsingRedirect(n,e,i,T,O,X)}expandWildCardWithParamsAgainstRouteUsingRedirect(n,e,i,T){const O=this.applyRedirectCommands([],i.redirectTo,{});return i.redirectTo.startsWith("/")?Sk(O):this.lineralizeSegments(i,O).pipe(ut(X=>{const le=new Gs(X,{});return this.expandSegment(n,le,e,X,T,!1)}))}expandRegularSegmentAgainstRouteUsingRedirect(n,e,i,T,O,X){const{matched:le,consumedSegments:ve,remainingSegments:De,positionalParamSegments:He}=Aw(e,T,O);if(!le)return o1(e);const Ke=this.applyRedirectCommands(ve,T.redirectTo,He);return T.redirectTo.startsWith("/")?Sk(Ke):this.lineralizeSegments(T,Ke).pipe(ut(pt=>this.expandSegment(n,e,i,pt.concat(De),X,!1)))}matchSegmentAgainstRoute(n,e,i,T,O){return"**"===i.path?(n=wk(i,n),i.loadChildren?(i._loadedRoutes?Ca({routes:i._loadedRoutes,injector:i._loadedInjector}):this.configLoader.loadChildren(n,i)).pipe(se(le=>(i._loadedRoutes=le.routes,i._loadedInjector=le.injector,new Gs(T,{})))):Ca(new Gs(T,{}))):Dk(e,i,T,n).pipe(kf(({matched:X,consumedSegments:le,remainingSegments:ve})=>X?this.getChildConfig(n=i._injector??n,i,T).pipe(ut(He=>{const Ke=He.injector??n,pt=He.routes,{segmentGroup:bt,slicedSegments:rn}=L_(e,le,ve,pt),kn=new Gs(bt.segments,bt.children);if(0===rn.length&&kn.hasChildren())return this.expandChildren(Ke,pt,kn).pipe(se(pr=>new Gs(le,pr)));if(0===pt.length&&0===rn.length)return Ca(new Gs(le,{}));const Wn=Qf(i)===O;return this.expandSegment(Ke,kn,pt,rn,Wn?Bs:O,!0).pipe(se(dr=>new Gs(le.concat(dr.segments),dr.children)))})):o1(e)))}getChildConfig(n,e,i){return e.children?Ca({routes:e.children,injector:n}):e.loadChildren?void 0!==e._loadedRoutes?Ca({routes:e._loadedRoutes,injector:e._loadedInjector}):function GF(t,n,e,i){const T=n.canLoad;return void 0===T||0===T.length?Ca(!0):Ca(T.map(X=>{const le=nm(X,t);return Cp(function IF(t){return t&&i1(t.canLoad)}(le)?le.canLoad(n,e):t.runInContext(()=>le(n,e)))})).pipe(rm(),Ak())}(n,e,i).pipe(ut(T=>T?this.configLoader.loadChildren(n,e).pipe(Mu(O=>{e._loadedRoutes=O.routes,e._loadedInjector=O.injector})):function JF(t){return Wv(_k(F_,3))}())):Ca({routes:[],injector:n})}lineralizeSegments(n,e){let i=[],T=e.root;for(;;){if(i=i.concat(T.segments),0===T.numberOfChildren)return Ca(i);if(T.numberOfChildren>1||!T.children[Bs])return Wv(new br(4e3,F_));T=T.children[Bs]}}applyRedirectCommands(n,e,i){return this.applyRedirectCreateUrlTree(e,this.urlSerializer.parse(e),n,i)}applyRedirectCreateUrlTree(n,e,i,T){const O=this.createSegmentGroup(n,e.root,i,T);return new A0(O,this.createQueryParams(e.queryParams,this.urlTree.queryParams),e.fragment)}createQueryParams(n,e){const i={};return qc(n,(T,O)=>{if("string"==typeof T&&T.startsWith(":")){const le=T.substring(1);i[O]=e[le]}else i[O]=T}),i}createSegmentGroup(n,e,i,T){const O=this.createSegments(n,e.segments,i,T);let X={};return qc(e.children,(le,ve)=>{X[ve]=this.createSegmentGroup(n,le,i,T)}),new Gs(O,X)}createSegments(n,e,i,T){return e.map(O=>O.path.startsWith(":")?this.findPosParam(n,O,T):this.findOrReturn(O,i))}findPosParam(n,e,i){const T=i[e.path.substring(1)];if(!T)throw new br(4001,F_);return T}findOrReturn(n,e){let i=0;for(const T of e){if(T.path===n.path)return e.splice(i),T;i++}return n}}class n7{}class o7{constructor(n,e,i,T,O,X,le,ve){this.injector=n,this.rootComponentType=e,this.config=i,this.urlTree=T,this.url=O,this.paramsInheritanceStrategy=X,this.relativeLinkResolution=le,this.urlSerializer=ve}recognize(){const n=L_(this.urlTree.root,[],[],this.config.filter(e=>void 0===e.redirectTo),this.relativeLinkResolution).segmentGroup;return this.processSegmentGroup(this.injector,this.config,n,Bs).pipe(se(e=>{if(null===e)return null;const i=new S_([],Object.freeze({}),Object.freeze({...this.urlTree.queryParams}),this.urlTree.fragment,{},Bs,this.rootComponentType,null,this.urlTree.root,-1,{}),T=new Nh(i,e),O=new mk(this.url,T);return this.inheritParamsAndData(O._root),O}))}inheritParamsAndData(n){const e=n.value,i=gk(e,this.paramsInheritanceStrategy);e.params=Object.freeze(i.params),e.data=Object.freeze(i.data),n.children.forEach(T=>this.inheritParamsAndData(T))}processSegmentGroup(n,e,i,T){return 0===i.segments.length&&i.hasChildren()?this.processChildren(n,e,i):this.processSegment(n,e,i,i.segments,T)}processChildren(n,e,i){return jn(Object.keys(i.children)).pipe(Tp(T=>{const O=i.children[T],X=Tk(e,T);return this.processSegmentGroup(n,X,O,T)}),HD((T,O)=>T&&O?(T.push(...O),T):null),function DR(t,n=!1){return G((e,i)=>{let T=0;e.subscribe(q(i,O=>{const X=t(O,T++);(X||n)&&i.next(O),!X&&i.complete()}))})}(T=>null!==T),w_(null),qD(),se(T=>{if(null===T)return null;const O=Ik(T);return function a7(t){t.sort((n,e)=>n.value.outlet===Bs?-1:e.value.outlet===Bs?1:n.value.outlet.localeCompare(e.value.outlet))}(O),O}))}processSegment(n,e,i,T,O){return jn(e).pipe(Tp(X=>this.processSegmentAgainstRoute(X._injector??n,X,i,T,O)),wp(X=>!!X),Rh(X=>{if(Tw(X))return Mk(i,T,O)?Ca([]):Ca(null);throw X}))}processSegmentAgainstRoute(n,e,i,T,O){if(e.redirectTo||!kk(e,i,T,O))return Ca(null);let X;if("**"===e.path){const le=T.length>0?$D(T).parameters:{},ve=Ok(i)+T.length;X=Ca({snapshot:new S_(T,le,Object.freeze({...this.urlTree.queryParams}),this.urlTree.fragment,Rk(e),Qf(e),e.component??e._loadedComponent??null,e,Pk(i),ve,Fk(e),ve),consumedSegments:[],remainingSegments:[]})}else X=Dk(i,e,T,n).pipe(se(({matched:le,consumedSegments:ve,remainingSegments:De,parameters:He})=>{if(!le)return null;const Ke=Ok(i)+ve.length;return{snapshot:new S_(ve,He,Object.freeze({...this.urlTree.queryParams}),this.urlTree.fragment,Rk(e),Qf(e),e.component??e._loadedComponent??null,e,Pk(i),Ke,Fk(e),Ke),consumedSegments:ve,remainingSegments:De}}));return X.pipe(kf(le=>{if(null===le)return Ca(null);const{snapshot:ve,consumedSegments:De,remainingSegments:He}=le;n=e._injector??n;const Ke=e._loadedInjector??n,pt=function s7(t){return t.children?t.children:t.loadChildren?t._loadedRoutes:[]}(e),{segmentGroup:bt,slicedSegments:rn}=L_(i,De,He,pt.filter(Wn=>void 0===Wn.redirectTo),this.relativeLinkResolution);if(0===rn.length&&bt.hasChildren())return this.processChildren(Ke,pt,bt).pipe(se(Wn=>null===Wn?null:[new Nh(ve,Wn)]));if(0===pt.length&&0===rn.length)return Ca([new Nh(ve,[])]);const kn=Qf(e)===O;return this.processSegment(Ke,pt,bt,rn,kn?Bs:O).pipe(se(Wn=>null===Wn?null:[new Nh(ve,Wn)]))}))}}function l7(t){const n=t.value.routeConfig;return n&&""===n.path&&void 0===n.redirectTo}function Ik(t){const n=[],e=new Set;for(const i of t){if(!l7(i)){n.push(i);continue}const T=n.find(O=>i.value.routeConfig===O.value.routeConfig);void 0!==T?(T.children.push(...i.children),e.add(T)):n.push(i)}for(const i of e){const T=Ik(i.children);n.push(new Nh(i.value,T))}return n.filter(i=>!e.has(i))}function Pk(t){let n=t;for(;n._sourceSegment;)n=n._sourceSegment;return n}function Ok(t){let n=t,e=n._segmentIndexShift??0;for(;n._sourceSegment;)n=n._sourceSegment,e+=n._segmentIndexShift??0;return e-1}function Rk(t){return t.data||{}}function Fk(t){return t.resolve||{}}function Nk(t){return"string"==typeof t.title||null===t.title}function Dw(t){return kf(n=>{const e=t(n);return e?jn(e).pipe(se(()=>n)):Ca(n)})}let Bk=(()=>{class t{buildTitle(e){let i,T=e.root;for(;void 0!==T;)i=this.getResolvedTitleForRoute(T)??i,T=T.children.find(O=>O.outlet===Bs);return i}getResolvedTitleForRoute(e){return e.data[Yv]}}return t.\u0275fac=function(e){return new(e||t)},t.\u0275prov=Un({token:t,factory:function(){return Zl(zk)},providedIn:"root"}),t})(),zk=(()=>{class t extends Bk{constructor(e){super(),this.title=e}updateTitle(e){const i=this.buildTitle(e);void 0!==i&&this.title.setTitle(i)}}return t.\u0275fac=function(e){return new(e||t)(oo(LD))},t.\u0275prov=Un({token:t,factory:t.\u0275fac,providedIn:"root"}),t})();class m7{}class y7 extends class v7{shouldDetach(n){return!1}store(n,e){}shouldAttach(n){return!1}retrieve(n){return null}shouldReuseRoute(n,e){return n.routeConfig===e.routeConfig}}{}const z_=new no("",{providedIn:"root",factory:()=>({})}),kw=new no("ROUTES");let Mw=(()=>{class t{constructor(e,i){this.injector=e,this.compiler=i,this.componentLoaders=new WeakMap,this.childrenLoaders=new WeakMap}loadComponent(e){if(this.componentLoaders.get(e))return this.componentLoaders.get(e);if(e._loadedComponent)return Ca(e._loadedComponent);this.onLoadStartListener&&this.onLoadStartListener(e);const i=Cp(e.loadComponent()).pipe(Mu(O=>{this.onLoadEndListener&&this.onLoadEndListener(e),e._loadedComponent=O}),iw(()=>{this.componentLoaders.delete(e)})),T=new VD(i,()=>new Q).pipe(nw());return this.componentLoaders.set(e,T),T}loadChildren(e,i){if(this.childrenLoaders.get(i))return this.childrenLoaders.get(i);if(i._loadedRoutes)return Ca({routes:i._loadedRoutes,injector:i._loadedInjector});this.onLoadStartListener&&this.onLoadStartListener(i);const O=this.loadModuleFactoryOrRoutes(i.loadChildren).pipe(se(le=>{this.onLoadEndListener&&this.onLoadEndListener(i);let ve,De,He=!1;Array.isArray(le)?De=le:(ve=le.create(e).injector,De=YD(ve.get(kw,[],Ji.Self|Ji.Optional)));return{routes:De.map(ww),injector:ve}}),iw(()=>{this.childrenLoaders.delete(i)})),X=new VD(O,()=>new Q).pipe(nw());return this.childrenLoaders.set(i,X),X}loadModuleFactoryOrRoutes(e){return Cp(e()).pipe(ut(i=>i instanceof wC||Array.isArray(i)?Ca(i):jn(this.compiler.compileModuleAsync(i))))}}return t.\u0275fac=function(e){return new(e||t)(oo(kl),oo(p2))},t.\u0275prov=Un({token:t,factory:t.\u0275fac,providedIn:"root"}),t})();class b7{}class x7{shouldProcessUrl(n){return!0}extract(n){return n}merge(n,e){return n}}function w7(t){throw t}function T7(t,n,e){return n.parse("/")}const C7={paths:"exact",fragment:"ignored",matrixParams:"ignored",queryParams:"exact"},A7={paths:"subset",fragment:"ignored",matrixParams:"ignored",queryParams:"subset"};function Vk(){const t=Zl(ek),n=Zl(e1),e=Zl(S2),i=Zl(kl),T=Zl(p2),O=Zl(kw,{optional:!0})??[],X=Zl(z_,{optional:!0})??{},le=Zl(zk),ve=Zl(Bk,{optional:!0}),De=Zl(b7,{optional:!0}),He=Zl(m7,{optional:!0}),Ke=new Gc(null,t,n,e,i,T,YD(O));return De&&(Ke.urlHandlingStrategy=De),He&&(Ke.routeReuseStrategy=He),Ke.titleStrategy=ve??le,function D7(t,n){t.errorHandler&&(n.errorHandler=t.errorHandler),t.malformedUriErrorHandler&&(n.malformedUriErrorHandler=t.malformedUriErrorHandler),t.onSameUrlNavigation&&(n.onSameUrlNavigation=t.onSameUrlNavigation),t.paramsInheritanceStrategy&&(n.paramsInheritanceStrategy=t.paramsInheritanceStrategy),t.relativeLinkResolution&&(n.relativeLinkResolution=t.relativeLinkResolution),t.urlUpdateStrategy&&(n.urlUpdateStrategy=t.urlUpdateStrategy),t.canceledNavigationResolution&&(n.canceledNavigationResolution=t.canceledNavigationResolution)}(X,Ke),Ke}let Gc=(()=>{class t{constructor(e,i,T,O,X,le,ve){this.rootComponentType=e,this.urlSerializer=i,this.rootContexts=T,this.location=O,this.config=ve,this.lastSuccessfulNavigation=null,this.currentNavigation=null,this.disposed=!1,this.navigationId=0,this.currentPageId=0,this.isNgZoneEnabled=!1,this.events=new Q,this.errorHandler=w7,this.malformedUriErrorHandler=T7,this.navigated=!1,this.lastSuccessfulId=-1,this.afterPreactivation=()=>Ca(void 0),this.urlHandlingStrategy=new x7,this.routeReuseStrategy=new y7,this.onSameUrlNavigation="ignore",this.paramsInheritanceStrategy="emptyOnly",this.urlUpdateStrategy="deferred",this.relativeLinkResolution="corrected",this.canceledNavigationResolution="replace",this.configLoader=X.get(Mw),this.configLoader.onLoadEndListener=pt=>this.triggerEvent(new sF(pt)),this.configLoader.onLoadStartListener=pt=>this.triggerEvent(new aF(pt)),this.ngModule=X.get(w0),this.console=X.get(m8);const Ke=X.get(pl);this.isNgZoneEnabled=Ke instanceof pl&&pl.isInAngularZone(),this.resetConfig(ve),this.currentUrlTree=function SR(){return new A0(new Gs([],{}),{},null)}(),this.rawUrlTree=this.currentUrlTree,this.browserUrlTree=this.currentUrlTree,this.routerState=pk(this.currentUrlTree,this.rootComponentType),this.transitions=new Ku({id:0,targetPageId:0,currentUrlTree:this.currentUrlTree,currentRawUrl:this.currentUrlTree,extractedUrl:this.urlHandlingStrategy.extract(this.currentUrlTree),urlAfterRedirects:this.urlHandlingStrategy.extract(this.currentUrlTree),rawUrl:this.currentUrlTree,extras:{},resolve:null,reject:null,promise:Promise.resolve(!0),source:"imperative",restoredState:null,currentSnapshot:this.routerState.snapshot,targetSnapshot:null,currentRouterState:this.routerState,targetRouterState:null,guards:{canActivateChecks:[],canDeactivateChecks:[]},guardsResult:null}),this.navigations=this.setupNavigations(this.transitions),this.processNavigations()}get browserPageId(){return this.location.getState()?.\u0275routerPageId}setupNavigations(e){const i=this.events;return e.pipe(Ju(T=>0!==T.id),se(T=>({...T,extractedUrl:this.urlHandlingStrategy.extract(T.rawUrl)})),kf(T=>{let O=!1,X=!1;return Ca(T).pipe(Mu(le=>{this.currentNavigation={id:le.id,initialUrl:le.rawUrl,extractedUrl:le.extractedUrl,trigger:le.source,extras:le.extras,previousNavigation:this.lastSuccessfulNavigation?{...this.lastSuccessfulNavigation,previousNavigation:null}:null}}),kf(le=>{const ve=this.browserUrlTree.toString(),De=!this.navigated||le.extractedUrl.toString()!==ve||ve!==this.currentUrlTree.toString();if(("reload"===this.onSameUrlNavigation||De)&&this.urlHandlingStrategy.shouldProcessUrl(le.rawUrl))return Uk(le.source)&&(this.browserUrlTree=le.extractedUrl),Ca(le).pipe(kf(Ke=>{const pt=this.transitions.getValue();return i.next(new dw(Ke.id,this.serializeUrl(Ke.extractedUrl),Ke.source,Ke.restoredState)),pt!==this.transitions.getValue()?wt:Promise.resolve(Ke)}),function t7(t,n,e,i){return kf(T=>function QF(t,n,e,i,T){return new e7(t,n,e,i,T).apply()}(t,n,e,T.extractedUrl,i).pipe(se(O=>({...T,urlAfterRedirects:O}))))}(this.ngModule.injector,this.configLoader,this.urlSerializer,this.config),Mu(Ke=>{this.currentNavigation={...this.currentNavigation,finalUrl:Ke.urlAfterRedirects},T.urlAfterRedirects=Ke.urlAfterRedirects}),function c7(t,n,e,i,T,O){return ut(X=>function i7(t,n,e,i,T,O,X="emptyOnly",le="legacy"){return new o7(t,n,e,i,T,X,le,O).recognize().pipe(kf(ve=>null===ve?function r7(t){return new j(n=>n.error(t))}(new n7):Ca(ve)))}(t,n,e,X.urlAfterRedirects,i.serialize(X.urlAfterRedirects),i,T,O).pipe(se(le=>({...X,targetSnapshot:le}))))}(this.ngModule.injector,this.rootComponentType,this.config,this.urlSerializer,this.paramsInheritanceStrategy,this.relativeLinkResolution),Mu(Ke=>{if(T.targetSnapshot=Ke.targetSnapshot,"eager"===this.urlUpdateStrategy){if(!Ke.extras.skipLocationChange){const bt=this.urlHandlingStrategy.merge(Ke.urlAfterRedirects,Ke.rawUrl);this.setBrowserUrl(bt,Ke)}this.browserUrlTree=Ke.urlAfterRedirects}const pt=new tF(Ke.id,this.serializeUrl(Ke.extractedUrl),this.serializeUrl(Ke.urlAfterRedirects),Ke.targetSnapshot);i.next(pt)}));if(De&&this.rawUrlTree&&this.urlHandlingStrategy.shouldProcessUrl(this.rawUrlTree)){const{id:pt,extractedUrl:bt,source:rn,restoredState:kn,extras:Wn}=le,rr=new dw(pt,this.serializeUrl(bt),rn,kn);i.next(rr);const dr=pk(bt,this.rootComponentType).snapshot;return Ca(T={...le,targetSnapshot:dr,urlAfterRedirects:bt,extras:{...Wn,skipLocationChange:!1,replaceUrl:!1}})}return this.rawUrlTree=le.rawUrl,le.resolve(null),wt}),Mu(le=>{const ve=new nF(le.id,this.serializeUrl(le.extractedUrl),this.serializeUrl(le.urlAfterRedirects),le.targetSnapshot);this.triggerEvent(ve)}),se(le=>T={...le,guards:DF(le.targetSnapshot,le.currentSnapshot,this.rootContexts)}),function NF(t,n){return ut(e=>{const{targetSnapshot:i,currentSnapshot:T,guards:{canActivateChecks:O,canDeactivateChecks:X}}=e;return 0===X.length&&0===O.length?Ca({...e,guardsResult:!0}):function BF(t,n,e,i){return jn(t).pipe(ut(T=>function qF(t,n,e,i,T){const O=n&&n.routeConfig?n.routeConfig.canDeactivate:null;return O&&0!==O.length?Ca(O.map(le=>{const ve=t1(n)??T,De=nm(le,ve);return Cp(function LF(t){return t&&i1(t.canDeactivate)}(De)?De.canDeactivate(t,n,e,i):ve.runInContext(()=>De(t,n,e,i))).pipe(wp())})).pipe(rm()):Ca(!0)}(T.component,T.route,e,n,i)),wp(T=>!0!==T,!0))}(X,i,T,t).pipe(ut(le=>le&&function SF(t){return"boolean"==typeof t}(le)?function zF(t,n,e,i){return jn(n).pipe(Tp(T=>Gv(function VF(t,n){return null!==t&&n&&n(new lF(t)),Ca(!0)}(T.route.parent,i),function jF(t,n){return null!==t&&n&&n(new cF(t)),Ca(!0)}(T.route,i),function HF(t,n,e){const i=n[n.length-1],O=n.slice(0,n.length-1).reverse().map(X=>function kF(t){const n=t.routeConfig?t.routeConfig.canActivateChild:null;return n&&0!==n.length?{node:t,guards:n}:null}(X)).filter(X=>null!==X).map(X=>tw(()=>Ca(X.guards.map(ve=>{const De=t1(X.node)??e,He=nm(ve,De);return Cp(function OF(t){return t&&i1(t.canActivateChild)}(He)?He.canActivateChild(i,t):De.runInContext(()=>He(i,t))).pipe(wp())})).pipe(rm())));return Ca(O).pipe(rm())}(t,T.path,e),function UF(t,n,e){const i=n.routeConfig?n.routeConfig.canActivate:null;if(!i||0===i.length)return Ca(!0);const T=i.map(O=>tw(()=>{const X=t1(n)??e,le=nm(O,X);return Cp(function PF(t){return t&&i1(t.canActivate)}(le)?le.canActivate(n,t):X.runInContext(()=>le(n,t))).pipe(wp())}));return Ca(T).pipe(rm())}(t,T.route,e))),wp(T=>!0!==T,!0))}(i,O,t,n):Ca(le)),se(le=>({...e,guardsResult:le})))})}(this.ngModule.injector,le=>this.triggerEvent(le)),Mu(le=>{if(T.guardsResult=le.guardsResult,k0(le.guardsResult))throw yk(0,le.guardsResult);const ve=new rF(le.id,this.serializeUrl(le.extractedUrl),this.serializeUrl(le.urlAfterRedirects),le.targetSnapshot,!!le.guardsResult);this.triggerEvent(ve)}),Ju(le=>!!le.guardsResult||(this.restoreHistory(le),this.cancelNavigationTransition(le,"",3),!1)),Dw(le=>{if(le.guards.canActivateChecks.length)return Ca(le).pipe(Mu(ve=>{const De=new iF(ve.id,this.serializeUrl(ve.extractedUrl),this.serializeUrl(ve.urlAfterRedirects),ve.targetSnapshot);this.triggerEvent(De)}),kf(ve=>{let De=!1;return Ca(ve).pipe(function f7(t,n){return ut(e=>{const{targetSnapshot:i,guards:{canActivateChecks:T}}=e;if(!T.length)return Ca(e);let O=0;return jn(T).pipe(Tp(X=>function d7(t,n,e,i){const T=t.routeConfig,O=t._resolve;return void 0!==T?.title&&!Nk(T)&&(O[Yv]=T.title),function h7(t,n,e,i){const T=function p7(t){return[...Object.keys(t),...Object.getOwnPropertySymbols(t)]}(t);if(0===T.length)return Ca({});const O={};return jn(T).pipe(ut(X=>function g7(t,n,e,i){const T=t1(n)??i,O=nm(t,T);return Cp(O.resolve?O.resolve(n,e):T.runInContext(()=>O(n,e)))}(t[X],n,e,i).pipe(wp(),Mu(le=>{O[X]=le}))),rw(1),GD(O),Rh(X=>Tw(X)?wt:Wv(X)))}(O,t,n,i).pipe(se(X=>(t._resolvedData=X,t.data=gk(t,e).resolve,T&&Nk(T)&&(t.data[Yv]=T.title),null)))}(X.route,i,t,n)),Mu(()=>O++),rw(1),ut(X=>O===T.length?Ca(e):wt))})}(this.paramsInheritanceStrategy,this.ngModule.injector),Mu({next:()=>De=!0,complete:()=>{De||(this.restoreHistory(ve),this.cancelNavigationTransition(ve,"",2))}}))}),Mu(ve=>{const De=new oF(ve.id,this.serializeUrl(ve.extractedUrl),this.serializeUrl(ve.urlAfterRedirects),ve.targetSnapshot);this.triggerEvent(De)}))}),Dw(le=>{const ve=De=>{const He=[];De.routeConfig?.loadComponent&&!De.routeConfig._loadedComponent&&He.push(this.configLoader.loadComponent(De.routeConfig).pipe(Mu(Ke=>{De.component=Ke}),se(()=>{})));for(const Ke of De.children)He.push(...ve(Ke));return He};return b_(ve(le.targetSnapshot.root)).pipe(w_(),Cc(1))}),Dw(()=>this.afterPreactivation()),se(le=>{const ve=function gF(t,n,e){const i=Qv(t,n._root,e?e._root:void 0);return new hk(i,n)}(this.routeReuseStrategy,le.targetSnapshot,le.currentRouterState);return T={...le,targetRouterState:ve}}),Mu(le=>{this.currentUrlTree=le.urlAfterRedirects,this.rawUrlTree=this.urlHandlingStrategy.merge(le.urlAfterRedirects,le.rawUrl),this.routerState=le.targetRouterState,"deferred"===this.urlUpdateStrategy&&(le.extras.skipLocationChange||this.setBrowserUrl(this.rawUrlTree,le),this.browserUrlTree=le.urlAfterRedirects)}),((t,n,e)=>se(i=>(new AF(n,i.targetRouterState,i.currentRouterState,e).activate(t),i)))(this.rootContexts,this.routeReuseStrategy,le=>this.triggerEvent(le)),Mu({next(){O=!0},complete(){O=!0}}),iw(()=>{O||X||this.cancelNavigationTransition(T,"",1),this.currentNavigation?.id===T.id&&(this.currentNavigation=null)}),Rh(le=>{if(X=!0,xk(le)){bk(le)||(this.navigated=!0,this.restoreHistory(T,!0));const ve=new E_(T.id,this.serializeUrl(T.extractedUrl),le.message,le.cancellationCode);if(i.next(ve),bk(le)){const De=this.urlHandlingStrategy.merge(le.url,this.rawUrlTree),He={skipLocationChange:T.extras.skipLocationChange,replaceUrl:"eager"===this.urlUpdateStrategy||Uk(T.source)};this.scheduleNavigation(De,"imperative",null,He,{resolve:T.resolve,reject:T.reject,promise:T.promise})}else T.resolve(!1)}else{this.restoreHistory(T,!0);const ve=new ck(T.id,this.serializeUrl(T.extractedUrl),le,T.targetSnapshot??void 0);i.next(ve);try{T.resolve(this.errorHandler(le))}catch(De){T.reject(De)}}return wt}))}))}resetRootComponentType(e){this.rootComponentType=e,this.routerState.root.component=this.rootComponentType}setTransition(e){this.transitions.next({...this.transitions.value,...e})}initialNavigation(){this.setUpLocationChangeListener(),0===this.navigationId&&this.navigateByUrl(this.location.path(!0),{replaceUrl:!0})}setUpLocationChangeListener(){this.locationSubscription||(this.locationSubscription=this.location.subscribe(e=>{const i="popstate"===e.type?"popstate":"hashchange";"popstate"===i&&setTimeout(()=>{const T={replaceUrl:!0},O=e.state?.navigationId?e.state:null;if(O){const le={...O};delete le.navigationId,delete le.\u0275routerPageId,0!==Object.keys(le).length&&(T.state=le)}const X=this.parseUrl(e.url);this.scheduleNavigation(X,i,O,T)},0)}))}get url(){return this.serializeUrl(this.currentUrlTree)}getCurrentNavigation(){return this.currentNavigation}triggerEvent(e){this.events.next(e)}resetConfig(e){this.config=e.map(ww),this.navigated=!1,this.lastSuccessfulId=-1}ngOnDestroy(){this.dispose()}dispose(){this.transitions.complete(),this.locationSubscription&&(this.locationSubscription.unsubscribe(),this.locationSubscription=void 0),this.disposed=!0}createUrlTree(e,i={}){const{relativeTo:T,queryParams:O,fragment:X,queryParamsHandling:le,preserveFragment:ve}=i,De=T||this.routerState.root,He=ve?this.currentUrlTree.fragment:X;let Ke=null;switch(le){case"merge":Ke={...this.currentUrlTree.queryParams,...O};break;case"preserve":Ke=this.currentUrlTree.queryParams;break;default:Ke=O||null}return null!==Ke&&(Ke=this.removeEmptyProps(Ke)),ZR(De,this.currentUrlTree,e,Ke,He??null)}navigateByUrl(e,i={skipLocationChange:!1}){const T=k0(e)?e:this.parseUrl(e),O=this.urlHandlingStrategy.merge(T,this.rawUrlTree);return this.scheduleNavigation(O,"imperative",null,i)}navigate(e,i={skipLocationChange:!1}){return function k7(t){for(let n=0;n<t.length;n++){if(null==t[n])throw new br(4008,false)}}(e),this.navigateByUrl(this.createUrlTree(e,i),i)}serializeUrl(e){return this.urlSerializer.serialize(e)}parseUrl(e){let i;try{i=this.urlSerializer.parse(e)}catch(T){i=this.malformedUriErrorHandler(T,this.urlSerializer,e)}return i}isActive(e,i){let T;if(T=!0===i?{...C7}:!1===i?{...A7}:i,k0(e))return XD(this.currentUrlTree,e,T);const O=this.parseUrl(e);return XD(this.currentUrlTree,O,T)}removeEmptyProps(e){return Object.keys(e).reduce((i,T)=>{const O=e[T];return null!=O&&(i[T]=O),i},{})}processNavigations(){this.navigations.subscribe(e=>{this.navigated=!0,this.lastSuccessfulId=e.id,this.currentPageId=e.targetPageId,this.events.next(new M0(e.id,this.serializeUrl(e.extractedUrl),this.serializeUrl(this.currentUrlTree))),this.lastSuccessfulNavigation=this.currentNavigation,this.titleStrategy?.updateTitle(this.routerState.snapshot),e.resolve(!0)},e=>{this.console.warn(`Unhandled Navigation Error: ${e}`)})}scheduleNavigation(e,i,T,O,X){if(this.disposed)return Promise.resolve(!1);let le,ve,De;X?(le=X.resolve,ve=X.reject,De=X.promise):De=new Promise((pt,bt)=>{le=pt,ve=bt});const He=++this.navigationId;let Ke;return"computed"===this.canceledNavigationResolution?(0===this.currentPageId&&(T=this.location.getState()),Ke=T&&T.\u0275routerPageId?T.\u0275routerPageId:O.replaceUrl||O.skipLocationChange?this.browserPageId??0:(this.browserPageId??0)+1):Ke=0,this.setTransition({id:He,targetPageId:Ke,source:i,restoredState:T,currentUrlTree:this.currentUrlTree,currentRawUrl:this.rawUrlTree,rawUrl:e,extras:O,resolve:le,reject:ve,promise:De,currentSnapshot:this.routerState.snapshot,currentRouterState:this.routerState}),De.catch(pt=>Promise.reject(pt))}setBrowserUrl(e,i){const T=this.urlSerializer.serialize(e),O={...i.extras.state,...this.generateNgRouterState(i.id,i.targetPageId)};this.location.isCurrentPathEqualTo(T)||i.extras.replaceUrl?this.location.replaceState(T,"",O):this.location.go(T,"",O)}restoreHistory(e,i=!1){if("computed"===this.canceledNavigationResolution){const T=this.currentPageId-e.targetPageId;"popstate"!==e.source&&"eager"!==this.urlUpdateStrategy&&this.currentUrlTree!==this.currentNavigation?.finalUrl||0===T?this.currentUrlTree===this.currentNavigation?.finalUrl&&0===T&&(this.resetState(e),this.browserUrlTree=e.currentUrlTree,this.resetUrlToCurrentUrlTree()):this.location.historyGo(T)}else"replace"===this.canceledNavigationResolution&&(i&&this.resetState(e),this.resetUrlToCurrentUrlTree())}resetState(e){this.routerState=e.currentRouterState,this.currentUrlTree=e.currentUrlTree,this.rawUrlTree=this.urlHandlingStrategy.merge(this.currentUrlTree,e.rawUrl)}resetUrlToCurrentUrlTree(){this.location.replaceState(this.urlSerializer.serialize(this.rawUrlTree),"",this.generateNgRouterState(this.lastSuccessfulId,this.currentPageId))}cancelNavigationTransition(e,i,T){const O=new E_(e.id,this.serializeUrl(e.extractedUrl),i,T);this.triggerEvent(O),e.resolve(!1)}generateNgRouterState(e,i){return"computed"===this.canceledNavigationResolution?{navigationId:e,\u0275routerPageId:i}:{navigationId:e}}}return t.\u0275fac=function(e){hx()},t.\u0275prov=Un({token:t,factory:function(){return Vk()},providedIn:"root"}),t})();function Uk(t){return"imperative"!==t}class Hk{}let S7=(()=>{class t{constructor(e,i,T,O,X){this.router=e,this.injector=T,this.preloadingStrategy=O,this.loader=X}setUpPreloading(){this.subscription=this.router.events.pipe(Ju(e=>e instanceof M0),Tp(()=>this.preload())).subscribe(()=>{})}preload(){return this.processRoutes(this.injector,this.router.config)}ngOnDestroy(){this.subscription&&this.subscription.unsubscribe()}processRoutes(e,i){const T=[];for(const O of i){O.providers&&!O._injector&&(O._injector=Gy(O.providers,e,`Route: ${O.path}`));const X=O._injector??e,le=O._loadedInjector??X;O.loadChildren&&!O._loadedRoutes&&void 0===O.canLoad||O.loadComponent&&!O._loadedComponent?T.push(this.preloadConfig(X,O)):(O.children||O._loadedRoutes)&&T.push(this.processRoutes(le,O.children??O._loadedRoutes))}return jn(T).pipe(at())}preloadConfig(e,i){return this.preloadingStrategy.preload(i,()=>{let T;T=i.loadChildren&&void 0===i.canLoad?this.loader.loadChildren(e,i):Ca(null);const O=T.pipe(ut(X=>null===X?Ca(void 0):(i._loadedRoutes=X.routes,i._loadedInjector=X.injector,this.processRoutes(X.injector??e,X.routes))));return i.loadComponent&&!i._loadedComponent?jn([O,this.loader.loadComponent(i)]).pipe(at()):O})}}return t.\u0275fac=function(e){return new(e||t)(oo(Gc),oo(p2),oo(Lf),oo(Hk),oo(Mw))},t.\u0275prov=Un({token:t,factory:t.\u0275fac,providedIn:"root"}),t})();const Iw=new no("");let qk=(()=>{class t{constructor(e,i,T={}){this.router=e,this.viewportScroller=i,this.options=T,this.lastId=0,this.lastSource="imperative",this.restoredId=0,this.store={},T.scrollPositionRestoration=T.scrollPositionRestoration||"disabled",T.anchorScrolling=T.anchorScrolling||"disabled"}init(){"disabled"!==this.options.scrollPositionRestoration&&this.viewportScroller.setHistoryScrollRestoration("manual"),this.routerEventsSubscription=this.createScrollEvents(),this.scrollEventsSubscription=this.consumeScrollEvents()}createScrollEvents(){return this.router.events.subscribe(e=>{e instanceof dw?(this.store[this.lastId]=this.viewportScroller.getScrollPosition(),this.lastSource=e.navigationTrigger,this.restoredId=e.restoredState?e.restoredState.navigationId:0):e instanceof M0&&(this.lastId=e.id,this.scheduleScrollEvent(e,this.router.parseUrl(e.urlAfterRedirects).fragment))})}consumeScrollEvents(){return this.router.events.subscribe(e=>{e instanceof fk&&(e.position?"top"===this.options.scrollPositionRestoration?this.viewportScroller.scrollToPosition([0,0]):"enabled"===this.options.scrollPositionRestoration&&this.viewportScroller.scrollToPosition(e.position):e.anchor&&"enabled"===this.options.anchorScrolling?this.viewportScroller.scrollToAnchor(e.anchor):"disabled"!==this.options.scrollPositionRestoration&&this.viewportScroller.scrollToPosition([0,0]))})}scheduleScrollEvent(e,i){this.router.triggerEvent(new fk(e,"popstate"===this.lastSource?this.store[this.restoredId]:null,i))}ngOnDestroy(){this.routerEventsSubscription&&this.routerEventsSubscription.unsubscribe(),this.scrollEventsSubscription&&this.scrollEventsSubscription.unsubscribe()}}return t.\u0275fac=function(e){hx()},t.\u0275prov=Un({token:t,factory:t.\u0275fac}),t})();function im(t,n){return{\u0275kind:t,\u0275providers:n}}function Pw(t){return[{provide:kw,multi:!0,useValue:t}]}function Wk(){const t=Zl(kl);return n=>{const e=t.get(_p);if(n!==e.components[0])return;const i=t.get(Gc),T=t.get(Yk);1===t.get(Ow)&&i.initialNavigation(),t.get($k,null,Ji.Optional)?.setUpPreloading(),t.get(Iw,null,Ji.Optional)?.init(),i.resetRootComponentType(e.componentTypes[0]),T.closed||(T.next(),T.unsubscribe())}}const Yk=new no("",{factory:()=>new Q}),Ow=new no("",{providedIn:"root",factory:()=>1});const $k=new no("");function L7(t){return im(0,[{provide:$k,useExisting:S7},{provide:Hk,useExisting:t}])}const Zk=new no("ROUTER_FORROOT_GUARD"),R7=[S2,{provide:ek,useClass:aw},{provide:Gc,useFactory:Vk},e1,{provide:Ap,useFactory:function Gk(t){return t.routerState.root},deps:[Gc]},Mw];function F7(){return new bA("Router",Gc)}let Xk=(()=>{class t{constructor(e){}static forRoot(e,i){return{ngModule:t,providers:[R7,[],Pw(e),{provide:Zk,useFactory:j7,deps:[[Gc,new Kp,new fd]]},{provide:z_,useValue:i||{}},i?.useHash?{provide:C0,useClass:iO}:{provide:C0,useClass:GA},{provide:Iw,useFactory:()=>{const t=Zl(Gc),n=Zl(vL),e=Zl(z_);return e.scrollOffset&&n.setOffset(e.scrollOffset),new qk(t,n,e)}},i?.preloadingStrategy?L7(i.preloadingStrategy).\u0275providers:[],{provide:bA,multi:!0,useFactory:F7},i?.initialNavigation?V7(i):[],[{provide:Kk,useFactory:Wk},{provide:hA,multi:!0,useExisting:Kk}]]}}static forChild(e){return{ngModule:t,providers:[Pw(e)]}}}return t.\u0275fac=function(e){return new(e||t)(oo(Zk,8))},t.\u0275mod=za({type:t}),t.\u0275inj=Mr({imports:[bw]}),t})();function j7(t){return"guarded"}function V7(t){return["disabled"===t.initialNavigation?im(3,[{provide:Ky,multi:!0,useFactory:()=>{const n=Zl(Gc);return()=>{n.setUpLocationChangeListener()}}},{provide:Ow,useValue:2}]).\u0275providers:[],"enabledBlocking"===t.initialNavigation?im(2,[{provide:Ow,useValue:0},{provide:Ky,multi:!0,deps:[kl],useFactory:n=>{const e=n.get(nO,Promise.resolve());let i=!1;return()=>e.then(()=>new Promise(O=>{const X=n.get(Gc),le=n.get(Yk);(function T(O){n.get(Gc).events.pipe(Ju(le=>le instanceof M0||le instanceof E_||le instanceof ck),se(le=>le instanceof M0||le instanceof E_&&(0===le.code||1===le.code)&&null),Ju(le=>null!==le),Cc(1)).subscribe(()=>{O()})})(()=>{O(!0),i=!0}),X.afterPreactivation=()=>(O(!0),i||le.closed?Ca(void 0):le),X.initialNavigation()}))}}]).\u0275providers:[]]}const Kk=new no("");var Gu=Z(861),H7=Z(714),Jk=Z.n(H7),Rw="millisecond",am="second",sm="minute",lm="hour",Dp="day",H_="week",Md="month",rM="quarter",kp="year",um="date",iM="Invalid Date",$7=/^(\d{4})[-/]?(\d{1,2})?[-/]?(\d{0,2})[Tt\s]*(\d{1,2})?:?(\d{1,2})?:?(\d{1,2})?[.:]?(\d+)?$/,Z7=/\[([^\]]+)]|Y{1,4}|M{1,4}|D{1,2}|d{1,4}|H{1,2}|h{1,2}|a|A|m{1,2}|s{1,2}|Z{1,2}|SSS/g;const X7={name:"en",weekdays:"Sunday_Monday_Tuesday_Wednesday_Thursday_Friday_Saturday".split("_"),months:"January_February_March_April_May_June_July_August_September_October_November_December".split("_")};var Fw=function(n,e,i){var T=String(n);return!T||T.length>=e?n:""+Array(e+1-T.length).join(i)+n};const n9={s:Fw,z:function(n){var e=-n.utcOffset(),i=Math.abs(e),T=Math.floor(i/60),O=i%60;return(e<=0?"+":"-")+Fw(T,2,"0")+":"+Fw(O,2,"0")},m:function t(n,e){if(n.date()<e.date())return-t(e,n);var i=12*(e.year()-n.year())+(e.month()-n.month()),T=n.clone().add(i,Md),O=e-T<0,X=n.clone().add(i+(O?-1:1),Md);return+(-(i+(e-T)/(O?T-X:X-T))||0)},a:function(n){return n<0?Math.ceil(n)||0:Math.floor(n)},p:function(n){return{M:Md,y:kp,w:H_,d:Dp,D:um,h:lm,m:sm,s:am,ms:Rw,Q:rM}[n]||String(n||"").toLowerCase().replace(/s$/,"")},u:function(n){return void 0===n}};var a1="en",E0={};E0[a1]=X7;var Nw=function(n){return n instanceof G_},q_=function t(n,e,i){var T;if(!n)return a1;if("string"==typeof n){var O=n.toLowerCase();E0[O]&&(T=O),e&&(E0[O]=e,T=O);var X=n.split("-");if(!T&&X.length>1)return t(X[0])}else{var le=n.name;E0[le]=n,T=le}return!i&&T&&(a1=T),T||!i&&a1},Bc=function(n,e){if(Nw(n))return n.clone();var i="object"==typeof e?e:{};return i.date=n,i.args=arguments,new G_(i)},au=n9;au.l=q_,au.i=Nw,au.w=function(n,e){return Bc(n,{locale:e.$L,utc:e.$u,x:e.$x,$offset:e.$offset})};var G_=function(){function t(e){this.$L=q_(e.locale,null,!0),this.parse(e)}var n=t.prototype;return n.parse=function(i){this.$d=function(n){var e=n.date,i=n.utc;if(null===e)return new Date(NaN);if(au.u(e))return new Date;if(e instanceof Date)return new Date(e);if("string"==typeof e&&!/Z$/i.test(e)){var T=e.match($7);if(T){var O=T[2]-1||0,X=(T[7]||"0").substring(0,3);return i?new Date(Date.UTC(T[1],O,T[3]||1,T[4]||0,T[5]||0,T[6]||0,X)):new Date(T[1],O,T[3]||1,T[4]||0,T[5]||0,T[6]||0,X)}}return new Date(e)}(i),this.$x=i.x||{},this.init()},n.init=function(){var i=this.$d;this.$y=i.getFullYear(),this.$M=i.getMonth(),this.$D=i.getDate(),this.$W=i.getDay(),this.$H=i.getHours(),this.$m=i.getMinutes(),this.$s=i.getSeconds(),this.$ms=i.getMilliseconds()},n.$utils=function(){return au},n.isValid=function(){return this.$d.toString()!==iM},n.isSame=function(i,T){var O=Bc(i);return this.startOf(T)<=O&&O<=this.endOf(T)},n.isAfter=function(i,T){return Bc(i)<this.startOf(T)},n.isBefore=function(i,T){return this.endOf(T)<Bc(i)},n.$g=function(i,T,O){return au.u(i)?this[T]:this.set(O,i)},n.unix=function(){return Math.floor(this.valueOf()/1e3)},n.valueOf=function(){return this.$d.getTime()},n.startOf=function(i,T){var O=this,X=!!au.u(T)||T,le=au.p(i),ve=function(rr,dr){var pr=au.w(O.$u?Date.UTC(O.$y,dr,rr):new Date(O.$y,dr,rr),O);return X?pr:pr.endOf(Dp)},De=function(rr,dr){return au.w(O.toDate()[rr].apply(O.toDate("s"),(X?[0,0,0,0]:[23,59,59,999]).slice(dr)),O)},He=this.$W,Ke=this.$M,pt=this.$D,bt="set"+(this.$u?"UTC":"");switch(le){case kp:return X?ve(1,0):ve(31,11);case Md:return X?ve(1,Ke):ve(0,Ke+1);case H_:var rn=this.$locale().weekStart||0,kn=(He<rn?He+7:He)-rn;return ve(X?pt-kn:pt+(6-kn),Ke);case Dp:case um:return De(bt+"Hours",0);case lm:return De(bt+"Minutes",1);case sm:return De(bt+"Seconds",2);case am:return De(bt+"Milliseconds",3);default:return this.clone()}},n.endOf=function(i){return this.startOf(i,!1)},n.$set=function(i,T){var O,X=au.p(i),le="set"+(this.$u?"UTC":""),ve=(O={},O[Dp]=le+"Date",O[um]=le+"Date",O[Md]=le+"Month",O[kp]=le+"FullYear",O[lm]=le+"Hours",O[sm]=le+"Minutes",O[am]=le+"Seconds",O[Rw]=le+"Milliseconds",O)[X],De=X===Dp?this.$D+(T-this.$W):T;if(X===Md||X===kp){var He=this.clone().set(um,1);He.$d[ve](De),He.init(),this.$d=He.set(um,Math.min(this.$D,He.daysInMonth())).$d}else ve&&this.$d[ve](De);return this.init(),this},n.set=function(i,T){return this.clone().$set(i,T)},n.get=function(i){return this[au.p(i)]()},n.add=function(i,T){var X,O=this;i=Number(i);var le=au.p(T),ve=function(pt){var bt=Bc(O);return au.w(bt.date(bt.date()+Math.round(pt*i)),O)};if(le===Md)return this.set(Md,this.$M+i);if(le===kp)return this.set(kp,this.$y+i);if(le===Dp)return ve(1);if(le===H_)return ve(7);var De=(X={},X[sm]=6e4,X[lm]=36e5,X[am]=1e3,X)[le]||1,He=this.$d.getTime()+i*De;return au.w(He,this)},n.subtract=function(i,T){return this.add(-1*i,T)},n.format=function(i){var T=this,O=this.$locale();if(!this.isValid())return O.invalidDate||iM;var X=i||"YYYY-MM-DDTHH:mm:ssZ",le=au.z(this),ve=this.$H,De=this.$m,He=this.$M,Ke=O.weekdays,pt=O.months,rn=function(pr,qr,ri,Ui){return pr&&(pr[qr]||pr(T,X))||ri[qr].slice(0,Ui)},kn=function(pr){return au.s(ve%12||12,pr,"0")},Wn=O.meridiem||function(dr,pr,qr){var ri=dr<12?"AM":"PM";return qr?ri.toLowerCase():ri},rr={YY:String(this.$y).slice(-2),YYYY:this.$y,M:He+1,MM:au.s(He+1,2,"0"),MMM:rn(O.monthsShort,He,pt,3),MMMM:rn(pt,He),D:this.$D,DD:au.s(this.$D,2,"0"),d:String(this.$W),dd:rn(O.weekdaysMin,this.$W,Ke,2),ddd:rn(O.weekdaysShort,this.$W,Ke,3),dddd:Ke[this.$W],H:String(ve),HH:au.s(ve,2,"0"),h:kn(1),hh:kn(2),a:Wn(ve,De,!0),A:Wn(ve,De,!1),m:String(De),mm:au.s(De,2,"0"),s:String(this.$s),ss:au.s(this.$s,2,"0"),SSS:au.s(this.$ms,3,"0"),Z:le};return X.replace(Z7,function(dr,pr){return pr||rr[dr]||le.replace(":","")})},n.utcOffset=function(){return 15*-Math.round(this.$d.getTimezoneOffset()/15)},n.diff=function(i,T,O){var X,le=au.p(T),ve=Bc(i),De=6e4*(ve.utcOffset()-this.utcOffset()),He=this-ve,Ke=au.m(this,ve);return Ke=(X={},X[kp]=Ke/12,X[Md]=Ke,X[rM]=Ke/3,X[H_]=(He-De)/6048e5,X[Dp]=(He-De)/864e5,X[lm]=He/36e5,X[sm]=He/6e4,X[am]=He/1e3,X)[le]||He,O?Ke:au.a(Ke)},n.daysInMonth=function(){return this.endOf(Md).$D},n.$locale=function(){return E0[this.$L]},n.locale=function(i,T){if(!i)return this.$L;var O=this.clone(),X=q_(i,T,!0);return X&&(O.$L=X),O},n.clone=function(){return au.w(this.$d,this)},n.toDate=function(){return new Date(this.valueOf())},n.toJSON=function(){return this.isValid()?this.toISOString():null},n.toISOString=function(){return this.$d.toISOString()},n.toString=function(){return this.$d.toUTCString()},t}(),oM=G_.prototype;Bc.prototype=oM,[["$ms",Rw],["$s",am],["$m",sm],["$H",lm],["$W",Dp],["$M",Md],["$y",kp],["$D",um]].forEach(function(t){oM[t[1]]=function(n){return this.$g(n,t[0],t[1])}}),Bc.extend=function(t,n){return t.$i||(t(n,G_,Bc),t.$i=!0),Bc},Bc.locale=q_,Bc.isDayjs=Nw,Bc.unix=function(t){return Bc(1e3*t)},Bc.en=E0[a1],Bc.Ls=E0,Bc.p={};const th=Bc;var cm=Z(738),o9=Z(942),a9=Z.n(o9),s9=Z(28),aM=Z.n(s9),u9={LTS:"h:mm:ss A",LT:"h:mm A",L:"MM/DD/YYYY",LL:"MMMM D, YYYY",LLL:"MMMM D, YYYY h:mm A",LLLL:"dddd, MMMM D, YYYY h:mm A"},f9=/(\[[^[]*\])|([-_:/.,()\s]+)|(A|a|YYYY|YY?|MM?M?M?|Do|DD?|hh?|HH?|mm?|ss?|S{1,3}|z|ZZ?)/g,W_=/\d\d/,nh=/\d\d?/,s1=/\d*[^-_:/,()\s\d]+/,Mp={},sM=function(n){return(n=+n)+(n>68?1900:2e3)},Mf=function(n){return function(e){this[n]=+e}},lM=[/[+-]\d\d:?(\d\d)?|Z/,function(t){(this.zone||(this.zone={})).offset=function v9(t){if(!t||"Z"===t)return 0;var n=t.match(/([+-]|\d\d)/g),e=60*n[1]+(+n[2]||0);return 0===e?0:"+"===n[0]?-e:e}(t)}],Bw=function(n){var e=Mp[n];return e&&(e.indexOf?e:e.s.concat(e.f))},uM=function(n,e){var i,O=Mp.meridiem;if(O){for(var X=1;X<=24;X+=1)if(n.indexOf(O(X,0,e))>-1){i=X>12;break}}else i=n===(e?"pm":"PM");return i},y9={A:[s1,function(t){this.afternoon=uM(t,!1)}],a:[s1,function(t){this.afternoon=uM(t,!0)}],S:[/\d/,function(t){this.milliseconds=100*+t}],SS:[W_,function(t){this.milliseconds=10*+t}],SSS:[/\d{3}/,function(t){this.milliseconds=+t}],s:[nh,Mf("seconds")],ss:[nh,Mf("seconds")],m:[nh,Mf("minutes")],mm:[nh,Mf("minutes")],H:[nh,Mf("hours")],h:[nh,Mf("hours")],HH:[nh,Mf("hours")],hh:[nh,Mf("hours")],D:[nh,Mf("day")],DD:[W_,Mf("day")],Do:[s1,function(t){var e=Mp.ordinal,i=t.match(/\d+/);if(this.day=i[0],e)for(var T=1;T<=31;T+=1)e(T).replace(/\[|\]/g,"")===t&&(this.day=T)}],M:[nh,Mf("month")],MM:[W_,Mf("month")],MMM:[s1,function(t){var n=Bw("months"),i=(Bw("monthsShort")||n.map(function(T){return T.slice(0,3)})).indexOf(t)+1;if(i<1)throw new Error;this.month=i%12||i}],MMMM:[s1,function(t){var e=Bw("months").indexOf(t)+1;if(e<1)throw new Error;this.month=e%12||e}],Y:[/[+-]?\d+/,Mf("year")],YY:[W_,function(t){this.year=sM(t)}],YYYY:[/\d{4}/,Mf("year")],Z:lM,ZZ:lM};const cM=function(t,n,e){e.p.customParseFormat=!0,t&&t.parseTwoDigitYear&&(sM=t.parseTwoDigitYear);var i=n.prototype,T=i.parse;i.parse=function(O){var X=O.date,le=O.utc,ve=O.args;this.$u=le;var De=ve[1];if("string"==typeof De){var He=!0===ve[2],Ke=!0===ve[3],pt=He||Ke,bt=ve[2];Ke&&(bt=ve[2]),Mp=this.$locale(),!He&&bt&&(Mp=e.Ls[bt]),this.$d=function(n,e,i){try{if(["x","X"].indexOf(e)>-1)return new Date(("X"===e?1e3:1)*n);var O=function b9(t){t=function(n,e){return n.replace(/(\[[^\]]+])|(LTS?|l{1,4}|L{1,4})/g,function(i,T,O){var X=O&&O.toUpperCase();return T||e[O]||u9[O]||function(n){return n.replace(/(\[[^\]]+])|(MMMM|MM|DD|dddd)/g,function(e,i,T){return i||T.slice(1)})}(e[X])})}(t,Mp&&Mp.formats);for(var n=t.match(f9),e=n.length,i=0;i<e;i+=1){var T=n[i],O=y9[T],le=O&&O[1];n[i]=le?{regex:O&&O[0],parser:le}:T.replace(/^\[|\]$/g,"")}return function(ve){for(var De={},He=0,Ke=0;He<e;He+=1){var pt=n[He];if("string"==typeof pt)Ke+=pt.length;else{var bt=pt.regex,rn=pt.parser,kn=ve.slice(Ke),rr=bt.exec(kn)[0];rn.call(De,rr),ve=ve.replace(rr,"")}}return function _9(t){var n=t.afternoon;if(void 0!==n){var e=t.hours;n?e<12&&(t.hours+=12):12===e&&(t.hours=0),delete t.afternoon}}(De),De}}(e)(n),X=O.year,le=O.month,ve=O.day,De=O.hours,He=O.minutes,Ke=O.seconds,pt=O.milliseconds,bt=O.zone,rn=new Date,kn=ve||(X||le?1:rn.getDate()),Wn=X||rn.getFullYear(),rr=0;X&&!le||(rr=le>0?le-1:rn.getMonth());var dr=De||0,pr=He||0,qr=Ke||0,ri=pt||0;return bt?new Date(Date.UTC(Wn,rr,kn,dr,pr,qr,ri+60*bt.offset*1e3)):i?new Date(Date.UTC(Wn,rr,kn,dr,pr,qr,ri)):new Date(Wn,rr,kn,dr,pr,qr,ri)}catch{return new Date("")}}(X,De,le),this.init(),bt&&!0!==bt&&(this.$L=this.locale(bt).$L),pt&&X!=this.format(De)&&(this.$d=new Date("")),Mp={}}else if(De instanceof Array)for(var rn=De.length,kn=1;kn<=rn;kn+=1){ve[1]=De[kn-1];var Wn=e.apply(this,ve);if(Wn.isValid()){this.$d=Wn.$d,this.$L=Wn.$L,this.init();break}kn===rn&&(this.$d=new Date(""))}else T.call(this,O)}};var w9=Z(990),T9=Z.n(w9),zw=function(t,n){return(zw=Object.setPrototypeOf||{__proto__:[]}instanceof Array&&function(e,i){e.__proto__=i}||function(e,i){for(var T in i)i.hasOwnProperty(T)&&(e[T]=i[T])})(t,n)};function jw(t,n){function e(){this.constructor=t}zw(t,n),t.prototype=null===n?Object.create(n):(e.prototype=n.prototype,new e)}function Gi(t){var n="function"==typeof Symbol&&t[Symbol.iterator],e=0;return n?n.call(t):{next:function(){return t&&e>=t.length&&(t=void 0),{value:t&&t[e++],done:!t}}}}function Y_(t,n){var e="function"==typeof Symbol&&t[Symbol.iterator];if(!e)return t;var T,X,i=e.call(t),O=[];try{for(;(void 0===n||n-- >0)&&!(T=i.next()).done;)O.push(T.value)}catch(le){X={error:le}}finally{try{T&&!T.done&&(e=i.return)&&e.call(i)}finally{if(X)throw X.error}}return O}function fM(){for(var t=[],n=0;n<arguments.length;n++)t=t.concat(Y_(arguments[n]));return t}var C9=function(){function t(){}return t.prototype.next=function(){return{done:!0,value:null}},t}(),dM=function(){function t(){}return t.prototype[Symbol.iterator]=function(){return new C9},t}(),A9=function(){function t(){this.index=0}return t.prototype.next=function(){return{done:!1,value:this.index++}},t}(),Vw=function(){function t(){}return t.prototype[Symbol.iterator]=function(){return new A9},t}(),D9=function(){function t(n){this.iterators=n}return t.prototype.next=function(){if(0===this.iterators.length)return{done:!0,value:[]};var X,le,n=[];try{for(var e=Gi(this.iterators),i=e.next();!i.done;i=e.next()){var O=i.value.next();if(O.done)return{done:!0,value:[]};n.push(O.value)}}catch(ve){X={error:ve}}finally{try{i&&!i.done&&(le=e.return)&&le.call(e)}finally{if(X)throw X.error}}return{done:!1,value:n}},t}(),l1=function(){function t(n){this.iterables=n}return t.prototype[Symbol.iterator]=function(){var O,X,n=[];try{for(var e=Gi(this.iterables),i=e.next();!i.done;i=e.next())n.push(i.value[Symbol.iterator]())}catch(le){O={error:le}}finally{try{i&&!i.done&&(X=e.return)&&X.call(e)}finally{if(O)throw O.error}}return new D9(n)},t}(),k9=function(){function t(n,e){this.index=0,this.iterator=n,this.selector=e}return t.prototype.next=function(){var n=this.iterator.next();return n.done?{done:!0}:{done:!1,value:this.selector(n.value,this.index++)}},t}(),Wc=function(){function t(n,e){this.iterable=n,this.selector=e}return t.prototype[Symbol.iterator]=function(){var n=this.iterable[Symbol.iterator]();return new k9(n,this.selector)},t}(),M9=function(){function t(n,e){this.index=0,this.iterator=n,this.selector=e,this.outputIterator=null}return t.prototype.next=function(){for(;;){if(null===this.outputIterator){var n=this.iterator.next();if(n.done)return{done:!0};var e=this.selector(n.value,this.index++);this.outputIterator=e[Symbol.iterator]()}var i=this.outputIterator.next();if(!i.done)return i;this.outputIterator=null}},t}(),hM=function(){function t(n,e){this.iterable=n,this.selector=e}return t.prototype[Symbol.iterator]=function(){var n=this.iterable[Symbol.iterator]();return new M9(n,this.selector)},t}(),E9=function(){function t(n,e){this.childIterator=n,this.numElements=e}return t.prototype.next=function(){return this.numElements<=0?{done:!0}:(--this.numElements,this.childIterator.next())},t}(),fm=function(){function t(n,e){this.childIterable=n,this.numElements=e}return t.prototype[Symbol.iterator]=function(){var n=this.childIterable[Symbol.iterator]();return new E9(n,this.numElements)},t}(),S9=function(){function t(n,e){this.done=!1,this.childIterator=n,this.predicate=e}return t.prototype.next=function(){if(!this.done){var n=this.childIterator.next();if(n.done)this.done=!0;else{if(this.predicate(n.value))return n;this.done=!0}}return{done:!0}},t}(),ed=function(){function t(n,e){this.childIterable=n,this.predicate=e}return t.prototype[Symbol.iterator]=function(){var n=this.childIterable[Symbol.iterator]();return new S9(n,this.predicate)},t}(),I9=function(){function t(n,e){this.childIterator=n,this.predicate=e}return t.prototype.next=function(){for(;;){var n=this.childIterator.next();if(n.done||this.predicate(n.value))return n}},t}(),dm=function(){function t(n,e){this.childIterable=n,this.predicate=e}return t.prototype[Symbol.iterator]=function(){var n=this.childIterable[Symbol.iterator]();return new I9(n,this.predicate)},t}(),P9=function(){function t(n){this.curIterator=null,this.iterables=n,this.iterator=n[Symbol.iterator](),this.moveToNextIterable()}return t.prototype.moveToNextIterable=function(){var n=this.iterator.next();this.curIterator=n.done?null:n.value[Symbol.iterator]()},t.prototype.next=function(){for(;;){if(null==this.curIterator)return{done:!0};var n=this.curIterator.next();if(!n.done)return n;this.moveToNextIterable()}},t}(),$_=function(){function t(n){this.iterables=n}return t.prototype[Symbol.iterator]=function(){return new P9(this.iterables)},t}(),O9=function(){function t(n,e,i){this.iterable=n,this.period=e,this.whichIndex=i}return t.prototype.next=function(){this.iterator||(this.iterator=this.iterable[Symbol.iterator]());for(var n=[],e=0;e<this.period;++e){var i=this.iterator.next();if(i.done)break;n.push(i.value)}if(0===n.length)return{done:!0};var T=new Fs({pairs:n});return{value:[this.whichIndex===I0.Start?T.getIndex().first():T.getIndex().last(),T],done:!1}},t}(),L9=function(){function t(n,e,i){this.iterable=n,this.period=e,this.whichIndex=i}return t.prototype[Symbol.iterator]=function(){return new O9(this.iterable,this.period,this.whichIndex)},t}(),Z_=function(){function t(n){this.index=0,this.arr=n}return t.prototype.next=function(){return this.index<this.arr.length?{done:!1,value:this.arr[this.index++]}:{done:!0}},t}(),hm=function(){function t(n){this.iterable=n}return t.prototype[Symbol.iterator]=function(){var O,X,n=[];try{for(var e=Gi(this.iterable),i=e.next();!i.done;i=e.next())n.push(i.value)}catch(le){O={error:le}}finally{try{i&&!i.done&&(X=e.return)&&X.call(e)}finally{if(O)throw O.error}}return n.reverse(),new Z_(n)},t}(),R9=function(){function t(n,e){this.iterators=n.map(function(i){return i[Symbol.iterator]()}),this.zipper=e}return t.prototype.next=function(){var n=this.iterators.map(function(De){return De.next()});try{for(var e=Gi(n),i=e.next();!i.done;i=e.next())if(i.value.done)return{done:!0}}catch(De){le={error:De}}finally{try{i&&!i.done&&(ve=e.return)&&ve.call(e)}finally{if(le)throw le.error}}var le,ve,O=n.map(function(De){return De.value}),X=new Fs(O);return{done:!1,value:this.zipper(X)}},t}(),pM=function(){function t(n,e){this.iterables=n,this.zipper=e}return t.prototype[Symbol.iterator]=function(){return new R9(this.iterables,this.zipper)},t}(),F9=function(){function t(n,e){this.valuesAlreadySeen=new Set,this.iterator=n[Symbol.iterator](),this.selector=e}return t.prototype.next=function(){for(;;){var n=this.iterator.next();if(n.done)return{done:!0};var e;if(e=this.selector?this.selector(n.value):n.value,!this.valuesAlreadySeen.has(e))return this.valuesAlreadySeen.add(e),{done:!1,value:n.value}}},t}(),X_=function(){function t(n,e){this.iterable=n,this.selector=e}return t.prototype[Symbol.iterator]=function(){return new F9(this.iterable,this.selector)},t}(),N9=function(){function t(n,e,i){this.iterable=n,this.period=e,this.whichIndex=i}return t.prototype.next=function(){if(this.curWindow){if(this.curWindow.shift(),(e=this.iterator.next()).done)return{done:!0};this.curWindow.push(e.value)}else{this.curWindow=[],this.iterator=this.iterable[Symbol.iterator]();for(var n=0;n<this.period;++n){var e;if((e=this.iterator.next()).done)return{done:!0};this.curWindow.push(e.value)}}var i=new Fs({pairs:this.curWindow});return{value:[this.whichIndex===I0.Start?i.getIndex().first():i.getIndex().last(),i],done:!1}},t}(),B9=function(){function t(n,e,i){this.iterable=n,this.period=e,this.whichIndex=i}return t.prototype[Symbol.iterator]=function(){return new N9(this.iterable,this.period,this.whichIndex)},t}(),z9=function(){function t(n,e){this.iterator=n[Symbol.iterator](),this.nextValue=this.iterator.next(),this.comparer=e}return t.prototype.next=function(){if(this.nextValue.done)return{done:!0};for(var n=[this.nextValue.value],e=this.nextValue.value;this.nextValue=this.iterator.next(),!this.nextValue.done;){if(!this.comparer(e[1],this.nextValue.value[1])){e=this.nextValue.value;break}n.push(this.nextValue.value),e=this.nextValue.value}return{value:new Fs({pairs:n}),done:!1}},t}(),j9=function(){function t(n,e){this.iterable=n,this.comparer=e}return t.prototype[Symbol.iterator]=function(){return new z9(this.iterable,this.comparer)},t}(),td=(()=>{return(t=td||(td={}))[t.Ascending=0]="Ascending",t[t.Descending=1]="Descending",td;var t})(),V9=function(){function t(n,e){this.values=n,this.sortSpec=e,this.keys=[]}return t.prototype.genKeys=function(){var O,X;if(!(this.keys.length>0))try{for(var e=Gi(this.values),i=e.next();!i.done;i=e.next())this.keys.push(this.sortSpec.selector(i.value,0))}catch(le){O={error:le}}finally{try{i&&!i.done&&(X=e.return)&&X.call(e)}finally{if(O)throw O.error}}},t.prototype.compare=function(n,e){this.genKeys();var i=this.keys[n],T=this.keys[e],O=-1;return i===T?O=0:i>T&&(O=1),this.sortSpec.direction===td.Descending?-O:O},t}(),K_=function(){function t(n,e){this.iterable=n,this.sortSpec=e}return t.prototype[Symbol.iterator]=function(){var n=[],e=[],i=0;try{for(var T=Gi(this.iterable),O=T.next();!O.done;O=T.next()){var X=O.value;n.push(i),e.push(X),++i}}catch(ri){kn={error:ri}}finally{try{O&&!O.done&&(Wn=T.return)&&Wn.call(T)}finally{if(kn)throw kn.error}}var le=[];try{for(var ve=Gi(this.sortSpec),De=ve.next();!De.done;De=ve.next())le.push(new V9(e,De.value))}catch(ri){rr={error:ri}}finally{try{De&&!De.done&&(dr=ve.return)&&dr.call(ve)}finally{if(rr)throw rr.error}}le[0].genKeys(),n.sort(function(ri,Ui){try{for(var $i=Gi(le),to=$i.next();!to.done;to=$i.next()){var Ro=to.value.compare(ri,Ui);if(0!==Ro)return Ro}}catch(Yo){Do={error:Yo}}finally{try{to&&!to.done&&(uo=$i.return)&&uo.call($i)}finally{if(Do)throw Do.error}}return 0;var Do,uo});var kn,Wn,rr,dr,pr,qr,Ke=[];try{for(var pt=Gi(n),bt=pt.next();!bt.done;bt=pt.next())Ke.push(e[bt.value])}catch(ri){pr={error:ri}}finally{try{bt&&!bt.done&&(qr=pt.return)&&qr.call(pt)}finally{if(pr)throw pr.error}}return new Z_(Ke)},t}(),U9=function(){function t(n,e){this.iterator=n,this.extractIndex=e}return t.prototype.next=function(){var n=this.iterator.next();return n.done?n:{done:!1,value:n.value[this.extractIndex]}},t}(),J_=function(){function t(n,e){this.arrayIterable=n,this.extractIndex=e}return t.prototype[Symbol.iterator]=function(){var n=this.arrayIterable[Symbol.iterator]();return new U9(n,this.extractIndex)},t}(),H9=function(){function t(n,e){this.iterator=n,this.numValues=e}return t.prototype.next=function(){for(;--this.numValues>=0;){var n=this.iterator.next();if(n.done)return n}return this.iterator.next()},t}(),pm=function(){function t(n,e){this.iterable=n,this.numValues=e}return t.prototype[Symbol.iterator]=function(){var n=this.iterable[Symbol.iterator]();return new H9(n,this.numValues)},t}(),q9=function(){function t(n,e){this.doneSkipping=!1,this.childIterator=n,this.predicate=e}return t.prototype.next=function(){for(;;){var n=this.childIterator.next();if(n.done)return n;if(this.doneSkipping||!this.predicate(n.value))return this.doneSkipping=!0,n}},t}(),nd=function(){function t(n,e){this.childIterable=n,this.predicate=e}return t.prototype[Symbol.iterator]=function(){var n=this.childIterable[Symbol.iterator]();return new q9(n,this.predicate)},t}(),G9=function(){function t(n,e,i){this.columnNames=n,this.iterable=e,this.period=i}return t.prototype.next=function(){this.iterator||(this.iterator=this.iterable[Symbol.iterator]());for(var n=[],e=0;e<this.period;++e){var i=this.iterator.next();if(i.done)break;n.push(i.value)}return 0===n.length?{done:!0}:{value:new su({columnNames:this.columnNames,pairs:n}),done:!1}},t}(),W9=function(){function t(n,e,i){this.columnNames=n,this.iterable=e,this.period=i}return t.prototype[Symbol.iterator]=function(){return new G9(this.columnNames,this.iterable,this.period)},t}(),Y9=function(){function t(n,e){this.index=0,this.columnNames=Array.from(n),this.rowsIterator=e[Symbol.iterator]()}return t.prototype.next=function(){var n=this.rowsIterator.next();if(n.done)return{done:!0};for(var e=n.value,i={},T=0;T<this.columnNames.length;++T)i[this.columnNames[T]]=e[T];return{done:!1,value:i}},t}(),gM=function(){function t(n,e){this.columnNames=n,this.rows=e}return t.prototype[Symbol.iterator]=function(){return new Y9(this.columnNames,this.rows)},t}(),$9=function(){function t(n,e,i){this.columnNames=n,this.iterable=e,this.period=i}return t.prototype.next=function(){if(this.curWindow){if(this.curWindow.shift(),(e=this.iterator.next()).done)return{done:!0};this.curWindow.push(e.value)}else{this.curWindow=[],this.iterator=this.iterable[Symbol.iterator]();for(var n=0;n<this.period;++n){var e;if((e=this.iterator.next()).done)return{done:!0};this.curWindow.push(e.value)}}return{value:new su({columnNames:this.columnNames,pairs:this.curWindow}),done:!1}},t}(),Z9=function(){function t(n,e,i){this.columnNames=n,this.iterable=e,this.period=i}return t.prototype[Symbol.iterator]=function(){return new $9(this.columnNames,this.iterable,this.period)},t}(),X9=function(){function t(n,e,i){this.columnNames=n,this.iterator=e[Symbol.iterator](),this.nextValue=this.iterator.next(),this.comparer=i}return t.prototype.next=function(){if(this.nextValue.done)return{done:!0};for(var n=[this.nextValue.value],e=this.nextValue.value;this.nextValue=this.iterator.next(),!this.nextValue.done;){if(!this.comparer(e[1],this.nextValue.value[1])){e=this.nextValue.value;break}n.push(this.nextValue.value),e=this.nextValue.value}return{value:new su({columnNames:this.columnNames,pairs:n}),done:!1}},t}(),K9=function(){function t(n,e,i){this.columnNames=n,this.iterable=e,this.comparer=i}return t.prototype[Symbol.iterator]=function(){return new X9(this.columnNames,this.iterable,this.comparer)},t}(),J9=function(){function t(n,e){this.repetition=0,this.iterator=n[Symbol.iterator](),this.count=e,this.result=this.iterator.next()}return t.prototype.next=function(){return 0==this.count?{done:!0}:(this.repetition==this.count&&(this.result=this.iterator.next(),this.repetition=0),this.repetition+=1,this.result.done?{done:!0}:{done:!1,value:this.result.value})},t}(),Q9=function(){function t(n,e){this.iterable=n,this.count=e}return t.prototype[Symbol.iterator]=function(){return new J9(this.iterable,this.count)},t}(),eN=function(){function t(n,e){this.count=0,this.repetition=0,this.firstIteration=!0,this.iterable=n,this.iterator=n[Symbol.iterator](),this.count=e}return t.prototype.next=function(){var n=this.iterator.next();return this.firstIteration&&n.done?{done:!0}:(this.firstIteration=!1,n.done&&(this.repetition+=1,this.iterator=this.iterable[Symbol.iterator](),n=this.iterator.next()),this.repetition<this.count?{done:!1,value:n.value}:{done:!0})},t}(),tN=function(){function t(n,e){this.iterable=n,this.count=e}return t.prototype[Symbol.iterator]=function(){return new eN(this.iterable,this.count)},t}(),nN=function(){function t(n){this.iteratorIndex=0,this.iterators=n.map(function(e){return e[Symbol.iterator]()})}return t.prototype.next=function(){if(this.iterators.length>0){for(var n=this.iterators[this.iteratorIndex].next();n.done;){if(this.iteratorIndex+=1,!(this.iteratorIndex<this.iterators.length))return{done:!0};n=this.iterators[this.iteratorIndex].next()}return{done:!1,value:n.value}}return{done:!0}},t}(),rN=function(){function t(n){this.iterables=n}return t.prototype[Symbol.iterator]=function(){return new nN(this.iterables)},t}(),iN=function(){function t(n,e){this.columnNamesIterator=null,this.values=n,this.considerAllRows=e}return t.prototype.next=function(){if(null===this.columnNamesIterator)if(this.considerAllRows){var n={};try{for(var e=Gi(this.values),i=e.next();!i.done;i=e.next()){var T=i.value;try{for(var O=Gi(Object.keys(T)),X=O.next();!X.done;X=O.next())n[X.value]=!0}catch(rn){pt={error:rn}}finally{try{X&&!X.done&&(bt=O.return)&&bt.call(O)}finally{if(pt)throw pt.error}}}}catch(rn){He={error:rn}}finally{try{i&&!i.done&&(Ke=e.return)&&Ke.call(e)}finally{if(He)throw He.error}}this.columnNamesIterator=new Z_(Object.keys(n))}else{var De=this.values[Symbol.iterator]().next();if(De.done)return{done:!0,value:""};this.columnNamesIterator=new Z_(Object.keys(De.value))}return this.columnNamesIterator.next();var He,Ke,pt,bt},t}(),mM=function(){function t(n,e){this.values=n,this.considerAllRows=e}return t.prototype[Symbol.iterator]=function(){return new iN(this.values,this.considerAllRows)},t}();function Uw(t,n){var ve,De,e={},i=[];try{for(var T=Gi(t),O=T.next();!O.done;O=T.next()){var X=O.value,le=n&&n(X)||X;e[le]||(e[le]=!0,i.push(X))}}catch(He){ve={error:He}}finally{try{O&&!O.done&&(De=T.return)&&De.call(T)}finally{if(ve)throw ve.error}}return i}function S0(t,n,e){var ve,De,i={};try{for(var T=Gi(t),O=T.next();!O.done;O=T.next()){var X=O.value;i[n(X)]=e(X)}}catch(He){ve={error:He}}finally{try{O&&!O.done&&(De=T.return)&&De.call(T)}finally{if(ve)throw ve.error}}return i}function vM(t){return void 0===t?"undefined":eu(t)?"number":el(t)?"string":t instanceof Date?"date":function aN(t){return(0,cm.ZP)(t).isBoolean}(t)?"boolean":"unsupported"}function dc(t){return(0,cm.ZP)(t).isObject&&!Hw(t)}function fo(t){return(0,cm.ZP)(t).isFunction}function el(t){return(0,cm.ZP)(t).isString}function Hw(t){return"[object Date]"===Object.prototype.toString.call(t)}function eu(t){return(0,cm.ZP)(t).isNumber}function tu(t){return(0,cm.ZP)(t).isArray}function qw(t){return void 0===t}var sN=function(){function t(n){this.iterable=n,this.index=0}return t.prototype.next=function(){return this.iterable._next(this.index++)},t}(),rd=function(){function t(n){this.iterator=n,this.cached=[]}return t.prototype[Symbol.iterator]=function(){return new sN(this)},t.prototype._next=function(n){if(n>=this.cached.length){var e=this.iterator.next();if(e.done)return{done:!0};this.cached.push(e.value)}return{done:!1,value:this.cached[n]}},t}(),su=function(){function t(n){if(this.configFn=null,this.content=null,this.indexedContent=null,n){var e=n;if(void 0!==e.getTypeCode){var i=e.getTypeCode();if("dataframe"===i||"series"===i)return void(void 0!==e.content?this.content=e.content:this.configFn=e.configFn)}fo(n)?this.configFn=n:this.content=t.isIterator(n)?t.initFromIterator(n):t.isIterable(n)?t.initFromIterable(n):t.initFromConfig(n)}else this.content=t.initEmpty()}return t.initFromIterator=function(n){return t.initFromIterable(new rd(n))},t.initFromIterable=function(n){var e=n[Symbol.iterator]().next(),i=e.done?[]:Object.keys(e.value);return{index:t.defaultCountIterable,values:n,pairs:new l1([t.defaultCountIterable,n]),isBaked:!0,columnNames:i,isCaseSensitive:!1}},t.initEmpty=function(){return{index:t.defaultEmptyIterable,values:t.defaultEmptyIterable,pairs:t.defaultEmptyIterable,isBaked:!0,columnNames:[],isCaseSensitive:!1}},t.initColumnNames=function(n,e){var i=[],T={},O=Array.from(n).map(function(dr){return dr.toString()});try{for(var X=Gi(O),le=X.next();!le.done;le=X.next()){var ve=le.value;void 0===T[De=void 0!==e&&e?ve:ve.toLowerCase()]?T[De]=1:T[De]+=1}}catch(dr){rn={error:dr}}finally{try{le&&!le.done&&(kn=X.return)&&kn.call(X)}finally{if(rn)throw rn.error}}var rn,kn,Wn,rr,He={};try{for(var Ke=Gi(O),pt=Ke.next();!pt.done;pt=Ke.next()){var De;if(ve=pt.value,T[De=void 0!==e&&e?ve:ve.toLowerCase()]>1){var bt=1;void 0!==He[De]&&(bt=He[De]),i.push(ve+"."+bt),He[De]=bt+1}else i.push(ve)}}catch(dr){Wn={error:dr}}finally{try{pt&&!pt.done&&(rr=Ke.return)&&rr.call(Ke)}finally{if(Wn)throw Wn.error}}return i},t.isIterator=function(n){return dc(n)&&fo(n.next)},t.isIterable=function(n){return tu(n)||dc(n)&&fo(n[Symbol.iterator])},t.checkIterable=function(n,e){if(!t.isIterable(n))throw new Error("Expected '"+e+"' field of DataFrame config object to be an array of values or an iterable of values.")},t.initFromConfig=function(n){var e,i,T,X,kn,Wn,O=!1;if(n.pairs&&(t.isIterator(n.pairs)?T=new rd(n.pairs):(t.checkIterable(n.pairs,"pairs"),T=n.pairs)),n.columns){var le=n.columns;if(t.isIterator(le)&&(le=new rd(le)),t.isIterable(le)){var ve=le;X=Array.from(ve).map(function(rr){return rr.name}),le=S0(ve,function(rr){return rr.name},function(rr){return rr.series})}else{if(!dc(le))throw new Error("Expected 'columns' member of 'config' parameter to DataFrame constructor to be an object with fields that define columns.");X=Object.keys(le)}var De=[];try{for(var He=Gi(X),Ke=He.next();!Ke.done;Ke=He.next()){var pt=Ke.value,bt=le[pt];t.isIterator(bt)?bt=new rd(bt):t.checkIterable(bt,pt),De.push(bt)}}catch(rr){kn={error:rr}}finally{try{Ke&&!Ke.done&&(Wn=He.return)&&Wn.call(He)}finally{if(kn)throw kn.error}}i=new gM(X,new l1(De))}else if(n.columnNames&&(X=t.isIterator(n.columnNames)?new rd(n.columnNames):n.columnNames,X=this.initColumnNames(X,n.caseSensitive)),n.rows){n.columnNames||(X=new Wc(new Vw,function(rr){return"Column."+rr.toString()}));var rn=void 0;t.isIterator(n.rows)?rn=new rd(n.rows):(t.checkIterable(n.rows,"rows"),rn=n.rows),i=new gM(X,rn)}else n.values?(t.isIterator(n.values)?i=new rd(n.values):(t.checkIterable(n.values,"values"),i=n.values),n.columnNames||(X=new mM(i,n.considerAllRows||!1))):T?(i=new J_(T,1),n.columnNames||(X=new mM(i,n.considerAllRows||!1))):(i=t.defaultEmptyIterable,n.columnNames||(X=t.defaultEmptyIterable));return n.index?t.isIterator(n.index)?e=new rd(n.index):(t.checkIterable(n.index,"index"),e=n.index):e=T?new J_(T,0):t.defaultCountIterable,T||(T=new l1([e,i])),void 0!==n.baked&&(O=n.baked),{index:e,values:i,pairs:T,isBaked:O,columnNames:X,isCaseSensitive:n.caseSensitive||!1}},t.prototype.lazyInit=function(){null===this.content&&null!==this.configFn&&(this.content=t.initFromConfig(this.configFn()))},t.prototype.getContent=function(){return this.lazyInit(),this.content},t.prototype.getRowByIndex=function(n){if(!this.indexedContent){this.indexedContent=new Map;try{for(var e=Gi(this.getContent().pairs),i=e.next();!i.done;i=e.next()){var T=i.value;this.indexedContent.set(T[0],T[1])}}catch(le){O={error:le}}finally{try{i&&!i.done&&(X=e.return)&&X.call(e)}finally{if(O)throw O.error}}}return this.indexedContent.get(n);var O,X},t.prototype[Symbol.iterator]=function(){return this.getContent().values[Symbol.iterator]()},t.prototype.getColumnNames=function(){return Array.from(this.getContent().columnNames)},t.prototype.getColumns=function(){var n=this;return new Fs(function(){return{values:n.getColumnNames().map(function(i){var T=n.getSeries(i).skipWhile(function(X){return null==X});return{name:i,type:vM(T.any()?T.first():void 0),series:T}})}})},t.prototype.isCaseSensitive=function(){return this.getContent().isCaseSensitive},t.prototype.cast=function(){return this},t.prototype.getIndex=function(){var n=this;return new bM(function(){return{values:n.getContent().index}})},t.prototype.setIndex=function(n){if(!el(n))throw new Error("Expected 'columnName' parameter to 'DataFrame.setIndex' to be a string that specifies the name of the column to set as the index for the dataframe.");return this.withIndex(this.getSeries(n))},t.prototype.withIndex=function(n){var e=this;return fo(n)?new t(function(){var i=e.getContent();return{columnNames:i.columnNames,values:i.values,index:e.deflate(n)}}):(t.checkIterable(n,"newIndex"),new t(function(){var i=e.getContent();return{columnNames:i.columnNames,values:i.values,index:n}}))},t.prototype.resetIndex=function(){var n=this;return new t(function(){var e=n.getContent();return{columnNames:e.columnNames,values:e.values}})},t.prototype.getSeries=function(n){var e=this;if(!el(n))throw new Error("Expected 'columnName' parameter to 'DataFrame.getSeries' function to be a string that specifies the name of the column to retreive.");return new Fs(function(){return{values:new Wc(e.getContent().values,function(i){return i[n]}),index:e.getContent().index}})},t.prototype.hasSeries=function(n){var X,le,e=n.toLowerCase();try{for(var i=Gi(this.getColumnNames()),T=i.next();!T.done;T=i.next())if(T.value.toLowerCase()===e)return!0}catch(ve){X={error:ve}}finally{try{T&&!T.done&&(le=i.return)&&le.call(i)}finally{if(X)throw X.error}}return!1},t.prototype.expectSeries=function(n){if(!this.hasSeries(n))throw new Error("Expected dataframe to contain series with column name: '"+n+"'.");return this.getSeries(n)},t.prototype.withSeries=function(n,e){var i=this;if(dc(n)){if(!qw(e))throw new Error("Expected 'series' parameter to 'DataFrame.withSeries' to not be set when 'columnNameOrSpec is an object.")}else{if(!el(n))throw new Error("Expected 'columnNameOrSpec' parameter to 'DataFrame.withSeries' function to be a string that specifies the column to set or replace.");if(!fo(e)&&!dc(e))throw new Error("Expected 'series' parameter to 'DataFrame.withSeries' to be a Series object or a function that takes a dataframe and produces a Series.")}if(dc(n)){var T=n,O=Object.keys(T),X=this;try{for(var le=Gi(O),ve=le.next();!ve.done;ve=le.next()){var De=ve.value;X=X.withSeries(De,T[De])}}catch(rn){pt={error:rn}}finally{try{ve&&!ve.done&&(bt=le.return)&&bt.call(le)}finally{if(pt)throw pt.error}}return X.cast()}var pt,bt,He=n;return this.none()?(fo(e)?e(this):e).inflate(function(rn){var kn={};return kn[He]=rn,kn}).cast():new t(function(){var kn=function oN(t,n,e){var le,ve,i=new Map;try{for(var T=Gi(t),O=T.next();!O.done;O=T.next()){var X=O.value;i.set(n(X),e(X))}}catch(De){le={error:De}}finally{try{O&&!O.done&&(ve=T.return)&&ve.call(T)}finally{if(le)throw le.error}}return i}((fo(e)?e(i):e).toPairs(),function(rr){return rr[0]},function(rr){return rr[1]});return{columnNames:Uw(i.getColumnNames().concat([He])),index:i.getContent().index,pairs:new Wc(i.getContent().pairs,function(rr){var dr=rr[0],qr=Object.assign({},rr[1]);return qr[He]=kn.get(dr),[dr,qr]})}})},t.merge=function(n){var e=!1,i=new Map;try{for(var T=Gi(n),O=T.next();!O.done;O=T.next()){var X=O.value;X.isCaseSensitive()&&(e=!0);try{for(var le=Gi(X.toPairs()),ve=le.next();!ve.done;ve=le.next()){var De=ve.value,He=De[0];if(i.has(He))i.set(He,Object.assign(i.get(He),De[1]));else{var Ke=Object.assign({},De[1]);i.set(He,Ke)}}}catch(pr){rr={error:pr}}finally{try{ve&&!ve.done&&(dr=le.return)&&dr.call(le)}finally{if(rr)throw rr.error}}}}catch(pr){kn={error:pr}}finally{try{O&&!O.done&&(Wn=T.return)&&Wn.call(T)}finally{if(kn)throw kn.error}}var kn,Wn,rr,dr,bt=Uw(Array.from(n).map(function(pr){return pr.getColumnNames()}).reduce(function(pr,qr){return pr.concat(qr)},[])),rn=Array.from(i.keys()).map(function(pr){return[pr,i.get(pr)]});return rn.sort(function(pr,qr){return pr[0]===qr[0]?0:pr[0]>qr[0]?1:-1}),new t({columnNames:bt,pairs:rn,caseSensitive:e})},t.prototype.merge=function(){for(var n=[],e=0;e<arguments.length;e++)n[e]=arguments[e];return t.merge([this].concat(n))},t.prototype.ensureSeries=function(n,e){if(dc(n)){if(!qw(e))throw new Error("Expected 'series' parameter to 'DataFrame.ensureSeries' to not be set when 'columnNameOrSpec is an object.")}else{if(!el(n))throw new Error("Expected 'columnNameOrSpec' parameter to 'DataFrame.ensureSeries' function to be a string that specifies the column to set or replace.");if(!fo(e)&&!dc(e))throw new Error("Expected 'series' parameter to 'DataFrame.ensureSeries' to be a Series object or a function that takes a dataframe and produces a Series.")}if(dc(n)){var i=n,T=Object.keys(n),O=this;try{for(var X=Gi(T),le=X.next();!le.done;le=X.next()){var ve=le.value;O=O.ensureSeries(ve,i[ve])}}catch(pt){He={error:pt}}finally{try{le&&!le.done&&(Ke=X.return)&&Ke.call(X)}finally{if(He)throw He.error}}return O}var He,Ke,De=n;return this.hasSeries(De)?this:this.withSeries(De,e)},t.prototype.subset=function(n){var e=this;if(!tu(n))throw new Error("Expected 'columnNames' parameter to 'DataFrame.subset' to be an array of column names to keep.");return new t(function(){var i=e.getContent();return{columnNames:n,index:i.index,values:new Wc(i.values,function(T){var De,He,O={};try{for(var X=Gi(n),le=X.next();!le.done;le=X.next()){var ve=le.value;O[ve]=T[ve]}}catch(Ke){De={error:Ke}}finally{try{le&&!le.done&&(He=X.return)&&He.call(X)}finally{if(De)throw De.error}}return O}),pairs:new Wc(i.pairs,function(T){var He,Ke,O={},X=T[1];try{for(var le=Gi(n),ve=le.next();!ve.done;ve=le.next()){var De=ve.value;O[De]=X[De]}}catch(pt){He={error:pt}}finally{try{ve&&!ve.done&&(Ke=le.return)&&Ke.call(le)}finally{if(He)throw He.error}}return[T[0],O]})}})},t.prototype.dropSeries=function(n){var e=this;if(!tu(n)){if(!el(n))throw new Error("'DataFrame.dropSeries' expected either a string or an array or strings.");n=[n]}return new t(function(){var ve,De,i=e.getContent(),T=[];try{for(var O=Gi(i.columnNames),X=O.next();!X.done;X=O.next()){var le=X.value;-1===n.indexOf(le)&&T.push(le)}}catch(He){ve={error:He}}finally{try{X&&!X.done&&(De=O.return)&&De.call(O)}finally{if(ve)throw ve.error}}return{columnNames:T,index:i.index,values:new Wc(i.values,function(He){var kn,Wn,Ke=Object.assign({},He);try{for(var pt=Gi(n),bt=pt.next();!bt.done;bt=pt.next())delete Ke[bt.value]}catch(rr){kn={error:rr}}finally{try{bt&&!bt.done&&(Wn=pt.return)&&Wn.call(pt)}finally{if(kn)throw kn.error}}return Ke}),pairs:new Wc(i.pairs,function(He){var kn,Wn,Ke=Object.assign({},He[1]);try{for(var pt=Gi(n),bt=pt.next();!bt.done;bt=pt.next())delete Ke[bt.value]}catch(rr){kn={error:rr}}finally{try{bt&&!bt.done&&(Wn=pt.return)&&Wn.call(pt)}finally{if(kn)throw kn.error}}return[He[0],Ke]})}})},t.prototype.reorderSeries=function(n){var X,le,e=this;if(!tu(n))throw new Error("Expected parameter 'columnNames' to 'DataFrame.reorderSeries' to be an array with column names.");try{for(var i=Gi(n),T=i.next();!T.done;T=i.next())if(!el(T.value))throw new Error("Expected parameter 'columnNames' to 'DataFrame.reorderSeries' to be an array with column names.")}catch(ve){X={error:ve}}finally{try{T&&!T.done&&(le=i.return)&&le.call(i)}finally{if(X)throw X.error}}return new t(function(){var ve=e.getContent();return{columnNames:n,index:ve.index,values:new Wc(ve.values,function(De){var rn,kn,He={};try{for(var Ke=Gi(n),pt=Ke.next();!pt.done;pt=Ke.next()){var bt=pt.value;He[bt]=De[bt]}}catch(Wn){rn={error:Wn}}finally{try{pt&&!pt.done&&(kn=Ke.return)&&kn.call(Ke)}finally{if(rn)throw rn.error}}return He}),pairs:new Wc(ve.pairs,function(De){var kn,Wn,He=De[1],Ke={};try{for(var pt=Gi(n),bt=pt.next();!bt.done;bt=pt.next()){var rn=bt.value;Ke[rn]=He[rn]}}catch(rr){kn={error:rr}}finally{try{bt&&!bt.done&&(Wn=pt.return)&&Wn.call(pt)}finally{if(kn)throw kn.error}}return[De[0],Ke]}),caseSensitive:ve.isCaseSensitive}})},t.prototype.bringToFront=function(n){var X,le,e=this;if(tu(n))try{for(var i=Gi(n),T=i.next();!T.done;T=i.next())if(!el(T.value))throw new Error("Expect 'columnOrColumns' parameter to 'DataFrame.bringToFront' function to specify a column or columns via a string or an array of strings.")}catch(ve){X={error:ve}}finally{try{T&&!T.done&&(le=i.return)&&le.call(i)}finally{if(X)throw X.error}}else{if(!el(n))throw new Error("Expect 'columnOrColumns' parameter to 'DataFrame.bringToFront' function to specify a column or columns via a string or an array of strings.");n=[n]}return new t(function(){var ve=e.getContent(),De=Array.from(ve.columnNames),He=[];try{for(var Ke=Gi(n),pt=Ke.next();!pt.done;pt=Ke.next()){var bt=pt.value;-1!==De.indexOf(bt)&&He.push(bt)}}catch(Ui){dr={error:Ui}}finally{try{pt&&!pt.done&&(pr=Ke.return)&&pr.call(Ke)}finally{if(dr)throw dr.error}}var dr,pr,qr,ri,rn=[];try{for(var kn=Gi(De),Wn=kn.next();!Wn.done;Wn=kn.next()){var rr=Wn.value;-1===n.indexOf(rr)&&rn.push(rr)}}catch(Ui){qr={error:Ui}}finally{try{Wn&&!Wn.done&&(ri=kn.return)&&ri.call(kn)}finally{if(qr)throw qr.error}}return{columnNames:He.concat(rn),index:ve.index,values:ve.values,pairs:ve.pairs}})},t.prototype.bringToBack=function(n){var X,le,e=this;if(tu(n))try{for(var i=Gi(n),T=i.next();!T.done;T=i.next())if(!el(T.value))throw new Error("Expect 'columnOrColumns' parameter to 'DataFrame.bringToBack' function to specify a column or columns via a string or an array of strings.")}catch(ve){X={error:ve}}finally{try{T&&!T.done&&(le=i.return)&&le.call(i)}finally{if(X)throw X.error}}else{if(!el(n))throw new Error("Expect 'columnOrColumns' parameter to 'DataFrame.bringToBack' function to specify a column or columns via a string or an array of strings.");n=[n]}return new t(function(){var ve=e.getContent(),De=Array.from(ve.columnNames),He=[];try{for(var Ke=Gi(n),pt=Ke.next();!pt.done;pt=Ke.next()){var bt=pt.value;-1!==De.indexOf(bt)&&He.push(bt)}}catch(Ui){dr={error:Ui}}finally{try{pt&&!pt.done&&(pr=Ke.return)&&pr.call(Ke)}finally{if(dr)throw dr.error}}var dr,pr,qr,ri,rn=[];try{for(var kn=Gi(De),Wn=kn.next();!Wn.done;Wn=kn.next()){var rr=Wn.value;-1===n.indexOf(rr)&&rn.push(rr)}}catch(Ui){qr={error:Ui}}finally{try{Wn&&!Wn.done&&(ri=kn.return)&&ri.call(kn)}finally{if(qr)throw qr.error}}return{columnNames:rn.concat(He),index:ve.index,values:ve.values,pairs:ve.pairs}})},t.prototype.renameSeries=function(n){var e=this;if(!dc(n))throw new Error("Expected parameter 'newColumnNames' to 'DataFrame.renameSeries' to be an array with column names.");var le,ve,i=Object.keys(n);try{for(var T=Gi(i),O=T.next();!O.done;O=T.next()){var X=O.value;if(!el(X))throw new Error("Expected existing column name '"+X+"' of 'newColumnNames' parameter to 'DataFrame.renameSeries' to be a string.");if(!el(n[X]))throw new Error("Expected new column name '"+n[X]+"' for existing column '"+X+"' of 'newColumnNames' parameter to 'DataFrame.renameSeries' to be a string.")}}catch(De){le={error:De}}finally{try{O&&!O.done&&(ve=T.return)&&ve.call(T)}finally{if(le)throw le.error}}return new t(function(){var Wn,rr,De=e.getContent(),He=[];try{for(var Ke=Gi(De.columnNames),pt=Ke.next();!pt.done;pt=Ke.next()){var bt=pt.value,rn=i.indexOf(bt);He.push(-1===rn?bt:n[bt])}}catch(dr){Wn={error:dr}}finally{try{pt&&!pt.done&&(rr=Ke.return)&&rr.call(Ke)}finally{if(Wn)throw Wn.error}}function kn(dr){var $i,to,pr=Object.assign({},dr);try{for(var qr=Gi(i),ri=qr.next();!ri.done;ri=qr.next()){var Ui=ri.value;pr[n[Ui]]=pr[Ui],delete pr[Ui]}}catch(Eo){$i={error:Eo}}finally{try{ri&&!ri.done&&(to=qr.return)&&to.call(qr)}finally{if($i)throw $i.error}}return pr}return{columnNames:He,index:De.index,values:new Wc(De.values,kn),pairs:new Wc(De.pairs,function(dr){return[dr[0],kn(dr[1])]})}})},t.prototype.toArray=function(){var O,X,n=[];try{for(var e=Gi(this.getContent().values),i=e.next();!i.done;i=e.next()){var T=i.value;null!=T&&n.push(T)}}catch(le){O={error:le}}finally{try{i&&!i.done&&(X=e.return)&&X.call(e)}finally{if(O)throw O.error}}return n},t.prototype.toPairs=function(){var O,X,n=[];try{for(var e=Gi(this.getContent().pairs),i=e.next();!i.done;i=e.next()){var T=i.value;null!=T[1]&&null!==T[1]&&n.push(T)}}catch(le){O={error:le}}finally{try{i&&!i.done&&(X=e.return)&&X.call(e)}finally{if(O)throw O.error}}return n},t.prototype.toObject=function(n,e){if(!fo(n))throw new Error("Expected 'keySelector' parameter to DataFrame.toObject to be a function.");if(!fo(e))throw new Error("Expected 'valueSelector' parameter to DataFrame.toObject to be a function.");return S0(this,n,e)},t.prototype.toRows=function(){var ve,De,n=this.getColumnNames(),e=[];try{for(var i=Gi(this.getContent().values),T=i.next();!T.done;T=i.next()){for(var O=T.value,X=[],le=0;le<n.length;++le)X.push(O[n[le]]);e.push(X)}}catch(He){ve={error:He}}finally{try{T&&!T.done&&(De=i.return)&&De.call(i)}finally{if(ve)throw ve.error}}return e},t.prototype.select=function(n){if(!fo(n))throw new Error("Expected 'transformer' parameter to 'Series.select' to be a function.");return this.map(n)},t.prototype.map=function(n){var e=this;if(!fo(n))throw new Error("Expected 'transformer' parameter to 'DataFrame.map' to be a function.");return new t(function(){var i=e.getContent();return{values:new Wc(i.values,n),index:i.index}})},t.prototype.selectMany=function(n){if(!fo(n))throw new Error("Expected 'transformer' parameter to 'DataFrame.selectMany' to be a function.");return this.flatMap(n)},t.prototype.flatMap=function(n){var e=this;if(!fo(n))throw new Error("Expected 'transformer' parameter to 'DataFrame.flatMap' to be a function.");return new t(function(){return{pairs:new hM(e.getContent().pairs,function(i,T){var De,He,O=[];try{for(var X=Gi(n(i[1],T)),le=X.next();!le.done;le=X.next())O.push([i[0],le.value])}catch(Ke){De={error:Ke}}finally{try{le&&!le.done&&(He=X.return)&&He.call(X)}finally{if(De)throw De.error}}return O})}})},t.prototype.transformSeries=function(n){if(!dc(n))throw new Error("Expected 'columnSelectors' parameter of 'DataFrame.transformSeries' function to be an object. Field names should specify columns to transform. Field values should be selector functions that specify the transformation for each column.");var X,le,e=this;try{for(var i=Gi(Object.keys(n)),T=i.next();!T.done;T=i.next()){var O=T.value;e.hasSeries(O)&&(e=e.withSeries(O,e.getSeries(O).select(n[O])))}}catch(ve){X={error:ve}}finally{try{T&&!T.done&&(le=i.return)&&le.call(i)}finally{if(X)throw X.error}}return e},t.prototype.generateSeries=function(n){if(dc(n)){var De=n,T=Object.keys(De),O=this;try{for(var He=Gi(T),Ke=He.next();!Ke.done;Ke=He.next())O=O.withSeries(ve=Ke.value,O.select(De[ve]).deflate())}catch(dr){rn={error:dr}}finally{try{Ke&&!Ke.done&&(kn=He.return)&&kn.call(He)}finally{if(rn)throw rn.error}}return O}if(!fo(n))throw new Error("Expected 'generator' parameter to 'DataFrame.generateSeries' function to be a function or an object.");var pt,bt,rn,kn,i=this.select(n).bake();T=i.getColumnNames(),O=this;try{for(var X=Gi(T),le=X.next();!le.done;le=X.next()){var ve;O=O.withSeries(ve=le.value,i.getSeries(ve))}}catch(Wn){pt={error:Wn}}finally{try{le&&!le.done&&(bt=X.return)&&bt.call(X)}finally{if(pt)throw pt.error}}return O},t.prototype.deflate=function(n){var e=this;if(n&&!fo(n))throw new Error("Expected 'selector' parameter to 'DataFrame.deflate' function to be a selector function.");return new Fs(function(){var i=e.getContent();return n?{index:i.index,values:new Wc(i.values,n),pairs:new Wc(i.pairs,function(T,O){return[T[0],n(T[1],O)]})}:{index:i.index,values:i.values,pairs:i.pairs}})},t.prototype.inflateSeries=function(n,e){if(!el(n))throw new Error("Expected 'columnName' parameter to 'DataFrame.inflateSeries' to be a string that is the name of the column to inflate.");if(e&&!fo(e))throw new Error("Expected optional 'selector' parameter to 'DataFrame.inflateSeries' to be a selector function, if it is specified.");return this.zip(this.getSeries(n).inflate(e),function(i,T){return Object.assign({},i,T)})},t.prototype.window=function(n){var e=this;if(!eu(n))throw new Error("Expected 'period' parameter to 'DataFrame.window' to be a number.");return new Fs(function(){var i=e.getContent();return{values:new W9(i.columnNames,i.pairs,n)}})},t.prototype.rollingWindow=function(n){var e=this;if(!eu(n))throw new Error("Expected 'period' parameter to 'DataFrame.rollingWindow' to be a number.");return new Fs(function(){var i=e.getContent();return{values:new Z9(i.columnNames,i.pairs,n)}})},t.prototype.variableWindow=function(n){var e=this;if(!fo(n))throw new Error("Expected 'comparer' parameter to 'DataFrame.variableWindow' to be a function.");return new Fs(function(){var i=e.getContent();return{values:new K9(i.columnNames,i.pairs,n)}})},t.prototype.sequentialDistinct=function(n){if(n){if(!fo(n))throw new Error("Expected 'selector' parameter to 'DataFrame.sequentialDistinct' to be a selector function that determines the value to compare for duplicates.")}else n=function(e){return e};return this.variableWindow(function(e,i){return n(e)===n(i)}).select(function(e){return[e.getIndex().first(),e.first()]}).withIndex(function(e){return e[0]}).inflate(function(e){return e[1]})},t.prototype.aggregate=function(n,e){var i=this;if(fo(n)&&!e)return this.skip(1).aggregate(this.first(),n);if(e){if(!fo(e))throw new Error("Expected 'selector' parameter to aggregate to be a function.");var T=n;try{for(var O=Gi(this),X=O.next();!X.done;X=O.next())T=e(T,X.value)}catch(bt){Ke={error:bt}}finally{try{X&&!X.done&&(pt=O.return)&&pt.call(O)}finally{if(Ke)throw Ke.error}}return T}if(!dc(n))throw new Error("Expected 'seed' parameter to aggregate to be an object.");var Ke,pt,ve=n;return S0(Object.keys(ve).map(function(bt){var rn=ve[bt];if(!fo(rn))throw new Error("Expected column/selector pairs in 'seed' parameter to aggregate.");return[bt,i.getSeries(bt).aggregate(rn)]}),function(bt){return bt[0]},function(bt){return bt[1]})},t.prototype.reduce=function(n,e){if(!fo(n))throw new Error("Expected 'reducer' parameter to `DataFrame.reduce` to be a function.");var ve,De,i=e,T=this;void 0===i&&T.any()&&(i=T.first(),T=T.skip(1));try{for(var O=Gi(T),X=O.next();!X.done;X=O.next())i=n(i,X.value)}catch(He){ve={error:He}}finally{try{X&&!X.done&&(De=O.return)&&De.call(O)}finally{if(ve)throw ve.error}}return i},t.prototype.skip=function(n){var e=this;if(!eu(n))throw new Error("Expected 'numValues' parameter to 'DataFrame.skip' to be a number.");return new t(function(){var i=e.getContent();return{columnNames:i.columnNames,values:new pm(i.values,n),index:new pm(i.index,n),pairs:new pm(i.pairs,n)}})},t.prototype.skipWhile=function(n){var e=this;if(!fo(n))throw new Error("Expected 'predicate' parameter to 'DataFrame.skipWhile' function to be a predicate function that returns true/false.");return new t(function(){var i=e.getContent();return{columnNames:i.columnNames,values:new nd(i.values,n),pairs:new nd(i.pairs,function(T){return n(T[1])})}})},t.prototype.skipUntil=function(n){if(!fo(n))throw new Error("Expected 'predicate' parameter to 'DataFrame.skipUntil' function to be a predicate function that returns true/false.");return this.skipWhile(function(e){return!n(e)})},t.prototype.take=function(n){var e=this;if(!eu(n))throw new Error("Expected 'numRows' parameter to 'DataFrame.take' function to be a number.");return new t(function(){var i=e.getContent();return{columnNames:i.columnNames,index:new fm(i.index,n),values:new fm(i.values,n),pairs:new fm(i.pairs,n)}})},t.prototype.takeWhile=function(n){var e=this;if(!fo(n))throw new Error("Expected 'predicate' parameter to 'DataFrame.takeWhile' function to be a predicate function that returns true/false.");return new t(function(){var i=e.getContent();return{columnNames:i.columnNames,values:new ed(i.values,n),pairs:new ed(i.pairs,function(T){return n(T[1])})}})},t.prototype.takeUntil=function(n){if(!fo(n))throw new Error("Expected 'predicate' parameter to 'DataFrame.takeUntil' function to be a predicate function that returns true/false.");return this.takeWhile(function(e){return!n(e)})},t.prototype.count=function(){var O,X,n=0;try{for(var e=Gi(this.getContent().values),i=e.next();!i.done;i=e.next())++n}catch(le){O={error:le}}finally{try{i&&!i.done&&(X=e.return)&&X.call(e)}finally{if(O)throw O.error}}return n},t.prototype.first=function(){try{for(var n=Gi(this),e=n.next();!e.done;e=n.next())return e.value}catch(X){T={error:X}}finally{try{e&&!e.done&&(O=n.return)&&O.call(n)}finally{if(T)throw T.error}}throw new Error("DataFrame.first: No values in DataFrame.");var T,O},t.prototype.last=function(){var O,X,n=null;try{for(var e=Gi(this),i=e.next();!i.done;i=e.next())n=i.value}catch(le){O={error:le}}finally{try{i&&!i.done&&(X=e.return)&&X.call(e)}finally{if(O)throw O.error}}if(null===n)throw new Error("DataFrame.last: No values in DataFrame.");return n},t.prototype.at=function(n){if(!this.none())return this.getRowByIndex(n)},t.prototype.head=function(n){if(!eu(n))throw new Error("Expected 'numValues' parameter to 'DataFrame.head' function to be a number.");if(0===n)return new t;var e=n<0?this.count()-Math.abs(n):n;return this.take(e)},t.prototype.tail=function(n){if(!eu(n))throw new Error("Expected 'numValues' parameter to 'DataFrame.tail' function to be a number.");if(0===n)return new t;var e=n>0?this.count()-n:Math.abs(n);return this.skip(e)},t.prototype.where=function(n){if(!fo(n))throw new Error("Expected 'predicate' parameter to 'DataFrame.where' to be a function.");return this.filter(n)},t.prototype.filter=function(n){var e=this;if(!fo(n))throw new Error("Expected 'predicate' parameter to 'DataFrame.filter' to be a function.");return new t(function(){var i=e.getContent();return{columnNames:i.columnNames,values:new dm(i.values,n),pairs:new dm(i.pairs,function(T){return n(T[1])})}})},t.prototype.forEach=function(n){if(!fo(n))throw new Error("Expected 'callback' parameter to 'DataFrame.forEach' to be a function.");var X,le,e=0;try{for(var i=Gi(this),T=i.next();!T.done;T=i.next())n(T.value,e++)}catch(ve){X={error:ve}}finally{try{T&&!T.done&&(le=i.return)&&le.call(i)}finally{if(X)throw X.error}}return this},t.prototype.all=function(n){if(!fo(n))throw new Error("Expected 'predicate' parameter to 'DataFrame.all' to be a function.");var X,le,e=0;try{for(var i=Gi(this),T=i.next();!T.done;T=i.next()){if(!n(T.value))return!1;++e}}catch(ve){X={error:ve}}finally{try{T&&!T.done&&(le=i.return)&&le.call(i)}finally{if(X)throw X.error}}return e>0},t.prototype.any=function(n){if(n&&!fo(n))throw new Error("Expected optional 'predicate' parameter to 'DataFrame.any' to be a function.");var X,le;if(!n)return!this[Symbol.iterator]().next().done;try{for(var e=Gi(this),i=e.next();!i.done;i=e.next())if(n(i.value))return!0}catch(ve){X={error:ve}}finally{try{i&&!i.done&&(le=e.return)&&le.call(e)}finally{if(X)throw X.error}}return!1},t.prototype.none=function(n){if(n&&!fo(n))throw new Error("Expected 'predicate' parameter to 'DataFrame.none' to be a function.");var X,le;if(!n)return this[Symbol.iterator]().next().done||!1;try{for(var e=Gi(this),i=e.next();!i.done;i=e.next())if(n(i.value))return!1}catch(ve){X={error:ve}}finally{try{i&&!i.done&&(le=e.return)&&le.call(e)}finally{if(X)throw X.error}}return!0},t.prototype.startAt=function(n){var e=this;return new t(function(){var i=e.getContent(),T=e.getIndex().getLessThan();return{columnNames:i.columnNames,index:new nd(i.index,function(O){return T(O,n)}),pairs:new nd(i.pairs,function(O){return T(O[0],n)})}})},t.prototype.endAt=function(n){var e=this;return new t(function(){var i=e.getContent(),T=e.getIndex().getLessThanOrEqualTo();return{columnNames:i.columnNames,index:new ed(i.index,function(O){return T(O,n)}),pairs:new ed(i.pairs,function(O){return T(O[0],n)})}})},t.prototype.before=function(n){var e=this;return new t(function(){var i=e.getContent(),T=e.getIndex().getLessThan();return{columnNames:i.columnNames,index:new ed(i.index,function(O){return T(O,n)}),pairs:new ed(i.pairs,function(O){return T(O[0],n)})}})},t.prototype.after=function(n){var e=this;return new t(function(){var i=e.getContent(),T=e.getIndex().getLessThanOrEqualTo();return{columnNames:i.columnNames,index:new nd(i.index,function(O){return T(O,n)}),pairs:new nd(i.pairs,function(O){return T(O[0],n)})}})},t.prototype.between=function(n,e){return this.startAt(n).endAt(e)},t.prototype.toString=function(){var Ke,pt,n=this.getColumnNames(),e=["__index__"].concat(n),i=new(Jk());try{for(var T=Gi(this.toPairs()),O=T.next();!O.done;O=T.next()){var X=O.value,ve=X[1];i.cell(e[0],X[0]);for(var De=0;De<n.length;++De)i.cell(e[De+1],ve[n[De]]);i.newRow()}}catch(bt){Ke={error:bt}}finally{try{O&&!O.done&&(pt=T.return)&&pt.call(T)}finally{if(Ke)throw Ke.error}}return i.toString()},t.prototype.parseInts=function(n){if(tu(n)){var e=this;try{for(var i=Gi(n),T=i.next();!T.done;T=i.next())e=e.parseInts(T.value)}catch(ve){X={error:ve}}finally{try{T&&!T.done&&(le=i.return)&&le.call(i)}finally{if(X)throw X.error}}return e}return this.withSeries(n,this.getSeries(n).parseInts());var X,le},t.prototype.parseFloats=function(n){if(tu(n)){var e=this;try{for(var i=Gi(n),T=i.next();!T.done;T=i.next())e=e.parseFloats(T.value)}catch(ve){X={error:ve}}finally{try{T&&!T.done&&(le=i.return)&&le.call(i)}finally{if(X)throw X.error}}return e}return this.withSeries(n,this.getSeries(n).parseFloats());var X,le},t.prototype.parseDates=function(n,e){if(e&&!el(e))throw new Error("Expected optional 'formatString' parameter to 'DataFrame.parseDates' to be a string (if specified).");if(tu(n)){var i=this;try{for(var T=Gi(n),O=T.next();!O.done;O=T.next())i=i.parseDates(O.value,e)}catch(De){le={error:De}}finally{try{O&&!O.done&&(ve=T.return)&&ve.call(T)}finally{if(le)throw le.error}}return i}return this.withSeries(n,this.getSeries(n).parseDates(e));var le,ve},t.prototype.toStrings=function(n,e){if(dc(n)){try{for(var i=Gi(Object.keys(n)),T=i.next();!T.done;T=i.next())if(!el(n[O=T.value]))throw new Error("Expected values of 'columnNames' parameter to be strings when a format spec is passed in.")}catch(pr){bt={error:pr}}finally{try{T&&!T.done&&(rn=i.return)&&rn.call(i)}finally{if(bt)throw bt.error}}if(!qw(e))throw new Error("Optional 'formatString' parameter to 'DataFrame.toStrings' should not be set when passing in a format spec.")}else{if(!tu(n)&&!el(n))throw new Error("Expected 'columnNames' parameter to 'DataFrame.toStrings' to be a string, array of strings or format spec that specifes which columns should be converted to strings.");if(e&&!el(e))throw new Error("Expected optional 'formatString' parameter to 'DataFrame.toStrings' to be a string (if specified).")}if(dc(n)){var X=this;try{for(var le=Gi(Object.keys(n)),ve=le.next();!ve.done;ve=le.next())X=X.toStrings(O=ve.value,n[O])}catch(pr){kn={error:pr}}finally{try{ve&&!ve.done&&(Wn=le.return)&&Wn.call(le)}finally{if(kn)throw kn.error}}return X}if(tu(n)){X=this;try{for(var He=Gi(n),Ke=He.next();!Ke.done;Ke=He.next()){var O;X=X.toStrings(O=Ke.value,e)}}catch(qr){rr={error:qr}}finally{try{Ke&&!Ke.done&&(dr=He.return)&&dr.call(He)}finally{if(rr)throw rr.error}}return X}var bt,rn,kn,Wn,rr,dr;return this.withSeries(n,this.getSeries(n).toStrings(e))},t.prototype.truncateStrings=function(n){if(!eu(n))throw new Error("Expected 'maxLength' parameter to 'truncateStrings' to be an integer.");return this.select(function(e){var ve,De,i={};try{for(var T=Gi(Object.keys(e)),O=T.next();!O.done;O=T.next()){var X=O.value,le=e[X];i[X]=el(le)?le.substring(0,n):le}}catch(He){ve={error:He}}finally{try{O&&!O.done&&(De=T.return)&&De.call(T)}finally{if(ve)throw ve.error}}return i})},t.prototype.round=function(n){if(void 0!==n){if(!eu(n))throw new Error("Expected 'numDecimalPlaces' parameter to 'DataFrame.round' to be a number.")}else n=2;return this.select(function(e){var ve,De,i={};try{for(var T=Gi(Object.keys(e)),O=T.next();!O.done;O=T.next()){var X=O.value,le=e[X];i[X]=eu(le)?parseFloat(le.toFixed(n)):le}}catch(He){ve={error:He}}finally{try{O&&!O.done&&(De=T.return)&&De.call(T)}finally{if(ve)throw ve.error}}return i})},t.prototype.bake=function(){return this.getContent().isBaked?this:new t({columnNames:this.getColumnNames(),values:this.toArray(),pairs:this.toPairs(),baked:!0})},t.prototype.reverse=function(){var n=this;return new t(function(){var e=n.getContent();return{columnNames:e.columnNames,values:new hm(e.values),index:new hm(e.index),pairs:new hm(e.pairs)}})},t.prototype.distinct=function(n){var e=this;return new t(function(){var i=e.getContent();return{columnNames:i.columnNames,values:new X_(i.values,n),pairs:new X_(i.pairs,function(T){return n&&n(T[1])||T[1]})}})},t.prototype.groupBy=function(n){var e=this;if(!fo(n))throw new Error("Expected 'selector' parameter to 'DataFrame.groupBy' to be a selector function that determines the value to group the series by.");return new Fs(function(){var pt,bt,i=[],T={},O=0;try{for(var X=Gi(e.getContent().pairs),le=X.next();!le.done;le=X.next()){var ve=le.value,De=n(ve[1],O);++O;var He=T[De];if(He)He.push(ve);else{var Ke=[];Ke.push(ve),i.push(Ke),T[De]=Ke}}}catch(rn){pt={error:rn}}finally{try{le&&!le.done&&(bt=X.return)&&bt.call(X)}finally{if(pt)throw pt.error}}return{values:i.map(function(rn){return new t({pairs:rn})})}})},t.prototype.groupSequentialBy=function(n){if(n){if(!fo(n))throw new Error("Expected 'selector' parameter to 'DataFrame.groupSequentialBy' to be a selector function that determines the value to group the series by.")}else n=function(e){return e};return this.variableWindow(function(e,i){return n(e)===n(i)})},t.concat=function(n){if(!tu(n))throw new Error("Expected 'dataframes' parameter to 'DataFrame.concat' to be an array of dataframes.");return new t(function(){var Ke,pt,bt,rn,i=n.map(function(kn){return kn.getContent()}),T=[];try{for(var O=Gi(i),X=O.next();!X.done;X=O.next()){var le=X.value;try{for(var ve=Gi(le.columnNames),De=ve.next();!De.done;De=ve.next())T.push(De.value)}catch(kn){bt={error:kn}}finally{try{De&&!De.done&&(rn=ve.return)&&rn.call(ve)}finally{if(bt)throw bt.error}}}}catch(kn){Ke={error:kn}}finally{try{X&&!X.done&&(pt=O.return)&&pt.call(O)}finally{if(Ke)throw Ke.error}}return{columnNames:T=Uw(T),values:new $_(i.map(function(kn){return kn.values})),pairs:new $_(i.map(function(kn){return kn.pairs}))}})},t.prototype.concat=function(){for(var n=[],e=0;e<arguments.length;e++)n[e]=arguments[e];var He,Ke,pt,bt,i=[this];try{for(var T=Gi(n),O=T.next();!O.done;O=T.next()){var X=O.value;if(tu(X))try{for(var le=Gi(X),ve=le.next();!ve.done;ve=le.next()){var De=ve.value;i.push(De)}}catch(rn){pt={error:rn}}finally{try{ve&&!ve.done&&(bt=le.return)&&bt.call(le)}finally{if(pt)throw pt.error}}else i.push(X)}}catch(rn){He={error:rn}}finally{try{O&&!O.done&&(Ke=T.return)&&Ke.call(T)}finally{if(He)throw He.error}}return t.concat(i)},t.zip=function(n,e){var i=Array.from(n);if(0===i.length)return new t;var T=i[0];return T.none()?new t:new t(function(){var X=i;return{index:T.getContent().index,values:new pM(X.map(function(le){return le.getContent().values}),e)}})},t.prototype.zip=function(){for(var n=[],e=0;e<arguments.length;e++)n[e]=arguments[e];var i=n[n.length-1],T=[this].concat(n.slice(0,n.length-1));return t.zip(T,function(O){return i.apply(void 0,fM(O))})},t.prototype.orderBy=function(n){var e=this.getContent();return new yM({columnNames:e.columnNames,values:e.values,pairs:e.pairs,selector:n,direction:td.Ascending,parent:null})},t.prototype.orderByDescending=function(n){var e=this.getContent();return new yM({columnNames:e.columnNames,values:e.values,pairs:e.pairs,selector:n,direction:td.Descending,parent:null})},t.prototype.union=function(n,e){if(e&&!fo(e))throw new Error("Expected optional 'selector' parameter to 'DataFrame.union' to be a selector function.");return this.concat(n).distinct(e)},t.prototype.intersection=function(n,e,i){if(e){if(!fo(e))throw new Error("Expected optional 'outerSelector' parameter to 'DataFrame.intersection' to be a function.")}else e=function(O){return O};if(i){if(!fo(i))throw new Error("Expected optional 'innerSelector' parameter to 'DataFrame.intersection' to be a function.")}else i=function(O){return O};return this.filter(function(O){var X=e(O);return n.filter(function(le){return X===i(le)}).any()})},t.prototype.except=function(n,e,i){if(e){if(!fo(e))throw new Error("Expected optional 'outerSelector' parameter to 'DataFrame.except' to be a function.")}else e=function(O){return O};if(i){if(!fo(i))throw new Error("Expected optional 'innerSelector' parameter to 'DataFrame.except' to be a function.")}else i=function(O){return O};return this.filter(function(O){var X=e(O);return n.filter(function(le){return X===i(le)}).none()})},t.prototype.join=function(n,e,i,T){if(!fo(e))throw new Error("Expected 'outerKeySelector' parameter of 'DataFrame.join' to be a selector function.");if(!fo(i))throw new Error("Expected 'innerKeySelector' parameter of 'DataFrame.join' to be a selector function.");if(!fo(T))throw new Error("Expected 'resultSelector' parameter of 'DataFrame.join' to be a selector function.");var O=this;return new t(function(){var rr,dr,pr,qr,X=n.groupBy(i).toObject(function(ri){return i(ri.first())},function(ri){return ri}),ve=(O.getContent(),[]);try{for(var De=Gi(O),He=De.next();!He.done;He=De.next()){var Ke=He.value,bt=X[e(Ke)];if(bt)try{for(var rn=Gi(bt),kn=rn.next();!kn.done;kn=rn.next())ve.push(T(Ke,kn.value))}catch(ri){pr={error:ri}}finally{try{kn&&!kn.done&&(qr=rn.return)&&qr.call(rn)}finally{if(pr)throw pr.error}}}}catch(ri){rr={error:ri}}finally{try{He&&!He.done&&(dr=De.return)&&dr.call(De)}finally{if(rr)throw rr.error}}return{values:ve}})},t.prototype.joinOuter=function(n,e,i,T){if(!fo(e))throw new Error("Expected 'outerKeySelector' parameter of 'DataFrame.joinOuter' to be a selector function.");if(!fo(i))throw new Error("Expected 'innerKeySelector' parameter of 'DataFrame.joinOuter' to be a selector function.");if(!fo(T))throw new Error("Expected 'resultSelector' parameter of 'DataFrame.joinOuter' to be a selector function.");var O=this,X=O.except(n,e,i).select(function(De){return T(De,null)}).resetIndex(),le=n.except(O,i,e).select(function(De){return T(null,De)}).resetIndex(),ve=O.join(n,e,i,T);return X.concat(ve).concat(le).resetIndex()},t.prototype.joinOuterLeft=function(n,e,i,T){if(!fo(e))throw new Error("Expected 'outerKeySelector' parameter of 'DataFrame.joinOuterLeft' to be a selector function.");if(!fo(i))throw new Error("Expected 'innerKeySelector' parameter of 'DataFrame.joinOuterLeft' to be a selector function.");if(!fo(T))throw new Error("Expected 'resultSelector' parameter of 'DataFrame.joinOuterLeft' to be a selector function.");var X=this.except(n,e,i).select(function(ve){return T(ve,null)}).resetIndex(),le=this.join(n,e,i,T);return X.concat(le).resetIndex()},t.prototype.joinOuterRight=function(n,e,i,T){if(!fo(e))throw new Error("Expected 'outerKeySelector' parameter of 'DataFrame.joinOuterRight' to be a selector function.");if(!fo(i))throw new Error("Expected 'innerKeySelector' parameter of 'DataFrame.joinOuterRight' to be a selector function.");if(!fo(T))throw new Error("Expected 'resultSelector' parameter of 'DataFrame.joinOuterRight' to be a selector function.");var X=n.except(this,i,e).select(function(ve){return T(null,ve)}).resetIndex();return this.join(n,e,i,T).concat(X).resetIndex()},t.prototype.summarize=function(n){if(n&&!dc(n))throw new Error("Expected 'spec' parameter to 'DataFrame.summarize' to be an object that specifies how to summarize the dataframe.");if(!n){n={};try{for(var e=Gi(this.getColumnNames()),i=e.next();!i.done;i=e.next()){var T=i.value,O={};O[T+"_sum"]=Fs.sum,O[T+"_average"]=Fs.average,O[T+"_count"]=Fs.count,n[T]=O}}catch(uo){qr={error:uo}}finally{try{i&&!i.done&&(ri=e.return)&&ri.call(e)}finally{if(qr)throw qr.error}}}try{for(var X=Gi(Object.keys(n)),le=X.next();!le.done;le=X.next()){var De=n[ve=le.value];fo(De)&&(n[ve]={},n[ve][ve]=De)}}catch(uo){Ui={error:uo}}finally{try{le&&!le.done&&($i=X.return)&&$i.call(X)}finally{if(Ui)throw Ui.error}}var qr,ri,Ui,$i,to,Eo,Ro,Do,He=Object.keys(n),Ke=S0(He,function(uo){return uo},function(uo){return Object.keys(n[uo])}),pt={};try{for(var bt=Gi(He),rn=bt.next();!rn.done;rn=bt.next()){var ve,kn=Ke[ve=rn.value];try{for(var Wn=Gi(kn),rr=Wn.next();!rr.done;rr=Wn.next()){var dr=rr.value;pt[dr]=(0,n[ve][dr])(this.getSeries(ve))}}catch(Yo){Ro={error:Yo}}finally{try{rr&&!rr.done&&(Do=Wn.return)&&Do.call(Wn)}finally{if(Ro)throw Ro.error}}}}catch(uo){to={error:uo}}finally{try{rn&&!rn.done&&(Eo=bt.return)&&Eo.call(bt)}finally{if(to)throw to.error}}return pt},t.prototype.pivot=function(n,e,i){var T,ve,to,Eo,Ro,Do;if(el(n))T=[n];else{if(!tu(n))throw new Error("Expected 'columnOrColumns' parameter to 'DataFrame.pivot' to be a string or an array of strings that identifies the column(s) whose values make the new DataFrame's columns.");if(0===(T=Array.from(n)).length)throw new Error("Expected 'columnOrColumns' parameter to 'DataFrame.pivot' to contain at least one string.");try{for(var O=Gi(T),X=O.next();!X.done;X=O.next())if(!el(X.value))throw new Error("Expected 'columnOrColumns' parameter to 'DataFrame.pivot' to be an array of strings, each string identifies a column in the DataFrame on which to pivot.")}catch(uo){to={error:uo}}finally{try{X&&!X.done&&(Eo=O.return)&&Eo.call(O)}finally{if(to)throw to.error}}}if(dc(e)){ve=e;try{for(var Ke=Gi(Object.keys(ve)),pt=Ke.next();!pt.done;pt=Ke.next()){var bt=pt.value,rn=ve[bt];fo(rn)&&(ve[bt]={},ve[bt][bt]=rn)}}catch(uo){Ro={error:uo}}finally{try{pt&&!pt.done&&(Do=Ke.return)&&Do.call(Ke)}finally{if(Ro)throw Ro.error}}}else{if(!el(e))throw new Error("Expected 'value' parameter to 'DataFrame.pivot' to be a string that identifies the column whose values to aggregate or a column spec that defines which column contains the value ot aggregate and the ways to aggregate that value.");if(!fo(i))throw new Error("Expected 'aggregator' parameter to 'DataFrame.pivot' to be a function to aggregate pivoted values.");var De=e,He={};He[De]=i,(ve={})[De]=He}for(var kn=T[0],Wn=this.groupBy(function(uo){return uo[kn]}).select(function(uo){var Yo={};return Yo[kn]=uo.first()[kn],Yo.src=uo,Yo}),rr=function(uo){var Yo=T[uo];Wn=Wn.selectMany(function(Ka){return Ka.src.groupBy(function($a){return $a[Yo]}).select(function($a){var xa=Object.assign({},Ka);return xa[Yo]=$a.first()[Yo],xa.src=$a,xa})})},dr=1;dr<T.length;++dr)rr(dr);var pr=Object.keys(ve),qr=S0(pr,function(uo){return uo},function(uo){return Object.keys(ve[uo])}),Ui=Wn.inflate(function(uo){var xa,Qa,Yo=function(_s){var na,wa,Ol=qr[_s];try{for(var Ll=Gi(Ol),ci=Ll.next();!ci.done;ci=Ll.next()){var Vi=ci.value;uo[Vi]=(0,ve[_s][Vi])(uo.src.deflate(function(La){return La[_s]}))}}catch(La){na={error:La}}finally{try{ci&&!ci.done&&(wa=Ll.return)&&wa.call(Ll)}finally{if(na)throw na.error}}};try{for(var Ka=Gi(pr),Ja=Ka.next();!Ja.done;Ja=Ka.next())Yo(Ja.value)}catch(_s){xa={error:_s}}finally{try{Ja&&!Ja.done&&(Qa=Ka.return)&&Qa.call(Ka)}finally{if(xa)throw xa.error}}return delete uo.src,uo}).orderBy(function(uo){return uo[kn]}),$i=function(uo){var Yo=T[uo];Ui=Ui.thenBy(function(Ka){return Ka[Yo]})};for(dr=1;dr<T.length;++dr)$i(dr);return Ui},t.prototype.melt=function(n,e){var i,T;if(el(n))i=[n];else{if(!tu(n))throw new Error("Expected 'idColumnOrColumns' parameter to 'DataFrame.melt' to be a string or an array of strings that identifies the column(s) whose values make the new DataFrame's identity columns.");i=Array.from(n);try{for(var O=Gi(i),X=O.next();!X.done;X=O.next())if(!el(X.value))throw new Error("Expected 'idColumnOrColumns' parameter to 'DataFrame.melt' to be a string or an array of strings that identifies the column(s) whose values make the new DataFrame's identity columns.")}catch(_s){Do={error:_s}}finally{try{X&&!X.done&&(uo=O.return)&&uo.call(O)}finally{if(Do)throw Do.error}}}if(el(e))T=[e];else{if(!tu(e))throw new Error("Expected 'valueColumnOrColumns' parameter to 'DataFrame.melt' to be a string or an array of strings that identifies the column(s) whose molten values make the new DataFrame's 'variable' and 'value' columns.");T=Array.from(e);try{for(var ve=Gi(T),De=ve.next();!De.done;De=ve.next())if(!el(De.value))throw new Error("Expected 'valueColumnOrColumns' parameter to 'DataFrame.melt' to be a string or an array of strings that identifies the column(s) whose molten values make the new DataFrame's 'variable' and 'value' columns.")}catch(_s){Yo={error:_s}}finally{try{De&&!De.done&&(Ka=ve.return)&&Ka.call(ve)}finally{if(Yo)throw Yo.error}}}var He=T.length,Ke=this.count(),pt=new t,bt=this.subset(i.concat(T));try{for(var rn=Gi(i),kn=rn.next();!kn.done;kn=rn.next()){bt=bt.dropSeries(Wn=kn.value);var rr=this.getSeries(Wn),dr=new tN(rr,He),pr=new Fs(dr);pt=pt.withSeries(Wn,pr)}}catch(_s){Ja={error:_s}}finally{try{kn&&!kn.done&&($a=rn.return)&&$a.call(rn)}finally{if(Ja)throw Ja.error}}var qr=[];try{for(var ri=Gi(bt.getColumns()),Ui=ri.next();!Ui.done;Ui=ri.next()){var Wn;qr.push(this.getSeries((Wn=Ui.value).name))}}catch(_s){xa={error:_s}}finally{try{Ui&&!Ui.done&&(Qa=ri.return)&&Qa.call(ri)}finally{if(xa)throw xa.error}}var $i=new rN(qr),to=new Fs($i);pt=pt.withSeries("value",to);var Do,uo,Yo,Ka,Ja,$a,xa,Qa,Eo=new Q9(T,Ke),Ro=new Fs(Eo);return pt.withSeries("variable",Ro)},t.prototype.insertPair=function(n){if(!tu(n))throw new Error("Expected 'pair' parameter to 'DataFrame.insertPair' to be an array.");if(2!==n.length)throw new Error("Expected 'pair' parameter to 'DataFrame.insertPair' to be an array with two elements. The first element is the index, the second is the value.");return new t({pairs:[n]}).concat(this)},t.prototype.appendPair=function(n){if(!tu(n))throw new Error("Expected 'pair' parameter to 'DataFrame.appendPair' to be an array.");if(2!==n.length)throw new Error("Expected 'pair' parameter to 'DataFrame.appendPair' to be an array with two elements. The first element is the index, the second is the value.");return this.concat(new t({pairs:[n]}))},t.prototype.remove=function(n){var e=this;return new t(function(){var i=e.getContent();return{columnNames:i.columnNames,pairs:new dm(i.pairs,function(T){return T[0]!==n})}})},t.prototype.fillGaps=function(n,e){if(!fo(n))throw new Error("Expected 'comparer' parameter to 'DataFrame.fillGaps' to be a comparer function that compares two values and returns a boolean.");if(!fo(e))throw new Error("Expected 'generator' parameter to 'DataFrame.fillGaps' to be a generator function that takes two values and returns an array of generated pairs to span the gap.");return this.rollingWindow(2).selectMany(function(i){var T=i.toPairs(),O=T[0],X=T[1];if(!n(O,X))return[O];var le=e(O,X);if(!tu(le))throw new Error("Expected return from 'generator' parameter to 'DataFrame.fillGaps' to be an array of pairs, instead got a "+typeof le);return[O].concat(le)}).withIndex(function(i){return i[0]}).inflate(function(i){return i[1]}).concat(this.tail(1))},t.prototype.defaultIfEmpty=function(n){if(this.none()){if(n instanceof t)return n;if(tu(n))return new t(n);throw new Error("Expected 'defaultSequence' parameter to 'DataFrame.defaultIfEmpty' to be an array or a series.")}return this},t.prototype.detectTypes=function(){var n=this;return new t(function(){return{columnNames:["Type","Frequency","Column"],values:n.getColumns().selectMany(function(i){return i.series.detectTypes().select(function(T){var O=Object.assign({},T);return O.Column=i.name,O})})}})},t.prototype.detectValues=function(){var n=this;return new t(function(){return{columnNames:["Value","Frequency","Column"],values:n.getColumns().selectMany(function(i){return i.series.detectValues().select(function(T){var O=Object.assign({},T);return O.Column=i.name,O})})}})},t.prototype.toJSON=function(){return JSON.stringify(this.toArray(),null,4)},t.prototype.toJSON5=function(){return a9().stringify(this.toArray(),null,4)},t.prototype.toCSV=function(n){var i=(void 0===n||void 0===n.header||n.header?[this.getColumnNames()]:[]).concat(this.toRows());return aM().unparse(i,n)},t.prototype.toHTML=function(){var n=this.getColumnNames();return'<table border="1" class="dataframe">\n    <thead>\n        <tr style="text-align: right;">\n            <th></th>\n'+n.map(function(T){return"            <th>"+T+"</th>"}).join("\n")+"\n       </tr>\n    </thead>\n    <tbody>\n"+this.toPairs().map(function(T){var X=T[1];return"        <tr>\n            <th>"+T[0]+"</th>\n"+n.map(function(le){return"            <td>"+X[le]+"</td>"}).join("\n")+"\n        </tr>"}).join("\n")+"\n    </tbody>\n</table>"},t.prototype.serialize=function(){var n=this.toArray(),e=this.getIndex(),i=e.head(n.length).toArray(),T=this.getColumns(),O=S0(T,function(dr){return dr.name},function(dr){return dr.type}),X=e.getType();"date"===X&&(i=i.map(function(dr){return th(dr).toISOString()}));var rn,kn,Wn,rr,le=!1;try{for(var ve=Gi(T),De=ve.next();!De.done;De=ve.next()){var He=De.value;if("date"===He.type){le||(n=n.map(function(dr){return Object.assign({},dr)}),le=!0);try{for(var Ke=Gi(n),pt=Ke.next();!pt.done;pt=Ke.next()){var bt=pt.value;bt[He.name]=th(bt[He.name]).toISOString()}}catch(dr){Wn={error:dr}}finally{try{pt&&!pt.done&&(rr=Ke.return)&&rr.call(Ke)}finally{if(Wn)throw Wn.error}}}}}catch(dr){rn={error:dr}}finally{try{De&&!De.done&&(kn=ve.return)&&kn.call(ve)}finally{if(rn)throw rn.error}}return{columnOrder:this.getColumnNames(),columns:O,index:{type:X,values:i},values:n}},t.deserialize=function(n){var Ke,pt,bt,rn,e=n.index&&n.index.values||[],i=n.values&&n.values||[],T=!1;if(n.columns)try{for(var O=Gi(Object.keys(n.columns)),X=O.next();!X.done;X=O.next()){var le=X.value;if("date"===n.columns[le]){T||(i=i.map(function(kn){return Object.assign({},kn)}),T=!0);try{for(var ve=Gi(i),De=ve.next();!De.done;De=ve.next()){var He=De.value;He[le]=th(He[le]).toDate()}}catch(kn){bt={error:kn}}finally{try{De&&!De.done&&(rn=ve.return)&&rn.call(ve)}finally{if(bt)throw bt.error}}}}}catch(kn){Ke={error:kn}}finally{try{X&&!X.done&&(pt=O.return)&&pt.call(O)}finally{if(Ke)throw Ke.error}}return n.index&&"date"===n.index.type&&(e=e.map(function(kn){return th(kn).toDate()})),new t({columnNames:n.columnOrder||[],index:e,values:i})},t.prototype.getTypeCode=function(){return"dataframe"},t.defaultCountIterable=new Vw,t.defaultEmptyIterable=new dM,t}(),yM=function(t){function n(e){for(var i=this,T=[],O=[],X=0,le=e.parent,ve=[];null!==le;)ve.push(le),le=le.config.parent;ve.reverse();try{for(var De=Gi(ve),He=De.next();!He.done;He=De.next()){var pt=He.value.config;T.push(n.makeSortSpec(X,pt.selector,pt.direction)),O.push(n.makeSortSpec(X,n.makePairsSelector(pt.selector),pt.direction)),++X}}catch(kn){bt={error:kn}}finally{try{He&&!He.done&&(rn=De.return)&&rn.call(De)}finally{if(bt)throw bt.error}}return T.push(n.makeSortSpec(X,e.selector,e.direction)),O.push(n.makeSortSpec(X,n.makePairsSelector(e.selector),e.direction)),(i=t.call(this,{columnNames:e.columnNames,values:new K_(e.values,T),pairs:new K_(e.pairs,O)})||this).config=e,i;var bt,rn}return jw(n,t),n.makeSortSpec=function(e,i,T){return{sortLevel:e,selector:i,direction:T}},n.makePairsSelector=function(e){return function(i,T){return e(i[1],T)}},n.prototype.thenBy=function(e){return new n({columnNames:this.config.columnNames,values:this.config.values,pairs:this.config.pairs,selector:e,direction:td.Ascending,parent:this})},n.prototype.thenByDescending=function(e){return new n({columnNames:this.config.columnNames,values:this.config.values,pairs:this.config.pairs,selector:e,direction:td.Descending,parent:this})},n}(su);th.extend(cM);var I0=(()=>{return(t=I0||(I0={})).Start="start",t.End="end",I0;var t})(),Fs=function(){function t(n){if(this.configFn=null,this.content=null,this.indexedContent=null,n){var e=n;if(void 0!==e.getTypeCode){var i=e.getTypeCode();if("dataframe"===i||"series"===i)return void(void 0!==e.content?this.content=e.content:this.configFn=e.configFn)}fo(n)?this.configFn=n:this.content=t.isIterator(n)?t.initFromIterator(n):t.isIterable(n)?t.initFromIterable(n):t.initFromConfig(n)}else this.content=t.initEmpty()}return t.initFromIterator=function(n){return t.initFromIterable(new rd(n))},t.initFromIterable=function(n){return{index:t.defaultCountIterable,values:n,pairs:new l1([t.defaultCountIterable,n]),isBaked:!0}},t.initEmpty=function(){return{index:t.defaultEmptyIterable,values:t.defaultEmptyIterable,pairs:t.defaultEmptyIterable,isBaked:!0}},t.isIterator=function(n){return dc(n)&&fo(n.next)},t.isIterable=function(n){return tu(n)||dc(n)&&fo(n[Symbol.iterator])},t.checkIterable=function(n,e){if(!t.isIterable(n))throw new Error("Expected '"+e+"' field of Series config object to be an array of values or an iterable of values.")},t.initFromConfig=function(n){var e,i,T,O=!1;return n.pairs&&(t.isIterator(n.pairs)?T=new rd(n.pairs):(t.checkIterable(n.pairs,"pairs"),T=n.pairs)),n.index?t.isIterator(n.index)?e=new rd(n.index):(t.checkIterable(n.index,"index"),e=n.index):e=T?new J_(T,0):t.defaultCountIterable,n.values?t.isIterator(n.values)?i=new rd(n.values):(t.checkIterable(n.values,"values"),i=n.values):i=T?new J_(T,1):t.defaultEmptyIterable,T||(T=new l1([e,i])),void 0!==n.baked&&(O=n.baked),{index:e,values:i,pairs:T,isBaked:O}},t.prototype.lazyInit=function(){null===this.content&&null!==this.configFn&&(this.content=t.initFromConfig(this.configFn()))},t.prototype.getContent=function(){return this.lazyInit(),this.content},t.prototype.getRowByIndex=function(n){if(!this.indexedContent){this.indexedContent=new Map;try{for(var e=Gi(this.getContent().pairs),i=e.next();!i.done;i=e.next()){var T=i.value;this.indexedContent.set(T[0],T[1])}}catch(le){O={error:le}}finally{try{i&&!i.done&&(X=e.return)&&X.call(e)}finally{if(O)throw O.error}}}return this.indexedContent.get(n);var O,X},t.prototype[Symbol.iterator]=function(){return this.getContent().values[Symbol.iterator]()},t.prototype.cast=function(){return this},t.prototype.getIndex=function(){var n=this;return new bM(function(){return{values:n.getContent().index}})},t.prototype.withIndex=function(n){var e=this;return fo(n)?new t(function(){return{values:e.getContent().values,index:e.select(n)}}):(t.checkIterable(n,"newIndex"),new t(function(){return{values:e.getContent().values,index:n}}))},t.prototype.resetIndex=function(){var n=this;return new t(function(){return{values:n.getContent().values}})},t.merge=function(n){var e=new Map,i=Array.from(n).length,T=0;try{for(var O=Gi(n),X=O.next();!X.done;X=O.next()){var le=X.value;try{for(var ve=Gi(le.toPairs()),De=ve.next();!De.done;De=ve.next()){var He=De.value,Ke=He[0];e.has(Ke)||e.set(Ke,new Array(i)),e.get(Ke)[T]=He[1]}}catch(rr){kn={error:rr}}finally{try{De&&!De.done&&(Wn=ve.return)&&Wn.call(ve)}finally{if(kn)throw kn.error}}++T}}catch(rr){bt={error:rr}}finally{try{X&&!X.done&&(rn=O.return)&&rn.call(O)}finally{if(bt)throw bt.error}}var bt,rn,kn,Wn,pt=Array.from(e.keys()).map(function(rr){return[rr,e.get(rr)]});return pt.sort(function(rr,dr){return rr[0]===dr[0]?0:rr[0]>dr[0]?1:-1}),new t({pairs:pt})},t.prototype.merge=function(){for(var n=[],e=0;e<arguments.length;e++)n[e]=arguments[e];return t.merge([this].concat(n))},t.prototype.toArray=function(){var O,X,n=[];try{for(var e=Gi(this.getContent().values),i=e.next();!i.done;i=e.next()){var T=i.value;null!=T&&n.push(T)}}catch(le){O={error:le}}finally{try{i&&!i.done&&(X=e.return)&&X.call(e)}finally{if(O)throw O.error}}return n},t.prototype.toPairs=function(){var O,X,n=[];try{for(var e=Gi(this.getContent().pairs),i=e.next();!i.done;i=e.next()){var T=i.value;null!=T[1]&&n.push(T)}}catch(le){O={error:le}}finally{try{i&&!i.done&&(X=e.return)&&X.call(e)}finally{if(O)throw O.error}}return n},t.prototype.toObject=function(n,e){if(!fo(n))throw new Error("Expected 'keySelector' parameter to Series.toObject to be a function.");if(!fo(e))throw new Error("Expected 'valueSelector' parameter to Series.toObject to be a function.");return S0(this,n,e)},t.prototype.select=function(n){if(!fo(n))throw new Error("Expected 'transformer' parameter to 'Series.select' to be a function.");return this.map(n)},t.prototype.map=function(n){var e=this;if(!fo(n))throw new Error("Expected 'transformer' parameter to 'Series.map' to be a function.");return new t(function(){var i=e.getContent();return{values:new Wc(i.values,n),index:i.index}})},t.prototype.selectMany=function(n){if(!fo(n))throw new Error("Expected 'transformer' parameter to 'Series.selectMany' to be a function.");return this.flatMap(n)},t.prototype.flatMap=function(n){var e=this;if(!fo(n))throw new Error("Expected 'transformer' parameter to 'Series.flatMap' to be a function.");return new t(function(){return{pairs:new hM(e.getContent().pairs,function(i,T){var De,He,O=[];try{for(var X=Gi(n(i[1],T)),le=X.next();!le.done;le=X.next())O.push([i[0],le.value])}catch(Ke){De={error:Ke}}finally{try{le&&!le.done&&(He=X.return)&&He.call(X)}finally{if(De)throw De.error}}return O})}})},t.prototype.window=function(n,e){var i=this;if(!eu(n))throw new Error("Expected 'period' parameter to 'Series.window' to be a number.");return new t(function(){return{pairs:new L9(i.getContent().pairs,n,e||I0.End)}})},t.prototype.rollingWindow=function(n,e){var i=this;if(!eu(n))throw new Error("Expected 'period' parameter to 'Series.rollingWindow' to be a number.");return new t(function(){return{pairs:new B9(i.getContent().pairs,n,e||I0.End)}})},t.prototype.variableWindow=function(n){var e=this;if(!fo(n))throw new Error("Expected 'comparer' parameter to 'Series.variableWindow' to be a function.");return new t(function(){return{values:new j9(e.getContent().pairs,n)}})},t.prototype.sequentialDistinct=function(n){if(n){if(!fo(n))throw new Error("Expected 'selector' parameter to 'Series.sequentialDistinct' to be a selector function that determines the value to compare for duplicates.")}else n=function(e){return e};return this.variableWindow(function(e,i){return n(e)===n(i)}).select(function(e){return[e.getIndex().first(),e.first()]}).withIndex(function(e){return e[0]}).select(function(e){return e[1]})},t.prototype.aggregate=function(n,e){if(fo(n)&&!e)return this.skip(1).aggregate(this.first(),n);if(!fo(e))throw new Error("Expected 'selector' parameter to aggregate to be a function.");var le,ve,i=n;try{for(var T=Gi(this),O=T.next();!O.done;O=T.next())i=e(i,O.value)}catch(De){le={error:De}}finally{try{O&&!O.done&&(ve=T.return)&&ve.call(T)}finally{if(le)throw le.error}}return i},t.prototype.reduce=function(n,e){if(!fo(n))throw new Error("Expected 'reducer' parameter to `Series.reduce` to be a function.");var ve,De,i=e,T=this;void 0===i&&T.any()&&(i=T.first(),T=T.skip(1));try{for(var O=Gi(T),X=O.next();!X.done;X=O.next())i=n(i,X.value)}catch(He){ve={error:He}}finally{try{X&&!X.done&&(De=O.return)&&De.call(O)}finally{if(ve)throw ve.error}}return i},t.prototype.amountRange=function(n,e){return this.rollingWindow(n,e).select(function(i){return i.max()-i.min()})},t.prototype.proportionRange=function(n,e){return this.rollingWindow(n,e).select(function(i){return(i.max()-i.min())/i.last()})},t.prototype.percentRange=function(n,e){return this.proportionRange(n,e).select(function(i){return 100*i})},t.prototype.amountChange=function(n,e){return this.rollingWindow(void 0===n?2:n,e).select(function(i){return i.last()-i.first()})},t.prototype.proportionChange=function(n,e){return this.rollingWindow(void 0===n?2:n,e).select(function(i){return(i.last()-i.first())/i.first()})},t.prototype.percentChange=function(n,e){return this.proportionChange(n,e).select(function(i){return 100*i})},t.prototype.proportionRank=function(n){if(void 0===n&&(n=2),!eu(n))throw new Error("Expected 'period' parameter to 'Series.proportionRank' to be a number that specifies the time period for the ranking.");return this.rollingWindow(n+1).select(function(e){var i=e.last();return e.head(-1).filter(function(X){return X<i}).count()/n})},t.prototype.percentRank=function(n){if(void 0===n&&(n=2),!eu(n))throw new Error("Expected 'period' parameter to 'Series.percentRank' to be a number that specifies the time period for the ranking.");return this.proportionRank(n).select(function(e){return 100*e})},t.prototype.cumsum=function(){var n=this;return new t(function(){var e=0;return{pairs:n.toPairs().map(function(O){var X=Y_(O,2);return[X[0],e+=X[1]]})}})},t.prototype.skip=function(n){var e=this;return new t(function(){return{values:new pm(e.getContent().values,n),index:new pm(e.getContent().index,n),pairs:new pm(e.getContent().pairs,n)}})},t.prototype.skipWhile=function(n){var e=this;if(!fo(n))throw new Error("Expected 'predicate' parameter to 'Series.skipWhile' function to be a predicate function that returns true/false.");return new t(function(){return{values:new nd(e.getContent().values,n),pairs:new nd(e.getContent().pairs,function(i){return n(i[1])})}})},t.prototype.skipUntil=function(n){if(!fo(n))throw new Error("Expected 'predicate' parameter to 'Series.skipUntil' function to be a predicate function that returns true/false.");return this.skipWhile(function(e){return!n(e)})},t.prototype.take=function(n){var e=this;if(!eu(n))throw new Error("Expected 'numRows' parameter to 'Series.take' function to be a number.");return new t(function(){return{index:new fm(e.getContent().index,n),values:new fm(e.getContent().values,n),pairs:new fm(e.getContent().pairs,n)}})},t.prototype.takeWhile=function(n){var e=this;if(!fo(n))throw new Error("Expected 'predicate' parameter to 'Series.takeWhile' function to be a predicate function that returns true/false.");return new t(function(){return{values:new ed(e.getContent().values,n),pairs:new ed(e.getContent().pairs,function(i){return n(i[1])})}})},t.prototype.takeUntil=function(n){if(!fo(n))throw new Error("Expected 'predicate' parameter to 'Series.takeUntil' function to be a predicate function that returns true/false.");return this.takeWhile(function(e){return!n(e)})},t.count=function(n){return n.count()},t.prototype.count=function(){var O,X,n=0;try{for(var e=Gi(this.getContent().values),i=e.next();!i.done;i=e.next())++n}catch(le){O={error:le}}finally{try{i&&!i.done&&(X=e.return)&&X.call(e)}finally{if(O)throw O.error}}return n},t.prototype.first=function(){try{for(var n=Gi(this),e=n.next();!e.done;e=n.next())return e.value}catch(X){T={error:X}}finally{try{e&&!e.done&&(O=n.return)&&O.call(n)}finally{if(T)throw T.error}}throw new Error("Series.first: No values in Series.");var T,O},t.prototype.last=function(){var O,X,n=null;try{for(var e=Gi(this),i=e.next();!i.done;i=e.next())n=i.value}catch(le){O={error:le}}finally{try{i&&!i.done&&(X=e.return)&&X.call(e)}finally{if(O)throw O.error}}if(null===n)throw new Error("Series.last: No values in Series.");return n},t.prototype.at=function(n){if(!this.none())return this.getRowByIndex(n)},t.prototype.head=function(n){if(!eu(n))throw new Error("Expected 'numValues' parameter to 'Series.head' function to be a number.");if(0===n)return new t;var e=n<0?this.count()-Math.abs(n):n;return this.take(e)},t.prototype.tail=function(n){if(!eu(n))throw new Error("Expected 'numValues' parameter to 'Series.tail' function to be a number.");if(0===n)return new t;var e=n>0?this.count()-n:Math.abs(n);return this.skip(e)},t.prototype.where=function(n){if(!fo(n))throw new Error("Expected 'predicate' parameter to 'Series.where' to be a function.");return this.filter(n)},t.prototype.filter=function(n){var e=this;if(!fo(n))throw new Error("Expected 'predicate' parameter to 'Series.filter' to be a function.");return new t(function(){return e.getContent(),{values:new dm(e.getContent().values,n),pairs:new dm(e.getContent().pairs,function(T){return n(T[1])})}})},t.prototype.forEach=function(n){if(!fo(n))throw new Error("Expected 'callback' parameter to 'Series.forEach' to be a function.");var X,le,e=0;try{for(var i=Gi(this),T=i.next();!T.done;T=i.next())n(T.value,e++)}catch(ve){X={error:ve}}finally{try{T&&!T.done&&(le=i.return)&&le.call(i)}finally{if(X)throw X.error}}return this},t.prototype.all=function(n){if(!fo(n))throw new Error("Expected 'predicate' parameter to 'Series.all' to be a function.");var X,le,e=0;try{for(var i=Gi(this),T=i.next();!T.done;T=i.next()){if(!n(T.value))return!1;++e}}catch(ve){X={error:ve}}finally{try{T&&!T.done&&(le=i.return)&&le.call(i)}finally{if(X)throw X.error}}return e>0},t.prototype.any=function(n){if(n&&!fo(n))throw new Error("Expected 'predicate' parameter to 'Series.any' to be a function.");var X,le;if(!n)return!this[Symbol.iterator]().next().done;try{for(var e=Gi(this),i=e.next();!i.done;i=e.next())if(n(i.value))return!0}catch(ve){X={error:ve}}finally{try{i&&!i.done&&(le=e.return)&&le.call(e)}finally{if(X)throw X.error}}return!1},t.prototype.none=function(n){if(n&&!fo(n))throw new Error("Expected 'predicate' parameter to 'Series.none' to be a function.");var X,le;if(!n)return this[Symbol.iterator]().next().done;try{for(var e=Gi(this),i=e.next();!i.done;i=e.next())if(n(i.value))return!1}catch(ve){X={error:ve}}finally{try{i&&!i.done&&(le=e.return)&&le.call(e)}finally{if(X)throw X.error}}return!0},t.prototype.startAt=function(n){var e=this;return new t(function(){var i=e.getIndex().getLessThan();return{index:new nd(e.getContent().index,function(T){return i(T,n)}),pairs:new nd(e.getContent().pairs,function(T){return i(T[0],n)})}})},t.prototype.endAt=function(n){var e=this;return new t(function(){var i=e.getIndex().getLessThanOrEqualTo();return{index:new ed(e.getContent().index,function(T){return i(T,n)}),pairs:new ed(e.getContent().pairs,function(T){return i(T[0],n)})}})},t.prototype.before=function(n){var e=this;return new t(function(){var i=e.getIndex().getLessThan();return{index:new ed(e.getContent().index,function(T){return i(T,n)}),pairs:new ed(e.getContent().pairs,function(T){return i(T[0],n)})}})},t.prototype.after=function(n){var e=this;return new t(function(){var i=e.getIndex().getLessThanOrEqualTo();return{index:new nd(e.getContent().index,function(T){return i(T,n)}),pairs:new nd(e.getContent().pairs,function(T){return i(T[0],n)})}})},t.prototype.between=function(n,e){return this.startAt(n).endAt(e)},t.prototype.toString=function(){for(var n=["__index__","__value__"],e=this.toPairs(),i=new(Jk()),T=0;T<e.length;++T){for(var O=e[T],X=0;X<O.length;++X)i.cell(n[X],O[X]);i.newRow()}return i.toString()},t.parseInt=function(n,e){if(null!=n){if(!el(n))throw new Error("Called Series.parseInts, expected all values in the series to be strings, instead found a '"+typeof n+"' at index "+e);return 0===n.length?void 0:parseInt(n)}},t.prototype.parseInts=function(){return this.select(t.parseInt)},t.parseFloat=function(n,e){if(null!=n){if(!el(n))throw new Error("Called Series.parseFloats, expected all values in the series to be strings, instead found a '"+typeof n+"' at index "+e);return 0===n.length?void 0:parseFloat(n)}},t.prototype.parseFloats=function(){return this.select(t.parseFloat)},t.parseDate=function(n,e,i){if(null!=n){if(!el(n))throw new Error("Called Series.parseDates, expected all values in the series to be strings, instead found a '"+typeof n+"' at index "+e);return 0===n.length?void 0:th(n,i).toDate()}},t.prototype.parseDates=function(n){if(n&&!el(n))throw new Error("Expected optional 'formatString' parameter to Series.parseDates to be a string (if specified).");return this.select(function(e,i){return t.parseDate(e,i,n)})},t.toString=function(n,e){if(void 0!==n)return null===n?null:e&&Hw(n)?th(n).format(e):e&&eu(n)?T9()(n).format(e):n.toString()},t.prototype.toStrings=function(n){if(n&&!el(n))throw new Error("Expected optional 'formatString' parameter to Series.toStrings to be a string (if specified).");return this.select(function(e){return t.toString(e,n)})},t.prototype.bake=function(){return this.getContent().isBaked?this:new t({values:this.toArray(),pairs:this.toPairs(),baked:!0})},t.prototype.inflate=function(n){var e=this;if(n){if(!fo(n))throw new Error("Expected 'selector' parameter to Series.inflate to be a selector function.");return new su(function(){var i=e.getContent();return{values:new Wc(i.values,n),index:i.index,pairs:new Wc(i.pairs,function(T,O){return[T[0],n(T[1],O)]})}})}return new su(function(){var i=e.getContent();return{values:i.values,index:i.index,pairs:i.pairs}})},t.sum=function(n){return n.sum()},t.prototype.sum=function(){var O,X,n=0;try{for(var e=Gi(this),i=e.next();!i.done;i=e.next()){var T=i.value;null!=T&&(n+=T)}}catch(le){O={error:le}}finally{try{i&&!i.done&&(X=e.return)&&X.call(e)}finally{if(O)throw O.error}}return n},t.average=function(n){return n.average()},t.prototype.average=function(){return this.mean()},t.mean=function(n){return n.mean()},t.prototype.mean=function(){var X,le,n=0,e=0;try{for(var i=Gi(this),T=i.next();!T.done;T=i.next()){var O=T.value;null!=O&&(e+=1,n+=O)}}catch(ve){X={error:ve}}finally{try{T&&!T.done&&(le=i.return)&&le.call(i)}finally{if(X)throw X.error}}return 0===e?0:n/e},t.median=function(n){return n.median()},t.prototype.median=function(){var n=this.filter(function(X){return null!=X}),e=n.count();if(0===e)return 0;var i=n.orderBy(function(X){return X}).toArray();return e%2==0?(i[e/2-1]+i[e/2])/2:i[Math.floor(e/2)]},t.mode=function(n){return n.mode()},t.prototype.mode=function(){if(!this.none()){var n=new Map;try{for(var e=Gi(this),i=e.next();!i.done;i=e.next()){var T=i.value;n.has(T)?n.set(T,n.get(T)+1):n.set(T,1)}}catch(ve){X={error:ve}}finally{try{i&&!i.done&&(le=e.return)&&le.call(e)}finally{if(X)throw X.error}}var X,le,O=Array.from(n.entries());return O.sort(function(ve,De){return De[1]-ve[1]}),O[0][0]}},t.prototype.sumOfSquares=function(){if(this.none())return[0,1];var Ke,pt,n=this.mean(),e=0,i=this.filter(function(bt){return null!=bt}),T=0;try{for(var O=Gi(i),X=O.next();!X.done;X=O.next()){T+=1;var De=X.value-n;e+=De*De}}catch(bt){Ke={error:bt}}finally{try{X&&!X.done&&(pt=O.return)&&pt.call(O)}finally{if(Ke)throw Ke.error}}return[e,T]},t.variance=function(n){return n.variance()},t.prototype.variance=function(){if(this.none())return 0;var n=Y_(this.sumOfSquares(),2);return n[0]/n[1]},t.std=function(n){return n.std()},t.prototype.std=function(){return this.none()?0:Math.sqrt(this.variance())},t.prototype.standardize=function(){if(this.none())return new t;var n=this.mean(),e=this.std();if(0===e)throw new Error("Can't standardize a series that has no variation.");return this.filter(function(T){return null!=T}).map(function(T){return(T-n)/e})},t.sampleVariance=function(n){return n.sampleVariance()},t.prototype.sampleVariance=function(){if(this.none())return 0;var n=Y_(this.sumOfSquares(),2);return n[0]/(n[1]-1)},t.sampleStd=function(n){return n.sampleStd()},t.prototype.sampleStd=function(){return this.none()?0:Math.sqrt(this.sampleVariance())},t.prototype.sampleStandardize=function(){if(this.none())return new t;var n=this.mean(),e=this.sampleStd();if(0===e)throw new Error("Can't standardize a series that has no variation.");return this.filter(function(T){return null!=T}).map(function(T){return(T-n)/e})},t.min=function(n){return n.min()},t.prototype.min=function(){var n,X,le;try{for(var e=Gi(this),i=e.next();!i.done;i=e.next()){var T=i.value;null!=T&&(n=void 0===n?T:Math.min(n,T))}}catch(ve){X={error:ve}}finally{try{i&&!i.done&&(le=e.return)&&le.call(e)}finally{if(X)throw X.error}}return void 0===n?0:n},t.max=function(n){return n.max()},t.prototype.max=function(){var n,X,le;try{for(var e=Gi(this),i=e.next();!i.done;i=e.next()){var T=i.value;null!=T&&(n=void 0===n?T:Math.max(n,T))}}catch(ve){X={error:ve}}finally{try{i&&!i.done&&(le=e.return)&&le.call(e)}finally{if(X)throw X.error}}return void 0===n?0:n},t.range=function(n){return n.range()},t.prototype.range=function(){return this.max()-this.min()},t.prototype.invert=function(){return this.select(function(n){return null==n?n:-n})},t.prototype.counter=function(n){return this.groupSequentialBy(n).selectMany(function(e,i){return n(e.first())?function dN(t,n){if(!eu(t))throw new Error("Expect 'start' parameter to 'dataForge.range' function to be a number.");if(!eu(n))throw new Error("Expect 'count' parameter to 'dataForge.range' function to be a number.");for(var e=[],i=0;i<n;++i)e.push(t+i);return new Fs(e)}(1,e.count()).withIndex(e.getIndex()).toPairs():function hN(t,n){for(var e=[],i=0;i<n;++i)e.push(t);return new Fs(e)}(0,e.count()).withIndex(e.getIndex()).toPairs()}).withIndex(function(e){return e[0]}).select(function(e){return e[1]})},t.prototype.reverse=function(){var n=this;return new t(function(){return{values:new hm(n.getContent().values),index:new hm(n.getContent().index),pairs:new hm(n.getContent().pairs)}})},t.prototype.distinct=function(n){var e=this;return new t(function(){return{values:new X_(e.getContent().values,n),pairs:new X_(e.getContent().pairs,function(i){return n&&n(i[1])||i[1]})}})},t.prototype.groupBy=function(n){var e=this;if(!fo(n))throw new Error("Expected 'selector' parameter to 'Series.groupBy' to be a selector function that determines the value to group the series by.");return new t(function(){var pt,bt,i=[],T={},O=0;try{for(var X=Gi(e.getContent().pairs),le=X.next();!le.done;le=X.next()){var ve=le.value,De=n(ve[1],O);++O;var He=T[De];if(He)He.push(ve);else{var Ke=[];Ke.push(ve),i.push(Ke),T[De]=Ke}}}catch(rn){pt={error:rn}}finally{try{le&&!le.done&&(bt=X.return)&&bt.call(X)}finally{if(pt)throw pt.error}}return{values:i.map(function(rn){return new t({pairs:rn})})}})},t.prototype.groupSequentialBy=function(n){if(n){if(!fo(n))throw new Error("Expected 'selector' parameter to 'Series.groupSequentialBy' to be a selector function that determines the value to group the series by.")}else n=function(e){return e};return this.variableWindow(function(e,i){return n(e)===n(i)})},t.concat=function(n){if(!tu(n))throw new Error("Expected 'series' parameter to 'Series.concat' to be an array of series.");return new t(function(){var i=n.map(function(T){return T.getContent()});return{values:new $_(i.map(function(T){return T.values})),pairs:new $_(i.map(function(T){return T.pairs}))}})},t.prototype.concat=function(){for(var n=[],e=0;e<arguments.length;e++)n[e]=arguments[e];var He,Ke,pt,bt,i=[this];try{for(var T=Gi(n),O=T.next();!O.done;O=T.next()){var X=O.value;if(tu(X))try{for(var le=Gi(X),ve=le.next();!ve.done;ve=le.next()){var De=ve.value;i.push(De)}}catch(rn){pt={error:rn}}finally{try{ve&&!ve.done&&(bt=le.return)&&bt.call(le)}finally{if(pt)throw pt.error}}else i.push(X)}}catch(rn){He={error:rn}}finally{try{O&&!O.done&&(Ke=T.return)&&Ke.call(T)}finally{if(He)throw He.error}}return t.concat(i)},t.zip=function(n,e){var i=Array.from(n);if(0===i.length)return new t;var T=i[0];return T.none()?new t:new t(function(){var X=i;return{index:T.getContent().index,values:new pM(X.map(function(le){return le.getContent().values}),e)}})},t.prototype.zip=function(){for(var n=[],e=0;e<arguments.length;e++)n[e]=arguments[e];var i=n[n.length-1],T=[this].concat(n.slice(0,n.length-1));return t.zip(T,function(O){return i.apply(void 0,fM(O))})},t.prototype.orderBy=function(n){var e=this.getContent();return new _M({values:e.values,pairs:e.pairs,selector:n,direction:td.Ascending,parent:null})},t.prototype.orderByDescending=function(n){var e=this.getContent();return new _M({values:e.values,pairs:e.pairs,selector:n,direction:td.Descending,parent:null})},t.prototype.union=function(n,e){if(e&&!fo(e))throw new Error("Expected optional 'selector' parameter to 'Series.union' to be a selector function.");return this.concat(n).distinct(e)},t.prototype.intersection=function(n,e,i){if(e){if(!fo(e))throw new Error("Expected optional 'outerSelector' parameter to 'Series.intersection' to be a function.")}else e=function(O){return O};if(i){if(!fo(i))throw new Error("Expected optional 'innerSelector' parameter to 'Series.intersection' to be a function.")}else i=function(O){return O};return this.filter(function(O){var X=e(O);return n.filter(function(le){return X===i(le)}).any()})},t.prototype.except=function(n,e,i){if(e){if(!fo(e))throw new Error("Expected optional 'outerSelector' parameter to 'Series.except' to be a function.")}else e=function(O){return O};if(i){if(!fo(i))throw new Error("Expected optional 'innerSelector' parameter to 'Series.except' to be a function.")}else i=function(O){return O};return this.filter(function(O){var X=e(O);return n.filter(function(le){return X===i(le)}).none()})},t.prototype.join=function(n,e,i,T){if(!fo(e))throw new Error("Expected 'outerKeySelector' parameter of 'Series.join' to be a selector function.");if(!fo(i))throw new Error("Expected 'innerKeySelector' parameter of 'Series.join' to be a selector function.");if(!fo(T))throw new Error("Expected 'resultSelector' parameter of 'Series.join' to be a selector function.");var O=this;return new t(function(){var rr,dr,pr,qr,X=n.groupBy(i).toObject(function(ri){return i(ri.first())},function(ri){return ri}),ve=(O.getContent(),[]);try{for(var De=Gi(O),He=De.next();!He.done;He=De.next()){var Ke=He.value,bt=X[e(Ke)];if(bt)try{for(var rn=Gi(bt),kn=rn.next();!kn.done;kn=rn.next())ve.push(T(Ke,kn.value))}catch(ri){pr={error:ri}}finally{try{kn&&!kn.done&&(qr=rn.return)&&qr.call(rn)}finally{if(pr)throw pr.error}}}}catch(ri){rr={error:ri}}finally{try{He&&!He.done&&(dr=De.return)&&dr.call(De)}finally{if(rr)throw rr.error}}return{values:ve}})},t.prototype.joinOuter=function(n,e,i,T){if(!fo(e))throw new Error("Expected 'outerKeySelector' parameter of 'Series.joinOuter' to be a selector function.");if(!fo(i))throw new Error("Expected 'innerKeySelector' parameter of 'Series.joinOuter' to be a selector function.");if(!fo(T))throw new Error("Expected 'resultSelector' parameter of 'Series.joinOuter' to be a selector function.");var O=this,X=O.except(n,e,i).select(function(De){return T(De,null)}).resetIndex(),le=n.except(O,i,e).select(function(De){return T(null,De)}).resetIndex(),ve=O.join(n,e,i,T);return X.concat(ve).concat(le).resetIndex()},t.prototype.joinOuterLeft=function(n,e,i,T){if(!fo(e))throw new Error("Expected 'outerKeySelector' parameter of 'Series.joinOuterLeft' to be a selector function.");if(!fo(i))throw new Error("Expected 'innerKeySelector' parameter of 'Series.joinOuterLeft' to be a selector function.");if(!fo(T))throw new Error("Expected 'resultSelector' parameter of 'Series.joinOuterLeft' to be a selector function.");var X=this.except(n,e,i).select(function(ve){return T(ve,null)}).resetIndex(),le=this.join(n,e,i,T);return X.concat(le).resetIndex()},t.prototype.joinOuterRight=function(n,e,i,T){if(!fo(e))throw new Error("Expected 'outerKeySelector' parameter of 'Series.joinOuterRight' to be a selector function.");if(!fo(i))throw new Error("Expected 'innerKeySelector' parameter of 'Series.joinOuterRight' to be a selector function.");if(!fo(T))throw new Error("Expected 'resultSelector' parameter of 'Series.joinOuterRight' to be a selector function.");var X=n.except(this,i,e).select(function(ve){return T(null,ve)}).resetIndex();return this.join(n,e,i,T).concat(X).resetIndex()},t.prototype.truncateStrings=function(n){if(!eu(n))throw new Error("Expected 'maxLength' parameter to 'Series.truncateStrings' to be a number.");return this.select(function(e){return el(e)&&e.length>n?e.substring(0,n):e})},t.prototype.round=function(n){if(void 0!==n){if(!eu(n))throw new Error("Expected 'numDecimalPlaces' parameter to 'Series.round' to be a number.")}else n=2;return this.select(function(e){return eu(e)?parseFloat(e.toFixed(n)):e})},t.prototype.insertPair=function(n){if(!tu(n))throw new Error("Expected 'pair' parameter to 'Series.insertPair' to be an array.");if(2!==n.length)throw new Error("Expected 'pair' parameter to 'Series.insertPair' to be an array with two elements. The first element is the index, the second is the value.");return new t({pairs:[n]}).concat(this)},t.prototype.appendPair=function(n){if(!tu(n))throw new Error("Expected 'pair' parameter to 'Series.appendPair' to be an array.");if(2!==n.length)throw new Error("Expected 'pair' parameter to 'Series.appendPair' to be an array with two elements. The first element is the index, the second is the value.");return this.concat(new t({pairs:[n]}))},t.prototype.remove=function(n){var e=this;return new t(function(){var i=e.getContent();return{pairs:new dm(i.pairs,function(T){return T[0]!==n})}})},t.prototype.fillGaps=function(n,e){if(!fo(n))throw new Error("Expected 'comparer' parameter to 'Series.fillGaps' to be a comparer function that compares two values and returns a boolean.");if(!fo(e))throw new Error("Expected 'generator' parameter to 'Series.fillGaps' to be a generator function that takes two values and returns an array of generated pairs to span the gap.");return this.rollingWindow(2).selectMany(function(i){var T=i.toPairs(),O=T[0],X=T[1];if(!n(O,X))return[O];var le=e(O,X);if(!tu(le))throw new Error("Expected return from 'generator' parameter to 'Series.fillGaps' to be an array of pairs, instead got a "+typeof le);return[O].concat(le)}).withIndex(function(i){return i[0]}).select(function(i){return i[1]}).concat(this.tail(1))},t.prototype.defaultIfEmpty=function(n){if(this.none()){if(n instanceof t)return n;if(tu(n))return new t(n);throw new Error("Expected 'defaultSequence' parameter to 'Series.defaultIfEmpty' to be an array or a series.")}return this},t.prototype.detectTypes=function(){var n=this;return new su(function(){var e=n.count(),i=n.select(function(T){var O=typeof T;return"object"===O&&Hw(T)&&(O="date"),O}).aggregate({},function(T,O){var X=T[O];return X||(T[O]=X={count:0}),++X.count,T});return{columnNames:["Type","Frequency"],rows:Object.keys(i).map(function(T){return[T,i[T].count/e*100]})}})},t.prototype.detectValues=function(){var n=this;return new su(function(){var e=n.count(),i=n.aggregate(new Map,function(T,O){var X=T.get(O);return X||T.set(O,X={count:0,value:O}),++X.count,T});return{columnNames:["Value","Frequency"],rows:Array.from(i.keys()).map(function(T){var O=i.get(T);return[O.value,O.count/e*100]})}})},t.prototype.bucket=function(n){if(console.warn("Series.bucket is deprecated and will be removed in the future."),!eu(n))throw new Error("Expected 'numBuckets' parameter to 'Series.bucket' to be a number.");if(this.none())return new su;var e=this,i=e.min(),X=(e.max()-i)/(n-1);return e.select(function(le){var ve=Math.floor((le-i)/X),De=ve*X+i;return{Value:le,Bucket:ve,Min:De,Mid:De+.5*X,Max:De+X}}).inflate()},t.prototype.frequency=function(n){var e=this;return this.none()?new su:new su(function(){var Ke,pt,i=e,T=n&&n.captureValues||!1,O=Number.MAX_VALUE,X=Number.MIN_VALUE,le=0;try{for(var ve=Gi(i),De=ve.next();!De.done;De=ve.next()){var He=De.value;O=Math.min(He,O),X=Math.max(He,X),le+=1}}catch(xa){Do={error:xa}}finally{try{De&&!De.done&&(uo=ve.return)&&uo.call(ve)}finally{if(Do)throw Do.error}}var kn,bt=n&&n.interval,rn=(pt=n&&void 0!==n.upper?n.upper:X)-(Ke=n&&void 0!==n.lower?n.lower:O);le<(kn=void 0!==bt?Math.ceil(rn/bt):10)&&(kn=le),void 0===bt&&(bt=rn/(kn-1));for(var Wn=new Array(kn),rr=0;rr<kn;++rr){var dr=Ke+rr*bt;Wn[rr]={lower:dr,upper:dr+bt,count:0,proportion:0,cumulative:0},T&&(Wn[rr].values=[])}var pr={upper:Ke,count:0,proportion:0,cumulative:0};T&&(pr.values=[]);var qr={lower:pt,count:0,proportion:0,cumulative:0};T&&(qr.values=[]);try{for(var ri=Gi(i),Ui=ri.next();!Ui.done;Ui=ri.next()){var $i=void 0;($i=(He=Ui.value)<Ke?pr:He>pt?qr:Wn[rr=Math.floor((He-Ke)/bt)]).count+=1,T&&$i.values.push(He)}}catch(xa){Yo={error:xa}}finally{try{Ui&&!Ui.done&&(Ka=ri.return)&&Ka.call(ri)}finally{if(Yo)throw Yo.error}}var Do,uo,Yo,Ka,Ja,$a,to=0;pr.count>0&&Wn.unshift(pr),qr.count>0&&Wn.push(qr);try{for(var Eo=Gi(Wn),Ro=Eo.next();!Ro.done;Ro=Eo.next())($i=Ro.value).proportion=$i.count/le,$i.cumulative=to+=$i.proportion}catch(xa){Ja={error:xa}}finally{try{Ro&&!Ro.done&&($a=Eo.return)&&$a.call(Eo)}finally{if(Ja)throw Ja.error}}return{values:Wn}})},t.prototype.getTypeCode=function(){return"series"},t.defaultCountIterable=new Vw,t.defaultEmptyIterable=new dM,t}(),_M=function(t){function n(e){for(var i=this,T=[],O=[],X=0,le=e.parent,ve=[];null!==le;)ve.push(le),le=le.config.parent;ve.reverse();try{for(var De=Gi(ve),He=De.next();!He.done;He=De.next()){var pt=He.value.config;T.push(n.makeSortSpec(X,pt.selector,pt.direction)),O.push(n.makeSortSpec(X,n.makePairsSelector(pt.selector),pt.direction)),++X}}catch(kn){bt={error:kn}}finally{try{He&&!He.done&&(rn=De.return)&&rn.call(De)}finally{if(bt)throw bt.error}}return T.push(n.makeSortSpec(X,e.selector,e.direction)),O.push(n.makeSortSpec(X,n.makePairsSelector(e.selector),e.direction)),(i=t.call(this,{values:new K_(e.values,T),pairs:new K_(e.pairs,O)})||this).config=e,i;var bt,rn}return jw(n,t),n.makeSortSpec=function(e,i,T){return{sortLevel:e,selector:i,direction:T}},n.makePairsSelector=function(e){return function(i,T){return e(i[1],T)}},n.prototype.thenBy=function(e){return new n({values:this.config.values,pairs:this.config.pairs,selector:e,direction:td.Ascending,parent:this})},n.prototype.thenByDescending=function(e){return new n({values:this.config.values,pairs:this.config.pairs,selector:e,direction:td.Descending,parent:this})},n}(Fs),bM=function(t){function n(e){return t.call(this,e)||this}return jw(n,t),n.prototype.getType=function(){return this._type||(this._type=this.any()?vM(this.first()):"empty"),this._type},n.prototype.getLessThan=function(){switch(this.getType()){case"date":return function(e,i){return th(e).isBefore(i)};case"string":case"number":return function(e,i){return e<i};case"empty":return function(){return!0};default:throw new Error("No less than operation available for type: "+this.getType())}},n.prototype.getLessThanOrEqualTo=function(){var e=this;return function(i,T){return!e.getGreaterThan()(i,T)}},n.prototype.getGreaterThan=function(){switch(this.getType()){case"date":return function(e,i){return th(e).isAfter(i)};case"string":case"number":return function(e,i){return e>i};case"empty":return function(){return!0};default:throw new Error("No greater than operation available for type: "+this.getType())}},n}(Fs);function Gw(t,n){return t(n={exports:{}},n.exports),n.exports}var lN=function(n){return n instanceof Buffer},uN=Gw(function(t){t.exports="function"==typeof Object.create?function(e,i){e.super_=i,e.prototype=Object.create(i.prototype,{constructor:{value:e,enumerable:!1,writable:!0,configurable:!0}})}:function(e,i){e.super_=i;var T=function(){};T.prototype=i.prototype,e.prototype=new T,e.prototype.constructor=e}}),cN=Gw(function(t){try{if("function"!=typeof Tu.inherits)throw"";t.exports=Tu.inherits}catch{t.exports=uN}}),Tu=Gw(function(t,n){var e=Object.getOwnPropertyDescriptors||function(Vi){for(var co=Object.keys(Vi),na={},wa=0;wa<co.length;wa++)na[co[wa]]=Object.getOwnPropertyDescriptor(Vi,co[wa]);return na},i=/%[sdj%]/g;n.format=function(ci){if(!ri(ci)){for(var Vi=[],co=0;co<arguments.length;co++)Vi.push(X(arguments[co]));return Vi.join(" ")}co=1;for(var na=arguments,wa=na.length,La=String(ci).replace(i,function(hs){if("%%"===hs)return"%";if(co>=wa)return hs;switch(hs){case"%s":return String(na[co++]);case"%d":return Number(na[co++]);case"%j":try{return JSON.stringify(na[co++])}catch{return"[Circular]"}default:return hs}}),Ra=na[co];co<wa;Ra=na[++co])dr(Ra)||!Eo(Ra)?La+=" "+Ra:La+=" "+X(Ra);return La},n.deprecate=function(ci,Vi){if(typeof process<"u"&&!0===process.noDeprecation)return ci;if(typeof process>"u")return function(){return n.deprecate(ci,Vi).apply(this,arguments)};var co=!1;return function na(){if(!co){if(process.throwDeprecation)throw new Error(Vi);process.traceDeprecation?console.trace(Vi):console.error(Vi),co=!0}return ci.apply(this,arguments)}};var O,T={};function X(ci,Vi){var co={seen:[],stylize:ve};return arguments.length>=3&&(co.depth=arguments[2]),arguments.length>=4&&(co.colors=arguments[3]),rr(Vi)?co.showHidden=Vi:Vi&&n._extend(co,Vi),$i(co.showHidden)&&(co.showHidden=!1),$i(co.depth)&&(co.depth=2),$i(co.colors)&&(co.colors=!1),$i(co.customInspect)&&(co.customInspect=!0),co.colors&&(co.stylize=le),He(co,ci,co.depth)}function le(ci,Vi){var co=X.styles[Vi];return co?"\x1b["+X.colors[co][0]+"m"+ci+"\x1b["+X.colors[co][1]+"m":ci}function ve(ci,Vi){return ci}function He(ci,Vi,co){if(ci.customInspect&&Vi&&uo(Vi.inspect)&&Vi.inspect!==n.inspect&&(!Vi.constructor||Vi.constructor.prototype!==Vi)){var na=Vi.inspect(co,ci);return ri(na)||(na=He(ci,na,co)),na}var wa=function Ke(ci,Vi){if($i(Vi))return ci.stylize("undefined","undefined");if(ri(Vi)){var co="'"+JSON.stringify(Vi).replace(/^"|"$/g,"").replace(/'/g,"\\'").replace(/\\"/g,'"')+"'";return ci.stylize(co,"string")}return qr(Vi)?ci.stylize(""+Vi,"number"):rr(Vi)?ci.stylize(""+Vi,"boolean"):dr(Vi)?ci.stylize("null","null"):void 0}(ci,Vi);if(wa)return wa;var La=Object.keys(Vi),Ra=function De(ci){var Vi={};return ci.forEach(function(co,na){Vi[co]=!0}),Vi}(La);if(ci.showHidden&&(La=Object.getOwnPropertyNames(Vi)),Do(Vi)&&(La.indexOf("message")>=0||La.indexOf("description")>=0))return pt(Vi);if(0===La.length){if(uo(Vi))return ci.stylize("[Function"+(Vi.name?": "+Vi.name:"")+"]","special");if(to(Vi))return ci.stylize(RegExp.prototype.toString.call(Vi),"regexp");if(Ro(Vi))return ci.stylize(Date.prototype.toString.call(Vi),"date");if(Do(Vi))return pt(Vi)}var Ys,Ts="",Ma=!1,Wu=["{","}"];return Wn(Vi)&&(Ma=!0,Wu=["[","]"]),uo(Vi)&&(Ts=" [Function"+(Vi.name?": "+Vi.name:"")+"]"),to(Vi)&&(Ts=" "+RegExp.prototype.toString.call(Vi)),Ro(Vi)&&(Ts=" "+Date.prototype.toUTCString.call(Vi)),Do(Vi)&&(Ts=" "+pt(Vi)),0!==La.length||Ma&&0!=Vi.length?co<0?to(Vi)?ci.stylize(RegExp.prototype.toString.call(Vi),"regexp"):ci.stylize("[Object]","special"):(ci.seen.push(Vi),Ys=Ma?function bt(ci,Vi,co,na,wa){for(var La=[],Ra=0,hs=Vi.length;Ra<hs;++Ra)Qa(Vi,String(Ra))?La.push(rn(ci,Vi,co,na,String(Ra),!0)):La.push("");return wa.forEach(function(Ts){Ts.match(/^\d+$/)||La.push(rn(ci,Vi,co,na,Ts,!0))}),La}(ci,Vi,co,Ra,La):La.map(function(Ru){return rn(ci,Vi,co,Ra,Ru,Ma)}),ci.seen.pop(),function kn(ci,Vi,co){var na=ci.reduce(function(wa,La){return La.indexOf("\n"),wa+La.replace(/\u001b\[\d\d?m/g,"").length+1},0);return na>60?co[0]+(""===Vi?"":Vi+"\n ")+" "+ci.join(",\n  ")+" "+co[1]:co[0]+Vi+" "+ci.join(", ")+" "+co[1]}(Ys,Ts,Wu)):Wu[0]+Ts+Wu[1]}function pt(ci){return"["+Error.prototype.toString.call(ci)+"]"}function rn(ci,Vi,co,na,wa,La){var Ra,hs,Ts;if((Ts=Object.getOwnPropertyDescriptor(Vi,wa)||{value:Vi[wa]}).get?hs=ci.stylize(Ts.set?"[Getter/Setter]":"[Getter]","special"):Ts.set&&(hs=ci.stylize("[Setter]","special")),Qa(na,wa)||(Ra="["+wa+"]"),hs||(ci.seen.indexOf(Ts.value)<0?(hs=dr(co)?He(ci,Ts.value,null):He(ci,Ts.value,co-1)).indexOf("\n")>-1&&(hs=La?hs.split("\n").map(function(Ma){return"  "+Ma}).join("\n").substr(2):"\n"+hs.split("\n").map(function(Ma){return"   "+Ma}).join("\n")):hs=ci.stylize("[Circular]","special")),$i(Ra)){if(La&&wa.match(/^\d+$/))return hs;(Ra=JSON.stringify(""+wa)).match(/^"([a-zA-Z_][a-zA-Z_0-9]*)"$/)?(Ra=Ra.substr(1,Ra.length-2),Ra=ci.stylize(Ra,"name")):(Ra=Ra.replace(/'/g,"\\'").replace(/\\"/g,'"').replace(/(^"|"$)/g,"'"),Ra=ci.stylize(Ra,"string"))}return Ra+": "+hs}function Wn(ci){return Array.isArray(ci)}function rr(ci){return"boolean"==typeof ci}function dr(ci){return null===ci}function qr(ci){return"number"==typeof ci}function ri(ci){return"string"==typeof ci}function $i(ci){return void 0===ci}function to(ci){return Eo(ci)&&"[object RegExp]"===Ka(ci)}function Eo(ci){return"object"==typeof ci&&null!==ci}function Ro(ci){return Eo(ci)&&"[object Date]"===Ka(ci)}function Do(ci){return Eo(ci)&&("[object Error]"===Ka(ci)||ci instanceof Error)}function uo(ci){return"function"==typeof ci}function Ka(ci){return Object.prototype.toString.call(ci)}function Ja(ci){return ci<10?"0"+ci.toString(10):ci.toString(10)}n.debuglog=function(ci){if($i(O)&&(O=process.env.NODE_DEBUG||""),ci=ci.toUpperCase(),!T[ci])if(new RegExp("\\b"+ci+"\\b","i").test(O)){var Vi=process.pid;T[ci]=function(){var co=n.format.apply(n,arguments);console.error("%s %d: %s",ci,Vi,co)}}else T[ci]=function(){};return T[ci]},n.inspect=X,X.colors={bold:[1,22],italic:[3,23],underline:[4,24],inverse:[7,27],white:[37,39],grey:[90,39],black:[30,39],blue:[34,39],cyan:[36,39],green:[32,39],magenta:[35,39],red:[31,39],yellow:[33,39]},X.styles={special:"cyan",number:"yellow",boolean:"yellow",undefined:"grey",null:"bold",string:"green",date:"magenta",regexp:"red"},n.isArray=Wn,n.isBoolean=rr,n.isNull=dr,n.isNullOrUndefined=function pr(ci){return null==ci},n.isNumber=qr,n.isString=ri,n.isSymbol=function Ui(ci){return"symbol"==typeof ci},n.isUndefined=$i,n.isRegExp=to,n.isObject=Eo,n.isDate=Ro,n.isError=Do,n.isFunction=uo,n.isPrimitive=function Yo(ci){return null===ci||"boolean"==typeof ci||"number"==typeof ci||"string"==typeof ci||"symbol"==typeof ci||typeof ci>"u"},n.isBuffer=lN;var $a=["Jan","Feb","Mar","Apr","May","Jun","Jul","Aug","Sep","Oct","Nov","Dec"];function xa(){var ci=new Date,Vi=[Ja(ci.getHours()),Ja(ci.getMinutes()),Ja(ci.getSeconds())].join(":");return[ci.getDate(),$a[ci.getMonth()],Vi].join(" ")}function Qa(ci,Vi){return Object.prototype.hasOwnProperty.call(ci,Vi)}n.log=function(){console.log("%s - %s",xa(),n.format.apply(n,arguments))},n.inherits=cN,n._extend=function(ci,Vi){if(!Vi||!Eo(Vi))return ci;for(var co=Object.keys(Vi),na=co.length;na--;)ci[co[na]]=Vi[co[na]];return ci};var _s=typeof Symbol<"u"?Symbol("util.promisify.custom"):void 0;function Ol(ci,Vi){if(!ci){var co=new Error("Promise was rejected with a falsy value");co.reason=ci,ci=co}return Vi(ci)}n.promisify=function(Vi){if("function"!=typeof Vi)throw new TypeError('The "original" argument must be of type Function');if(_s&&Vi[_s]){var co;if("function"!=typeof(co=Vi[_s]))throw new TypeError('The "util.promisify.custom" argument must be of type Function');return Object.defineProperty(co,_s,{value:co,enumerable:!1,writable:!1,configurable:!0}),co}function co(){for(var na,wa,La=new Promise(function(Ts,Ma){na=Ts,wa=Ma}),Ra=[],hs=0;hs<arguments.length;hs++)Ra.push(arguments[hs]);Ra.push(function(Ts,Ma){Ts?wa(Ts):na(Ma)});try{Vi.apply(this,Ra)}catch(Ts){wa(Ts)}return La}return Object.setPrototypeOf(co,Object.getPrototypeOf(Vi)),_s&&Object.defineProperty(co,_s,{value:co,enumerable:!1,writable:!1,configurable:!0}),Object.defineProperties(co,e(Vi))},n.promisify.custom=_s,n.callbackify=function Ll(ci){if("function"!=typeof ci)throw new TypeError('The "original" argument must be of type Function');function Vi(){for(var co=[],na=0;na<arguments.length;na++)co.push(arguments[na]);var wa=co.pop();if("function"!=typeof wa)throw new TypeError("The last argument must be of type Function");var La=this,Ra=function(){return wa.apply(La,arguments)};ci.apply(this,co).then(function(hs){process.nextTick(Ra,null,hs)},function(hs){process.nextTick(Ol,hs,Ra)})}return Object.setPrototypeOf(Vi,Object.getPrototypeOf(ci)),Object.defineProperties(Vi,e(ci)),Vi}}),fN=Tu.isFunction;function P0(t,n){if(!el(t))throw new Error("Expected 'csvTextString' parameter to 'dataForge.fromCSV' to be a string containing data encoded in the CSV format.");if(n){if(!dc(n))throw new Error("Expected 'config' parameter to 'dataForge.fromCSV' to be an object with CSV parsing configuration options.");if(n.columnNames){if(!fN(n.columnNames[Symbol.iterator])&&!tu(n.columnNames))throw new Error("Expect 'columnNames' field of 'config' parameter to DataForge.fromCSV to be an array or iterable of strings that specifies column names.");try{for(var e=Gi(n.columnNames),i=e.next();!i.done;i=e.next())if(!el(i.value))throw new Error("Expect 'columnNames' field of 'config' parameter to DataForge.fromCSV to be an array of strings that specify column names.")}catch(He){ve={error:He}}finally{try{i&&!i.done&&(De=e.return)&&De.call(e)}finally{if(ve)throw ve.error}}}void 0===n.skipEmptyLines&&((n=Object.assign({},n)).skipEmptyLines=!0)}else n={skipEmptyLines:!0};var le,ve,De,X=aM().parse(t,n).data;return 0===X.length?new su:(X=X.map(function(He){return He.map(function(Ke){return el(Ke)?Ke.trim():Ke})}),le=n&&n.columnNames?n.columnNames:X.shift(),new su({rows:X,columnNames:le}))}th.extend(cM);class xM{constructor(){this._primaryIDs="Unique identifier",this._geneNames="",this._foldChange="Difference: WT/KD",this._transformFC=!1,this._significant="p-value: WT/KD",this._transformSignificant=!1,this._comparison="Comparison",this._comparisonSelect="",this._accession="Protein",this._position="Position",this._positionPeptide="Position in peptide",this._peptideSequence="Phospho (STY) Probabilities",this._score="Localization prob",this._sequence="Sequence window"}get sequence(){return this._sequence}set sequence(n){this._sequence=n}get accession(){return this._accession}set accession(n){this._accession=n}get position(){return this._position}set position(n){this._position=n}get positionPeptide(){return this._positionPeptide}set positionPeptide(n){this._positionPeptide=n}get peptideSequence(){return this._peptideSequence}set peptideSequence(n){this._peptideSequence=n}get score(){return this._score}set score(n){this._score=n}get comparisonSelect(){return this._comparisonSelect}set comparisonSelect(n){this._comparisonSelect=n}get primaryIDs(){return this._primaryIDs}set primaryIDs(n){this._primaryIDs=n}get geneNames(){return this._geneNames}set geneNames(n){this._geneNames=n}get foldChange(){return this._foldChange}set foldChange(n){this._foldChange=n}get transformFC(){return this._transformFC}set transformFC(n){this._transformFC=n}get significant(){return this._significant}set significant(n){this._significant=n}get transformSignificant(){return this._transformSignificant}set transformSignificant(n){this._transformSignificant=n}get comparison(){return this._comparison}set comparison(n){this._comparison=n}restore(n){for(const e in n)this[e]=n[e]}}class wM{constructor(){this._primaryIDs="T: Unique identifier",this._samples=[]}get primaryIDs(){return this._primaryIDs}set primaryIDs(n){this._primaryIDs=n}get samples(){return this._samples}set samples(n){this._samples=n}restore(n){for(const e in n)this[e]=n[e]}}class O0{constructor(n,e,i,T){this.df=new su,this.filename="",this.other={},this.originalFile="",n&&(this.df=n),e&&(this.filename=e),i&&(this.originalFile=i),this.other=T}}class Ww{constructor(){this.title="",this.projectDescription="",this.organisms=[{name:""}],this.organismParts=[{name:""}],this.sampleProcessingProtocol="",this.dataProcessingProtocol="",this.identifiedPTMStrings=[{name:""}],this.instruments=[{cvLabel:"MS",name:""}],this.publicationDate={},this.sampleAnnotations={},this._links={datasetFtpUrl:{href:""},files:{href:""},self:{href:""}},this.affiliations=[{name:""}],this.hasLink=!1}}function TM(...t){const n=Pt(t),{args:e,keys:i}=BD(t),T=new j(O=>{const{length:X}=e;if(!X)return void O.complete();const le=new Array(X);let ve=X,De=X;for(let He=0;He<X;He++){let Ke=!1;Pn(e[He]).subscribe(q(O,pt=>{Ke||(Ke=!0,De--),le[He]=pt},()=>ve--,void 0,()=>{(!ve||!Ke)&&(De||O.next(i?zD(i,le):le),O.complete())}))}});return n?T.pipe(ew(n)):T}let CM=(()=>{class t{constructor(e,i){this._renderer=e,this._elementRef=i,this.onChange=T=>{},this.onTouched=()=>{}}setProperty(e,i){this._renderer.setProperty(this._elementRef.nativeElement,e,i)}registerOnTouched(e){this.onTouched=e}registerOnChange(e){this.onChange=e}setDisabledState(e){this.setProperty("disabled",e)}}return t.\u0275fac=function(e){return new(e||t)($n(lc),$n(ks))},t.\u0275dir=ho({type:t}),t})(),L0=(()=>{class t extends CM{}return t.\u0275fac=function(){let n;return function(i){return(n||(n=Na(t)))(i||t)}}(),t.\u0275dir=ho({type:t,features:[El]}),t})();const id=new no("NgValueAccessor"),pN={provide:id,useExisting:_r(()=>Ef),multi:!0};let Ef=(()=>{class t extends L0{writeValue(e){this.setProperty("checked",e)}}return t.\u0275fac=function(){let n;return function(i){return(n||(n=Na(t)))(i||t)}}(),t.\u0275dir=ho({type:t,selectors:[["input","type","checkbox","formControlName",""],["input","type","checkbox","formControl",""],["input","type","checkbox","ngModel",""]],hostBindings:function(e,i){1&e&&Tr("change",function(O){return i.onChange(O.target.checked)})("blur",function(){return i.onTouched()})},features:[Kl([pN]),El]}),t})();const gN={provide:id,useExisting:_r(()=>uf),multi:!0},vN=new no("CompositionEventMode");let uf=(()=>{class t extends CM{constructor(e,i,T){super(e,i),this._compositionMode=T,this._composing=!1,null==this._compositionMode&&(this._compositionMode=!function mN(){const t=Qd()?Qd().getUserAgent():"";return/android (\d+)/.test(t.toLowerCase())}())}writeValue(e){this.setProperty("value",e??"")}_handleInput(e){(!this._compositionMode||this._compositionMode&&!this._composing)&&this.onChange(e)}_compositionStart(){this._composing=!0}_compositionEnd(e){this._composing=!1,this._compositionMode&&this.onChange(e)}}return t.\u0275fac=function(e){return new(e||t)($n(lc),$n(ks),$n(vN,8))},t.\u0275dir=ho({type:t,selectors:[["input","formControlName","",3,"type","checkbox"],["textarea","formControlName",""],["input","formControl","",3,"type","checkbox"],["textarea","formControl",""],["input","ngModel","",3,"type","checkbox"],["textarea","ngModel",""],["","ngDefaultControl",""]],hostBindings:function(e,i){1&e&&Tr("input",function(O){return i._handleInput(O.target.value)})("blur",function(){return i.onTouched()})("compositionstart",function(){return i._compositionStart()})("compositionend",function(O){return i._compositionEnd(O.target.value)})},features:[Kl([gN]),El]}),t})();function Ep(t){return null==t||("string"==typeof t||Array.isArray(t))&&0===t.length}function AM(t){return null!=t&&"number"==typeof t.length}const Yc=new no("NgValidators"),Sp=new no("NgAsyncValidators"),_N=/^(?=.{1,254}$)(?=.{1,64}@)[a-zA-Z0-9!#$%&'*+/=?^_`{|}~-]+(?:\.[a-zA-Z0-9!#$%&'*+/=?^_`{|}~-]+)*@[a-zA-Z0-9](?:[a-zA-Z0-9-]{0,61}[a-zA-Z0-9])?(?:\.[a-zA-Z0-9](?:[a-zA-Z0-9-]{0,61}[a-zA-Z0-9])?)*$/;class DM{static min(n){return kM(n)}static max(n){return function MM(t){return n=>{if(Ep(n.value)||Ep(t))return null;const e=parseFloat(n.value);return!isNaN(e)&&e>t?{max:{max:t,actual:n.value}}:null}}(n)}static required(n){return function EM(t){return Ep(t.value)?{required:!0}:null}(n)}static requiredTrue(n){return function SM(t){return!0===t.value?null:{required:!0}}(n)}static email(n){return function IM(t){return Ep(t.value)||_N.test(t.value)?null:{email:!0}}(n)}static minLength(n){return function PM(t){return n=>Ep(n.value)||!AM(n.value)?null:n.value.length<t?{minlength:{requiredLength:t,actualLength:n.value.length}}:null}(n)}static maxLength(n){return function OM(t){return n=>AM(n.value)&&n.value.length>t?{maxlength:{requiredLength:t,actualLength:n.value.length}}:null}(n)}static pattern(n){return function LM(t){if(!t)return Q_;let n,e;return"string"==typeof t?(e="","^"!==t.charAt(0)&&(e+="^"),e+=t,"$"!==t.charAt(t.length-1)&&(e+="$"),n=new RegExp(e)):(e=t.toString(),n=t),i=>{if(Ep(i.value))return null;const T=i.value;return n.test(T)?null:{pattern:{requiredPattern:e,actualValue:T}}}}(n)}static nullValidator(n){return null}static compose(n){return jM(n)}static composeAsync(n){return VM(n)}}function kM(t){return n=>{if(Ep(n.value)||Ep(t))return null;const e=parseFloat(n.value);return!isNaN(e)&&e<t?{min:{min:t,actual:n.value}}:null}}function Q_(t){return null}function RM(t){return null!=t}function FM(t){return Dv(t)?jn(t):t}function NM(t){let n={};return t.forEach(e=>{n=null!=e?{...n,...e}:n}),0===Object.keys(n).length?null:n}function BM(t,n){return n.map(e=>e(t))}function zM(t){return t.map(n=>function bN(t){return!t.validate}(n)?n:e=>n.validate(e))}function jM(t){if(!t)return null;const n=t.filter(RM);return 0==n.length?null:function(e){return NM(BM(e,n))}}function Yw(t){return null!=t?jM(zM(t)):null}function VM(t){if(!t)return null;const n=t.filter(RM);return 0==n.length?null:function(e){return TM(BM(e,n).map(FM)).pipe(se(NM))}}function $w(t){return null!=t?VM(zM(t)):null}function UM(t,n){return null===t?[n]:Array.isArray(t)?[...t,n]:[t,n]}function HM(t){return t._rawValidators}function qM(t){return t._rawAsyncValidators}function Zw(t){return t?Array.isArray(t)?t:[t]:[]}function eb(t,n){return Array.isArray(t)?t.includes(n):t===n}function GM(t,n){const e=Zw(n);return Zw(t).forEach(T=>{eb(e,T)||e.push(T)}),e}function WM(t,n){return Zw(n).filter(e=>!eb(t,e))}class YM{constructor(){this._rawValidators=[],this._rawAsyncValidators=[],this._onDestroyCallbacks=[]}get value(){return this.control?this.control.value:null}get valid(){return this.control?this.control.valid:null}get invalid(){return this.control?this.control.invalid:null}get pending(){return this.control?this.control.pending:null}get disabled(){return this.control?this.control.disabled:null}get enabled(){return this.control?this.control.enabled:null}get errors(){return this.control?this.control.errors:null}get pristine(){return this.control?this.control.pristine:null}get dirty(){return this.control?this.control.dirty:null}get touched(){return this.control?this.control.touched:null}get status(){return this.control?this.control.status:null}get untouched(){return this.control?this.control.untouched:null}get statusChanges(){return this.control?this.control.statusChanges:null}get valueChanges(){return this.control?this.control.valueChanges:null}get path(){return null}_setValidators(n){this._rawValidators=n||[],this._composedValidatorFn=Yw(this._rawValidators)}_setAsyncValidators(n){this._rawAsyncValidators=n||[],this._composedAsyncValidatorFn=$w(this._rawAsyncValidators)}get validator(){return this._composedValidatorFn||null}get asyncValidator(){return this._composedAsyncValidatorFn||null}_registerOnDestroy(n){this._onDestroyCallbacks.push(n)}_invokeOnDestroyCallbacks(){this._onDestroyCallbacks.forEach(n=>n()),this._onDestroyCallbacks=[]}reset(n){this.control&&this.control.reset(n)}hasError(n,e){return!!this.control&&this.control.hasError(n,e)}getError(n,e){return this.control?this.control.getError(n,e):null}}class _f extends YM{get formDirective(){return null}get path(){return null}}class Ip extends YM{constructor(){super(...arguments),this._parent=null,this.name=null,this.valueAccessor=null}}class $M{constructor(n){this._cd=n}get isTouched(){return!!this._cd?.control?.touched}get isUntouched(){return!!this._cd?.control?.untouched}get isPristine(){return!!this._cd?.control?.pristine}get isDirty(){return!!this._cd?.control?.dirty}get isValid(){return!!this._cd?.control?.valid}get isInvalid(){return!!this._cd?.control?.invalid}get isPending(){return!!this._cd?.control?.pending}get isSubmitted(){return!!this._cd?.submitted}}let hc=(()=>{class t extends $M{constructor(e){super(e)}}return t.\u0275fac=function(e){return new(e||t)($n(Ip,2))},t.\u0275dir=ho({type:t,selectors:[["","formControlName",""],["","ngModel",""],["","formControl",""]],hostVars:14,hostBindings:function(e,i){2&e&&ql("ng-untouched",i.isUntouched)("ng-touched",i.isTouched)("ng-pristine",i.isPristine)("ng-dirty",i.isDirty)("ng-valid",i.isValid)("ng-invalid",i.isInvalid)("ng-pending",i.isPending)},features:[El]}),t})(),Ed=(()=>{class t extends $M{constructor(e){super(e)}}return t.\u0275fac=function(e){return new(e||t)($n(_f,10))},t.\u0275dir=ho({type:t,selectors:[["","formGroupName",""],["","formArrayName",""],["","ngModelGroup",""],["","formGroup",""],["form",3,"ngNoForm",""],["","ngForm",""]],hostVars:16,hostBindings:function(e,i){2&e&&ql("ng-untouched",i.isUntouched)("ng-touched",i.isTouched)("ng-pristine",i.isPristine)("ng-dirty",i.isDirty)("ng-valid",i.isValid)("ng-invalid",i.isInvalid)("ng-pending",i.isPending)("ng-submitted",i.isSubmitted)},features:[El]}),t})();const u1="VALID",nb="INVALID",gm="PENDING",c1="DISABLED";function Qw(t){return(rb(t)?t.validators:t)||null}function XM(t){return Array.isArray(t)?Yw(t):t||null}function e3(t,n){return(rb(n)?n.asyncValidators:t)||null}function KM(t){return Array.isArray(t)?$w(t):t||null}function rb(t){return null!=t&&!Array.isArray(t)&&"object"==typeof t}function JM(t,n,e){const i=t.controls;if(!(n?Object.keys(i):i).length)throw new br(1e3,"");if(!i[e])throw new br(1001,"")}function QM(t,n,e){t._forEachChild((i,T)=>{if(void 0===e[T])throw new br(1002,"")})}class ib{constructor(n,e){this._pendingDirty=!1,this._hasOwnPendingAsyncValidator=!1,this._pendingTouched=!1,this._onCollectionChange=()=>{},this._parent=null,this.pristine=!0,this.touched=!1,this._onDisabledChange=[],this._rawValidators=n,this._rawAsyncValidators=e,this._composedValidatorFn=XM(this._rawValidators),this._composedAsyncValidatorFn=KM(this._rawAsyncValidators)}get validator(){return this._composedValidatorFn}set validator(n){this._rawValidators=this._composedValidatorFn=n}get asyncValidator(){return this._composedAsyncValidatorFn}set asyncValidator(n){this._rawAsyncValidators=this._composedAsyncValidatorFn=n}get parent(){return this._parent}get valid(){return this.status===u1}get invalid(){return this.status===nb}get pending(){return this.status==gm}get disabled(){return this.status===c1}get enabled(){return this.status!==c1}get dirty(){return!this.pristine}get untouched(){return!this.touched}get updateOn(){return this._updateOn?this._updateOn:this.parent?this.parent.updateOn:"change"}setValidators(n){this._rawValidators=n,this._composedValidatorFn=XM(n)}setAsyncValidators(n){this._rawAsyncValidators=n,this._composedAsyncValidatorFn=KM(n)}addValidators(n){this.setValidators(GM(n,this._rawValidators))}addAsyncValidators(n){this.setAsyncValidators(GM(n,this._rawAsyncValidators))}removeValidators(n){this.setValidators(WM(n,this._rawValidators))}removeAsyncValidators(n){this.setAsyncValidators(WM(n,this._rawAsyncValidators))}hasValidator(n){return eb(this._rawValidators,n)}hasAsyncValidator(n){return eb(this._rawAsyncValidators,n)}clearValidators(){this.validator=null}clearAsyncValidators(){this.asyncValidator=null}markAsTouched(n={}){this.touched=!0,this._parent&&!n.onlySelf&&this._parent.markAsTouched(n)}markAllAsTouched(){this.markAsTouched({onlySelf:!0}),this._forEachChild(n=>n.markAllAsTouched())}markAsUntouched(n={}){this.touched=!1,this._pendingTouched=!1,this._forEachChild(e=>{e.markAsUntouched({onlySelf:!0})}),this._parent&&!n.onlySelf&&this._parent._updateTouched(n)}markAsDirty(n={}){this.pristine=!1,this._parent&&!n.onlySelf&&this._parent.markAsDirty(n)}markAsPristine(n={}){this.pristine=!0,this._pendingDirty=!1,this._forEachChild(e=>{e.markAsPristine({onlySelf:!0})}),this._parent&&!n.onlySelf&&this._parent._updatePristine(n)}markAsPending(n={}){this.status=gm,!1!==n.emitEvent&&this.statusChanges.emit(this.status),this._parent&&!n.onlySelf&&this._parent.markAsPending(n)}disable(n={}){const e=this._parentMarkedDirty(n.onlySelf);this.status=c1,this.errors=null,this._forEachChild(i=>{i.disable({...n,onlySelf:!0})}),this._updateValue(),!1!==n.emitEvent&&(this.valueChanges.emit(this.value),this.statusChanges.emit(this.status)),this._updateAncestors({...n,skipPristineCheck:e}),this._onDisabledChange.forEach(i=>i(!0))}enable(n={}){const e=this._parentMarkedDirty(n.onlySelf);this.status=u1,this._forEachChild(i=>{i.enable({...n,onlySelf:!0})}),this.updateValueAndValidity({onlySelf:!0,emitEvent:n.emitEvent}),this._updateAncestors({...n,skipPristineCheck:e}),this._onDisabledChange.forEach(i=>i(!1))}_updateAncestors(n){this._parent&&!n.onlySelf&&(this._parent.updateValueAndValidity(n),n.skipPristineCheck||this._parent._updatePristine(),this._parent._updateTouched())}setParent(n){this._parent=n}getRawValue(){return this.value}updateValueAndValidity(n={}){this._setInitialStatus(),this._updateValue(),this.enabled&&(this._cancelExistingSubscription(),this.errors=this._runValidator(),this.status=this._calculateStatus(),(this.status===u1||this.status===gm)&&this._runAsyncValidator(n.emitEvent)),!1!==n.emitEvent&&(this.valueChanges.emit(this.value),this.statusChanges.emit(this.status)),this._parent&&!n.onlySelf&&this._parent.updateValueAndValidity(n)}_updateTreeValidity(n={emitEvent:!0}){this._forEachChild(e=>e._updateTreeValidity(n)),this.updateValueAndValidity({onlySelf:!0,emitEvent:n.emitEvent})}_setInitialStatus(){this.status=this._allControlsDisabled()?c1:u1}_runValidator(){return this.validator?this.validator(this):null}_runAsyncValidator(n){if(this.asyncValidator){this.status=gm,this._hasOwnPendingAsyncValidator=!0;const e=FM(this.asyncValidator(this));this._asyncValidationSubscription=e.subscribe(i=>{this._hasOwnPendingAsyncValidator=!1,this.setErrors(i,{emitEvent:n})})}}_cancelExistingSubscription(){this._asyncValidationSubscription&&(this._asyncValidationSubscription.unsubscribe(),this._hasOwnPendingAsyncValidator=!1)}setErrors(n,e={}){this.errors=n,this._updateControlsErrors(!1!==e.emitEvent)}get(n){let e=n;return null==e||(Array.isArray(e)||(e=e.split(".")),0===e.length)?null:e.reduce((i,T)=>i&&i._find(T),this)}getError(n,e){const i=e?this.get(e):this;return i&&i.errors?i.errors[n]:null}hasError(n,e){return!!this.getError(n,e)}get root(){let n=this;for(;n._parent;)n=n._parent;return n}_updateControlsErrors(n){this.status=this._calculateStatus(),n&&this.statusChanges.emit(this.status),this._parent&&this._parent._updateControlsErrors(n)}_initObservables(){this.valueChanges=new Ki,this.statusChanges=new Ki}_calculateStatus(){return this._allControlsDisabled()?c1:this.errors?nb:this._hasOwnPendingAsyncValidator||this._anyControlsHaveStatus(gm)?gm:this._anyControlsHaveStatus(nb)?nb:u1}_anyControlsHaveStatus(n){return this._anyControls(e=>e.status===n)}_anyControlsDirty(){return this._anyControls(n=>n.dirty)}_anyControlsTouched(){return this._anyControls(n=>n.touched)}_updatePristine(n={}){this.pristine=!this._anyControlsDirty(),this._parent&&!n.onlySelf&&this._parent._updatePristine(n)}_updateTouched(n={}){this.touched=this._anyControlsTouched(),this._parent&&!n.onlySelf&&this._parent._updateTouched(n)}_registerOnCollectionChange(n){this._onCollectionChange=n}_setUpdateStrategy(n){rb(n)&&null!=n.updateOn&&(this._updateOn=n.updateOn)}_parentMarkedDirty(n){return!n&&!(!this._parent||!this._parent.dirty)&&!this._parent._anyControlsDirty()}_find(n){return null}}class f1 extends ib{constructor(n,e,i){super(Qw(e),e3(i,e)),this.controls=n,this._initObservables(),this._setUpdateStrategy(e),this._setUpControls(),this.updateValueAndValidity({onlySelf:!0,emitEvent:!!this.asyncValidator})}registerControl(n,e){return this.controls[n]?this.controls[n]:(this.controls[n]=e,e.setParent(this),e._registerOnCollectionChange(this._onCollectionChange),e)}addControl(n,e,i={}){this.registerControl(n,e),this.updateValueAndValidity({emitEvent:i.emitEvent}),this._onCollectionChange()}removeControl(n,e={}){this.controls[n]&&this.controls[n]._registerOnCollectionChange(()=>{}),delete this.controls[n],this.updateValueAndValidity({emitEvent:e.emitEvent}),this._onCollectionChange()}setControl(n,e,i={}){this.controls[n]&&this.controls[n]._registerOnCollectionChange(()=>{}),delete this.controls[n],e&&this.registerControl(n,e),this.updateValueAndValidity({emitEvent:i.emitEvent}),this._onCollectionChange()}contains(n){return this.controls.hasOwnProperty(n)&&this.controls[n].enabled}setValue(n,e={}){QM(this,0,n),Object.keys(n).forEach(i=>{JM(this,!0,i),this.controls[i].setValue(n[i],{onlySelf:!0,emitEvent:e.emitEvent})}),this.updateValueAndValidity(e)}patchValue(n,e={}){null!=n&&(Object.keys(n).forEach(i=>{const T=this.controls[i];T&&T.patchValue(n[i],{onlySelf:!0,emitEvent:e.emitEvent})}),this.updateValueAndValidity(e))}reset(n={},e={}){this._forEachChild((i,T)=>{i.reset(n[T],{onlySelf:!0,emitEvent:e.emitEvent})}),this._updatePristine(e),this._updateTouched(e),this.updateValueAndValidity(e)}getRawValue(){return this._reduceChildren({},(n,e,i)=>(n[i]=e.getRawValue(),n))}_syncPendingControls(){let n=this._reduceChildren(!1,(e,i)=>!!i._syncPendingControls()||e);return n&&this.updateValueAndValidity({onlySelf:!0}),n}_forEachChild(n){Object.keys(this.controls).forEach(e=>{const i=this.controls[e];i&&n(i,e)})}_setUpControls(){this._forEachChild(n=>{n.setParent(this),n._registerOnCollectionChange(this._onCollectionChange)})}_updateValue(){this.value=this._reduceValue()}_anyControls(n){for(const[e,i]of Object.entries(this.controls))if(this.contains(e)&&n(i))return!0;return!1}_reduceValue(){return this._reduceChildren({},(e,i,T)=>((i.enabled||this.disabled)&&(e[T]=i.value),e))}_reduceChildren(n,e){let i=n;return this._forEachChild((T,O)=>{i=e(i,T,O)}),i}_allControlsDisabled(){for(const n of Object.keys(this.controls))if(this.controls[n].enabled)return!1;return Object.keys(this.controls).length>0||this.disabled}_find(n){return this.controls.hasOwnProperty(n)?this.controls[n]:null}}class eE extends f1{}function ob(t,n){return[...n.path,t]}function d1(t,n){t3(t,n),n.valueAccessor.writeValue(t.value),t.disabled&&n.valueAccessor.setDisabledState?.(!0),function MN(t,n){n.valueAccessor.registerOnChange(e=>{t._pendingValue=e,t._pendingChange=!0,t._pendingDirty=!0,"change"===t.updateOn&&tE(t,n)})}(t,n),function SN(t,n){const e=(i,T)=>{n.valueAccessor.writeValue(i),T&&n.viewToModelUpdate(i)};t.registerOnChange(e),n._registerOnDestroy(()=>{t._unregisterOnChange(e)})}(t,n),function EN(t,n){n.valueAccessor.registerOnTouched(()=>{t._pendingTouched=!0,"blur"===t.updateOn&&t._pendingChange&&tE(t,n),"submit"!==t.updateOn&&t.markAsTouched()})}(t,n),function kN(t,n){if(n.valueAccessor.setDisabledState){const e=i=>{n.valueAccessor.setDisabledState(i)};t.registerOnDisabledChange(e),n._registerOnDestroy(()=>{t._unregisterOnDisabledChange(e)})}}(t,n)}function ab(t,n,e=!0){const i=()=>{};n.valueAccessor&&(n.valueAccessor.registerOnChange(i),n.valueAccessor.registerOnTouched(i)),lb(t,n),t&&(n._invokeOnDestroyCallbacks(),t._registerOnCollectionChange(()=>{}))}function sb(t,n){t.forEach(e=>{e.registerOnValidatorChange&&e.registerOnValidatorChange(n)})}function t3(t,n){const e=HM(t);null!==n.validator?t.setValidators(UM(e,n.validator)):"function"==typeof e&&t.setValidators([e]);const i=qM(t);null!==n.asyncValidator?t.setAsyncValidators(UM(i,n.asyncValidator)):"function"==typeof i&&t.setAsyncValidators([i]);const T=()=>t.updateValueAndValidity();sb(n._rawValidators,T),sb(n._rawAsyncValidators,T)}function lb(t,n){let e=!1;if(null!==t){if(null!==n.validator){const T=HM(t);if(Array.isArray(T)&&T.length>0){const O=T.filter(X=>X!==n.validator);O.length!==T.length&&(e=!0,t.setValidators(O))}}if(null!==n.asyncValidator){const T=qM(t);if(Array.isArray(T)&&T.length>0){const O=T.filter(X=>X!==n.asyncValidator);O.length!==T.length&&(e=!0,t.setAsyncValidators(O))}}}const i=()=>{};return sb(n._rawValidators,i),sb(n._rawAsyncValidators,i),e}function tE(t,n){t._pendingDirty&&t.markAsDirty(),t.setValue(t._pendingValue,{emitModelToViewChange:!1}),n.viewToModelUpdate(t._pendingValue),t._pendingChange=!1}function n3(t,n){if(!t.hasOwnProperty("model"))return!1;const e=t.model;return!!e.isFirstChange()||!Object.is(n,e.currentValue)}function r3(t,n){if(!n)return null;let e,i,T;return Array.isArray(n),n.forEach(O=>{O.constructor===uf?e=O:function ON(t){return Object.getPrototypeOf(t.constructor)===L0}(O)?i=O:T=O}),T||i||e||null}function oE(t,n){const e=t.indexOf(n);e>-1&&t.splice(e,1)}function aE(t){return"object"==typeof t&&null!==t&&2===Object.keys(t).length&&"value"in t&&"disabled"in t}const p1=class extends ib{constructor(n=null,e,i){super(Qw(e),e3(i,e)),this.defaultValue=null,this._onChange=[],this._pendingChange=!1,this._applyFormState(n),this._setUpdateStrategy(e),this._initObservables(),this.updateValueAndValidity({onlySelf:!0,emitEvent:!!this.asyncValidator}),rb(e)&&(e.nonNullable||e.initialValueIsDefault)&&(this.defaultValue=aE(n)?n.value:n)}setValue(n,e={}){this.value=this._pendingValue=n,this._onChange.length&&!1!==e.emitModelToViewChange&&this._onChange.forEach(i=>i(this.value,!1!==e.emitViewToModelChange)),this.updateValueAndValidity(e)}patchValue(n,e={}){this.setValue(n,e)}reset(n=this.defaultValue,e={}){this._applyFormState(n),this.markAsPristine(e),this.markAsUntouched(e),this.setValue(this.value,e),this._pendingChange=!1}_updateValue(){}_anyControls(n){return!1}_allControlsDisabled(){return this.disabled}registerOnChange(n){this._onChange.push(n)}_unregisterOnChange(n){oE(this._onChange,n)}registerOnDisabledChange(n){this._onDisabledChange.push(n)}_unregisterOnDisabledChange(n){oE(this._onDisabledChange,n)}_forEachChild(n){}_syncPendingControls(){return!("submit"!==this.updateOn||(this._pendingDirty&&this.markAsDirty(),this._pendingTouched&&this.markAsTouched(),!this._pendingChange)||(this.setValue(this._pendingValue,{onlySelf:!0,emitModelToViewChange:!1}),0))}_applyFormState(n){aE(n)?(this.value=this._pendingValue=n.value,n.disabled?this.disable({onlySelf:!0,emitEvent:!1}):this.enable({onlySelf:!0,emitEvent:!1})):this.value=this._pendingValue=n}},BN={provide:Ip,useExisting:_r(()=>bf)},uE=(()=>Promise.resolve())();let bf=(()=>{class t extends Ip{constructor(e,i,T,O,X){super(),this._changeDetectorRef=X,this.control=new p1,this._registered=!1,this.update=new Ki,this._parent=e,this._setValidators(i),this._setAsyncValidators(T),this.valueAccessor=r3(0,O)}ngOnChanges(e){if(this._checkForErrors(),!this._registered||"name"in e){if(this._registered&&(this._checkName(),this.formDirective)){const i=e.name.previousValue;this.formDirective.removeControl({name:i,path:this._getPath(i)})}this._setUpControl()}"isDisabled"in e&&this._updateDisabled(e),n3(e,this.viewModel)&&(this._updateValue(this.model),this.viewModel=this.model)}ngOnDestroy(){this.formDirective&&this.formDirective.removeControl(this)}get path(){return this._getPath(this.name)}get formDirective(){return this._parent?this._parent.formDirective:null}viewToModelUpdate(e){this.viewModel=e,this.update.emit(e)}_setUpControl(){this._setUpdateStrategy(),this._isStandalone()?this._setUpStandalone():this.formDirective.addControl(this),this._registered=!0}_setUpdateStrategy(){this.options&&null!=this.options.updateOn&&(this.control._updateOn=this.options.updateOn)}_isStandalone(){return!this._parent||!(!this.options||!this.options.standalone)}_setUpStandalone(){d1(this.control,this),this.control.updateValueAndValidity({emitEvent:!1})}_checkForErrors(){this._isStandalone()||this._checkParentType(),this._checkName()}_checkParentType(){}_checkName(){this.options&&this.options.name&&(this.name=this.options.name),this._isStandalone()}_updateValue(e){uE.then(()=>{this.control.setValue(e,{emitViewToModelChange:!1}),this._changeDetectorRef?.markForCheck()})}_updateDisabled(e){const i=e.isDisabled.currentValue,T=0!==i&&function Ph(t){return"boolean"==typeof t?t:null!=t&&"false"!==t}(i);uE.then(()=>{T&&!this.control.disabled?this.control.disable():!T&&this.control.disabled&&this.control.enable(),this._changeDetectorRef?.markForCheck()})}_getPath(e){return this._parent?ob(e,this._parent):[e]}}return t.\u0275fac=function(e){return new(e||t)($n(_f,9),$n(Yc,10),$n(Sp,10),$n(id,10),$n(Af,8))},t.\u0275dir=ho({type:t,selectors:[["","ngModel","",3,"formControlName","",3,"formControl",""]],inputs:{name:"name",isDisabled:["disabled","isDisabled"],model:["ngModel","model"],options:["ngModelOptions","options"]},outputs:{update:"ngModelChange"},exportAs:["ngModel"],features:[Kl([BN]),El,Ni]}),t})(),Sd=(()=>{class t{}return t.\u0275fac=function(e){return new(e||t)},t.\u0275dir=ho({type:t,selectors:[["form",3,"ngNoForm","",3,"ngNativeValidate",""]],hostAttrs:["novalidate",""]}),t})();const zN={provide:id,useExisting:_r(()=>mm),multi:!0};let mm=(()=>{class t extends L0{writeValue(e){this.setProperty("value",e??"")}registerOnChange(e){this.onChange=i=>{e(""==i?null:parseFloat(i))}}}return t.\u0275fac=function(){let n;return function(i){return(n||(n=Na(t)))(i||t)}}(),t.\u0275dir=ho({type:t,selectors:[["input","type","number","formControlName",""],["input","type","number","formControl",""],["input","type","number","ngModel",""]],hostBindings:function(e,i){1&e&&Tr("input",function(O){return i.onChange(O.target.value)})("blur",function(){return i.onTouched()})},features:[Kl([zN]),El]}),t})(),cE=(()=>{class t{}return t.\u0275fac=function(e){return new(e||t)},t.\u0275mod=za({type:t}),t.\u0275inj=Mr({}),t})();const a3=new no("NgModelWithFormControlWarning"),qN={provide:_f,useExisting:_r(()=>Bf)};let Bf=(()=>{class t extends _f{constructor(e,i){super(),this.submitted=!1,this._onCollectionChange=()=>this._updateDomValue(),this.directives=[],this.form=null,this.ngSubmit=new Ki,this._setValidators(e),this._setAsyncValidators(i)}ngOnChanges(e){this._checkFormPresent(),e.hasOwnProperty("form")&&(this._updateValidators(),this._updateDomValue(),this._updateRegistrations(),this._oldForm=this.form)}ngOnDestroy(){this.form&&(lb(this.form,this),this.form._onCollectionChange===this._onCollectionChange&&this.form._registerOnCollectionChange(()=>{}))}get formDirective(){return this}get control(){return this.form}get path(){return[]}addControl(e){const i=this.form.get(e.path);return d1(i,e),i.updateValueAndValidity({emitEvent:!1}),this.directives.push(e),i}getControl(e){return this.form.get(e.path)}removeControl(e){ab(e.control||null,e,!1),function LN(t,n){const e=t.indexOf(n);e>-1&&t.splice(e,1)}(this.directives,e)}addFormGroup(e){this._setUpFormContainer(e)}removeFormGroup(e){this._cleanUpFormContainer(e)}getFormGroup(e){return this.form.get(e.path)}addFormArray(e){this._setUpFormContainer(e)}removeFormArray(e){this._cleanUpFormContainer(e)}getFormArray(e){return this.form.get(e.path)}updateModel(e,i){this.form.get(e.path).setValue(i)}onSubmit(e){return this.submitted=!0,function iE(t,n){t._syncPendingControls(),n.forEach(e=>{const i=e.control;"submit"===i.updateOn&&i._pendingChange&&(e.viewToModelUpdate(i._pendingValue),i._pendingChange=!1)})}(this.form,this.directives),this.ngSubmit.emit(e),"dialog"===e?.target?.method}onReset(){this.resetForm()}resetForm(e){this.form.reset(e),this.submitted=!1}_updateDomValue(){this.directives.forEach(e=>{const i=e.control,T=this.form.get(e.path);i!==T&&(ab(i||null,e),(t=>t instanceof p1)(T)&&(d1(T,e),e.control=T))}),this.form._updateTreeValidity({emitEvent:!1})}_setUpFormContainer(e){const i=this.form.get(e.path);(function nE(t,n){t3(t,n)})(i,e),i.updateValueAndValidity({emitEvent:!1})}_cleanUpFormContainer(e){if(this.form){const i=this.form.get(e.path);i&&function IN(t,n){return lb(t,n)}(i,e)&&i.updateValueAndValidity({emitEvent:!1})}}_updateRegistrations(){this.form._registerOnCollectionChange(this._onCollectionChange),this._oldForm&&this._oldForm._registerOnCollectionChange(()=>{})}_updateValidators(){t3(this.form,this),this._oldForm&&lb(this._oldForm,this)}_checkFormPresent(){}}return t.\u0275fac=function(e){return new(e||t)($n(Yc,10),$n(Sp,10))},t.\u0275dir=ho({type:t,selectors:[["","formGroup",""]],hostBindings:function(e,i){1&e&&Tr("submit",function(O){return i.onSubmit(O)})("reset",function(){return i.onReset()})},inputs:{form:["formGroup","form"]},outputs:{ngSubmit:"ngSubmit"},exportAs:["ngForm"],features:[Kl([qN]),El,Ni]}),t})();const YN={provide:Ip,useExisting:_r(()=>od)};let od=(()=>{class t extends Ip{constructor(e,i,T,O,X){super(),this._ngModelWarningConfig=X,this._added=!1,this.update=new Ki,this._ngModelWarningSent=!1,this._parent=e,this._setValidators(i),this._setAsyncValidators(T),this.valueAccessor=r3(0,O)}set isDisabled(e){}ngOnChanges(e){this._added||this._setUpControl(),n3(e,this.viewModel)&&(this.viewModel=this.model,this.formDirective.updateModel(this,this.model))}ngOnDestroy(){this.formDirective&&this.formDirective.removeControl(this)}viewToModelUpdate(e){this.viewModel=e,this.update.emit(e)}get path(){return ob(null==this.name?this.name:this.name.toString(),this._parent)}get formDirective(){return this._parent?this._parent.formDirective:null}_checkParentType(){}_setUpControl(){this._checkParentType(),this.control=this.formDirective.addControl(this),this._added=!0}}return t._ngModelWarningSentOnce=!1,t.\u0275fac=function(e){return new(e||t)($n(_f,13),$n(Yc,10),$n(Sp,10),$n(id,10),$n(a3,8))},t.\u0275dir=ho({type:t,selectors:[["","formControlName",""]],inputs:{name:["formControlName","name"],isDisabled:["disabled","isDisabled"],model:["ngModel","model"]},outputs:{update:"ngModelChange"},features:[Kl([YN]),El,Ni]}),t})();const $N={provide:id,useExisting:_r(()=>Id),multi:!0};function gE(t,n){return null==t?`${n}`:(n&&"object"==typeof n&&(n="Object"),`${t}: ${n}`.slice(0,50))}let Id=(()=>{class t extends L0{constructor(){super(...arguments),this._optionMap=new Map,this._idCounter=0,this._compareWith=Object.is}set compareWith(e){this._compareWith=e}writeValue(e){this.value=e;const T=gE(this._getOptionId(e),e);this.setProperty("value",T)}registerOnChange(e){this.onChange=i=>{this.value=this._getOptionValue(i),e(this.value)}}_registerOption(){return(this._idCounter++).toString()}_getOptionId(e){for(const i of Array.from(this._optionMap.keys()))if(this._compareWith(this._optionMap.get(i),e))return i;return null}_getOptionValue(e){const i=function ZN(t){return t.split(":")[0]}(e);return this._optionMap.has(i)?this._optionMap.get(i):e}}return t.\u0275fac=function(){let n;return function(i){return(n||(n=Na(t)))(i||t)}}(),t.\u0275dir=ho({type:t,selectors:[["select","formControlName","",3,"multiple",""],["select","formControl","",3,"multiple",""],["select","ngModel","",3,"multiple",""]],hostBindings:function(e,i){1&e&&Tr("change",function(O){return i.onChange(O.target.value)})("blur",function(){return i.onTouched()})},inputs:{compareWith:"compareWith"},features:[Kl([$N]),El]}),t})(),Bh=(()=>{class t{constructor(e,i,T){this._element=e,this._renderer=i,this._select=T,this._select&&(this.id=this._select._registerOption())}set ngValue(e){null!=this._select&&(this._select._optionMap.set(this.id,e),this._setElem
[truncated: 4,603,240 more chars]
