# Supplementary material for: CURTAIN—A unique web-based tool for exploration and sharing of MS-based proteomics data
Source: Proc Natl Acad Sci U S A. 2024 Feb 7;121(7):e2312676121. doi: 10.1073/pnas.2312676121 (PMC10873628; doi:10.1073/pnas.2312676121)
Supplement: Supplementary file 10 — Code S02 (ZIP) [file pnas.2312676121.sd09.zip › Alessi-Lab-curtainPTM-4e27155/docs/polyfills.9d865686a87428c9.js]

"use strict";(self.webpackChunkcurtainPTM2=self.webpackChunkcurtainPTM2||[]).push([[429],{565:(Wt,zn,Kn)=>{Error;const $o=function(s,...e){if($o.translate){const n=$o.translate(s,e);s=n[0],e=n[1]}let t=Gl(s[0],s.raw[0]);for(let n=1;n<s.length;n++)t+=e[n-1]+Gl(s[n],s.raw[n]);return t};function Gl(s,e){return":"===e.charAt(0)?s.substring(function Ul(s,e){for(let t=1,n=1;t<s.length;t++,n++)if("\\"===e[n])n++;else if(":"===s[t])return t;throw new Error(`Unterminated $localize metadata block in "${e}".`)}(s,e)+1):s}(()=>typeof globalThis<"u"&&globalThis||typeof global<"u"&&global||typeof window<"u"&&window||typeof self<"u"&&typeof WorkerGlobalScope<"u"&&self instanceof WorkerGlobalScope&&self)().$localize=$o,Kn(583),window.global=window},583:()=>{!function(d){const v=d.performance;function T(de){v&&v.mark&&v.mark(de)}function _(de,q){v&&v.measure&&v.measure(de,q)}T("Zone");const S=d.__Zone_symbol_prefix||"__zone_symbol__";function A(de){return S+de}const H=!0===d[A("forceDuplicateZoneCheck")];if(d.Zone){if(H||"function"!=typeof d.Zone.__symbol__)throw new Error("Zone already loaded.");return d.Zone}let U=(()=>{class de{constructor(h,m){this._parent=h,this._name=m?m.name||"unnamed":"<root>",this._properties=m&&m.properties||{},this._zoneDelegate=new Q(this,this._parent&&this._parent._zoneDelegate,m)}static assertZonePatched(){if(d.Promise!==Qe.ZoneAwarePromise)throw new Error("Zone.js has detected that ZoneAwarePromise `(window|global).Promise` has been overwritten.\nMost likely cause is that a Promise polyfill has been loaded after Zone.js (Polyfilling Promise api is not necessary when zone.js is loaded. If you must load one, do so before loading zone.js.)")}static get root(){let h=de.current;for(;h.parent;)h=h.parent;return h}static get current(){return Me.zone}static get currentTask(){return $e}static __load_patch(h,m,X=!1){if(Qe.hasOwnProperty(h)){if(!X&&H)throw Error("Already loaded patch: "+h)}else if(!d["__Zone_disable_"+h]){const ne="Zone:"+h;T(ne),Qe[h]=m(d,de,Le),_(ne,ne)}}get parent(){return this._parent}get name(){return this._name}get(h){const m=this.getZoneWith(h);if(m)return m._properties[h]}getZoneWith(h){let m=this;for(;m;){if(m._properties.hasOwnProperty(h))return m;m=m._parent}return null}fork(h){if(!h)throw new Error("ZoneSpec required!");return this._zoneDelegate.fork(this,h)}wrap(h,m){if("function"!=typeof h)throw new Error("Expecting function got: "+h);const X=this._zoneDelegate.intercept(this,h,m),ne=this;return function(){return ne.runGuarded(X,this,arguments,m)}}run(h,m,X,ne){Me={parent:Me,zone:this};try{return this._zoneDelegate.invoke(this,h,m,X,ne)}finally{Me=Me.parent}}runGuarded(h,m=null,X,ne){Me={parent:Me,zone:this};try{try{return this._zoneDelegate.invoke(this,h,m,X,ne)}catch(B){if(this._zoneDelegate.handleError(this,B))throw B}}finally{Me=Me.parent}}runTask(h,m,X){if(h.zone!=this)throw new Error("A task can only be run in the zone of creation! (Creation: "+(h.zone||Be).name+"; Execution: "+this.name+")");if(h.state===K&&(h.type===Ye||h.type===te))return;const ne=h.state!=G;ne&&h._transitionTo(G,le),h.runCount++;const B=$e;$e=h,Me={parent:Me,zone:this};try{h.type==te&&h.data&&!h.data.isPeriodic&&(h.cancelFn=void 0);try{return this._zoneDelegate.invokeTask(this,h,m,X)}catch(b){if(this._zoneDelegate.handleError(this,b))throw b}}finally{h.state!==K&&h.state!==L&&(h.type==Ye||h.data&&h.data.isPeriodic?ne&&h._transitionTo(le,G):(h.runCount=0,this._updateTaskCount(h,-1),ne&&h._transitionTo(K,G,K))),Me=Me.parent,$e=B}}scheduleTask(h){if(h.zone&&h.zone!==this){let X=this;for(;X;){if(X===h.zone)throw Error(`can not reschedule task to ${this.name} which is descendants of the original zone ${h.zone.name}`);X=X.parent}}h._transitionTo(Te,K);const m=[];h._zoneDelegates=m,h._zone=this;try{h=this._zoneDelegate.scheduleTask(this,h)}catch(X){throw h._transitionTo(L,Te,K),this._zoneDelegate.handleError(this,X),X}return h._zoneDelegates===m&&this._updateTaskCount(h,1),h.state==Te&&h._transitionTo(le,Te),h}scheduleMicroTask(h,m,X,ne){return this.scheduleTask(new z(J,h,m,X,ne,void 0))}scheduleMacroTask(h,m,X,ne,B){return this.scheduleTask(new z(te,h,m,X,ne,B))}scheduleEventTask(h,m,X,ne,B){return this.scheduleTask(new z(Ye,h,m,X,ne,B))}cancelTask(h){if(h.zone!=this)throw new Error("A task can only be cancelled in the zone of creation! (Creation: "+(h.zone||Be).name+"; Execution: "+this.name+")");h._transitionTo(Ce,le,G);try{this._zoneDelegate.cancelTask(this,h)}catch(m){throw h._transitionTo(L,Ce),this._zoneDelegate.handleError(this,m),m}return this._updateTaskCount(h,-1),h._transitionTo(K,Ce),h.runCount=0,h}_updateTaskCount(h,m){const X=h._zoneDelegates;-1==m&&(h._zoneDelegates=null);for(let ne=0;ne<X.length;ne++)X[ne]._updateTaskCount(h.type,m)}}return de.__symbol__=A,de})();const $={name:"",onHasTask:(de,q,h,m)=>de.hasTask(h,m),onScheduleTask:(de,q,h,m)=>de.scheduleTask(h,m),onInvokeTask:(de,q,h,m,X,ne)=>de.invokeTask(h,m,X,ne),onCancelTask:(de,q,h,m)=>de.cancelTask(h,m)};class Q{constructor(q,h,m){this._taskCounts={microTask:0,macroTask:0,eventTask:0},this.zone=q,this._parentDelegate=h,this._forkZS=m&&(m&&m.onFork?m:h._forkZS),this._forkDlgt=m&&(m.onFork?h:h._forkDlgt),this._forkCurrZone=m&&(m.onFork?this.zone:h._forkCurrZone),this._interceptZS=m&&(m.onIntercept?m:h._interceptZS),this._interceptDlgt=m&&(m.onIntercept?h:h._interceptDlgt),this._interceptCurrZone=m&&(m.onIntercept?this.zone:h._interceptCurrZone),this._invokeZS=m&&(m.onInvoke?m:h._invokeZS),this._invokeDlgt=m&&(m.onInvoke?h:h._invokeDlgt),this._invokeCurrZone=m&&(m.onInvoke?this.zone:h._invokeCurrZone),this._handleErrorZS=m&&(m.onHandleError?m:h._handleErrorZS),this._handleErrorDlgt=m&&(m.onHandleError?h:h._handleErrorDlgt),this._handleErrorCurrZone=m&&(m.onHandleError?this.zone:h._handleErrorCurrZone),this._scheduleTaskZS=m&&(m.onScheduleTask?m:h._scheduleTaskZS),this._scheduleTaskDlgt=m&&(m.onScheduleTask?h:h._scheduleTaskDlgt),this._scheduleTaskCurrZone=m&&(m.onScheduleTask?this.zone:h._scheduleTaskCurrZone),this._invokeTaskZS=m&&(m.onInvokeTask?m:h._invokeTaskZS),this._invokeTaskDlgt=m&&(m.onInvokeTask?h:h._invokeTaskDlgt),this._invokeTaskCurrZone=m&&(m.onInvokeTask?this.zone:h._invokeTaskCurrZone),this._cancelTaskZS=m&&(m.onCancelTask?m:h._cancelTaskZS),this._cancelTaskDlgt=m&&(m.onCancelTask?h:h._cancelTaskDlgt),this._cancelTaskCurrZone=m&&(m.onCancelTask?this.zone:h._cancelTaskCurrZone),this._hasTaskZS=null,this._hasTaskDlgt=null,this._hasTaskDlgtOwner=null,this._hasTaskCurrZone=null;const X=m&&m.onHasTask;(X||h&&h._hasTaskZS)&&(this._hasTaskZS=X?m:$,this._hasTaskDlgt=h,this._hasTaskDlgtOwner=this,this._hasTaskCurrZone=q,m.onScheduleTask||(this._scheduleTaskZS=$,this._scheduleTaskDlgt=h,this._scheduleTaskCurrZone=this.zone),m.onInvokeTask||(this._invokeTaskZS=$,this._invokeTaskDlgt=h,this._invokeTaskCurrZone=this.zone),m.onCancelTask||(this._cancelTaskZS=$,this._cancelTaskDlgt=h,this._cancelTaskCurrZone=this.zone))}fork(q,h){return this._forkZS?this._forkZS.onFork(this._forkDlgt,this.zone,q,h):new U(q,h)}intercept(q,h,m){return this._interceptZS?this._interceptZS.onIntercept(this._interceptDlgt,this._interceptCurrZone,q,h,m):h}invoke(q,h,m,X,ne){return this._invokeZS?this._invokeZS.onInvoke(this._invokeDlgt,this._invokeCurrZone,q,h,m,X,ne):h.apply(m,X)}handleError(q,h){return!this._handleErrorZS||this._handleErrorZS.onHandleError(this._handleErrorDlgt,this._handleErrorCurrZone,q,h)}scheduleTask(q,h){let m=h;if(this._scheduleTaskZS)this._hasTaskZS&&m._zoneDelegates.push(this._hasTaskDlgtOwner),m=this._scheduleTaskZS.onScheduleTask(this._scheduleTaskDlgt,this._scheduleTaskCurrZone,q,h),m||(m=h);else if(h.scheduleFn)h.scheduleFn(h);else{if(h.type!=J)throw new Error("Task is missing scheduleFn.");ie(h)}return m}invokeTask(q,h,m,X){return this._invokeTaskZS?this._invokeTaskZS.onInvokeTask(this._invokeTaskDlgt,this._invokeTaskCurrZone,q,h,m,X):h.callback.apply(m,X)}cancelTask(q,h){let m;if(this._cancelTaskZS)m=this._cancelTaskZS.onCancelTask(this._cancelTaskDlgt,this._cancelTaskCurrZone,q,h);else{if(!h.cancelFn)throw Error("Task is not cancelable");m=h.cancelFn(h)}return m}hasTask(q,h){try{this._hasTaskZS&&this._hasTaskZS.onHasTask(this._hasTaskDlgt,this._hasTaskCurrZone,q,h)}catch(m){this.handleError(q,m)}}_updateTaskCount(q,h){const m=this._taskCounts,X=m[q],ne=m[q]=X+h;if(ne<0)throw new Error("More tasks executed then were scheduled.");0!=X&&0!=ne||this.hasTask(this.zone,{microTask:m.microTask>0,macroTask:m.macroTask>0,eventTask:m.eventTask>0,change:q})}}class z{constructor(q,h,m,X,ne,B){if(this._zone=null,this.runCount=0,this._zoneDelegates=null,this._state="notScheduled",this.type=q,this.source=h,this.data=X,this.scheduleFn=ne,this.cancelFn=B,!m)throw new Error("callback is not defined");this.callback=m;const b=this;this.invoke=q===Ye&&X&&X.useG?z.invokeTask:function(){return z.invokeTask.call(d,b,this,arguments)}}static invokeTask(q,h,m){q||(q=this),Ie++;try{return q.runCount++,q.zone.runTask(q,h,m)}finally{1==Ie&&R(),Ie--}}get zone(){return this._zone}get state(){return this._state}cancelScheduleRequest(){this._transitionTo(K,Te)}_transitionTo(q,h,m){if(this._state!==h&&this._state!==m)throw new Error(`${this.type} '${this.source}': can not transition to '${q}', expecting state '${h}'${m?" or '"+m+"'":""}, was '${this._state}'.`);this._state=q,q==K&&(this._zoneDelegates=null)}toString(){return this.data&&typeof this.data.handleId<"u"?this.data.handleId.toString():Object.prototype.toString.call(this)}toJSON(){return{type:this.type,state:this.state,source:this.source,zone:this.zone.name,runCount:this.runCount}}}const Ee=A("setTimeout"),ue=A("Promise"),re=A("then");let Ke,De=[],we=!1;function ke(de){if(Ke||d[ue]&&(Ke=d[ue].resolve(0)),Ke){let q=Ke[re];q||(q=Ke.then),q.call(Ke,de)}else d[Ee](de,0)}function ie(de){0===Ie&&0===De.length&&ke(R),de&&De.push(de)}function R(){if(!we){for(we=!0;De.length;){const de=De;De=[];for(let q=0;q<de.length;q++){const h=de[q];try{h.zone.runTask(h,null,null)}catch(m){Le.onUnhandledError(m)}}}Le.microtaskDrainDone(),we=!1}}const Be={name:"NO ZONE"},K="notScheduled",Te="scheduling",le="scheduled",G="running",Ce="canceling",L="unknown",J="microTask",te="macroTask",Ye="eventTask",Qe={},Le={symbol:A,currentZoneFrame:()=>Me,onUnhandledError:x,microtaskDrainDone:x,scheduleMicroTask:ie,showUncaughtError:()=>!U[A("ignoreConsoleErrorUncaughtError")],patchEventTarget:()=>[],patchOnProperties:x,patchMethod:()=>x,bindArguments:()=>[],patchThen:()=>x,patchMacroTask:()=>x,patchEventPrototype:()=>x,isIEOrEdge:()=>!1,getGlobalObjects:()=>{},ObjectDefineProperty:()=>x,ObjectGetOwnPropertyDescriptor:()=>{},ObjectCreate:()=>{},ArraySlice:()=>[],patchClass:()=>x,wrapWithCurrentZone:()=>x,filterProperties:()=>[],attachOriginToPatched:()=>x,_redefineProperty:()=>x,patchCallbacks:()=>x,nativeScheduleMicroTask:ke};let Me={parent:null,zone:new U(null,null)},$e=null,Ie=0;function x(){}_("Zone","Zone"),d.Zone=U}(typeof window<"u"&&window||typeof self<"u"&&self||global);const Wt=Object.getOwnPropertyDescriptor,zn=Object.defineProperty,Kn=Object.getPrototypeOf,Oe=Object.create,gt=Array.prototype.slice,In="addEventListener",bn="removeEventListener",Ts=Zone.__symbol__(In),Zn=Zone.__symbol__(bn),vt="true",ee="false",cn=Zone.__symbol__("");function pn(d,v){return Zone.current.wrap(d,v)}function Dn(d,v,T,_,S){return Zone.current.scheduleMacroTask(d,v,T,_,S)}const ye=Zone.__symbol__,Et=typeof window<"u",Nt=Et?window:void 0,He=Et&&Nt||"object"==typeof self&&self||global;function xs(d,v){for(let T=d.length-1;T>=0;T--)"function"==typeof d[T]&&(d[T]=pn(d[T],v+"_"+T));return d}function lt(d){return!d||!1!==d.writable&&!("function"==typeof d.get&&typeof d.set>"u")}const Xn=typeof WorkerGlobalScope<"u"&&self instanceof WorkerGlobalScope,hn=!("nw"in He)&&typeof He.process<"u"&&"[object process]"==={}.toString.call(He.process),Cs=!hn&&!Xn&&!(!Et||!Nt.HTMLElement),pe=typeof He.process<"u"&&"[object process]"==={}.toString.call(He.process)&&!Xn&&!(!Et||!Nt.HTMLElement),je={},ur=function(d){if(!(d=d||He.event))return;let v=je[d.type];v||(v=je[d.type]=ye("ON_PROPERTY"+d.type));const T=this||d.target||He,_=T[v];let S;if(Cs&&T===Nt&&"error"===d.type){const A=d;S=_&&_.call(this,A.message,A.filename,A.lineno,A.colno,A.error),!0===S&&d.preventDefault()}else S=_&&_.apply(this,arguments),null!=S&&!S&&d.preventDefault();return S};function lr(d,v,T){let _=Wt(d,v);if(!_&&T&&Wt(T,v)&&(_={enumerable:!0,configurable:!0}),!_||!_.configurable)return;const S=ye("on"+v+"patched");if(d.hasOwnProperty(S)&&d[S])return;delete _.writable,delete _.value;const A=_.get,H=_.set,U=v.slice(2);let $=je[U];$||($=je[U]=ye("ON_PROPERTY"+U)),_.set=function(Q){let z=this;!z&&d===He&&(z=He),z&&("function"==typeof z[$]&&z.removeEventListener(U,ur),H&&H.call(z,null),z[$]=Q,"function"==typeof Q&&z.addEventListener(U,ur,!1))},_.get=function(){let Q=this;if(!Q&&d===He&&(Q=He),!Q)return null;const z=Q[$];if(z)return z;if(A){let Ee=A.call(this);if(Ee)return _.set.call(this,Ee),"function"==typeof Q.removeAttribute&&Q.removeAttribute(v),Ee}return null},zn(d,v,_),d[S]=!0}function cr(d,v,T){if(v)for(let _=0;_<v.length;_++)lr(d,"on"+v[_],T);else{const _=[];for(const S in d)"on"==S.slice(0,2)&&_.push(S);for(let S=0;S<_.length;S++)lr(d,_[S],T)}}const et=ye("originalInstance");function Yn(d){const v=He[d];if(!v)return;He[ye(d)]=v,He[d]=function(){const S=xs(arguments,d);switch(S.length){case 0:this[et]=new v;break;case 1:this[et]=new v(S[0]);break;case 2:this[et]=new v(S[0],S[1]);break;case 3:this[et]=new v(S[0],S[1],S[2]);break;case 4:this[et]=new v(S[0],S[1],S[2],S[3]);break;default:throw new Error("Arg list too long.")}},kt(He[d],v);const T=new v(function(){});let _;for(_ in T)"XMLHttpRequest"===d&&"responseBlob"===_||function(S){"function"==typeof T[S]?He[d].prototype[S]=function(){return this[et][S].apply(this[et],arguments)}:zn(He[d].prototype,S,{set:function(A){"function"==typeof A?(this[et][S]=pn(A,d+"."+S),kt(this[et][S],A)):this[et][S]=A},get:function(){return this[et][S]}})}(_);for(_ in v)"prototype"!==_&&v.hasOwnProperty(_)&&(He[d][_]=v[_])}function Pt(d,v,T){let _=d;for(;_&&!_.hasOwnProperty(v);)_=Kn(_);!_&&d[v]&&(_=d);const S=ye(v);let A=null;if(_&&(!(A=_[S])||!_.hasOwnProperty(S))&&(A=_[S]=_[v],lt(_&&Wt(_,v)))){const U=T(A,S,v);_[v]=function(){return U(this,arguments)},kt(_[v],A)}return A}function ai(d,v,T){let _=null;function S(A){const H=A.data;return H.args[H.cbIdx]=function(){A.invoke.apply(this,arguments)},_.apply(H.target,H.args),A}_=Pt(d,v,A=>function(H,U){const $=T(H,U);return $.cbIdx>=0&&"function"==typeof U[$.cbIdx]?Dn($.name,U[$.cbIdx],$,S):A.apply(H,U)})}function kt(d,v){d[ye("OriginalDelegate")]=v}let pr=!1,Qn=!1;function Jn(){if(pr)return Qn;pr=!0;try{const d=Nt.navigator.userAgent;(-1!==d.indexOf("MSIE ")||-1!==d.indexOf("Trident/")||-1!==d.indexOf("Edge/"))&&(Qn=!0)}catch{}return Qn}Zone.__load_patch("ZoneAwarePromise",(d,v,T)=>{const _=Object.getOwnPropertyDescriptor,S=Object.defineProperty,H=T.symbol,U=[],$=!0===d[H("DISABLE_WRAPPING_UNCAUGHT_PROMISE_REJECTION")],Q=H("Promise"),z=H("then");T.onUnhandledError=b=>{if(T.showUncaughtError()){const N=b&&b.rejection;N?console.error("Unhandled Promise rejection:",N instanceof Error?N.message:N,"; Zone:",b.zone.name,"; Task:",b.task&&b.task.source,"; Value:",N,N instanceof Error?N.stack:void 0):console.error(b)}},T.microtaskDrainDone=()=>{for(;U.length;){const b=U.shift();try{b.zone.runGuarded(()=>{throw b.throwOriginal?b.rejection:b})}catch(N){re(N)}}};const ue=H("unhandledPromiseRejectionHandler");function re(b){T.onUnhandledError(b);try{const N=v[ue];"function"==typeof N&&N.call(this,b)}catch{}}function De(b){return b&&b.then}function we(b){return b}function Ke(b){return h.reject(b)}const ke=H("state"),ie=H("value"),R=H("finally"),Be=H("parentPromiseValue"),K=H("parentPromiseState"),le=null,G=!0,Ce=!1;function J(b,N){return w=>{try{Le(b,N,w)}catch(D){Le(b,!1,D)}}}const te=function(){let b=!1;return function(w){return function(){b||(b=!0,w.apply(null,arguments))}}},Qe=H("currentTaskTrace");function Le(b,N,w){const D=te();if(b===w)throw new TypeError("Promise resolved with itself");if(b[ke]===le){let j=null;try{("object"==typeof w||"function"==typeof w)&&(j=w&&w.then)}catch(Y){return D(()=>{Le(b,!1,Y)})(),b}if(N!==Ce&&w instanceof h&&w.hasOwnProperty(ke)&&w.hasOwnProperty(ie)&&w[ke]!==le)$e(w),Le(b,w[ke],w[ie]);else if(N!==Ce&&"function"==typeof j)try{j.call(w,D(J(b,N)),D(J(b,!1)))}catch(Y){D(()=>{Le(b,!1,Y)})()}else{b[ke]=N;const Y=b[ie];if(b[ie]=w,b[R]===R&&N===G&&(b[ke]=b[K],b[ie]=b[Be]),N===Ce&&w instanceof Error){const M=v.currentTask&&v.currentTask.data&&v.currentTask.data.__creationTrace__;M&&S(w,Qe,{configurable:!0,enumerable:!1,writable:!0,value:M})}for(let M=0;M<Y.length;)Ie(b,Y[M++],Y[M++],Y[M++],Y[M++]);if(0==Y.length&&N==Ce){b[ke]=0;let M=w;try{throw new Error("Uncaught (in promise): "+function A(b){return b&&b.toString===Object.prototype.toString?(b.constructor&&b.constructor.name||"")+": "+JSON.stringify(b):b?b.toString():Object.prototype.toString.call(b)}(w)+(w&&w.stack?"\n"+w.stack:""))}catch(oe){M=oe}$&&(M.throwOriginal=!0),M.rejection=w,M.promise=b,M.zone=v.current,M.task=v.currentTask,U.push(M),T.scheduleMicroTask()}}}return b}const Me=H("rejectionHandledHandler");function $e(b){if(0===b[ke]){try{const N=v[Me];N&&"function"==typeof N&&N.call(this,{rejection:b[ie],promise:b})}catch{}b[ke]=Ce;for(let N=0;N<U.length;N++)b===U[N].promise&&U.splice(N,1)}}function Ie(b,N,w,D,j){$e(b);const Y=b[ke],M=Y?"function"==typeof D?D:we:"function"==typeof j?j:Ke;N.scheduleMicroTask("Promise.then",()=>{try{const oe=b[ie],ae=!!w&&R===w[R];ae&&(w[Be]=oe,w[K]=Y);const se=N.run(M,void 0,ae&&M!==Ke&&M!==we?[]:[oe]);Le(w,!0,se)}catch(oe){Le(w,!1,oe)}},w)}const de=function(){},q=d.AggregateError;class h{static toString(){return"function ZoneAwarePromise() { [native code] }"}static resolve(N){return Le(new this(null),G,N)}static reject(N){return Le(new this(null),Ce,N)}static any(N){if(!N||"function"!=typeof N[Symbol.iterator])return Promise.reject(new q([],"All promises were rejected"));const w=[];let D=0;try{for(let M of N)D++,w.push(h.resolve(M))}catch{return Promise.reject(new q([],"All promises were rejected"))}if(0===D)return Promise.reject(new q([],"All promises were rejected"));let j=!1;const Y=[];return new h((M,oe)=>{for(let ae=0;ae<w.length;ae++)w[ae].then(se=>{j||(j=!0,M(se))},se=>{Y.push(se),D--,0===D&&(j=!0,oe(new q(Y,"All promises were rejected")))})})}static race(N){let w,D,j=new this((oe,ae)=>{w=oe,D=ae});function Y(oe){w(oe)}function M(oe){D(oe)}for(let oe of N)De(oe)||(oe=this.resolve(oe)),oe.then(Y,M);return j}static all(N){return h.allWithCallback(N)}static allSettled(N){return(this&&this.prototype instanceof h?this:h).allWithCallback(N,{thenCallback:D=>({status:"fulfilled",value:D}),errorCallback:D=>({status:"rejected",reason:D})})}static allWithCallback(N,w){let D,j,Y=new this((se,Se)=>{D=se,j=Se}),M=2,oe=0;const ae=[];for(let se of N){De(se)||(se=this.resolve(se));const Se=oe;try{se.then(Ae=>{ae[Se]=w?w.thenCallback(Ae):Ae,M--,0===M&&D(ae)},Ae=>{w?(ae[Se]=w.errorCallback(Ae),M--,0===M&&D(ae)):j(Ae)})}catch(Ae){j(Ae)}M++,oe++}return M-=2,0===M&&D(ae),Y}constructor(N){const w=this;if(!(w instanceof h))throw new Error("Must be an instanceof Promise.");w[ke]=le,w[ie]=[];try{const D=te();N&&N(D(J(w,G)),D(J(w,Ce)))}catch(D){Le(w,!1,D)}}get[Symbol.toStringTag](){return"Promise"}get[Symbol.species](){return h}then(N,w){var D;let j=null===(D=this.constructor)||void 0===D?void 0:D[Symbol.species];(!j||"function"!=typeof j)&&(j=this.constructor||h);const Y=new j(de),M=v.current;return this[ke]==le?this[ie].push(M,Y,N,w):Ie(this,M,Y,N,w),Y}catch(N){return this.then(null,N)}finally(N){var w;let D=null===(w=this.constructor)||void 0===w?void 0:w[Symbol.species];(!D||"function"!=typeof D)&&(D=h);const j=new D(de);j[R]=R;const Y=v.current;return this[ke]==le?this[ie].push(Y,j,N,N):Ie(this,Y,j,N,N),j}}h.resolve=h.resolve,h.reject=h.reject,h.race=h.race,h.all=h.all;const m=d[Q]=d.Promise;d.Promise=h;const X=H("thenPatched");function ne(b){const N=b.prototype,w=_(N,"then");if(w&&(!1===w.writable||!w.configurable))return;const D=N.then;N[z]=D,b.prototype.then=function(j,Y){return new h((oe,ae)=>{D.call(this,oe,ae)}).then(j,Y)},b[X]=!0}return T.patchThen=ne,m&&(ne(m),Pt(d,"fetch",b=>function B(b){return function(N,w){let D=b.apply(N,w);if(D instanceof h)return D;let j=D.constructor;return j[X]||ne(j),D}}(b))),Promise[v.__symbol__("uncaughtPromiseErrors")]=U,h}),Zone.__load_patch("toString",d=>{const v=Function.prototype.toString,T=ye("OriginalDelegate"),_=ye("Promise"),S=ye("Error"),A=function(){if("function"==typeof this){const Q=this[T];if(Q)return"function"==typeof Q?v.call(Q):Object.prototype.toString.call(Q);if(this===Promise){const z=d[_];if(z)return v.call(z)}if(this===Error){const z=d[S];if(z)return v.call(z)}}return v.call(this)};A[T]=v,Function.prototype.toString=A;const H=Object.prototype.toString;Object.prototype.toString=function(){return"function"==typeof Promise&&this instanceof Promise?"[object Promise]":H.call(this)}});let Nn=!1;if(typeof window<"u")try{const d=Object.defineProperty({},"passive",{get:function(){Nn=!0}});window.addEventListener("test",d,d),window.removeEventListener("test",d,d)}catch{Nn=!1}const As={useG:!0},nt={},hr={},Gt=new RegExp("^"+cn+"(\\w+)(true|false)$"),dr=ye("propagationStopped");function fr(d,v){const T=(v?v(d):d)+ee,_=(v?v(d):d)+vt,S=cn+T,A=cn+_;nt[d]={},nt[d][ee]=S,nt[d][vt]=A}function dn(d,v,T,_){const S=_&&_.add||In,A=_&&_.rm||bn,H=_&&_.listeners||"eventListeners",U=_&&_.rmAll||"removeAllListeners",$=ye(S),Q="."+S+":",ue=function(ie,R,Be){if(ie.isRemoved)return;const K=ie.callback;let Te;"object"==typeof K&&K.handleEvent&&(ie.callback=G=>K.handleEvent(G),ie.originalDelegate=K);try{ie.invoke(ie,R,[Be])}catch(G){Te=G}const le=ie.options;return le&&"object"==typeof le&&le.once&&R[A].call(R,Be.type,ie.originalDelegate?ie.originalDelegate:ie.callback,le),Te};function re(ie,R,Be){if(!(R=R||d.event))return;const K=ie||R.target||d,Te=K[nt[R.type][Be?vt:ee]];if(Te){const le=[];if(1===Te.length){const G=ue(Te[0],K,R);G&&le.push(G)}else{const G=Te.slice();for(let Ce=0;Ce<G.length&&(!R||!0!==R[dr]);Ce++){const L=ue(G[Ce],K,R);L&&le.push(L)}}if(1===le.length)throw le[0];for(let G=0;G<le.length;G++){const Ce=le[G];v.nativeScheduleMicroTask(()=>{throw Ce})}}}const De=function(ie){return re(this,ie,!1)},we=function(ie){return re(this,ie,!0)};function Ke(ie,R){if(!ie)return!1;let Be=!0;R&&void 0!==R.useG&&(Be=R.useG);const K=R&&R.vh;let Te=!0;R&&void 0!==R.chkDup&&(Te=R.chkDup);let le=!1;R&&void 0!==R.rt&&(le=R.rt);let G=ie;for(;G&&!G.hasOwnProperty(S);)G=Kn(G);if(!G&&ie[S]&&(G=ie),!G||G[$])return!1;const Ce=R&&R.eventNameToString,L={},J=G[$]=G[S],te=G[ye(A)]=G[A],Ye=G[ye(H)]=G[H],Qe=G[ye(U)]=G[U];let Le;function Me(w,D){return!Nn&&"object"==typeof w&&w?!!w.capture:Nn&&D?"boolean"==typeof w?{capture:w,passive:!0}:w?"object"==typeof w&&!1!==w.passive?Object.assign(Object.assign({},w),{passive:!0}):w:{passive:!0}:w}R&&R.prepend&&(Le=G[ye(R.prepend)]=G[R.prepend]);const h=Be?function(w){if(!L.isExisting)return J.call(L.target,L.eventName,L.capture?we:De,L.options)}:function(w){return J.call(L.target,L.eventName,w.invoke,L.options)},m=Be?function(w){if(!w.isRemoved){const D=nt[w.eventName];let j;D&&(j=D[w.capture?vt:ee]);const Y=j&&w.target[j];if(Y)for(let M=0;M<Y.length;M++)if(Y[M]===w){Y.splice(M,1),w.isRemoved=!0,0===Y.length&&(w.allRemoved=!0,w.target[j]=null);break}}if(w.allRemoved)return te.call(w.target,w.eventName,w.capture?we:De,w.options)}:function(w){return te.call(w.target,w.eventName,w.invoke,w.options)},ne=R&&R.diff?R.diff:function(w,D){const j=typeof D;return"function"===j&&w.callback===D||"object"===j&&w.originalDelegate===D},B=Zone[ye("UNPATCHED_EVENTS")],b=d[ye("PASSIVE_EVENTS")],N=function(w,D,j,Y,M=!1,oe=!1){return function(){const ae=this||d;let se=arguments[0];R&&R.transferEventName&&(se=R.transferEventName(se));let Se=arguments[1];if(!Se)return w.apply(this,arguments);if(hn&&"uncaughtException"===se)return w.apply(this,arguments);let Ae=!1;if("function"!=typeof Se){if(!Se.handleEvent)return w.apply(this,arguments);Ae=!0}if(K&&!K(w,Se,ae,arguments))return;const Lt=Nn&&!!b&&-1!==b.indexOf(se),Tt=Me(arguments[2],Lt);if(B)for(let _t=0;_t<B.length;_t++)if(se===B[_t])return Lt?w.call(ae,se,Se,Tt):w.apply(this,arguments);const ss=!!Tt&&("boolean"==typeof Tt||Tt.capture),Pn=!(!Tt||"object"!=typeof Tt)&&Tt.once,di=Zone.current;let Ds=nt[se];Ds||(fr(se,Ce),Ds=nt[se]);const rs=Ds[ss?vt:ee];let is,zt=ae[rs],mn=!1;if(zt){if(mn=!0,Te)for(let _t=0;_t<zt.length;_t++)if(ne(zt[_t],Se))return}else zt=ae[rs]=[];const kn=ae.constructor.name,Ln=hr[kn];Ln&&(is=Ln[se]),is||(is=kn+D+(Ce?Ce(se):se)),L.options=Tt,Pn&&(L.options.once=!1),L.target=ae,L.capture=ss,L.eventName=se,L.isExisting=mn;const Ue=Be?As:void 0;Ue&&(Ue.taskData=L);const st=di.scheduleEventTask(is,Se,Ue,j,Y);return L.target=null,Ue&&(Ue.taskData=null),Pn&&(Tt.once=!0),!Nn&&"boolean"==typeof st.options||(st.options=Tt),st.target=ae,st.capture=ss,st.eventName=se,Ae&&(st.originalDelegate=Se),oe?zt.unshift(st):zt.push(st),M?ae:void 0}};return G[S]=N(J,Q,h,m,le),Le&&(G.prependListener=N(Le,".prependListener:",function(w){return Le.call(L.target,L.eventName,w.invoke,L.options)},m,le,!0)),G[A]=function(){const w=this||d;let D=arguments[0];R&&R.transferEventName&&(D=R.transferEventName(D));const j=arguments[2],Y=!!j&&("boolean"==typeof j||j.capture),M=arguments[1];if(!M)return te.apply(this,arguments);if(K&&!K(te,M,w,arguments))return;const oe=nt[D];let ae;oe&&(ae=oe[Y?vt:ee]);const se=ae&&w[ae];if(se)for(let Se=0;Se<se.length;Se++){const Ae=se[Se];if(ne(Ae,M))return se.splice(Se,1),Ae.isRemoved=!0,0===se.length&&(Ae.allRemoved=!0,w[ae]=null,"string"==typeof D)&&(w[cn+"ON_PROPERTY"+D]=null),Ae.zone.cancelTask(Ae),le?w:void 0}return te.apply(this,arguments)},G[H]=function(){const w=this||d;let D=arguments[0];R&&R.transferEventName&&(D=R.transferEventName(D));const j=[],Y=Is(w,Ce?Ce(D):D);for(let M=0;M<Y.length;M++){const oe=Y[M];j.push(oe.originalDelegate?oe.originalDelegate:oe.callback)}return j},G[U]=function(){const w=this||d;let D=arguments[0];if(D){R&&R.transferEventName&&(D=R.transferEventName(D));const j=nt[D];if(j){const oe=w[j[ee]],ae=w[j[vt]];if(oe){const se=oe.slice();for(let Se=0;Se<se.length;Se++){const Ae=se[Se];this[A].call(this,D,Ae.originalDelegate?Ae.originalDelegate:Ae.callback,Ae.options)}}if(ae){const se=ae.slice();for(let Se=0;Se<se.length;Se++){const Ae=se[Se];this[A].call(this,D,Ae.originalDelegate?Ae.originalDelegate:Ae.callback,Ae.options)}}}}else{const j=Object.keys(w);for(let Y=0;Y<j.length;Y++){const oe=Gt.exec(j[Y]);let ae=oe&&oe[1];ae&&"removeListener"!==ae&&this[U].call(this,ae)}this[U].call(this,"removeListener")}if(le)return this},kt(G[S],J),kt(G[A],te),Qe&&kt(G[U],Qe),Ye&&kt(G[H],Ye),!0}let ke=[];for(let ie=0;ie<T.length;ie++)ke[ie]=Ke(T[ie],_);return ke}function Is(d,v){if(!v){const A=[];for(let H in d){const U=Gt.exec(H);let $=U&&U[1];if($&&(!v||$===v)){const Q=d[H];if(Q)for(let z=0;z<Q.length;z++)A.push(Q[z])}}return A}let T=nt[v];T||(fr(v),T=nt[v]);const _=d[T[ee]],S=d[T[vt]];return _?S?_.concat(S):_.slice():S?S.slice():[]}function li(d,v){const T=d.Event;T&&T.prototype&&v.patchMethod(T.prototype,"stopImmediatePropagation",_=>function(S,A){S[dr]=!0,_&&_.apply(S,A)})}function mr(d,v,T,_,S){const A=Zone.__symbol__(_);if(v[A])return;const H=v[A]=v[_];v[_]=function(U,$,Q){return $&&$.prototype&&S.forEach(function(z){const Ee=`${T}.${_}::`+z,ue=$.prototype;try{if(ue.hasOwnProperty(z)){const re=d.ObjectGetOwnPropertyDescriptor(ue,z);re&&re.value?(re.value=d.wrapWithCurrentZone(re.value,Ee),d._redefineProperty($.prototype,z,re)):ue[z]&&(ue[z]=d.wrapWithCurrentZone(ue[z],Ee))}else ue[z]&&(ue[z]=d.wrapWithCurrentZone(ue[z],Ee))}catch{}}),H.call(v,U,$,Q)},d.attachOriginToPatched(v[_],H)}function bs(d,v,T){if(!T||0===T.length)return v;const _=T.filter(A=>A.target===d);if(!_||0===_.length)return v;const S=_[0].ignoreProperties;return v.filter(A=>-1===S.indexOf(A))}function es(d,v,T,_){d&&cr(d,bs(d,v,T),_)}function ts(d){return Object.getOwnPropertyNames(d).filter(v=>v.startsWith("on")&&v.length>2).map(v=>v.substring(2))}Zone.__load_patch("util",(d,v,T)=>{const _=ts(d);T.patchOnProperties=cr,T.patchMethod=Pt,T.bindArguments=xs,T.patchMacroTask=ai;const S=v.__symbol__("BLACK_LISTED_EVENTS"),A=v.__symbol__("UNPATCHED_EVENTS");d[A]&&(d[S]=d[A]),d[S]&&(v[S]=v[A]=d[S]),T.patchEventPrototype=li,T.patchEventTarget=dn,T.isIEOrEdge=Jn,T.ObjectDefineProperty=zn,T.ObjectGetOwnPropertyDescriptor=Wt,T.ObjectCreate=Oe,T.ArraySlice=gt,T.patchClass=Yn,T.wrapWithCurrentZone=pn,T.filterProperties=bs,T.attachOriginToPatched=kt,T._redefineProperty=Object.defineProperty,T.patchCallbacks=mr,T.getGlobalObjects=()=>({globalSources:hr,zoneSymbolEventNames:nt,eventNames:_,isBrowser:Cs,isMix:pe,isNode:hn,TRUE_STR:vt,FALSE_STR:ee,ZONE_SYMBOL_PREFIX:cn,ADD_EVENT_LISTENER_STR:In,REMOVE_EVENT_LISTENER_STR:bn})});const ns=ye("zoneTask");function fn(d,v,T,_){let S=null,A=null;T+=_;const H={};function U(Q){const z=Q.data;return z.args[0]=function(){return Q.invoke.apply(this,arguments)},z.handleId=S.apply(d,z.args),Q}function $(Q){return A.call(d,Q.data.handleId)}S=Pt(d,v+=_,Q=>function(z,Ee){if("function"==typeof Ee[0]){const ue={isPeriodic:"Interval"===_,delay:"Timeout"===_||"Interval"===_?Ee[1]||0:void 0,args:Ee},re=Ee[0];Ee[0]=function(){try{return re.apply(this,arguments)}finally{ue.isPeriodic||("number"==typeof ue.handleId?delete H[ue.handleId]:ue.handleId&&(ue.handleId[ns]=null))}};const De=Dn(v,Ee[0],ue,U,$);if(!De)return De;const we=De.data.handleId;return"number"==typeof we?H[we]=De:we&&(we[ns]=De),we&&we.ref&&we.unref&&"function"==typeof we.ref&&"function"==typeof we.unref&&(De.ref=we.ref.bind(we),De.unref=we.unref.bind(we)),"number"==typeof we||we?we:De}return Q.apply(d,Ee)}),A=Pt(d,T,Q=>function(z,Ee){const ue=Ee[0];let re;"number"==typeof ue?re=H[ue]:(re=ue&&ue[ns],re||(re=ue)),re&&"string"==typeof re.type?"notScheduled"!==re.state&&(re.cancelFn&&re.data.isPeriodic||0===re.runCount)&&("number"==typeof ue?delete H[ue]:ue&&(ue[ns]=null),re.zone.cancelTask(re)):Q.apply(d,Ee)})}Zone.__load_patch("legacy",d=>{const v=d[Zone.__symbol__("legacyPatch")];v&&v()}),Zone.__load_patch("queueMicrotask",(d,v,T)=>{T.patchMethod(d,"queueMicrotask",_=>function(S,A){v.current.scheduleMicroTask("queueMicrotask",A[0])})}),Zone.__load_patch("timers",d=>{const v="set",T="clear";fn(d,v,T,"Timeout"),fn(d,v,T,"Interval"),fn(d,v,T,"Immediate")}),Zone.__load_patch("requestAnimationFrame",d=>{fn(d,"request","cancel","AnimationFrame"),fn(d,"mozRequest","mozCancel","AnimationFrame"),fn(d,"webkitRequest","webkitCancel","AnimationFrame")}),Zone.__load_patch("blocking",(d,v)=>{const T=["alert","prompt","confirm"];for(let _=0;_<T.length;_++)Pt(d,T[_],(A,H,U)=>function($,Q){return v.current.run(A,d,Q,U)})}),Zone.__load_patch("EventTarget",(d,v,T)=>{(function hi(d,v){v.patchEventPrototype(d,v)})(d,T),function pi(d,v){if(Zone[v.symbol("patchEventTarget")])return;const{eventNames:T,zoneSymbolEventNames:_,TRUE_STR:S,FALSE_STR:A,ZONE_SYMBOL_PREFIX:H}=v.getGlobalObjects();for(let $=0;$<T.length;$++){const Q=T[$],ue=H+(Q+A),re=H+(Q+S);_[Q]={},_[Q][A]=ue,_[Q][S]=re}const U=d.EventTarget;U&&U.prototype&&v.patchEventTarget(d,v,[U&&U.prototype])}(d,T);const _=d.XMLHttpRequestEventTarget;_&&_.prototype&&T.patchEventTarget(d,T,[_.prototype])}),Zone.__load_patch("MutationObserver",(d,v,T)=>{Yn("MutationObserver"),Yn("WebKitMutationObserver")}),Zone.__load_patch("IntersectionObserver",(d,v,T)=>{Yn("IntersectionObserver")}),Zone.__load_patch("FileReader",(d,v,T)=>{Yn("FileReader")}),Zone.__load_patch("on_property",(d,v,T)=>{!function gr(d,v){if(hn&&!pe||Zone[d.symbol("patchEvents")])return;const T=v.__Zone_ignore_on_properties;let _=[];if(Cs){const S=window;_=_.concat(["Document","SVGElement","Element","HTMLElement","HTMLBodyElement","HTMLMediaElement","HTMLFrameSetElement","HTMLFrameElement","HTMLIFrameElement","HTMLMarqueeElement","Worker"]);const A=function ui(){try{const d=Nt.navigator.userAgent;if(-1!==d.indexOf("MSIE ")||-1!==d.indexOf("Trident/"))return!0}catch{}return!1}()?[{target:S,ignoreProperties:["error"]}]:[];es(S,ts(S),T&&T.concat(A),Kn(S))}_=_.concat(["XMLHttpRequest","XMLHttpRequestEventTarget","IDBIndex","IDBRequest","IDBOpenDBRequest","IDBDatabase","IDBTransaction","IDBCursor","WebSocket"]);for(let S=0;S<_.length;S++){const A=v[_[S]];A&&A.prototype&&es(A.prototype,ts(A.prototype),T)}}(T,d)}),Zone.__load_patch("customElements",(d,v,T)=>{!function ci(d,v){const{isBrowser:T,isMix:_}=v.getGlobalObjects();(T||_)&&d.customElements&&"customElements"in d&&v.patchCallbacks(v,d.customElements,"customElements","define",["connectedCallback","disconnectedCallback","adoptedCallback","attributeChangedCallback"])}(d,T)}),Zone.__load_patch("XHR",(d,v)=>{!function $(Q){const z=Q.XMLHttpRequest;if(!z)return;const Ee=z.prototype;let re=Ee[Ts],De=Ee[Zn];if(!re){const L=Q.XMLHttpRequestEventTarget;if(L){const J=L.prototype;re=J[Ts],De=J[Zn]}}const we="readystatechange",Ke="scheduled";function ke(L){const J=L.data,te=J.target;te[A]=!1,te[U]=!1;const Ye=te[S];re||(re=te[Ts],De=te[Zn]),Ye&&De.call(te,we,Ye);const Qe=te[S]=()=>{if(te.readyState===te.DONE)if(!J.aborted&&te[A]&&L.state===Ke){const Me=te[v.__symbol__("loadfalse")];if(0!==te.status&&Me&&Me.length>0){const $e=L.invoke;L.invoke=function(){const Ie=te[v.__symbol__("loadfalse")];for(let x=0;x<Ie.length;x++)Ie[x]===L&&Ie.splice(x,1);!J.aborted&&L.state===Ke&&$e.call(L)},Me.push(L)}else L.invoke()}else!J.aborted&&!1===te[A]&&(te[U]=!0)};return re.call(te,we,Qe),te[T]||(te[T]=L),G.apply(te,J.args),te[A]=!0,L}function ie(){}function R(L){const J=L.data;return J.aborted=!0,Ce.apply(J.target,J.args)}const Be=Pt(Ee,"open",()=>function(L,J){return L[_]=0==J[2],L[H]=J[1],Be.apply(L,J)}),Te=ye("fetchTaskAborting"),le=ye("fetchTaskScheduling"),G=Pt(Ee,"send",()=>function(L,J){if(!0===v.current[le]||L[_])return G.apply(L,J);{const te={target:L,url:L[H],isPeriodic:!1,args:J,aborted:!1},Ye=Dn("XMLHttpRequest.send",ie,te,ke,R);L&&!0===L[U]&&!te.aborted&&Ye.state===Ke&&Ye.invoke()}}),Ce=Pt(Ee,"abort",()=>function(L,J){const te=function ue(L){return L[T]}(L);if(te&&"string"==typeof te.type){if(null==te.cancelFn||te.data&&te.data.aborted)return;te.zone.cancelTask(te)}else if(!0===v.current[Te])return Ce.apply(L,J)})}(d);const T=ye("xhrTask"),_=ye("xhrSync"),S=ye("xhrListener"),A=ye("xhrScheduled"),H=ye("xhrURL"),U=ye("xhrErrorBeforeScheduled")}),Zone.__load_patch("geolocation",d=>{d.navigator&&d.navigator.geolocation&&function qe(d,v){const T=d.constructor.name;for(let _=0;_<v.length;_++){const S=v[_],A=d[S];if(A){if(!lt(Wt(d,S)))continue;d[S]=(U=>{const $=function(){return U.apply(this,xs(arguments,T+"."+S))};return kt($,U),$})(A)}}}(d.navigator.geolocation,["getCurrentPosition","watchPosition"])}),Zone.__load_patch("PromiseRejectionEvent",(d,v)=>{function T(_){return function(S){Is(d,_).forEach(H=>{const U=d.PromiseRejectionEvent;if(U){const $=new U(_,{promise:S.promise,reason:S.rejection});H.invoke($)}})}}d.PromiseRejectionEvent&&(v[ye("unhandledPromiseRejectionHandler")]=T("unhandledrejection"),v[ye("rejectionHandledHandler")]=T("rejectionhandled"))})}},Wt=>{Wt(Wt.s=565)}]);
