# Supplementary material for: CURTAIN—A unique web-based tool for exploration and sharing of MS-based proteomics data
Source: Proc Natl Acad Sci U S A. 2024 Feb 7;121(7):e2312676121. doi: 10.1073/pnas.2312676121 (PMC10873628; doi:10.1073/pnas.2312676121)
Supplement: Supplementary file 10 — Code S02 (ZIP) [file pnas.2312676121.sd09.zip › Alessi-Lab-curtainPTM-4e27155/docs/scripts.2ad223b27a664ac2.js]

!function(ie,i){"object"==typeof exports&&"object"==typeof module?module.exports=i():"function"==typeof define&&define.amd?define([],i):"object"==typeof exports?exports.logojs=i():ie.logojs=i()}(this,function(){return function(ie){var i={};function l(L){if(i[L])return i[L].exports;var o=i[L]={i:L,l:!1,exports:{}};return ie[L].call(o.exports,o,o.exports,l),o.l=!0,o.exports}return l.m=ie,l.c=i,l.d=function(L,o,E){l.o(L,o)||Object.defineProperty(L,o,{enumerable:!0,get:E})},l.r=function(L){typeof Symbol<"u"&&Symbol.toStringTag&&Object.defineProperty(L,Symbol.toStringTag,{value:"Module"}),Object.defineProperty(L,"__esModule",{value:!0})},l.t=function(L,o){if(1&o&&(L=l(L)),8&o||4&o&&"object"==typeof L&&L&&L.__esModule)return L;var E=Object.create(null);if(l.r(E),Object.defineProperty(E,"default",{enumerable:!0,value:L}),2&o&&"string"!=typeof L)for(var F in L)l.d(E,F,function(re){return L[re]}.bind(null,F));return E},l.n=function(L){var o=L&&L.__esModule?function(){return L.default}:function(){return L};return l.d(o,"a",o),o},l.o=function(L,o){return Object.prototype.hasOwnProperty.call(L,o)},l.p="/",l(l.s=5)}([function(ie,i,l){"use strict";ie.exports=l(3)},function(ie,i,l){"use strict";ie.exports=l(4)},function(ie,i,l){"use strict";var L=Object.getOwnPropertySymbols,o=Object.prototype.hasOwnProperty,E=Object.prototype.propertyIsEnumerable;function F(re){if(null==re)throw new TypeError("Object.assign cannot be called with null or undefined");return Object(re)}ie.exports=function(){try{if(!Object.assign)return!1;var re=new String("abc");if(re[5]="de","5"===Object.getOwnPropertyNames(re)[0])return!1;for(var he={},Q=0;Q<10;Q++)he["_"+String.fromCharCode(Q)]=Q;if("0123456789"!==Object.getOwnPropertyNames(he).map(function(J){return he[J]}).join(""))return!1;var W={};return"abcdefghijklmnopqrst".split("").forEach(function(J){W[J]=J}),"abcdefghijklmnopqrst"===Object.keys(Object.assign({},W)).join("")}catch{return!1}}()?Object.assign:function(re,he){for(var Q,W,J=F(re),xe=1;xe<arguments.length;xe++){for(var _e in Q=Object(arguments[xe]))o.call(Q,_e)&&(J[_e]=Q[_e]);if(L){W=L(Q);for(var ge=0;ge<W.length;ge++)E.call(Q,W[ge])&&(J[W[ge]]=Q[W[ge]])}}return J}},function(ie,i,l){"use strict";var L=l(2),o="function"==typeof Symbol&&Symbol.for,E=o?Symbol.for("react.element"):60103,F=o?Symbol.for("react.portal"):60106,re=o?Symbol.for("react.fragment"):60107,he=o?Symbol.for("react.strict_mode"):60108,Q=o?Symbol.for("react.profiler"):60114,W=o?Symbol.for("react.provider"):60109,J=o?Symbol.for("react.context"):60110,xe=o?Symbol.for("react.forward_ref"):60112,_e=o?Symbol.for("react.suspense"):60113,ge=o?Symbol.for("react.suspense_list"):60120,He=o?Symbol.for("react.memo"):60115,qe=o?Symbol.for("react.lazy"):60116;o&&Symbol.for("react.fundamental"),o&&Symbol.for("react.responder");var Be="function"==typeof Symbol&&Symbol.iterator;function de(c){for(var f=c.message,x="https://reactjs.org/docs/error-decoder.html?invariant="+f,b=1;b<arguments.length;b++)x+="&args[]="+encodeURIComponent(arguments[b]);return c.message="Minified React error #"+f+"; visit "+x+" for the full message or use the non-minified dev environment for full errors and additional helpful warnings. ",c}var Ze={isMounted:function(){return!1},enqueueForceUpdate:function(){},enqueueReplaceState:function(){},enqueueSetState:function(){}},Ce={};function fe(c,f,x){this.props=c,this.context=f,this.refs=Ce,this.updater=x||Ze}function De(){}function Oe(c,f,x){this.props=c,this.context=f,this.refs=Ce,this.updater=x||Ze}fe.prototype.isReactComponent={},fe.prototype.setState=function(c,f){if("object"!=typeof c&&"function"!=typeof c&&null!=c)throw de(Error(85));this.updater.enqueueSetState(this,c,f,"setState")},fe.prototype.forceUpdate=function(c){this.updater.enqueueForceUpdate(this,c,"forceUpdate")},De.prototype=fe.prototype;var T=Oe.prototype=new De;T.constructor=Oe,L(T,fe.prototype),T.isPureReactComponent=!0;var Ae={current:null},Fe={suspense:null},Te={current:null},ze=Object.prototype.hasOwnProperty,Ge={key:!0,ref:!0,__self:!0,__source:!0};function $e(c,f,x){var b=void 0,v={},_=null,V=null;if(null!=f)for(b in void 0!==f.ref&&(V=f.ref),void 0!==f.key&&(_=""+f.key),f)ze.call(f,b)&&!Ge.hasOwnProperty(b)&&(v[b]=f[b]);var Y=arguments.length-2;if(1===Y)v.children=x;else if(1<Y){for(var P=Array(Y),D=0;D<Y;D++)P[D]=arguments[D+2];v.children=P}if(c&&c.defaultProps)for(b in Y=c.defaultProps)void 0===v[b]&&(v[b]=Y[b]);return{$$typeof:E,type:c,key:_,ref:V,props:v,_owner:Te.current}}function z(c){return"object"==typeof c&&null!==c&&c.$$typeof===E}var I=/\/+/g,Ee=[];function be(c,f,x,b){if(Ee.length){var v=Ee.pop();return v.result=c,v.keyPrefix=f,v.func=x,v.context=b,v.count=0,v}return{result:c,keyPrefix:f,func:x,context:b,count:0}}function Ke(c){c.result=null,c.keyPrefix=null,c.func=null,c.context=null,c.count=0,10>Ee.length&&Ee.push(c)}function se(c,f,x){return null==c?0:function b(v,_,V,Y){var P=typeof v;"undefined"!==P&&"boolean"!==P||(v=null);var D=!1;if(null===v)D=!0;else switch(P){case"string":case"number":D=!0;break;case"object":switch(v.$$typeof){case E:case F:D=!0}}if(D)return V(Y,v,""===_?"."+We(v,0):_),1;if(D=0,_=""===_?".":_+":",Array.isArray(v))for(var pe=0;pe<v.length;pe++){var ye=_+We(P=v[pe],pe);D+=b(P,ye,V,Y)}else if("function"==typeof(ye=null===v||"object"!=typeof v?null:"function"==typeof(ye=Be&&v[Be]||v["@@iterator"])?ye:null))for(v=ye.call(v),pe=0;!(P=v.next()).done;)D+=b(P=P.value,ye=_+We(P,pe++),V,Y);else if("object"===P)throw V=""+v,de(Error(31),"[object Object]"===V?"object with keys {"+Object.keys(v).join(", ")+"}":V,"");return D}(c,"",f,x)}function We(c,f){return"object"==typeof c&&null!==c&&null!=c.key?(b={"=":"=0",":":"=2"},"$"+(""+c.key).replace(/[=:]/g,function(v){return b[v]})):f.toString(36);var b}function ue(c,f){c.func.call(c.context,f,c.count++)}function Ue(c,f,x){var _,V,b=c.result,v=c.keyPrefix;c=c.func.call(c.context,f,c.count++),Array.isArray(c)?M(c,b,x,function(_){return _}):null!=c&&(z(c)&&(_=c,V=v+(!c.key||f&&f.key===c.key?"":(""+c.key).replace(I,"$&/")+"/")+x,c={$$typeof:E,type:_.type,key:V,ref:_.ref,props:_.props,_owner:_._owner}),b.push(c))}function M(c,f,x,b,v){var _="";null!=x&&(_=(""+x).replace(I,"$&/")+"/"),se(c,Ue,f=be(f,_,b,v)),Ke(f)}function U(){var c=Ae.current;if(null===c)throw de(Error(321));return c}var Ve={Children:{map:function(c,f,x){if(null==c)return c;var b=[];return M(c,b,null,f,x),b},forEach:function(c,f,x){if(null==c)return c;se(c,ue,f=be(null,null,f,x)),Ke(f)},count:function(c){return se(c,function(){return null},null)},toArray:function(c){var f=[];return M(c,f,null,function(x){return x}),f},only:function(c){if(!z(c))throw de(Error(143));return c}},createRef:function(){return{current:null}},Component:fe,PureComponent:Oe,createContext:function(c,f){return void 0===f&&(f=null),(c={$$typeof:J,_calculateChangedBits:f,_currentValue:c,_currentValue2:c,_threadCount:0,Provider:null,Consumer:null}).Provider={$$typeof:W,_context:c},c.Consumer=c},forwardRef:function(c){return{$$typeof:xe,render:c}},lazy:function(c){return{$$typeof:qe,_ctor:c,_status:-1,_result:null}},memo:function(c,f){return{$$typeof:He,type:c,compare:void 0===f?null:f}},useCallback:function(c,f){return U().useCallback(c,f)},useContext:function(c,f){return U().useContext(c,f)},useEffect:function(c,f){return U().useEffect(c,f)},useImperativeHandle:function(c,f,x){return U().useImperativeHandle(c,f,x)},useDebugValue:function(){},useLayoutEffect:function(c,f){return U().useLayoutEffect(c,f)},useMemo:function(c,f){return U().useMemo(c,f)},useReducer:function(c,f,x){return U().useReducer(c,f,x)},useRef:function(c){return U().useRef(c)},useState:function(c){return U().useState(c)},Fragment:re,Profiler:Q,StrictMode:he,Suspense:_e,unstable_SuspenseList:ge,createElement:$e,cloneElement:function(c,f,x){if(null==c)throw de(Error(267),c);var b=void 0,v=L({},c.props),_=c.key,V=c.ref,Y=c._owner;if(null!=f){void 0!==f.ref&&(V=f.ref,Y=Te.current),void 0!==f.key&&(_=""+f.key);var P=void 0;for(b in c.type&&c.type.defaultProps&&(P=c.type.defaultProps),f)ze.call(f,b)&&!Ge.hasOwnProperty(b)&&(v[b]=void 0===f[b]&&void 0!==P?P[b]:f[b])}if(1==(b=arguments.length-2))v.children=x;else if(1<b){P=Array(b);for(var D=0;D<b;D++)P[D]=arguments[D+2];v.children=P}return{$$typeof:E,type:c.type,key:_,ref:V,props:v,_owner:Y}},createFactory:function(c){var f=$e.bind(null,c);return f.type=c,f},isValidElement:z,version:"16.9.0",unstable_withSuspenseConfig:function(c,f){var x=Fe.suspense;Fe.suspense=void 0===f?null:f;try{c()}finally{Fe.suspense=x}},__SECRET_INTERNALS_DO_NOT_USE_OR_YOU_WILL_BE_FIRED:{ReactCurrentDispatcher:Ae,ReactCurrentBatchConfig:Fe,ReactCurrentOwner:Te,IsSomeRendererActing:{current:!1},assign:L}},ce={default:Ve},Ne=ce&&Ve||ce;ie.exports=Ne.default||Ne},function(ie,i,l){"use strict";var L=l(2),o=l(0);function E(a){for(var u=a.message,m="https://reactjs.org/docs/error-decoder.html?invariant="+u,s=1;s<arguments.length;s++)m+="&args[]="+encodeURIComponent(arguments[s]);return a.message="Minified React error #"+u+"; visit "+m+" for the full message or use the non-minified dev environment for full errors and additional helpful warnings. ",a}var F="function"==typeof Symbol&&Symbol.for,re=F?Symbol.for("react.portal"):60106,he=F?Symbol.for("react.fragment"):60107,Q=F?Symbol.for("react.strict_mode"):60108,W=F?Symbol.for("react.profiler"):60114,J=F?Symbol.for("react.provider"):60109,xe=F?Symbol.for("react.context"):60110,_e=F?Symbol.for("react.concurrent_mode"):60111,ge=F?Symbol.for("react.forward_ref"):60112,He=F?Symbol.for("react.suspense"):60113,qe=F?Symbol.for("react.suspense_list"):60120,Be=F?Symbol.for("react.memo"):60115,de=F?Symbol.for("react.lazy"):60116,Ze=F?Symbol.for("react.fundamental"):60117;function Ce(a){if(null==a)return null;if("function"==typeof a)return a.displayName||a.name||null;if("string"==typeof a)return a;switch(a){case he:return"Fragment";case re:return"Portal";case W:return"Profiler";case Q:return"StrictMode";case He:return"Suspense";case qe:return"SuspenseList"}if("object"==typeof a)switch(a.$$typeof){case xe:return"Context.Consumer";case J:return"Context.Provider";case ge:var u=a.render;return u=u.displayName||u.name||"",a.displayName||(""!==u?"ForwardRef("+u+")":"ForwardRef");case Be:return Ce(a.type);case de:if(a=1===a._status?a._result:null)return Ce(a)}return null}var fe=o.__SECRET_INTERNALS_DO_NOT_USE_OR_YOU_WILL_BE_FIRED;fe.hasOwnProperty("ReactCurrentDispatcher")||(fe.ReactCurrentDispatcher={current:null}),fe.hasOwnProperty("ReactCurrentBatchConfig")||(fe.ReactCurrentBatchConfig={suspense:null});var De={};function Oe(a,u){for(var m=0|a._threadCount;m<=u;m++)a[m]=a._currentValue2,a._threadCount=m+1}for(var T=new Uint16Array(16),Ae=0;15>Ae;Ae++)T[Ae]=Ae+1;T[15]=0;var Fe=/^[:A-Z_a-z\u00C0-\u00D6\u00D8-\u00F6\u00F8-\u02FF\u0370-\u037D\u037F-\u1FFF\u200C-\u200D\u2070-\u218F\u2C00-\u2FEF\u3001-\uD7FF\uF900-\uFDCF\uFDF0-\uFFFD][:A-Z_a-z\u00C0-\u00D6\u00D8-\u00F6\u00F8-\u02FF\u0370-\u037D\u037F-\u1FFF\u200C-\u200D\u2070-\u218F\u2C00-\u2FEF\u3001-\uD7FF\uF900-\uFDCF\uFDF0-\uFFFD\-.0-9\u00B7\u0300-\u036F\u203F-\u2040]*$/,Te=Object.prototype.hasOwnProperty,ze={},Ge={};function $e(a){return!!Te.call(Ge,a)||!Te.call(ze,a)&&(Fe.test(a)?Ge[a]=!0:(ze[a]=!0,!1))}function z(a,u,m,s,p,h){this.acceptsBooleans=2===u||3===u||4===u,this.attributeName=s,this.attributeNamespace=p,this.mustUseProperty=m,this.propertyName=a,this.type=u,this.sanitizeURL=h}var I={};"children dangerouslySetInnerHTML defaultValue defaultChecked innerHTML suppressContentEditableWarning suppressHydrationWarning style".split(" ").forEach(function(a){I[a]=new z(a,0,!1,a,null,!1)}),[["acceptCharset","accept-charset"],["className","class"],["htmlFor","for"],["httpEquiv","http-equiv"]].forEach(function(a){var u=a[0];I[u]=new z(u,1,!1,a[1],null,!1)}),["contentEditable","draggable","spellCheck","value"].forEach(function(a){I[a]=new z(a,2,!1,a.toLowerCase(),null,!1)}),["autoReverse","externalResourcesRequired","focusable","preserveAlpha"].forEach(function(a){I[a]=new z(a,2,!1,a,null,!1)}),"allowFullScreen async autoFocus autoPlay controls default defer disabled disablePictureInPicture formNoValidate hidden loop noModule noValidate open playsInline readOnly required reversed scoped seamless itemScope".split(" ").forEach(function(a){I[a]=new z(a,3,!1,a.toLowerCase(),null,!1)}),["checked","multiple","muted","selected"].forEach(function(a){I[a]=new z(a,3,!0,a,null,!1)}),["capture","download"].forEach(function(a){I[a]=new z(a,4,!1,a,null,!1)}),["cols","rows","size","span"].forEach(function(a){I[a]=new z(a,6,!1,a,null,!1)}),["rowSpan","start"].forEach(function(a){I[a]=new z(a,5,!1,a.toLowerCase(),null,!1)});var Ee=/[\-:]([a-z])/g;function be(a){return a[1].toUpperCase()}"accent-height alignment-baseline arabic-form baseline-shift cap-height clip-path clip-rule color-interpolation color-interpolation-filters color-profile color-rendering dominant-baseline enable-background fill-opacity fill-rule flood-color flood-opacity font-family font-size font-size-adjust font-stretch font-style font-variant font-weight glyph-name glyph-orientation-horizontal glyph-orientation-vertical horiz-adv-x horiz-origin-x image-rendering letter-spacing lighting-color marker-end marker-mid marker-start overline-position overline-thickness paint-order panose-1 pointer-events rendering-intent shape-rendering stop-color stop-opacity strikethrough-position strikethrough-thickness stroke-dasharray stroke-dashoffset stroke-linecap stroke-linejoin stroke-miterlimit stroke-opacity stroke-width text-anchor text-decoration text-rendering underline-position underline-thickness unicode-bidi unicode-range units-per-em v-alphabetic v-hanging v-ideographic v-mathematical vector-effect vert-adv-y vert-origin-x vert-origin-y word-spacing writing-mode xmlns:xlink x-height".split(" ").forEach(function(a){var u=a.replace(Ee,be);I[u]=new z(u,1,!1,a,null,!1)}),"xlink:actuate xlink:arcrole xlink:role xlink:show xlink:title xlink:type".split(" ").forEach(function(a){var u=a.replace(Ee,be);I[u]=new z(u,1,!1,a,"http://www.w3.org/1999/xlink",!1)}),["xml:base","xml:lang","xml:space"].forEach(function(a){var u=a.replace(Ee,be);I[u]=new z(u,1,!1,a,"http://www.w3.org/XML/1998/namespace",!1)}),["tabIndex","crossOrigin"].forEach(function(a){I[a]=new z(a,1,!1,a.toLowerCase(),null,!1)}),I.xlinkHref=new z("xlinkHref",1,!1,"xlink:href","http://www.w3.org/1999/xlink",!0),["src","href","action","formAction"].forEach(function(a){I[a]=new z(a,1,!1,a.toLowerCase(),null,!0)});var Ke=/["'&<>]/;function se(a){if("boolean"==typeof a||"number"==typeof a)return""+a;var u=Ke.exec(a=""+a);if(u){var m,s="",p=0;for(m=u.index;m<a.length;m++){switch(a.charCodeAt(m)){case 34:u="&quot;";break;case 38:u="&amp;";break;case 39:u="&#x27;";break;case 60:u="&lt;";break;case 62:u="&gt;";break;default:continue}p!==m&&(s+=a.substring(p,m)),p=m+1,s+=u}a=p!==m?s+a.substring(p,m):s}return a}function We(a,u){var m,s=I.hasOwnProperty(a)?I[a]:null;return(m="style"!==a)&&(m=null!==s?0===s.type:2<a.length&&("o"===a[0]||"O"===a[0])&&("n"===a[1]||"N"===a[1])),m||function(p,h,y,d){if(null==h||function(N,H,k,Z){if(null!==k&&0===k.type)return!1;switch(typeof H){case"function":case"symbol":return!0;case"boolean":return null!==k?!k.acceptsBooleans:"data-"!==(N=N.toLowerCase().slice(0,5))&&"aria-"!==N;default:return!1}}(p,h,y))return!0;if(null!==y)switch(y.type){case 3:return!h;case 4:return!1===h;case 5:return isNaN(h);case 6:return isNaN(h)||1>h}return!1}(a,u,s)?"":null!==s?(a=s.attributeName,3===(m=s.type)||4===m&&!0===u?a+'=""':(s.sanitizeURL&&(u=""+u),a+'="'+se(u)+'"')):$e(a)?a+'="'+se(u)+'"':""}var ue=null,Ue=null,M=null,U=!1,Ve=!1,ce=null,Ne=0;function c(){if(null===ue)throw E(Error(321));return ue}function f(){if(0<Ne)throw E(Error(312));return{memoizedState:null,queue:null,next:null}}function x(){return null===M?null===Ue?(U=!1,Ue=M=f()):(U=!0,M=Ue):null===M.next?(U=!1,M=M.next=f()):(U=!0,M=M.next),M}function b(a,u,m,s){for(;Ve;)Ve=!1,Ne+=1,M=null,m=a(u,s);return Ue=ue=null,Ne=0,M=ce=null,m}function v(a,u){return"function"==typeof u?u(a):u}function _(a,u,m){if(ue=c(),M=x(),U){var s=M.queue;if(u=s.dispatch,null!==ce&&void 0!==(m=ce.get(s))){ce.delete(s),s=M.memoizedState;do{s=a(s,m.action),m=m.next}while(null!==m);return M.memoizedState=s,[s,u]}return[M.memoizedState,u]}return a=a===v?"function"==typeof u?u():u:void 0!==m?m(u):u,M.memoizedState=a,a=(a=M.queue={last:null,dispatch:null}).dispatch=V.bind(null,ue,a),[M.memoizedState,a]}function V(a,u,m){if(!(25>Ne))throw E(Error(301));if(a===ue)if(Ve=!0,a={action:m,next:null},null===ce&&(ce=new Map),void 0===(m=ce.get(u)))ce.set(u,a);else{for(u=m;null!==u.next;)u=u.next;u.next=a}}function Y(){}var P=0,D={readContext:function(a){var u=P;return Oe(a,u),a[u]},useContext:function(a){c();var u=P;return Oe(a,u),a[u]},useMemo:function(a,u){if(ue=c(),u=void 0===u?null:u,null!==(M=x())){var m=M.memoizedState;if(null!==m&&null!==u){e:{var s=m[1];if(null===s)s=!1;else{for(var p=0;p<s.length&&p<u.length;p++){var h=u[p],y=s[p];if((h!==y||0===h&&1/h!=1/y)&&(h==h||y==y)){s=!1;break e}}s=!0}}if(s)return m[0]}}return a=a(),M.memoizedState=[a,u],a},useReducer:_,useRef:function(a){ue=c();var u=(M=x()).memoizedState;return null===u?M.memoizedState=a={current:a}:u},useState:function(a){return _(v,a)},useLayoutEffect:function(){},useCallback:function(a){return a},useImperativeHandle:Y,useEffect:Y,useDebugValue:Y,useResponder:function(a,u){return{props:u,responder:a}}},pe_html="http://www.w3.org/1999/xhtml";function ye(a){switch(a){case"svg":return"http://www.w3.org/2000/svg";case"math":return"http://www.w3.org/1998/Math/MathML";default:return"http://www.w3.org/1999/xhtml"}}var ct={area:!0,base:!0,br:!0,col:!0,embed:!0,hr:!0,img:!0,input:!0,keygen:!0,link:!0,meta:!0,param:!0,source:!0,track:!0,wbr:!0},bt=L({menuitem:!0},ct),Ye={animationIterationCount:!0,borderImageOutset:!0,borderImageSlice:!0,borderImageWidth:!0,boxFlex:!0,boxFlexGroup:!0,boxOrdinalGroup:!0,columnCount:!0,columns:!0,flex:!0,flexGrow:!0,flexPositive:!0,flexShrink:!0,flexNegative:!0,flexOrder:!0,gridArea:!0,gridRow:!0,gridRowEnd:!0,gridRowSpan:!0,gridRowStart:!0,gridColumn:!0,gridColumnEnd:!0,gridColumnSpan:!0,gridColumnStart:!0,fontWeight:!0,lineClamp:!0,lineHeight:!0,opacity:!0,order:!0,orphans:!0,tabSize:!0,widows:!0,zIndex:!0,zoom:!0,fillOpacity:!0,floodOpacity:!0,stopOpacity:!0,strokeDasharray:!0,strokeDashoffset:!0,strokeMiterlimit:!0,strokeOpacity:!0,strokeWidth:!0},xt=["Webkit","ms","Moz","O"];Object.keys(Ye).forEach(function(a){xt.forEach(function(u){u=u+a.charAt(0).toUpperCase()+a.substring(1),Ye[u]=Ye[a]})});var Ot=/([A-Z])/g,wt=/^ms-/,je=o.Children.toArray,tt=fe.ReactCurrentDispatcher,Ct={listing:!0,pre:!0,textarea:!0},Et=/^[a-zA-Z][a-zA-Z:_\.\-\d]*$/,lt={},nt={},jt=Object.prototype.hasOwnProperty,it={children:null,dangerouslySetInnerHTML:null,suppressContentEditableWarning:null,suppressHydrationWarning:null};function ft(a,u){if(void 0===a)throw E(Error(152),Ce(u)||"Component")}var pt=function(){function a(u,m){if(!(this instanceof a))throw new TypeError("Cannot call a class as a function");u=o.isValidElement(u)&&(u.type!==he||o.isValidElement(u=u.props.children))?[u]:je(u),u={type:null,domNamespace:pe_html,children:u,childIndex:0,context:De,footer:""};var s=T[0];if(0===s){var p=T,h=2*(s=p.length);if(!(65536>=h))throw E(Error(304));var y=new Uint16Array(h);for(y.set(p),(T=y)[0]=s+1,p=s;p<h-1;p++)T[p]=p+1;T[h-1]=0}else T[0]=T[s];this.threadID=s,this.stack=[u],this.exhausted=!1,this.currentSelectValue=null,this.previousWasTextNode=!1,this.makeStaticMarkup=m,this.suspenseDepth=0,this.contextIndex=-1,this.contextStack=[],this.contextValueStack=[]}return a.prototype.destroy=function(){if(!this.exhausted){this.exhausted=!0,this.clearProviders();var u=this.threadID;T[u]=T[0],T[0]=u}},a.prototype.pushProvider=function(u){var m=++this.contextIndex,s=u.type._context,p=this.threadID;Oe(s,p);var h=s[p];this.contextStack[m]=s,this.contextValueStack[m]=h,s[p]=u.props.value},a.prototype.popProvider=function(){var u=this.contextIndex,m=this.contextStack[u],s=this.contextValueStack[u];this.contextStack[u]=null,this.contextValueStack[u]=null,this.contextIndex--,m[this.threadID]=s},a.prototype.clearProviders=function(){for(var u=this.contextIndex;0<=u;u--)this.contextStack[u][this.threadID]=this.contextValueStack[u]},a.prototype.read=function(u){if(this.exhausted)return null;var m=P;P=this.threadID;var s=tt.current;tt.current=D;try{for(var p=[""],h=!1;p[0].length<u;){if(0===this.stack.length){this.exhausted=!0;var y=this.threadID;T[y]=T[0],T[0]=y;break}var d=this.stack[this.stack.length-1];if(h||d.childIndex>=d.children.length){var N=d.footer;if(""!==N&&(this.previousWasTextNode=!1),this.stack.pop(),"select"===d.type)this.currentSelectValue=null;else if(null!=d.type&&null!=d.type.type&&d.type.type.$$typeof===J)this.popProvider(d.type);else if(d.type===He){this.suspenseDepth--;var H=p.pop();if(h){h=!1;var k=d.fallbackFrame;if(!k)throw E(Error(303));this.stack.push(k),p[this.suspenseDepth]+="\x3c!--$!--\x3e";continue}p[this.suspenseDepth]+=H}p[this.suspenseDepth]+=N}else{var Z=d.children[d.childIndex++],q="";try{q+=this.render(Z,d.context,d.domNamespace)}catch(j){throw j}p.length<=this.suspenseDepth&&p.push(""),p[this.suspenseDepth]+=q}}return p[0]}finally{tt.current=s,P=m}},a.prototype.render=function(u,m,s){if("string"==typeof u||"number"==typeof u)return""==(s=""+u)?"":this.makeStaticMarkup?se(s):this.previousWasTextNode?"\x3c!-- --\x3e"+se(s):(this.previousWasTextNode=!0,se(s));if(u=(m=function st(a,u,m){function s(y,d){var N=d.prototype&&d.prototype.isReactComponent,H=function($,me,ke,Se){if(Se&&"object"==typeof(Se=$.contextType)&&null!==Se)return Oe(Se,ke),Se[ke];if($=$.contextTypes){for(var dt in ke={},$)ke[dt]=me[dt];me=ke}else me=De;return me}(d,u,m,N),k=[],Z=!1,q={isMounted:function(){return!1},enqueueForceUpdate:function(){if(null===k)return null},enqueueReplaceState:function($,me){Z=!0,k=[me]},enqueueSetState:function($,me){if(null===k)return null;k.push(me)}},j=void 0;if(N)j=new d(y.props,H,q),"function"==typeof d.getDerivedStateFromProps&&null!=(N=d.getDerivedStateFromProps.call(null,y.props,j.state))&&(j.state=L({},j.state,N));else if(ue={},j=d(y.props,H,q),null==(j=b(d,y.props,j,H))||null==j.render)return void ft(a=j,d);if(j.props=y.props,j.context=H,j.updater=q,void 0===(q=j.state)&&(j.state=q=null),"function"==typeof j.UNSAFE_componentWillMount||"function"==typeof j.componentWillMount)if("function"==typeof j.componentWillMount&&"function"!=typeof d.getDerivedStateFromProps&&j.componentWillMount(),"function"==typeof j.UNSAFE_componentWillMount&&"function"!=typeof d.getDerivedStateFromProps&&j.UNSAFE_componentWillMount(),k.length){q=k;var B=Z;if(k=null,Z=!1,B&&1===q.length)j.state=q[0];else{N=B?q[0]:j.state;var le=!0;for(B=B?1:0;B<q.length;B++){var ee=q[B];null!=(ee="function"==typeof ee?ee.call(j,N,y.props,H):ee)&&(le?(le=!1,N=L({},N,ee)):L(N,ee))}j.state=N}}else k=null;if(ft(a=j.render(),d),y=void 0,"function"==typeof j.getChildContext&&"object"==typeof(H=d.childContextTypes))for(var Xe in y=j.getChildContext())if(!(Xe in H))throw E(Error(108),Ce(d)||"Unknown",Xe);y&&(u=L({},u,y))}for(;o.isValidElement(a);){var p=a,h=p.type;if("function"!=typeof h)break;s(p,h)}return{child:a,context:u}}(u,m,this.threadID)).child,m=m.context,null===u||!1===u)return"";if(!o.isValidElement(u)){if(null!=u&&null!=u.$$typeof)throw(s=u.$$typeof)===re?E(Error(257)):E(Error(258),s.toString());return u=je(u),this.stack.push({type:null,domNamespace:s,children:u,childIndex:0,context:m,footer:""}),""}var p=u.type;if("string"==typeof p)return this.renderDOM(u,m,s);switch(p){case Q:case _e:case W:case qe:case he:return u=je(u.props.children),this.stack.push({type:null,domNamespace:s,children:u,childIndex:0,context:m,footer:""}),"";case He:throw E(Error(294))}if("object"==typeof p&&null!==p)switch(p.$$typeof){case ge:ue={};var h=p.render(u.props,u.ref);return h=b(p.render,u.props,h,u.ref),h=je(h),this.stack.push({type:null,domNamespace:s,children:h,childIndex:0,context:m,footer:""}),"";case Be:return u=[o.createElement(p.type,L({ref:u.ref},u.props))],this.stack.push({type:null,domNamespace:s,children:u,childIndex:0,context:m,footer:""}),"";case J:return s={type:u,domNamespace:s,children:p=je(u.props.children),childIndex:0,context:m,footer:""},this.pushProvider(u),this.stack.push(s),"";case xe:h=u.props;var y=this.threadID;return Oe(p=u.type,y),p=je(h.children(p[y])),this.stack.push({type:u,domNamespace:s,children:p,childIndex:0,context:m,footer:""}),"";case Ze:throw E(Error(338));case de:throw E(Error(295))}throw E(Error(130),null==p?p:typeof p,"")},a.prototype.renderDOM=function(u,m,s){var p=u.type.toLowerCase();if(s===pe_html&&ye(p),!lt.hasOwnProperty(p)){if(!Et.test(p))throw E(Error(65),p);lt[p]=!0}var h=u.props;if("input"===p)h=L({type:void 0},h,{defaultChecked:void 0,defaultValue:void 0,value:null!=h.value?h.value:h.defaultValue,checked:null!=h.checked?h.checked:h.defaultChecked});else if("textarea"===p){var y=h.value;if(null==y){y=h.defaultValue;var d=h.children;if(null!=d){if(null!=y)throw E(Error(92));if(Array.isArray(d)){if(!(1>=d.length))throw E(Error(93));d=d[0]}y=""+d}null==y&&(y="")}h=L({},h,{value:void 0,children:""+y})}else if("select"===p)this.currentSelectValue=null!=h.value?h.value:h.defaultValue,h=L({},h,{value:void 0});else if("option"===p){d=this.currentSelectValue;var N=function(me){if(null==me)return me;var ke="";return o.Children.forEach(me,function(Se){null!=Se&&(ke+=Se)}),ke}(h.children);if(null!=d){var H=null!=h.value?h.value+"":N;if(y=!1,Array.isArray(d)){for(var k=0;k<d.length;k++)if(""+d[k]===H){y=!0;break}}else y=""+d===H;h=L({selected:void 0,children:void 0},h,{selected:y,children:N})}}if(y=h){if(bt[p]&&(null!=y.children||null!=y.dangerouslySetInnerHTML))throw E(Error(137),p,"");if(null!=y.dangerouslySetInnerHTML){if(null!=y.children)throw E(Error(60));if("object"!=typeof y.dangerouslySetInnerHTML||!("__html"in y.dangerouslySetInnerHTML))throw E(Error(61))}if(null!=y.style&&"object"!=typeof y.style)throw E(Error(62),"")}for($ in d=this.makeStaticMarkup,N=1===this.stack.length,H="<"+u.type,y=h)if(jt.call(y,$)){var Z=y[$];if(null!=Z){if("style"===$){k=void 0;var q="",j="";for(k in Z)if(Z.hasOwnProperty(k)){var B=0===k.indexOf("--"),le=Z[k];if(null!=le){if(B)var ee=k;else if(nt.hasOwnProperty(ee=k))ee=nt[ee];else{var Xe=ee.replace(Ot,"-$1").toLowerCase().replace(wt,"-ms-");ee=nt[ee]=Xe}q+=j+ee+":",j=k,q+=B=null==le||"boolean"==typeof le||""===le?"":B||"number"!=typeof le||0===le||Ye.hasOwnProperty(j)&&Ye[j]?(""+le).trim():le+"px",j=";"}}Z=q||null}k=null;e:if(B=p,le=y,-1===B.indexOf("-"))B="string"==typeof le.is;else switch(B){case"annotation-xml":case"color-profile":case"font-face":case"font-face-src":case"font-face-uri":case"font-face-format":case"font-face-name":case"missing-glyph":B=!1;break e;default:B=!0}B?it.hasOwnProperty($)||(k=$e(k=$)&&null!=Z?k+'="'+se(Z)+'"':""):k=We($,Z),k&&(H+=" "+k)}}d||N&&(H+=' data-reactroot=""');var $=H;y="",ct.hasOwnProperty(p)?$+="/>":($+=">",y="</"+u.type+">");e:{if(null!=(d=h.dangerouslySetInnerHTML)){if(null!=d.__html){d=d.__html;break e}}else if("string"==typeof(d=h.children)||"number"==typeof d){d=se(d);break e}d=null}return null!=d?(h=[],Ct[p]&&"\n"===d.charAt(0)&&($+="\n"),$+=d):h=je(h.children),u=u.type,s=null==s||"http://www.w3.org/1999/xhtml"===s?ye(u):"http://www.w3.org/2000/svg"===s&&"foreignObject"===u?"http://www.w3.org/1999/xhtml":s,this.stack.push({domNamespace:s,type:p,children:h,childIndex:0,context:m,footer:y}),this.previousWasTextNode=!1,$},a}(),mt={renderToString:function(a){a=new pt(a,!1);try{return a.read(1/0)}finally{a.destroy()}},renderToStaticMarkup:function(a){a=new pt(a,!0);try{return a.read(1/0)}finally{a.destroy()}},renderToNodeStream:function(){throw E(Error(207))},renderToStaticNodeStream:function(){throw E(Error(208))},version:"16.9.0"},ht={default:mt},gt=ht&&mt||ht;ie.exports=gt.default||gt},function(ie,i,l){"use strict";l.r(i);var L=l(0),o=l.n(L);function E(){return(E=Object.assign||function(e){for(var t=1;t<arguments.length;t++){var n=arguments[t];for(var r in n)Object.prototype.hasOwnProperty.call(n,r)&&(e[r]=n[r])}return e}).apply(this,arguments)}var F=function(e){return o.a.createElement("g",null,o.a.createElement("path",E({},e,{d:"M 0 100 L 33 0 L 66 0 L 100 100 L 75 100\n         L 66 75 L 33 75 L 25 100 L 0 100"})),o.a.createElement("path",{fill:"#ffffff",d:"M 41 55 L 50 25 L 58 55 L 41 55"}))};function re(){return(re=Object.assign||function(e){for(var t=1;t<arguments.length;t++){var n=arguments[t];for(var r in n)Object.prototype.hasOwnProperty.call(n,r)&&(e[r]=n[r])}return e}).apply(this,arguments)}var he=function(e){return o.a.createElement("g",null,o.a.createElement("path",re({},e,{d:"M 0 0 L 80 0 C 105 0 105 50 80 50\n               C 105 50 105 100 80 100 L 00 100\n               L 0 0"})),o.a.createElement("path",{d:"M 20 15 L 70 15 C 80 15 80 35 70 35 L 20 35 L 20 15",fill:"#ffffff"}),o.a.createElement("path",{d:"M 20 65 L 70 65 C 80 65 80 85 70 85 L 20 85 L 20 65",fill:"#ffffff"}))};function Q(){return(Q=Object.assign||function(e){for(var t=1;t<arguments.length;t++){var n=arguments[t];for(var r in n)Object.prototype.hasOwnProperty.call(n,r)&&(e[r]=n[r])}return e}).apply(this,arguments)}var W=function(e){return o.a.createElement("path",Q({},e,{d:"M 100 28 C 100 -13 0 -13 0 50\n         C 0 113 100 113 100 72 L 75 72\n         C 75 90 30 90 30 50 C 30 10 75 10 75 28\n         L 100 28"}))};function J(){return(J=Object.assign||function(e){for(var t=1;t<arguments.length;t++){var n=arguments[t];for(var r in n)Object.prototype.hasOwnProperty.call(n,r)&&(e[r]=n[r])}return e}).apply(this,arguments)}var xe=function(e){return o.a.createElement("g",null,o.a.createElement("path",J({},e,{d:"M 0 0 L 60 0 C 110 0 110 100 60 100\n               L 0 100 L 0 0"})),o.a.createElement("path",{fill:"#ffffff",d:"M 20 15 L 40 15 C 85 15 85 85 40 85\n                    L 20 85 L 20 15"}))};function _e(){return(_e=Object.assign||function(e){for(var t=1;t<arguments.length;t++){var n=arguments[t];for(var r in n)Object.prototype.hasOwnProperty.call(n,r)&&(e[r]=n[r])}return e}).apply(this,arguments)}var ge=function(e){return o.a.createElement("path",_e({},e,{d:"M 0 0 L 100 0 L 100 20 L 20 20 L 20 40\n               L 90 40 L 90 60 L 20 60 L 20 80 L 100 80\n               L 100 100 L 0 100 L 0 0"}))};function He(){return(He=Object.assign||function(e){for(var t=1;t<arguments.length;t++){var n=arguments[t];for(var r in n)Object.prototype.hasOwnProperty.call(n,r)&&(e[r]=n[r])}return e}).apply(this,arguments)}var qe=function(e){return o.a.createElement("path",He({},e,{d:"M 0 0 L 100 0 L 100 20 L 20 20 L 20 40\n               L 80 40 L 80 60 L 20 60 L 20 100 L 0 100\n               L 0 0"}))};function Be(){return(Be=Object.assign||function(e){for(var t=1;t<arguments.length;t++){var n=arguments[t];for(var r in n)Object.prototype.hasOwnProperty.call(n,r)&&(e[r]=n[r])}return e}).apply(this,arguments)}var de=function(e){return o.a.createElement("path",Be({},e,{d:"M 100 28 C 100 -13 0 -13 0 50 C 0 113 100 113 100 72\n         L 100 48 L 55 48 L 55 72 L 75 72 C 75 90 30 90 30 50\n         C 30 10 75 5 75 28 L 100 28"}))};function Ze(){return(Ze=Object.assign||function(e){for(var t=1;t<arguments.length;t++){var n=arguments[t];for(var r in n)Object.prototype.hasOwnProperty.call(n,r)&&(e[r]=n[r])}return e}).apply(this,arguments)}var Ce=function(e){return o.a.createElement("path",Ze({},e,{d:"M 0 0 L 20 0 L 20 40 L 80 40 L 80 0\n               L 100 0 L 100 100 L 80 100 L 80 60\n               L 20 60 L 20 100 L 0 100 L 0 0"}))};function fe(){return(fe=Object.assign||function(e){for(var t=1;t<arguments.length;t++){var n=arguments[t];for(var r in n)Object.prototype.hasOwnProperty.call(n,r)&&(e[r]=n[r])}return e}).apply(this,arguments)}var De=function(e){return o.a.createElement("path",fe({},e,{d:"M 40 0 L 60 0 L 60 100 L 40 100 L 40 0"}))};function Oe(){return(Oe=Object.assign||function(e){for(var t=1;t<arguments.length;t++){var n=arguments[t];for(var r in n)Object.prototype.hasOwnProperty.call(n,r)&&(e[r]=n[r])}return e}).apply(this,arguments)}var T=function(e){return o.a.createElement("path",Oe({},e,{d:"M 0 60 C 0 111 100 111 100 60\n         L 100 0 L 75 0 L 75 60\n         C 80 90 20 90 25 60"}))};function Ae(){return(Ae=Object.assign||function(e){for(var t=1;t<arguments.length;t++){var n=arguments[t];for(var r in n)Object.prototype.hasOwnProperty.call(n,r)&&(e[r]=n[r])}return e}).apply(this,arguments)}var Fe=function(e){return o.a.createElement("path",Ae({},e,{d:"M 0 0 L 20 0 L 20 40 L 75 0 L 100 0\n               L 50 50 L 100 100 L 75 100 L 30 65\n               L 20 75 L 20 100 L 0 100 L 0 0"}))};function Te(){return(Te=Object.assign||function(e){for(var t=1;t<arguments.length;t++){var n=arguments[t];for(var r in n)Object.prototype.hasOwnProperty.call(n,r)&&(e[r]=n[r])}return e}).apply(this,arguments)}var ze=function(e){return o.a.createElement("path",Te({},e,{d:"M 0 0 L 0 100 L 100 100 L 100 80\n               L 20 80 L 20 0 L 0 0"}))};function Ge(){return(Ge=Object.assign||function(e){for(var t=1;t<arguments.length;t++){var n=arguments[t];for(var r in n)Object.prototype.hasOwnProperty.call(n,r)&&(e[r]=n[r])}return e}).apply(this,arguments)}var $e=function(e){return o.a.createElement("path",Ge({},e,{d:"M 0 0 L 20 0 L 50 35 L 80 0 L 100 0 L 100 100\n               L 80 100 L 80 30 L 50 65 L 20 30 L 20 100\n               L 0 100 L 0 0"}))};function z(){return(z=Object.assign||function(e){for(var t=1;t<arguments.length;t++){var n=arguments[t];for(var r in n)Object.prototype.hasOwnProperty.call(n,r)&&(e[r]=n[r])}return e}).apply(this,arguments)}var I=function(e){return o.a.createElement("path",z({},e,{d:"M 0 100 L 0 0 L 20 0 L 80 75 L 80 0\n         L 100 0 L 100 100 L 80 100 L 20 25 L 20 100 L 0 100"}))};function Ee(){return(Ee=Object.assign||function(e){for(var t=1;t<arguments.length;t++){var n=arguments[t];for(var r in n)Object.prototype.hasOwnProperty.call(n,r)&&(e[r]=n[r])}return e}).apply(this,arguments)}var be=function(e){return o.a.createElement("g",null,o.a.createElement("circle",Ee({cx:"50",cy:"50",r:"50"},e)),o.a.createElement("circle",{cx:"50",cy:"50",r:"32",fill:"#ffffff"}))};function Ke(){return(Ke=Object.assign||function(e){for(var t=1;t<arguments.length;t++){var n=arguments[t];for(var r in n)Object.prototype.hasOwnProperty.call(n,r)&&(e[r]=n[r])}return e}).apply(this,arguments)}var se=function(e){return o.a.createElement("g",null,o.a.createElement("path",Ke({},e,{d:"M 0 0 L 80 0 C 105 0 105 50 80 50\n               L 20 50 L 20 100 L 0 100 L 0 0"})),o.a.createElement("path",{fill:"#ffffff",d:"M 20 15 L 70 15 C 80 15 80 35 70 35 L 20 35 L 20 15"}))};function We(){return(We=Object.assign||function(e){for(var t=1;t<arguments.length;t++){var n=arguments[t];for(var r in n)Object.prototype.hasOwnProperty.call(n,r)&&(e[r]=n[r])}return e}).apply(this,arguments)}var ue=function(e){return o.a.createElement("g",null,o.a.createElement("circle",We({cx:"50",cy:"50",r:"50"},e)),o.a.createElement("circle",{cx:"50",cy:"50",r:"32",fill:"#ffffff"}),o.a.createElement("path",We({d:"M 85 100 L 55 70 L 70 55 L 100 85 L 85 100"},e)))};function Ue(){return(Ue=Object.assign||function(e){for(var t=1;t<arguments.length;t++){var n=arguments[t];for(var r in n)Object.prototype.hasOwnProperty.call(n,r)&&(e[r]=n[r])}return e}).apply(this,arguments)}var M=function(e){return o.a.createElement("g",null,o.a.createElement("path",Ue({},e,{d:"M 0 0 L 80 0 C 105 0 105 50 80 50\n                C 100 50 100 70 100 70 L 100 100 L 80 100\n                L 80 80 C 80 80 80 60 50 60 L 20 60\n                L 20 100 L 0 100 L 0 0"})),o.a.createElement("path",{fill:"#ffffff",d:"M 20 15 L 70 15 C 80 15 80 35 70 35 L 20 35 L 20 15"}))},U=function(e){return o.a.createElement("path",{fill:"#ffffff",stroke:e.fill,strokeOpacity:e.fillOpacity,strokeWidth:"18",d:"M92 26 A43 20 0 1 0 43 46 A42 23 0 1 1 9 68"})};function Ve(){return(Ve=Object.assign||function(e){for(var t=1;t<arguments.length;t++){var n=arguments[t];for(var r in n)Object.prototype.hasOwnProperty.call(n,r)&&(e[r]=n[r])}return e}).apply(this,arguments)}var ce=function(e){return o.a.createElement("path",Ve({},e,{d:"M 0 0 L 0 20 L 35 20 L 35 100\n         L 65 100 L 65 20 L 100 20\n         L 100 0 L 0 0"}))};function Ne(){return(Ne=Object.assign||function(e){for(var t=1;t<arguments.length;t++){var n=arguments[t];for(var r in n)Object.prototype.hasOwnProperty.call(n,r)&&(e[r]=n[r])}return e}).apply(this,arguments)}var c=function(e){return o.a.createElement("path",Ne({},e,{d:"M 0 0 L 0 60 C 0 111 100 111 100 60\n         L 100 0 L 75 0 L 75 60\n         C 80 90 20 90 25 60 L 25 0 L 0 0"}))};function f(){return(f=Object.assign||function(e){for(var t=1;t<arguments.length;t++){var n=arguments[t];for(var r in n)Object.prototype.hasOwnProperty.call(n,r)&&(e[r]=n[r])}return e}).apply(this,arguments)}var x=function(e){return o.a.createElement("path",f({},e,{d:"M 0 0 L 20 0 L 50 80 L 80 0\n               L 100 0 L 60 100 L 40 100 L 0 0"}))};function b(){return(b=Object.assign||function(e){for(var t=1;t<arguments.length;t++){var n=arguments[t];for(var r in n)Object.prototype.hasOwnProperty.call(n,r)&&(e[r]=n[r])}return e}).apply(this,arguments)}var v=function(e){return o.a.createElement("path",b({},e,{d:"M 0 0 L 20 0 L 30 70 L 50 30 L 70 70 L 80 0\n               L 100 0 L 90 100 L 70 100 L 50 65 L 30 100\n               L 10 100 L 0 0"}))};function _(){return(_=Object.assign||function(e){for(var t=1;t<arguments.length;t++){var n=arguments[t];for(var r in n)Object.prototype.hasOwnProperty.call(n,r)&&(e[r]=n[r])}return e}).apply(this,arguments)}var V=function(e){return o.a.createElement("path",_({},e,{d:"M 0 0 L 20 0 L 50 40 L 80 0 L 100 0 L 70 50\n               L 100 100 L 80 100 L 50 60 L 20 100 L 0 100\n               L 30 50 L 0 0"}))};function Y(){return(Y=Object.assign||function(e){for(var t=1;t<arguments.length;t++){var n=arguments[t];for(var r in n)Object.prototype.hasOwnProperty.call(n,r)&&(e[r]=n[r])}return e}).apply(this,arguments)}var P=function(e){return o.a.createElement("path",Y({},e,{d:"M 0 0 L 20 0 L 50 45 L 80 0 L 100 0\n               L 60 60 L 60 100 L 40 100 L 40 60 L 0 0"}))};function D(){return(D=Object.assign||function(e){for(var t=1;t<arguments.length;t++){var n=arguments[t];for(var r in n)Object.prototype.hasOwnProperty.call(n,r)&&(e[r]=n[r])}return e}).apply(this,arguments)}var pe=function(e){return o.a.createElement("path",D({},e,{d:"M 0 0 L 100 0 L 100 20 L 35 80 L 100 80\n               L 100 100 L 0 100 L 0 80 L 65 20 L 0 20\n               L 0 0"}))};function ye(){return(ye=Object.assign||function(e){for(var t=1;t<arguments.length;t++){var n=arguments[t];for(var r in n)Object.prototype.hasOwnProperty.call(n,r)&&(e[r]=n[r])}return e}).apply(this,arguments)}var ct=function(e){return o.a.createElement("g",null,o.a.createElement("path",ye({d:"M 10 20 C 5 -5 95 -10 100 35 L 100 100 L 80 100 L 80 90 C 90 105 10 105 0 80 C 0 45 40 40 60 45 L 80 50 C 95 30 40 5 10 35"},e)),o.a.createElement("path",{fill:"#ffffff",d:"M 77 70 C 70 90 30 90 22 80 C 10 50 80 60 77 70"}))};function bt(){return(bt=Object.assign||function(e){for(var t=1;t<arguments.length;t++){var n=arguments[t];for(var r in n)Object.prototype.hasOwnProperty.call(n,r)&&(e[r]=n[r])}return e}).apply(this,arguments)}var Ye=function(e){return o.a.createElement("g",null,o.a.createElement("path",bt({d:"M 20 0 L 0 0 L 0 100 L 20 100 L 20 80 C 10 110 90 110 100 70 L 100 60 C 90 10 10 10 20 40 L 20 40 L 20 0"},e)),o.a.createElement("path",{d:"M 79 60 C 80 95 20 95 20 65 C 20 30 80 30 79 65",fill:"#ffffff"}))};function xt(){return(xt=Object.assign||function(e){for(var t=1;t<arguments.length;t++){var n=arguments[t];for(var r in n)Object.prototype.hasOwnProperty.call(n,r)&&(e[r]=n[r])}return e}).apply(this,arguments)}var Ot=function(e){return o.a.createElement("g",null,o.a.createElement("path",xt({d:"M 80 0 L 100 0 L 100 100 L 80 100 L 80 80 C 90 110 10 110 0 70 L 0 60 C 10 10 90 10 80 40 L 80 40 L 80 0"},e)),o.a.createElement("path",{d:"M 79 60 C 80 95 20 95 20 65 C 20 30 80 30 79 65",fill:"#ffffff"}))};function wt(){return(wt=Object.assign||function(e){for(var t=1;t<arguments.length;t++){var n=arguments[t];for(var r in n)Object.prototype.hasOwnProperty.call(n,r)&&(e[r]=n[r])}return e}).apply(this,arguments)}var je=function(e){return o.a.createElement("g",null,o.a.createElement("path",wt({d:"M 25 50 L 100 50 C 85 -17 15 -17 0 50 C 0 75 25 100 50 100 L 95 100 L 95 80 L 50 80 Q 25 70 25 50"},e)),o.a.createElement("path",{d:"M 33 37 L 68 37 C 58 10 42 10 33 37",fill:"#ffffff"}))};function tt(){return(tt=Object.assign||function(e){for(var t=1;t<arguments.length;t++){var n=arguments[t];for(var r in n)Object.prototype.hasOwnProperty.call(n,r)&&(e[r]=n[r])}return e}).apply(this,arguments)}var Ct=function(e){return o.a.createElement("path",tt({d:"M 95 32 C 80 -17 20 -5 20 37 L 7 37 L 7 50 L 20 50 L 20 100 L 45 100 L 45 50 L 57 50 L 57 37 L 45 37 C 45 10 70 10 75 32 L 95 32"},e))};function Et(){return(Et=Object.assign||function(e){for(var t=1;t<arguments.length;t++){var n=arguments[t];for(var r in n)Object.prototype.hasOwnProperty.call(n,r)&&(e[r]=n[r])}return e}).apply(this,arguments)}var lt=function(e){return o.a.createElement("g",null,o.a.createElement("path",Et({d:"M 100 15 L 100 0 L 80 0 L 80 15 C 85 -8 15 -8 0 25 C 2 75 80 75 80 50 L 75 65 C 65 85 45 85 10 75 L 10 90 C 25 110 85 110 100 75 L 100 25"},e)),o.a.createElement("path",{d:"M 67 30 C 70 10 25 10 27 30 C 25 50 70 50 67 30",fill:"#ffffff"}))};function nt(){return(nt=Object.assign||function(e){for(var t=1;t<arguments.length;t++){var n=arguments[t];for(var r in n)Object.prototype.hasOwnProperty.call(n,r)&&(e[r]=n[r])}return e}).apply(this,arguments)}var jt=function(e){return o.a.createElement("path",nt({d:"M 0 0 L 0 100 L 20 100 L 20 80 C 20 40 80 40 80 80 L 80 100 L 100 100 L 100 50 C 80 20 20 20 20 45 L 20 0 L 0 0"},e))};function it(){return(it=Object.assign||function(e){for(var t=1;t<arguments.length;t++){var n=arguments[t];for(var r in n)Object.prototype.hasOwnProperty.call(n,r)&&(e[r]=n[r])}return e}).apply(this,arguments)}var ft=function(e){return o.a.createElement("g",null,o.a.createElement("rect",it({},e,{x:40,y:20,width:20,height:80})),o.a.createElement("rect",it({},e,{x:40,y:0,width:20,height:15})))};function st(){return(st=Object.assign||function(e){for(var t=1;t<arguments.length;t++){var n=arguments[t];for(var r in n)Object.prototype.hasOwnProperty.call(n,r)&&(e[r]=n[r])}return e}).apply(this,arguments)}var pt=function(e){return o.a.createElement("g",null,o.a.createElement("path",st({d:"M 0 60 C 0 115 100 115 100 60 L 100 20 L 80 20 L 80 60 C 80 90 20 90 25 60"},e)),o.a.createElement("rect",st({x:80,width:20,height:15},e)))};function mt(){return(mt=Object.assign||function(e){for(var t=1;t<arguments.length;t++){var n=arguments[t];for(var r in n)Object.prototype.hasOwnProperty.call(n,r)&&(e[r]=n[r])}return e}).apply(this,arguments)}var ht=function(e){return o.a.createElement("path",mt({d:"M 0 0 L 20 0 L 20 60 L 75 30 L 100 30 L 50 65 L 100 100 L 75 100 L 27 80 L 20 85 L 20 100 L 0 100 L 0 0"},e))};function gt(){return(gt=Object.assign||function(e){for(var t=1;t<arguments.length;t++){var n=arguments[t];for(var r in n)Object.prototype.hasOwnProperty.call(n,r)&&(e[r]=n[r])}return e}).apply(this,arguments)}var a=function(e){return o.a.createElement("rect",gt({x:40,y:0,width:20,height:100},e))};function u(){return(u=Object.assign||function(e){for(var t=1;t<arguments.length;t++){var n=arguments[t];for(var r in n)Object.prototype.hasOwnProperty.call(n,r)&&(e[r]=n[r])}return e}).apply(this,arguments)}var m=function(e){return o.a.createElement("path",u({d:"M 0 0 L 0 100 L 20 100 L 20 60 C 20 20 40 20 40 50 L 40 100 L 60 100 L 60 50 C 60 20 80 20 80 50 L 80 100 L 100 100 L 100 50 C 100 -10 40 -10 50 50 C 50 -5 20 -5 20 20 L 20 0 L 0 0"},e))};function s(){return(s=Object.assign||function(e){for(var t=1;t<arguments.length;t++){var n=arguments[t];for(var r in n)Object.prototype.hasOwnProperty.call(n,r)&&(e[r]=n[r])}return e}).apply(this,arguments)}var p=function(e){return o.a.createElement("path",s({d:"M 0 0 L 0 100 L 20 100 L 20 60 C 20 0 80 0 80 50 L 80 100 L 100 100 L 100 25 C 80 -10 20 -10 20 20 L 20 0 L 0 0"},e))};function h(){return(h=Object.assign||function(e){for(var t=1;t<arguments.length;t++){var n=arguments[t];for(var r in n)Object.prototype.hasOwnProperty.call(n,r)&&(e[r]=n[r])}return e}).apply(this,arguments)}var y=function(e){return o.a.createElement("g",null,o.a.createElement("path",h({d:"M 20 100 L 0 100 L 0 0 L 20 0 L 20 20 C 10 -10 90 -10 100 30 L 100 40 C 90 90 10 90 20 60 L 20 60 L 20 100"},e)),o.a.createElement("path",{d:"M 79 40 C 80 5 20 5 20 35 C 20 70 80 70 79 35",fill:"#ffffff"}))};function d(){return(d=Object.assign||function(e){for(var t=1;t<arguments.length;t++){var n=arguments[t];for(var r in n)Object.prototype.hasOwnProperty.call(n,r)&&(e[r]=n[r])}return e}).apply(this,arguments)}var N=function(e){return o.a.createElement("g",null,o.a.createElement("path",d({d:"M 80 100 L 100 100 L 100 0 L 80 0 L 80 20 C 90 -10 10 -10 0 30 L 0 40 C 10 90 90 90 80 60 L 80 60 L 80 100"},e)),o.a.createElement("path",{d:"M 79 40 C 80 5 20 5 20 35 C 20 70 80 70 79 35",fill:"#ffffff"}))};function H(){return(H=Object.assign||function(e){for(var t=1;t<arguments.length;t++){var n=arguments[t];for(var r in n)Object.prototype.hasOwnProperty.call(n,r)&&(e[r]=n[r])}return e}).apply(this,arguments)}var k=function(e){return o.a.createElement("path",H({d:"M 0 0 L 0 100 L 20 100 L 20 60 C 20 0 80 0 80 50 L 100 50 L 100 25 C 80 -10 20 -10 20 20 L 20 0 L 0 0"},e))};function Z(){return(Z=Object.assign||function(e){for(var t=1;t<arguments.length;t++){var n=arguments[t];for(var r in n)Object.prototype.hasOwnProperty.call(n,r)&&(e[r]=n[r])}return e}).apply(this,arguments)}var q=function(e){return o.a.createElement("path",Z({d:"M 95 68 C 80 117 20 105 20 63 L 20 47 L 7 47 L 7 27 L 20 27 L 20 0 L 45 0 L 45 27 L 57 27 L 57 47 L 45 47 L 45 63 C 45 90 70 90 75 68 L 95 68"},e))};function j(){return(j=Object.assign||function(e){for(var t=1;t<arguments.length;t++){var n=arguments[t];for(var r in n)Object.prototype.hasOwnProperty.call(n,r)&&(e[r]=n[r])}return e}).apply(this,arguments)}var B=function(e){return o.a.createElement("g",null,o.a.createElement("path",j({d:"M 0 0 L 0 60 C 0 111 100 111 100 60 L 100 0 L 75 0 L 75 60 C 80 90 20 90 25 60 L 25 0 L 0 0"},e)),o.a.createElement("rect",j({},e,{x:75,y:0,height:100,width:25})))};function le(){return(le=Object.assign||function(e){for(var t=1;t<arguments.length;t++){var n=arguments[t];for(var r in n)Object.prototype.hasOwnProperty.call(n,r)&&(e[r]=n[r])}return e}).apply(this,arguments)}var ee=function(e){return o.a.createElement("path",le({d:"M 0 0 L 25 0 L 50 36 L 75 0 L 100 0 L 40 100 L 12 100 L 37 55 L 0 0"},e))};function Xe(){return(Xe=Object.assign||function(e){for(var t=1;t<arguments.length;t++){var n=arguments[t];for(var r in n)Object.prototype.hasOwnProperty.call(n,r)&&(e[r]=n[r])}return e}).apply(this,arguments)}var $=function(e){return o.a.createElement("path",Xe({},e,{d:"M 0 80 L 0 100 L 100 100 L 100 80 L 68 80 L 68 0 L 32 0 L 0 15 L 0 40 L 32 25 L 32 80 L 0 80"}))};function me(){return(me=Object.assign||function(e){for(var t=1;t<arguments.length;t++){var n=arguments[t];for(var r in n)Object.prototype.hasOwnProperty.call(n,r)&&(e[r]=n[r])}return e}).apply(this,arguments)}var ke=function(e){return o.a.createElement("path",me({},e,{d:"M 0 25 C 20 -8 80 -8 100 25 C 100 90 30 50 20 85 L 100 85 L 100 100 L 0 100 L 0 70 C 10 40 75 70 75 25 C 70 10 30 10 25 28 L 0 25"}))};function Se(){return(Se=Object.assign||function(e){for(var t=1;t<arguments.length;t++){var n=arguments[t];for(var r in n)Object.prototype.hasOwnProperty.call(n,r)&&(e[r]=n[r])}return e}).apply(this,arguments)}var dt=function(e){return o.a.createElement("path",Se({},e,{d:"M 0 35 L 0 25 C 20 -8 80 -8 100 25 C 100 30 100 50 75 50 C 100 50 100 70 100 75 C 80 108 20 108 0 75 L 0 65 L 25 65 L 25 75 C 30 88 70 88 75 75 C 75 68 75 65 47 58 L 47 42 C 75 32 75 35 75 25 C 70 12 30 12 25 25 L 25 35"}))};function Wt(){return(Wt=Object.assign||function(e){for(var t=1;t<arguments.length;t++){var n=arguments[t];for(var r in n)Object.prototype.hasOwnProperty.call(n,r)&&(e[r]=n[r])}return e}).apply(this,arguments)}var Ut=function(e){return o.a.createElement("path",Wt({},e,{d:"M 50 0 L 0 50 L 0 70 L 50 70 L 50 100 L 75 100 L 75 70 L 100 70 L 100 50 L 75 50 L 75 0 L 50 15 L 50 50 L 30 50 L 75 0 L 50 0"}))};function Vt(){return(Vt=Object.assign||function(e){for(var t=1;t<arguments.length;t++){var n=arguments[t];for(var r in n)Object.prototype.hasOwnProperty.call(n,r)&&(e[r]=n[r])}return e}).apply(this,arguments)}var Ht=function(e){return o.a.createElement("path",Vt({},e,{d:"M 95 20 L 100 0 L 10 0 L 0 60 L 25 60 C 30 45 90 50 75 77 C 66 87 30 90 26 72 L 0 80 C 20 110 80 110 100 70 C 100 25 10 25 25 40 L 30 20 L 95 20"}))};function qt(){return(qt=Object.assign||function(e){for(var t=1;t<arguments.length;t++){var n=arguments[t];for(var r in n)Object.prototype.hasOwnProperty.call(n,r)&&(e[r]=n[r])}return e}).apply(this,arguments)}var Bt=function(e){return o.a.createElement("path",qt({},e,{d:"M 50 0 C -40 70 10 100 50 100 C 90 100 100 80 100 55 C 80 30 30 30 35 50 L 30 60 C 80 50 80 85 50 80 C 10 80 48 10 90 0 L 50 0"}))};function Gt(){return(Gt=Object.assign||function(e){for(var t=1;t<arguments.length;t++){var n=arguments[t];for(var r in n)Object.prototype.hasOwnProperty.call(n,r)&&(e[r]=n[r])}return e}).apply(this,arguments)}var Yt=function(e){return o.a.createElement("path",Gt({},e,{d:"M 0 0 L 100 0 L 50 100 L 20 100 L 60 20 L 0 20 L 0 0"}))};function _t(){return(_t=Object.assign||function(e){for(var t=1;t<arguments.length;t++){var n=arguments[t];for(var r in n)Object.prototype.hasOwnProperty.call(n,r)&&(e[r]=n[r])}return e}).apply(this,arguments)}var Qt=function(e){return o.a.createElement("g",null,o.a.createElement("path",_t({},e,{d:"M 0 35 L 0 25 C 20 -8 80 -8 100 25 C 100 30 100 50 75 50 C 100 50 100 70 100 75 C 80 108 20 108 0 75 L 0 65 L 25 65 L 25 75 C 30 88 70 88 75 75 C 75 68 75 65 47 58 L 47 42 C 75 32 75 35 75 25 C 70 12 30 12 25 25 L 25 35"})),o.a.createElement("path",_t({},e,{d:"M 100 35 L 100 25 C 80 -8 20 -8 0 25 C 0 30 0 50 25 50 C 0 50 0 70 0 75 C 20 108 80 108 100 75 L 100 65 L 75 65 L 75 75 C 70 88 30 88 25 75 C 25 68 25 65 53 58 L 53 42 C 25 32 25 35 25 25 C 30 12 70 12 75 25 L 75 35"})))};function Zt(){return(Zt=Object.assign||function(e){for(var t=1;t<arguments.length;t++){var n=arguments[t];for(var r in n)Object.prototype.hasOwnProperty.call(n,r)&&(e[r]=n[r])}return e}).apply(this,arguments)}var Kt=function(e){return o.a.createElement("path",Zt({},e,{d:"M 50 100 C 140 30 90 0 50 0 C 10 0 0 20 0 45 C 20 70 70 70 65 50 L 70 40 C 20 50 20 15 50 20 C 90 20 52 90 10 100 L 50 100"}))},At=[{component:F,regex:"A",color:"red"},{component:he,regex:"B",color:"maroon"},{component:W,regex:"C",color:"blue"},{component:xe,regex:"D",color:"green"},{component:ge,regex:"E",color:"olive"},{component:qe,regex:"F",color:"navy"},{component:de,regex:"G",color:"orange"},{component:Ce,regex:"H",color:"teal"},{component:De,regex:"I",color:"cadetblue"},{component:T,regex:"J",color:"lavender"},{component:Fe,regex:"K",color:"chocolate"},{component:ze,regex:"L",color:"coral"},{component:$e,regex:"M",color:"darkolivegreen"},{component:I,regex:"N",color:"darkorange"},{component:be,regex:"O",color:"gold"},{component:se,regex:"P",color:"darkorchid"},{component:ue,regex:"Q",color:"darkslateblue"},{component:M,regex:"R",color:"firebrick"},{component:U,regex:"S",color:"darkslategrey"},{component:ce,regex:"T",color:"#228b22"},{component:c,regex:"U",color:"seagreen"},{component:x,regex:"V",color:"indigo"},{component:v,regex:"W",color:"mediumseagreen"},{component:V,regex:"X",color:"black"},{component:P,regex:"Y",color:"palevioletred"},{component:pe,regex:"Z",color:"peru"},{component:ct,regex:"a",color:"red"},{component:Ye,regex:"b",color:"maroon"},{component:W,regex:"c",color:"purple"},{component:Ot,regex:"d",color:"green"},{component:je,regex:"e",color:"olive"},{component:Ct,regex:"f",color:"navy"},{component:lt,regex:"g",color:"orange"},{component:jt,regex:"h",color:"teal"},{component:ft,regex:"i",color:"cadetblue"},{component:pt,regex:"j",color:"lavender"},{component:ht,regex:"k",color:"chocolate"},{component:a,regex:"l",color:"coral"},{component:m,regex:"m",color:"darkolivegreen"},{component:p,regex:"n",color:"darkorange"},{component:be,regex:"o",color:"gold"},{component:y,regex:"p",color:"darkorchid"},{component:N,regex:"q",color:"darkslateblue"},{component:k,regex:"r",color:"firebrick"},{component:U,regex:"s",color:"darkslategrey"},{component:q,regex:"t",color:"#228b22"},{component:B,regex:"u",color:"seagreen"},{component:x,regex:"v",color:"indigo"},{component:v,regex:"w",color:"mediumseagreen"},{component:V,regex:"x",color:"black"},{component:ee,regex:"y",color:"palevioletred"},{component:pe,regex:"z",color:"peru"},{component:be,regex:"0",color:"indianred"},{component:$,regex:"1",color:"red"},{component:ke,regex:"2",color:"green"},{component:dt,regex:"3",color:"purple"},{component:Ut,regex:"4",color:"navy"},{component:Ht,regex:"5",color:"teal"},{component:Bt,regex:"6",color:"gold"},{component:Yt,regex:"7",color:"olive"},{component:Qt,regex:"8",color:"slate"},{component:Kt,regex:"9",color:"firebrick"}],En=o.a.forwardRef(function(e,t){return o.a.createElement(rt,{ppm:e.ppm,alphabet:At,scale:e.scale,mode:e.mode,startpos:e.startpos,pfm:e.pfm,ref:t})});function kt(e){return function(t){if(Array.isArray(t)){for(var n=0,r=new Array(t.length);n<t.length;n++)r[n]=t[n];return r}}(e)||function(t){if(Symbol.iterator in Object(t)||"[object Arguments]"===Object.prototype.toString.call(t))return Array.from(t)}(e)||function(){throw new TypeError("Invalid attempt to spread non-iterable instance")}()}var Ft,Xt=function(e,t){for(var n=(""+e).length,r=e+1;r<e+t;++r)(""+r).length>n&&(n=(""+r).length);return n},Jt=(Ft={},At.forEach(function(e){Ft[e.regex]=e}),Ft),Nt=function(e){return e.map(function(t){if(1===t.regex.length)return Object.assign({},t,{component:Jt[t.regex].component});for(var n=(t.color&&t.color.map&&t.color.length>=1?t.color[0]:t.color)||"#000000",r=Object.assign({},t,{component:[],color:t.color&&t.color.map&&t.color.length===t.regex.length?t.color:[]}),g=0;g<r.regex.length;++g)r.component.push(Jt[r.regex[g]].component),r.color.length===g&&r.color.push(n);return r})},en=function(e){return e.map(function(t,n){return n}).sort(function(t,n){return e[t]<e[n]?-1:e[t]===e[n]?0:1})},St=function(e){return kt(Array(Math.floor(e)).keys())},jn=function(e){var t=0;return e.filter(function(n){return n>0}).forEach(function(n){t+=n}),t},kn=function(e){return e.reduce(function(t,n){return[].concat(kt(t),kt(e.reduce(function(r,g){return[].concat(kt(r),[{component:[n.component,g.component],color:[n.color,g.color],regex:n.regex+g.regex}])},[])))},[])},tn=function(e,t,n){for(var r=[],g=Math.max.apply(Math,function Sn(e){return function(t){if(Array.isArray(t)){for(var n=0,r=new Array(t.length);n<t.length;n++)r[n]=t[n];return r}}(e)||function(t){if(Symbol.iterator in Object(t)||"[object Arguments]"===Object.prototype.toString.call(t))return Array.from(t)}(e)||function(){throw new TypeError("Invalid attempt to spread non-iterable instance")}()}(n.map(function(O){return O.length}))),C=0;C<g;++C)r.push(e.map(function(O){return 0}));return n.forEach(function(O){for(var S=0;S<O.length;++S)++r[S][t[O[S]]]}),{count:n.length,pfm:r}},Mn=function(e,t){var n={},r=[];return e.forEach(function(g,C){n[g.regex]=C}),t.split("\n").forEach(function(g){">"===g[0]?r.push(""):r[r.length-1]+=g.trim()}),tn(e,n,r)},Pn=function(e,t){var n={};return e.forEach(function(r,g){n[r.regex]=g}),tn(e,n,t.split("\n").map(function(r){return r.trim()}))},nn=function(e){return o.a.createElement("g",{transform:"scale("+e.xscale+","+e.yscale*(e.inverted?-1:1)+")"},e.children)};function Rt(){return(Rt=Object.assign||function(e){for(var t=1;t<arguments.length;t++){var n=arguments[t];for(var r in n)Object.prototype.hasOwnProperty.call(n,r)&&(e[r]=n[r])}return e}).apply(this,arguments)}var rn=function(e){var n=e.width,g=e.alphabet,C=e.lv,O=e.transform,S=e.alpha,K=e.inverted,G=e.onSymbolMouseOver,X=e.onSymbolMouseOut,te=e.onSymbolClick,A=e.height,oe=n/100;S=S||1;var ne=e.indices.map(function(w){if(!g[w]||!g[w].component||0===C[w])return null;A-=100*C[w];var R=K?A+100*C[w]:A;if(!g[w].component.map)return o.a.createElement("g",{transform:"translate(0,"+R+")",key:w,onMouseOver:G&&function(){return G(g[w])},onMouseOut:X&&function(){return X(g[w])},onClick:te&&function(){return te(g[w])}},o.a.createElement(nn,{xscale:oe,yscale:C[w],inverted:K},o.a.createElement(g[w].component,Rt({fill:g[w].color,fillOpacity:S},g[w]))));var we=.8*oe/g[w].component.length;return g[w].color.map||(g[w].color=g[w].component.map(function(Re){return g[w].color})),g[w].component.map(function(Re,Ie){return o.a.createElement("g",{transform:"translate("+(Ie*n*.8/g[w].component.length+.1*n)+","+R+")",key:w+"_"+Ie,onMouseOver:G&&function(){return G(g[w])},onMouseOut:X&&function(){return X(g[w])},onClick:te&&function(){return te(g[w])}},o.a.createElement(nn,{xscale:we,yscale:C[w],inverted:K},o.a.createElement(Re,Rt({fill:g[w].color[Ie],fillOpacity:S},g[w]))))})});return o.a.createElement("g",{transform:O},ne)},on=function(e){var n=e.transform,r=e.glyphWidth,g=e.startpos,C=St(e.n);return o.a.createElement("g",{transform:n},o.a.createElement("g",{transform:"rotate(-90)"},C.map(function(O){return o.a.createElement("text",{x:"0",y:r*(O+.66),fontSize:"18",textAnchor:"end",key:O},O+g)})))},_n=function(e){var t=e.bits,n=e.transform,r=e.height,g=e.width,C=e.zeroPoint,O=St(t+1);return void 0===C&&(C=1),o.a.createElement("g",{transform:n},o.a.createElement("rect",{height:r,width:4,x:g+1,y:0,fill:"#000000"}),O.map(function(S){return o.a.createElement("g",{key:S,transform:"translate(0,"+(r*C-Math.floor(S*(r*C)/t))+")"},o.a.createElement("text",{x:g-15,textAnchor:"end",y:"4",fontSize:"18"},S),o.a.createElement("rect",{x:g-10,width:"15",height:"4",y:"-2",fill:"#000000"}))}),o.a.createElement("g",{transform:"rotate(-90)"},o.a.createElement("text",{y:"20",x:-r/2,textAnchor:"middle",fontSize:"18"},"bits")))},An=function(e){var t=e.ticks,n=e.transform,r=e.height,g=e.width,C=St(t+1).map(function(O){return O/t});return o.a.createElement("g",{transform:n},o.a.createElement("rect",{height:r,width:4,x:g+1,y:"0",fill:"#000000"}),C.map(function(O){return o.a.createElement("g",{key:O,transform:"translate(0,"+(r-Math.floor(O*r))+")"},o.a.createElement("text",{x:g-10,textAnchor:"end",y:"4",fontSize:"18"},(O+"").substring(0,4)),o.a.createElement("rect",{x:g-5,width:"10",height:"4",y:"-2",fill:"#000000"}))}),o.a.createElement("g",{transform:"rotate(-90)"},o.a.createElement("text",{y:"15",x:-r/2,textAnchor:"middle",fontSize:"18"},"frequency")))},an=function(e){var w,R,t=e.minrange,n=e.maxrange,O=e.xaxis_y,S=e.numberofgridlines,K=e.stroke,G=(w=[t,n],R=[e.xstart,e.width],function(ae){return R[0]+(ae-w[0])/(w[1]-w[0])*(R[1]-R[0])}),X=n-t,te=O+e.height,A=Math.ceil(X)/S,oe=Math.ceil(X/A),ne=Array.from(Array(oe).keys());return o.a.createElement("g",{stroke:K},ne.map(function(w){var R=t+A*w;return o.a.createElement("line",{key:w,x1:G(R),x2:G(R),y1:O,y2:te})}),o.a.createElement("line",{x1:G(n),x2:G(n),y1:O,y2:te}),";")};function un(e){return function(t){if(Array.isArray(t)){for(var n=0,r=new Array(t.length);n<t.length;n++)r[n]=t[n];return r}}(e)||function(t){if(Symbol.iterator in Object(t)||"[object Arguments]"===Object.prototype.toString.call(t))return Array.from(t)}(e)||function(){throw new TypeError("Invalid attempt to spread non-iterable instance")}()}var It=function(e){var t,n,r=e.values,g=e.glyphWidth,O=e.alphabet,S=e.onSymbolMouseOver,K=e.onSymbolMouseOut,G=e.onSymbolClick,X=(t=g,n=e.stackHeight,function(A,oe,ne,w,R){var ae=en(A),we=R||{},Re=we.onSymbolMouseOver,Ie=we.onSymbolMouseOut,at=we.onSymbolClick;return o.a.createElement(rn,{indices:ae,alphabet:w,onSymbolMouseOver:Re?function(ve){return Re(ne,ve)}:null,onSymbolClick:at?function(ve){return at(ne,ve)}:null,onSymbolMouseOut:Ie?function(ve){return Ie(ne,ve)}:null,lv:A,transform:oe,width:t,height:n,key:ne})});for(var te in O)if(!te.component){O=Nt(O);break}return r.map(function(A,oe){return X(A,"translate("+g*oe+",0)",oe,O,{onSymbolMouseOver:S,onSymbolMouseOut:K,onSymbolClick:G})})},rt=o.a.forwardRef(function(e,t){var n=e.ppm,r=e.pfm,g=e.values,C=e.fasta,O=e.mode,S=e.height,K=e.width,G=e.alphabet,X=e.glyphwidth,te=e.scale,A=e.startpos,oe=e.showGridLines,ne=e.backgroundFrequencies,w=e.constantPseudocount,ae=e.yAxisMax,we=e.onSymbolMouseOver,Re=e.onSymbolMouseOut,Ie=e.onSymbolClick,ve=e.countUnaligned,Me=null,Pe=!(!r&&!C||w||ve||e.smallSampleCorrectionOff),ut=Pe?0:(w||0)/G.length;if(!n&&!r&&C){var bn=(e.noFastaNames?Pn:Mn)(G,C.toUpperCase());r=bn.pfm,Me=bn.count||1}var mr=Pe&&r&&r.map&&r.map(function(Le){return Le.reduce(function(et,vt,Qe){return void 0===Qe?et:vt+et},0)}).map(function(Le){return 0===Le?0:(G.length-1)/(2*Math.log(2)*Le)});if(!n&&r&&r.map&&(n=r.map(function(Le,et){var vt=(Me&&ve?Me:Le.reduce(function(Qe,$t){return Qe+$t},0)+ut*G.length)||1;return Le.map(function(Qe){return(Qe+ut)/vt})})),0===n.length||0===n[0].length)return o.a.createElement("div",null);var Dt=n[0].length;ne||(ne=n[0].map(function(Le){return 1/Dt}));var yt=g||n.map("FREQUENCY"!==O?function(Le,et){return(vt=ne,function(Qe,$t){var Cn=0,gr=$t||0;return Qe.map(function(Lt,Pt){return Cn+=0===Lt?0:Lt*Math.log2(Lt/(vt[Pt]||.01))}),Qe.map(function(Lt){var Pt=Lt*(Cn-gr);return Pt<=0?0:Pt})})(Le,mr[et]);var vt}:function(Le){return Le.map(function(et){return et*Math.log2(Dt)})}),xn="FREQUENCY"===O?[Math.log2(Dt)]:ne.map(function(Le){return Math.log2(1/(Le||.01))}),Mt=ae||Math.max.apply(Math,un(xn)),On=Math.min.apply(Math,un(xn)),hr=On<0?Mt/(Mt-On):1;A=!isNaN(parseFloat(A))&&isFinite(A)?A:1;var Je=100*Mt,Tt=Je/6*(X||1),zt=yt.length*Tt+80,wn=Je+18*(Xt(A,yt.length)+1);return te&&(zt>wn?K=te:S=te),o.a.createElement("svg",{width:K,height:S,viewBox:"0 0 "+zt+" "+wn,ref:t},oe&&o.a.createElement(an,{minrange:A,maxrange:A+n.length,xstart:70,width:zt,height:Je,xaxis_y:10,numberofgridlines:10*yt.length}),o.a.createElement(on,{transform:"translate(80,"+(Je+20)+")",n:yt.length,glyphWidth:Tt,startpos:A}),"FREQUENCY"===O?o.a.createElement(An,{transform:"translate(0,10)",width:65,height:Je,ticks:2}):o.a.createElement(_n,{transform:"translate(0,10)",width:65,height:Je,bits:Mt,zeroPoint:hr}),o.a.createElement("g",{transform:"translate(80,10)"},o.a.createElement(It,{values:yt,glyphWidth:Tt,stackHeight:Je,alphabet:G,onSymbolMouseOver:we,onSymbolMouseOut:Re,onSymbolClick:Ie})))}),Fn=function(e){var r=e.max,g=e.width,C=e.height,O=[e.min,0,r];return o.a.createElement("g",{transform:e.transform},o.a.createElement("rect",{height:C,width:4,x:g+1,y:"0",fill:"#000000"}),O.map(function(S){return o.a.createElement("g",{key:S,transform:"translate(0,"+(C-S/r*C)/2+")"},o.a.createElement("text",{x:g-10,textAnchor:"end",y:"4",fontSize:"18"},(S+"").substring(0,4)),o.a.createElement("rect",{x:g-5,width:"10",height:"4",y:"-2",fill:"#000000"}))}),o.a.createElement("g",{transform:"rotate(-90)"},o.a.createElement("text",{y:"15",x:-C/2,textAnchor:"middle",fontSize:"18"},"frequency")))};function cn(e){return function(t){if(Array.isArray(t)){for(var n=0,r=new Array(t.length);n<t.length;n++)r[n]=t[n];return r}}(e)||function(t){if(Symbol.iterator in Object(t)||"[object Arguments]"===Object.prototype.toString.call(t))return Array.from(t)}(e)||function(){throw new TypeError("Invalid attempt to spread non-iterable instance")}()}var ln=function(e,t,n,r){return function(g,C,O,S,K,G){var X,te=K?(X=g).map(function(R,ae){return ae}).sort(function(R,ae){return X[R]<X[ae]?1:X[R]===X[ae]?0:-1}):en(g),A=G||{},oe=A.onSymbolMouseOver,ne=A.onSymbolMouseOut,w=A.onSymbolClick;return o.a.createElement(rn,{indices:te,alphabet:S,alpha:n,lv:g,transform:C,width:e,height:t,onSymbolMouseOver:oe?function(R){return oe(O,R)}:null,onSymbolClick:w?function(R){return w(O,R)}:null,onSymbolMouseOut:ne?function(R){return ne(O,R)}:null,key:O,inverted:r})}},fn=o.a.forwardRef(function(e,t){var n=e.values,r=e.height,g=e.width,C=e.alphabet,O=e.scale,S=e.startpos,K=e.negativealpha,G=e.showGridLines,X=e.inverted,te=e.onSymbolMouseOver,A=e.onSymbolMouseOut,oe=e.onSymbolClick;if(0===n.length||0===n[0].length)return o.a.createElement("div",null);for(var ne in C)if(!ne.component){C=Nt(C);break}S=S??1,K=(K=K<0?0:K)>255?255:K;var w=n.map(jn),R=n.map(function(ve){return Pe=0,ve.filter(function(ut){return ut<0}).forEach(function(ut){Pe+=ut}),-Pe;var Pe}),ae=Math.max.apply(Math,cn(w).concat(cn(R))),we=n.length*(200/6)+80,Re=200+18*(Xt(S,n.length)+1),Ie=ln(200/6,200/2.05),at=ln(200/6,-200/2.05,K/255,X);return O&&(we>Re?g=O:r=O),o.a.createElement("svg",{ref:t,width:g,height:r,viewBox:"0 0 "+we+" "+Re},G&&o.a.createElement(an,{minrange:S,maxrange:S+n.length,xstart:70,width:we,height:200,xaxis_y:10,numberofgridlines:10*n.length}),o.a.createElement(on,{transform:"translate(80,220)",n:n.length,glyphWidth:200/6,startpos:S}),o.a.createElement(Fn,{transform:"translate(0,10)",width:65,height:200,min:-ae,max:ae}),o.a.createElement("line",{style:{fill:"none",stroke:"#000000",strokeWidth:2,strokeLinecap:"butt",strokeLinejoin:"miter",strokeOpacity:1,strokeMiterlimit:4,strokeDasharray:"0.53,1.59",strokeDashoffset:0},transform:"translate(80,111)",x1:0,x2:we-80}),o.a.createElement("g",{transform:"translate(80,10)"},n.map(function(ve,Me){return Ie(ve.map(function(Pe){return Pe>0?Pe/ae:0}),"translate("+200/6*Me+",0)",Me,C,!1,{onSymbolMouseOver:te,onSymbolMouseOut:A,onSymbolClick:oe})}),n.map(function(ve,Me){return at(ve.map(function(Pe){return Pe<0?Pe/ae:0}),"translate("+200/6*Me+",200)",Me,C,!0,{onSymbolMouseOver:te,onSymbolMouseOut:A,onSymbolClick:oe})})))});function sn(){return(sn=Object.assign||function(e){for(var t=1;t<arguments.length;t++){var n=arguments[t];for(var r in n)Object.prototype.hasOwnProperty.call(n,r)&&(e[r]=n[r])}return e}).apply(this,arguments)}var pn=[{component:F,regex:"A",color:"black"},{component:he,regex:"B",color:"#bb8800"},{component:W,regex:"C",color:"#008811"},{component:xe,regex:"D",color:"#ff0000"},{component:ge,regex:"E",color:"#ff0022"},{component:qe,regex:"F",color:"#333333"},{component:de,regex:"G",color:"#007700"},{component:Ce,regex:"H",color:"#220099"},{component:De,regex:"I",color:"#111111"},{component:Fe,regex:"K",color:"#0000aa"},{component:ze,regex:"L",color:"#002222"},{component:$e,regex:"M",color:"#220022"},{component:I,regex:"N",color:"#009911"},{component:se,regex:"P",color:"#080808"},{component:ue,regex:"Q",color:"#00aa00"},{component:M,regex:"R",color:"#0022aa"},{component:U,regex:"S",color:"#008f00"},{component:ce,regex:"T",color:"#006600"},{component:x,regex:"V",color:"#222200"},{component:v,regex:"W",color:"#080808"},{component:P,regex:"Y",color:"#00a800"},{component:pe,regex:"Z",color:"#aaaa00"}],mn=o.a.forwardRef(function(e,t){return o.a.createElement(rt,sn({alphabet:pn},e,{ref:t}))});function hn(){return(hn=Object.assign||function(e){for(var t=1;t<arguments.length;t++){var n=arguments[t];for(var r in n)Object.prototype.hasOwnProperty.call(n,r)&&(e[r]=n[r])}return e}).apply(this,arguments)}var gn=[{component:F,regex:"A",color:"red"},{component:W,regex:"C",color:"blue"},{component:de,regex:"G",color:"orange"},{component:ce,regex:"T",color:"#228b22"}],dn=o.a.forwardRef(function(e,t){return o.a.createElement(rt,hn({alphabet:gn},e,{ref:t}))});function yn(){return(yn=Object.assign||function(e){for(var t=1;t<arguments.length;t++){var n=arguments[t];for(var r in n)Object.prototype.hasOwnProperty.call(n,r)&&(e[r]=n[r])}return e}).apply(this,arguments)}var vn=[{component:F,regex:"A",color:"red"},{component:W,regex:"C",color:"blue"},{component:de,regex:"G",color:"orange"},{component:c,regex:"U",color:"seagreen"}],Ln=o.a.forwardRef(function(e,t){return o.a.createElement(rt,yn({alphabet:vn},e,{ref:t}))}),ot=l(1),Nn=function(e,t){e.innerHTML=Object(ot.renderToStaticMarkup)(o.a.createElement(dn,t))},Rn=function(e,t){e.innerHTML=Object(ot.renderToStaticMarkup)(o.a.createElement(Ln,t))},In=function(e,t){e.innerHTML=Object(ot.renderToStaticMarkup)(o.a.createElement(mn,t))},Dn=function(e,t){e.innerHTML=Object(ot.renderToStaticMarkup)(o.a.createElement(rt,t))},Tn=function(e,t){e.innerHTML=Object(ot.renderToStaticMarkup)(o.a.createElement(It,t))},zn=function(e,t){e.innerHTML=Object(ot.renderToStaticMarkup)(o.a.createElement(fn,t))};l.d(i,"LC_a",function(){return $n}),l.d(i,"LC_b",function(){return Wn}),l.d(i,"LC_c",function(){return Un}),l.d(i,"LC_d",function(){return Vn}),l.d(i,"LC_e",function(){return Hn}),l.d(i,"LC_f",function(){return qn}),l.d(i,"LC_g",function(){return Bn}),l.d(i,"LC_h",function(){return Gn}),l.d(i,"LC_i",function(){return Yn}),l.d(i,"LC_j",function(){return Qn}),l.d(i,"LC_k",function(){return Zn}),l.d(i,"LC_l",function(){return Kn}),l.d(i,"LC_m",function(){return Xn}),l.d(i,"LC_n",function(){return Jn}),l.d(i,"LC_o",function(){return er}),l.d(i,"LC_p",function(){return tr}),l.d(i,"LC_q",function(){return nr}),l.d(i,"LC_r",function(){return rr}),l.d(i,"LC_s",function(){return or}),l.d(i,"LC_t",function(){return ar}),l.d(i,"LC_u",function(){return ur}),l.d(i,"LC_v",function(){return cr}),l.d(i,"LC_w",function(){return lr}),l.d(i,"LC_x",function(){return ir}),l.d(i,"LC_y",function(){return fr}),l.d(i,"LC_z",function(){return sr}),l.d(i,"N0",function(){return pr}),l.d(i,"Logo",function(){return rt}),l.d(i,"ProteinLogo",function(){return mn}),l.d(i,"DNALogo",function(){return dn}),l.d(i,"RNALogo",function(){return Ln}),l.d(i,"ProteinAlphabet",function(){return pn}),l.d(i,"DNAAlphabet",function(){return gn}),l.d(i,"RNAAlphabet",function(){return vn}),l.d(i,"CompleteLogo",function(){return En}),l.d(i,"CompleteAlphabet",function(){return At}),l.d(i,"INFORMATION_CONTENT",function(){return"INFORMATION_CONTENT"}),l.d(i,"FREQUENCY",function(){return"FREQUENCY"}),l.d(i,"xrange",function(){return St}),l.d(i,"LogoWithNegatives",function(){return fn}),l.d(i,"embedDNALogo",function(){return Nn}),l.d(i,"disymbolAlphabet",function(){return kn}),l.d(i,"RawLogo",function(){return It}),l.d(i,"embedRNALogo",function(){return Rn}),l.d(i,"embedLogoWithNegatives",function(){return zn}),l.d(i,"embedProteinLogo",function(){return In}),l.d(i,"embedLogo",function(){return Dn}),l.d(i,"embedRawLogo",function(){return Tn}),l.d(i,"loadGlyphComponents",function(){return Nt}),l.d(i,"A",function(){return F}),l.d(i,"B",function(){return he}),l.d(i,"C",function(){return W}),l.d(i,"D",function(){return xe}),l.d(i,"E",function(){return ge}),l.d(i,"F",function(){return qe}),l.d(i,"G",function(){return de}),l.d(i,"H",function(){return Ce}),l.d(i,"I",function(){return De}),l.d(i,"J",function(){return T}),l.d(i,"K",function(){return Fe}),l.d(i,"L",function(){return ze}),l.d(i,"M",function(){return $e}),l.d(i,"N",function(){return I}),l.d(i,"O",function(){return be}),l.d(i,"P",function(){return se}),l.d(i,"Q",function(){return ue}),l.d(i,"R",function(){return M}),l.d(i,"S",function(){return U}),l.d(i,"T",function(){return ce}),l.d(i,"U",function(){return c}),l.d(i,"V",function(){return x}),l.d(i,"W",function(){return v}),l.d(i,"X",function(){return V}),l.d(i,"Y",function(){return P}),l.d(i,"Z",function(){return pe}),l.d(i,"N1",function(){return $}),l.d(i,"N2",function(){return ke}),l.d(i,"N3",function(){return dt}),l.d(i,"N4",function(){return Ut}),l.d(i,"N5",function(){return Ht}),l.d(i,"N6",function(){return Bt}),l.d(i,"N7",function(){return Yt}),l.d(i,"N8",function(){return Qt}),l.d(i,"N9",function(){return Kt});var $n=ct,Wn=Ye,Un=W,Vn=Ot,Hn=je,qn=Ct,Bn=lt,Gn=jt,Yn=ft,Qn=pt,Zn=ht,Kn=a,Xn=m,Jn=p,er=be,tr=y,nr=N,rr=k,or=U,ar=q,ur=B,cr=x,lr=v,ir=V,fr=ee,sr=pe,pr=be}])});
