# Supplementary material for: CURTAIN—A unique web-based tool for exploration and sharing of MS-based proteomics data
Source: Proc Natl Acad Sci U S A. 2024 Feb 7;121(7):e2312676121. doi: 10.1073/pnas.2312676121 (PMC10873628; doi:10.1073/pnas.2312676121)
Supplement: Supplementary file 10 — Code S02 (ZIP) [file pnas.2312676121.sd09.zip › Alessi-Lab-curtainPTM-4e27155/package.json]

{
  "name": "curtain-ptm",
  "version": "0.0.0",
  "scripts": {
    "ng": "ng",
    "start": "ng serve",
    "build": "ng build",
    "watch": "ng build --watch --configuration development",
    "test": "ng test"
  },
  "private": true,
  "dependencies": {
    "@angular/animations": "^16.2.5",
    "@angular/cdk": "^16.2.4",
    "@angular/common": "^16.2.5",
    "@angular/compiler": "^16.2.5",
    "@angular/core": "^16.2.5",
    "@angular/forms": "^16.2.5",
    "@angular/localize": "^16.2.5",
    "@angular/platform-browser": "^16.2.5",
    "@angular/platform-browser-dynamic": "^16.2.5",
    "@angular/router": "^16.2.5",
    "@angular/service-worker": "^16.2.5",
    "@ng-bootstrap/ng-bootstrap": "^15.1.1",
    "@popperjs/core": "^2.10.2",
    "@types/cytoscape-cxtmenu": "^3.4.0",
    "@types/cytoscape-fcose": "^2.2.1",
    "@types/plotly.js-dist-min": "^2.3.0",
    "angular-plotly.js": "^5.2.2",
    "biomsa": "^0.2.4",
    "bootstrap": "^5.2.3",
    "bootstrap-icons": "^1.10.5",
    "curtain-web-api": "^1.0.34",
    "cytoscape": "^3.21.1",
    "cytoscape-cxtmenu": "^3.5.0",
    "cytoscape-fcose": "^2.2.0",
    "cytoscape-panzoom": "^2.5.3",
    "data-forge": "^1.9.5",
    "graphology": "^0.25.1",
    "jstat": "^1.9.5",
    "logojs-react": "^2.1.1",
    "ngraph.graph": "^20.0.1",
    "ngx-color-picker": "^12.0.1",
    "ngx-print": "^1.2.1",
    "ngx-qrcode-styling": "^1.2.8",
    "ngx-quill": "^16.2.1",
    "plotly.js-dist-min": "^2.26.0",
    "quill": "^1.3.7",
    "rxjs": "~7.5.0",
    "sigma": "^3.0.0-alpha3",
    "tslib": "^2.3.0",
    "uniprotparserjs": "^1.0.25",
    "uuid-readable": "^0.0.2",
    "zone.js": "~0.13.3"
  },
  "devDependencies": {
    "@angular-devkit/build-angular": "^16.2.2",
    "@angular/cli": "^16.2.2",
    "@angular/compiler-cli": "^16.2.5",
    "@types/cytoscape": "^3.19.4",
    "@types/jasmine": "~3.10.0",
    "@types/node": "^12.11.1",
    "@types/pouchdb": "^6.4.0",
    "@types/quill": "^1.3.10",
    "@types/uuid-readable": "^0.0.1",
    "jasmine-core": "~4.0.0",
    "karma": "~6.3.0",
    "karma-chrome-launcher": "~3.1.0",
    "karma-coverage": "~2.1.0",
    "karma-jasmine": "~4.0.0",
    "karma-jasmine-html-reporter": "~1.7.0",
    "pouchdb": "^8.0.1",
    "typescript": "~4.9.5"
  }
}
