# Supplementary material for: CURTAIN—A unique web-based tool for exploration and sharing of MS-based proteomics data
Source: Proc Natl Acad Sci U S A. 2024 Feb 7;121(7):e2312676121. doi: 10.1073/pnas.2312676121 (PMC10873628; doi:10.1073/pnas.2312676121)
Supplement: Supplementary file 10 — Code S02 (ZIP) [file pnas.2312676121.sd09.zip › Alessi-Lab-curtainPTM-4e27155/src/app/accounts/accounts.module.ts]

import { NgModule } from '@angular/core';
import { CommonModule } from '@angular/common';
import {AccountsComponent} from "./accounts/accounts.component";
import {LoginModalComponent} from "./login-modal/login-modal.component";
import {FormsModule, ReactiveFormsModule} from "@angular/forms";
import {
  NgbDropdown,
  NgbDropdownItem,
  NgbDropdownMenu,
  NgbDropdownToggle,
  NgbPaginationModule
} from "@ng-bootstrap/ng-bootstrap";


@NgModule({
  declarations: [
    AccountsComponent,
    LoginModalComponent
  ],
  imports: [
    CommonModule,
    ReactiveFormsModule,
    NgbPaginationModule,
    FormsModule,
    NgbDropdown,
    NgbDropdownToggle,
    NgbDropdownMenu,
    NgbDropdownItem,
  ],
  providers: [
  ]
})
export class AccountsModule { }
