# Supplementary material for: CURTAIN—A unique web-based tool for exploration and sharing of MS-based proteomics data
Source: Proc Natl Acad Sci U S A. 2024 Feb 7;121(7):e2312676121. doi: 10.1073/pnas.2312676121 (PMC10873628; doi:10.1073/pnas.2312676121)
Supplement: Supplementary file 10 — Code S02 (ZIP) [file pnas.2312676121.sd09.zip › Alessi-Lab-curtainPTM-4e27155/src/app/app-routing.module.ts]

import { NgModule } from '@angular/core';
import { RouterModule, Routes } from '@angular/router';
import {HomeComponent} from "./components/home/home.component";

const routes: Routes = [

  {
    path: '', component: HomeComponent,
    children: [
      {
        path: 'home', component: HomeComponent
      },
      {
        path: "home/:settings", component: HomeComponent
      }
    ],

  },
  {path: ':settings', component: HomeComponent},
  {path: "**", redirectTo:"home"}
];

@NgModule({
  imports: [RouterModule.forRoot(routes, {useHash: true})],
  exports: [RouterModule]
})
export class AppRoutingModule { }
