# Supplementary material for: CURTAIN—A unique web-based tool for exploration and sharing of MS-based proteomics data
Source: Proc Natl Acad Sci U S A. 2024 Feb 7;121(7):e2312676121. doi: 10.1073/pnas.2312676121 (PMC10873628; doi:10.1073/pnas.2312676121)
Supplement: Supplementary file 10 — Code S02 (ZIP) [file pnas.2312676121.sd09.zip › Alessi-Lab-curtainPTM-4e27155/src/app/app.component.spec.ts]

import { TestBed } from '@angular/core/testing';
import { RouterTestingModule } from '@angular/router/testing';
import { AppComponent } from './app.component';

describe('AppComponent', () => {
  beforeEach(async () => {
    await TestBed.configureTestingModule({
      imports: [
        RouterTestingModule
      ],
      declarations: [
        AppComponent
      ],
    }).compileComponents();
  });

  it('should create the app', () => {
    const fixture = TestBed.createComponent(AppComponent);
    const app = fixture.componentInstance;
    expect(app).toBeTruthy();
  });

  it(`should have as title 'curtainPTM2'`, () => {
    const fixture = TestBed.createComponent(AppComponent);
    const app = fixture.componentInstance;
    expect(app.title).toEqual('curtainPTM2');
  });

  it('should render title', () => {
    const fixture = TestBed.createComponent(AppComponent);
    fixture.detectChanges();
    const compiled = fixture.nativeElement as HTMLElement;
    expect(compiled.querySelector('.content span')?.textContent).toContain('curtainPTM2 app is running!');
  });
});
