# Supplementary material for: CURTAIN—A unique web-based tool for exploration and sharing of MS-based proteomics data
Source: Proc Natl Acad Sci U S A. 2024 Feb 7;121(7):e2312676121. doi: 10.1073/pnas.2312676121 (PMC10873628; doi:10.1073/pnas.2312676121)
Supplement: Supplementary file 10 — Code S02 (ZIP) [file pnas.2312676121.sd09.zip › Alessi-Lab-curtainPTM-4e27155/src/app/app.module.ts]

import { NgModule, isDevMode } from '@angular/core';
import { BrowserModule } from '@angular/platform-browser';

import { AppRoutingModule } from './app-routing.module';
import { AppComponent } from './app.component';
import { HomeComponent } from './components/home/home.component';
import { NgbModule } from '@ng-bootstrap/ng-bootstrap';
import { ToastContainerComponent } from './components/toast-container/toast-container.component';
import { FileFormComponent } from './components/file-form/file-form.component';
import {FileInputWidgetComponent} from "./components/file-input-widget/file-input-widget.component";
import {FormsModule, ReactiveFormsModule} from "@angular/forms";
import {HTTP_INTERCEPTORS, HttpClient, HttpClientModule} from "@angular/common/http";
import {VolcanoColorsComponent} from "./components/volcano-colors/volcano-colors.component";
import {VolcanoPlotComponent} from "./components/volcano-plot/volcano-plot.component";
import {BatchSearchComponent} from "./components/batch-search/batch-search.component";
import {ProteinSelectionsComponent} from "./components/protein-selections/protein-selections.component";
import {FdrCurveComponent} from "./components/fdr-curve/fdr-curve.component";
import {PlotlyModule} from "angular-plotly.js";
import * as PlotlyJS from 'plotly.js-dist-min';
import {ColorPickerModule} from "ngx-color-picker";
import {CytoplotComponent} from "./components/cytoplot/cytoplot.component";
import {VolcanoAndCytoComponent} from "./components/volcano-and-cyto/volcano-and-cyto.component";
import {NetworkInteractionsComponent} from "./components/network-interactions/network-interactions.component";
import { DataViewerComponent } from './components/data-viewer/data-viewer.component';
import { DataBlockComponent } from './components/data-block/data-block.component';
import {ProteinInformationComponent} from "./components/protein-information/protein-information.component";
import {ProteinDomainPlotComponent} from "./components/protein-domain-plot/protein-domain-plot.component";
import { RawDataComponent } from './components/raw-data/raw-data.component';
import {BarChartComponent} from "./components/bar-chart/bar-chart.component";
//import {ContextMenuModule, ContextMenuService} from "ngx-contextmenu";
import { PtmPositionViewerComponent } from './components/ptm-position-viewer/ptm-position-viewer.component';
import { NavbarComponent } from './components/navbar/navbar.component';
import {NetphosKinasesComponent} from "./components/netphos-kinases/netphos-kinases.component";
import { KinaseInfoComponent } from './components/kinase-info/kinase-info.component';
import {NgxPrintModule} from "ngx-print";
import {QuillModule} from "ngx-quill";
import {SampleAnnotationComponent} from "./components/sample-annotation/sample-annotation.component";
import {PrideComponent} from "./components/pride/pride.component";
import { SampleOrderAndHideComponent } from './components/sample-order-and-hide/sample-order-and-hide.component';
import { VolcanoPlotTextAnnotationComponent } from './components/volcano-plot-text-annotation/volcano-plot-text-annotation.component';
import { LoginModalComponent } from './accounts/login-modal/login-modal.component';
import { SessionSettingsComponent } from './components/session-settings/session-settings.component';
import {AccountsModule} from "./accounts/accounts.module";
import { KinaseLibraryModalComponent } from './components/kinase-library-modal/kinase-library-modal.component';
import { WebLogoComponent } from './components/web-logo/web-logo.component';
import { DefaultColorPaletteComponent } from './components/default-color-palette/default-color-palette.component';
import { VariantSelectionComponent } from './components/variant-selection/variant-selection.component';
import { SessionExpiredModalComponent } from './components/session-expired-modal/session-expired-modal.component';
import { DataSelectionManagementComponent } from './components/data-selection-management/data-selection-management.component';
import { QrcodeModalComponent } from './components/qrcode-modal/qrcode-modal.component';
import {NgxQrcodeStylingModule} from "ngx-qrcode-styling";
import { DraggableElementComponent } from './components/draggable-element/draggable-element.component';
import { SideFloatControlComponent } from './components/side-float-control/side-float-control.component';
import { CollaborateModalComponent } from './components/collaborate-modal/collaborate-modal.component';
import { LocalSessionStateModalComponent } from './components/local-session-state-modal/local-session-state-modal.component';
import { ProfilePlotComponent } from './components/profile-plot/profile-plot.component';
import { SampleConditionAssignmentModalComponent } from './components/sample-condition-assignment-modal/sample-condition-assignment-modal.component';
import { ServiceWorkerModule } from '@angular/service-worker';
import { UserPtmImportManagementComponent } from './components/user-ptm-import-management/user-ptm-import-management.component';
PlotlyModule.plotlyjs = PlotlyJS;
@NgModule({
  declarations: [
    AppComponent,
    HomeComponent,
    ToastContainerComponent,
    FileFormComponent,
    FileInputWidgetComponent,
    VolcanoColorsComponent,
    VolcanoPlotComponent,
    BatchSearchComponent,
    ProteinSelectionsComponent,
    FdrCurveComponent,
    CytoplotComponent,
    VolcanoAndCytoComponent,
    NetworkInteractionsComponent,
    DataViewerComponent,
    DataBlockComponent,
    ProteinInformationComponent,
    ProteinDomainPlotComponent,
    RawDataComponent,
    BarChartComponent,
    PtmPositionViewerComponent,
    NavbarComponent,
    NetphosKinasesComponent,
    KinaseInfoComponent,
    SampleAnnotationComponent,
    PrideComponent,
    SampleOrderAndHideComponent,
    VolcanoPlotTextAnnotationComponent,
    SessionSettingsComponent,
    KinaseLibraryModalComponent,
    WebLogoComponent,
    DefaultColorPaletteComponent,
    VariantSelectionComponent,
    SessionExpiredModalComponent,
    DataSelectionManagementComponent,
    QrcodeModalComponent,
    DraggableElementComponent,
    SideFloatControlComponent,
    CollaborateModalComponent,
    LocalSessionStateModalComponent,
    ProfilePlotComponent,
    SampleConditionAssignmentModalComponent,
    UserPtmImportManagementComponent
  ],
    imports: [
        BrowserModule,
        AppRoutingModule,
        NgbModule,
        FormsModule,
        HttpClientModule,
        PlotlyModule,
        ColorPickerModule,
        //ContextMenuModule,
        NgxPrintModule,
        QuillModule.forRoot(),
        ReactiveFormsModule,
        AccountsModule,
        NgxQrcodeStylingModule,
        ServiceWorkerModule.register('ngsw-worker.js', {
          enabled: !isDevMode(),
          // Register the ServiceWorker as soon as the application is stable
          // or after 30 seconds (whichever comes first).
          registrationStrategy: 'registerWhenStable:30000'
        })
    ],
  providers: [HttpClient,
    //ContextMenuService
  ],
  bootstrap: [AppComponent]
})
export class AppModule { }
