# Supplementary material for: CURTAIN—A unique web-based tool for exploration and sharing of MS-based proteomics data
Source: Proc Natl Acad Sci U S A. 2024 Feb 7;121(7):e2312676121. doi: 10.1073/pnas.2312676121 (PMC10873628; doi:10.1073/pnas.2312676121)
Supplement: Supplementary file 10 — Code S02 (ZIP) [file pnas.2312676121.sd09.zip › Alessi-Lab-curtainPTM-4e27155/src/app/carbonyldb.service.spec.ts]

import { TestBed } from '@angular/core/testing';

import { CarbonyldbService } from './carbonyldb.service';

describe('CarbonyldbService', () => {
  let service: CarbonyldbService;

  beforeEach(() => {
    TestBed.configureTestingModule({});
    service = TestBed.inject(CarbonyldbService);
  });

  it('should be created', () => {
    expect(service).toBeTruthy();
  });
});
