# Supplementary material for: CURTAIN—A unique web-based tool for exploration and sharing of MS-based proteomics data
Source: Proc Natl Acad Sci U S A. 2024 Feb 7;121(7):e2312676121. doi: 10.1073/pnas.2312676121 (PMC10873628; doi:10.1073/pnas.2312676121)
Supplement: Supplementary file 10 — Code S02 (ZIP) [file pnas.2312676121.sd09.zip › Alessi-Lab-curtainPTM-4e27155/src/app/classes/raw.ts]

export class Raw {
  get primaryIDs(): string {
    return this._primaryIDs;
  }

  set primaryIDs(value: string) {
    this._primaryIDs = value;
  }

  get samples(): string[] {
    return this._samples;
  }

  set samples(value: string[]) {
    this._samples = value;
  }
  private _primaryIDs: string = "T: Unique identifier"
  private _samples: string[] = []

  restore(value: any) {
    for (const i in value) {
      // @ts-ignore
      this[i] = value[i]
    }
  }


}
