# Supplementary material for: CURTAIN—A unique web-based tool for exploration and sharing of MS-based proteomics data
Source: Proc Natl Acad Sci U S A. 2024 Feb 7;121(7):e2312676121. doi: 10.1073/pnas.2312676121 (PMC10873628; doi:10.1073/pnas.2312676121)
Supplement: Supplementary file 10 — Code S02 (ZIP) [file pnas.2312676121.sd09.zip › Alessi-Lab-curtainPTM-4e27155/src/app/classes/uniprot-db.spec.ts]

import { UniprotDb } from './uniprot-db';

describe('UniprotDb', () => {
  it('should create an instance', () => {
    expect(new UniprotDb()).toBeTruthy();
  });
});
