# Supplementary material for: CURTAIN—A unique web-based tool for exploration and sharing of MS-based proteomics data
Source: Proc Natl Acad Sci U S A. 2024 Feb 7;121(7):e2312676121. doi: 10.1073/pnas.2312676121 (PMC10873628; doi:10.1073/pnas.2312676121)
Supplement: Supplementary file 10 — Code S02 (ZIP) [file pnas.2312676121.sd09.zip › Alessi-Lab-curtainPTM-4e27155/src/app/components/batch-search/batch-search.component.ts]

import {Component, OnInit, ViewChild} from '@angular/core';
import {NgbActiveModal, NgbTypeahead, NgbTypeaheadSelectItemEvent} from "@ng-bootstrap/ng-bootstrap";
import {WebService} from "../../web.service";
import {DataService} from "../../data.service";
import {AccountsService} from "../../accounts/accounts.service";
import {
  catchError,
  debounceTime,
  distinctUntilChanged,
  filter,
  from, map,
  merge,
  Observable, of,
  OperatorFunction, Subject,
  switchMap,
  tap
} from "rxjs";
import {FormBuilder} from "@angular/forms";

@Component({
  selector: 'app-batch-search',
  templateUrl: './batch-search.component.html',
  styleUrls: ['./batch-search.component.scss']
})
export class BatchSearchComponent implements OnInit {
  @ViewChild('instance', { static: true }) instance: NgbTypeahead | undefined;
  data: string = ""
  searchType: "Gene Names"| "Primary IDs" = "Gene Names"
  title: string = ""
  builtInList: string[] = []
  currentID: number = -1
  params = {
    enableAdvanced: false,
    searchLeft: false,
    searchRight: false,
    maxFCRight: 0,
    maxFCLeft: 0,
    minFCRight: 0,
    minFCLeft: 0,
    maxP: 0,
    minP: 0
  }
  canDelete: boolean = false
  filterList: any[] = []
  formatter = (x: {name:string, data: string}) => x.name
  focusCapture = new Subject<string>()
  clickCapture = new Subject<string>()
  searching: boolean = false
  searchFailed: boolean = false
  form = this.fb.group({
    searchTerm: [""]
  })
  search: OperatorFunction<string, readonly string[]> = (text$: Observable<string>) => {
    let mainPipe = text$.pipe(
      debounceTime(300),
      distinctUntilChanged()
    )
    let clicksWithClosedPopup
    let inputFocus
    if (this.instance !== undefined) {
      clicksWithClosedPopup = this.clickCapture.pipe(
        filter(() =>
        {
          if (this.instance) {
            return !this.instance.isPopupOpen()
          }
          return false
        })
      );
      inputFocus = this.focusCapture;
    }
    if (clicksWithClosedPopup && inputFocus) {
      mainPipe = merge(mainPipe, clicksWithClosedPopup, inputFocus)
    }
    return mainPipe.pipe(
      debounceTime(300),
      distinctUntilChanged(),
      tap(() => this.searching = true),
      tap(() => this.searchFailed = false),
      switchMap(term => {
        return from(this.accounts.curtainAPI.getDataFilterList(term, term, term,30)).pipe(
          tap(() => this.searchFailed = false),
          map((data: any) => {
            const res = data.data.results.map((a: any) => {
              const pList: string[] = a.data.replace("\r", "").split("\n")
              const pFound = pList.filter((p: string) => {
                return p.toUpperCase().includes(term.toUpperCase());
              })
              return {name: a.name, id: a.id, data: pFound, default: a.default}
            })
            return res.map((a: any) => {
              if (a.data.length > 0) {
                return {id: a.id, name: a.name, data:`...${a.data[0]}...`, default: a.default}
              } else {
                return {id: a.id, name: a.name, data:``, default: a.default}
              }
            })
          }),
          catchError(() => {
            this.searchFailed = true;
            return of([])
          })
        )
      }),
      tap(() => this.searching = false),
    )
  }
  categories: string[] = []
  subcategories: any[] = []

  formCategories = this.fb.group({
    category: [""],
    subcategory: [""]
  })
  constructor(private fb: FormBuilder, private modal: NgbActiveModal, public web: WebService, private dataService: DataService, private accounts: AccountsService) {
    this.builtInList = Object.keys(this.web.filters)
    this.params.maxFCRight = Math.abs(this.dataService.minMax.fcMax)
    this.params.maxFCLeft = Math.abs(this.dataService.minMax.fcMin)
    this.params.maxP = this.dataService.minMax.pMax
    this.params.minP = this.dataService.minMax.pMin

    this.accounts.curtainAPI.getDataAllListCategory().then((data: any) => {
      if (data) {
        this.categories = data.data
        if (this.categories.length > 0) {
          this.formCategories.controls["category"].setValue(this.categories[0])
        }

      }
    })

    this.formCategories.controls["category"].valueChanges.subscribe((value: string|null) => {
      if (value && value !== "") {
        this.accounts.curtainAPI.getDataFilterListByCategory(value).then((data: any) => {
          if (data) {
            this.subcategories = data.data.results
          }
        })
      }
    })

    this.formCategories.controls["subcategory"].valueChanges.subscribe((value: any) => {
      if (value && value !== "") {
        this.updateTextArea(value)
      }
    })
    //this.getAllList();
  }
  private getAllList() {
    this.accounts.curtainAPI.getDataFilterList().then((data: any) => {
      this.filterList = data.data.results.map((a: any) => {
        return {name: a.name, id: a.id}
      })
    })
  }
  ngOnInit(): void {
  }

  updateTextArea(categoryID: number) {
/*    this.web.getFilter(categoryName).then(r => {
      this.data = r
      this.title = this.web.filters[categoryName].name
    })*/
    this.accounts.curtainAPI.getDataFilterListByID(categoryID).then((data: any) => {
      this.data  = this.data.replace("\r", "").split("\n").filter((a:string) => {
        return a.trim() !== ""
      }).concat(data.data.data.replace("\r", "").split("\n")).join("\n").toUpperCase()
      this.title = data.data.name
      this.canDelete = !data.data.default
      this.currentID = data.data.id
    })
  }

  handleSubmit() {
    const result: any = {}
    for (const r of this.data.split("\n")) {
      const a = r.trim().toUpperCase()
      if (a !== "") {
        const e = a.split(";")
        if (!result[a]) {
          result[a] = []
        }
        for (let f of e) {
          f = f.trim()
          result[a].push(f)
        }
      }
    }
    this.modal.close({searchType: this.searchType, data: result, title: this.title, params: this.params})
  }

  close() {
    this.modal.dismiss()
  }

  saveDataFilterList() {
    this.accounts.curtainAPI.saveDataFilterList(this.title, this.data).then((data:any) => {
      //this.getAllList()
      this.data = data.data.data
      this.title = data.data.name
      this.canDelete = !data.data.default
      this.currentID = data.data.id
    })
  }

  deleteDataFilterList() {
    this.accounts.curtainAPI.deleteDataFilterList(this.currentID).then(data => {
      this.title = ""
      this.data = ""
      this.currentID = -1
      //this.getAllList()
    })
  }

  selectDataList(event: NgbTypeaheadSelectItemEvent) {
    this.updateTextArea(event.item.id)
  }
}
