# Supplementary material for: CURTAIN—A unique web-based tool for exploration and sharing of MS-based proteomics data
Source: Proc Natl Acad Sci U S A. 2024 Feb 7;121(7):e2312676121. doi: 10.1073/pnas.2312676121 (PMC10873628; doi:10.1073/pnas.2312676121)
Supplement: Supplementary file 10 — Code S02 (ZIP) [file pnas.2312676121.sd09.zip › Alessi-Lab-curtainPTM-4e27155/src/app/components/draggable-element/draggable-element.component.ts]

import {AfterContentInit, Component, ElementRef, Input, OnInit, ViewChild} from '@angular/core';
import {DataService} from "../../data.service";

@Component({
  selector: 'app-draggable-element',
  templateUrl: './draggable-element.component.html',
  styleUrls: ['./draggable-element.component.scss']
})
export class DraggableElementComponent implements OnInit, AfterContentInit {
  @Input() label = ""
  constructor(private data: DataService) { }

  ngOnInit(): void {
  }

  ngAfterContentInit() {
    /*    this.draggableBadge?.nativeElement.addEventListener("dragstart", (e:any) => {
          e.dataTransfer?.setData("text/plain", this.label)
        })*/
  }

  handleDragStart(e: any) {
    e.dataTransfer?.setData("text/plain", JSON.stringify({type: "selection-group", title: this.label}))
  }

}
