# Supplementary material for: CURTAIN—A unique web-based tool for exploration and sharing of MS-based proteomics data
Source: Proc Natl Acad Sci U S A. 2024 Feb 7;121(7):e2312676121. doi: 10.1073/pnas.2312676121 (PMC10873628; doi:10.1073/pnas.2312676121)
Supplement: Supplementary file 10 — Code S02 (ZIP) [file pnas.2312676121.sd09.zip › Alessi-Lab-curtainPTM-4e27155/src/app/components/kinase-info/kinase-info.component.ts]

import {Component, Input, OnInit} from '@angular/core';
import {WebService} from "../../web.service";
import {UniprotService} from "../../uniprot.service";
import {NgbActiveModal} from "@ng-bootstrap/ng-bootstrap";

@Component({
  selector: 'app-kinase-info',
  templateUrl: './kinase-info.component.html',
  styleUrls: ['./kinase-info.component.scss']
})
export class KinaseInfoComponent implements OnInit {
  private _name: string = ""
  _uni: any = {}
  data: any = {}
  otherUni: any = {}
  @Input() set uni(value: any) {
    this._uni = value
    if (this._uni) {
      this.web.getUniProtNew(this._uni["Entry"]).subscribe(data => {
        if (data) {
          this.otherUni = data
          console.log(this.otherUni)
        }
      })
    }
    console.log(this._uni)
  }

  get name(): string {
    return this._name
  }
  constructor(private web: WebService, private uniprot: UniprotService, public modal: NgbActiveModal) { }

  ngOnInit(): void {
  }

}
