# Supplementary material for: CURTAIN—A unique web-based tool for exploration and sharing of MS-based proteomics data
Source: Proc Natl Acad Sci U S A. 2024 Feb 7;121(7):e2312676121. doi: 10.1073/pnas.2312676121 (PMC10873628; doi:10.1073/pnas.2312676121)
Supplement: Supplementary file 11 — Code S03 (ZIP) [file pnas.2312676121.sd10.zip]

Archive with 107 entries (100 files):
- Alessi-Lab-celsusDjango-52f4c05/
- Alessi-Lab-celsusDjango-52f4c05/.dockerignore
- Alessi-Lab-celsusDjango-52f4c05/.gitattributes
- Alessi-Lab-celsusDjango-52f4c05/.gitignore
- Alessi-Lab-celsusDjango-52f4c05/LICENSE
- Alessi-Lab-celsusDjango-52f4c05/README.MD
- Alessi-Lab-celsusDjango-52f4c05/captain-definition
- Alessi-Lab-celsusDjango-52f4c05/celsus.env
- Alessi-Lab-celsusDjango-52f4c05/celsus/
- Alessi-Lab-celsusDjango-52f4c05/celsus/__init__.py
- Alessi-Lab-celsusDjango-52f4c05/celsus/admin.py
- Alessi-Lab-celsusDjango-52f4c05/celsus/apps.py
- Alessi-Lab-celsusDjango-52f4c05/celsus/factories.py
- Alessi-Lab-celsusDjango-52f4c05/celsus/migrations/
- Alessi-Lab-celsusDjango-52f4c05/celsus/migrations/0001_initial.py
- Alessi-Lab-celsusDjango-52f4c05/celsus/migrations/__init__.py
- Alessi-Lab-celsusDjango-52f4c05/celsus/models.py
- Alessi-Lab-celsusDjango-52f4c05/celsus/permissions.py
- Alessi-Lab-celsusDjango-52f4c05/celsus/s3_sendfile_backend.py
- Alessi-Lab-celsusDjango-52f4c05/celsus/serializers.py
- Alessi-Lab-celsusDjango-52f4c05/celsus/tests.py
- Alessi-Lab-celsusDjango-52f4c05/celsus/utils.py
- Alessi-Lab-celsusDjango-52f4c05/celsus/validations.py
- Alessi-Lab-celsusDjango-52f4c05/celsus/view_sets.py
- Alessi-Lab-celsusDjango-52f4c05/celsus/views.py
- Alessi-Lab-celsusDjango-52f4c05/celsus/worker_tasks.py
- Alessi-Lab-celsusDjango-52f4c05/celsusdjango/
- Alessi-Lab-celsusDjango-52f4c05/celsusdjango/__init__.py
- Alessi-Lab-celsusDjango-52f4c05/celsusdjango/asgi.py
- Alessi-Lab-celsusDjango-52f4c05/celsusdjango/consumers.py
- Alessi-Lab-celsusDjango-52f4c05/celsusdjango/routing.py
- Alessi-Lab-celsusDjango-52f4c05/celsusdjango/settings.py
- Alessi-Lab-celsusDjango-52f4c05/celsusdjango/urls.py
- Alessi-Lab-celsusDjango-52f4c05/celsusdjango/wsgi.py
- Alessi-Lab-celsusDjango-52f4c05/django-q-captain-definition
- Alessi-Lab-celsusDjango-52f4c05/docker-compose-other.yml
- Alessi-Lab-celsusDjango-52f4c05/docker-compose.yml
- Alessi-Lab-celsusDjango-52f4c05/docker/
- Alessi-Lab-celsusDjango-52f4c05/docker/Dockerfile
- Alessi-Lab-celsusDjango-52f4c05/docker/Dockerfile-djangorq
- Alessi-Lab-celsusDjango-52f4c05/licenses.txt
- Alessi-Lab-celsusDjango-52f4c05/manage.py
- Alessi-Lab-celsusDjango-52f4c05/oldmigrations/
- Alessi-Lab-celsusDjango-52f4c05/oldmigrations/0001_initial.py
- Alessi-Lab-celsusDjango-52f4c05/oldmigrations/0002_experimenttype_remove_project_experiment_type_and_more.py
- Alessi-Lab-celsusDjango-52f4c05/oldmigrations/0003_remove_author_project.py
- Alessi-Lab-celsusDjango-52f4c05/oldmigrations/0004_alter_differentialsamplecolumn_file_and_more.py
- Alessi-Lab-celsusDjango-52f4c05/oldmigrations/0005_alter_organism_created.py
- Alessi-Lab-celsusDjango-52f4c05/oldmigrations/0006_author_project_alter_author_created_and_more.py
- Alessi-Lab-celsusDjango-52f4c05/oldmigrations/0007_remove_differentialanalysisdata_comparison_and_more.py
- Alessi-Lab-celsusDjango-52f4c05/oldmigrations/0008_remove_differentialsamplecolumn_comparison_name_and_more.py
- Alessi-Lab-celsusDjango-52f4c05/oldmigrations/0009_remove_differentialanalysisdata_differential_analysis_column_and_more.py
- Alessi-Lab-celsusDjango-52f4c05/oldmigrations/0010_alter_rawdata_value.py
- Alessi-Lab-celsusDjango-52f4c05/oldmigrations/0011_author_first_author_delete_firstauthor.py
- Alessi-Lab-celsusDjango-52f4c05/oldmigrations/0012_remove_author_first_author.py
- Alessi-Lab-celsusDjango-52f4c05/oldmigrations/0013_remove_author_project_project_associated_authors_and_more.py
- Alessi-Lab-celsusDjango-52f4c05/oldmigrations/0014_remove_comparison_file_file_comparison.py
- Alessi-Lab-celsusDjango-52f4c05/oldmigrations/0015_remove_file_comparison_comparison_file.py
- Alessi-Lab-celsusDjango-52f4c05/oldmigrations/0016_remove_rawdata_project_rawdata_file.py
- Alessi-Lab-celsusDjango-52f4c05/oldmigrations/0017_genenamemap_and_more.py
- Alessi-Lab-celsusDjango-52f4c05/oldmigrations/0018_genenamemap_entry.py
- Alessi-Lab-celsusDjango-52f4c05/oldmigrations/0019_alter_file_file.py
- Alessi-Lab-celsusDjango-52f4c05/oldmigrations/0020_alter_differentialanalysisdata_comparison_and_more.py
- Alessi-Lab-celsusDjango-52f4c05/oldmigrations/0021_alter_differentialanalysisdata_gene_names_and_more.py
- Alessi-Lab-celsusDjango-52f4c05/oldmigrations/0022_differentialanalysisdata_peptide_sequence_and_more.py
- Alessi-Lab-celsusDjango-52f4c05/oldmigrations/0023_project_ptm_data.py
- Alessi-Lab-celsusDjango-52f4c05/oldmigrations/0024_alter_differentialsamplecolumn_column_type.py
- Alessi-Lab-celsusDjango-52f4c05/oldmigrations/0025_labgroup_project_lab_group.py
- Alessi-Lab-celsusDjango-52f4c05/oldmigrations/0026_project_owners.py
- Alessi-Lab-celsusDjango-52f4c05/oldmigrations/0027_project_project_type.py
- Alessi-Lab-celsusDjango-52f4c05/oldmigrations/0028_alter_project_cell_type_alter_project_curtain_and_more.py
- Alessi-Lab-celsusDjango-52f4c05/oldmigrations/0029_alter_project_associated_authors_and_more.py
- Alessi-Lab-celsusDjango-52f4c05/oldmigrations/0030_alter_project_associated_authors_and_more.py
- Alessi-Lab-celsusDjango-52f4c05/oldmigrations/0031_curtain_file.py
- Alessi-Lab-celsusDjango-52f4c05/oldmigrations/0032_uniprotrecord_genenamemap_uniprot_record.py
- Alessi-Lab-celsusDjango-52f4c05/oldmigrations/0033_rename_gene_names_uniprotrecord_entry.py
- Alessi-Lab-celsusDjango-52f4c05/oldmigrations/0034_file_file_parameters.py
- Alessi-Lab-celsusDjango-52f4c05/oldmigrations/0035_remove_genenamemap_uniprot_record_and_more.py
- Alessi-Lab-celsusDjango-52f4c05/oldmigrations/0036_genenamemap_primary_uniprot_record.py
- Alessi-Lab-celsusDjango-52f4c05/oldmigrations/0037_projectsettings.py
- Alessi-Lab-celsusDjango-52f4c05/oldmigrations/0038_project_default_settings.py
- Alessi-Lab-celsusDjango-52f4c05/oldmigrations/0039_alter_projectsettings_data.py
- Alessi-Lab-celsusDjango-52f4c05/oldmigrations/0040_alter_curtain_link_id.py
- Alessi-Lab-celsusDjango-52f4c05/oldmigrations/0041_curtain_enable_curtain_owners_alter_curtain_link_id_and_more.py
- Alessi-Lab-celsusDjango-52f4c05/oldmigrations/0042_remove_project_curtain_curtain_project.py
- Alessi-Lab-celsusDjango-52f4c05/oldmigrations/0043_curtain_description.py
- Alessi-Lab-celsusDjango-52f4c05/oldmigrations/0044_socialplatform.py
- Alessi-Lab-celsusDjango-52f4c05/oldmigrations/0045_curtain_curtain_type.py
- Alessi-Lab-celsusDjango-52f4c05/oldmigrations/0046_extraproperties.py
- Alessi-Lab-celsusDjango-52f4c05/oldmigrations/0047_remove_socialplatform_user_and_more.py
- Alessi-Lab-celsusDjango-52f4c05/oldmigrations/0048_extraproperties_curtain_link_limit_exceed.py
- Alessi-Lab-celsusDjango-52f4c05/oldmigrations/0049_extraproperties_curtain_post.py
- Alessi-Lab-celsusDjango-52f4c05/oldmigrations/0050_alter_differentialanalysisdata_fold_change_and_more.py
- Alessi-Lab-celsusDjango-52f4c05/oldmigrations/0051_alter_rawdata_value.py
- Alessi-Lab-celsusDjango-52f4c05/oldmigrations/0052_kinaselibrarymodel.py
- Alessi-Lab-celsusDjango-52f4c05/oldmigrations/0053_alter_collaborator_project_alter_curtain_project_and_more.py
- Alessi-Lab-celsusDjango-52f4c05/oldmigrations/0054_datafilterlist.py
- Alessi-Lab-celsusDjango-52f4c05/oldmigrations/0055_datafilterlist_default_datafilterlist_user.py
- Alessi-Lab-celsusDjango-52f4c05/oldmigrations/0056_alter_curtain_curtain_type.py
- Alessi-Lab-celsusDjango-52f4c05/oldmigrations/0057_datafilterlist_category.py
- Alessi-Lab-celsusDjango-52f4c05/poetry.lock
- Alessi-Lab-celsusDjango-52f4c05/pyproject.toml
- Alessi-Lab-celsusDjango-52f4c05/requirements.txt
- Alessi-Lab-celsusDjango-52f4c05/schema.yml
- Alessi-Lab-celsusDjango-52f4c05/utils/
- Alessi-Lab-celsusDjango-52f4c05/utils/__init__.py
- Alessi-Lab-celsusDjango-52f4c05/utils/migrateS3.py
