# Supplementary material for: CURTAIN—A unique web-based tool for exploration and sharing of MS-based proteomics data
Source: Proc Natl Acad Sci U S A. 2024 Feb 7;121(7):e2312676121. doi: 10.1073/pnas.2312676121 (PMC10873628; doi:10.1073/pnas.2312676121)
Supplement: Supplementary file 11 — Code S03 (ZIP) [file pnas.2312676121.sd10.zip › Alessi-Lab-celsusDjango-52f4c05/celsus.env]

POSTGRES_DB=postgres
POSTGRES_USER=postgres
POSTGRES_PASSWORD=postgres
POSTGRES_HOST=db
WORKDB_PROFILE=production
SECRET_KEY=django-insecure-56n6z$55fer(z9c+=x0e117u6y=t_k-@d_!z-k&5f9x*nt)_hu
DJANGO_CORS_WHITELIST=http://curtain.proteo.info,http://curtainptm.proteo.info,http://localhost,http://celsus.proteo.info
DJANGO_ALLOWED_HOSTS=localhost,celsus.muttsu.xyz,127.0.0.1
DJANGO_MEDIA_ROOT=/app/media/
