# Supplementary material for: CURTAIN—A unique web-based tool for exploration and sharing of MS-based proteomics data
Source: Proc Natl Acad Sci U S A. 2024 Feb 7;121(7):e2312676121. doi: 10.1073/pnas.2312676121 (PMC10873628; doi:10.1073/pnas.2312676121)
Supplement: Supplementary file 11 — Code S03 (ZIP) [file pnas.2312676121.sd10.zip › Alessi-Lab-celsusDjango-52f4c05/celsus/permissions.py]

from rest_framework.permissions import BasePermission, SAFE_METHODS
from rest_framework_simplejwt.exceptions import TokenError
from rest_framework_simplejwt.tokens import AccessToken

from celsus.models import CurtainAccessToken
from celsusdjango import settings


class IsOwnerOrReadOnly(BasePermission):
    def has_object_permission(self, request, view, obj):
        if request.method in SAFE_METHODS:
            return True
        return bool(request.user and request.user.is_authenticated and request.user in obj.owners.all())

class IsFileOwnerOrPublic(BasePermission):
    def has_object_permission(self, request, view, obj):
        if obj.project.enable:
            return True
        return bool(request.user and request.user.is_authenticated and request.user in obj.project.owners.all())

class IsNonUserPostAllow(BasePermission):
    def has_object_permission(self, request, view, obj):
        if settings.CURTAIN_ALLOW_NON_USER_POST:
            if request.method == "POST":
                return True
class IsCurtainOwnerOrPublic(BasePermission):
    def has_object_permission(self, request, view, obj):
        if obj.enable:
            if request.method in SAFE_METHODS:
                return True

        if obj.project:
            if obj.project.enable:
                if request.method in SAFE_METHODS:
                    return True

            if bool(request.user and request.user.is_authenticated and not request.user.extraproperties.curtain_link_limit_exceed and request.user.extraproperties.curtain_post):
                return bool(request.user in obj.project.owners.all())
        else:
            if bool(request.user and request.user.is_authenticated and not request.user.extraproperties.curtain_link_limit_exceed and request.user.extraproperties.curtain_post):
                return bool(request.user in obj.owners.all())

        return False


class HasCurtainToken(BasePermission):
    def has_object_permission(self, request, view, obj):
        token = view.kwargs.get("token", "")
        if token != "":
            t = CurtainAccessToken.objects.filter(token=token).first()
            if t:
                if t.curtain.link_id == view.kwargs.get("link_id", ""):
                    try:
                        access_token = AccessToken(token)
                        access_token.check_exp()
                        return True
                    except TokenError:
                        return False
        return False


class IsCurtainOwner(BasePermission):
    def has_object_permission(self, request, view, obj):
        if bool(request.user and request.user.is_authenticated):
            return bool(request.user in obj.owners.all())
        return False


class IsDataFilterListOwner(BasePermission):
    def has_object_permission(self, request, view, obj):
        if bool(request.user and request.user.is_authenticated):
            return bool(request.user == obj.user)
        return False
