# Supplementary material for: CURTAIN—A unique web-based tool for exploration and sharing of MS-based proteomics data
Source: Proc Natl Acad Sci U S A. 2024 Feb 7;121(7):e2312676121. doi: 10.1073/pnas.2312676121 (PMC10873628; doi:10.1073/pnas.2312676121)
Supplement: Supplementary file 11 — Code S03 (ZIP) [file pnas.2312676121.sd10.zip › Alessi-Lab-celsusDjango-52f4c05/celsus/s3_sendfile_backend.py]

from rest_framework import status
from rest_framework.response import Response

def sendfile(request, filename, **kwargs):
    headers = {'Location': filename, 'Access-Control-Allow-Origin': request.headers['Origin']}
    print(headers)
    return Response(status=status.HTTP_303_SEE_OTHER, headers=headers)
