# Supplementary material for: CURTAIN—A unique web-based tool for exploration and sharing of MS-based proteomics data
Source: Proc Natl Acad Sci U S A. 2024 Feb 7;121(7):e2312676121. doi: 10.1073/pnas.2312676121 (PMC10873628; doi:10.1073/pnas.2312676121)
Supplement: Supplementary file 11 — Code S03 (ZIP) [file pnas.2312676121.sd10.zip › Alessi-Lab-celsusDjango-52f4c05/celsus/validations.py]

import six

from filters.schema import base_query_params_schema
from filters.validations import DatetimeWithTZ, IntegerLike, CSVofIntegers, Alphanumeric, GenericSeparatedValidator

organism_query_schema = base_query_params_schema.extend(
    {
        "id": IntegerLike(),
        "created": DatetimeWithTZ(),
        "name": six.text_type,
        "project_count": IntegerLike()
    }
)

comparison_query_schema = base_query_params_schema.extend(
    {
        "id": IntegerLike(),
        "created": DatetimeWithTZ(),
        "name": six.text_type,
        "file_id": IntegerLike(),
    }
)

differential_data_query_schema = base_query_params_schema.extend(
    {
        "id": IntegerLike(),
        "created": DatetimeWithTZ(),
        "primary_id": six.text_type,
        "gene_names": six.text_type,
        "gene_names_exact": six.text_type,
        "accession_id": six.text_type,
        "accession_id_exact": six.text_type,
        "primary_id_exact": six.text_type,
        "comparison": CSVofIntegers(),
        "ids": CSVofIntegers(),
        "ptm_data": IntegerLike(),
    }
)

raw_data_query_schema = base_query_params_schema.extend(
    {
        "id": IntegerLike(),
        "created": DatetimeWithTZ(),
        "primary_id": six.text_type,
        "gene_names": six.text_type,
        "gene_names_exact": six.text_type,
        "accession_id": six.text_type,
        "accession_id_exact": six.text_type,
        "primary_id_exact": six.text_type,
        "file_id": CSVofIntegers(),
        "ids": CSVofIntegers(),
    }
)

project_query_schema = base_query_params_schema.extend(
    {
        "id": IntegerLike(),
        "created": DatetimeWithTZ(),
        "title": six.text_type,
        "ids": CSVofIntegers(),
        "owner_ids": CSVofIntegers(),
        "project_type": GenericSeparatedValidator(str, ",")
    }
)

gene_name_map_query_schema = base_query_params_schema.extend(
    {
        "id": IntegerLike(),
        "accession_id": six.text_type,
        "gene_names": six.text_type,
        "project": IntegerLike()
    }
)

uniprot_record_query_schema = base_query_params_schema.extend(
    {
        "id": IntegerLike(),
        "created": DatetimeWithTZ(),
        "entry": six.text_type,
    }
)

curtain_query_schema = base_query_params_schema.extend(
    {
        "id": IntegerLike(),
        "link_id": six.text_type,
        "created": DatetimeWithTZ(),
        "username": six.text_type,
        "description": six.text_type,
        "curtain_type": GenericSeparatedValidator(str, ",")
    }
)

kinase_library_query_schema = base_query_params_schema.extend(
    {
        "id": IntegerLike(),
        "entry": six.text_type,
        "position": IntegerLike(),
        "residue": six.text_type,
    }
)

data_filter_list_query_schema = base_query_params_schema.extend(
    {
        "id": IntegerLike(),
        #"name": six.text_type,
        #"data": six.text_type
        "name__exact": six.text_type,
        "category__exact": six.text_type,
    }
)
