# Supplementary material for: CURTAIN—A unique web-based tool for exploration and sharing of MS-based proteomics data
Source: Proc Natl Acad Sci U S A. 2024 Feb 7;121(7):e2312676121. doi: 10.1073/pnas.2312676121 (PMC10873628; doi:10.1073/pnas.2312676121)
Supplement: Supplementary file 11 — Code S03 (ZIP) [file pnas.2312676121.sd10.zip › Alessi-Lab-celsusDjango-52f4c05/celsus/view_sets.py]

import json
import logging
import os
import uuid
from datetime import timedelta

from django.core.files.base import File as djangoFile
from django.contrib.auth.models import User, AnonymousUser
from django.db.models import Q, Count
from django.utils.decorators import method_decorator
from django.views.decorators.cache import cache_page, never_cache
#from django_sendfile import sendfile
from filters.mixins import FiltersMixin
from rest_flex_fields import is_expanded
from rest_flex_fields.views import FlexFieldsMixin
from rest_framework import viewsets, filters, permissions
from rest_framework.decorators import action
from rest_framework.parsers import MultiPartParser, JSONParser
from rest_framework.response import Response
import pandas as pd
from rest_framework_simplejwt.tokens import AccessToken
from uniprotparser.betaparser import UniprotParser
import numpy as np
from rest_framework import status
from django.db import transaction
import io

from celsus.models import CellType, TissueType, ExperimentType, Instrument, Organism, OrganismPart, \
    QuantificationMethod, Project, Author, File, Keyword, Disease, Curtain, DifferentialSampleColumn, RawSampleColumn, \
    DifferentialAnalysisData, RawData, Comparison, GeneNameMap, LabGroup, UniprotRecord, ProjectSettings, \
    CurtainAccessToken, KinaseLibraryModel, DataFilterList
from celsus.permissions import IsOwnerOrReadOnly, IsFileOwnerOrPublic, IsCurtainOwnerOrPublic, HasCurtainToken, \
    IsCurtainOwner, IsNonUserPostAllow, IsDataFilterListOwner
from celsus.serializers import CellTypeSerializer, TissueTypeSerializer, ExperimentTypeSerializer, InstrumentSerializer, \
    OrganismSerializer, OrganismPartSerializer, QuantificationMethodSerializer, UserSerializer, ProjectSerializer, \
    AuthorSerializer, FileSerializer, KeywordSerializer, DifferentialSampleColumnSerializer, RawSampleColumnSerializer, \
    DifferentialAnalysisDataSerializer, RawDataSerializer, DiseaseSerializer, CurtainSerializer, ComparisonSerializer, \
    GeneNameMapSerializer, LabGroupSerializer, UniprotRecordSerializer, ProjectSettingsSerializer, \
    KinaseLibrarySerializer, DataFilterListSerializer
from celsus.utils import is_user_staff, delete_file_related_objects, calculate_boxplot_parameters, \
    check_nan_return_none, get_uniprot_data
from celsus.validations import organism_query_schema, differential_data_query_schema, raw_data_query_schema, \
    comparison_query_schema, project_query_schema, gene_name_map_query_schema, uniprot_record_query_schema, \
    curtain_query_schema, kinase_library_query_schema, data_filter_list_query_schema
from celsusdjango import settings


class ProjectSettingsViewSet(FiltersMixin, FlexFieldsMixin, viewsets.ModelViewSet):
    queryset = ProjectSettings.objects.all()
    serializer_class = ProjectSettingsSerializer

class UniprotRecordViewSet(FiltersMixin, FlexFieldsMixin, viewsets.ModelViewSet):
    queryset = UniprotRecord.objects.all()
    serializer_class = UniprotRecordSerializer
    filter_backends = [filters.OrderingFilter]
    ordering_fields = ("id", "entry")
    ordering = ("id",)
    filter_mappings = {
        "id": "id",
        "entry": "entry"
    }

    filter_validation_schema = uniprot_record_query_schema

class CellTypeViewSet(FiltersMixin, FlexFieldsMixin, viewsets.ModelViewSet):
    queryset = CellType.objects.all().prefetch_related("project").annotate(project_count=Count("project"))
    serializer_class = CellTypeSerializer
    filter_backends = [filters.OrderingFilter]
    ordering_fields = ("id", "name", "project_count")
    ordering = ("name",)
    filter_mappings = {
        "id": "id",
        "name": "name__icontains"
    }
    filter_validation_schema = organism_query_schema

class TissueTypeViewSet(FiltersMixin, FlexFieldsMixin, viewsets.ModelViewSet):
    queryset = TissueType.objects.all().prefetch_related("project").annotate(project_count=Count("project"))
    serializer_class = TissueTypeSerializer
    filter_backends = [filters.OrderingFilter]
    ordering_fields = ("id", "name", "project_count")
    ordering = ("name",)
    filter_mappings = {
        "id": "id",
        "name": "name__icontains"
    }
    filter_validation_schema = organism_query_schema

class ExperimentTypeViewSet(FiltersMixin, FlexFieldsMixin, viewsets.ModelViewSet):
    queryset = ExperimentType.objects.all().prefetch_related("project").annotate(project_count=Count("project"))
    serializer_class = ExperimentTypeSerializer
    filter_backends = [filters.OrderingFilter]
    ordering_fields = ("id", "name", "project_count")
    ordering = ("name",)
    filter_mappings = {
        "id": "id",
        "name": "name__icontains"
    }
    filter_validation_schema = organism_query_schema

class InstrumentViewSet(FiltersMixin, FlexFieldsMixin, viewsets.ModelViewSet):
    queryset = Instrument.objects.all().prefetch_related("project").annotate(project_count=Count("project"))
    serializer_class = InstrumentSerializer
    filter_backends = [filters.OrderingFilter]
    ordering_fields = ("id", "name", "project_count")
    ordering = ("name",)
    filter_mappings = {
        "id": "id",
        "name": "name__icontains"
    }
    filter_validation_schema = organism_query_schema

class OrganismViewSet(FiltersMixin, FlexFieldsMixin, viewsets.ModelViewSet):
    queryset = Organism.objects.all().prefetch_related("project").annotate(project_count=Count("project"))
    serializer_class = OrganismSerializer
    filter_backends = [filters.OrderingFilter]
    ordering_fields = ("id", "name", "project_count")
    ordering = ("name",)
    filter_mappings = {
        "id": "id",
        "name": "name__icontains",
        "project_count": "project_count__gte"
    }
    filter_validation_schema = organism_query_schema
    #filterset_fields = ["name"]


class OrganismPartViewSet(FiltersMixin, viewsets.ModelViewSet):
    queryset = OrganismPart.objects.all().prefetch_related("project").annotate(project_count=Count("project"))
    serializer_class = OrganismPartSerializer
    filter_backends = [filters.OrderingFilter]
    ordering_fields = ("id", "name", "project_count")
    ordering = ("name",)
    filter_mappings = {
        "id": "id",
        "name": "name__icontains"
    }
    filter_validation_schema = organism_query_schema

class QuantificationMethodViewSet(FiltersMixin, viewsets.ModelViewSet):
    queryset = QuantificationMethod.objects.all().prefetch_related("project").annotate(project_count=Count("project"))
    serializer_class = QuantificationMethodSerializer
    filter_backends = [filters.OrderingFilter]
    ordering_fields = ("id", "name", "project_count")
    ordering = ("name",)
    filter_mappings = {
        "id": "id",
        "name": "name__icontains"
    }
    filter_validation_schema = organism_query_schema


    @action(methods=["get"], detail=True)
    def get_projects(self, request, pk=None):
        qm = self.get_object()
        projects = Project.objects.filter(quantification_method=qm)
        project_json = ProjectSerializer(projects, many=True)
        return Response(project_json.data)


class UserViewSet(FlexFieldsMixin, FiltersMixin, viewsets.ModelViewSet):
    queryset = User.objects.all()
    serializer_class = UserSerializer
    permission_classes = (permissions.IsAuthenticated,)

    def get_queryset(self):
        if is_expanded(self.request, 'project'):
            self.queryset = self.queryset.prefetch_related('project')
        if is_expanded(self.request, 'curtain'):
            self.queryset = self.queryset.prefetch_related('curtain')

        return self.queryset


class DiseaseViewSet(FiltersMixin, viewsets.ModelViewSet):
    queryset = Disease.objects.all().prefetch_related("project").annotate(project_count=Count("project"))
    serializer_class = DiseaseSerializer
    filter_backends = [filters.OrderingFilter]
    ordering_fields = ("id", "name", "project_count")
    ordering = ("name",)
    filter_mappings = {
        "id": "id",
        "name": "name__icontains"
    }
    filter_validation_schema = organism_query_schema


class ProjectViewSet(FiltersMixin, FlexFieldsMixin, viewsets.ModelViewSet):
    queryset = Project.objects.all()
    serializer_class = ProjectSerializer
    permission_classes = [IsOwnerOrReadOnly | permissions.IsAdminUser,]
    filter_backends = [filters.OrderingFilter]
    ordering_fields = ("id", "date")
    ordering = ("id",)
    filter_mappings = {
        "id": "id",
        "title": "title__icontains",
        "ids": "pk__in",
        "owner_ids": "owners__pk__in",
        "project_type": "project_type__in",
    }
    filter_validation_schema = project_query_schema

    def get_queryset(self):

        if is_expanded(self.request, 'default_settings'):

            self.queryset = self.queryset.select_related("default_settings")
        search_query = self.request.query_params.get("search_query", "")
        search_in = self.request.query_params.get("search_in", "")
        is_staff = is_user_staff(self.request)
        # check if search
        if search_in != "" and search_query != "":
            query = Q()
            extra_params = search_in.split(",")
            for i in extra_params:
                if i == "title":
                    query.add(Q(title__icontains=search_query), Q.OR)
                elif i == "description":
                    query.add(Q(description__icontains=search_query), Q.OR)
                elif i == "keyword":
                    query.add(Q(keyword__name__icontains=search_query), Q.OR)
                elif i == "associated_authors":
                    query.add(Q(associated_authors__name__icontains=search_query), Q.OR)
                elif i == "organism":
                    query.add(Q(organism__name__icontains=search_query), Q.OR)
                elif i == "accession_id":
                    query.add(Q(files__raw_datas__gene_names__accession_id__icontains=search_query), Q.OR)
                elif i == "gene_names":
                    query.add(Q(files__raw_datas__gene_names__gene_names__icontains=search_query), Q.OR)
                elif i == "lab_group":
                    query.add(Q(labgroup__name__icontains=search_query), Q.OR)

            if is_staff:
                return self.queryset.filter(query).distinct()
            return self.queryset.filter(query).filter(enable=True).distinct()
        if is_staff:
            return self.queryset
        return Project.objects.filter(enable=True).distinct()

    def create(self, request, *args, **kwargs):
        project = Project()
        for i in Project._meta.fields:
            if i.name in self.request.data:
                if getattr(project, i.name) != self.request.data[i.name]:
                    setattr(project, i.name, self.request.data[i.name])
        project.save()

        for i in self.request.data:
            if i == "cell_type":
                update_section(project.cell_type, self.request.data[i], CellType)
            elif i == "quantification_method":
                update_section(project.quantification_method, self.request.data[i], QuantificationMethod)
            elif i == "tissue_type":
                update_section(project.tissue_type, self.request.data[i], TissueType)
            elif i == "disease":
                update_section(project.disease, self.request.data[i], Disease)
            elif i == "instrument":
                update_section(project.instrument, self.request.data[i], Instrument)
            elif i == "keyword":
                update_section(project.keyword, self.request.data[i], Keyword)
            elif i == "organism":
                update_section(project.organism, self.request.data[i], Organism)
            elif i == "organism_part":
                update_section(project.organism_part, self.request.data[i], OrganismPart)
            elif i == "curtain":
                update_section(project.curtain, self.request.data[i], Curtain)
            elif i == "experiment_type":
                update_section(project.experiment_type, self.request.data[i], ExperimentType)
            elif i == "associated_authors":
                update_section(project.associated_authors, self.request.data[i], Author)
            elif i == "lab_group":
                update_section(project.lab_group, self.request.data[i], LabGroup)
        if "first_authors" in self.request.data:
            if len(self.request.data["first_authors"]) > 0:
                update_section(project.first_authors, self.request.data["first_authors"], Author)
        if self.request.user:
            project.owners.add(self.request.user)
        if project.project_type == "PTM":
            project.ptm_data = True
        project.default_settings = ProjectSettings()
        project.default_settings.save()
        project.save()
        project_json = ProjectSerializer(project, context={'request': request})
        pro = project_json.data
        pro["id"] = project.id

        return Response(pro)

    def update(self, request, *args, **kwargs):
        project = self.get_object()
        for i in self.request.data:
            if i == "cell_type":
                update_section(project.cell_type, self.request.data[i], CellType)
            elif i == "quantification_method":
                update_section(project.quantification_method, self.request.data[i], QuantificationMethod)
            elif i == "tissue_type":
                update_section(project.tissue_type, self.request.data[i], TissueType)
            elif i == "disease":
                update_section(project.disease, self.request.data[i], Disease)
            elif i == "instrument":
                update_section(project.instrument, self.request.data[i], Instrument)
            elif i == "keyword":
                update_section(project.keyword, self.request.data[i], Keyword)
            elif i == "organism":
                update_section(project.organism, self.request.data[i], Organism)
            elif i == "organism_part":
                update_section(project.organism_part, self.request.data[i], OrganismPart)
            elif i == "curtain":
                update_section(project.curtain, self.request.data[i], Curtain)
            elif i == "experiment_type":
                update_section(project.experiment_type, self.request.data[i], ExperimentType)
            elif i == "disease":
                update_section(project.disease, self.request.data[i], Disease)
            elif i == "associated_authors":
                update_section(project.associated_authors, self.request.data[i], Author)
            elif i == "lab_group":
                update_section(project.lab_group, self.request.data[i], LabGroup)
        d = {}
        for i in Project._meta.fields:
            if i.name in self.request.data:
                if getattr(project, i.name) != self.request.data[i.name]:
                    setattr(project, i.name, self.request.data[i.name])
        if d:
            project.update(**d)
        project.save()
        project_json = ProjectSerializer(project, context={'request': request})
        return Response(project_json.data)

    @action(methods=["post"], detail=True, permission_classes=[permissions.IsAuthenticated & (IsOwnerOrReadOnly | permissions.IsAdminUser)])
    def set_file(self, request, pk=None):
        project = self.get_object()
        file = File.objects.filter(pk=self.request.data["file_id"]).first()
        project.files.add(file)
        project.save()
        project_json = ProjectSerializer(project, context={'request': request})
        project_json.data["id"] = project.id
        return Response(project_json.data)

    @action(methods=["post"], detail=True, permission_classes=[permissions.IsAdminUser])
    def refresh_uniprot(self, request, pk=None):
        project = self.get_object()
        accession_id = set()
        accession_map = {}
        for i in GeneNameMap.objects.filter(rawdata__file__project=project):
            for i2 in i.accession_id.split(";"):
                accession_id.add(i2)
                accession_map[i2] = i
        accession_id = list(accession_id)
        parser = UniprotParser()
        uni_df = []
        for p in parser.parse(accession_id):
            uniprot_df = pd.read_csv(io.StringIO(p), sep="\t")
            uni_df.append(uniprot_df)
        if len(uni_df) == 1:
            uni_df = uni_df[0]
        else:
            uni_df = pd.concat(uni_df, ignore_index=True)
        uniprot_record_map = {}
        with transaction.atomic():
            for ind, row in uni_df.iterrows():
                uniprot_record = UniprotRecord.objects.filter(entry=row["Entry"]).first()
                if uniprot_record:
                    uniprot_record.record = json.dumps(row.to_dict())
                else:
                    uniprot_record = UniprotRecord(entry=row["Entry"], record=json.dumps(row.to_dict()))
                uniprot_record.save()
                uniprot_record_map[uniprot_record.entry] = uniprot_record
            for ind, row in uni_df.iterrows():
                if row["From"] in accession_map:
                    accession_map[row["From"]].entry = row["Entry"]
                    if row["Entry"] in uniprot_record_map:
                        accession_map[row["From"]].uniprot_record = uniprot_record_map[row["Entry"]]
                    if pd.notnull(row["Gene Names"]):
                        accession_map[row["From"]].gene_names = row["Gene Names"].upper()
                    else:
                        accession_map[row["From"]].gene_names = row["Entry"]
                    accession_map[row["From"]].save()

class AuthorViewSet(FiltersMixin, viewsets.ModelViewSet):
    queryset = Author.objects.all()
    serializer_class = AuthorSerializer
    filter_backends = [filters.OrderingFilter]
    ordering_fields = ("id", "name")
    ordering = ("name",)
    filter_mappings = {
        "id": "id",
        "name": "name__icontains"
    }
    filter_validation_schema = organism_query_schema


class KeywordViewSet(FiltersMixin, viewsets.ModelViewSet):
    queryset = Keyword.objects.all().prefetch_related("project").annotate(project_count=Count("project"))
    serializer_class = KeywordSerializer
    filter_backends = [filters.OrderingFilter]
    ordering_fields = ("id", "name", "project_count")
    ordering = ("name",)
    filter_mappings = {
        "id": "id",
        "name": "name__icontains"
    }
    filter_validation_schema = organism_query_schema


class ComparisonViewSet(FiltersMixin, FlexFieldsMixin, viewsets.ModelViewSet):
    queryset = Comparison.objects.all()
    serializer_class = ComparisonSerializer
    permission_classes = (permissions.AllowAny,)
    filter_backends = [filters.OrderingFilter]
    permit_list_expands = ["file", "file.project"]
    ordering_fields = ("id", "name", "file_id")
    ordering = ("file_id", "name")
    filter_mappings = {
        "id": "id",
        "name": "name__icontains",
        "file_id": "file_id__exact"
    }
    filter_validation_schema = comparison_query_schema

    #def get_object(self):
        #return get_object_or_404(Comparison, id=self.kwargs['pk'])

    def get_queryset(self):
        if is_expanded(self.request, 'file'):
            self.queryset = self.queryset.select_related('file')
        if is_expanded(self.request, 'file.project'):
            self.queryset = self.queryset.select_related('file__project')
        return self.queryset.distinct()


class FileViewSet(FiltersMixin, FlexFieldsMixin, viewsets.ModelViewSet):
    queryset = File.objects.all()
    serializer_class = FileSerializer
    parser_classes = [MultiPartParser]
    permit_list_expands = ["project"]

    def get_queryset(self):
        is_staff = is_user_staff(self.request)
        if is_expanded(self.request, 'project'):
            self.queryset = self.queryset.select_related('project')

        #ptm_data = self.request.query_params.get("ptm_data")

        #if ptm_data:
            #self.queryset = self.queryset.filter(ptm_data=ptm_data)
        if is_staff:
            return self.queryset.distinct()

        project_limit = Project.objects.filter(enable=True)
        return self.queryset.filter(project__in=project_limit).distinct()

    def create(self, request, **kwargs):
        file = File()
        print(self.request.data)
        filename = self.request.data["file"].name.split('.')[:-1]
        file.file.save(f"{filename}.{uuid.uuid4()}.txt", djangoFile(self.request.data["file"]))
        file.file_type = self.request.data["file_type"]
        file.save()
        file_json = FileSerializer(file, many=False, context={"request": request})
        print(file_json.data)
        return Response(data=file_json.data)

    @method_decorator(cache_page(60 * 60 * 2))
    @action(methods=["get"], detail=True)
    def get_columns(self, request, pk=None):
        file = self.get_object()
        columns = []
        print(file)
        print(file.file)
        with open(file.file.path, "rt") as f:
            for line in f:
                line = line.strip()
                columns = line.split("\t")
                break
        return Response({"columns": columns})

    #@action(methods=["post"], detail=True, permission_classes=[IsAuthenticated])
    # @action(methods=["post"], detail=True, permission_classes=[permissions.IsAuthenticated], parser_classes=[JSONParser])
    # def add_differential_analysis_data(self, request, pk=None):
    #     file = self.get_object()
    #     df = pd.read_csv(file.file.path, sep="\t")
    #     job_id = async_task('celsus.utils.process_differential_analysis_data', self.request.data, file, df)
    #     #file_json = FileSerializer(file, context={'request': request})
    #     #file_json.data["id"] = file.id
    #     return Response(data={'job_id': job_id})
    #
    #
    #
    # @action(methods=["post"], detail=True, permission_classes=[permissions.IsAuthenticated], parser_classes=[JSONParser])
    # def add_raw_data(self, request, pk=None):
    #
    #     file = self.get_object()
    #     df = pd.read_csv(file.file.path, sep="\t")
    #     job_id = async_task('celsus.utils.process_raw_data', self.request.data, file, df)
    #
    #     return Response(data={'job_id': job_id})

    def update(self, request, *args, **kwargs):
        file = self.get_object()
        if file.project.id != self.request.data["project"]["id"]:
            project = Project.objects.filter(pk=self.request.data["project"]["id"]).first()
            project.files.add(file)
            project.save()
            file.save()
        file_json = FileSerializer(file, context={'request': request})
        return Response(file_json.data)

    def destroy(self, request, *args, **kwargs):
        file = self.get_object()
        print("Deleting", file)
        delete_file_related_objects(file)
        file.delete()
        return Response(status=status.HTTP_204_NO_CONTENT)


    @action(methods=["post"], detail=True, permission_classes=[permissions.IsAuthenticated], parser_classes=[JSONParser])
    def set_project(self, request, pk=None):
        file = self.get_object()
        if "project_id" in self.request.data:
            project = Project.objects.filter(pk=self.request.data["project_id"]).first()
            project.files.add(file)
            project.save()
            file.save()
        file_json = FileSerializer(file, context={'request': request})
        return Response(file_json.data)

    @action(methods=["get"], detail=True, permission_classes=[permissions.AllowAny])
    def get_project(self, request, pk=None):
        file = self.get_object()
        project_json = ProjectSerializer(file.project, context={'request': request})
        return Response(project_json.data)

    @action(methods=["get"], detail=True, permission_classes=[permissions.IsAdminUser | IsFileOwnerOrPublic,])
    def download(self, request, pk=None):
        file = self.get_object()
        #_, file_name = os.path.split(file.file.name)
        #return sendfile(request, file.file.name, attachment_filename=file_name)
        headers = {
            'Location': file.file.url,
            'Access-Control-Allow-Origin': request.headers['Origin'],
            "Access-Control-Allow-Credentials": "true",
            "Vary": "Origin",
        }
        # logging.info(c.file.url)
        return Response(status=status.HTTP_303_SEE_OTHER, headers=headers)


class DifferentialSampleColumnViewSet(viewsets.ModelViewSet):
    queryset = DifferentialSampleColumn.objects.all()
    serializer_class = DifferentialSampleColumnSerializer


class LabGroupViewSet(FiltersMixin, FlexFieldsMixin, viewsets.ModelViewSet):
    queryset = LabGroup.objects.all().prefetch_related("project").annotate(project_count=Count("project"))
    serializer_class = LabGroupSerializer

class RawSampleColumnViewSet(viewsets.ModelViewSet):
    queryset = RawSampleColumn.objects.all()
    serializer_class = RawSampleColumnSerializer

    @method_decorator(cache_page(60 * 60 * 2))
    @action(methods=["get"], detail=True, permission_classes=[permissions.AllowAny])
    def get_boxplot_parameters(self, request, pk=None):
        raw_sample_column = self.get_object()
        data = RawData.objects.filter(raw_sample_column_id__exact=raw_sample_column.id)
        print(data.all())
        values = []
        for i in data.all():
            if i.value:
                values.append(np.log2(i.value))
        values = np.array(values)
        print(values)
        res = calculate_boxplot_parameters(values)
        res["id"] = raw_sample_column.id
        res["name"] = raw_sample_column.name
        return Response(res)


class DifferentialAnalysisDataViewSet(FiltersMixin, FlexFieldsMixin, viewsets.ModelViewSet):
    queryset = DifferentialAnalysisData.objects.all()
    serializer_class = DifferentialAnalysisDataSerializer
    filter_backends = [filters.OrderingFilter]
    permit_list_expands = ["gene_names", "comparison", "comparison.file", "comparison.file.project"]
    ordering_fields = ("id", "primary_id", "gene_names", "comparison", "fold_change", "significant")
    ordering = ("gene_names",)
    filter_mappings = {
        "id": "id",
        "primary_id": "primary_id__icontains",
        "gene_names": "gene_names__gene_names__icontains",
        "gene_names_exact": "gene_names__gene_names__exact",
        "primary_id_exact": "primary_id__exact",
        "comparison": "comparison_id__in",
        "ids": "pk__in",
        "ptm_data": "ptm_data",
    }
    filter_validation_schema = differential_data_query_schema

    def get_queryset(self):
        is_staff = is_user_staff(self.request)
        if is_expanded(self.request, 'comparison.file'):
            self.queryset = self.queryset.select_related('comparison__file')
        if is_expanded(self.request, 'comparison.file.project'):
            self.queryset = self.queryset.select_related('comparison__file__project')
        if is_expanded(self.request, 'comparison'):
            self.queryset = self.queryset.select_related('comparison')
        significant_cutoff = float(self.request.query_params.get("significant_cutoff", 0))
        fc_cutoff = abs(float(self.request.query_params.get("fc_cutoff", 0)))
        if significant_cutoff != 0:
            self.queryset = self.queryset.filter(significant__gte=float(significant_cutoff))
        if fc_cutoff != 0:
            query = Q()
            query.add(Q(fold_change__lte=-fc_cutoff), Q.OR)
            query.add(Q(fold_change__gte=fc_cutoff), Q.OR)
            self.queryset = self.queryset.filter(query)
        #ptm_data = self.request.query_params.get("ptm_data")

        #if ptm_data:
            #self.queryset = self.queryset.filter(ptm_data=ptm_data)

        if is_staff:
            return self.queryset.distinct()

        project_limit = Project.objects.filter(enable=True)
        return self.queryset.filter(comparison__file__project__in=project_limit).distinct()


    @action(methods=["post"], detail=False, permission_classes=[permissions.AllowAny])
    def search_gene(self, request, *args, **kwargs):
        results = []
        if len(self.request.data["query"]) > 0:
            if len(self.request.data["query"]) > 1:
                query = f"\s*({'|'.join(self.request.data['query'])})\s*"
            else:
                query = f"\s*{self.request.data['query'][0]}\s*"
            if self.request.data["query_type"] == "gene_names":
                results = DifferentialAnalysisData.objects.filter(gene_names__gene_names__iregex=query)
            elif self.request.data["query_type"] == "primary_id":
                results = DifferentialAnalysisData.objects.filter(primary_id__iregex=query.replace("\s", ";"))

        if len(results) > 1:
            if self.request.data["sort_by"]:
                results = results.order_by(self.request.data["sort_by"])
            else:
                results = results.order_by("fold_change")
            count = len(results)
            if self.request.data["offset"]:
                results = results[self.request.data["offset"]:]
            if len(results) > self.request.data["limit"]:
                results = results[:self.request.data["limit"]]

            result_json = DifferentialAnalysisDataSerializer(results, many=True, context={"request": request})
            return Response({
                "count": count,
                "results": result_json.data
            })
        return Response({"count": 0, "results": []})

class RawDataViewSet(FiltersMixin, viewsets.ModelViewSet):
    queryset = RawData.objects.all()
    serializer_class = RawDataSerializer
    filter_backends = [filters.OrderingFilter]
    ordering_fields = ("id", "primary_id", "gene_names")
    ordering = ("gene_names",)
    filter_mappings = {
        "id": "id",
        "primary_id": "primary_id__icontains",
        "gene_names": "gene_names__gene_names__icontains",
        "gene_names_exact": "gene_names__gene_names__exact",
        "accession_id": "gene_names__accession_id__icontains",
        "accession_id_exact": "gene_names__accession_id__exact",
        "primary_id_exact": "primary_id__exact",
        "file_id": "file_id__in",
        "ids": "pk__in"
    }

    filter_validation_schema = raw_data_query_schema

    def get_queryset(self):
        is_staff = is_user_staff(self.request)
        if is_staff:
            return self.queryset.distinct()
        project_limit = Project.objects.filter(enable=True)
        return RawData.objects.filter(file__project__in=project_limit).distinct()


class GeneNameMapViewSet(FiltersMixin, viewsets.ModelViewSet):
    queryset = GeneNameMap.objects.all()
    serializer_class = GeneNameMapSerializer
    filter_backends = [filters.OrderingFilter]
    ordering_fields = ("id", "accession_id", "gene_names")
    ordering = ("id", "gene_names",)
    filter_mappings = {
        "id": "id",
        "gene_names": "gene_names__icontains",
        "accession_id": "entry__icontains",
        "project": "rawdata__file__project_id__exact"
    }
    filter_validation_schema = gene_name_map_query_schema

    def get_queryset(self):
        if is_expanded(self.request, 'uniprot_record'):
            self.queryset = self.queryset.prefetch_related('uniprot_record')
        if is_expanded(self.request, 'primary_uniprot_record'):
            self.queryset = self.queryset.select_related('primary_uniprot_record')
        if self.request.user.is_staff:
            return self.queryset.distinct()
        project_limit = Project.objects.filter(enable=True)
        return self.queryset.filter(rawdata__file__project__in=project_limit).distinct()


class DataFilterListViewSet(FiltersMixin, viewsets.ModelViewSet):
    queryset = DataFilterList.objects.all()
    serializer_class = DataFilterListSerializer
    filter_backends = [filters.OrderingFilter]
    permission_classes = [IsDataFilterListOwner|permissions.IsAuthenticatedOrReadOnly,]
    parser_classes = [MultiPartParser, JSONParser]
    ordering_fields = ("id", "name", "category")
    ordering = ("name", "category", "id")
    filter_mappings = {
        "id": "id",
        "name_exact": "name__exact",
        "category_exact": "category__exact",
    }
    filter_validation_schema = data_filter_list_query_schema

    def get_queryset(self):
        name = self.request.query_params.get("name", None)
        data = self.request.query_params.get("data", None)
        category = self.request.query_params.get("category", None)
        query = Q()
        if name:
            query.add(Q(name__icontains=name), Q.OR)
        if data:
            query.add(Q(data__icontains=data), Q.OR)
        if category:
            query.add(Q(category__icontains=category), Q.OR)
        result = self.queryset.filter(query)
        if self.request.user:
            if self.request.user.is_authenticated:
                query = Q()
                query.add(Q(default=True), Q.OR)
                query.add(Q(user=self.request.user), Q.OR)
                return result.filter(query).distinct()
        return result.filter(default=True).distinct()

    def create(self, request, *args, **kwargs):
        filter_list = DataFilterList(
            name=self.request.data["name"],
            data=self.request.data["data"],
            category="User's lists",
            user=self.request.user
        )

        filter_list.save()
        filter_data = DataFilterListSerializer(filter_list, many=False, context={"request": request})
        return Response(data=filter_data.data)

    def destroy(self, request, *args, **kwargs):
        filter_list = self.get_object()
        filter_list.delete()
        return Response(status=status.HTTP_204_NO_CONTENT)

    @action(methods=["get"], detail=False, permission_classes=[permissions.AllowAny])
    def get_all_category(self, request, *args, **kwargs):
        categories = DataFilterList.objects.values("category").distinct()
        #results = [i["category"] for i in categories if i["category"] != ""]
        results = [i["category"] for i in categories if i["category"] != ""]
        return Response(data=results, )


class CurtainViewSet(FiltersMixin, viewsets.ModelViewSet):
    queryset = Curtain.objects.all()
    serializer_class = CurtainSerializer
    filter_backends = [filters.OrderingFilter]
    parser_classes = [MultiPartParser, JSONParser]
    permission_classes = [(permissions.IsAdminUser|IsNonUserPostAllow|IsCurtainOwnerOrPublic),]
    lookup_field = 'link_id'
    ordering_fields = ("id", "created")
    ordering = ("created", "id")
    filter_mappings = {
        "id": "id",
        "username": "owners__username",
        "description": "description__icontains",
        "curtain_type": "curtain_type__in"
    }
    filter_validation_schema = curtain_query_schema

    @action(methods=["get"], url_path="download/?token=(?P<token>[^/]*)", detail=True, permission_classes=[
        permissions.IsAdminUser | HasCurtainToken | IsCurtainOwnerOrPublic
    ])
    @method_decorator(cache_page(0))
    def download(self, request, pk=None, link_id=None, token=None):

        c = self.get_object()
        logging.info(c.file.url)
        #return sendfile(request, c.file.url)
        # headers = {
        #     'Location': c.file.url,
        #     "Access-Control-Allow-Origin": request.headers['Origin'],
        #     "Access-Control-Allow-Credentials": "true",
        #     "Vary": "Origin",
        # }
        # logging.info(c.file.url)
        return Response(data={"url": c.file.url}, status=status.HTTP_200_OK)

    @action(methods=["post"], detail=True, permission_classes=[permissions.IsAdminUser | IsCurtainOwner])
    def generate_token(self, request, pk=None, link_id=None):
        c = self.get_object()
        a = AccessToken()
        a.set_exp(lifetime=timedelta(days=self.request.data["lifetime"]))
        ca = CurtainAccessToken(token=str(a), curtain=c)
        ca.save()

        return Response(data={"link_id": c.link_id, "token": ca.token})

    def create(self, request, **kwargs):
        c = Curtain()
        c.file.save(str(c.link_id)+".json", djangoFile(self.request.data["file"]))
        if "description" in self.request.data:
            c.description = self.request.data["description"]
        if type(self.request.user) != AnonymousUser:
            c.owners.add(self.request.user)
        if "enable" in self.request.data:
            if self.request.data["enable"] == "True":
                c.enable = True
            else:
                c.enable = False
        if "curtain_type" in self.request.data:
            c.curtain_type = self.request.data["curtain_type"]
        c.save()
        curtain_json = CurtainSerializer(c, many=False, context={"request": request})
        if type(self.request.user) != AnonymousUser:
            if settings.CURTAIN_DEFAULT_USER_LINK_LIMIT != 0:
                total_count = self.request.user.curtain.count()
                self.request.user.extraproperties.curtain_link_limit_exceed = total_count >= settings.CURTAIN_DEFAULT_USER_LINK_LIMIT
            else:
                self.request.user.extraproperties.curtain_link_limit_exceed = False
            self.request.user.extraproperties.save()

        return Response(data=curtain_json.data)

    def update(self, request, *args, **kwargs):
        c = self.get_object()

        if "enable" in self.request.data:
            if self.request.data["enable"] == "True":
                c.enable = True
            else:
                c.enable = False

        if "file" in self.request.data:
            c.file.save(str(c.link_id) + ".json", djangoFile(self.request.data["file"]))
        if "description" in self.request.data:
            c.description = self.request.data["description"]
        c.save()
        curtain_json = CurtainSerializer(c, many=False, context={"request": request})
        return Response(data=curtain_json.data)

    @action(methods=["get"], detail=True, permission_classes=[
        permissions.IsAdminUser | IsCurtainOwner
    ])
    def get_ownership(self, request, pk=None, link_id=None):
        c = self.get_object()
        if self.request.user in c.owners.all():
            return Response(data={"link_id": c.link_id, "ownership": True})
        return Response(data={"link_id": c.link_id, "ownership": False})

    @action(methods=["get"], detail=True, permission_classes=[
        permissions.IsAdminUser | HasCurtainToken | IsCurtainOwner
    ])
    def get_owners(self, request, pk=None, link_id=None):
        c = self.get_object()
        owners = []
        for i in c.owners.all():
            owners.append({"id": i.id, "username": i.username})
        return Response(data={"link_id": link_id, "owners": owners})

    @action(methods=["patch"], detail=True, permission_classes=[
        permissions.IsAdminUser | IsCurtainOwner
    ])
    def add_owner(self, request, pk=None, link_id=None):
        c = self.get_object()
        if "username" in self.request.data:
            user = User.objects.filter(username=self.request.data["username"]).first()
            if user:
                if user not in c.owners.all():
                    c.owners.add(user)
                    c.save()
                return Response(status=status.HTTP_204_NO_CONTENT)
            else:
                user = User.objects.create_user(username=self.request.data["username"],
                                                password=User.objects.make_random_password())
                if user not in c.owners.all():
                    c.owners.add(user)
                    c.save()
                return Response(status=status.HTTP_204_NO_CONTENT)
        else:
            return Response(status=status.HTTP_400_BAD_REQUEST)

    @action(methods=["get"], detail=False, permission_classes=[permissions.IsAuthenticated])
    def get_curtain_list(self, request, pk=None, link_id=None):
        cs = self.request.user.curtain.all()
        cs_json = CurtainSerializer(cs, many=True, context={"request": request})
        return Response(data=cs_json.data)

    def destroy(self, request, *args, **kwargs):
        curtain = self.get_object()
        print("Deleting", curtain)
        curtain.delete()
        if settings.CURTAIN_DEFAULT_USER_LINK_LIMIT != 0:
            total_count = self.request.user.curtain.count()
            self.request.user.extraproperties.curtain_link_limit_exceed = total_count >= settings.CURTAIN_DEFAULT_USER_LINK_LIMIT
        else:
            self.request.user.extraproperties.curtain_link_limit_exceed = False
        self.request.user.extraproperties.save()
        return Response(status=status.HTTP_204_NO_CONTENT)

class KinaseLibraryViewSet(FiltersMixin, viewsets.ModelViewSet):
    queryset = KinaseLibraryModel.objects.all()
    serializer_class = KinaseLibrarySerializer
    permission_classes = [permissions.IsAuthenticatedOrReadOnly,]
    filter_backends = [filters.OrderingFilter]
    ordering_fields = ("id", "entry")
    ordering = ("entry")
    filter_mappings = {
        "id": "id",
        "position": "position",
        "entry": "entry",
        "residue": "residue"
    }
    filter_validation_schema = kinase_library_query_schema


def update_section(section, data_array, model):
    section.clear()
    for ct in data_array:
        if "id" in ct:
            if ct["id"]:
                cell_type = model.objects.get(pk=ct["id"])
                section.add(cell_type)
            else:
                if "name" in ct:
                    cell_type = model.objects.filter(name__exact=ct["name"]).first()
                    if cell_type:
                        section.add(cell_type)
                #cell_type = model(**ct)
                #cell_type.save()
                #section.add(cell_type)
        else:
            if "name" in ct:
                cell_type = model.objects.filter(name__exact=ct["name"]).first()
                if cell_type:
                    section.add(cell_type)
                else:
                    cell_type = model(**ct)
                    cell_type.save()
                    section.add(cell_type)
            #cell_type = model(**ct)
            #cell_type.save()
            #section.add(cell_type)
