# Supplementary material for: CURTAIN—A unique web-based tool for exploration and sharing of MS-based proteomics data
Source: Proc Natl Acad Sci U S A. 2024 Feb 7;121(7):e2312676121. doi: 10.1073/pnas.2312676121 (PMC10873628; doi:10.1073/pnas.2312676121)
Supplement: Supplementary file 11 — Code S03 (ZIP) [file pnas.2312676121.sd10.zip › Alessi-Lab-celsusDjango-52f4c05/celsusdjango/asgi.py]

"""
ASGI config for celsusdjango project.

It exposes the ASGI callable as a module-level variable named ``application``.

For more information on this file, see
https://docs.djangoproject.com/en/4.1/howto/deployment/asgi/
"""

import os

from channels.auth import AuthMiddlewareStack
from channels.routing import ProtocolTypeRouter, URLRouter
from channels.security.websocket import AllowedHostsOriginValidator
from django.core.asgi import get_asgi_application

from celsusdjango.routing import websocket_urlpatterns

os.environ.setdefault('DJANGO_SETTINGS_MODULE', 'celsusdjango.settings')

application = ProtocolTypeRouter({
    "http": get_asgi_application(),
    "websocket": AllowedHostsOriginValidator(
        AuthMiddlewareStack(
            URLRouter(
                websocket_urlpatterns
            )
        )
    ),
})
