# Supplementary material for: CURTAIN—A unique web-based tool for exploration and sharing of MS-based proteomics data
Source: Proc Natl Acad Sci U S A. 2024 Feb 7;121(7):e2312676121. doi: 10.1073/pnas.2312676121 (PMC10873628; doi:10.1073/pnas.2312676121)
Supplement: Supplementary file 11 — Code S03 (ZIP) [file pnas.2312676121.sd10.zip › Alessi-Lab-celsusDjango-52f4c05/celsusdjango/consumers.py]

import json
from datetime import datetime

from channels.generic.websocket import AsyncWebsocketConsumer, AsyncJsonWebsocketConsumer


class CurtainConsumer(AsyncWebsocketConsumer):
    async def connect(self):
        self.session_id = self.scope['url_route']['kwargs']['session_id']
        self.personal_id = self.scope['url_route']['kwargs']['personal_id']
        await self.channel_layer.group_add(self.session_id, self.channel_name)
        await self.accept()

    async def disconnect(self, close_code):
        await self.channel_layer.group_discard(self.session_id, self.channel_name)
        pass

    async def receive(self, text_data, **kwargs):
        data = json.loads(text_data)
        print(self.session_id)
        await self.channel_layer.group_send(
            self.session_id,
            {
                'type': 'chat_message',
                'message': {
                    'message': data['message'],
                    'requestType': data['requestType'],
                    'senderName': data['senderName']
                }
            }
        )

    async def chat_message(self, event):
        data = event['message']
        await self.send(text_data=json.dumps({
            'message': data['message'],
            'senderID': self.personal_id,
            'senderName': data['senderName'],
            'requestType': data['requestType']
        }))


class JobConsumer(AsyncWebsocketConsumer):
    async def connect(self):
        self.session_id = self.scope['url_route']['kwargs']['session_id']
        self.personal_id = self.scope['url_route']['kwargs']['personal_id']
        await self.channel_layer.group_add(self.session_id, self.channel_name)
        await self.accept()

    async def disconnect(self, close_code):
        await self.channel_layer.group_discard(self.session_id, self.channel_name)
        pass

    async def receive(self, text_data, **kwargs):
        data = json.loads(text_data)

        await self.channel_layer.group_send(
            self.session_id,
            {
                'type': 'job_message',
                'message': {
                    'message': data['message'],
                    'requestType': data['requestType'],
                    'senderName': data['senderName']
                }
            }
        )

    async def job_message(self, event):
        data = event['message']
        if 'data' not in data:
            data['data'] = ""
        if 'time' not in data:
            data['time'] = str(datetime.now())
        await self.send(text_data=json.dumps({
            'message': data['message'],
            'data': data['data'],
            'senderName': data['senderName'],
            'requestType': data['requestType'],
            'time': data['time'],
            'operationId': data['operationId']
        }))
