# Supplementary material for: CURTAIN—A unique web-based tool for exploration and sharing of MS-based proteomics data
Source: Proc Natl Acad Sci U S A. 2024 Feb 7;121(7):e2312676121. doi: 10.1073/pnas.2312676121 (PMC10873628; doi:10.1073/pnas.2312676121)
Supplement: Supplementary file 11 — Code S03 (ZIP) [file pnas.2312676121.sd10.zip › Alessi-Lab-celsusDjango-52f4c05/celsusdjango/routing.py]

from django.urls import re_path

from celsusdjango.consumers import CurtainConsumer, JobConsumer

websocket_urlpatterns = [
    re_path(r'ws/curtain/(?P<session_id>\w+)/(?P<personal_id>\w+)/$', CurtainConsumer.as_asgi()),
    re_path(r'ws/job/(?P<session_id>\w+)/(?P<personal_id>\w+)/$', JobConsumer.as_asgi()),
]
