# Supplementary material for: CURTAIN—A unique web-based tool for exploration and sharing of MS-based proteomics data
Source: Proc Natl Acad Sci U S A. 2024 Feb 7;121(7):e2312676121. doi: 10.1073/pnas.2312676121 (PMC10873628; doi:10.1073/pnas.2312676121)
Supplement: Supplementary file 11 — Code S03 (ZIP) [file pnas.2312676121.sd10.zip › Alessi-Lab-celsusDjango-52f4c05/celsusdjango/wsgi.py]

"""
WSGI config for celsusdjango project.

It exposes the WSGI callable as a module-level variable named ``application``.

For more information on this file, see
https://docs.djangoproject.com/en/4.1/howto/deployment/wsgi/
"""

import os

from django.core.wsgi import get_wsgi_application

os.environ.setdefault('DJANGO_SETTINGS_MODULE', 'celsusdjango.settings')

application = get_wsgi_application()
