# Supplementary material for: CURTAIN—A unique web-based tool for exploration and sharing of MS-based proteomics data
Source: Proc Natl Acad Sci U S A. 2024 Feb 7;121(7):e2312676121. doi: 10.1073/pnas.2312676121 (PMC10873628; doi:10.1073/pnas.2312676121)
Supplement: Supplementary file 11 — Code S03 (ZIP) [file pnas.2312676121.sd10.zip › Alessi-Lab-celsusDjango-52f4c05/docker-compose-other.yml]

# curl -o /app/celsus/fixtures/diseases.json https://nextcloud1.muttsu.xyz/s/dBnT8tGxjneB4AR/download/diseases.json
# curl -o /app/celsus/fixtures/organisms.json https://nextcloud1.muttsu.xyz/s/saKLFYRj4RqXaDa/download/organisms.json
# docker exec celsusdjango-web-1 python manage.py migrate
# docker exec celsusdjango-web-1 python manage.py loaddata diseases.json
# docker exec celsusdjango-web-1 python manage.py loaddata organisms.json

version: "3.8"
services:
  db:
    image: postgres
    volumes:
      - ./data/db:/var/lib/postgresql/data
    env_file:
      - celsus.env
  web:
    build:
      context: .
      dockerfile: ./docker/Dockerfile
    command: python manage.py runserver 0.0.0.0:8000
    ports:
      - "8001:8000"
    env_file:
      - celsus.env

    depends_on:
      - db
    volumes:
      - ./data/db:/app/media
