# Supplementary material for: CURTAIN—A unique web-based tool for exploration and sharing of MS-based proteomics data
Source: Proc Natl Acad Sci U S A. 2024 Feb 7;121(7):e2312676121. doi: 10.1073/pnas.2312676121 (PMC10873628; doi:10.1073/pnas.2312676121)
Supplement: Supplementary file 11 — Code S03 (ZIP) [file pnas.2312676121.sd10.zip › Alessi-Lab-celsusDjango-52f4c05/docker/Dockerfile-djangorq]

FROM python:3.9.7-bullseye
ENV PYTHONDONTWRITEBYTECODE=1
ENV PYTHONUNBUFFERED=1

RUN curl https://www.postgresql.org/media/keys/ACCC4CF8.asc | gpg --dearmor | tee /etc/apt/trusted.gpg.d/apt.postgresql.org.gpg > /dev/null
RUN sh -c 'echo "deb http://apt.postgresql.org/pub/repos/apt bullseye-pgdg main" > /etc/apt/sources.list.d/pgdg.list'
RUN apt-key adv --keyserver keyserver.ubuntu.com --recv-keys 7FCC7D46ACCC4CF8
RUN apt-get update
RUN apt-get -y install postgresql-client-14
WORKDIR /app
RUN mkdir "/app/media"
RUN mkdir "/app/backup"
COPY . /app/

RUN pip install -r requirements.txt
CMD ["python", "manage.py",  "rqworker", "default"]
