# Supplementary material for: CURTAIN—A unique web-based tool for exploration and sharing of MS-based proteomics data
Source: Proc Natl Acad Sci U S A. 2024 Feb 7;121(7):e2312676121. doi: 10.1073/pnas.2312676121 (PMC10873628; doi:10.1073/pnas.2312676121)
Supplement: Supplementary file 11 — Code S03 (ZIP) [file pnas.2312676121.sd10.zip › Alessi-Lab-celsusDjango-52f4c05/manage.py]

#!/usr/bin/env python
"""Django's command-line utility for administrative tasks."""
import os
import sys


def main():
    """Run administrative tasks."""
    os.environ.setdefault('DJANGO_SETTINGS_MODULE', 'celsusdjango.settings')
    try:
        from django.core.management import execute_from_command_line
    except ImportError as exc:
        raise ImportError(
            "Couldn't import Django. Are you sure it's installed and "
            "available on your PYTHONPATH environment variable? Did you "
            "forget to activate a virtual environment?"
        ) from exc
    execute_from_command_line(sys.argv)


if __name__ == '__main__':
    main()
