# Supplementary material for: CURTAIN—A unique web-based tool for exploration and sharing of MS-based proteomics data
Source: Proc Natl Acad Sci U S A. 2024 Feb 7;121(7):e2312676121. doi: 10.1073/pnas.2312676121 (PMC10873628; doi:10.1073/pnas.2312676121)
Supplement: Supplementary file 11 — Code S03 (ZIP) [file pnas.2312676121.sd10.zip › Alessi-Lab-celsusDjango-52f4c05/oldmigrations/0006_author_project_alter_author_created_and_more.py]

# Generated by Django 4.1.1 on 2022-10-10 13:14

from django.db import migrations, models
import django.db.models.deletion
import django.utils.timezone


class Migration(migrations.Migration):

    dependencies = [
        ('celsus', '0005_alter_organism_created'),
    ]

    operations = [
        migrations.AddField(
            model_name='author',
            name='project',
            field=models.ForeignKey(blank=True, null=True, on_delete=django.db.models.deletion.RESTRICT, related_name='authors', to='celsus.project'),
        ),
        migrations.AlterField(
            model_name='author',
            name='created',
            field=models.DateTimeField(default=django.utils.timezone.now, editable=False),
        ),
        migrations.AlterField(
            model_name='celltype',
            name='created',
            field=models.DateTimeField(default=django.utils.timezone.now, editable=False),
        ),
        migrations.AlterField(
            model_name='curtain',
            name='created',
            field=models.DateTimeField(default=django.utils.timezone.now, editable=False),
        ),
        migrations.AlterField(
            model_name='differentialanalysisdata',
            name='created',
            field=models.DateTimeField(default=django.utils.timezone.now, editable=False),
        ),
        migrations.AlterField(
            model_name='differentialsamplecolumn',
            name='created',
            field=models.DateTimeField(default=django.utils.timezone.now, editable=False),
        ),
        migrations.AlterField(
            model_name='disease',
            name='created',
            field=models.DateTimeField(default=django.utils.timezone.now, editable=False),
        ),
        migrations.AlterField(
            model_name='experimenttype',
            name='created',
            field=models.DateTimeField(default=django.utils.timezone.now, editable=False),
        ),
        migrations.AlterField(
            model_name='file',
            name='created',
            field=models.DateTimeField(default=django.utils.timezone.now, editable=False),
        ),
        migrations.AlterField(
            model_name='instrument',
            name='created',
            field=models.DateTimeField(default=django.utils.timezone.now, editable=False),
        ),
        migrations.AlterField(
            model_name='keyword',
            name='created',
            field=models.DateTimeField(default=django.utils.timezone.now, editable=False),
        ),
        migrations.AlterField(
            model_name='organismpart',
            name='created',
            field=models.DateTimeField(default=django.utils.timezone.now, editable=False),
        ),
        migrations.AlterField(
            model_name='otherpersonnel',
            name='created',
            field=models.DateTimeField(default=django.utils.timezone.now, editable=False),
        ),
        migrations.AlterField(
            model_name='project',
            name='created',
            field=models.DateTimeField(default=django.utils.timezone.now, editable=False),
        ),
        migrations.AlterField(
            model_name='quantificationmethod',
            name='created',
            field=models.DateTimeField(default=django.utils.timezone.now, editable=False),
        ),
        migrations.AlterField(
            model_name='rawdata',
            name='created',
            field=models.DateTimeField(default=django.utils.timezone.now, editable=False),
        ),
        migrations.AlterField(
            model_name='rawsamplecolumn',
            name='created',
            field=models.DateTimeField(default=django.utils.timezone.now, editable=False),
        ),
        migrations.AlterField(
            model_name='sampleannotation',
            name='created',
            field=models.DateTimeField(default=django.utils.timezone.now, editable=False),
        ),
        migrations.AlterField(
            model_name='tissuetype',
            name='created',
            field=models.DateTimeField(default=django.utils.timezone.now, editable=False),
        ),
        migrations.CreateModel(
            name='FirstAuthor',
            fields=[
                ('created', models.DateTimeField(default=django.utils.timezone.now, editable=False)),
                ('author', models.OneToOneField(on_delete=django.db.models.deletion.CASCADE, primary_key=True, serialize=False, to='celsus.author')),
                ('project', models.ForeignKey(blank=True, null=True, on_delete=django.db.models.deletion.RESTRICT, related_name='first_authors', to='celsus.project')),
            ],
        ),
        migrations.CreateModel(
            name='Collaborator',
            fields=[
                ('id', models.BigAutoField(auto_created=True, primary_key=True, serialize=False, verbose_name='ID')),
                ('created', models.DateTimeField(default=django.utils.timezone.now, editable=False)),
                ('name', models.TextField()),
                ('email', models.EmailField(max_length=254)),
                ('project', models.ForeignKey(blank=True, null=True, on_delete=django.db.models.deletion.RESTRICT, related_name='collaborators', to='celsus.project')),
            ],
        ),
    ]
