# Supplementary material for: CURTAIN—A unique web-based tool for exploration and sharing of MS-based proteomics data
Source: Proc Natl Acad Sci U S A. 2024 Feb 7;121(7):e2312676121. doi: 10.1073/pnas.2312676121 (PMC10873628; doi:10.1073/pnas.2312676121)
Supplement: Supplementary file 11 — Code S03 (ZIP) [file pnas.2312676121.sd10.zip › Alessi-Lab-celsusDjango-52f4c05/oldmigrations/0007_remove_differentialanalysisdata_comparison_and_more.py]

# Generated by Django 4.1.1 on 2022-10-18 10:09

from django.db import migrations, models


class Migration(migrations.Migration):

    dependencies = [
        ('celsus', '0006_author_project_alter_author_created_and_more'),
    ]

    operations = [
        migrations.RemoveField(
            model_name='differentialanalysisdata',
            name='comparison',
        ),
        migrations.AddField(
            model_name='differentialsamplecolumn',
            name='comparison_name',
            field=models.TextField(default=''),
        ),
        migrations.AlterField(
            model_name='differentialsamplecolumn',
            name='column_type',
            field=models.CharField(choices=[('P', 'P-value'), ('FC', 'Fold Change')], default='P', max_length=2),
        ),
    ]
