# Supplementary material for: CURTAIN—A unique web-based tool for exploration and sharing of MS-based proteomics data
Source: Proc Natl Acad Sci U S A. 2024 Feb 7;121(7):e2312676121. doi: 10.1073/pnas.2312676121 (PMC10873628; doi:10.1073/pnas.2312676121)
Supplement: Supplementary file 11 — Code S03 (ZIP) [file pnas.2312676121.sd10.zip › Alessi-Lab-celsusDjango-52f4c05/oldmigrations/0020_alter_differentialanalysisdata_comparison_and_more.py]

# Generated by Django 4.1.1 on 2022-11-04 09:29

from django.db import migrations, models
import django.db.models.deletion


class Migration(migrations.Migration):

    dependencies = [
        ('celsus', '0019_alter_file_file'),
    ]

    operations = [
        migrations.AlterField(
            model_name='differentialanalysisdata',
            name='comparison',
            field=models.ForeignKey(blank=True, null=True, on_delete=django.db.models.deletion.CASCADE, related_name='differential_analysis_datas', to='celsus.comparison'),
        ),
        migrations.AlterField(
            model_name='rawdata',
            name='raw_sample_column',
            field=models.ForeignKey(blank=True, null=True, on_delete=django.db.models.deletion.CASCADE, to='celsus.rawsamplecolumn'),
        ),
    ]
