# Supplementary material for: CURTAIN—A unique web-based tool for exploration and sharing of MS-based proteomics data
Source: Proc Natl Acad Sci U S A. 2024 Feb 7;121(7):e2312676121. doi: 10.1073/pnas.2312676121 (PMC10873628; doi:10.1073/pnas.2312676121)
Supplement: Supplementary file 11 — Code S03 (ZIP) [file pnas.2312676121.sd10.zip › Alessi-Lab-celsusDjango-52f4c05/oldmigrations/0026_project_owners.py]

# Generated by Django 4.1.1 on 2022-11-11 10:01

from django.conf import settings
from django.db import migrations, models


class Migration(migrations.Migration):

    dependencies = [
        migrations.swappable_dependency(settings.AUTH_USER_MODEL),
        ('celsus', '0025_labgroup_project_lab_group'),
    ]

    operations = [
        migrations.AddField(
            model_name='project',
            name='owners',
            field=models.ManyToManyField(related_name='owners', to=settings.AUTH_USER_MODEL),
        ),
    ]
