# Supplementary material for: CURTAIN—A unique web-based tool for exploration and sharing of MS-based proteomics data
Source: Proc Natl Acad Sci U S A. 2024 Feb 7;121(7):e2312676121. doi: 10.1073/pnas.2312676121 (PMC10873628; doi:10.1073/pnas.2312676121)
Supplement: Supplementary file 11 — Code S03 (ZIP) [file pnas.2312676121.sd10.zip › Alessi-Lab-celsusDjango-52f4c05/oldmigrations/0031_curtain_file.py]

# Generated by Django 4.1.1 on 2022-11-22 10:33

from django.db import migrations, models


class Migration(migrations.Migration):

    dependencies = [
        ('celsus', '0030_alter_project_associated_authors_and_more'),
    ]

    operations = [
        migrations.AddField(
            model_name='curtain',
            name='file',
            field=models.FileField(default='', upload_to='media/files/curtain_upload/'),
            preserve_default=False,
        ),
    ]
