# Supplementary material for: CURTAIN—A unique web-based tool for exploration and sharing of MS-based proteomics data
Source: Proc Natl Acad Sci U S A. 2024 Feb 7;121(7):e2312676121. doi: 10.1073/pnas.2312676121 (PMC10873628; doi:10.1073/pnas.2312676121)
Supplement: Supplementary file 11 — Code S03 (ZIP) [file pnas.2312676121.sd10.zip › Alessi-Lab-celsusDjango-52f4c05/oldmigrations/0036_genenamemap_primary_uniprot_record.py]

# Generated by Django 4.1.1 on 2022-12-01 10:37

from django.db import migrations, models
import django.db.models.deletion


class Migration(migrations.Migration):

    dependencies = [
        ('celsus', '0035_remove_genenamemap_uniprot_record_and_more'),
    ]

    operations = [
        migrations.AddField(
            model_name='genenamemap',
            name='primary_uniprot_record',
            field=models.ForeignKey(blank=True, null=True, on_delete=django.db.models.deletion.RESTRICT, related_name='gene_map_primary', to='celsus.uniprotrecord'),
        ),
    ]
