# Supplementary material for: CURTAIN—A unique web-based tool for exploration and sharing of MS-based proteomics data
Source: Proc Natl Acad Sci U S A. 2024 Feb 7;121(7):e2312676121. doi: 10.1073/pnas.2312676121 (PMC10873628; doi:10.1073/pnas.2312676121)
Supplement: Supplementary file 11 — Code S03 (ZIP) [file pnas.2312676121.sd10.zip › Alessi-Lab-celsusDjango-52f4c05/oldmigrations/0044_socialplatform.py]

# Generated by Django 4.1.1 on 2022-12-19 15:47

from django.conf import settings
from django.db import migrations, models


class Migration(migrations.Migration):

    dependencies = [
        migrations.swappable_dependency(settings.AUTH_USER_MODEL),
        ('celsus', '0043_curtain_description'),
    ]

    operations = [
        migrations.CreateModel(
            name='SocialPlatform',
            fields=[
                ('id', models.BigAutoField(auto_created=True, primary_key=True, serialize=False, verbose_name='ID')),
                ('name', models.TextField()),
                ('user', models.ManyToManyField(related_name='social_platform', to=settings.AUTH_USER_MODEL)),
            ],
        ),
    ]
