# Supplementary material for: CURTAIN—A unique web-based tool for exploration and sharing of MS-based proteomics data
Source: Proc Natl Acad Sci U S A. 2024 Feb 7;121(7):e2312676121. doi: 10.1073/pnas.2312676121 (PMC10873628; doi:10.1073/pnas.2312676121)
Supplement: Supplementary file 11 — Code S03 (ZIP) [file pnas.2312676121.sd10.zip › Alessi-Lab-celsusDjango-52f4c05/oldmigrations/0046_extraproperties.py]

# Generated by Django 4.1.1 on 2023-01-02 11:33

from django.conf import settings
from django.db import migrations, models
import django.db.models.deletion


class Migration(migrations.Migration):

    dependencies = [
        ('auth', '0012_alter_user_first_name_max_length'),
        ('celsus', '0045_curtain_curtain_type'),
    ]

    operations = [
        migrations.CreateModel(
            name='ExtraProperties',
            fields=[
                ('user', models.OneToOneField(on_delete=django.db.models.deletion.CASCADE, primary_key=True, serialize=False, to=settings.AUTH_USER_MODEL)),
                ('curtain_link_limits', models.IntegerField(default=0)),
            ],
        ),
    ]
