# Supplementary material for: CURTAIN—A unique web-based tool for exploration and sharing of MS-based proteomics data
Source: Proc Natl Acad Sci U S A. 2024 Feb 7;121(7):e2312676121. doi: 10.1073/pnas.2312676121 (PMC10873628; doi:10.1073/pnas.2312676121)
Supplement: Supplementary file 11 — Code S03 (ZIP) [file pnas.2312676121.sd10.zip › Alessi-Lab-celsusDjango-52f4c05/oldmigrations/0054_datafilterlist.py]

# Generated by Django 4.1.5 on 2023-02-17 11:54

from django.db import migrations, models


class Migration(migrations.Migration):

    dependencies = [
        ('celsus', '0053_alter_collaborator_project_alter_curtain_project_and_more'),
    ]

    operations = [
        migrations.CreateModel(
            name='DataFilterList',
            fields=[
                ('id', models.BigAutoField(auto_created=True, primary_key=True, serialize=False, verbose_name='ID')),
                ('name', models.TextField()),
                ('data', models.TextField()),
            ],
        ),
    ]
