# Supplementary material for: CURTAIN—A unique web-based tool for exploration and sharing of MS-based proteomics data
Source: Proc Natl Acad Sci U S A. 2024 Feb 7;121(7):e2312676121. doi: 10.1073/pnas.2312676121 (PMC10873628; doi:10.1073/pnas.2312676121)
Supplement: Supplementary file 11 — Code S03 (ZIP) [file pnas.2312676121.sd10.zip › Alessi-Lab-celsusDjango-52f4c05/oldmigrations/0057_datafilterlist_category.py]

# Generated by Django 4.2.2 on 2023-06-27 10:14

from django.db import migrations, models


class Migration(migrations.Migration):

    dependencies = [
        ('celsus', '0056_alter_curtain_curtain_type'),
    ]

    operations = [
        migrations.AddField(
            model_name='datafilterlist',
            name='category',
            field=models.TextField(default=''),
            preserve_default=False,
        ),
    ]
