# Supplementary material for: CURTAIN—A unique web-based tool for exploration and sharing of MS-based proteomics data
Source: Proc Natl Acad Sci U S A. 2024 Feb 7;121(7):e2312676121. doi: 10.1073/pnas.2312676121 (PMC10873628; doi:10.1073/pnas.2312676121)
Supplement: Supplementary file 11 — Code S03 (ZIP) [file pnas.2312676121.sd10.zip › Alessi-Lab-celsusDjango-52f4c05/poetry.lock]

# This file is automatically @generated by Poetry 1.5.0 and should not be changed by hand.

[[package]]
name = "aiohttp"
version = "3.8.4"
description = "Async http client/server framework (asyncio)"
optional = false
python-versions = ">=3.6"
files = [
    {file = "aiohttp-3.8.4-cp310-cp310-macosx_10_9_universal2.whl", hash = "sha256:5ce45967538fb747370308d3145aa68a074bdecb4f3a300869590f725ced69c1"},
    {file = "aiohttp-3.8.4-cp310-cp310-macosx_10_9_x86_64.whl", hash = "sha256:b744c33b6f14ca26b7544e8d8aadff6b765a80ad6164fb1a430bbadd593dfb1a"},
    {file = "aiohttp-3.8.4-cp310-cp310-macosx_11_0_arm64.whl", hash = "sha256:1a45865451439eb320784918617ba54b7a377e3501fb70402ab84d38c2cd891b"},
    {file = "aiohttp-3.8.4-cp310-cp310-manylinux_2_17_aarch64.manylinux2014_aarch64.whl", hash = "sha256:a86d42d7cba1cec432d47ab13b6637bee393a10f664c425ea7b305d1301ca1a3"},
    {file = "aiohttp-3.8.4-cp310-cp310-manylinux_2_17_ppc64le.manylinux2014_ppc64le.whl", hash = "sha256:ee3c36df21b5714d49fc4580247947aa64bcbe2939d1b77b4c8dcb8f6c9faecc"},
    {file = "aiohttp-3.8.4-cp310-cp310-manylinux_2_17_s390x.manylinux2014_s390x.whl", hash = "sha256:176a64b24c0935869d5bbc4c96e82f89f643bcdf08ec947701b9dbb3c956b7dd"},
    {file = "aiohttp-3.8.4-cp310-cp310-manylinux_2_17_x86_64.manylinux2014_x86_64.whl", hash = "sha256:c844fd628851c0bc309f3c801b3a3d58ce430b2ce5b359cd918a5a76d0b20cb5"},
    {file = "aiohttp-3.8.4-cp310-cp310-manylinux_2_5_i686.manylinux1_i686.manylinux_2_17_i686.manylinux2014_i686.whl", hash = "sha256:5393fb786a9e23e4799fec788e7e735de18052f83682ce2dfcabaf1c00c2c08e"},
    {file = "aiohttp-3.8.4-cp310-cp310-musllinux_1_1_aarch64.whl", hash = "sha256:e4b09863aae0dc965c3ef36500d891a3ff495a2ea9ae9171e4519963c12ceefd"},
    {file = "aiohttp-3.8.4-cp310-cp310-musllinux_1_1_i686.whl", hash = "sha256:adfbc22e87365a6e564c804c58fc44ff7727deea782d175c33602737b7feadb6"},
    {file = "aiohttp-3.8.4-cp310-cp310-musllinux_1_1_ppc64le.whl", hash = "sha256:147ae376f14b55f4f3c2b118b95be50a369b89b38a971e80a17c3fd623f280c9"},
    {file = "aiohttp-3.8.4-cp310-cp310-musllinux_1_1_s390x.whl", hash = "sha256:eafb3e874816ebe2a92f5e155f17260034c8c341dad1df25672fb710627c6949"},
    {file = "aiohttp-3.8.4-cp310-cp310-musllinux_1_1_x86_64.whl", hash = "sha256:c6cc15d58053c76eacac5fa9152d7d84b8d67b3fde92709195cb984cfb3475ea"},
    {file = "aiohttp-3.8.4-cp310-cp310-win32.whl", hash = "sha256:59f029a5f6e2d679296db7bee982bb3d20c088e52a2977e3175faf31d6fb75d1"},
    {file = "aiohttp-3.8.4-cp310-cp310-win_amd64.whl", hash = "sha256:fe7ba4a51f33ab275515f66b0a236bcde4fb5561498fe8f898d4e549b2e4509f"},
    {file = "aiohttp-3.8.4-cp311-cp311-macosx_10_9_universal2.whl", hash = "sha256:3d8ef1a630519a26d6760bc695842579cb09e373c5f227a21b67dc3eb16cfea4"},
    {file = "aiohttp-3.8.4-cp311-cp311-macosx_10_9_x86_64.whl", hash = "sha256:5b3f2e06a512e94722886c0827bee9807c86a9f698fac6b3aee841fab49bbfb4"},
    {file = "aiohttp-3.8.4-cp311-cp311-macosx_11_0_arm64.whl", hash = "sha256:3a80464982d41b1fbfe3154e440ba4904b71c1a53e9cd584098cd41efdb188ef"},
    {file = "aiohttp-3.8.4-cp311-cp311-manylinux_2_17_aarch64.manylinux2014_aarch64.whl", hash = "sha256:8b631e26df63e52f7cce0cce6507b7a7f1bc9b0c501fcde69742130b32e8782f"},
    {file = "aiohttp-3.8.4-cp311-cp311-manylinux_2_17_ppc64le.manylinux2014_ppc64le.whl", hash = "sha256:3f43255086fe25e36fd5ed8f2ee47477408a73ef00e804cb2b5cba4bf2ac7f5e"},
    {file = "aiohttp-3.8.4-cp311-cp311-manylinux_2_17_s390x.manylinux2014_s390x.whl", hash = "sha256:4d347a172f866cd1d93126d9b239fcbe682acb39b48ee0873c73c933dd23bd0f"},
    {file = "aiohttp-3.8.4-cp311-cp311-manylinux_2_17_x86_64.manylinux2014_x86_64.whl", hash = "sha256:a3fec6a4cb5551721cdd70473eb009d90935b4063acc5f40905d40ecfea23e05"},
    {file = "aiohttp-3.8.4-cp311-cp311-manylinux_2_5_i686.manylinux1_i686.manylinux_2_17_i686.manylinux2014_i686.whl", hash = "sha256:80a37fe8f7c1e6ce8f2d9c411676e4bc633a8462844e38f46156d07a7d401654"},
    {file = "aiohttp-3.8.4-cp311-cp311-musllinux_1_1_aarch64.whl", hash = "sha256:d1e6a862b76f34395a985b3cd39a0d949ca80a70b6ebdea37d3ab39ceea6698a"},
    {file = "aiohttp-3.8.4-cp311-cp311-musllinux_1_1_i686.whl", hash = "sha256:cd468460eefef601ece4428d3cf4562459157c0f6523db89365202c31b6daebb"},
    {file = "aiohttp-3.8.4-cp311-cp311-musllinux_1_1_ppc64le.whl", hash = "sha256:618c901dd3aad4ace71dfa0f5e82e88b46ef57e3239fc7027773cb6d4ed53531"},
    {file = "aiohttp-3.8.4-cp311-cp311-musllinux_1_1_s390x.whl", hash = "sha256:652b1bff4f15f6287550b4670546a2947f2a4575b6c6dff7760eafb22eacbf0b"},
    {file = "aiohttp-3.8.4-cp311-cp311-musllinux_1_1_x86_64.whl", hash = "sha256:80575ba9377c5171407a06d0196b2310b679dc752d02a1fcaa2bc20b235dbf24"},
    {file = "aiohttp-3.8.4-cp311-cp311-win32.whl", hash = "sha256:bbcf1a76cf6f6dacf2c7f4d2ebd411438c275faa1dc0c68e46eb84eebd05dd7d"},
    {file = "aiohttp-3.8.4-cp311-cp311-win_amd64.whl", hash = "sha256:6e74dd54f7239fcffe07913ff8b964e28b712f09846e20de78676ce2a3dc0bfc"},
    {file = "aiohttp-3.8.4-cp36-cp36m-macosx_10_9_x86_64.whl", hash = "sha256:880e15bb6dad90549b43f796b391cfffd7af373f4646784795e20d92606b7a51"},
    {file = "aiohttp-3.8.4-cp36-cp36m-manylinux_2_17_aarch64.manylinux2014_aarch64.whl", hash = "sha256:bb96fa6b56bb536c42d6a4a87dfca570ff8e52de2d63cabebfd6fb67049c34b6"},
    {file = "aiohttp-3.8.4-cp36-cp36m-manylinux_2_17_ppc64le.manylinux2014_ppc64le.whl", hash = "sha256:4a6cadebe132e90cefa77e45f2d2f1a4b2ce5c6b1bfc1656c1ddafcfe4ba8131"},
    {file = "aiohttp-3.8.4-cp36-cp36m-manylinux_2_17_s390x.manylinux2014_s390x.whl", hash = "sha256:f352b62b45dff37b55ddd7b9c0c8672c4dd2eb9c0f9c11d395075a84e2c40f75"},
    {file = "aiohttp-3.8.4-cp36-cp36m-manylinux_2_17_x86_64.manylinux2014_x86_64.whl", hash = "sha256:7ab43061a0c81198d88f39aaf90dae9a7744620978f7ef3e3708339b8ed2ef01"},
    {file = "aiohttp-3.8.4-cp36-cp36m-manylinux_2_5_i686.manylinux1_i686.manylinux_2_17_i686.manylinux2014_i686.whl", hash = "sha256:c9cb1565a7ad52e096a6988e2ee0397f72fe056dadf75d17fa6b5aebaea05622"},
    {file = "aiohttp-3.8.4-cp36-cp36m-musllinux_1_1_aarch64.whl", hash = "sha256:1b3ea7edd2d24538959c1c1abf97c744d879d4e541d38305f9bd7d9b10c9ec41"},
    {file = "aiohttp-3.8.4-cp36-cp36m-musllinux_1_1_i686.whl", hash = "sha256:7c7837fe8037e96b6dd5cfcf47263c1620a9d332a87ec06a6ca4564e56bd0f36"},
    {file = "aiohttp-3.8.4-cp36-cp36m-musllinux_1_1_ppc64le.whl", hash = "sha256:3b90467ebc3d9fa5b0f9b6489dfb2c304a1db7b9946fa92aa76a831b9d587e99"},
    {file = "aiohttp-3.8.4-cp36-cp36m-musllinux_1_1_s390x.whl", hash = "sha256:cab9401de3ea52b4b4c6971db5fb5c999bd4260898af972bf23de1c6b5dd9d71"},
    {file = "aiohttp-3.8.4-cp36-cp36m-musllinux_1_1_x86_64.whl", hash = "sha256:d1f9282c5f2b5e241034a009779e7b2a1aa045f667ff521e7948ea9b56e0c5ff"},
    {file = "aiohttp-3.8.4-cp36-cp36m-win32.whl", hash = "sha256:5e14f25765a578a0a634d5f0cd1e2c3f53964553a00347998dfdf96b8137f777"},
    {file = "aiohttp-3.8.4-cp36-cp36m-win_amd64.whl", hash = "sha256:4c745b109057e7e5f1848c689ee4fb3a016c8d4d92da52b312f8a509f83aa05e"},
    {file = "aiohttp-3.8.4-cp37-cp37m-macosx_10_9_x86_64.whl", hash = "sha256:aede4df4eeb926c8fa70de46c340a1bc2c6079e1c40ccf7b0eae1313ffd33519"},
    {file = "aiohttp-3.8.4-cp37-cp37m-manylinux_2_17_aarch64.manylinux2014_aarch64.whl", hash = "sha256:4ddaae3f3d32fc2cb4c53fab020b69a05c8ab1f02e0e59665c6f7a0d3a5be54f"},
    {file = "aiohttp-3.8.4-cp37-cp37m-manylinux_2_17_ppc64le.manylinux2014_ppc64le.whl", hash = "sha256:c4eb3b82ca349cf6fadcdc7abcc8b3a50ab74a62e9113ab7a8ebc268aad35bb9"},
    {file = "aiohttp-3.8.4-cp37-cp37m-manylinux_2_17_s390x.manylinux2014_s390x.whl", hash = "sha256:9bcb89336efa095ea21b30f9e686763f2be4478f1b0a616969551982c4ee4c3b"},
    {file = "aiohttp-3.8.4-cp37-cp37m-manylinux_2_17_x86_64.manylinux2014_x86_64.whl", hash = "sha256:6c08e8ed6fa3d477e501ec9db169bfac8140e830aa372d77e4a43084d8dd91ab"},
    {file = "aiohttp-3.8.4-cp37-cp37m-manylinux_2_5_i686.manylinux1_i686.manylinux_2_17_i686.manylinux2014_i686.whl", hash = "sha256:c6cd05ea06daca6ad6a4ca3ba7fe7dc5b5de063ff4daec6170ec0f9979f6c332"},
    {file = "aiohttp-3.8.4-cp37-cp37m-musllinux_1_1_aarch64.whl", hash = "sha256:b7a00a9ed8d6e725b55ef98b1b35c88013245f35f68b1b12c5cd4100dddac333"},
    {file = "aiohttp-3.8.4-cp37-cp37m-musllinux_1_1_i686.whl", hash = "sha256:de04b491d0e5007ee1b63a309956eaed959a49f5bb4e84b26c8f5d49de140fa9"},
    {file = "aiohttp-3.8.4-cp37-cp37m-musllinux_1_1_ppc64le.whl", hash = "sha256:40653609b3bf50611356e6b6554e3a331f6879fa7116f3959b20e3528783e699"},
    {file = "aiohttp-3.8.4-cp37-cp37m-musllinux_1_1_s390x.whl", hash = "sha256:dbf3a08a06b3f433013c143ebd72c15cac33d2914b8ea4bea7ac2c23578815d6"},
    {file = "aiohttp-3.8.4-cp37-cp37m-musllinux_1_1_x86_64.whl", hash = "sha256:854f422ac44af92bfe172d8e73229c270dc09b96535e8a548f99c84f82dde241"},
    {file = "aiohttp-3.8.4-cp37-cp37m-win32.whl", hash = "sha256:aeb29c84bb53a84b1a81c6c09d24cf33bb8432cc5c39979021cc0f98c1292a1a"},
    {file = "aiohttp-3.8.4-cp37-cp37m-win_amd64.whl", hash = "sha256:db3fc6120bce9f446d13b1b834ea5b15341ca9ff3f335e4a951a6ead31105480"},
    {file = "aiohttp-3.8.4-cp38-cp38-macosx_10_9_universal2.whl", hash = "sha256:fabb87dd8850ef0f7fe2b366d44b77d7e6fa2ea87861ab3844da99291e81e60f"},
    {file = "aiohttp-3.8.4-cp38-cp38-macosx_10_9_x86_64.whl", hash = "sha256:91f6d540163f90bbaef9387e65f18f73ffd7c79f5225ac3d3f61df7b0d01ad15"},
    {file = "aiohttp-3.8.4-cp38-cp38-macosx_11_0_arm64.whl", hash = "sha256:d265f09a75a79a788237d7f9054f929ced2e69eb0bb79de3798c468d8a90f945"},
    {file = "aiohttp-3.8.4-cp38-cp38-manylinux_2_17_aarch64.manylinux2014_aarch64.whl", hash = "sha256:3d89efa095ca7d442a6d0cbc755f9e08190ba40069b235c9886a8763b03785da"},
    {file = "aiohttp-3.8.4-cp38-cp38-manylinux_2_17_ppc64le.manylinux2014_ppc64le.whl", hash = "sha256:4dac314662f4e2aa5009977b652d9b8db7121b46c38f2073bfeed9f4049732cd"},
    {file = "aiohttp-3.8.4-cp38-cp38-manylinux_2_17_s390x.manylinux2014_s390x.whl", hash = "sha256:fe11310ae1e4cd560035598c3f29d86cef39a83d244c7466f95c27ae04850f10"},
    {file = "aiohttp-3.8.4-cp38-cp38-manylinux_2_17_x86_64.manylinux2014_x86_64.whl", hash = "sha256:6ddb2a2026c3f6a68c3998a6c47ab6795e4127315d2e35a09997da21865757f8"},
    {file = "aiohttp-3.8.4-cp38-cp38-manylinux_2_5_i686.manylinux1_i686.manylinux_2_17_i686.manylinux2014_i686.whl", hash = "sha256:e75b89ac3bd27d2d043b234aa7b734c38ba1b0e43f07787130a0ecac1e12228a"},
    {file = "aiohttp-3.8.4-cp38-cp38-musllinux_1_1_aarch64.whl", hash = "sha256:6e601588f2b502c93c30cd5a45bfc665faaf37bbe835b7cfd461753068232074"},
    {file = "aiohttp-3.8.4-cp38-cp38-musllinux_1_1_i686.whl", hash = "sha256:a5d794d1ae64e7753e405ba58e08fcfa73e3fad93ef9b7e31112ef3c9a0efb52"},
    {file = "aiohttp-3.8.4-cp38-cp38-musllinux_1_1_ppc64le.whl", hash = "sha256:a1f4689c9a1462f3df0a1f7e797791cd6b124ddbee2b570d34e7f38ade0e2c71"},
    {file = "aiohttp-3.8.4-cp38-cp38-musllinux_1_1_s390x.whl", hash = "sha256:3032dcb1c35bc330134a5b8a5d4f68c1a87252dfc6e1262c65a7e30e62298275"},
    {file = "aiohttp-3.8.4-cp38-cp38-musllinux_1_1_x86_64.whl", hash = "sha256:8189c56eb0ddbb95bfadb8f60ea1b22fcfa659396ea36f6adcc521213cd7b44d"},
    {file = "aiohttp-3.8.4-cp38-cp38-win32.whl", hash = "sha256:33587f26dcee66efb2fff3c177547bd0449ab7edf1b73a7f5dea1e38609a0c54"},
    {file = "aiohttp-3.8.4-cp38-cp38-win_amd64.whl", hash = "sha256:e595432ac259af2d4630008bf638873d69346372d38255774c0e286951e8b79f"},
    {file = "aiohttp-3.8.4-cp39-cp39-macosx_10_9_universal2.whl", hash = "sha256:5a7bdf9e57126dc345b683c3632e8ba317c31d2a41acd5800c10640387d193ed"},
    {file = "aiohttp-3.8.4-cp39-cp39-macosx_10_9_x86_64.whl", hash = "sha256:22f6eab15b6db242499a16de87939a342f5a950ad0abaf1532038e2ce7d31567"},
    {file = "aiohttp-3.8.4-cp39-cp39-macosx_11_0_arm64.whl", hash = "sha256:7235604476a76ef249bd64cb8274ed24ccf6995c4a8b51a237005ee7a57e8643"},
    {file = "aiohttp-3.8.4-cp39-cp39-manylinux_2_17_aarch64.manylinux2014_aarch64.whl", hash = "sha256:ea9eb976ffdd79d0e893869cfe179a8f60f152d42cb64622fca418cd9b18dc2a"},
    {file = "aiohttp-3.8.4-cp39-cp39-manylinux_2_17_ppc64le.manylinux2014_ppc64le.whl", hash = "sha256:92c0cea74a2a81c4c76b62ea1cac163ecb20fb3ba3a75c909b9fa71b4ad493cf"},
    {file = "aiohttp-3.8.4-cp39-cp39-manylinux_2_17_s390x.manylinux2014_s390x.whl", hash = "sha256:493f5bc2f8307286b7799c6d899d388bbaa7dfa6c4caf4f97ef7521b9cb13719"},
    {file = "aiohttp-3.8.4-cp39-cp39-manylinux_2_17_x86_64.manylinux2014_x86_64.whl", hash = "sha256:0a63f03189a6fa7c900226e3ef5ba4d3bd047e18f445e69adbd65af433add5a2"},
    {file = "aiohttp-3.8.4-cp39-cp39-manylinux_2_5_i686.manylinux1_i686.manylinux_2_17_i686.manylinux2014_i686.whl", hash = "sha256:10c8cefcff98fd9168cdd86c4da8b84baaa90bf2da2269c6161984e6737bf23e"},
    {file = "aiohttp-3.8.4-cp39-cp39-musllinux_1_1_aarch64.whl", hash = "sha256:bca5f24726e2919de94f047739d0a4fc01372801a3672708260546aa2601bf57"},
    {file = "aiohttp-3.8.4-cp39-cp39-musllinux_1_1_i686.whl", hash = "sha256:03baa76b730e4e15a45f81dfe29a8d910314143414e528737f8589ec60cf7391"},
    {file = "aiohttp-3.8.4-cp39-cp39-musllinux_1_1_ppc64le.whl", hash = "sha256:8c29c77cc57e40f84acef9bfb904373a4e89a4e8b74e71aa8075c021ec9078c2"},
    {file = "aiohttp-3.8.4-cp39-cp39-musllinux_1_1_s390x.whl", hash = "sha256:03543dcf98a6619254b409be2d22b51f21ec66272be4ebda7b04e6412e4b2e14"},
    {file = "aiohttp-3.8.4-cp39-cp39-musllinux_1_1_x86_64.whl", hash = "sha256:17b79c2963db82086229012cff93ea55196ed31f6493bb1ccd2c62f1724324e4"},
    {file = "aiohttp-3.8.4-cp39-cp39-win32.whl", hash = "sha256:34ce9f93a4a68d1272d26030655dd1b58ff727b3ed2a33d80ec433561b03d67a"},
    {file = "aiohttp-3.8.4-cp39-cp39-win_amd64.whl", hash = "sha256:41a86a69bb63bb2fc3dc9ad5ea9f10f1c9c8e282b471931be0268ddd09430b04"},
    {file = "aiohttp-3.8.4.tar.gz", hash = "sha256:bf2e1a9162c1e441bf805a1fd166e249d574ca04e03b34f97e2928769e91ab5c"},
]

[package.dependencies]
aiosignal = ">=1.1.2"
async-timeout = ">=4.0.0a3,<5.0"
attrs = ">=17.3.0"
charset-normalizer = ">=2.0,<4.0"
frozenlist = ">=1.1.1"
multidict = ">=4.5,<7.0"
yarl = ">=1.0,<2.0"

[package.extras]
speedups = ["Brotli", "aiodns", "cchardet"]

[[package]]
name = "aiosignal"
version = "1.3.1"
description = "aiosignal: a list of registered asynchronous callbacks"
optional = false
python-versions = ">=3.7"
files = [
    {file = "aiosignal-1.3.1-py3-none-any.whl", hash = "sha256:f8376fb07dd1e86a584e4fcdec80b36b7f81aac666ebc724e2c090300dd83b17"},
    {file = "aiosignal-1.3.1.tar.gz", hash = "sha256:54cd96e15e1649b75d6c87526a6ff0b6c1b0dd3459f43d9ca11d48c339b68cfc"},
]

[package.dependencies]
frozenlist = ">=1.1.0"

[[package]]
name = "anyio"
version = "3.7.0"
description = "High level compatibility layer for multiple asynchronous event loop implementations"
optional = false
python-versions = ">=3.7"
files = [
    {file = "anyio-3.7.0-py3-none-any.whl", hash = "sha256:eddca883c4175f14df8aedce21054bfca3adb70ffe76a9f607aef9d7fa2ea7f0"},
    {file = "anyio-3.7.0.tar.gz", hash = "sha256:275d9973793619a5374e1c89a4f4ad3f4b0a5510a2b5b939444bee8f4c4d37ce"},
]

[package.dependencies]
exceptiongroup = {version = "*", markers = "python_version < \"3.11\""}
idna = ">=2.8"
sniffio = ">=1.1"

[package.extras]
doc = ["Sphinx (>=6.1.0)", "packaging", "sphinx-autodoc-typehints (>=1.2.0)", "sphinx-rtd-theme", "sphinxcontrib-jquery"]
test = ["anyio[trio]", "coverage[toml] (>=4.5)", "hypothesis (>=4.0)", "mock (>=4)", "psutil (>=5.9)", "pytest (>=7.0)", "pytest-mock (>=3.6.1)", "trustme", "uvloop (>=0.17)"]
trio = ["trio (<0.22)"]

[[package]]
name = "asgiref"
version = "3.7.2"
description = "ASGI specs, helper code, and adapters"
optional = false
python-versions = ">=3.7"
files = [
    {file = "asgiref-3.7.2-py3-none-any.whl", hash = "sha256:89b2ef2247e3b562a16eef663bc0e2e703ec6468e2fa8a5cd61cd449786d4f6e"},
    {file = "asgiref-3.7.2.tar.gz", hash = "sha256:9e0ce3aa93a819ba5b45120216b23878cf6e8525eb3848653452b4192b92afed"},
]

[package.dependencies]
typing-extensions = {version = ">=4", markers = "python_version < \"3.11\""}

[package.extras]
tests = ["mypy (>=0.800)", "pytest", "pytest-asyncio"]

[[package]]
name = "async-timeout"
version = "4.0.2"
description = "Timeout context manager for asyncio programs"
optional = false
python-versions = ">=3.6"
files = [
    {file = "async-timeout-4.0.2.tar.gz", hash = "sha256:2163e1640ddb52b7a8c80d0a67a08587e5d245cc9c553a74a847056bc2976b15"},
    {file = "async_timeout-4.0.2-py3-none-any.whl", hash = "sha256:8ca1e4fcf50d07413d66d1a5e416e42cfdf5851c981d679a09851a6853383b3c"},
]

[[package]]
name = "attrs"
version = "23.1.0"
description = "Classes Without Boilerplate"
optional = false
python-versions = ">=3.7"
files = [
    {file = "attrs-23.1.0-py3-none-any.whl", hash = "sha256:1f28b4522cdc2fb4256ac1a020c78acf9cba2c6b461ccd2c126f3aa8e8335d04"},
    {file = "attrs-23.1.0.tar.gz", hash = "sha256:6279836d581513a26f1bf235f9acd333bc9115683f14f7e8fae46c98fc50e015"},
]

[package.extras]
cov = ["attrs[tests]", "coverage[toml] (>=5.3)"]
dev = ["attrs[docs,tests]", "pre-commit"]
docs = ["furo", "myst-parser", "sphinx", "sphinx-notfound-page", "sphinxcontrib-towncrier", "towncrier", "zope-interface"]
tests = ["attrs[tests-no-zope]", "zope-interface"]
tests-no-zope = ["cloudpickle", "hypothesis", "mypy (>=1.1.1)", "pympler", "pytest (>=4.3.0)", "pytest-mypy-plugins", "pytest-xdist[psutil]"]

[[package]]
name = "boto3"
version = "1.28.12"
description = "The AWS SDK for Python"
optional = false
python-versions = ">= 3.7"
files = [
    {file = "boto3-1.28.12-py3-none-any.whl", hash = "sha256:cfcb20d5784428f31d89889e68b26efeda90f231c3119eef4af8b25ad405c55f"},
    {file = "boto3-1.28.12.tar.gz", hash = "sha256:d5ac6599951fdd519ed26c6fe15c41a7aa4021cb9adce33167344f8ce5cdb07b"},
]

[package.dependencies]
botocore = ">=1.31.12,<1.32.0"
jmespath = ">=0.7.1,<2.0.0"
s3transfer = ">=0.6.0,<0.7.0"

[package.extras]
crt = ["botocore[crt] (>=1.21.0,<2.0a0)"]

[[package]]
name = "botocore"
version = "1.31.12"
description = "Low-level, data-driven core of boto 3."
optional = false
python-versions = ">= 3.7"
files = [
    {file = "botocore-1.31.12-py3-none-any.whl", hash = "sha256:86380672151866b5e425636e3ebad74f2b83e7163e36ef5d38d11a04b9cba33b"},
    {file = "botocore-1.31.12.tar.gz", hash = "sha256:7e5db466c762a071bb58c9a39d070f1333ce4f4ba6fdf9820ba21e87bd4c7e29"},
]

[package.dependencies]
jmespath = ">=0.7.1,<2.0.0"
python-dateutil = ">=2.1,<3.0.0"
urllib3 = ">=1.25.4,<1.27"

[package.extras]
crt = ["awscrt (==0.16.26)"]

[[package]]
name = "certifi"
version = "2023.5.7"
description = "Python package for providing Mozilla's CA Bundle."
optional = false
python-versions = ">=3.6"
files = [
    {file = "certifi-2023.5.7-py3-none-any.whl", hash = "sha256:c6c2e98f5c7869efca1f8916fed228dd91539f9f1b444c314c06eef02980c716"},
    {file = "certifi-2023.5.7.tar.gz", hash = "sha256:0f0d56dc5a6ad56fd4ba36484d6cc34451e1c6548c61daad8c320169f91eddc7"},
]

[[package]]
name = "cffi"
version = "1.15.1"
description = "Foreign Function Interface for Python calling C code."
optional = false
python-versions = "*"
files = [
    {file = "cffi-1.15.1-cp27-cp27m-macosx_10_9_x86_64.whl", hash = "sha256:a66d3508133af6e8548451b25058d5812812ec3798c886bf38ed24a98216fab2"},
    {file = "cffi-1.15.1-cp27-cp27m-manylinux1_i686.whl", hash = "sha256:470c103ae716238bbe698d67ad020e1db9d9dba34fa5a899b5e21577e6d52ed2"},
    {file = "cffi-1.15.1-cp27-cp27m-manylinux1_x86_64.whl", hash = "sha256:9ad5db27f9cabae298d151c85cf2bad1d359a1b9c686a275df03385758e2f914"},
    {file = "cffi-1.15.1-cp27-cp27m-win32.whl", hash = "sha256:b3bbeb01c2b273cca1e1e0c5df57f12dce9a4dd331b4fa1635b8bec26350bde3"},
    {file = "cffi-1.15.1-cp27-cp27m-win_amd64.whl", hash = "sha256:e00b098126fd45523dd056d2efba6c5a63b71ffe9f2bbe1a4fe1716e1d0c331e"},
    {file = "cffi-1.15.1-cp27-cp27mu-manylinux1_i686.whl", hash = "sha256:d61f4695e6c866a23a21acab0509af1cdfd2c013cf256bbf5b6b5e2695827162"},
    {file = "cffi-1.15.1-cp27-cp27mu-manylinux1_x86_64.whl", hash = "sha256:ed9cb427ba5504c1dc15ede7d516b84757c3e3d7868ccc85121d9310d27eed0b"},
    {file = "cffi-1.15.1-cp310-cp310-macosx_10_9_x86_64.whl", hash = "sha256:39d39875251ca8f612b6f33e6b1195af86d1b3e60086068be9cc053aa4376e21"},
    {file = "cffi-1.15.1-cp310-cp310-macosx_11_0_arm64.whl", hash = "sha256:285d29981935eb726a4399badae8f0ffdff4f5050eaa6d0cfc3f64b857b77185"},
    {file = "cffi-1.15.1-cp310-cp310-manylinux_2_12_i686.manylinux2010_i686.manylinux_2_17_i686.manylinux2014_i686.whl", hash = "sha256:3eb6971dcff08619f8d91607cfc726518b6fa2a9eba42856be181c6d0d9515fd"},
    {file = "cffi-1.15.1-cp310-cp310-manylinux_2_17_aarch64.manylinux2014_aarch64.whl", hash = "sha256:21157295583fe8943475029ed5abdcf71eb3911894724e360acff1d61c1d54bc"},
    {file = "cffi-1.15.1-cp310-cp310-manylinux_2_17_ppc64le.manylinux2014_ppc64le.whl", hash = "sha256:5635bd9cb9731e6d4a1132a498dd34f764034a8ce60cef4f5319c0541159392f"},
    {file = "cffi-1.15.1-cp310-cp310-manylinux_2_17_s390x.manylinux2014_s390x.whl", hash = "sha256:2012c72d854c2d03e45d06ae57f40d78e5770d252f195b93f581acf3ba44496e"},
    {file = "cffi-1.15.1-cp310-cp310-manylinux_2_17_x86_64.manylinux2014_x86_64.whl", hash = "sha256:dd86c085fae2efd48ac91dd7ccffcfc0571387fe1193d33b6394db7ef31fe2a4"},
    {file = "cffi-1.15.1-cp310-cp310-musllinux_1_1_i686.whl", hash = "sha256:fa6693661a4c91757f4412306191b6dc88c1703f780c8234035eac011922bc01"},
    {file = "cffi-1.15.1-cp310-cp310-musllinux_1_1_x86_64.whl", hash = "sha256:59c0b02d0a6c384d453fece7566d1c7e6b7bae4fc5874ef2ef46d56776d61c9e"},
    {file = "cffi-1.15.1-cp310-cp310-win32.whl", hash = "sha256:cba9d6b9a7d64d4bd46167096fc9d2f835e25d7e4c121fb2ddfc6528fb0413b2"},
    {file = "cffi-1.15.1-cp310-cp310-win_amd64.whl", hash = "sha256:ce4bcc037df4fc5e3d184794f27bdaab018943698f4ca31630bc7f84a7b69c6d"},
    {file = "cffi-1.15.1-cp311-cp311-macosx_10_9_x86_64.whl", hash = "sha256:3d08afd128ddaa624a48cf2b859afef385b720bb4b43df214f85616922e6a5ac"},
    {file = "cffi-1.15.1-cp311-cp311-macosx_11_0_arm64.whl", hash = "sha256:3799aecf2e17cf585d977b780ce79ff0dc9b78d799fc694221ce814c2c19db83"},
    {file = "cffi-1.15.1-cp311-cp311-manylinux_2_12_i686.manylinux2010_i686.manylinux_2_17_i686.manylinux2014_i686.whl", hash = "sha256:a591fe9e525846e4d154205572a029f653ada1a78b93697f3b5a8f1f2bc055b9"},
    {file = "cffi-1.15.1-cp311-cp311-manylinux_2_17_aarch64.manylinux2014_aarch64.whl", hash = "sha256:3548db281cd7d2561c9ad9984681c95f7b0e38881201e157833a2342c30d5e8c"},
    {file = "cffi-1.15.1-cp311-cp311-manylinux_2_17_ppc64le.manylinux2014_ppc64le.whl", hash = "sha256:91fc98adde3d7881af9b59ed0294046f3806221863722ba7d8d120c575314325"},
    {file = "cffi-1.15.1-cp311-cp311-manylinux_2_17_x86_64.manylinux2014_x86_64.whl", hash = "sha256:94411f22c3985acaec6f83c6df553f2dbe17b698cc7f8ae751ff2237d96b9e3c"},
    {file = "cffi-1.15.1-cp311-cp311-musllinux_1_1_i686.whl", hash = "sha256:03425bdae262c76aad70202debd780501fabeaca237cdfddc008987c0e0f59ef"},
    {file = "cffi-1.15.1-cp311-cp311-musllinux_1_1_x86_64.whl", hash = "sha256:cc4d65aeeaa04136a12677d3dd0b1c0c94dc43abac5860ab33cceb42b801c1e8"},
    {file = "cffi-1.15.1-cp311-cp311-win32.whl", hash = "sha256:a0f100c8912c114ff53e1202d0078b425bee3649ae34d7b070e9697f93c5d52d"},
    {file = "cffi-1.15.1-cp311-cp311-win_amd64.whl", hash = "sha256:04ed324bda3cda42b9b695d51bb7d54b680b9719cfab04227cdd1e04e5de3104"},
    {file = "cffi-1.15.1-cp36-cp36m-macosx_10_9_x86_64.whl", hash = "sha256:50a74364d85fd319352182ef59c5c790484a336f6db772c1a9231f1c3ed0cbd7"},
    {file = "cffi-1.15.1-cp36-cp36m-manylinux_2_17_aarch64.manylinux2014_aarch64.whl", hash = "sha256:e263d77ee3dd201c3a142934a086a4450861778baaeeb45db4591ef65550b0a6"},
    {file = "cffi-1.15.1-cp36-cp36m-manylinux_2_17_ppc64le.manylinux2014_ppc64le.whl", hash = "sha256:cec7d9412a9102bdc577382c3929b337320c4c4c4849f2c5cdd14d7368c5562d"},
    {file = "cffi-1.15.1-cp36-cp36m-manylinux_2_17_s390x.manylinux2014_s390x.whl", hash = "sha256:4289fc34b2f5316fbb762d75362931e351941fa95fa18789191b33fc4cf9504a"},
    {file = "cffi-1.15.1-cp36-cp36m-manylinux_2_5_i686.manylinux1_i686.whl", hash = "sha256:173379135477dc8cac4bc58f45db08ab45d228b3363adb7af79436135d028405"},
    {file = "cffi-1.15.1-cp36-cp36m-manylinux_2_5_x86_64.manylinux1_x86_64.whl", hash = "sha256:6975a3fac6bc83c4a65c9f9fcab9e47019a11d3d2cf7f3c0d03431bf145a941e"},
    {file = "cffi-1.15.1-cp36-cp36m-win32.whl", hash = "sha256:2470043b93ff09bf8fb1d46d1cb756ce6132c54826661a32d4e4d132e1977adf"},
    {file = "cffi-1.15.1-cp36-cp36m-win_amd64.whl", hash = "sha256:30d78fbc8ebf9c92c9b7823ee18eb92f2e6ef79b45ac84db507f52fbe3ec4497"},
    {file = "cffi-1.15.1-cp37-cp37m-macosx_10_9_x86_64.whl", hash = "sha256:198caafb44239b60e252492445da556afafc7d1e3ab7a1fb3f0584ef6d742375"},
    {file = "cffi-1.15.1-cp37-cp37m-manylinux_2_12_i686.manylinux2010_i686.manylinux_2_17_i686.manylinux2014_i686.whl", hash = "sha256:5ef34d190326c3b1f822a5b7a45f6c4535e2f47ed06fec77d3d799c450b2651e"},
    {file = "cffi-1.15.1-cp37-cp37m-manylinux_2_17_aarch64.manylinux2014_aarch64.whl", hash = "sha256:8102eaf27e1e448db915d08afa8b41d6c7ca7a04b7d73af6514df10a3e74bd82"},
    {file = "cffi-1.15.1-cp37-cp37m-manylinux_2_17_ppc64le.manylinux2014_ppc64le.whl", hash = "sha256:5df2768244d19ab7f60546d0c7c63ce1581f7af8b5de3eb3004b9b6fc8a9f84b"},
    {file = "cffi-1.15.1-cp37-cp37m-manylinux_2_17_s390x.manylinux2014_s390x.whl", hash = "sha256:a8c4917bd7ad33e8eb21e9a5bbba979b49d9a97acb3a803092cbc1133e20343c"},
    {file = "cffi-1.15.1-cp37-cp37m-manylinux_2_17_x86_64.manylinux2014_x86_64.whl", hash = "sha256:0e2642fe3142e4cc4af0799748233ad6da94c62a8bec3a6648bf8ee68b1c7426"},
    {file = "cffi-1.15.1-cp37-cp37m-win32.whl", hash = "sha256:e229a521186c75c8ad9490854fd8bbdd9a0c9aa3a524326b55be83b54d4e0ad9"},
    {file = "cffi-1.15.1-cp37-cp37m-win_amd64.whl", hash = "sha256:a0b71b1b8fbf2b96e41c4d990244165e2c9be83d54962a9a1d118fd8657d2045"},
    {file = "cffi-1.15.1-cp38-cp38-macosx_10_9_x86_64.whl", hash = "sha256:320dab6e7cb2eacdf0e658569d2575c4dad258c0fcc794f46215e1e39f90f2c3"},
    {file = "cffi-1.15.1-cp38-cp38-manylinux_2_12_i686.manylinux2010_i686.manylinux_2_17_i686.manylinux2014_i686.whl", hash = "sha256:1e74c6b51a9ed6589199c787bf5f9875612ca4a8a0785fb2d4a84429badaf22a"},
    {file = "cffi-1.15.1-cp38-cp38-manylinux_2_17_aarch64.manylinux2014_aarch64.whl", hash = "sha256:a5c84c68147988265e60416b57fc83425a78058853509c1b0629c180094904a5"},
    {file = "cffi-1.15.1-cp38-cp38-manylinux_2_17_ppc64le.manylinux2014_ppc64le.whl", hash = "sha256:3b926aa83d1edb5aa5b427b4053dc420ec295a08e40911296b9eb1b6170f6cca"},
    {file = "cffi-1.15.1-cp38-cp38-manylinux_2_17_s390x.manylinux2014_s390x.whl", hash = "sha256:87c450779d0914f2861b8526e035c5e6da0a3199d8f1add1a665e1cbc6fc6d02"},
    {file = "cffi-1.15.1-cp38-cp38-manylinux_2_17_x86_64.manylinux2014_x86_64.whl", hash = "sha256:4f2c9f67e9821cad2e5f480bc8d83b8742896f1242dba247911072d4fa94c192"},
    {file = "cffi-1.15.1-cp38-cp38-win32.whl", hash = "sha256:8b7ee99e510d7b66cdb6c593f21c043c248537a32e0bedf02e01e9553a172314"},
    {file = "cffi-1.15.1-cp38-cp38-win_amd64.whl", hash = "sha256:00a9ed42e88df81ffae7a8ab6d9356b371399b91dbdf0c3cb1e84c03a13aceb5"},
    {file = "cffi-1.15.1-cp39-cp39-macosx_10_9_x86_64.whl", hash = "sha256:54a2db7b78338edd780e7ef7f9f6c442500fb0d41a5a4ea24fff1c929d5af585"},
    {file = "cffi-1.15.1-cp39-cp39-macosx_11_0_arm64.whl", hash = "sha256:fcd131dd944808b5bdb38e6f5b53013c5aa4f334c5cad0c72742f6eba4b73db0"},
    {file = "cffi-1.15.1-cp39-cp39-manylinux_2_12_i686.manylinux2010_i686.manylinux_2_17_i686.manylinux2014_i686.whl", hash = "sha256:7473e861101c9e72452f9bf8acb984947aa1661a7704553a9f6e4baa5ba64415"},
    {file = "cffi-1.15.1-cp39-cp39-manylinux_2_17_aarch64.manylinux2014_aarch64.whl", hash = "sha256:6c9a799e985904922a4d207a94eae35c78ebae90e128f0c4e521ce339396be9d"},
    {file = "cffi-1.15.1-cp39-cp39-manylinux_2_17_ppc64le.manylinux2014_ppc64le.whl", hash = "sha256:3bcde07039e586f91b45c88f8583ea7cf7a0770df3a1649627bf598332cb6984"},
    {file = "cffi-1.15.1-cp39-cp39-manylinux_2_17_s390x.manylinux2014_s390x.whl", hash = "sha256:33ab79603146aace82c2427da5ca6e58f2b3f2fb5da893ceac0c42218a40be35"},
    {file = "cffi-1.15.1-cp39-cp39-manylinux_2_17_x86_64.manylinux2014_x86_64.whl", hash = "sha256:5d598b938678ebf3c67377cdd45e09d431369c3b1a5b331058c338e201f12b27"},
    {file = "cffi-1.15.1-cp39-cp39-musllinux_1_1_i686.whl", hash = "sha256:db0fbb9c62743ce59a9ff687eb5f4afbe77e5e8403d6697f7446e5f609976f76"},
    {file = "cffi-1.15.1-cp39-cp39-musllinux_1_1_x86_64.whl", hash = "sha256:98d85c6a2bef81588d9227dde12db8a7f47f639f4a17c9ae08e773aa9c697bf3"},
    {file = "cffi-1.15.1-cp39-cp39-win32.whl", hash = "sha256:40f4774f5a9d4f5e344f31a32b5096977b5d48560c5592e2f3d2c4374bd543ee"},
    {file = "cffi-1.15.1-cp39-cp39-win_amd64.whl", hash = "sha256:70df4e3b545a17496c9b3f41f5115e69a4f2e77e94e1d2a8e1070bc0c38c8a3c"},
    {file = "cffi-1.15.1.tar.gz", hash = "sha256:d400bfb9a37b1351253cb402671cea7e89bdecc294e8016a707f6d1d8ac934f9"},
]

[package.dependencies]
pycparser = "*"

[[package]]
name = "channels"
version = "4.0.0"
description = "Brings async, event-driven capabilities to Django 3.2 and up."
optional = false
python-versions = ">=3.7"
files = [
    {file = "channels-4.0.0-py3-none-any.whl", hash = "sha256:2253334ac76f67cba68c2072273f7e0e67dbdac77eeb7e318f511d2f9a53c5e4"},
    {file = "channels-4.0.0.tar.gz", hash = "sha256:0ce53507a7da7b148eaa454526e0e05f7da5e5d1c23440e4886cf146981d8420"},
]

[package.dependencies]
asgiref = ">=3.5.0,<4"
Django = ">=3.2"

[package.extras]
daphne = ["daphne (>=4.0.0)"]
tests = ["async-timeout", "coverage (>=4.5,<5.0)", "pytest", "pytest-asyncio", "pytest-django"]

[[package]]
name = "channels-redis"
version = "4.1.0"
description = "Redis-backed ASGI channel layer implementation"
optional = false
python-versions = ">=3.7"
files = [
    {file = "channels_redis-4.1.0-py3-none-any.whl", hash = "sha256:3696f5b9fe367ea495d402ba83d7c3c99e8ca0e1354ff8d913535976ed0abf73"},
    {file = "channels_redis-4.1.0.tar.gz", hash = "sha256:6bd4f75f4ab4a7db17cee495593ace886d7e914c66f8214a1f247ff6659c073a"},
]

[package.dependencies]
asgiref = ">=3.2.10,<4"
channels = "*"
cryptography = {version = ">=1.3.0", optional = true, markers = "extra == \"cryptography\""}
msgpack = ">=1.0,<2.0"
redis = ">=4.5.3"

[package.extras]
cryptography = ["cryptography (>=1.3.0)"]
tests = ["async-timeout", "cryptography (>=1.3.0)", "pytest", "pytest-asyncio", "pytest-timeout"]

[[package]]
name = "charset-normalizer"
version = "3.1.0"
description = "The Real First Universal Charset Detector. Open, modern and actively maintained alternative to Chardet."
optional = false
python-versions = ">=3.7.0"
files = [
    {file = "charset-normalizer-3.1.0.tar.gz", hash = "sha256:34e0a2f9c370eb95597aae63bf85eb5e96826d81e3dcf88b8886012906f509b5"},
    {file = "charset_normalizer-3.1.0-cp310-cp310-macosx_10_9_universal2.whl", hash = "sha256:e0ac8959c929593fee38da1c2b64ee9778733cdf03c482c9ff1d508b6b593b2b"},
    {file = "charset_normalizer-3.1.0-cp310-cp310-macosx_10_9_x86_64.whl", hash = "sha256:d7fc3fca01da18fbabe4625d64bb612b533533ed10045a2ac3dd194bfa656b60"},
    {file = "charset_normalizer-3.1.0-cp310-cp310-macosx_11_0_arm64.whl", hash = "sha256:04eefcee095f58eaabe6dc3cc2262f3bcd776d2c67005880894f447b3f2cb9c1"},
    {file = "charset_normalizer-3.1.0-cp310-cp310-manylinux_2_17_aarch64.manylinux2014_aarch64.whl", hash = "sha256:20064ead0717cf9a73a6d1e779b23d149b53daf971169289ed2ed43a71e8d3b0"},
    {file = "charset_normalizer-3.1.0-cp310-cp310-manylinux_2_17_ppc64le.manylinux2014_ppc64le.whl", hash = "sha256:1435ae15108b1cb6fffbcea2af3d468683b7afed0169ad718451f8db5d1aff6f"},
    {file = "charset_normalizer-3.1.0-cp310-cp310-manylinux_2_17_s390x.manylinux2014_s390x.whl", hash = "sha256:c84132a54c750fda57729d1e2599bb598f5fa0344085dbde5003ba429a4798c0"},
    {file = "charset_normalizer-3.1.0-cp310-cp310-manylinux_2_17_x86_64.manylinux2014_x86_64.whl", hash = "sha256:75f2568b4189dda1c567339b48cba4ac7384accb9c2a7ed655cd86b04055c795"},
    {file = "charset_normalizer-3.1.0-cp310-cp310-manylinux_2_5_i686.manylinux1_i686.manylinux_2_17_i686.manylinux2014_i686.whl", hash = "sha256:11d3bcb7be35e7b1bba2c23beedac81ee893ac9871d0ba79effc7fc01167db6c"},
    {file = "charset_normalizer-3.1.0-cp310-cp310-musllinux_1_1_aarch64.whl", hash = "sha256:891cf9b48776b5c61c700b55a598621fdb7b1e301a550365571e9624f270c203"},
    {file = "charset_normalizer-3.1.0-cp310-cp310-musllinux_1_1_i686.whl", hash = "sha256:5f008525e02908b20e04707a4f704cd286d94718f48bb33edddc7d7b584dddc1"},
    {file = "charset_normalizer-3.1.0-cp310-cp310-musllinux_1_1_ppc64le.whl", hash = "sha256:b06f0d3bf045158d2fb8837c5785fe9ff9b8c93358be64461a1089f5da983137"},
    {file = "charset_normalizer-3.1.0-cp310-cp310-musllinux_1_1_s390x.whl", hash = "sha256:49919f8400b5e49e961f320c735388ee686a62327e773fa5b3ce6721f7e785ce"},
    {file = "charset_normalizer-3.1.0-cp310-cp310-musllinux_1_1_x86_64.whl", hash = "sha256:22908891a380d50738e1f978667536f6c6b526a2064156203d418f4856d6e86a"},
    {file = "charset_normalizer-3.1.0-cp310-cp310-win32.whl", hash = "sha256:12d1a39aa6b8c6f6248bb54550efcc1c38ce0d8096a146638fd4738e42284448"},
    {file = "charset_normalizer-3.1.0-cp310-cp310-win_amd64.whl", hash = "sha256:65ed923f84a6844de5fd29726b888e58c62820e0769b76565480e1fdc3d062f8"},
    {file = "charset_normalizer-3.1.0-cp311-cp311-macosx_10_9_universal2.whl", hash = "sha256:9a3267620866c9d17b959a84dd0bd2d45719b817245e49371ead79ed4f710d19"},
    {file = "charset_normalizer-3.1.0-cp311-cp311-macosx_10_9_x86_64.whl", hash = "sha256:6734e606355834f13445b6adc38b53c0fd45f1a56a9ba06c2058f86893ae8017"},
    {file = "charset_normalizer-3.1.0-cp311-cp311-macosx_11_0_arm64.whl", hash = "sha256:f8303414c7b03f794347ad062c0516cee0e15f7a612abd0ce1e25caf6ceb47df"},
    {file = "charset_normalizer-3.1.0-cp311-cp311-manylinux_2_17_aarch64.manylinux2014_aarch64.whl", hash = "sha256:aaf53a6cebad0eae578f062c7d462155eada9c172bd8c4d250b8c1d8eb7f916a"},
    {file = "charset_normalizer-3.1.0-cp311-cp311-manylinux_2_17_ppc64le.manylinux2014_ppc64le.whl", hash = "sha256:3dc5b6a8ecfdc5748a7e429782598e4f17ef378e3e272eeb1340ea57c9109f41"},
    {file = "charset_normalizer-3.1.0-cp311-cp311-manylinux_2_17_s390x.manylinux2014_s390x.whl", hash = "sha256:e1b25e3ad6c909f398df8921780d6a3d120d8c09466720226fc621605b6f92b1"},
    {file = "charset_normalizer-3.1.0-cp311-cp311-manylinux_2_17_x86_64.manylinux2014_x86_64.whl", hash = "sha256:0ca564606d2caafb0abe6d1b5311c2649e8071eb241b2d64e75a0d0065107e62"},
    {file = "charset_normalizer-3.1.0-cp311-cp311-manylinux_2_5_i686.manylinux1_i686.manylinux_2_17_i686.manylinux2014_i686.whl", hash = "sha256:b82fab78e0b1329e183a65260581de4375f619167478dddab510c6c6fb04d9b6"},
    {file = "charset_normalizer-3.1.0-cp311-cp311-musllinux_1_1_aarch64.whl", hash = "sha256:bd7163182133c0c7701b25e604cf1611c0d87712e56e88e7ee5d72deab3e76b5"},
    {file = "charset_normalizer-3.1.0-cp311-cp311-musllinux_1_1_i686.whl", hash = "sha256:11d117e6c63e8f495412d37e7dc2e2fff09c34b2d09dbe2bee3c6229577818be"},
    {file = "charset_normalizer-3.1.0-cp311-cp311-musllinux_1_1_ppc64le.whl", hash = "sha256:cf6511efa4801b9b38dc5546d7547d5b5c6ef4b081c60b23e4d941d0eba9cbeb"},
    {file = "charset_normalizer-3.1.0-cp311-cp311-musllinux_1_1_s390x.whl", hash = "sha256:abc1185d79f47c0a7aaf7e2412a0eb2c03b724581139193d2d82b3ad8cbb00ac"},
    {file = "charset_normalizer-3.1.0-cp311-cp311-musllinux_1_1_x86_64.whl", hash = "sha256:cb7b2ab0188829593b9de646545175547a70d9a6e2b63bf2cd87a0a391599324"},
    {file = "charset_normalizer-3.1.0-cp311-cp311-win32.whl", hash = "sha256:c36bcbc0d5174a80d6cccf43a0ecaca44e81d25be4b7f90f0ed7bcfbb5a00909"},
    {file = "charset_normalizer-3.1.0-cp311-cp311-win_amd64.whl", hash = "sha256:cca4def576f47a09a943666b8f829606bcb17e2bc2d5911a46c8f8da45f56755"},
    {file = "charset_normalizer-3.1.0-cp37-cp37m-macosx_10_9_x86_64.whl", hash = "sha256:0c95f12b74681e9ae127728f7e5409cbbef9cd914d5896ef238cc779b8152373"},
    {file = "charset_normalizer-3.1.0-cp37-cp37m-manylinux_2_17_aarch64.manylinux2014_aarch64.whl", hash = "sha256:fca62a8301b605b954ad2e9c3666f9d97f63872aa4efcae5492baca2056b74ab"},
    {file = "charset_normalizer-3.1.0-cp37-cp37m-manylinux_2_17_ppc64le.manylinux2014_ppc64le.whl", hash = "sha256:ac0aa6cd53ab9a31d397f8303f92c42f534693528fafbdb997c82bae6e477ad9"},
    {file = "charset_normalizer-3.1.0-cp37-cp37m-manylinux_2_17_s390x.manylinux2014_s390x.whl", hash = "sha256:c3af8e0f07399d3176b179f2e2634c3ce9c1301379a6b8c9c9aeecd481da494f"},
    {file = "charset_normalizer-3.1.0-cp37-cp37m-manylinux_2_17_x86_64.manylinux2014_x86_64.whl", hash = "sha256:3a5fc78f9e3f501a1614a98f7c54d3969f3ad9bba8ba3d9b438c3bc5d047dd28"},
    {file = "charset_normalizer-3.1.0-cp37-cp37m-manylinux_2_5_i686.manylinux1_i686.manylinux_2_17_i686.manylinux2014_i686.whl", hash = "sha256:628c985afb2c7d27a4800bfb609e03985aaecb42f955049957814e0491d4006d"},
    {file = "charset_normalizer-3.1.0-cp37-cp37m-musllinux_1_1_aarch64.whl", hash = "sha256:74db0052d985cf37fa111828d0dd230776ac99c740e1a758ad99094be4f1803d"},
    {file = "charset_normalizer-3.1.0-cp37-cp37m-musllinux_1_1_i686.whl", hash = "sha256:1e8fcdd8f672a1c4fc8d0bd3a2b576b152d2a349782d1eb0f6b8e52e9954731d"},
    {file = "charset_normalizer-3.1.0-cp37-cp37m-musllinux_1_1_ppc64le.whl", hash = "sha256:04afa6387e2b282cf78ff3dbce20f0cc071c12dc8f685bd40960cc68644cfea6"},
    {file = "charset_normalizer-3.1.0-cp37-cp37m-musllinux_1_1_s390x.whl", hash = "sha256:dd5653e67b149503c68c4018bf07e42eeed6b4e956b24c00ccdf93ac79cdff84"},
    {file = "charset_normalizer-3.1.0-cp37-cp37m-musllinux_1_1_x86_64.whl", hash = "sha256:d2686f91611f9e17f4548dbf050e75b079bbc2a82be565832bc8ea9047b61c8c"},
    {file = "charset_normalizer-3.1.0-cp37-cp37m-win32.whl", hash = "sha256:4155b51ae05ed47199dc5b2a4e62abccb274cee6b01da5b895099b61b1982974"},
    {file = "charset_normalizer-3.1.0-cp37-cp37m-win_amd64.whl", hash = "sha256:322102cdf1ab682ecc7d9b1c5eed4ec59657a65e1c146a0da342b78f4112db23"},
    {file = "charset_normalizer-3.1.0-cp38-cp38-macosx_10_9_universal2.whl", hash = "sha256:e633940f28c1e913615fd624fcdd72fdba807bf53ea6925d6a588e84e1151531"},
    {file = "charset_normalizer-3.1.0-cp38-cp38-macosx_10_9_x86_64.whl", hash = "sha256:3a06f32c9634a8705f4ca9946d667609f52cf130d5548881401f1eb2c39b1e2c"},
    {file = "charset_normalizer-3.1.0-cp38-cp38-macosx_11_0_arm64.whl", hash = "sha256:7381c66e0561c5757ffe616af869b916c8b4e42b367ab29fedc98481d1e74e14"},
    {file = "charset_normalizer-3.1.0-cp38-cp38-manylinux_2_17_aarch64.manylinux2014_aarch64.whl", hash = "sha256:3573d376454d956553c356df45bb824262c397c6e26ce43e8203c4c540ee0acb"},
    {file = "charset_normalizer-3.1.0-cp38-cp38-manylinux_2_17_ppc64le.manylinux2014_ppc64le.whl", hash = "sha256:e89df2958e5159b811af9ff0f92614dabf4ff617c03a4c1c6ff53bf1c399e0e1"},
    {file = "charset_normalizer-3.1.0-cp38-cp38-manylinux_2_17_s390x.manylinux2014_s390x.whl", hash = "sha256:78cacd03e79d009d95635e7d6ff12c21eb89b894c354bd2b2ed0b4763373693b"},
    {file = "charset_normalizer-3.1.0-cp38-cp38-manylinux_2_17_x86_64.manylinux2014_x86_64.whl", hash = "sha256:de5695a6f1d8340b12a5d6d4484290ee74d61e467c39ff03b39e30df62cf83a0"},
    {file = "charset_normalizer-3.1.0-cp38-cp38-manylinux_2_5_i686.manylinux1_i686.manylinux_2_17_i686.manylinux2014_i686.whl", hash = "sha256:1c60b9c202d00052183c9be85e5eaf18a4ada0a47d188a83c8f5c5b23252f649"},
    {file = "charset_normalizer-3.1.0-cp38-cp38-musllinux_1_1_aarch64.whl", hash = "sha256:f645caaf0008bacf349875a974220f1f1da349c5dbe7c4ec93048cdc785a3326"},
    {file = "charset_normalizer-3.1.0-cp38-cp38-musllinux_1_1_i686.whl", hash = "sha256:ea9f9c6034ea2d93d9147818f17c2a0860d41b71c38b9ce4d55f21b6f9165a11"},
    {file = "charset_normalizer-3.1.0-cp38-cp38-musllinux_1_1_ppc64le.whl", hash = "sha256:80d1543d58bd3d6c271b66abf454d437a438dff01c3e62fdbcd68f2a11310d4b"},
    {file = "charset_normalizer-3.1.0-cp38-cp38-musllinux_1_1_s390x.whl", hash = "sha256:73dc03a6a7e30b7edc5b01b601e53e7fc924b04e1835e8e407c12c037e81adbd"},
    {file = "charset_normalizer-3.1.0-cp38-cp38-musllinux_1_1_x86_64.whl", hash = "sha256:6f5c2e7bc8a4bf7c426599765b1bd33217ec84023033672c1e9a8b35eaeaaaf8"},
    {file = "charset_normalizer-3.1.0-cp38-cp38-win32.whl", hash = "sha256:12a2b561af122e3d94cdb97fe6fb2bb2b82cef0cdca131646fdb940a1eda04f0"},
    {file = "charset_normalizer-3.1.0-cp38-cp38-win_amd64.whl", hash = "sha256:3160a0fd9754aab7d47f95a6b63ab355388d890163eb03b2d2b87ab0a30cfa59"},
    {file = "charset_normalizer-3.1.0-cp39-cp39-macosx_10_9_universal2.whl", hash = "sha256:38e812a197bf8e71a59fe55b757a84c1f946d0ac114acafaafaf21667a7e169e"},
    {file = "charset_normalizer-3.1.0-cp39-cp39-macosx_10_9_x86_64.whl", hash = "sha256:6baf0baf0d5d265fa7944feb9f7451cc316bfe30e8df1a61b1bb08577c554f31"},
    {file = "charset_normalizer-3.1.0-cp39-cp39-macosx_11_0_arm64.whl", hash = "sha256:8f25e17ab3039b05f762b0a55ae0b3632b2e073d9c8fc88e89aca31a6198e88f"},
    {file = "charset_normalizer-3.1.0-cp39-cp39-manylinux_2_17_aarch64.manylinux2014_aarch64.whl", hash = "sha256:3747443b6a904001473370d7810aa19c3a180ccd52a7157aacc264a5ac79265e"},
    {file = "charset_normalizer-3.1.0-cp39-cp39-manylinux_2_17_ppc64le.manylinux2014_ppc64le.whl", hash = "sha256:b116502087ce8a6b7a5f1814568ccbd0e9f6cfd99948aa59b0e241dc57cf739f"},
    {file = "charset_normalizer-3.1.0-cp39-cp39-manylinux_2_17_s390x.manylinux2014_s390x.whl", hash = "sha256:d16fd5252f883eb074ca55cb622bc0bee49b979ae4e8639fff6ca3ff44f9f854"},
    {file = "charset_normalizer-3.1.0-cp39-cp39-manylinux_2_17_x86_64.manylinux2014_x86_64.whl", hash = "sha256:21fa558996782fc226b529fdd2ed7866c2c6ec91cee82735c98a197fae39f706"},
    {file = "charset_normalizer-3.1.0-cp39-cp39-manylinux_2_5_i686.manylinux1_i686.manylinux_2_17_i686.manylinux2014_i686.whl", hash = "sha256:6f6c7a8a57e9405cad7485f4c9d3172ae486cfef1344b5ddd8e5239582d7355e"},
    {file = "charset_normalizer-3.1.0-cp39-cp39-musllinux_1_1_aarch64.whl", hash = "sha256:ac3775e3311661d4adace3697a52ac0bab17edd166087d493b52d4f4f553f9f0"},
    {file = "charset_normalizer-3.1.0-cp39-cp39-musllinux_1_1_i686.whl", hash = "sha256:10c93628d7497c81686e8e5e557aafa78f230cd9e77dd0c40032ef90c18f2230"},
    {file = "charset_normalizer-3.1.0-cp39-cp39-musllinux_1_1_ppc64le.whl", hash = "sha256:6f4f4668e1831850ebcc2fd0b1cd11721947b6dc7c00bf1c6bd3c929ae14f2c7"},
    {file = "charset_normalizer-3.1.0-cp39-cp39-musllinux_1_1_s390x.whl", hash = "sha256:0be65ccf618c1e7ac9b849c315cc2e8a8751d9cfdaa43027d4f6624bd587ab7e"},
    {file = "charset_normalizer-3.1.0-cp39-cp39-musllinux_1_1_x86_64.whl", hash = "sha256:53d0a3fa5f8af98a1e261de6a3943ca631c526635eb5817a87a59d9a57ebf48f"},
    {file = "charset_normalizer-3.1.0-cp39-cp39-win32.whl", hash = "sha256:a04f86f41a8916fe45ac5024ec477f41f886b3c435da2d4e3d2709b22ab02af1"},
    {file = "charset_normalizer-3.1.0-cp39-cp39-win_amd64.whl", hash = "sha256:830d2948a5ec37c386d3170c483063798d7879037492540f10a475e3fd6f244b"},
    {file = "charset_normalizer-3.1.0-py3-none-any.whl", hash = "sha256:3d9098b479e78c85080c98e1e35ff40b4a31d8953102bb0fd7d1b6f8a2111a3d"},
]

[[package]]
name = "click"
version = "8.1.3"
description = "Composable command line interface toolkit"
optional = false
python-versions = ">=3.7"
files = [
    {file = "click-8.1.3-py3-none-any.whl", hash = "sha256:bb4d8133cb15a609f44e8213d9b391b0809795062913b383c62be0ee95b1db48"},
    {file = "click-8.1.3.tar.gz", hash = "sha256:7682dc8afb30297001674575ea00d1814d808d6a36af415a82bd481d37ba7b8e"},
]

[package.dependencies]
colorama = {version = "*", markers = "platform_system == \"Windows\""}

[[package]]
name = "colorama"
version = "0.4.6"
description = "Cross-platform colored terminal text."
optional = false
python-versions = "!=3.0.*,!=3.1.*,!=3.2.*,!=3.3.*,!=3.4.*,!=3.5.*,!=3.6.*,>=2.7"
files = [
    {file = "colorama-0.4.6-py2.py3-none-any.whl", hash = "sha256:4f1d9991f5acc0ca119f9d443620b77f9d6b33703e51011c16baf57afb285fc6"},
    {file = "colorama-0.4.6.tar.gz", hash = "sha256:08695f5cb7ed6e0531a20572697297273c47b8cae5a63ffc6d6ed5c201be6e44"},
]

[[package]]
name = "cryptography"
version = "41.0.1"
description = "cryptography is a package which provides cryptographic recipes and primitives to Python developers."
optional = false
python-versions = ">=3.7"
files = [
    {file = "cryptography-41.0.1-cp37-abi3-macosx_10_12_universal2.whl", hash = "sha256:f73bff05db2a3e5974a6fd248af2566134d8981fd7ab012e5dd4ddb1d9a70699"},
    {file = "cryptography-41.0.1-cp37-abi3-macosx_10_12_x86_64.whl", hash = "sha256:1a5472d40c8f8e91ff7a3d8ac6dfa363d8e3138b961529c996f3e2df0c7a411a"},
    {file = "cryptography-41.0.1-cp37-abi3-manylinux_2_17_aarch64.manylinux2014_aarch64.whl", hash = "sha256:7fa01527046ca5facdf973eef2535a27fec4cb651e4daec4d043ef63f6ecd4ca"},
    {file = "cryptography-41.0.1-cp37-abi3-manylinux_2_17_x86_64.manylinux2014_x86_64.whl", hash = "sha256:b46e37db3cc267b4dea1f56da7346c9727e1209aa98487179ee8ebed09d21e43"},
    {file = "cryptography-41.0.1-cp37-abi3-manylinux_2_28_aarch64.whl", hash = "sha256:d198820aba55660b4d74f7b5fd1f17db3aa5eb3e6893b0a41b75e84e4f9e0e4b"},
    {file = "cryptography-41.0.1-cp37-abi3-manylinux_2_28_x86_64.whl", hash = "sha256:948224d76c4b6457349d47c0c98657557f429b4e93057cf5a2f71d603e2fc3a3"},
    {file = "cryptography-41.0.1-cp37-abi3-musllinux_1_1_aarch64.whl", hash = "sha256:059e348f9a3c1950937e1b5d7ba1f8e968508ab181e75fc32b879452f08356db"},
    {file = "cryptography-41.0.1-cp37-abi3-musllinux_1_1_x86_64.whl", hash = "sha256:b4ceb5324b998ce2003bc17d519080b4ec8d5b7b70794cbd2836101406a9be31"},
    {file = "cryptography-41.0.1-cp37-abi3-win32.whl", hash = "sha256:8f4ab7021127a9b4323537300a2acfb450124b2def3756f64dc3a3d2160ee4b5"},
    {file = "cryptography-41.0.1-cp37-abi3-win_amd64.whl", hash = "sha256:1fee5aacc7367487b4e22484d3c7e547992ed726d14864ee33c0176ae43b0d7c"},
    {file = "cryptography-41.0.1-pp38-pypy38_pp73-macosx_10_12_x86_64.whl", hash = "sha256:9a6c7a3c87d595608a39980ebaa04d5a37f94024c9f24eb7d10262b92f739ddb"},
    {file = "cryptography-41.0.1-pp38-pypy38_pp73-manylinux_2_28_aarch64.whl", hash = "sha256:5d092fdfedaec4cbbffbf98cddc915ba145313a6fdaab83c6e67f4e6c218e6f3"},
    {file = "cryptography-41.0.1-pp38-pypy38_pp73-manylinux_2_28_x86_64.whl", hash = "sha256:1a8e6c2de6fbbcc5e14fd27fb24414507cb3333198ea9ab1258d916f00bc3039"},
    {file = "cryptography-41.0.1-pp38-pypy38_pp73-win_amd64.whl", hash = "sha256:cb33ccf15e89f7ed89b235cff9d49e2e62c6c981a6061c9c8bb47ed7951190bc"},
    {file = "cryptography-41.0.1-pp39-pypy39_pp73-macosx_10_12_x86_64.whl", hash = "sha256:5f0ff6e18d13a3de56f609dd1fd11470918f770c6bd5d00d632076c727d35485"},
    {file = "cryptography-41.0.1-pp39-pypy39_pp73-manylinux_2_28_aarch64.whl", hash = "sha256:7bfc55a5eae8b86a287747053140ba221afc65eb06207bedf6e019b8934b477c"},
    {file = "cryptography-41.0.1-pp39-pypy39_pp73-manylinux_2_28_x86_64.whl", hash = "sha256:eb8163f5e549a22888c18b0d53d6bb62a20510060a22fd5a995ec8a05268df8a"},
    {file = "cryptography-41.0.1-pp39-pypy39_pp73-win_amd64.whl", hash = "sha256:8dde71c4169ec5ccc1087bb7521d54251c016f126f922ab2dfe6649170a3b8c5"},
    {file = "cryptography-41.0.1.tar.gz", hash = "sha256:d34579085401d3f49762d2f7d6634d6b6c2ae1242202e860f4d26b046e3a1006"},
]

[package.dependencies]
cffi = ">=1.12"

[package.extras]
docs = ["sphinx (>=5.3.0)", "sphinx-rtd-theme (>=1.1.1)"]
docstest = ["pyenchant (>=1.6.11)", "sphinxcontrib-spelling (>=4.0.1)", "twine (>=1.12.0)"]
nox = ["nox"]
pep8test = ["black", "check-sdist", "mypy", "ruff"]
sdist = ["build"]
ssh = ["bcrypt (>=3.1.5)"]
test = ["pretend", "pytest (>=6.2.0)", "pytest-benchmark", "pytest-cov", "pytest-xdist"]
test-randomorder = ["pytest-randomly"]

[[package]]
name = "dj-rest-auth"
version = "4.0.1"
description = "Authentication and Registration in Django Rest Framework"
optional = false
python-versions = ">=3.5"
files = [
    {file = "dj-rest-auth-4.0.1.tar.gz", hash = "sha256:ec87f934c83b520217399f4793506e36cccccc84e899623510ee9c7289f80573"},
]

[package.dependencies]
Django = ">=2.0"
djangorestframework = ">=3.7.0"

[package.extras]
with-social = ["django-allauth (>=0.40.0,<0.55.0)"]

[[package]]
name = "django"
version = "4.2.2"
description = "A high-level Python web framework that encourages rapid development and clean, pragmatic design."
optional = false
python-versions = ">=3.8"
files = [
    {file = "Django-4.2.2-py3-none-any.whl", hash = "sha256:672b3fa81e1f853bb58be1b51754108ab4ffa12a77c06db86aa8df9ed0c46fe5"},
    {file = "Django-4.2.2.tar.gz", hash = "sha256:2a6b6fbff5b59dd07bef10bcb019bee2ea97a30b2a656d51346596724324badf"},
]

[package.dependencies]
asgiref = ">=3.6.0,<4"
sqlparse = ">=0.3.1"
tzdata = {version = "*", markers = "sys_platform == \"win32\""}

[package.extras]
argon2 = ["argon2-cffi (>=19.1.0)"]
bcrypt = ["bcrypt"]

[[package]]
name = "django-cors-headers"
version = "4.1.0"
description = "django-cors-headers is a Django application for handling the server headers required for Cross-Origin Resource Sharing (CORS)."
optional = false
python-versions = ">=3.7"
files = [
    {file = "django_cors_headers-4.1.0-py3-none-any.whl", hash = "sha256:88a4bfae24b6404dd0e0640203cb27704a2a57fd546a429e5d821dfa53dd1acf"},
    {file = "django_cors_headers-4.1.0.tar.gz", hash = "sha256:36a8d7a6dee6a85f872fe5916cc878a36d0812043866355438dfeda0b20b6b78"},
]

[package.dependencies]
Django = ">=3.2"

[[package]]
name = "django-dbbackup"
version = "4.0.2"
description = "Management commands to help backup and restore a project database and media."
optional = false
python-versions = ">=3.6"
files = [
    {file = "django-dbbackup-4.0.2.tar.gz", hash = "sha256:1874d684abc22260972a67668a6db3331b24d7e1e8af89eaffdcd61eb27dbc2a"},
    {file = "django_dbbackup-4.0.2-py3-none-any.whl", hash = "sha256:3ccde831f1a8268fb031b37a8e7e2de3abb556623023af1e859cd7104c09ea2a"},
]

[package.dependencies]
django = ">=2.2"
pytz = "*"

[[package]]
name = "django-filter"
version = "23.2"
description = "Django-filter is a reusable Django application for allowing users to filter querysets dynamically."
optional = false
python-versions = ">=3.7"
files = [
    {file = "django-filter-23.2.tar.gz", hash = "sha256:2fe15f78108475eda525692813205fa6f9e8c1caf1ae65daa5862d403c6dbf00"},
    {file = "django_filter-23.2-py3-none-any.whl", hash = "sha256:d12d8e0fc6d3eb26641e553e5d53b191eb8cec611427d4bdce0becb1f7c172b5"},
]

[package.dependencies]
Django = ">=3.2"

[[package]]
name = "django-request"
version = "1.6.2"
description = "django-request is a statistics module for django. It stores requests in a database for admins to see, it can also be used to get statistics on who is online etc."
optional = false
python-versions = "*"
files = [
    {file = "django-request-1.6.2.tar.gz", hash = "sha256:51c390344c31044e791c36f01eec44cb73d132b7f47e62b005430b37d53b684b"},
    {file = "django_request-1.6.2-py3-none-any.whl", hash = "sha256:61ee2bc2c823e14450dc0a18b12868e06487bbf3f26ad29ef4d41e3f145e49ae"},
]

[package.dependencies]
Django = ">=2.2"
python-dateutil = "*"

[[package]]
name = "django-rest-auth"
version = "0.9.5"
description = "Create a set of REST API endpoints for Authentication and Registration"
optional = false
python-versions = "*"
files = [
    {file = "django-rest-auth-0.9.5.tar.gz", hash = "sha256:f11e12175dafeed772f50d740d22caeab27e99a3caca24ec65e66a8d6de16571"},
]

[package.dependencies]
Django = ">=1.8.0"
djangorestframework = ">=3.1.3"
six = ">=1.9.0"

[package.extras]
with-social = ["django-allauth (>=0.25.0)"]

[[package]]
name = "django-rq"
version = "2.8.1"
description = "An app that provides django integration for RQ (Redis Queue)"
optional = false
python-versions = "*"
files = [
    {file = "django-rq-2.8.1.tar.gz", hash = "sha256:ff053aa4d1b1e1acc47c99b4a21b514de8745894c00d1e6f4abc8b37d35d66d6"},
    {file = "django_rq-2.8.1-py2.py3-none-any.whl", hash = "sha256:f5d649dc57b5564011460b2b69c8a60a4f5f10ee8692b51d1dfc17035b1039b8"},
]

[package.dependencies]
django = ">=2.0"
redis = ">=3"
rq = ">=1.14"

[package.extras]
sentry = ["raven (>=6.1.0)"]
testing = ["mock (>=2.0.0)"]

[[package]]
name = "django-storages"
version = "1.13.2"
description = "Support for many storage backends in Django"
optional = false
python-versions = ">=3.7"
files = [
    {file = "django-storages-1.13.2.tar.gz", hash = "sha256:cbadd15c909ceb7247d4ffc503f12a9bec36999df8d0bef7c31e57177d512688"},
    {file = "django_storages-1.13.2-py3-none-any.whl", hash = "sha256:31dc5a992520be571908c4c40d55d292660ece3a55b8141462b4e719aa38eab3"},
]

[package.dependencies]
Django = ">=3.2"

[package.extras]
azure = ["azure-storage-blob (>=12.0.0)"]
boto3 = ["boto3 (>=1.4.4)"]
dropbox = ["dropbox (>=7.2.1)"]
google = ["google-cloud-storage (>=1.27.0)"]
libcloud = ["apache-libcloud"]
sftp = ["paramiko (>=1.10.0)"]

[[package]]
name = "djangorestframework"
version = "3.14.0"
description = "Web APIs for Django, made easy."
optional = false
python-versions = ">=3.6"
files = [
    {file = "djangorestframework-3.14.0-py3-none-any.whl", hash = "sha256:eb63f58c9f218e1a7d064d17a70751f528ed4e1d35547fdade9aaf4cd103fd08"},
    {file = "djangorestframework-3.14.0.tar.gz", hash = "sha256:579a333e6256b09489cbe0a067e66abe55c6595d8926be6b99423786334350c8"},
]

[package.dependencies]
django = ">=3.0"
pytz = "*"

[[package]]
name = "djangorestframework-api-key"
version = "2.3.0"
description = "API key permissions for the Django REST Framework"
optional = false
python-versions = ">=3.7"
files = [
    {file = "djangorestframework-api-key-2.3.0.tar.gz", hash = "sha256:c2fa61280069acd8dc0e9dd1840e0e1934a2a85631069326f4d1e3a91ca9aa9a"},
    {file = "djangorestframework_api_key-2.3.0-py3-none-any.whl", hash = "sha256:eed94f383e96ca8f9f9e4182406fe28b5585629d0039f65cbb7e6e254778f674"},
]

[[package]]
name = "djangorestframework-simplejwt"
version = "5.2.2"
description = "A minimal JSON Web Token authentication plugin for Django REST Framework"
optional = false
python-versions = ">=3.7"
files = [
    {file = "djangorestframework_simplejwt-5.2.2-py3-none-any.whl", hash = "sha256:4c0d2e2513e12587d93501ac091781684a216c3ee614eb3b5a10586aef5ca845"},
    {file = "djangorestframework_simplejwt-5.2.2.tar.gz", hash = "sha256:d27d4bcac2c6394f678dea8b4d0d511c6e18a7f2eb8aaeeb8a7de601aeb77c42"},
]

[package.dependencies]
django = "*"
djangorestframework = "*"
pyjwt = ">=1.7.1,<3"

[package.extras]
crypto = ["cryptography (>=3.3.1)"]
dev = ["Sphinx (>=1.6.5,<2)", "cryptography", "flake8", "ipython", "isort", "pep8", "pytest", "pytest-cov", "pytest-django", "pytest-watch", "pytest-xdist", "python-jose (==3.3.0)", "sphinx-rtd-theme (>=0.1.9)", "tox", "twine", "wheel"]
doc = ["Sphinx (>=1.6.5,<2)", "sphinx-rtd-theme (>=0.1.9)"]
lint = ["flake8", "isort", "pep8"]
python-jose = ["python-jose (==3.3.0)"]
test = ["cryptography", "pytest", "pytest-cov", "pytest-django", "pytest-xdist", "tox"]

[[package]]
name = "drf-flex-fields"
version = "1.0.2"
description = "Flexible, dynamic fields and nested resources for Django REST Framework serializers."
optional = false
python-versions = "*"
files = [
    {file = "drf-flex-fields-1.0.2.tar.gz", hash = "sha256:48139eeff0b1232fc05a9f353c3c2b570b225985043dedda6ab0d5e8b7a1d7af"},
]

[[package]]
name = "drf-spectacular"
version = "0.26.3"
description = "Sane and flexible OpenAPI 3 schema generation for Django REST framework"
optional = false
python-versions = ">=3.6"
files = [
    {file = "drf-spectacular-0.26.3.tar.gz", hash = "sha256:b907a72a0244e5dcfeca625e9632cd8ebccdbe2cb528b7c1de1191708be6f31e"},
    {file = "drf_spectacular-0.26.3-py3-none-any.whl", hash = "sha256:1d84ac70522baaadd6d84a25ce5fe5ea50cfcba0387856689f98ac536f14aa32"},
]

[package.dependencies]
Django = ">=2.2"
djangorestframework = ">=3.10.3"
inflection = ">=0.3.1"
jsonschema = ">=2.6.0"
PyYAML = ">=5.1"
uritemplate = ">=2.0.0"

[package.extras]
offline = ["drf-spectacular-sidecar"]
sidecar = ["drf-spectacular-sidecar"]

[[package]]
name = "drf-url-filters"
version = "0.5.1"
description = "A django app to apply filters on drf querysets using query params with validations using voluptuous."
optional = false
python-versions = "*"
files = [
    {file = "drf-url-filters-0.5.1.tar.gz", hash = "sha256:fdae4c970fd8ec7b19be825e238490d57b6155c76731732ed5edb250b044f973"},
]

[package.dependencies]
Django = ">=1.8.11"
djangorestframework = ">=3.3.3"
voluptuous = ">=0.8.10"

[[package]]
name = "exceptiongroup"
version = "1.1.1"
description = "Backport of PEP 654 (exception groups)"
optional = false
python-versions = ">=3.7"
files = [
    {file = "exceptiongroup-1.1.1-py3-none-any.whl", hash = "sha256:232c37c63e4f682982c8b6459f33a8981039e5fb8756b2074364e5055c498c9e"},
    {file = "exceptiongroup-1.1.1.tar.gz", hash = "sha256:d484c3090ba2889ae2928419117447a14daf3c1231d5e30d0aae34f354f01785"},
]

[package.extras]
test = ["pytest (>=6)"]

[[package]]
name = "factory-boy"
version = "3.2.1"
description = "A versatile test fixtures replacement based on thoughtbot's factory_bot for Ruby."
optional = false
python-versions = ">=3.6"
files = [
    {file = "factory_boy-3.2.1-py2.py3-none-any.whl", hash = "sha256:eb02a7dd1b577ef606b75a253b9818e6f9eaf996d94449c9d5ebb124f90dc795"},
    {file = "factory_boy-3.2.1.tar.gz", hash = "sha256:a98d277b0c047c75eb6e4ab8508a7f81fb03d2cb21986f627913546ef7a2a55e"},
]

[package.dependencies]
Faker = ">=0.7.0"

[package.extras]
dev = ["Django", "Pillow", "SQLAlchemy", "coverage", "flake8", "isort", "mongoengine", "tox", "wheel (>=0.32.0)", "zest.releaser[recommended]"]
doc = ["Sphinx", "sphinx-rtd-theme", "sphinxcontrib-spelling"]

[[package]]
name = "faker"
version = "12.3.3"
description = "Faker is a Python package that generates fake data for you."
optional = false
python-versions = ">=3.6"
files = [
    {file = "Faker-12.3.3-py3-none-any.whl", hash = "sha256:a7244b7f25503811072122d98918f445df276ea80c5e38448f51a3b765665ece"},
    {file = "Faker-12.3.3.tar.gz", hash = "sha256:dc46ddaf9bd33998c49c69dc68273bb5b11e41820b38f05296d3241c7d681597"},
]

[package.dependencies]
python-dateutil = ">=2.4"

[[package]]
name = "faker-biology"
version = "0.6.0"
description = "Fake data from biology"
optional = false
python-versions = ">=3.8,<4.0"
files = [
    {file = "faker-biology-0.6.0.tar.gz", hash = "sha256:5226588f6b18038a9ada1976711cd01e5e97e201e605478075e35297cd521569"},
    {file = "faker_biology-0.6.0-py3-none-any.whl", hash = "sha256:f771f505136e8bc965f55a33849e437c08f70a7795a35f7243b74d26378c4eb5"},
]

[package.dependencies]
Faker = ">=12.3.0,<13.0.0"
faker-python = ">=0.0.1,<0.0.2"

[[package]]
name = "faker-python"
version = "0.0.1"
description = "A Python library for generating fake data such as names, addresses, and phone numbers."
optional = false
python-versions = ">=3.6"
files = [
    {file = "faker-python-0.0.1.tar.gz", hash = "sha256:250ec5d0dfd713af04abae63c8bf215c084776ea5c6e4c033611aa266661ddad"},
    {file = "faker_python-0.0.1-py3-none-any.whl", hash = "sha256:b7abd831197780c1f4ed139328667aed3bf13ca1ee33220a96307d717def6064"},
]

[[package]]
name = "faker-web"
version = "0.3.1"
description = "Web-related Provider for the Faker Python package."
optional = false
python-versions = "*"
files = [
    {file = "faker_web-0.3.1-py2.py3-none-any.whl", hash = "sha256:83924e631cd1a512f3ba6c336aaad16e0662544649791987e2de2920052f0f06"},
    {file = "faker_web-0.3.1.tar.gz", hash = "sha256:ba3e6568544baa6fe5a81884c4751a345266db457a8a8cbede0afad253034784"},
]

[package.dependencies]
faker = "*"

[package.extras]
test = ["pytest", "pytest-cov", "pytest-flakes", "pytest-pep8"]

[[package]]
name = "frozenlist"
version = "1.3.3"
description = "A list-like structure which implements collections.abc.MutableSequence"
optional = false
python-versions = ">=3.7"
files = [
    {file = "frozenlist-1.3.3-cp310-cp310-macosx_10_9_universal2.whl", hash = "sha256:ff8bf625fe85e119553b5383ba0fb6aa3d0ec2ae980295aaefa552374926b3f4"},
    {file = "frozenlist-1.3.3-cp310-cp310-macosx_10_9_x86_64.whl", hash = "sha256:dfbac4c2dfcc082fcf8d942d1e49b6aa0766c19d3358bd86e2000bf0fa4a9cf0"},
    {file = "frozenlist-1.3.3-cp310-cp310-macosx_11_0_arm64.whl", hash = "sha256:b1c63e8d377d039ac769cd0926558bb7068a1f7abb0f003e3717ee003ad85530"},
    {file = "frozenlist-1.3.3-cp310-cp310-manylinux_2_17_aarch64.manylinux2014_aarch64.whl", hash = "sha256:7fdfc24dcfce5b48109867c13b4cb15e4660e7bd7661741a391f821f23dfdca7"},
    {file = "frozenlist-1.3.3-cp310-cp310-manylinux_2_17_ppc64le.manylinux2014_ppc64le.whl", hash = "sha256:2c926450857408e42f0bbc295e84395722ce74bae69a3b2aa2a65fe22cb14b99"},
    {file = "frozenlist-1.3.3-cp310-cp310-manylinux_2_17_s390x.manylinux2014_s390x.whl", hash = "sha256:1841e200fdafc3d51f974d9d377c079a0694a8f06de2e67b48150328d66d5483"},
    {file = "frozenlist-1.3.3-cp310-cp310-manylinux_2_5_i686.manylinux1_i686.manylinux_2_17_i686.manylinux2014_i686.whl", hash = "sha256:f470c92737afa7d4c3aacc001e335062d582053d4dbe73cda126f2d7031068dd"},
    {file = "frozenlist-1.3.3-cp310-cp310-manylinux_2_5_x86_64.manylinux1_x86_64.manylinux_2_17_x86_64.manylinux2014_x86_64.whl", hash = "sha256:783263a4eaad7c49983fe4b2e7b53fa9770c136c270d2d4bbb6d2192bf4d9caf"},
    {file = "frozenlist-1.3.3-cp310-cp310-musllinux_1_1_aarch64.whl", hash = "sha256:924620eef691990dfb56dc4709f280f40baee568c794b5c1885800c3ecc69816"},
    {file = "frozenlist-1.3.3-cp310-cp310-musllinux_1_1_i686.whl", hash = "sha256:ae4dc05c465a08a866b7a1baf360747078b362e6a6dbeb0c57f234db0ef88ae0"},
    {file = "frozenlist-1.3.3-cp310-cp310-musllinux_1_1_ppc64le.whl", hash = "sha256:bed331fe18f58d844d39ceb398b77d6ac0b010d571cba8267c2e7165806b00ce"},
    {file = "frozenlist-1.3.3-cp310-cp310-musllinux_1_1_s390x.whl", hash = "sha256:02c9ac843e3390826a265e331105efeab489ffaf4dd86384595ee8ce6d35ae7f"},
    {file = "frozenlist-1.3.3-cp310-cp310-musllinux_1_1_x86_64.whl", hash = "sha256:9545a33965d0d377b0bc823dcabf26980e77f1b6a7caa368a365a9497fb09420"},
    {file = "frozenlist-1.3.3-cp310-cp310-win32.whl", hash = "sha256:d5cd3ab21acbdb414bb6c31958d7b06b85eeb40f66463c264a9b343a4e238642"},
    {file = "frozenlist-1.3.3-cp310-cp310-win_amd64.whl", hash = "sha256:b756072364347cb6aa5b60f9bc18e94b2f79632de3b0190253ad770c5df17db1"},
    {file = "frozenlist-1.3.3-cp311-cp311-macosx_10_9_universal2.whl", hash = "sha256:b4395e2f8d83fbe0c627b2b696acce67868793d7d9750e90e39592b3626691b7"},
    {file = "frozenlist-1.3.3-cp311-cp311-macosx_10_9_x86_64.whl", hash = "sha256:14143ae966a6229350021384870458e4777d1eae4c28d1a7aa47f24d030e6678"},
    {file = "frozenlist-1.3.3-cp311-cp311-macosx_11_0_arm64.whl", hash = "sha256:5d8860749e813a6f65bad8285a0520607c9500caa23fea6ee407e63debcdbef6"},
    {file = "frozenlist-1.3.3-cp311-cp311-manylinux_2_17_aarch64.manylinux2014_aarch64.whl", hash = "sha256:23d16d9f477bb55b6154654e0e74557040575d9d19fe78a161bd33d7d76808e8"},
    {file = "frozenlist-1.3.3-cp311-cp311-manylinux_2_17_ppc64le.manylinux2014_ppc64le.whl", hash = "sha256:eb82dbba47a8318e75f679690190c10a5e1f447fbf9df41cbc4c3afd726d88cb"},
    {file = "frozenlist-1.3.3-cp311-cp311-manylinux_2_17_s390x.manylinux2014_s390x.whl", hash = "sha256:9309869032abb23d196cb4e4db574232abe8b8be1339026f489eeb34a4acfd91"},
    {file = "frozenlist-1.3.3-cp311-cp311-manylinux_2_5_i686.manylinux1_i686.manylinux_2_17_i686.manylinux2014_i686.whl", hash = "sha256:a97b4fe50b5890d36300820abd305694cb865ddb7885049587a5678215782a6b"},
    {file = "frozenlist-1.3.3-cp311-cp311-manylinux_2_5_x86_64.manylinux1_x86_64.manylinux_2_17_x86_64.manylinux2014_x86_64.whl", hash = "sha256:c188512b43542b1e91cadc3c6c915a82a5eb95929134faf7fd109f14f9892ce4"},
    {file = "frozenlist-1.3.3-cp311-cp311-musllinux_1_1_aarch64.whl", hash = "sha256:303e04d422e9b911a09ad499b0368dc551e8c3cd15293c99160c7f1f07b59a48"},
    {file = "frozenlist-1.3.3-cp311-cp311-musllinux_1_1_i686.whl", hash = "sha256:0771aed7f596c7d73444c847a1c16288937ef988dc04fb9f7be4b2aa91db609d"},
    {file = "frozenlist-1.3.3-cp311-cp311-musllinux_1_1_ppc64le.whl", hash = "sha256:66080ec69883597e4d026f2f71a231a1ee9887835902dbe6b6467d5a89216cf6"},
    {file = "frozenlist-1.3.3-cp311-cp311-musllinux_1_1_s390x.whl", hash = "sha256:41fe21dc74ad3a779c3d73a2786bdf622ea81234bdd4faf90b8b03cad0c2c0b4"},
    {file = "frozenlist-1.3.3-cp311-cp311-musllinux_1_1_x86_64.whl", hash = "sha256:f20380df709d91525e4bee04746ba612a4df0972c1b8f8e1e8af997e678c7b81"},
    {file = "frozenlist-1.3.3-cp311-cp311-win32.whl", hash = "sha256:f30f1928162e189091cf4d9da2eac617bfe78ef907a761614ff577ef4edfb3c8"},
    {file = "frozenlist-1.3.3-cp311-cp311-win_amd64.whl", hash = "sha256:a6394d7dadd3cfe3f4b3b186e54d5d8504d44f2d58dcc89d693698e8b7132b32"},
    {file = "frozenlist-1.3.3-cp37-cp37m-macosx_10_9_x86_64.whl", hash = "sha256:8df3de3a9ab8325f94f646609a66cbeeede263910c5c0de0101079ad541af332"},
    {file = "frozenlist-1.3.3-cp37-cp37m-manylinux_2_17_aarch64.manylinux2014_aarch64.whl", hash = "sha256:0693c609e9742c66ba4870bcee1ad5ff35462d5ffec18710b4ac89337ff16e27"},
    {file = "frozenlist-1.3.3-cp37-cp37m-manylinux_2_17_ppc64le.manylinux2014_ppc64le.whl", hash = "sha256:cd4210baef299717db0a600d7a3cac81d46ef0e007f88c9335db79f8979c0d3d"},
    {file = "frozenlist-1.3.3-cp37-cp37m-manylinux_2_17_s390x.manylinux2014_s390x.whl", hash = "sha256:394c9c242113bfb4b9aa36e2b80a05ffa163a30691c7b5a29eba82e937895d5e"},
    {file = "frozenlist-1.3.3-cp37-cp37m-manylinux_2_5_i686.manylinux1_i686.manylinux_2_17_i686.manylinux2014_i686.whl", hash = "sha256:6327eb8e419f7d9c38f333cde41b9ae348bec26d840927332f17e887a8dcb70d"},
    {file = "frozenlist-1.3.3-cp37-cp37m-manylinux_2_5_x86_64.manylinux1_x86_64.manylinux_2_17_x86_64.manylinux2014_x86_64.whl", hash = "sha256:2e24900aa13212e75e5b366cb9065e78bbf3893d4baab6052d1aca10d46d944c"},
    {file = "frozenlist-1.3.3-cp37-cp37m-musllinux_1_1_aarch64.whl", hash = "sha256:3843f84a6c465a36559161e6c59dce2f2ac10943040c2fd021cfb70d58c4ad56"},
    {file = "frozenlist-1.3.3-cp37-cp37m-musllinux_1_1_i686.whl", hash = "sha256:84610c1502b2461255b4c9b7d5e9c48052601a8957cd0aea6ec7a7a1e1fb9420"},
    {file = "frozenlist-1.3.3-cp37-cp37m-musllinux_1_1_ppc64le.whl", hash = "sha256:c21b9aa40e08e4f63a2f92ff3748e6b6c84d717d033c7b3438dd3123ee18f70e"},
    {file = "frozenlist-1.3.3-cp37-cp37m-musllinux_1_1_s390x.whl", hash = "sha256:efce6ae830831ab6a22b9b4091d411698145cb9b8fc869e1397ccf4b4b6455cb"},
    {file = "frozenlist-1.3.3-cp37-cp37m-musllinux_1_1_x86_64.whl", hash = "sha256:40de71985e9042ca00b7953c4f41eabc3dc514a2d1ff534027f091bc74416401"},
    {file = "frozenlist-1.3.3-cp37-cp37m-win32.whl", hash = "sha256:180c00c66bde6146a860cbb81b54ee0df350d2daf13ca85b275123bbf85de18a"},
    {file = "frozenlist-1.3.3-cp37-cp37m-win_amd64.whl", hash = "sha256:9bbbcedd75acdfecf2159663b87f1bb5cfc80e7cd99f7ddd9d66eb98b14a8411"},
    {file = "frozenlist-1.3.3-cp38-cp38-macosx_10_9_universal2.whl", hash = "sha256:034a5c08d36649591be1cbb10e09da9f531034acfe29275fc5454a3b101ce41a"},
    {file = "frozenlist-1.3.3-cp38-cp38-macosx_10_9_x86_64.whl", hash = "sha256:ba64dc2b3b7b158c6660d49cdb1d872d1d0bf4e42043ad8d5006099479a194e5"},
    {file = "frozenlist-1.3.3-cp38-cp38-macosx_11_0_arm64.whl", hash = "sha256:47df36a9fe24054b950bbc2db630d508cca3aa27ed0566c0baf661225e52c18e"},
    {file = "frozenlist-1.3.3-cp38-cp38-manylinux_2_17_aarch64.manylinux2014_aarch64.whl", hash = "sha256:008a054b75d77c995ea26629ab3a0c0d7281341f2fa7e1e85fa6153ae29ae99c"},
    {file = "frozenlist-1.3.3-cp38-cp38-manylinux_2_17_ppc64le.manylinux2014_ppc64le.whl", hash = "sha256:841ea19b43d438a80b4de62ac6ab21cfe6827bb8a9dc62b896acc88eaf9cecba"},
    {file = "frozenlist-1.3.3-cp38-cp38-manylinux_2_17_s390x.manylinux2014_s390x.whl", hash = "sha256:e235688f42b36be2b6b06fc37ac2126a73b75fb8d6bc66dd632aa35286238703"},
    {file = "frozenlist-1.3.3-cp38-cp38-manylinux_2_5_i686.manylinux1_i686.manylinux_2_17_i686.manylinux2014_i686.whl", hash = "sha256:ca713d4af15bae6e5d79b15c10c8522859a9a89d3b361a50b817c98c2fb402a2"},
    {file = "frozenlist-1.3.3-cp38-cp38-manylinux_2_5_x86_64.manylinux1_x86_64.manylinux_2_17_x86_64.manylinux2014_x86_64.whl", hash = "sha256:9ac5995f2b408017b0be26d4a1d7c61bce106ff3d9e3324374d66b5964325448"},
    {file = "frozenlist-1.3.3-cp38-cp38-musllinux_1_1_aarch64.whl", hash = "sha256:a4ae8135b11652b08a8baf07631d3ebfe65a4c87909dbef5fa0cdde440444ee4"},
    {file = "frozenlist-1.3.3-cp38-cp38-musllinux_1_1_i686.whl", hash = "sha256:4ea42116ceb6bb16dbb7d526e242cb6747b08b7710d9782aa3d6732bd8d27649"},
    {file = "frozenlist-1.3.3-cp38-cp38-musllinux_1_1_ppc64le.whl", hash = "sha256:810860bb4bdce7557bc0febb84bbd88198b9dbc2022d8eebe5b3590b2ad6c842"},
    {file = "frozenlist-1.3.3-cp38-cp38-musllinux_1_1_s390x.whl", hash = "sha256:ee78feb9d293c323b59a6f2dd441b63339a30edf35abcb51187d2fc26e696d13"},
    {file = "frozenlist-1.3.3-cp38-cp38-musllinux_1_1_x86_64.whl", hash = "sha256:0af2e7c87d35b38732e810befb9d797a99279cbb85374d42ea61c1e9d23094b3"},
    {file = "frozenlist-1.3.3-cp38-cp38-win32.whl", hash = "sha256:899c5e1928eec13fd6f6d8dc51be23f0d09c5281e40d9cf4273d188d9feeaf9b"},
    {file = "frozenlist-1.3.3-cp38-cp38-win_amd64.whl", hash = "sha256:7f44e24fa70f6fbc74aeec3e971f60a14dde85da364aa87f15d1be94ae75aeef"},
    {file = "frozenlist-1.3.3-cp39-cp39-macosx_10_9_universal2.whl", hash = "sha256:2b07ae0c1edaa0a36339ec6cce700f51b14a3fc6545fdd32930d2c83917332cf"},
    {file = "frozenlist-1.3.3-cp39-cp39-macosx_10_9_x86_64.whl", hash = "sha256:ebb86518203e12e96af765ee89034a1dbb0c3c65052d1b0c19bbbd6af8a145e1"},
    {file = "frozenlist-1.3.3-cp39-cp39-macosx_11_0_arm64.whl", hash = "sha256:5cf820485f1b4c91e0417ea0afd41ce5cf5965011b3c22c400f6d144296ccbc0"},
    {file = "frozenlist-1.3.3-cp39-cp39-manylinux_2_17_aarch64.manylinux2014_aarch64.whl", hash = "sha256:5c11e43016b9024240212d2a65043b70ed8dfd3b52678a1271972702d990ac6d"},
    {file = "frozenlist-1.3.3-cp39-cp39-manylinux_2_17_ppc64le.manylinux2014_ppc64le.whl", hash = "sha256:8fa3c6e3305aa1146b59a09b32b2e04074945ffcfb2f0931836d103a2c38f936"},
    {file = "frozenlist-1.3.3-cp39-cp39-manylinux_2_17_s390x.manylinux2014_s390x.whl", hash = "sha256:352bd4c8c72d508778cf05ab491f6ef36149f4d0cb3c56b1b4302852255d05d5"},
    {file = "frozenlist-1.3.3-cp39-cp39-manylinux_2_5_i686.manylinux1_i686.manylinux_2_17_i686.manylinux2014_i686.whl", hash = "sha256:65a5e4d3aa679610ac6e3569e865425b23b372277f89b5ef06cf2cdaf1ebf22b"},
    {file = "frozenlist-1.3.3-cp39-cp39-manylinux_2_5_x86_64.manylinux1_x86_64.manylinux_2_17_x86_64.manylinux2014_x86_64.whl", hash = "sha256:b1e2c1185858d7e10ff045c496bbf90ae752c28b365fef2c09cf0fa309291669"},
    {file = "frozenlist-1.3.3-cp39-cp39-musllinux_1_1_aarch64.whl", hash = "sha256:f163d2fd041c630fed01bc48d28c3ed4a3b003c00acd396900e11ee5316b56bb"},
    {file = "frozenlist-1.3.3-cp39-cp39-musllinux_1_1_i686.whl", hash = "sha256:05cdb16d09a0832eedf770cb7bd1fe57d8cf4eaf5aced29c4e41e3f20b30a784"},
    {file = "frozenlist-1.3.3-cp39-cp39-musllinux_1_1_ppc64le.whl", hash = "sha256:8bae29d60768bfa8fb92244b74502b18fae55a80eac13c88eb0b496d4268fd2d"},
    {file = "frozenlist-1.3.3-cp39-cp39-musllinux_1_1_s390x.whl", hash = "sha256:eedab4c310c0299961ac285591acd53dc6723a1ebd90a57207c71f6e0c2153ab"},
    {file = "frozenlist-1.3.3-cp39-cp39-musllinux_1_1_x86_64.whl", hash = "sha256:3bbdf44855ed8f0fbcd102ef05ec3012d6a4fd7c7562403f76ce6a52aeffb2b1"},
    {file = "frozenlist-1.3.3-cp39-cp39-win32.whl", hash = "sha256:efa568b885bca461f7c7b9e032655c0c143d305bf01c30caf6db2854a4532b38"},
    {file = "frozenlist-1.3.3-cp39-cp39-win_amd64.whl", hash = "sha256:cfe33efc9cb900a4c46f91a5ceba26d6df370ffddd9ca386eb1d4f0ad97b9ea9"},
    {file = "frozenlist-1.3.3.tar.gz", hash = "sha256:58bcc55721e8a90b88332d6cd441261ebb22342e238296bb330968952fbb3a6a"},
]

[[package]]
name = "gunicorn"
version = "20.1.0"
description = "WSGI HTTP Server for UNIX"
optional = false
python-versions = ">=3.5"
files = [
    {file = "gunicorn-20.1.0-py3-none-any.whl", hash = "sha256:9dcc4547dbb1cb284accfb15ab5667a0e5d1881cc443e0677b4882a4067a807e"},
    {file = "gunicorn-20.1.0.tar.gz", hash = "sha256:e0a968b5ba15f8a328fdfd7ab1fcb5af4470c28aaf7e55df02a99bc13138e6e8"},
]

[package.dependencies]
setuptools = ">=3.0"

[package.extras]
eventlet = ["eventlet (>=0.24.1)"]
gevent = ["gevent (>=1.4.0)"]
setproctitle = ["setproctitle"]
tornado = ["tornado (>=0.2)"]

[[package]]
name = "h11"
version = "0.14.0"
description = "A pure-Python, bring-your-own-I/O implementation of HTTP/1.1"
optional = false
python-versions = ">=3.7"
files = [
    {file = "h11-0.14.0-py3-none-any.whl", hash = "sha256:e3fe4ac4b851c468cc8363d500db52c2ead036020723024a109d37346efaa761"},
    {file = "h11-0.14.0.tar.gz", hash = "sha256:8f19fbbe99e72420ff35c00b27a34cb9937e902a8b810e2c88300c6f0a3b699d"},
]

[[package]]
name = "httptools"
version = "0.5.0"
description = "A collection of framework independent HTTP protocol utils."
optional = false
python-versions = ">=3.5.0"
files = [
    {file = "httptools-0.5.0-cp310-cp310-macosx_10_9_universal2.whl", hash = "sha256:8f470c79061599a126d74385623ff4744c4e0f4a0997a353a44923c0b561ee51"},
    {file = "httptools-0.5.0-cp310-cp310-macosx_10_9_x86_64.whl", hash = "sha256:e90491a4d77d0cb82e0e7a9cb35d86284c677402e4ce7ba6b448ccc7325c5421"},
    {file = "httptools-0.5.0-cp310-cp310-manylinux_2_17_aarch64.manylinux2014_aarch64.whl", hash = "sha256:c1d2357f791b12d86faced7b5736dea9ef4f5ecdc6c3f253e445ee82da579449"},
    {file = "httptools-0.5.0-cp310-cp310-manylinux_2_5_x86_64.manylinux1_x86_64.manylinux_2_17_x86_64.manylinux2014_x86_64.whl", hash = "sha256:1f90cd6fd97c9a1b7fe9215e60c3bd97336742a0857f00a4cb31547bc22560c2"},
    {file = "httptools-0.5.0-cp310-cp310-musllinux_1_1_aarch64.whl", hash = "sha256:5230a99e724a1bdbbf236a1b58d6e8504b912b0552721c7c6b8570925ee0ccde"},
    {file = "httptools-0.5.0-cp310-cp310-musllinux_1_1_x86_64.whl", hash = "sha256:3a47a34f6015dd52c9eb629c0f5a8a5193e47bf2a12d9a3194d231eaf1bc451a"},
    {file = "httptools-0.5.0-cp310-cp310-win_amd64.whl", hash = "sha256:24bb4bb8ac3882f90aa95403a1cb48465de877e2d5298ad6ddcfdebec060787d"},
    {file = "httptools-0.5.0-cp311-cp311-macosx_10_9_universal2.whl", hash = "sha256:e67d4f8734f8054d2c4858570cc4b233bf753f56e85217de4dfb2495904cf02e"},
    {file = "httptools-0.5.0-cp311-cp311-macosx_10_9_x86_64.whl", hash = "sha256:7e5eefc58d20e4c2da82c78d91b2906f1a947ef42bd668db05f4ab4201a99f49"},
    {file = "httptools-0.5.0-cp311-cp311-manylinux_2_17_aarch64.manylinux2014_aarch64.whl", hash = "sha256:0297822cea9f90a38df29f48e40b42ac3d48a28637368f3ec6d15eebefd182f9"},
    {file = "httptools-0.5.0-cp311-cp311-manylinux_2_5_x86_64.manylinux1_x86_64.manylinux_2_17_x86_64.manylinux2014_x86_64.whl", hash = "sha256:557be7fbf2bfa4a2ec65192c254e151684545ebab45eca5d50477d562c40f986"},
    {file = "httptools-0.5.0-cp311-cp311-musllinux_1_1_aarch64.whl", hash = "sha256:54465401dbbec9a6a42cf737627fb0f014d50dc7365a6b6cd57753f151a86ff0"},
    {file = "httptools-0.5.0-cp311-cp311-musllinux_1_1_x86_64.whl", hash = "sha256:4d9ebac23d2de960726ce45f49d70eb5466725c0087a078866043dad115f850f"},
    {file = "httptools-0.5.0-cp311-cp311-win_amd64.whl", hash = "sha256:e8a34e4c0ab7b1ca17b8763613783e2458e77938092c18ac919420ab8655c8c1"},
    {file = "httptools-0.5.0-cp36-cp36m-macosx_10_9_x86_64.whl", hash = "sha256:f659d7a48401158c59933904040085c200b4be631cb5f23a7d561fbae593ec1f"},
    {file = "httptools-0.5.0-cp36-cp36m-manylinux_2_17_aarch64.manylinux2014_aarch64.whl", hash = "sha256:ef1616b3ba965cd68e6f759eeb5d34fbf596a79e84215eeceebf34ba3f61fdc7"},
    {file = "httptools-0.5.0-cp36-cp36m-manylinux_2_5_x86_64.manylinux1_x86_64.manylinux_2_17_x86_64.manylinux2014_x86_64.whl", hash = "sha256:3625a55886257755cb15194efbf209584754e31d336e09e2ffe0685a76cb4b60"},
    {file = "httptools-0.5.0-cp36-cp36m-musllinux_1_1_aarch64.whl", hash = "sha256:72ad589ba5e4a87e1d404cc1cb1b5780bfcb16e2aec957b88ce15fe879cc08ca"},
    {file = "httptools-0.5.0-cp36-cp36m-musllinux_1_1_x86_64.whl", hash = "sha256:850fec36c48df5a790aa735417dca8ce7d4b48d59b3ebd6f83e88a8125cde324"},
    {file = "httptools-0.5.0-cp36-cp36m-win_amd64.whl", hash = "sha256:f222e1e9d3f13b68ff8a835574eda02e67277d51631d69d7cf7f8e07df678c86"},
    {file = "httptools-0.5.0-cp37-cp37m-macosx_10_9_x86_64.whl", hash = "sha256:3cb8acf8f951363b617a8420768a9f249099b92e703c052f9a51b66342eea89b"},
    {file = "httptools-0.5.0-cp37-cp37m-manylinux_2_17_aarch64.manylinux2014_aarch64.whl", hash = "sha256:550059885dc9c19a072ca6d6735739d879be3b5959ec218ba3e013fd2255a11b"},
    {file = "httptools-0.5.0-cp37-cp37m-manylinux_2_5_x86_64.manylinux1_x86_64.manylinux_2_17_x86_64.manylinux2014_x86_64.whl", hash = "sha256:a04fe458a4597aa559b79c7f48fe3dceabef0f69f562daf5c5e926b153817281"},
    {file = "httptools-0.5.0-cp37-cp37m-musllinux_1_1_aarch64.whl", hash = "sha256:7d0c1044bce274ec6711f0770fd2d5544fe392591d204c68328e60a46f88843b"},
    {file = "httptools-0.5.0-cp37-cp37m-musllinux_1_1_x86_64.whl", hash = "sha256:c6eeefd4435055a8ebb6c5cc36111b8591c192c56a95b45fe2af22d9881eee25"},
    {file = "httptools-0.5.0-cp37-cp37m-win_amd64.whl", hash = "sha256:5b65be160adcd9de7a7e6413a4966665756e263f0d5ddeffde277ffeee0576a5"},
    {file = "httptools-0.5.0-cp38-cp38-macosx_10_9_universal2.whl", hash = "sha256:fe9c766a0c35b7e3d6b6939393c8dfdd5da3ac5dec7f971ec9134f284c6c36d6"},
    {file = "httptools-0.5.0-cp38-cp38-macosx_10_9_x86_64.whl", hash = "sha256:85b392aba273566c3d5596a0a490978c085b79700814fb22bfd537d381dd230c"},
    {file = "httptools-0.5.0-cp38-cp38-manylinux_2_17_aarch64.manylinux2014_aarch64.whl", hash = "sha256:f5e3088f4ed33947e16fd865b8200f9cfae1144f41b64a8cf19b599508e096bc"},
    {file = "httptools-0.5.0-cp38-cp38-manylinux_2_5_x86_64.manylinux1_x86_64.manylinux_2_17_x86_64.manylinux2014_x86_64.whl", hash = "sha256:8c2a56b6aad7cc8f5551d8e04ff5a319d203f9d870398b94702300de50190f63"},
    {file = "httptools-0.5.0-cp38-cp38-musllinux_1_1_aarch64.whl", hash = "sha256:9b571b281a19762adb3f48a7731f6842f920fa71108aff9be49888320ac3e24d"},
    {file = "httptools-0.5.0-cp38-cp38-musllinux_1_1_x86_64.whl", hash = "sha256:aa47ffcf70ba6f7848349b8a6f9b481ee0f7637931d91a9860a1838bfc586901"},
    {file = "httptools-0.5.0-cp38-cp38-win_amd64.whl", hash = "sha256:bede7ee075e54b9a5bde695b4fc8f569f30185891796b2e4e09e2226801d09bd"},
    {file = "httptools-0.5.0-cp39-cp39-macosx_10_9_universal2.whl", hash = "sha256:64eba6f168803a7469866a9c9b5263a7463fa8b7a25b35e547492aa7322036b6"},
    {file = "httptools-0.5.0-cp39-cp39-macosx_10_9_x86_64.whl", hash = "sha256:4b098e4bb1174096a93f48f6193e7d9aa7071506a5877da09a783509ca5fff42"},
    {file = "httptools-0.5.0-cp39-cp39-manylinux_2_17_aarch64.manylinux2014_aarch64.whl", hash = "sha256:9423a2de923820c7e82e18980b937893f4aa8251c43684fa1772e341f6e06887"},
    {file = "httptools-0.5.0-cp39-cp39-manylinux_2_5_x86_64.manylinux1_x86_64.manylinux_2_17_x86_64.manylinux2014_x86_64.whl", hash = "sha256:ca1b7becf7d9d3ccdbb2f038f665c0f4857e08e1d8481cbcc1a86a0afcfb62b2"},
    {file = "httptools-0.5.0-cp39-cp39-musllinux_1_1_aarch64.whl", hash = "sha256:50d4613025f15f4b11f1c54bbed4761c0020f7f921b95143ad6d58c151198142"},
    {file = "httptools-0.5.0-cp39-cp39-musllinux_1_1_x86_64.whl", hash = "sha256:8ffce9d81c825ac1deaa13bc9694c0562e2840a48ba21cfc9f3b4c922c16f372"},
    {file = "httptools-0.5.0-cp39-cp39-win_amd64.whl", hash = "sha256:1af91b3650ce518d226466f30bbba5b6376dbd3ddb1b2be8b0658c6799dd450b"},
    {file = "httptools-0.5.0.tar.gz", hash = "sha256:295874861c173f9101960bba332429bb77ed4dcd8cdf5cee9922eb00e4f6bc09"},
]

[package.extras]
test = ["Cython (>=0.29.24,<0.30.0)"]

[[package]]
name = "idna"
version = "3.4"
description = "Internationalized Domain Names in Applications (IDNA)"
optional = false
python-versions = ">=3.5"
files = [
    {file = "idna-3.4-py3-none-any.whl", hash = "sha256:90b77e79eaa3eba6de819a0c442c0b4ceefc341a7a2ab77d7562bf49f425c5c2"},
    {file = "idna-3.4.tar.gz", hash = "sha256:814f528e8dead7d329833b91c5faa87d60bf71824cd12a7530b5526063d02cb4"},
]

[[package]]
name = "importlib-metadata"
version = "6.7.0"
description = "Read metadata from Python packages"
optional = false
python-versions = ">=3.7"
files = [
    {file = "importlib_metadata-6.7.0-py3-none-any.whl", hash = "sha256:cb52082e659e97afc5dac71e79de97d8681de3aa07ff18578330904a9d18e5b5"},
    {file = "importlib_metadata-6.7.0.tar.gz", hash = "sha256:1aaf550d4f73e5d6783e7acb77aec43d49da8017410afae93822cc9cca98c4d4"},
]

[package.dependencies]
zipp = ">=0.5"

[package.extras]
docs = ["furo", "jaraco.packaging (>=9)", "jaraco.tidelift (>=1.4)", "rst.linker (>=1.9)", "sphinx (>=3.5)", "sphinx-lint"]
perf = ["ipython"]
testing = ["flufl.flake8", "importlib-resources (>=1.3)", "packaging", "pyfakefs", "pytest (>=6)", "pytest-black (>=0.3.7)", "pytest-checkdocs (>=2.4)", "pytest-cov", "pytest-enabler (>=1.3)", "pytest-mypy (>=0.9.1)", "pytest-perf (>=0.9.2)", "pytest-ruff"]

[[package]]
name = "inflection"
version = "0.5.1"
description = "A port of Ruby on Rails inflector to Python"
optional = false
python-versions = ">=3.5"
files = [
    {file = "inflection-0.5.1-py2.py3-none-any.whl", hash = "sha256:f38b2b640938a4f35ade69ac3d053042959b62a0f1076a5bbaa1b9526605a8a2"},
    {file = "inflection-0.5.1.tar.gz", hash = "sha256:1a29730d366e996aaacffb2f1f1cb9593dc38e2ddd30c91250c6dde09ea9b417"},
]

[[package]]
name = "jmespath"
version = "1.0.1"
description = "JSON Matching Expressions"
optional = false
python-versions = ">=3.7"
files = [
    {file = "jmespath-1.0.1-py3-none-any.whl", hash = "sha256:02e2e4cc71b5bcab88332eebf907519190dd9e6e82107fa7f83b1003a6252980"},
    {file = "jmespath-1.0.1.tar.gz", hash = "sha256:90261b206d6defd58fdd5e85f478bf633a2901798906be2ad389150c5c60edbe"},
]

[[package]]
name = "jsonschema"
version = "4.17.3"
description = "An implementation of JSON Schema validation for Python"
optional = false
python-versions = ">=3.7"
files = [
    {file = "jsonschema-4.17.3-py3-none-any.whl", hash = "sha256:a870ad254da1a8ca84b6a2905cac29d265f805acc57af304784962a2aa6508f6"},
    {file = "jsonschema-4.17.3.tar.gz", hash = "sha256:0f864437ab8b6076ba6707453ef8f98a6a0d512a80e93f8abdb676f737ecb60d"},
]

[package.dependencies]
attrs = ">=17.4.0"
pyrsistent = ">=0.14.0,<0.17.0 || >0.17.0,<0.17.1 || >0.17.1,<0.17.2 || >0.17.2"

[package.extras]
format = ["fqdn", "idna", "isoduration", "jsonpointer (>1.13)", "rfc3339-validator", "rfc3987", "uri-template", "webcolors (>=1.11)"]
format-nongpl = ["fqdn", "idna", "isoduration", "jsonpointer (>1.13)", "rfc3339-validator", "rfc3986-validator (>0.1.0)", "uri-template", "webcolors (>=1.11)"]

[[package]]
name = "markdown"
version = "3.4.3"
description = "Python implementation of John Gruber's Markdown."
optional = false
python-versions = ">=3.7"
files = [
    {file = "Markdown-3.4.3-py3-none-any.whl", hash = "sha256:065fd4df22da73a625f14890dd77eb8040edcbd68794bcd35943be14490608b2"},
    {file = "Markdown-3.4.3.tar.gz", hash = "sha256:8bf101198e004dc93e84a12a7395e31aac6a9c9942848ae1d99b9d72cf9b3520"},
]

[package.dependencies]
importlib-metadata = {version = ">=4.4", markers = "python_version < \"3.10\""}

[package.extras]
testing = ["coverage", "pyyaml"]

[[package]]
name = "msgpack"
version = "1.0.5"
description = "MessagePack serializer"
optional = false
python-versions = "*"
files = [
    {file = "msgpack-1.0.5-cp310-cp310-macosx_10_9_universal2.whl", hash = "sha256:525228efd79bb831cf6830a732e2e80bc1b05436b086d4264814b4b2955b2fa9"},
    {file = "msgpack-1.0.5-cp310-cp310-macosx_10_9_x86_64.whl", hash = "sha256:4f8d8b3bf1ff2672567d6b5c725a1b347fe838b912772aa8ae2bf70338d5a198"},
    {file = "msgpack-1.0.5-cp310-cp310-macosx_11_0_arm64.whl", hash = "sha256:cdc793c50be3f01106245a61b739328f7dccc2c648b501e237f0699fe1395b81"},
    {file = "msgpack-1.0.5-cp310-cp310-manylinux_2_17_aarch64.manylinux2014_aarch64.whl", hash = "sha256:5cb47c21a8a65b165ce29f2bec852790cbc04936f502966768e4aae9fa763cb7"},
    {file = "msgpack-1.0.5-cp310-cp310-manylinux_2_17_x86_64.manylinux2014_x86_64.whl", hash = "sha256:e42b9594cc3bf4d838d67d6ed62b9e59e201862a25e9a157019e171fbe672dd3"},
    {file = "msgpack-1.0.5-cp310-cp310-manylinux_2_5_i686.manylinux1_i686.manylinux_2_17_i686.manylinux2014_i686.whl", hash = "sha256:55b56a24893105dc52c1253649b60f475f36b3aa0fc66115bffafb624d7cb30b"},
    {file = "msgpack-1.0.5-cp310-cp310-musllinux_1_1_aarch64.whl", hash = "sha256:1967f6129fc50a43bfe0951c35acbb729be89a55d849fab7686004da85103f1c"},
    {file = "msgpack-1.0.5-cp310-cp310-musllinux_1_1_i686.whl", hash = "sha256:20a97bf595a232c3ee6d57ddaadd5453d174a52594bf9c21d10407e2a2d9b3bd"},
    {file = "msgpack-1.0.5-cp310-cp310-musllinux_1_1_x86_64.whl", hash = "sha256:d25dd59bbbbb996eacf7be6b4ad082ed7eacc4e8f3d2df1ba43822da9bfa122a"},
    {file = "msgpack-1.0.5-cp310-cp310-win32.whl", hash = "sha256:382b2c77589331f2cb80b67cc058c00f225e19827dbc818d700f61513ab47bea"},
    {file = "msgpack-1.0.5-cp310-cp310-win_amd64.whl", hash = "sha256:4867aa2df9e2a5fa5f76d7d5565d25ec76e84c106b55509e78c1ede0f152659a"},
    {file = "msgpack-1.0.5-cp311-cp311-macosx_10_9_universal2.whl", hash = "sha256:9f5ae84c5c8a857ec44dc180a8b0cc08238e021f57abdf51a8182e915e6299f0"},
    {file = "msgpack-1.0.5-cp311-cp311-macosx_10_9_x86_64.whl", hash = "sha256:9e6ca5d5699bcd89ae605c150aee83b5321f2115695e741b99618f4856c50898"},
    {file = "msgpack-1.0.5-cp311-cp311-macosx_11_0_arm64.whl", hash = "sha256:5494ea30d517a3576749cad32fa27f7585c65f5f38309c88c6d137877fa28a5a"},
    {file = "msgpack-1.0.5-cp311-cp311-manylinux_2_17_aarch64.manylinux2014_aarch64.whl", hash = "sha256:1ab2f3331cb1b54165976a9d976cb251a83183631c88076613c6c780f0d6e45a"},
    {file = "msgpack-1.0.5-cp311-cp311-manylinux_2_17_x86_64.manylinux2014_x86_64.whl", hash = "sha256:28592e20bbb1620848256ebc105fc420436af59515793ed27d5c77a217477705"},
    {file = "msgpack-1.0.5-cp311-cp311-manylinux_2_5_i686.manylinux1_i686.manylinux_2_17_i686.manylinux2014_i686.whl", hash = "sha256:fe5c63197c55bce6385d9aee16c4d0641684628f63ace85f73571e65ad1c1e8d"},
    {file = "msgpack-1.0.5-cp311-cp311-musllinux_1_1_aarch64.whl", hash = "sha256:ed40e926fa2f297e8a653c954b732f125ef97bdd4c889f243182299de27e2aa9"},
    {file = "msgpack-1.0.5-cp311-cp311-musllinux_1_1_i686.whl", hash = "sha256:b2de4c1c0538dcb7010902a2b97f4e00fc4ddf2c8cda9749af0e594d3b7fa3d7"},
    {file = "msgpack-1.0.5-cp311-cp311-musllinux_1_1_x86_64.whl", hash = "sha256:bf22a83f973b50f9d38e55c6aade04c41ddda19b00c4ebc558930d78eecc64ed"},
    {file = "msgpack-1.0.5-cp311-cp311-win32.whl", hash = "sha256:c396e2cc213d12ce017b686e0f53497f94f8ba2b24799c25d913d46c08ec422c"},
    {file = "msgpack-1.0.5-cp311-cp311-win_amd64.whl", hash = "sha256:6c4c68d87497f66f96d50142a2b73b97972130d93677ce930718f68828b382e2"},
    {file = "msgpack-1.0.5-cp36-cp36m-macosx_10_9_x86_64.whl", hash = "sha256:a2b031c2e9b9af485d5e3c4520f4220d74f4d222a5b8dc8c1a3ab9448ca79c57"},
    {file = "msgpack-1.0.5-cp36-cp36m-manylinux_2_17_aarch64.manylinux2014_aarch64.whl", hash = "sha256:4f837b93669ce4336e24d08286c38761132bc7ab29782727f8557e1eb21b2080"},
    {file = "msgpack-1.0.5-cp36-cp36m-manylinux_2_17_x86_64.manylinux2014_x86_64.whl", hash = "sha256:b1d46dfe3832660f53b13b925d4e0fa1432b00f5f7210eb3ad3bb9a13c6204a6"},
    {file = "msgpack-1.0.5-cp36-cp36m-manylinux_2_5_i686.manylinux1_i686.manylinux_2_17_i686.manylinux2014_i686.whl", hash = "sha256:366c9a7b9057e1547f4ad51d8facad8b406bab69c7d72c0eb6f529cf76d4b85f"},
    {file = "msgpack-1.0.5-cp36-cp36m-musllinux_1_1_aarch64.whl", hash = "sha256:4c075728a1095efd0634a7dccb06204919a2f67d1893b6aa8e00497258bf926c"},
    {file = "msgpack-1.0.5-cp36-cp36m-musllinux_1_1_i686.whl", hash = "sha256:f933bbda5a3ee63b8834179096923b094b76f0c7a73c1cfe8f07ad608c58844b"},
    {file = "msgpack-1.0.5-cp36-cp36m-musllinux_1_1_x86_64.whl", hash = "sha256:36961b0568c36027c76e2ae3ca1132e35123dcec0706c4b7992683cc26c1320c"},
    {file = "msgpack-1.0.5-cp36-cp36m-win32.whl", hash = "sha256:b5ef2f015b95f912c2fcab19c36814963b5463f1fb9049846994b007962743e9"},
    {file = "msgpack-1.0.5-cp36-cp36m-win_amd64.whl", hash = "sha256:288e32b47e67f7b171f86b030e527e302c91bd3f40fd9033483f2cacc37f327a"},
    {file = "msgpack-1.0.5-cp37-cp37m-macosx_10_9_x86_64.whl", hash = "sha256:137850656634abddfb88236008339fdaba3178f4751b28f270d2ebe77a563b6c"},
    {file = "msgpack-1.0.5-cp37-cp37m-manylinux_2_17_aarch64.manylinux2014_aarch64.whl", hash = "sha256:0c05a4a96585525916b109bb85f8cb6511db1c6f5b9d9cbcbc940dc6b4be944b"},
    {file = "msgpack-1.0.5-cp37-cp37m-manylinux_2_17_x86_64.manylinux2014_x86_64.whl", hash = "sha256:56a62ec00b636583e5cb6ad313bbed36bb7ead5fa3a3e38938503142c72cba4f"},
    {file = "msgpack-1.0.5-cp37-cp37m-manylinux_2_5_i686.manylinux1_i686.manylinux_2_17_i686.manylinux2014_i686.whl", hash = "sha256:ef8108f8dedf204bb7b42994abf93882da1159728a2d4c5e82012edd92c9da9f"},
    {file = "msgpack-1.0.5-cp37-cp37m-musllinux_1_1_aarch64.whl", hash = "sha256:1835c84d65f46900920b3708f5ba829fb19b1096c1800ad60bae8418652a951d"},
    {file = "msgpack-1.0.5-cp37-cp37m-musllinux_1_1_i686.whl", hash = "sha256:e57916ef1bd0fee4f21c4600e9d1da352d8816b52a599c46460e93a6e9f17086"},
    {file = "msgpack-1.0.5-cp37-cp37m-musllinux_1_1_x86_64.whl", hash = "sha256:17358523b85973e5f242ad74aa4712b7ee560715562554aa2134d96e7aa4cbbf"},
    {file = "msgpack-1.0.5-cp37-cp37m-win32.whl", hash = "sha256:cb5aaa8c17760909ec6cb15e744c3ebc2ca8918e727216e79607b7bbce9c8f77"},
    {file = "msgpack-1.0.5-cp37-cp37m-win_amd64.whl", hash = "sha256:ab31e908d8424d55601ad7075e471b7d0140d4d3dd3272daf39c5c19d936bd82"},
    {file = "msgpack-1.0.5-cp38-cp38-macosx_10_9_universal2.whl", hash = "sha256:b72d0698f86e8d9ddf9442bdedec15b71df3598199ba33322d9711a19f08145c"},
    {file = "msgpack-1.0.5-cp38-cp38-macosx_10_9_x86_64.whl", hash = "sha256:379026812e49258016dd84ad79ac8446922234d498058ae1d415f04b522d5b2d"},
    {file = "msgpack-1.0.5-cp38-cp38-macosx_11_0_arm64.whl", hash = "sha256:332360ff25469c346a1c5e47cbe2a725517919892eda5cfaffe6046656f0b7bb"},
    {file = "msgpack-1.0.5-cp38-cp38-manylinux_2_17_aarch64.manylinux2014_aarch64.whl", hash = "sha256:476a8fe8fae289fdf273d6d2a6cb6e35b5a58541693e8f9f019bfe990a51e4ba"},
    {file = "msgpack-1.0.5-cp38-cp38-manylinux_2_17_x86_64.manylinux2014_x86_64.whl", hash = "sha256:a9985b214f33311df47e274eb788a5893a761d025e2b92c723ba4c63936b69b1"},
    {file = "msgpack-1.0.5-cp38-cp38-manylinux_2_5_i686.manylinux1_i686.manylinux_2_17_i686.manylinux2014_i686.whl", hash = "sha256:48296af57cdb1d885843afd73c4656be5c76c0c6328db3440c9601a98f303d87"},
    {file = "msgpack-1.0.5-cp38-cp38-musllinux_1_1_aarch64.whl", hash = "sha256:addab7e2e1fcc04bd08e4eb631c2a90960c340e40dfc4a5e24d2ff0d5a3b3edb"},
    {file = "msgpack-1.0.5-cp38-cp38-musllinux_1_1_i686.whl", hash = "sha256:916723458c25dfb77ff07f4c66aed34e47503b2eb3188b3adbec8d8aa6e00f48"},
    {file = "msgpack-1.0.5-cp38-cp38-musllinux_1_1_x86_64.whl", hash = "sha256:821c7e677cc6acf0fd3f7ac664c98803827ae6de594a9f99563e48c5a2f27eb0"},
    {file = "msgpack-1.0.5-cp38-cp38-win32.whl", hash = "sha256:1c0f7c47f0087ffda62961d425e4407961a7ffd2aa004c81b9c07d9269512f6e"},
    {file = "msgpack-1.0.5-cp38-cp38-win_amd64.whl", hash = "sha256:bae7de2026cbfe3782c8b78b0db9cbfc5455e079f1937cb0ab8d133496ac55e1"},
    {file = "msgpack-1.0.5-cp39-cp39-macosx_10_9_universal2.whl", hash = "sha256:20c784e66b613c7f16f632e7b5e8a1651aa5702463d61394671ba07b2fc9e025"},
    {file = "msgpack-1.0.5-cp39-cp39-macosx_10_9_x86_64.whl", hash = "sha256:266fa4202c0eb94d26822d9bfd7af25d1e2c088927fe8de9033d929dd5ba24c5"},
    {file = "msgpack-1.0.5-cp39-cp39-macosx_11_0_arm64.whl", hash = "sha256:18334484eafc2b1aa47a6d42427da7fa8f2ab3d60b674120bce7a895a0a85bdd"},
    {file = "msgpack-1.0.5-cp39-cp39-manylinux_2_17_aarch64.manylinux2014_aarch64.whl", hash = "sha256:57e1f3528bd95cc44684beda696f74d3aaa8a5e58c816214b9046512240ef437"},
    {file = "msgpack-1.0.5-cp39-cp39-manylinux_2_17_x86_64.manylinux2014_x86_64.whl", hash = "sha256:586d0d636f9a628ddc6a17bfd45aa5b5efaf1606d2b60fa5d87b8986326e933f"},
    {file = "msgpack-1.0.5-cp39-cp39-manylinux_2_5_i686.manylinux1_i686.manylinux_2_17_i686.manylinux2014_i686.whl", hash = "sha256:a740fa0e4087a734455f0fc3abf5e746004c9da72fbd541e9b113013c8dc3282"},
    {file = "msgpack-1.0.5-cp39-cp39-musllinux_1_1_aarch64.whl", hash = "sha256:3055b0455e45810820db1f29d900bf39466df96ddca11dfa6d074fa47054376d"},
    {file = "msgpack-1.0.5-cp39-cp39-musllinux_1_1_i686.whl", hash = "sha256:a61215eac016f391129a013c9e46f3ab308db5f5ec9f25811e811f96962599a8"},
    {file = "msgpack-1.0.5-cp39-cp39-musllinux_1_1_x86_64.whl", hash = "sha256:362d9655cd369b08fda06b6657a303eb7172d5279997abe094512e919cf74b11"},
    {file = "msgpack-1.0.5-cp39-cp39-win32.whl", hash = "sha256:ac9dd47af78cae935901a9a500104e2dea2e253207c924cc95de149606dc43cc"},
    {file = "msgpack-1.0.5-cp39-cp39-win_amd64.whl", hash = "sha256:06f5174b5f8ed0ed919da0e62cbd4ffde676a374aba4020034da05fab67b9164"},
    {file = "msgpack-1.0.5.tar.gz", hash = "sha256:c075544284eadc5cddc70f4757331d99dcbc16b2bbd4849d15f8aae4cf36d31c"},
]

[[package]]
name = "multidict"
version = "6.0.4"
description = "multidict implementation"
optional = false
python-versions = ">=3.7"
files = [
    {file = "multidict-6.0.4-cp310-cp310-macosx_10_9_universal2.whl", hash = "sha256:0b1a97283e0c85772d613878028fec909f003993e1007eafa715b24b377cb9b8"},
    {file = "multidict-6.0.4-cp310-cp310-macosx_10_9_x86_64.whl", hash = "sha256:eeb6dcc05e911516ae3d1f207d4b0520d07f54484c49dfc294d6e7d63b734171"},
    {file = "multidict-6.0.4-cp310-cp310-macosx_11_0_arm64.whl", hash = "sha256:d6d635d5209b82a3492508cf5b365f3446afb65ae7ebd755e70e18f287b0adf7"},
    {file = "multidict-6.0.4-cp310-cp310-manylinux_2_17_aarch64.manylinux2014_aarch64.whl", hash = "sha256:c048099e4c9e9d615545e2001d3d8a4380bd403e1a0578734e0d31703d1b0c0b"},
    {file = "multidict-6.0.4-cp310-cp310-manylinux_2_17_ppc64le.manylinux2014_ppc64le.whl", hash = "sha256:ea20853c6dbbb53ed34cb4d080382169b6f4554d394015f1bef35e881bf83547"},
    {file = "multidict-6.0.4-cp310-cp310-manylinux_2_17_s390x.manylinux2014_s390x.whl", hash = "sha256:16d232d4e5396c2efbbf4f6d4df89bfa905eb0d4dc5b3549d872ab898451f569"},
    {file = "multidict-6.0.4-cp310-cp310-manylinux_2_17_x86_64.manylinux2014_x86_64.whl", hash = "sha256:36c63aaa167f6c6b04ef2c85704e93af16c11d20de1d133e39de6a0e84582a93"},
    {file = "multidict-6.0.4-cp310-cp310-manylinux_2_5_i686.manylinux1_i686.manylinux_2_17_i686.manylinux2014_i686.whl", hash = "sha256:64bdf1086b6043bf519869678f5f2757f473dee970d7abf6da91ec00acb9cb98"},
    {file = "multidict-6.0.4-cp310-cp310-musllinux_1_1_aarch64.whl", hash = "sha256:43644e38f42e3af682690876cff722d301ac585c5b9e1eacc013b7a3f7b696a0"},
    {file = "multidict-6.0.4-cp310-cp310-musllinux_1_1_i686.whl", hash = "sha256:7582a1d1030e15422262de9f58711774e02fa80df0d1578995c76214f6954988"},
    {file = "multidict-6.0.4-cp310-cp310-musllinux_1_1_ppc64le.whl", hash = "sha256:ddff9c4e225a63a5afab9dd15590432c22e8057e1a9a13d28ed128ecf047bbdc"},
    {file = "multidict-6.0.4-cp310-cp310-musllinux_1_1_s390x.whl", hash = "sha256:ee2a1ece51b9b9e7752e742cfb661d2a29e7bcdba2d27e66e28a99f1890e4fa0"},
    {file = "multidict-6.0.4-cp310-cp310-musllinux_1_1_x86_64.whl", hash = "sha256:a2e4369eb3d47d2034032a26c7a80fcb21a2cb22e1173d761a162f11e562caa5"},
    {file = "multidict-6.0.4-cp310-cp310-win32.whl", hash = "sha256:574b7eae1ab267e5f8285f0fe881f17efe4b98c39a40858247720935b893bba8"},
    {file = "multidict-6.0.4-cp310-cp310-win_amd64.whl", hash = "sha256:4dcbb0906e38440fa3e325df2359ac6cb043df8e58c965bb45f4e406ecb162cc"},
    {file = "multidict-6.0.4-cp311-cp311-macosx_10_9_universal2.whl", hash = "sha256:0dfad7a5a1e39c53ed00d2dd0c2e36aed4650936dc18fd9a1826a5ae1cad6f03"},
    {file = "multidict-6.0.4-cp311-cp311-macosx_10_9_x86_64.whl", hash = "sha256:64da238a09d6039e3bd39bb3aee9c21a5e34f28bfa5aa22518581f910ff94af3"},
    {file = "multidict-6.0.4-cp311-cp311-macosx_11_0_arm64.whl", hash = "sha256:ff959bee35038c4624250473988b24f846cbeb2c6639de3602c073f10410ceba"},
    {file = "multidict-6.0.4-cp311-cp311-manylinux_2_17_aarch64.manylinux2014_aarch64.whl", hash = "sha256:01a3a55bd90018c9c080fbb0b9f4891db37d148a0a18722b42f94694f8b6d4c9"},
    {file = "multidict-6.0.4-cp311-cp311-manylinux_2_17_ppc64le.manylinux2014_ppc64le.whl", hash = "sha256:c5cb09abb18c1ea940fb99360ea0396f34d46566f157122c92dfa069d3e0e982"},
    {file = "multidict-6.0.4-cp311-cp311-manylinux_2_17_s390x.manylinux2014_s390x.whl", hash = "sha256:666daae833559deb2d609afa4490b85830ab0dfca811a98b70a205621a6109fe"},
    {file = "multidict-6.0.4-cp311-cp311-manylinux_2_17_x86_64.manylinux2014_x86_64.whl", hash = "sha256:11bdf3f5e1518b24530b8241529d2050014c884cf18b6fc69c0c2b30ca248710"},
    {file = "multidict-6.0.4-cp311-cp311-manylinux_2_5_i686.manylinux1_i686.manylinux_2_17_i686.manylinux2014_i686.whl", hash = "sha256:7d18748f2d30f94f498e852c67d61261c643b349b9d2a581131725595c45ec6c"},
    {file = "multidict-6.0.4-cp311-cp311-musllinux_1_1_aarch64.whl", hash = "sha256:458f37be2d9e4c95e2d8866a851663cbc76e865b78395090786f6cd9b3bbf4f4"},
    {file = "multidict-6.0.4-cp311-cp311-musllinux_1_1_i686.whl", hash = "sha256:b1a2eeedcead3a41694130495593a559a668f382eee0727352b9a41e1c45759a"},
    {file = "multidict-6.0.4-cp311-cp311-musllinux_1_1_ppc64le.whl", hash = "sha256:7d6ae9d593ef8641544d6263c7fa6408cc90370c8cb2bbb65f8d43e5b0351d9c"},
    {file = "multidict-6.0.4-cp311-cp311-musllinux_1_1_s390x.whl", hash = "sha256:5979b5632c3e3534e42ca6ff856bb24b2e3071b37861c2c727ce220d80eee9ed"},
    {file = "multidict-6.0.4-cp311-cp311-musllinux_1_1_x86_64.whl", hash = "sha256:dcfe792765fab89c365123c81046ad4103fcabbc4f56d1c1997e6715e8015461"},
    {file = "multidict-6.0.4-cp311-cp311-win32.whl", hash = "sha256:3601a3cece3819534b11d4efc1eb76047488fddd0c85a3948099d5da4d504636"},
    {file = "multidict-6.0.4-cp311-cp311-win_amd64.whl", hash = "sha256:81a4f0b34bd92df3da93315c6a59034df95866014ac08535fc819f043bfd51f0"},
    {file = "multidict-6.0.4-cp37-cp37m-macosx_10_9_x86_64.whl", hash = "sha256:67040058f37a2a51ed8ea8f6b0e6ee5bd78ca67f169ce6122f3e2ec80dfe9b78"},
    {file = "multidict-6.0.4-cp37-cp37m-manylinux_2_17_aarch64.manylinux2014_aarch64.whl", hash = "sha256:853888594621e6604c978ce2a0444a1e6e70c8d253ab65ba11657659dcc9100f"},
    {file = "multidict-6.0.4-cp37-cp37m-manylinux_2_17_ppc64le.manylinux2014_ppc64le.whl", hash = "sha256:39ff62e7d0f26c248b15e364517a72932a611a9b75f35b45be078d81bdb86603"},
    {file = "multidict-6.0.4-cp37-cp37m-manylinux_2_17_s390x.manylinux2014_s390x.whl", hash = "sha256:af048912e045a2dc732847d33821a9d84ba553f5c5f028adbd364dd4765092ac"},
    {file = "multidict-6.0.4-cp37-cp37m-manylinux_2_17_x86_64.manylinux2014_x86_64.whl", hash = "sha256:b1e8b901e607795ec06c9e42530788c45ac21ef3aaa11dbd0c69de543bfb79a9"},
    {file = "multidict-6.0.4-cp37-cp37m-manylinux_2_5_i686.manylinux1_i686.manylinux_2_17_i686.manylinux2014_i686.whl", hash = "sha256:62501642008a8b9871ddfccbf83e4222cf8ac0d5aeedf73da36153ef2ec222d2"},
    {file = "multidict-6.0.4-cp37-cp37m-musllinux_1_1_aarch64.whl", hash = "sha256:99b76c052e9f1bc0721f7541e5e8c05db3941eb9ebe7b8553c625ef88d6eefde"},
    {file = "multidict-6.0.4-cp37-cp37m-musllinux_1_1_i686.whl", hash = "sha256:509eac6cf09c794aa27bcacfd4d62c885cce62bef7b2c3e8b2e49d365b5003fe"},
    {file = "multidict-6.0.4-cp37-cp37m-musllinux_1_1_ppc64le.whl", hash = "sha256:21a12c4eb6ddc9952c415f24eef97e3e55ba3af61f67c7bc388dcdec1404a067"},
    {file = "multidict-6.0.4-cp37-cp37m-musllinux_1_1_s390x.whl", hash = "sha256:5cad9430ab3e2e4fa4a2ef4450f548768400a2ac635841bc2a56a2052cdbeb87"},
    {file = "multidict-6.0.4-cp37-cp37m-musllinux_1_1_x86_64.whl", hash = "sha256:ab55edc2e84460694295f401215f4a58597f8f7c9466faec545093045476327d"},
    {file = "multidict-6.0.4-cp37-cp37m-win32.whl", hash = "sha256:5a4dcf02b908c3b8b17a45fb0f15b695bf117a67b76b7ad18b73cf8e92608775"},
    {file = "multidict-6.0.4-cp37-cp37m-win_amd64.whl", hash = "sha256:6ed5f161328b7df384d71b07317f4d8656434e34591f20552c7bcef27b0ab88e"},
    {file = "multidict-6.0.4-cp38-cp38-macosx_10_9_universal2.whl", hash = "sha256:5fc1b16f586f049820c5c5b17bb4ee7583092fa0d1c4e28b5239181ff9532e0c"},
    {file = "multidict-6.0.4-cp38-cp38-macosx_10_9_x86_64.whl", hash = "sha256:1502e24330eb681bdaa3eb70d6358e818e8e8f908a22a1851dfd4e15bc2f8161"},
    {file = "multidict-6.0.4-cp38-cp38-macosx_11_0_arm64.whl", hash = "sha256:b692f419760c0e65d060959df05f2a531945af31fda0c8a3b3195d4efd06de11"},
    {file = "multidict-6.0.4-cp38-cp38-manylinux_2_17_aarch64.manylinux2014_aarch64.whl", hash = "sha256:45e1ecb0379bfaab5eef059f50115b54571acfbe422a14f668fc8c27ba410e7e"},
    {file = "multidict-6.0.4-cp38-cp38-manylinux_2_17_ppc64le.manylinux2014_ppc64le.whl", hash = "sha256:ddd3915998d93fbcd2566ddf9cf62cdb35c9e093075f862935573d265cf8f65d"},
    {file = "multidict-6.0.4-cp38-cp38-manylinux_2_17_s390x.manylinux2014_s390x.whl", hash = "sha256:59d43b61c59d82f2effb39a93c48b845efe23a3852d201ed2d24ba830d0b4cf2"},
    {file = "multidict-6.0.4-cp38-cp38-manylinux_2_17_x86_64.manylinux2014_x86_64.whl", hash = "sha256:cc8e1d0c705233c5dd0c5e6460fbad7827d5d36f310a0fadfd45cc3029762258"},
    {file = "multidict-6.0.4-cp38-cp38-manylinux_2_5_i686.manylinux1_i686.manylinux_2_17_i686.manylinux2014_i686.whl", hash = "sha256:d6aa0418fcc838522256761b3415822626f866758ee0bc6632c9486b179d0b52"},
    {file = "multidict-6.0.4-cp38-cp38-musllinux_1_1_aarch64.whl", hash = "sha256:6748717bb10339c4760c1e63da040f5f29f5ed6e59d76daee30305894069a660"},
    {file = "multidict-6.0.4-cp38-cp38-musllinux_1_1_i686.whl", hash = "sha256:4d1a3d7ef5e96b1c9e92f973e43aa5e5b96c659c9bc3124acbbd81b0b9c8a951"},
    {file = "multidict-6.0.4-cp38-cp38-musllinux_1_1_ppc64le.whl", hash = "sha256:4372381634485bec7e46718edc71528024fcdc6f835baefe517b34a33c731d60"},
    {file = "multidict-6.0.4-cp38-cp38-musllinux_1_1_s390x.whl", hash = "sha256:fc35cb4676846ef752816d5be2193a1e8367b4c1397b74a565a9d0389c433a1d"},
    {file = "multidict-6.0.4-cp38-cp38-musllinux_1_1_x86_64.whl", hash = "sha256:4b9d9e4e2b37daddb5c23ea33a3417901fa7c7b3dee2d855f63ee67a0b21e5b1"},
    {file = "multidict-6.0.4-cp38-cp38-win32.whl", hash = "sha256:e41b7e2b59679edfa309e8db64fdf22399eec4b0b24694e1b2104fb789207779"},
    {file = "multidict-6.0.4-cp38-cp38-win_amd64.whl", hash = "sha256:d6c254ba6e45d8e72739281ebc46ea5eb5f101234f3ce171f0e9f5cc86991480"},
    {file = "multidict-6.0.4-cp39-cp39-macosx_10_9_universal2.whl", hash = "sha256:16ab77bbeb596e14212e7bab8429f24c1579234a3a462105cda4a66904998664"},
    {file = "multidict-6.0.4-cp39-cp39-macosx_10_9_x86_64.whl", hash = "sha256:bc779e9e6f7fda81b3f9aa58e3a6091d49ad528b11ed19f6621408806204ad35"},
    {file = "multidict-6.0.4-cp39-cp39-macosx_11_0_arm64.whl", hash = "sha256:4ceef517eca3e03c1cceb22030a3e39cb399ac86bff4e426d4fc6ae49052cc60"},
    {file = "multidict-6.0.4-cp39-cp39-manylinux_2_17_aarch64.manylinux2014_aarch64.whl", hash = "sha256:281af09f488903fde97923c7744bb001a9b23b039a909460d0f14edc7bf59706"},
    {file = "multidict-6.0.4-cp39-cp39-manylinux_2_17_ppc64le.manylinux2014_ppc64le.whl", hash = "sha256:52f2dffc8acaba9a2f27174c41c9e57f60b907bb9f096b36b1a1f3be71c6284d"},
    {file = "multidict-6.0.4-cp39-cp39-manylinux_2_17_s390x.manylinux2014_s390x.whl", hash = "sha256:b41156839806aecb3641f3208c0dafd3ac7775b9c4c422d82ee2a45c34ba81ca"},
    {file = "multidict-6.0.4-cp39-cp39-manylinux_2_17_x86_64.manylinux2014_x86_64.whl", hash = "sha256:d5e3fc56f88cc98ef8139255cf8cd63eb2c586531e43310ff859d6bb3a6b51f1"},
    {file = "multidict-6.0.4-cp39-cp39-manylinux_2_5_i686.manylinux1_i686.manylinux_2_17_i686.manylinux2014_i686.whl", hash = "sha256:8316a77808c501004802f9beebde51c9f857054a0c871bd6da8280e718444449"},
    {file = "multidict-6.0.4-cp39-cp39-musllinux_1_1_aarch64.whl", hash = "sha256:f70b98cd94886b49d91170ef23ec5c0e8ebb6f242d734ed7ed677b24d50c82cf"},
    {file = "multidict-6.0.4-cp39-cp39-musllinux_1_1_i686.whl", hash = "sha256:bf6774e60d67a9efe02b3616fee22441d86fab4c6d335f9d2051d19d90a40063"},
    {file = "multidict-6.0.4-cp39-cp39-musllinux_1_1_ppc64le.whl", hash = "sha256:e69924bfcdda39b722ef4d9aa762b2dd38e4632b3641b1d9a57ca9cd18f2f83a"},
    {file = "multidict-6.0.4-cp39-cp39-musllinux_1_1_s390x.whl", hash = "sha256:6b181d8c23da913d4ff585afd1155a0e1194c0b50c54fcfe286f70cdaf2b7176"},
    {file = "multidict-6.0.4-cp39-cp39-musllinux_1_1_x86_64.whl", hash = "sha256:52509b5be062d9eafc8170e53026fbc54cf3b32759a23d07fd935fb04fc22d95"},
    {file = "multidict-6.0.4-cp39-cp39-win32.whl", hash = "sha256:27c523fbfbdfd19c6867af7346332b62b586eed663887392cff78d614f9ec313"},
    {file = "multidict-6.0.4-cp39-cp39-win_amd64.whl", hash = "sha256:33029f5734336aa0d4c0384525da0387ef89148dc7191aae00ca5fb23d7aafc2"},
    {file = "multidict-6.0.4.tar.gz", hash = "sha256:3666906492efb76453c0e7b97f2cf459b0682e7402c0489a95484965dbc1da49"},
]

[[package]]
name = "numpy"
version = "1.25.0"
description = "Fundamental package for array computing in Python"
optional = false
python-versions = ">=3.9"
files = [
    {file = "numpy-1.25.0-cp310-cp310-macosx_10_9_x86_64.whl", hash = "sha256:8aa130c3042052d656751df5e81f6d61edff3e289b5994edcf77f54118a8d9f4"},
    {file = "numpy-1.25.0-cp310-cp310-macosx_11_0_arm64.whl", hash = "sha256:9e3f2b96e3b63c978bc29daaa3700c028fe3f049ea3031b58aa33fe2a5809d24"},
    {file = "numpy-1.25.0-cp310-cp310-manylinux_2_17_aarch64.manylinux2014_aarch64.whl", hash = "sha256:d6b267f349a99d3908b56645eebf340cb58f01bd1e773b4eea1a905b3f0e4208"},
    {file = "numpy-1.25.0-cp310-cp310-manylinux_2_17_x86_64.manylinux2014_x86_64.whl", hash = "sha256:4aedd08f15d3045a4e9c648f1e04daca2ab1044256959f1f95aafeeb3d794c16"},
    {file = "numpy-1.25.0-cp310-cp310-musllinux_1_1_x86_64.whl", hash = "sha256:6d183b5c58513f74225c376643234c369468e02947b47942eacbb23c1671f25d"},
    {file = "numpy-1.25.0-cp310-cp310-win32.whl", hash = "sha256:d76a84998c51b8b68b40448ddd02bd1081bb33abcdc28beee6cd284fe11036c6"},
    {file = "numpy-1.25.0-cp310-cp310-win_amd64.whl", hash = "sha256:c0dc071017bc00abb7d7201bac06fa80333c6314477b3d10b52b58fa6a6e38f6"},
    {file = "numpy-1.25.0-cp311-cp311-macosx_10_9_x86_64.whl", hash = "sha256:4c69fe5f05eea336b7a740e114dec995e2f927003c30702d896892403df6dbf0"},
    {file = "numpy-1.25.0-cp311-cp311-macosx_11_0_arm64.whl", hash = "sha256:9c7211d7920b97aeca7b3773a6783492b5b93baba39e7c36054f6e749fc7490c"},
    {file = "numpy-1.25.0-cp311-cp311-manylinux_2_17_aarch64.manylinux2014_aarch64.whl", hash = "sha256:ecc68f11404930e9c7ecfc937aa423e1e50158317bf67ca91736a9864eae0232"},
    {file = "numpy-1.25.0-cp311-cp311-manylinux_2_17_x86_64.manylinux2014_x86_64.whl", hash = "sha256:e559c6afbca484072a98a51b6fa466aae785cfe89b69e8b856c3191bc8872a82"},
    {file = "numpy-1.25.0-cp311-cp311-musllinux_1_1_x86_64.whl", hash = "sha256:6c284907e37f5e04d2412950960894b143a648dea3f79290757eb878b91acbd1"},
    {file = "numpy-1.25.0-cp311-cp311-win32.whl", hash = "sha256:95367ccd88c07af21b379be1725b5322362bb83679d36691f124a16357390153"},
    {file = "numpy-1.25.0-cp311-cp311-win_amd64.whl", hash = "sha256:b76aa836a952059d70a2788a2d98cb2a533ccd46222558b6970348939e55fc24"},
    {file = "numpy-1.25.0-cp39-cp39-macosx_10_9_x86_64.whl", hash = "sha256:b792164e539d99d93e4e5e09ae10f8cbe5466de7d759fc155e075237e0c274e4"},
    {file = "numpy-1.25.0-cp39-cp39-macosx_11_0_arm64.whl", hash = "sha256:7cd981ccc0afe49b9883f14761bb57c964df71124dcd155b0cba2b591f0d64b9"},
    {file = "numpy-1.25.0-cp39-cp39-manylinux_2_17_aarch64.manylinux2014_aarch64.whl", hash = "sha256:5aa48bebfb41f93043a796128854b84407d4df730d3fb6e5dc36402f5cd594c0"},
    {file = "numpy-1.25.0-cp39-cp39-manylinux_2_17_x86_64.manylinux2014_x86_64.whl", hash = "sha256:5177310ac2e63d6603f659fadc1e7bab33dd5a8db4e0596df34214eeab0fee3b"},
    {file = "numpy-1.25.0-cp39-cp39-musllinux_1_1_x86_64.whl", hash = "sha256:0ac6edfb35d2a99aaf102b509c8e9319c499ebd4978df4971b94419a116d0790"},
    {file = "numpy-1.25.0-cp39-cp39-win32.whl", hash = "sha256:7412125b4f18aeddca2ecd7219ea2d2708f697943e6f624be41aa5f8a9852cc4"},
    {file = "numpy-1.25.0-cp39-cp39-win_amd64.whl", hash = "sha256:26815c6c8498dc49d81faa76d61078c4f9f0859ce7817919021b9eba72b425e3"},
    {file = "numpy-1.25.0-pp39-pypy39_pp73-macosx_10_9_x86_64.whl", hash = "sha256:5b1b90860bf7d8a8c313b372d4f27343a54f415b20fb69dd601b7efe1029c91e"},
    {file = "numpy-1.25.0-pp39-pypy39_pp73-manylinux_2_17_x86_64.manylinux2014_x86_64.whl", hash = "sha256:85cdae87d8c136fd4da4dad1e48064d700f63e923d5af6c8c782ac0df8044542"},
    {file = "numpy-1.25.0-pp39-pypy39_pp73-win_amd64.whl", hash = "sha256:cc3fda2b36482891db1060f00f881c77f9423eead4c3579629940a3e12095fe8"},
    {file = "numpy-1.25.0.tar.gz", hash = "sha256:f1accae9a28dc3cda46a91de86acf69de0d1b5f4edd44a9b0c3ceb8036dfff19"},
]

[[package]]
name = "packaging"
version = "23.1"
description = "Core utilities for Python packages"
optional = false
python-versions = ">=3.7"
files = [
    {file = "packaging-23.1-py3-none-any.whl", hash = "sha256:994793af429502c4ea2ebf6bf664629d07c1a9fe974af92966e4b8d2df7edc61"},
    {file = "packaging-23.1.tar.gz", hash = "sha256:a392980d2b6cffa644431898be54b0045151319d1e7ec34f0cfed48767dd334f"},
]

[[package]]
name = "pandas"
version = "2.0.2"
description = "Powerful data structures for data analysis, time series, and statistics"
optional = false
python-versions = ">=3.8"
files = [
    {file = "pandas-2.0.2-cp310-cp310-macosx_10_9_x86_64.whl", hash = "sha256:9ebb9f1c22ddb828e7fd017ea265a59d80461d5a79154b49a4207bd17514d122"},
    {file = "pandas-2.0.2-cp310-cp310-macosx_11_0_arm64.whl", hash = "sha256:1eb09a242184092f424b2edd06eb2b99d06dc07eeddff9929e8667d4ed44e181"},
    {file = "pandas-2.0.2-cp310-cp310-manylinux_2_17_aarch64.manylinux2014_aarch64.whl", hash = "sha256:c7319b6e68de14e6209460f72a8d1ef13c09fb3d3ef6c37c1e65b35d50b5c145"},
    {file = "pandas-2.0.2-cp310-cp310-manylinux_2_17_x86_64.manylinux2014_x86_64.whl", hash = "sha256:dd46bde7309088481b1cf9c58e3f0e204b9ff9e3244f441accd220dd3365ce7c"},
    {file = "pandas-2.0.2-cp310-cp310-win32.whl", hash = "sha256:51a93d422fbb1bd04b67639ba4b5368dffc26923f3ea32a275d2cc450f1d1c86"},
    {file = "pandas-2.0.2-cp310-cp310-win_amd64.whl", hash = "sha256:66d00300f188fa5de73f92d5725ced162488f6dc6ad4cecfe4144ca29debe3b8"},
    {file = "pandas-2.0.2-cp311-cp311-macosx_10_9_x86_64.whl", hash = "sha256:02755de164da6827764ceb3bbc5f64b35cb12394b1024fdf88704d0fa06e0e2f"},
    {file = "pandas-2.0.2-cp311-cp311-macosx_11_0_arm64.whl", hash = "sha256:0a1e0576611641acde15c2322228d138258f236d14b749ad9af498ab69089e2d"},
    {file = "pandas-2.0.2-cp311-cp311-manylinux_2_17_aarch64.manylinux2014_aarch64.whl", hash = "sha256:a6b5f14cd24a2ed06e14255ff40fe2ea0cfaef79a8dd68069b7ace74bd6acbba"},
    {file = "pandas-2.0.2-cp311-cp311-manylinux_2_17_x86_64.manylinux2014_x86_64.whl", hash = "sha256:50e451932b3011b61d2961b4185382c92cc8c6ee4658dcd4f320687bb2d000ee"},
    {file = "pandas-2.0.2-cp311-cp311-win32.whl", hash = "sha256:7b21cb72958fc49ad757685db1919021d99650d7aaba676576c9e88d3889d456"},
    {file = "pandas-2.0.2-cp311-cp311-win_amd64.whl", hash = "sha256:c4af689352c4fe3d75b2834933ee9d0ccdbf5d7a8a7264f0ce9524e877820c08"},
    {file = "pandas-2.0.2-cp38-cp38-macosx_10_9_x86_64.whl", hash = "sha256:69167693cb8f9b3fc060956a5d0a0a8dbfed5f980d9fd2c306fb5b9c855c814c"},
    {file = "pandas-2.0.2-cp38-cp38-macosx_11_0_arm64.whl", hash = "sha256:30a89d0fec4263ccbf96f68592fd668939481854d2ff9da709d32a047689393b"},
    {file = "pandas-2.0.2-cp38-cp38-manylinux_2_17_aarch64.manylinux2014_aarch64.whl", hash = "sha256:a18e5c72b989ff0f7197707ceddc99828320d0ca22ab50dd1b9e37db45b010c0"},
    {file = "pandas-2.0.2-cp38-cp38-manylinux_2_17_x86_64.manylinux2014_x86_64.whl", hash = "sha256:7376e13d28eb16752c398ca1d36ccfe52bf7e887067af9a0474de6331dd948d2"},
    {file = "pandas-2.0.2-cp38-cp38-win32.whl", hash = "sha256:6d6d10c2142d11d40d6e6c0a190b1f89f525bcf85564707e31b0a39e3b398e08"},
    {file = "pandas-2.0.2-cp38-cp38-win_amd64.whl", hash = "sha256:e69140bc2d29a8556f55445c15f5794490852af3de0f609a24003ef174528b79"},
    {file = "pandas-2.0.2-cp39-cp39-macosx_10_9_x86_64.whl", hash = "sha256:b42b120458636a981077cfcfa8568c031b3e8709701315e2bfa866324a83efa8"},
    {file = "pandas-2.0.2-cp39-cp39-macosx_11_0_arm64.whl", hash = "sha256:f908a77cbeef9bbd646bd4b81214cbef9ac3dda4181d5092a4aa9797d1bc7774"},
    {file = "pandas-2.0.2-cp39-cp39-manylinux_2_17_aarch64.manylinux2014_aarch64.whl", hash = "sha256:713f2f70abcdade1ddd68fc91577cb090b3544b07ceba78a12f799355a13ee44"},
    {file = "pandas-2.0.2-cp39-cp39-manylinux_2_17_x86_64.manylinux2014_x86_64.whl", hash = "sha256:cf3f0c361a4270185baa89ec7ab92ecaa355fe783791457077473f974f654df5"},
    {file = "pandas-2.0.2-cp39-cp39-win32.whl", hash = "sha256:598e9020d85a8cdbaa1815eb325a91cfff2bb2b23c1442549b8a3668e36f0f77"},
    {file = "pandas-2.0.2-cp39-cp39-win_amd64.whl", hash = "sha256:77550c8909ebc23e56a89f91b40ad01b50c42cfbfab49b3393694a50549295ea"},
    {file = "pandas-2.0.2.tar.gz", hash = "sha256:dd5476b6c3fe410ee95926873f377b856dbc4e81a9c605a0dc05aaccc6a7c6c6"},
]

[package.dependencies]
numpy = [
    {version = ">=1.20.3", markers = "python_version < \"3.10\""},
    {version = ">=1.21.0", markers = "python_version >= \"3.10\""},
    {version = ">=1.23.2", markers = "python_version >= \"3.11\""},
]
python-dateutil = ">=2.8.2"
pytz = ">=2020.1"
tzdata = ">=2022.1"

[package.extras]
all = ["PyQt5 (>=5.15.1)", "SQLAlchemy (>=1.4.16)", "beautifulsoup4 (>=4.9.3)", "bottleneck (>=1.3.2)", "brotlipy (>=0.7.0)", "fastparquet (>=0.6.3)", "fsspec (>=2021.07.0)", "gcsfs (>=2021.07.0)", "html5lib (>=1.1)", "hypothesis (>=6.34.2)", "jinja2 (>=3.0.0)", "lxml (>=4.6.3)", "matplotlib (>=3.6.1)", "numba (>=0.53.1)", "numexpr (>=2.7.3)", "odfpy (>=1.4.1)", "openpyxl (>=3.0.7)", "pandas-gbq (>=0.15.0)", "psycopg2 (>=2.8.6)", "pyarrow (>=7.0.0)", "pymysql (>=1.0.2)", "pyreadstat (>=1.1.2)", "pytest (>=7.0.0)", "pytest-asyncio (>=0.17.0)", "pytest-xdist (>=2.2.0)", "python-snappy (>=0.6.0)", "pyxlsb (>=1.0.8)", "qtpy (>=2.2.0)", "s3fs (>=2021.08.0)", "scipy (>=1.7.1)", "tables (>=3.6.1)", "tabulate (>=0.8.9)", "xarray (>=0.21.0)", "xlrd (>=2.0.1)", "xlsxwriter (>=1.4.3)", "zstandard (>=0.15.2)"]
aws = ["s3fs (>=2021.08.0)"]
clipboard = ["PyQt5 (>=5.15.1)", "qtpy (>=2.2.0)"]
compression = ["brotlipy (>=0.7.0)", "python-snappy (>=0.6.0)", "zstandard (>=0.15.2)"]
computation = ["scipy (>=1.7.1)", "xarray (>=0.21.0)"]
excel = ["odfpy (>=1.4.1)", "openpyxl (>=3.0.7)", "pyxlsb (>=1.0.8)", "xlrd (>=2.0.1)", "xlsxwriter (>=1.4.3)"]
feather = ["pyarrow (>=7.0.0)"]
fss = ["fsspec (>=2021.07.0)"]
gcp = ["gcsfs (>=2021.07.0)", "pandas-gbq (>=0.15.0)"]
hdf5 = ["tables (>=3.6.1)"]
html = ["beautifulsoup4 (>=4.9.3)", "html5lib (>=1.1)", "lxml (>=4.6.3)"]
mysql = ["SQLAlchemy (>=1.4.16)", "pymysql (>=1.0.2)"]
output-formatting = ["jinja2 (>=3.0.0)", "tabulate (>=0.8.9)"]
parquet = ["pyarrow (>=7.0.0)"]
performance = ["bottleneck (>=1.3.2)", "numba (>=0.53.1)", "numexpr (>=2.7.1)"]
plot = ["matplotlib (>=3.6.1)"]
postgresql = ["SQLAlchemy (>=1.4.16)", "psycopg2 (>=2.8.6)"]
spss = ["pyreadstat (>=1.1.2)"]
sql-other = ["SQLAlchemy (>=1.4.16)"]
test = ["hypothesis (>=6.34.2)", "pytest (>=7.0.0)", "pytest-asyncio (>=0.17.0)", "pytest-xdist (>=2.2.0)"]
xml = ["lxml (>=4.6.3)"]

[[package]]
name = "patsy"
version = "0.5.3"
description = "A Python package for describing statistical models and for building design matrices."
optional = false
python-versions = "*"
files = [
    {file = "patsy-0.5.3-py2.py3-none-any.whl", hash = "sha256:7eb5349754ed6aa982af81f636479b1b8db9d5b1a6e957a6016ec0534b5c86b7"},
    {file = "patsy-0.5.3.tar.gz", hash = "sha256:bdc18001875e319bc91c812c1eb6a10be4bb13cb81eb763f466179dca3b67277"},
]

[package.dependencies]
numpy = ">=1.4"
six = "*"

[package.extras]
test = ["pytest", "pytest-cov", "scipy"]

[[package]]
name = "psycopg2"
version = "2.9.6"
description = "psycopg2 - Python-PostgreSQL Database Adapter"
optional = false
python-versions = ">=3.6"
files = [
    {file = "psycopg2-2.9.6-cp310-cp310-win32.whl", hash = "sha256:f7a7a5ee78ba7dc74265ba69e010ae89dae635eea0e97b055fb641a01a31d2b1"},
    {file = "psycopg2-2.9.6-cp310-cp310-win_amd64.whl", hash = "sha256:f75001a1cbbe523e00b0ef896a5a1ada2da93ccd752b7636db5a99bc57c44494"},
    {file = "psycopg2-2.9.6-cp311-cp311-win32.whl", hash = "sha256:53f4ad0a3988f983e9b49a5d9765d663bbe84f508ed655affdb810af9d0972ad"},
    {file = "psycopg2-2.9.6-cp311-cp311-win_amd64.whl", hash = "sha256:b81fcb9ecfc584f661b71c889edeae70bae30d3ef74fa0ca388ecda50b1222b7"},
    {file = "psycopg2-2.9.6-cp36-cp36m-win32.whl", hash = "sha256:11aca705ec888e4f4cea97289a0bf0f22a067a32614f6ef64fcf7b8bfbc53744"},
    {file = "psycopg2-2.9.6-cp36-cp36m-win_amd64.whl", hash = "sha256:36c941a767341d11549c0fbdbb2bf5be2eda4caf87f65dfcd7d146828bd27f39"},
    {file = "psycopg2-2.9.6-cp37-cp37m-win32.whl", hash = "sha256:869776630c04f335d4124f120b7fb377fe44b0a7645ab3c34b4ba42516951889"},
    {file = "psycopg2-2.9.6-cp37-cp37m-win_amd64.whl", hash = "sha256:a8ad4a47f42aa6aec8d061fdae21eaed8d864d4bb0f0cade5ad32ca16fcd6258"},
    {file = "psycopg2-2.9.6-cp38-cp38-win32.whl", hash = "sha256:2362ee4d07ac85ff0ad93e22c693d0f37ff63e28f0615a16b6635a645f4b9214"},
    {file = "psycopg2-2.9.6-cp38-cp38-win_amd64.whl", hash = "sha256:d24ead3716a7d093b90b27b3d73459fe8cd90fd7065cf43b3c40966221d8c394"},
    {file = "psycopg2-2.9.6-cp39-cp39-win32.whl", hash = "sha256:1861a53a6a0fd248e42ea37c957d36950da00266378746588eab4f4b5649e95f"},
    {file = "psycopg2-2.9.6-cp39-cp39-win_amd64.whl", hash = "sha256:ded2faa2e6dfb430af7713d87ab4abbfc764d8d7fb73eafe96a24155f906ebf5"},
    {file = "psycopg2-2.9.6.tar.gz", hash = "sha256:f15158418fd826831b28585e2ab48ed8df2d0d98f502a2b4fe619e7d5ca29011"},
]

[[package]]
name = "pycparser"
version = "2.21"
description = "C parser in Python"
optional = false
python-versions = ">=2.7, !=3.0.*, !=3.1.*, !=3.2.*, !=3.3.*"
files = [
    {file = "pycparser-2.21-py2.py3-none-any.whl", hash = "sha256:8ee45429555515e1f6b185e78100aea234072576aa43ab53aefcae078162fca9"},
    {file = "pycparser-2.21.tar.gz", hash = "sha256:e644fdec12f7872f86c58ff790da456218b10f863970249516d60a5eaca77206"},
]

[[package]]
name = "pyjwt"
version = "2.7.0"
description = "JSON Web Token implementation in Python"
optional = false
python-versions = ">=3.7"
files = [
    {file = "PyJWT-2.7.0-py3-none-any.whl", hash = "sha256:ba2b425b15ad5ef12f200dc67dd56af4e26de2331f965c5439994dad075876e1"},
    {file = "PyJWT-2.7.0.tar.gz", hash = "sha256:bd6ca4a3c4285c1a2d4349e5a035fdf8fb94e04ccd0fcbe6ba289dae9cc3e074"},
]

[package.extras]
crypto = ["cryptography (>=3.4.0)"]
dev = ["coverage[toml] (==5.0.4)", "cryptography (>=3.4.0)", "pre-commit", "pytest (>=6.0.0,<7.0.0)", "sphinx (>=4.5.0,<5.0.0)", "sphinx-rtd-theme", "zope.interface"]
docs = ["sphinx (>=4.5.0,<5.0.0)", "sphinx-rtd-theme", "zope.interface"]
tests = ["coverage[toml] (==5.0.4)", "pytest (>=6.0.0,<7.0.0)"]

[[package]]
name = "pyrsistent"
version = "0.19.3"
description = "Persistent/Functional/Immutable data structures"
optional = false
python-versions = ">=3.7"
files = [
    {file = "pyrsistent-0.19.3-cp310-cp310-macosx_10_9_universal2.whl", hash = "sha256:20460ac0ea439a3e79caa1dbd560344b64ed75e85d8703943e0b66c2a6150e4a"},
    {file = "pyrsistent-0.19.3-cp310-cp310-manylinux_2_17_aarch64.manylinux2014_aarch64.whl", hash = "sha256:4c18264cb84b5e68e7085a43723f9e4c1fd1d935ab240ce02c0324a8e01ccb64"},
    {file = "pyrsistent-0.19.3-cp310-cp310-manylinux_2_5_i686.manylinux1_i686.manylinux_2_17_i686.manylinux2014_i686.whl", hash = "sha256:4b774f9288dda8d425adb6544e5903f1fb6c273ab3128a355c6b972b7df39dcf"},
    {file = "pyrsistent-0.19.3-cp310-cp310-win32.whl", hash = "sha256:5a474fb80f5e0d6c9394d8db0fc19e90fa540b82ee52dba7d246a7791712f74a"},
    {file = "pyrsistent-0.19.3-cp310-cp310-win_amd64.whl", hash = "sha256:49c32f216c17148695ca0e02a5c521e28a4ee6c5089f97e34fe24163113722da"},
    {file = "pyrsistent-0.19.3-cp311-cp311-macosx_10_9_universal2.whl", hash = "sha256:f0774bf48631f3a20471dd7c5989657b639fd2d285b861237ea9e82c36a415a9"},
    {file = "pyrsistent-0.19.3-cp311-cp311-manylinux_2_17_aarch64.manylinux2014_aarch64.whl", hash = "sha256:3ab2204234c0ecd8b9368dbd6a53e83c3d4f3cab10ecaf6d0e772f456c442393"},
    {file = "pyrsistent-0.19.3-cp311-cp311-manylinux_2_5_i686.manylinux1_i686.manylinux_2_17_i686.manylinux2014_i686.whl", hash = "sha256:e42296a09e83028b3476f7073fcb69ffebac0e66dbbfd1bd847d61f74db30f19"},
    {file = "pyrsistent-0.19.3-cp311-cp311-win32.whl", hash = "sha256:64220c429e42a7150f4bfd280f6f4bb2850f95956bde93c6fda1b70507af6ef3"},
    {file = "pyrsistent-0.19.3-cp311-cp311-win_amd64.whl", hash = "sha256:016ad1afadf318eb7911baa24b049909f7f3bb2c5b1ed7b6a8f21db21ea3faa8"},
    {file = "pyrsistent-0.19.3-cp37-cp37m-macosx_10_9_x86_64.whl", hash = "sha256:c4db1bd596fefd66b296a3d5d943c94f4fac5bcd13e99bffe2ba6a759d959a28"},
    {file = "pyrsistent-0.19.3-cp37-cp37m-manylinux_2_17_aarch64.manylinux2014_aarch64.whl", hash = "sha256:aeda827381f5e5d65cced3024126529ddc4289d944f75e090572c77ceb19adbf"},
    {file = "pyrsistent-0.19.3-cp37-cp37m-manylinux_2_5_i686.manylinux1_i686.manylinux_2_17_i686.manylinux2014_i686.whl", hash = "sha256:42ac0b2f44607eb92ae88609eda931a4f0dfa03038c44c772e07f43e738bcac9"},
    {file = "pyrsistent-0.19.3-cp37-cp37m-win32.whl", hash = "sha256:e8f2b814a3dc6225964fa03d8582c6e0b6650d68a232df41e3cc1b66a5d2f8d1"},
    {file = "pyrsistent-0.19.3-cp37-cp37m-win_amd64.whl", hash = "sha256:c9bb60a40a0ab9aba40a59f68214eed5a29c6274c83b2cc206a359c4a89fa41b"},
    {file = "pyrsistent-0.19.3-cp38-cp38-macosx_10_9_universal2.whl", hash = "sha256:a2471f3f8693101975b1ff85ffd19bb7ca7dd7c38f8a81701f67d6b4f97b87d8"},
    {file = "pyrsistent-0.19.3-cp38-cp38-manylinux_2_17_aarch64.manylinux2014_aarch64.whl", hash = "sha256:cc5d149f31706762c1f8bda2e8c4f8fead6e80312e3692619a75301d3dbb819a"},
    {file = "pyrsistent-0.19.3-cp38-cp38-manylinux_2_5_i686.manylinux1_i686.manylinux_2_17_i686.manylinux2014_i686.whl", hash = "sha256:3311cb4237a341aa52ab8448c27e3a9931e2ee09561ad150ba94e4cfd3fc888c"},
    {file = "pyrsistent-0.19.3-cp38-cp38-win32.whl", hash = "sha256:f0e7c4b2f77593871e918be000b96c8107da48444d57005b6a6bc61fb4331b2c"},
    {file = "pyrsistent-0.19.3-cp38-cp38-win_amd64.whl", hash = "sha256:c147257a92374fde8498491f53ffa8f4822cd70c0d85037e09028e478cababb7"},
    {file = "pyrsistent-0.19.3-cp39-cp39-macosx_10_9_universal2.whl", hash = "sha256:b735e538f74ec31378f5a1e3886a26d2ca6351106b4dfde376a26fc32a044edc"},
    {file = "pyrsistent-0.19.3-cp39-cp39-manylinux_2_17_aarch64.manylinux2014_aarch64.whl", hash = "sha256:99abb85579e2165bd8522f0c0138864da97847875ecbd45f3e7e2af569bfc6f2"},
    {file = "pyrsistent-0.19.3-cp39-cp39-manylinux_2_5_i686.manylinux1_i686.manylinux_2_17_i686.manylinux2014_i686.whl", hash = "sha256:3a8cb235fa6d3fd7aae6a4f1429bbb1fec1577d978098da1252f0489937786f3"},
    {file = "pyrsistent-0.19.3-cp39-cp39-win32.whl", hash = "sha256:c74bed51f9b41c48366a286395c67f4e894374306b197e62810e0fdaf2364da2"},
    {file = "pyrsistent-0.19.3-cp39-cp39-win_amd64.whl", hash = "sha256:878433581fc23e906d947a6814336eee031a00e6defba224234169ae3d3d6a98"},
    {file = "pyrsistent-0.19.3-py3-none-any.whl", hash = "sha256:ccf0d6bd208f8111179f0c26fdf84ed7c3891982f2edaeae7422575f47e66b64"},
    {file = "pyrsistent-0.19.3.tar.gz", hash = "sha256:1a2994773706bbb4995c31a97bc94f1418314923bd1048c6d964837040376440"},
]

[[package]]
name = "python-dateutil"
version = "2.8.2"
description = "Extensions to the standard Python datetime module"
optional = false
python-versions = "!=3.0.*,!=3.1.*,!=3.2.*,>=2.7"
files = [
    {file = "python-dateutil-2.8.2.tar.gz", hash = "sha256:0123cacc1627ae19ddf3c27a5de5bd67ee4586fbdd6440d9748f8abb483d3e86"},
    {file = "python_dateutil-2.8.2-py2.py3-none-any.whl", hash = "sha256:961d03dc3453ebbc59dbdea9e4e11c5651520a876d0f4db161e8674aae935da9"},
]

[package.dependencies]
six = ">=1.5"

[[package]]
name = "python-dotenv"
version = "1.0.0"
description = "Read key-value pairs from a .env file and set them as environment variables"
optional = false
python-versions = ">=3.8"
files = [
    {file = "python-dotenv-1.0.0.tar.gz", hash = "sha256:a8df96034aae6d2d50a4ebe8216326c61c3eb64836776504fcca410e5937a3ba"},
    {file = "python_dotenv-1.0.0-py3-none-any.whl", hash = "sha256:f5971a9226b701070a4bf2c38c89e5a3f0d64de8debda981d1db98583009122a"},
]

[package.extras]
cli = ["click (>=5.0)"]

[[package]]
name = "pytz"
version = "2023.3"
description = "World timezone definitions, modern and historical"
optional = false
python-versions = "*"
files = [
    {file = "pytz-2023.3-py2.py3-none-any.whl", hash = "sha256:a151b3abb88eda1d4e34a9814df37de2a80e301e68ba0fd856fb9b46bfbbbffb"},
    {file = "pytz-2023.3.tar.gz", hash = "sha256:1d8ce29db189191fb55338ee6d0387d82ab59f3d00eac103412d64e0ebd0c588"},
]

[[package]]
name = "pyyaml"
version = "6.0"
description = "YAML parser and emitter for Python"
optional = false
python-versions = ">=3.6"
files = [
    {file = "PyYAML-6.0-cp310-cp310-macosx_10_9_x86_64.whl", hash = "sha256:d4db7c7aef085872ef65a8fd7d6d09a14ae91f691dec3e87ee5ee0539d516f53"},
    {file = "PyYAML-6.0-cp310-cp310-macosx_11_0_arm64.whl", hash = "sha256:9df7ed3b3d2e0ecfe09e14741b857df43adb5a3ddadc919a2d94fbdf78fea53c"},
    {file = "PyYAML-6.0-cp310-cp310-manylinux_2_17_aarch64.manylinux2014_aarch64.whl", hash = "sha256:77f396e6ef4c73fdc33a9157446466f1cff553d979bd00ecb64385760c6babdc"},
    {file = "PyYAML-6.0-cp310-cp310-manylinux_2_17_s390x.manylinux2014_s390x.whl", hash = "sha256:a80a78046a72361de73f8f395f1f1e49f956c6be882eed58505a15f3e430962b"},
    {file = "PyYAML-6.0-cp310-cp310-manylinux_2_5_x86_64.manylinux1_x86_64.manylinux_2_12_x86_64.manylinux2010_x86_64.whl", hash = "sha256:f84fbc98b019fef2ee9a1cb3ce93e3187a6df0b2538a651bfb890254ba9f90b5"},
    {file = "PyYAML-6.0-cp310-cp310-win32.whl", hash = "sha256:2cd5df3de48857ed0544b34e2d40e9fac445930039f3cfe4bcc592a1f836d513"},
    {file = "PyYAML-6.0-cp310-cp310-win_amd64.whl", hash = "sha256:daf496c58a8c52083df09b80c860005194014c3698698d1a57cbcfa182142a3a"},
    {file = "PyYAML-6.0-cp311-cp311-macosx_10_9_x86_64.whl", hash = "sha256:d4b0ba9512519522b118090257be113b9468d804b19d63c71dbcf4a48fa32358"},
    {file = "PyYAML-6.0-cp311-cp311-macosx_11_0_arm64.whl", hash = "sha256:81957921f441d50af23654aa6c5e5eaf9b06aba7f0a19c18a538dc7ef291c5a1"},
    {file = "PyYAML-6.0-cp311-cp311-manylinux_2_17_aarch64.manylinux2014_aarch64.whl", hash = "sha256:afa17f5bc4d1b10afd4466fd3a44dc0e245382deca5b3c353d8b757f9e3ecb8d"},
    {file = "PyYAML-6.0-cp311-cp311-manylinux_2_17_s390x.manylinux2014_s390x.whl", hash = "sha256:dbad0e9d368bb989f4515da330b88a057617d16b6a8245084f1b05400f24609f"},
    {file = "PyYAML-6.0-cp311-cp311-manylinux_2_17_x86_64.manylinux2014_x86_64.whl", hash = "sha256:432557aa2c09802be39460360ddffd48156e30721f5e8d917f01d31694216782"},
    {file = "PyYAML-6.0-cp311-cp311-win32.whl", hash = "sha256:bfaef573a63ba8923503d27530362590ff4f576c626d86a9fed95822a8255fd7"},
    {file = "PyYAML-6.0-cp311-cp311-win_amd64.whl", hash = "sha256:01b45c0191e6d66c470b6cf1b9531a771a83c1c4208272ead47a3ae4f2f603bf"},
    {file = "PyYAML-6.0-cp36-cp36m-macosx_10_9_x86_64.whl", hash = "sha256:897b80890765f037df3403d22bab41627ca8811ae55e9a722fd0392850ec4d86"},
    {file = "PyYAML-6.0-cp36-cp36m-manylinux_2_17_aarch64.manylinux2014_aarch64.whl", hash = "sha256:50602afada6d6cbfad699b0c7bb50d5ccffa7e46a3d738092afddc1f9758427f"},
    {file = "PyYAML-6.0-cp36-cp36m-manylinux_2_17_s390x.manylinux2014_s390x.whl", hash = "sha256:48c346915c114f5fdb3ead70312bd042a953a8ce5c7106d5bfb1a5254e47da92"},
    {file = "PyYAML-6.0-cp36-cp36m-manylinux_2_5_x86_64.manylinux1_x86_64.manylinux_2_12_x86_64.manylinux2010_x86_64.whl", hash = "sha256:98c4d36e99714e55cfbaaee6dd5badbc9a1ec339ebfc3b1f52e293aee6bb71a4"},
    {file = "PyYAML-6.0-cp36-cp36m-win32.whl", hash = "sha256:0283c35a6a9fbf047493e3a0ce8d79ef5030852c51e9d911a27badfde0605293"},
    {file = "PyYAML-6.0-cp36-cp36m-win_amd64.whl", hash = "sha256:07751360502caac1c067a8132d150cf3d61339af5691fe9e87803040dbc5db57"},
    {file = "PyYAML-6.0-cp37-cp37m-macosx_10_9_x86_64.whl", hash = "sha256:819b3830a1543db06c4d4b865e70ded25be52a2e0631ccd2f6a47a2822f2fd7c"},
    {file = "PyYAML-6.0-cp37-cp37m-manylinux_2_17_aarch64.manylinux2014_aarch64.whl", hash = "sha256:473f9edb243cb1935ab5a084eb238d842fb8f404ed2193a915d1784b5a6b5fc0"},
    {file = "PyYAML-6.0-cp37-cp37m-manylinux_2_17_s390x.manylinux2014_s390x.whl", hash = "sha256:0ce82d761c532fe4ec3f87fc45688bdd3a4c1dc5e0b4a19814b9009a29baefd4"},
    {file = "PyYAML-6.0-cp37-cp37m-manylinux_2_5_x86_64.manylinux1_x86_64.manylinux_2_12_x86_64.manylinux2010_x86_64.whl", hash = "sha256:231710d57adfd809ef5d34183b8ed1eeae3f76459c18fb4a0b373ad56bedcdd9"},
    {file = "PyYAML-6.0-cp37-cp37m-win32.whl", hash = "sha256:c5687b8d43cf58545ade1fe3e055f70eac7a5a1a0bf42824308d868289a95737"},
    {file = "PyYAML-6.0-cp37-cp37m-win_amd64.whl", hash = "sha256:d15a181d1ecd0d4270dc32edb46f7cb7733c7c508857278d3d378d14d606db2d"},
    {file = "PyYAML-6.0-cp38-cp38-macosx_10_9_x86_64.whl", hash = "sha256:0b4624f379dab24d3725ffde76559cff63d9ec94e1736b556dacdfebe5ab6d4b"},
    {file = "PyYAML-6.0-cp38-cp38-manylinux_2_17_aarch64.manylinux2014_aarch64.whl", hash = "sha256:213c60cd50106436cc818accf5baa1aba61c0189ff610f64f4a3e8c6726218ba"},
    {file = "PyYAML-6.0-cp38-cp38-manylinux_2_17_s390x.manylinux2014_s390x.whl", hash = "sha256:9fa600030013c4de8165339db93d182b9431076eb98eb40ee068700c9c813e34"},
    {file = "PyYAML-6.0-cp38-cp38-manylinux_2_5_x86_64.manylinux1_x86_64.manylinux_2_12_x86_64.manylinux2010_x86_64.whl", hash = "sha256:277a0ef2981ca40581a47093e9e2d13b3f1fbbeffae064c1d21bfceba2030287"},
    {file = "PyYAML-6.0-cp38-cp38-win32.whl", hash = "sha256:d4eccecf9adf6fbcc6861a38015c2a64f38b9d94838ac1810a9023a0609e1b78"},
    {file = "PyYAML-6.0-cp38-cp38-win_amd64.whl", hash = "sha256:1e4747bc279b4f613a09eb64bba2ba602d8a6664c6ce6396a4d0cd413a50ce07"},
    {file = "PyYAML-6.0-cp39-cp39-macosx_10_9_x86_64.whl", hash = "sha256:055d937d65826939cb044fc8c9b08889e8c743fdc6a32b33e2390f66013e449b"},
    {file = "PyYAML-6.0-cp39-cp39-macosx_11_0_arm64.whl", hash = "sha256:e61ceaab6f49fb8bdfaa0f92c4b57bcfbea54c09277b1b4f7ac376bfb7a7c174"},
    {file = "PyYAML-6.0-cp39-cp39-manylinux_2_17_aarch64.manylinux2014_aarch64.whl", hash = "sha256:d67d839ede4ed1b28a4e8909735fc992a923cdb84e618544973d7dfc71540803"},
    {file = "PyYAML-6.0-cp39-cp39-manylinux_2_17_s390x.manylinux2014_s390x.whl", hash = "sha256:cba8c411ef271aa037d7357a2bc8f9ee8b58b9965831d9e51baf703280dc73d3"},
    {file = "PyYAML-6.0-cp39-cp39-manylinux_2_5_x86_64.manylinux1_x86_64.manylinux_2_12_x86_64.manylinux2010_x86_64.whl", hash = "sha256:40527857252b61eacd1d9af500c3337ba8deb8fc298940291486c465c8b46ec0"},
    {file = "PyYAML-6.0-cp39-cp39-win32.whl", hash = "sha256:b5b9eccad747aabaaffbc6064800670f0c297e52c12754eb1d976c57e4f74dcb"},
    {file = "PyYAML-6.0-cp39-cp39-win_amd64.whl", hash = "sha256:b3d267842bf12586ba6c734f89d1f5b871df0273157918b0ccefa29deb05c21c"},
    {file = "PyYAML-6.0.tar.gz", hash = "sha256:68fb519c14306fec9720a2a5b45bc9f0c8d1b9c72adf45c37baedfcd949c35a2"},
]

[[package]]
name = "redis"
version = "4.6.0"
description = "Python client for Redis database and key-value store"
optional = false
python-versions = ">=3.7"
files = [
    {file = "redis-4.6.0-py3-none-any.whl", hash = "sha256:e2b03db868160ee4591de3cb90d40ebb50a90dd302138775937f6a42b7ed183c"},
    {file = "redis-4.6.0.tar.gz", hash = "sha256:585dc516b9eb042a619ef0a39c3d7d55fe81bdb4df09a52c9cdde0d07bf1aa7d"},
]

[package.dependencies]
async-timeout = {version = ">=4.0.2", markers = "python_full_version <= \"3.11.2\""}

[package.extras]
hiredis = ["hiredis (>=1.0.0)"]
ocsp = ["cryptography (>=36.0.1)", "pyopenssl (==20.0.1)", "requests (>=2.26.0)"]

[[package]]
name = "requests"
version = "2.31.0"
description = "Python HTTP for Humans."
optional = false
python-versions = ">=3.7"
files = [
    {file = "requests-2.31.0-py3-none-any.whl", hash = "sha256:58cd2187c01e70e6e26505bca751777aa9f2ee0b7f4300988b709f44e013003f"},
    {file = "requests-2.31.0.tar.gz", hash = "sha256:942c5a758f98d790eaed1a29cb6eefc7ffb0d1cf7af05c3d2791656dbd6ad1e1"},
]

[package.dependencies]
certifi = ">=2017.4.17"
charset-normalizer = ">=2,<4"
idna = ">=2.5,<4"
urllib3 = ">=1.21.1,<3"

[package.extras]
socks = ["PySocks (>=1.5.6,!=1.5.7)"]
use-chardet-on-py3 = ["chardet (>=3.0.2,<6)"]

[[package]]
name = "rq"
version = "1.15.1"
description = "RQ is a simple, lightweight, library for creating background jobs, and processing them."
optional = false
python-versions = ">=3.6"
files = [
    {file = "rq-1.15.1-py2.py3-none-any.whl", hash = "sha256:6e243d8d9c4af4686ded4b01b25ea1ff4bac4fc260b02638fbe9c8c17b004bd1"},
    {file = "rq-1.15.1.tar.gz", hash = "sha256:1f49f4ac1a084044bb8e95b3f305c0bf17e55618b08c18e0b60c080f12d6f008"},
]

[package.dependencies]
click = ">=5.0.0"
redis = ">=4.0.0"

[[package]]
name = "s3transfer"
version = "0.6.1"
description = "An Amazon S3 Transfer Manager"
optional = false
python-versions = ">= 3.7"
files = [
    {file = "s3transfer-0.6.1-py3-none-any.whl", hash = "sha256:3c0da2d074bf35d6870ef157158641178a4204a6e689e82546083e31e0311346"},
    {file = "s3transfer-0.6.1.tar.gz", hash = "sha256:640bb492711f4c0c0905e1f62b6aaeb771881935ad27884852411f8e9cacbca9"},
]

[package.dependencies]
botocore = ">=1.12.36,<2.0a.0"

[package.extras]
crt = ["botocore[crt] (>=1.20.29,<2.0a.0)"]

[[package]]
name = "scipy"
version = "1.9.3"
description = "Fundamental algorithms for scientific computing in Python"
optional = false
python-versions = ">=3.8"
files = [
    {file = "scipy-1.9.3-cp310-cp310-macosx_10_9_x86_64.whl", hash = "sha256:1884b66a54887e21addf9c16fb588720a8309a57b2e258ae1c7986d4444d3bc0"},
    {file = "scipy-1.9.3-cp310-cp310-macosx_12_0_arm64.whl", hash = "sha256:83b89e9586c62e787f5012e8475fbb12185bafb996a03257e9675cd73d3736dd"},
    {file = "scipy-1.9.3-cp310-cp310-manylinux_2_17_aarch64.manylinux2014_aarch64.whl", hash = "sha256:1a72d885fa44247f92743fc20732ae55564ff2a519e8302fb7e18717c5355a8b"},
    {file = "scipy-1.9.3-cp310-cp310-manylinux_2_17_x86_64.manylinux2014_x86_64.whl", hash = "sha256:d01e1dd7b15bd2449c8bfc6b7cc67d630700ed655654f0dfcf121600bad205c9"},
    {file = "scipy-1.9.3-cp310-cp310-win_amd64.whl", hash = "sha256:68239b6aa6f9c593da8be1509a05cb7f9efe98b80f43a5861cd24c7557e98523"},
    {file = "scipy-1.9.3-cp311-cp311-macosx_10_9_x86_64.whl", hash = "sha256:b41bc822679ad1c9a5f023bc93f6d0543129ca0f37c1ce294dd9d386f0a21096"},
    {file = "scipy-1.9.3-cp311-cp311-macosx_12_0_arm64.whl", hash = "sha256:90453d2b93ea82a9f434e4e1cba043e779ff67b92f7a0e85d05d286a3625df3c"},
    {file = "scipy-1.9.3-cp311-cp311-manylinux_2_17_aarch64.manylinux2014_aarch64.whl", hash = "sha256:83c06e62a390a9167da60bedd4575a14c1f58ca9dfde59830fc42e5197283dab"},
    {file = "scipy-1.9.3-cp311-cp311-manylinux_2_17_x86_64.manylinux2014_x86_64.whl", hash = "sha256:abaf921531b5aeaafced90157db505e10345e45038c39e5d9b6c7922d68085cb"},
    {file = "scipy-1.9.3-cp311-cp311-win_amd64.whl", hash = "sha256:06d2e1b4c491dc7d8eacea139a1b0b295f74e1a1a0f704c375028f8320d16e31"},
    {file = "scipy-1.9.3-cp38-cp38-macosx_10_9_x86_64.whl", hash = "sha256:5a04cd7d0d3eff6ea4719371cbc44df31411862b9646db617c99718ff68d4840"},
    {file = "scipy-1.9.3-cp38-cp38-macosx_12_0_arm64.whl", hash = "sha256:545c83ffb518094d8c9d83cce216c0c32f8c04aaf28b92cc8283eda0685162d5"},
    {file = "scipy-1.9.3-cp38-cp38-manylinux_2_17_aarch64.manylinux2014_aarch64.whl", hash = "sha256:0d54222d7a3ba6022fdf5773931b5d7c56efe41ede7f7128c7b1637700409108"},
    {file = "scipy-1.9.3-cp38-cp38-manylinux_2_17_x86_64.manylinux2014_x86_64.whl", hash = "sha256:cff3a5295234037e39500d35316a4c5794739433528310e117b8a9a0c76d20fc"},
    {file = "scipy-1.9.3-cp38-cp38-win_amd64.whl", hash = "sha256:2318bef588acc7a574f5bfdff9c172d0b1bf2c8143d9582e05f878e580a3781e"},
    {file = "scipy-1.9.3-cp39-cp39-macosx_10_9_x86_64.whl", hash = "sha256:d644a64e174c16cb4b2e41dfea6af722053e83d066da7343f333a54dae9bc31c"},
    {file = "scipy-1.9.3-cp39-cp39-macosx_12_0_arm64.whl", hash = "sha256:da8245491d73ed0a994ed9c2e380fd058ce2fa8a18da204681f2fe1f57f98f95"},
    {file = "scipy-1.9.3-cp39-cp39-manylinux_2_17_aarch64.manylinux2014_aarch64.whl", hash = "sha256:4db5b30849606a95dcf519763dd3ab6fe9bd91df49eba517359e450a7d80ce2e"},
    {file = "scipy-1.9.3-cp39-cp39-manylinux_2_17_x86_64.manylinux2014_x86_64.whl", hash = "sha256:c68db6b290cbd4049012990d7fe71a2abd9ffbe82c0056ebe0f01df8be5436b0"},
    {file = "scipy-1.9.3-cp39-cp39-win_amd64.whl", hash = "sha256:5b88e6d91ad9d59478fafe92a7c757d00c59e3bdc3331be8ada76a4f8d683f58"},
    {file = "scipy-1.9.3.tar.gz", hash = "sha256:fbc5c05c85c1a02be77b1ff591087c83bc44579c6d2bd9fb798bb64ea5e1a027"},
]

[package.dependencies]
numpy = ">=1.18.5,<1.26.0"

[package.extras]
dev = ["flake8", "mypy", "pycodestyle", "typing_extensions"]
doc = ["matplotlib (>2)", "numpydoc", "pydata-sphinx-theme (==0.9.0)", "sphinx (!=4.1.0)", "sphinx-panels (>=0.5.2)", "sphinx-tabs"]
test = ["asv", "gmpy2", "mpmath", "pytest", "pytest-cov", "pytest-xdist", "scikit-umfpack", "threadpoolctl"]

[[package]]
name = "setuptools"
version = "68.0.0"
description = "Easily download, build, install, upgrade, and uninstall Python packages"
optional = false
python-versions = ">=3.7"
files = [
    {file = "setuptools-68.0.0-py3-none-any.whl", hash = "sha256:11e52c67415a381d10d6b462ced9cfb97066179f0e871399e006c4ab101fc85f"},
    {file = "setuptools-68.0.0.tar.gz", hash = "sha256:baf1fdb41c6da4cd2eae722e135500da913332ab3f2f5c7d33af9b492acb5235"},
]

[package.extras]
docs = ["furo", "jaraco.packaging (>=9)", "jaraco.tidelift (>=1.4)", "pygments-github-lexers (==0.0.5)", "rst.linker (>=1.9)", "sphinx (>=3.5)", "sphinx-favicon", "sphinx-hoverxref (<2)", "sphinx-inline-tabs", "sphinx-lint", "sphinx-notfound-page (==0.8.3)", "sphinx-reredirects", "sphinxcontrib-towncrier"]
testing = ["build[virtualenv]", "filelock (>=3.4.0)", "flake8-2020", "ini2toml[lite] (>=0.9)", "jaraco.envs (>=2.2)", "jaraco.path (>=3.2.0)", "pip (>=19.1)", "pip-run (>=8.8)", "pytest (>=6)", "pytest-black (>=0.3.7)", "pytest-checkdocs (>=2.4)", "pytest-cov", "pytest-enabler (>=1.3)", "pytest-mypy (>=0.9.1)", "pytest-perf", "pytest-ruff", "pytest-timeout", "pytest-xdist", "tomli-w (>=1.0.0)", "virtualenv (>=13.0.0)", "wheel"]
testing-integration = ["build[virtualenv]", "filelock (>=3.4.0)", "jaraco.envs (>=2.2)", "jaraco.path (>=3.2.0)", "pytest", "pytest-enabler", "pytest-xdist", "tomli", "virtualenv (>=13.0.0)", "wheel"]

[[package]]
name = "six"
version = "1.16.0"
description = "Python 2 and 3 compatibility utilities"
optional = false
python-versions = ">=2.7, !=3.0.*, !=3.1.*, !=3.2.*"
files = [
    {file = "six-1.16.0-py2.py3-none-any.whl", hash = "sha256:8abb2f1d86890a2dfb989f9a77cfcfd3e47c2a354b01111771326f8aa26e0254"},
    {file = "six-1.16.0.tar.gz", hash = "sha256:1e61c37477a1626458e36f7b1d82aa5c9b094fa4802892072e49de9c60c4c926"},
]

[[package]]
name = "sniffio"
version = "1.3.0"
description = "Sniff out which async library your code is running under"
optional = false
python-versions = ">=3.7"
files = [
    {file = "sniffio-1.3.0-py3-none-any.whl", hash = "sha256:eecefdce1e5bbfb7ad2eeaabf7c1eeb404d7757c379bd1f7e5cce9d8bf425384"},
    {file = "sniffio-1.3.0.tar.gz", hash = "sha256:e60305c5e5d314f5389259b7f22aaa33d8f7dee49763119234af3755c55b9101"},
]

[[package]]
name = "sqlparse"
version = "0.4.4"
description = "A non-validating SQL parser."
optional = false
python-versions = ">=3.5"
files = [
    {file = "sqlparse-0.4.4-py3-none-any.whl", hash = "sha256:5430a4fe2ac7d0f93e66f1efc6e1338a41884b7ddf2a350cedd20ccc4d9d28f3"},
    {file = "sqlparse-0.4.4.tar.gz", hash = "sha256:d446183e84b8349fa3061f0fe7f06ca94ba65b426946ffebe6e3e8295332420c"},
]

[package.extras]
dev = ["build", "flake8"]
doc = ["sphinx"]
test = ["pytest", "pytest-cov"]

[[package]]
name = "statsmodels"
version = "0.14.0"
description = "Statistical computations and models for Python"
optional = false
python-versions = ">=3.8"
files = [
    {file = "statsmodels-0.14.0-cp310-cp310-macosx_10_9_x86_64.whl", hash = "sha256:16bfe0c96a53b20fa19067e3b6bd2f1d39e30d4891ea0d7bc20734a0ae95942d"},
    {file = "statsmodels-0.14.0-cp310-cp310-macosx_11_0_arm64.whl", hash = "sha256:5a6a0a1a06ff79be8aa89c8494b33903442859add133f0dda1daf37c3c71682e"},
    {file = "statsmodels-0.14.0-cp310-cp310-manylinux_2_17_aarch64.manylinux2014_aarch64.whl", hash = "sha256:77b3cd3a5268ef966a0a08582c591bd29c09c88b4566c892a7c087935234f285"},
    {file = "statsmodels-0.14.0-cp310-cp310-manylinux_2_17_x86_64.manylinux2014_x86_64.whl", hash = "sha256:9c64ebe9cf376cba0c31aed138e15ed179a1d128612dd241cdf299d159e5e882"},
    {file = "statsmodels-0.14.0-cp310-cp310-win_amd64.whl", hash = "sha256:fb471f757fc45102a87e5d86e87dc2c8c78b34ad4f203679a46520f1d863b9da"},
    {file = "statsmodels-0.14.0-cp311-cp311-macosx_10_9_x86_64.whl", hash = "sha256:582f9e41092e342aaa04920d17cc3f97240e3ee198672f194719b5a3d08657d6"},
    {file = "statsmodels-0.14.0-cp311-cp311-macosx_11_0_arm64.whl", hash = "sha256:7ebe885ccaa64b4bc5ad49ac781c246e7a594b491f08ab4cfd5aa456c363a6f6"},
    {file = "statsmodels-0.14.0-cp311-cp311-manylinux_2_17_aarch64.manylinux2014_aarch64.whl", hash = "sha256:b587ee5d23369a0e881da6e37f78371dce4238cf7638a455db4b633a1a1c62d6"},
    {file = "statsmodels-0.14.0-cp311-cp311-manylinux_2_17_x86_64.manylinux2014_x86_64.whl", hash = "sha256:0ef7fa4813c7a73b0d8a0c830250f021c102c71c95e9fe0d6877bcfb56d38b8c"},
    {file = "statsmodels-0.14.0-cp311-cp311-win_amd64.whl", hash = "sha256:a6ad7b8aadccd4e4dd7f315a07bef1bca41d194eeaf4ec600d20dea02d242fce"},
    {file = "statsmodels-0.14.0-cp38-cp38-macosx_10_9_x86_64.whl", hash = "sha256:3757542c95247e4ab025291a740efa5da91dc11a05990c033d40fce31c450dc9"},
    {file = "statsmodels-0.14.0-cp38-cp38-macosx_11_0_arm64.whl", hash = "sha256:de489e3ed315bdba55c9d1554a2e89faa65d212e365ab81bc323fa52681fc60e"},
    {file = "statsmodels-0.14.0-cp38-cp38-manylinux_2_17_aarch64.manylinux2014_aarch64.whl", hash = "sha256:76e290f4718177bffa8823a780f3b882d56dd64ad1c18cfb4bc8b5558f3f5757"},
    {file = "statsmodels-0.14.0-cp38-cp38-manylinux_2_17_x86_64.manylinux2014_x86_64.whl", hash = "sha256:71054f9dbcead56def14e3c9db6f66f943110fdfb19713caf0eb0f08c1ec03fd"},
    {file = "statsmodels-0.14.0-cp38-cp38-win_amd64.whl", hash = "sha256:d7fda067837df94e0a614d93d3a38fb6868958d37f7f50afe2a534524f2660cb"},
    {file = "statsmodels-0.14.0-cp39-cp39-macosx_10_9_x86_64.whl", hash = "sha256:1c7724ad573af26139a98393ae64bc318d1b19762b13442d96c7a3e793f495c3"},
    {file = "statsmodels-0.14.0-cp39-cp39-macosx_11_0_arm64.whl", hash = "sha256:3b0a135f3bfdeec987e36e3b3b4c53e0bb87a8d91464d2fcc4d169d176f46fdb"},
    {file = "statsmodels-0.14.0-cp39-cp39-manylinux_2_17_aarch64.manylinux2014_aarch64.whl", hash = "sha256:ce28eb1c397dba437ec39b9ab18f2101806f388c7a0cf9cdfd8f09294ad1c799"},
    {file = "statsmodels-0.14.0-cp39-cp39-manylinux_2_17_x86_64.manylinux2014_x86_64.whl", hash = "sha256:68b1c768dd94cc5ba8398121a632b673c625491aa7ed627b82cb4c880a25563f"},
    {file = "statsmodels-0.14.0-cp39-cp39-win_amd64.whl", hash = "sha256:8d1e3e10dfbfcd58119ba5a4d3c7d519182b970a2aebaf0b6f539f55ae16058d"},
    {file = "statsmodels-0.14.0.tar.gz", hash = "sha256:6875c7d689e966d948f15eb816ab5616f4928706b180cf470fd5907ab6f647a4"},
]

[package.dependencies]
numpy = [
    {version = ">=1.18", markers = "python_version != \"3.10\" or platform_system != \"Windows\" or platform_python_implementation == \"PyPy\""},
    {version = ">=1.22.3", markers = "python_version == \"3.10\" and platform_system == \"Windows\" and platform_python_implementation != \"PyPy\""},
]
packaging = ">=21.3"
pandas = ">=1.0"
patsy = ">=0.5.2"
scipy = ">=1.4,<1.9.2 || >1.9.2"

[package.extras]
build = ["cython (>=0.29.26)"]
develop = ["colorama", "cython (>=0.29.26)", "cython (>=0.29.28,<3.0.0)", "flake8", "isort", "joblib", "matplotlib (>=3)", "oldest-supported-numpy (>=2022.4.18)", "pytest (>=7.0.1,<7.1.0)", "pytest-randomly", "pytest-xdist", "pywinpty", "setuptools-scm[toml] (>=7.0.0,<7.1.0)"]
docs = ["ipykernel", "jupyter-client", "matplotlib", "nbconvert", "nbformat", "numpydoc", "pandas-datareader", "sphinx"]

[[package]]
name = "typing-extensions"
version = "4.6.3"
description = "Backported and Experimental Type Hints for Python 3.7+"
optional = false
python-versions = ">=3.7"
files = [
    {file = "typing_extensions-4.6.3-py3-none-any.whl", hash = "sha256:88a4153d8505aabbb4e13aacb7c486c2b4a33ca3b3f807914a9b4c844c471c26"},
    {file = "typing_extensions-4.6.3.tar.gz", hash = "sha256:d91d5919357fe7f681a9f2b5b4cb2a5f1ef0a1e9f59c4d8ff0d3491e05c0ffd5"},
]

[[package]]
name = "tzdata"
version = "2023.3"
description = "Provider of IANA time zone data"
optional = false
python-versions = ">=2"
files = [
    {file = "tzdata-2023.3-py2.py3-none-any.whl", hash = "sha256:7e65763eef3120314099b6939b5546db7adce1e7d6f2e179e3df563c70511eda"},
    {file = "tzdata-2023.3.tar.gz", hash = "sha256:11ef1e08e54acb0d4f95bdb1be05da659673de4acbd21bf9c69e94cc5e907a3a"},
]

[[package]]
name = "uniprotparser"
version = "1.1.0"
description = "Getting Uniprot Data from Uniprot Accession ID through Uniprot REST API"
optional = false
python-versions = ">=3.9,<4.0"
files = [
    {file = "uniprotparser-1.1.0-py3-none-any.whl", hash = "sha256:be900a82e41df3202ec37f8ca2190c452adb2df6864ea1765c26c86d183bf888"},
    {file = "uniprotparser-1.1.0.tar.gz", hash = "sha256:e126b37a0c3238a00b58f7537d7a8b357a9fad66605f80b4b24cc85d72c92172"},
]

[package.dependencies]
aiohttp = ">=3.8.3,<4.0.0"
click = ">=8.1.3,<9.0.0"
requests = ">=2.28.2,<3.0.0"

[[package]]
name = "uritemplate"
version = "4.1.1"
description = "Implementation of RFC 6570 URI Templates"
optional = false
python-versions = ">=3.6"
files = [
    {file = "uritemplate-4.1.1-py2.py3-none-any.whl", hash = "sha256:830c08b8d99bdd312ea4ead05994a38e8936266f84b9a7878232db50b044e02e"},
    {file = "uritemplate-4.1.1.tar.gz", hash = "sha256:4346edfc5c3b79f694bccd6d6099a322bbeb628dbf2cd86eea55a456ce5124f0"},
]

[[package]]
name = "urllib3"
version = "1.26.16"
description = "HTTP library with thread-safe connection pooling, file post, and more."
optional = false
python-versions = ">=2.7, !=3.0.*, !=3.1.*, !=3.2.*, !=3.3.*, !=3.4.*, !=3.5.*"
files = [
    {file = "urllib3-1.26.16-py2.py3-none-any.whl", hash = "sha256:8d36afa7616d8ab714608411b4a3b13e58f463aee519024578e062e141dce20f"},
    {file = "urllib3-1.26.16.tar.gz", hash = "sha256:8f135f6502756bde6b2a9b28989df5fbe87c9970cecaa69041edcce7f0589b14"},
]

[package.extras]
brotli = ["brotli (>=1.0.9)", "brotlicffi (>=0.8.0)", "brotlipy (>=0.6.0)"]
secure = ["certifi", "cryptography (>=1.3.4)", "idna (>=2.0.0)", "ipaddress", "pyOpenSSL (>=0.14)", "urllib3-secure-extra"]
socks = ["PySocks (>=1.5.6,!=1.5.7,<2.0)"]

[[package]]
name = "uvicorn"
version = "0.22.0"
description = "The lightning-fast ASGI server."
optional = false
python-versions = ">=3.7"
files = [
    {file = "uvicorn-0.22.0-py3-none-any.whl", hash = "sha256:e9434d3bbf05f310e762147f769c9f21235ee118ba2d2bf1155a7196448bd996"},
    {file = "uvicorn-0.22.0.tar.gz", hash = "sha256:79277ae03db57ce7d9aa0567830bbb51d7a612f54d6e1e3e92da3ef24c2c8ed8"},
]

[package.dependencies]
click = ">=7.0"
colorama = {version = ">=0.4", optional = true, markers = "sys_platform == \"win32\" and extra == \"standard\""}
h11 = ">=0.8"
httptools = {version = ">=0.5.0", optional = true, markers = "extra == \"standard\""}
python-dotenv = {version = ">=0.13", optional = true, markers = "extra == \"standard\""}
pyyaml = {version = ">=5.1", optional = true, markers = "extra == \"standard\""}
uvloop = {version = ">=0.14.0,<0.15.0 || >0.15.0,<0.15.1 || >0.15.1", optional = true, markers = "(sys_platform != \"win32\" and sys_platform != \"cygwin\") and platform_python_implementation != \"PyPy\" and extra == \"standard\""}
watchfiles = {version = ">=0.13", optional = true, markers = "extra == \"standard\""}
websockets = {version = ">=10.4", optional = true, markers = "extra == \"standard\""}

[package.extras]
standard = ["colorama (>=0.4)", "httptools (>=0.5.0)", "python-dotenv (>=0.13)", "pyyaml (>=5.1)", "uvloop (>=0.14.0,!=0.15.0,!=0.15.1)", "watchfiles (>=0.13)", "websockets (>=10.4)"]

[[package]]
name = "uvloop"
version = "0.17.0"
description = "Fast implementation of asyncio event loop on top of libuv"
optional = false
python-versions = ">=3.7"
files = [
    {file = "uvloop-0.17.0-cp310-cp310-macosx_10_9_universal2.whl", hash = "sha256:ce9f61938d7155f79d3cb2ffa663147d4a76d16e08f65e2c66b77bd41b356718"},
    {file = "uvloop-0.17.0-cp310-cp310-macosx_10_9_x86_64.whl", hash = "sha256:68532f4349fd3900b839f588972b3392ee56042e440dd5873dfbbcd2cc67617c"},
    {file = "uvloop-0.17.0-cp310-cp310-manylinux_2_17_aarch64.manylinux2014_aarch64.whl", hash = "sha256:0949caf774b9fcefc7c5756bacbbbd3fc4c05a6b7eebc7c7ad6f825b23998d6d"},
    {file = "uvloop-0.17.0-cp310-cp310-manylinux_2_17_x86_64.manylinux2014_x86_64.whl", hash = "sha256:ff3d00b70ce95adce264462c930fbaecb29718ba6563db354608f37e49e09024"},
    {file = "uvloop-0.17.0-cp310-cp310-musllinux_1_1_aarch64.whl", hash = "sha256:a5abddb3558d3f0a78949c750644a67be31e47936042d4f6c888dd6f3c95f4aa"},
    {file = "uvloop-0.17.0-cp310-cp310-musllinux_1_1_x86_64.whl", hash = "sha256:8efcadc5a0003d3a6e887ccc1fb44dec25594f117a94e3127954c05cf144d811"},
    {file = "uvloop-0.17.0-cp311-cp311-macosx_10_9_universal2.whl", hash = "sha256:3378eb62c63bf336ae2070599e49089005771cc651c8769aaad72d1bd9385a7c"},
    {file = "uvloop-0.17.0-cp311-cp311-macosx_10_9_x86_64.whl", hash = "sha256:6aafa5a78b9e62493539456f8b646f85abc7093dd997f4976bb105537cf2635e"},
    {file = "uvloop-0.17.0-cp311-cp311-manylinux_2_17_aarch64.manylinux2014_aarch64.whl", hash = "sha256:c686a47d57ca910a2572fddfe9912819880b8765e2f01dc0dd12a9bf8573e539"},
    {file = "uvloop-0.17.0-cp311-cp311-manylinux_2_17_x86_64.manylinux2014_x86_64.whl", hash = "sha256:864e1197139d651a76c81757db5eb199db8866e13acb0dfe96e6fc5d1cf45fc4"},
    {file = "uvloop-0.17.0-cp311-cp311-musllinux_1_1_aarch64.whl", hash = "sha256:2a6149e1defac0faf505406259561bc14b034cdf1d4711a3ddcdfbaa8d825a05"},
    {file = "uvloop-0.17.0-cp311-cp311-musllinux_1_1_x86_64.whl", hash = "sha256:6708f30db9117f115eadc4f125c2a10c1a50d711461699a0cbfaa45b9a78e376"},
    {file = "uvloop-0.17.0-cp37-cp37m-macosx_10_9_x86_64.whl", hash = "sha256:23609ca361a7fc587031429fa25ad2ed7242941adec948f9d10c045bfecab06b"},
    {file = "uvloop-0.17.0-cp37-cp37m-manylinux_2_17_aarch64.manylinux2014_aarch64.whl", hash = "sha256:2deae0b0fb00a6af41fe60a675cec079615b01d68beb4cc7b722424406b126a8"},
    {file = "uvloop-0.17.0-cp37-cp37m-manylinux_2_17_x86_64.manylinux2014_x86_64.whl", hash = "sha256:45cea33b208971e87a31c17622e4b440cac231766ec11e5d22c76fab3bf9df62"},
    {file = "uvloop-0.17.0-cp37-cp37m-musllinux_1_1_aarch64.whl", hash = "sha256:9b09e0f0ac29eee0451d71798878eae5a4e6a91aa275e114037b27f7db72702d"},
    {file = "uvloop-0.17.0-cp37-cp37m-musllinux_1_1_x86_64.whl", hash = "sha256:dbbaf9da2ee98ee2531e0c780455f2841e4675ff580ecf93fe5c48fe733b5667"},
    {file = "uvloop-0.17.0-cp38-cp38-macosx_10_9_universal2.whl", hash = "sha256:a4aee22ece20958888eedbad20e4dbb03c37533e010fb824161b4f05e641f738"},
    {file = "uvloop-0.17.0-cp38-cp38-macosx_10_9_x86_64.whl", hash = "sha256:307958f9fc5c8bb01fad752d1345168c0abc5d62c1b72a4a8c6c06f042b45b20"},
    {file = "uvloop-0.17.0-cp38-cp38-manylinux_2_17_aarch64.manylinux2014_aarch64.whl", hash = "sha256:3ebeeec6a6641d0adb2ea71dcfb76017602ee2bfd8213e3fcc18d8f699c5104f"},
    {file = "uvloop-0.17.0-cp38-cp38-manylinux_2_17_x86_64.manylinux2014_x86_64.whl", hash = "sha256:1436c8673c1563422213ac6907789ecb2b070f5939b9cbff9ef7113f2b531595"},
    {file = "uvloop-0.17.0-cp38-cp38-musllinux_1_1_aarch64.whl", hash = "sha256:8887d675a64cfc59f4ecd34382e5b4f0ef4ae1da37ed665adba0c2badf0d6578"},
    {file = "uvloop-0.17.0-cp38-cp38-musllinux_1_1_x86_64.whl", hash = "sha256:3db8de10ed684995a7f34a001f15b374c230f7655ae840964d51496e2f8a8474"},
    {file = "uvloop-0.17.0-cp39-cp39-macosx_10_9_universal2.whl", hash = "sha256:7d37dccc7ae63e61f7b96ee2e19c40f153ba6ce730d8ba4d3b4e9738c1dccc1b"},
    {file = "uvloop-0.17.0-cp39-cp39-macosx_10_9_x86_64.whl", hash = "sha256:cbbe908fda687e39afd6ea2a2f14c2c3e43f2ca88e3a11964b297822358d0e6c"},
    {file = "uvloop-0.17.0-cp39-cp39-manylinux_2_17_aarch64.manylinux2014_aarch64.whl", hash = "sha256:3d97672dc709fa4447ab83276f344a165075fd9f366a97b712bdd3fee05efae8"},
    {file = "uvloop-0.17.0-cp39-cp39-manylinux_2_17_x86_64.manylinux2014_x86_64.whl", hash = "sha256:f1e507c9ee39c61bfddd79714e4f85900656db1aec4d40c6de55648e85c2799c"},
    {file = "uvloop-0.17.0-cp39-cp39-musllinux_1_1_aarch64.whl", hash = "sha256:c092a2c1e736086d59ac8e41f9c98f26bbf9b9222a76f21af9dfe949b99b2eb9"},
    {file = "uvloop-0.17.0-cp39-cp39-musllinux_1_1_x86_64.whl", hash = "sha256:30babd84706115626ea78ea5dbc7dd8d0d01a2e9f9b306d24ca4ed5796c66ded"},
    {file = "uvloop-0.17.0.tar.gz", hash = "sha256:0ddf6baf9cf11a1a22c71487f39f15b2cf78eb5bde7e5b45fbb99e8a9d91b9e1"},
]

[package.extras]
dev = ["Cython (>=0.29.32,<0.30.0)", "Sphinx (>=4.1.2,<4.2.0)", "aiohttp", "flake8 (>=3.9.2,<3.10.0)", "mypy (>=0.800)", "psutil", "pyOpenSSL (>=22.0.0,<22.1.0)", "pycodestyle (>=2.7.0,<2.8.0)", "pytest (>=3.6.0)", "sphinx-rtd-theme (>=0.5.2,<0.6.0)", "sphinxcontrib-asyncio (>=0.3.0,<0.4.0)"]
docs = ["Sphinx (>=4.1.2,<4.2.0)", "sphinx-rtd-theme (>=0.5.2,<0.6.0)", "sphinxcontrib-asyncio (>=0.3.0,<0.4.0)"]
test = ["Cython (>=0.29.32,<0.30.0)", "aiohttp", "flake8 (>=3.9.2,<3.10.0)", "mypy (>=0.800)", "psutil", "pyOpenSSL (>=22.0.0,<22.1.0)", "pycodestyle (>=2.7.0,<2.8.0)"]

[[package]]
name = "voluptuous"
version = "0.13.1"
description = ""
optional = false
python-versions = "*"
files = [
    {file = "voluptuous-0.13.1-py3-none-any.whl", hash = "sha256:4b838b185f5951f2d6e8752b68fcf18bd7a9c26ded8f143f92d6d28f3921a3e6"},
    {file = "voluptuous-0.13.1.tar.gz", hash = "sha256:e8d31c20601d6773cb14d4c0f42aee29c6821bbd1018039aac7ac5605b489723"},
]

[[package]]
name = "watchfiles"
version = "0.19.0"
description = "Simple, modern and high performance file watching and code reload in python."
optional = false
python-versions = ">=3.7"
files = [
    {file = "watchfiles-0.19.0-cp37-abi3-macosx_10_7_x86_64.whl", hash = "sha256:91633e64712df3051ca454ca7d1b976baf842d7a3640b87622b323c55f3345e7"},
    {file = "watchfiles-0.19.0-cp37-abi3-macosx_11_0_arm64.whl", hash = "sha256:b6577b8c6c8701ba8642ea9335a129836347894b666dd1ec2226830e263909d3"},
    {file = "watchfiles-0.19.0-cp37-abi3-manylinux_2_12_i686.manylinux2010_i686.whl", hash = "sha256:18b28f6ad871b82df9542ff958d0c86bb0d8310bb09eb8e87d97318a3b5273af"},
    {file = "watchfiles-0.19.0-cp37-abi3-manylinux_2_17_aarch64.manylinux2014_aarch64.whl", hash = "sha256:fac19dc9cbc34052394dbe81e149411a62e71999c0a19e1e09ce537867f95ae0"},
    {file = "watchfiles-0.19.0-cp37-abi3-manylinux_2_17_armv7l.manylinux2014_armv7l.whl", hash = "sha256:09ea3397aecbc81c19ed7f025e051a7387feefdb789cf768ff994c1228182fda"},
    {file = "watchfiles-0.19.0-cp37-abi3-manylinux_2_17_ppc64le.manylinux2014_ppc64le.whl", hash = "sha256:c0376deac92377817e4fb8f347bf559b7d44ff556d9bc6f6208dd3f79f104aaf"},
    {file = "watchfiles-0.19.0-cp37-abi3-manylinux_2_17_s390x.manylinux2014_s390x.whl", hash = "sha256:9c75eff897786ee262c9f17a48886f4e98e6cfd335e011c591c305e5d083c056"},
    {file = "watchfiles-0.19.0-cp37-abi3-manylinux_2_17_x86_64.manylinux2014_x86_64.whl", hash = "sha256:cb5d45c4143c1dd60f98a16187fd123eda7248f84ef22244818c18d531a249d1"},
    {file = "watchfiles-0.19.0-cp37-abi3-musllinux_1_1_aarch64.whl", hash = "sha256:79c533ff593db861ae23436541f481ec896ee3da4e5db8962429b441bbaae16e"},
    {file = "watchfiles-0.19.0-cp37-abi3-musllinux_1_1_x86_64.whl", hash = "sha256:3d7d267d27aceeeaa3de0dd161a0d64f0a282264d592e335fff7958cc0cbae7c"},
    {file = "watchfiles-0.19.0-cp37-abi3-win32.whl", hash = "sha256:176a9a7641ec2c97b24455135d58012a5be5c6217fc4d5fef0b2b9f75dbf5154"},
    {file = "watchfiles-0.19.0-cp37-abi3-win_amd64.whl", hash = "sha256:945be0baa3e2440151eb3718fd8846751e8b51d8de7b884c90b17d271d34cae8"},
    {file = "watchfiles-0.19.0-cp37-abi3-win_arm64.whl", hash = "sha256:0089c6dc24d436b373c3c57657bf4f9a453b13767150d17284fc6162b2791911"},
    {file = "watchfiles-0.19.0-pp38-pypy38_pp73-macosx_10_7_x86_64.whl", hash = "sha256:cae3dde0b4b2078f31527acff6f486e23abed307ba4d3932466ba7cdd5ecec79"},
    {file = "watchfiles-0.19.0-pp38-pypy38_pp73-macosx_11_0_arm64.whl", hash = "sha256:7f3920b1285a7d3ce898e303d84791b7bf40d57b7695ad549dc04e6a44c9f120"},
    {file = "watchfiles-0.19.0-pp38-pypy38_pp73-manylinux_2_17_aarch64.manylinux2014_aarch64.whl", hash = "sha256:9afd0d69429172c796164fd7fe8e821ade9be983f51c659a38da3faaaaac44dc"},
    {file = "watchfiles-0.19.0-pp38-pypy38_pp73-manylinux_2_17_x86_64.manylinux2014_x86_64.whl", hash = "sha256:68dce92b29575dda0f8d30c11742a8e2b9b8ec768ae414b54f7453f27bdf9545"},
    {file = "watchfiles-0.19.0-pp39-pypy39_pp73-macosx_10_7_x86_64.whl", hash = "sha256:5569fc7f967429d4bc87e355cdfdcee6aabe4b620801e2cf5805ea245c06097c"},
    {file = "watchfiles-0.19.0-pp39-pypy39_pp73-macosx_11_0_arm64.whl", hash = "sha256:5471582658ea56fca122c0f0d0116a36807c63fefd6fdc92c71ca9a4491b6b48"},
    {file = "watchfiles-0.19.0-pp39-pypy39_pp73-manylinux_2_17_aarch64.manylinux2014_aarch64.whl", hash = "sha256:b538014a87f94d92f98f34d3e6d2635478e6be6423a9ea53e4dd96210065e193"},
    {file = "watchfiles-0.19.0-pp39-pypy39_pp73-manylinux_2_17_x86_64.manylinux2014_x86_64.whl", hash = "sha256:20b44221764955b1e703f012c74015306fb7e79a00c15370785f309b1ed9aa8d"},
    {file = "watchfiles-0.19.0.tar.gz", hash = "sha256:d9b073073e048081e502b6c6b0b88714c026a1a4c890569238d04aca5f9ca74b"},
]

[package.dependencies]
anyio = ">=3.0.0"

[[package]]
name = "websockets"
version = "11.0.3"
description = "An implementation of the WebSocket Protocol (RFC 6455 & 7692)"
optional = false
python-versions = ">=3.7"
files = [
    {file = "websockets-11.0.3-cp310-cp310-macosx_10_9_universal2.whl", hash = "sha256:3ccc8a0c387629aec40f2fc9fdcb4b9d5431954f934da3eaf16cdc94f67dbfac"},
    {file = "websockets-11.0.3-cp310-cp310-macosx_10_9_x86_64.whl", hash = "sha256:d67ac60a307f760c6e65dad586f556dde58e683fab03323221a4e530ead6f74d"},
    {file = "websockets-11.0.3-cp310-cp310-macosx_11_0_arm64.whl", hash = "sha256:84d27a4832cc1a0ee07cdcf2b0629a8a72db73f4cf6de6f0904f6661227f256f"},
    {file = "websockets-11.0.3-cp310-cp310-manylinux_2_17_aarch64.manylinux2014_aarch64.whl", hash = "sha256:ffd7dcaf744f25f82190856bc26ed81721508fc5cbf2a330751e135ff1283564"},
    {file = "websockets-11.0.3-cp310-cp310-manylinux_2_5_i686.manylinux1_i686.manylinux_2_17_i686.manylinux2014_i686.whl", hash = "sha256:7622a89d696fc87af8e8d280d9b421db5133ef5b29d3f7a1ce9f1a7bf7fcfa11"},
    {file = "websockets-11.0.3-cp310-cp310-manylinux_2_5_x86_64.manylinux1_x86_64.manylinux_2_17_x86_64.manylinux2014_x86_64.whl", hash = "sha256:bceab846bac555aff6427d060f2fcfff71042dba6f5fca7dc4f75cac815e57ca"},
    {file = "websockets-11.0.3-cp310-cp310-musllinux_1_1_aarch64.whl", hash = "sha256:54c6e5b3d3a8936a4ab6870d46bdd6ec500ad62bde9e44462c32d18f1e9a8e54"},
    {file = "websockets-11.0.3-cp310-cp310-musllinux_1_1_i686.whl", hash = "sha256:41f696ba95cd92dc047e46b41b26dd24518384749ed0d99bea0a941ca87404c4"},
    {file = "websockets-11.0.3-cp310-cp310-musllinux_1_1_x86_64.whl", hash = "sha256:86d2a77fd490ae3ff6fae1c6ceaecad063d3cc2320b44377efdde79880e11526"},
    {file = "websockets-11.0.3-cp310-cp310-win32.whl", hash = "sha256:2d903ad4419f5b472de90cd2d40384573b25da71e33519a67797de17ef849b69"},
    {file = "websockets-11.0.3-cp310-cp310-win_amd64.whl", hash = "sha256:1d2256283fa4b7f4c7d7d3e84dc2ece74d341bce57d5b9bf385df109c2a1a82f"},
    {file = "websockets-11.0.3-cp311-cp311-macosx_10_9_universal2.whl", hash = "sha256:e848f46a58b9fcf3d06061d17be388caf70ea5b8cc3466251963c8345e13f7eb"},
    {file = "websockets-11.0.3-cp311-cp311-macosx_10_9_x86_64.whl", hash = "sha256:aa5003845cdd21ac0dc6c9bf661c5beddd01116f6eb9eb3c8e272353d45b3288"},
    {file = "websockets-11.0.3-cp311-cp311-macosx_11_0_arm64.whl", hash = "sha256:b58cbf0697721120866820b89f93659abc31c1e876bf20d0b3d03cef14faf84d"},
    {file = "websockets-11.0.3-cp311-cp311-manylinux_2_17_aarch64.manylinux2014_aarch64.whl", hash = "sha256:660e2d9068d2bedc0912af508f30bbeb505bbbf9774d98def45f68278cea20d3"},
    {file = "websockets-11.0.3-cp311-cp311-manylinux_2_5_i686.manylinux1_i686.manylinux_2_17_i686.manylinux2014_i686.whl", hash = "sha256:c1f0524f203e3bd35149f12157438f406eff2e4fb30f71221c8a5eceb3617b6b"},
    {file = "websockets-11.0.3-cp311-cp311-manylinux_2_5_x86_64.manylinux1_x86_64.manylinux_2_17_x86_64.manylinux2014_x86_64.whl", hash = "sha256:def07915168ac8f7853812cc593c71185a16216e9e4fa886358a17ed0fd9fcf6"},
    {file = "websockets-11.0.3-cp311-cp311-musllinux_1_1_aarch64.whl", hash = "sha256:b30c6590146e53149f04e85a6e4fcae068df4289e31e4aee1fdf56a0dead8f97"},
    {file = "websockets-11.0.3-cp311-cp311-musllinux_1_1_i686.whl", hash = "sha256:619d9f06372b3a42bc29d0cd0354c9bb9fb39c2cbc1a9c5025b4538738dbffaf"},
    {file = "websockets-11.0.3-cp311-cp311-musllinux_1_1_x86_64.whl", hash = "sha256:01f5567d9cf6f502d655151645d4e8b72b453413d3819d2b6f1185abc23e82dd"},
    {file = "websockets-11.0.3-cp311-cp311-win32.whl", hash = "sha256:e1459677e5d12be8bbc7584c35b992eea142911a6236a3278b9b5ce3326f282c"},
    {file = "websockets-11.0.3-cp311-cp311-win_amd64.whl", hash = "sha256:e7837cb169eca3b3ae94cc5787c4fed99eef74c0ab9506756eea335e0d6f3ed8"},
    {file = "websockets-11.0.3-cp37-cp37m-macosx_10_9_x86_64.whl", hash = "sha256:9f59a3c656fef341a99e3d63189852be7084c0e54b75734cde571182c087b152"},
    {file = "websockets-11.0.3-cp37-cp37m-manylinux_2_17_aarch64.manylinux2014_aarch64.whl", hash = "sha256:2529338a6ff0eb0b50c7be33dc3d0e456381157a31eefc561771ee431134a97f"},
    {file = "websockets-11.0.3-cp37-cp37m-manylinux_2_5_i686.manylinux1_i686.manylinux_2_17_i686.manylinux2014_i686.whl", hash = "sha256:34fd59a4ac42dff6d4681d8843217137f6bc85ed29722f2f7222bd619d15e95b"},
    {file = "websockets-11.0.3-cp37-cp37m-manylinux_2_5_x86_64.manylinux1_x86_64.manylinux_2_17_x86_64.manylinux2014_x86_64.whl", hash = "sha256:332d126167ddddec94597c2365537baf9ff62dfcc9db4266f263d455f2f031cb"},
    {file = "websockets-11.0.3-cp37-cp37m-musllinux_1_1_aarch64.whl", hash = "sha256:6505c1b31274723ccaf5f515c1824a4ad2f0d191cec942666b3d0f3aa4cb4007"},
    {file = "websockets-11.0.3-cp37-cp37m-musllinux_1_1_i686.whl", hash = "sha256:f467ba0050b7de85016b43f5a22b46383ef004c4f672148a8abf32bc999a87f0"},
    {file = "websockets-11.0.3-cp37-cp37m-musllinux_1_1_x86_64.whl", hash = "sha256:9d9acd80072abcc98bd2c86c3c9cd4ac2347b5a5a0cae7ed5c0ee5675f86d9af"},
    {file = "websockets-11.0.3-cp37-cp37m-win32.whl", hash = "sha256:e590228200fcfc7e9109509e4d9125eace2042fd52b595dd22bbc34bb282307f"},
    {file = "websockets-11.0.3-cp37-cp37m-win_amd64.whl", hash = "sha256:b16fff62b45eccb9c7abb18e60e7e446998093cdcb50fed33134b9b6878836de"},
    {file = "websockets-11.0.3-cp38-cp38-macosx_10_9_universal2.whl", hash = "sha256:fb06eea71a00a7af0ae6aefbb932fb8a7df3cb390cc217d51a9ad7343de1b8d0"},
    {file = "websockets-11.0.3-cp38-cp38-macosx_10_9_x86_64.whl", hash = "sha256:8a34e13a62a59c871064dfd8ffb150867e54291e46d4a7cf11d02c94a5275bae"},
    {file = "websockets-11.0.3-cp38-cp38-macosx_11_0_arm64.whl", hash = "sha256:4841ed00f1026dfbced6fca7d963c4e7043aa832648671b5138008dc5a8f6d99"},
    {file = "websockets-11.0.3-cp38-cp38-manylinux_2_17_aarch64.manylinux2014_aarch64.whl", hash = "sha256:1a073fc9ab1c8aff37c99f11f1641e16da517770e31a37265d2755282a5d28aa"},
    {file = "websockets-11.0.3-cp38-cp38-manylinux_2_5_i686.manylinux1_i686.manylinux_2_17_i686.manylinux2014_i686.whl", hash = "sha256:68b977f21ce443d6d378dbd5ca38621755f2063d6fdb3335bda981d552cfff86"},
    {file = "websockets-11.0.3-cp38-cp38-manylinux_2_5_x86_64.manylinux1_x86_64.manylinux_2_17_x86_64.manylinux2014_x86_64.whl", hash = "sha256:e1a99a7a71631f0efe727c10edfba09ea6bee4166a6f9c19aafb6c0b5917d09c"},
    {file = "websockets-11.0.3-cp38-cp38-musllinux_1_1_aarch64.whl", hash = "sha256:bee9fcb41db2a23bed96c6b6ead6489702c12334ea20a297aa095ce6d31370d0"},
    {file = "websockets-11.0.3-cp38-cp38-musllinux_1_1_i686.whl", hash = "sha256:4b253869ea05a5a073ebfdcb5cb3b0266a57c3764cf6fe114e4cd90f4bfa5f5e"},
    {file = "websockets-11.0.3-cp38-cp38-musllinux_1_1_x86_64.whl", hash = "sha256:1553cb82942b2a74dd9b15a018dce645d4e68674de2ca31ff13ebc2d9f283788"},
    {file = "websockets-11.0.3-cp38-cp38-win32.whl", hash = "sha256:f61bdb1df43dc9c131791fbc2355535f9024b9a04398d3bd0684fc16ab07df74"},
    {file = "websockets-11.0.3-cp38-cp38-win_amd64.whl", hash = "sha256:03aae4edc0b1c68498f41a6772d80ac7c1e33c06c6ffa2ac1c27a07653e79d6f"},
    {file = "websockets-11.0.3-cp39-cp39-macosx_10_9_universal2.whl", hash = "sha256:777354ee16f02f643a4c7f2b3eff8027a33c9861edc691a2003531f5da4f6bc8"},
    {file = "websockets-11.0.3-cp39-cp39-macosx_10_9_x86_64.whl", hash = "sha256:8c82f11964f010053e13daafdc7154ce7385ecc538989a354ccc7067fd7028fd"},
    {file = "websockets-11.0.3-cp39-cp39-macosx_11_0_arm64.whl", hash = "sha256:3580dd9c1ad0701169e4d6fc41e878ffe05e6bdcaf3c412f9d559389d0c9e016"},
    {file = "websockets-11.0.3-cp39-cp39-manylinux_2_17_aarch64.manylinux2014_aarch64.whl", hash = "sha256:6f1a3f10f836fab6ca6efa97bb952300b20ae56b409414ca85bff2ad241d2a61"},
    {file = "websockets-11.0.3-cp39-cp39-manylinux_2_5_i686.manylinux1_i686.manylinux_2_17_i686.manylinux2014_i686.whl", hash = "sha256:df41b9bc27c2c25b486bae7cf42fccdc52ff181c8c387bfd026624a491c2671b"},
    {file = "websockets-11.0.3-cp39-cp39-manylinux_2_5_x86_64.manylinux1_x86_64.manylinux_2_17_x86_64.manylinux2014_x86_64.whl", hash = "sha256:279e5de4671e79a9ac877427f4ac4ce93751b8823f276b681d04b2156713b9dd"},
    {file = "websockets-11.0.3-cp39-cp39-musllinux_1_1_aarch64.whl", hash = "sha256:1fdf26fa8a6a592f8f9235285b8affa72748dc12e964a5518c6c5e8f916716f7"},
    {file = "websockets-11.0.3-cp39-cp39-musllinux_1_1_i686.whl", hash = "sha256:69269f3a0b472e91125b503d3c0b3566bda26da0a3261c49f0027eb6075086d1"},
    {file = "websockets-11.0.3-cp39-cp39-musllinux_1_1_x86_64.whl", hash = "sha256:97b52894d948d2f6ea480171a27122d77af14ced35f62e5c892ca2fae9344311"},
    {file = "websockets-11.0.3-cp39-cp39-win32.whl", hash = "sha256:c7f3cb904cce8e1be667c7e6fef4516b98d1a6a0635a58a57528d577ac18a128"},
    {file = "websockets-11.0.3-cp39-cp39-win_amd64.whl", hash = "sha256:c792ea4eabc0159535608fc5658a74d1a81020eb35195dd63214dcf07556f67e"},
    {file = "websockets-11.0.3-pp37-pypy37_pp73-macosx_10_9_x86_64.whl", hash = "sha256:f2e58f2c36cc52d41f2659e4c0cbf7353e28c8c9e63e30d8c6d3494dc9fdedcf"},
    {file = "websockets-11.0.3-pp37-pypy37_pp73-manylinux_2_17_aarch64.manylinux2014_aarch64.whl", hash = "sha256:de36fe9c02995c7e6ae6efe2e205816f5f00c22fd1fbf343d4d18c3d5ceac2f5"},
    {file = "websockets-11.0.3-pp37-pypy37_pp73-manylinux_2_5_i686.manylinux1_i686.manylinux_2_17_i686.manylinux2014_i686.whl", hash = "sha256:0ac56b661e60edd453585f4bd68eb6a29ae25b5184fd5ba51e97652580458998"},
    {file = "websockets-11.0.3-pp37-pypy37_pp73-manylinux_2_5_x86_64.manylinux1_x86_64.manylinux_2_17_x86_64.manylinux2014_x86_64.whl", hash = "sha256:e052b8467dd07d4943936009f46ae5ce7b908ddcac3fda581656b1b19c083d9b"},
    {file = "websockets-11.0.3-pp37-pypy37_pp73-win_amd64.whl", hash = "sha256:42cc5452a54a8e46a032521d7365da775823e21bfba2895fb7b77633cce031bb"},
    {file = "websockets-11.0.3-pp38-pypy38_pp73-macosx_10_9_x86_64.whl", hash = "sha256:e6316827e3e79b7b8e7d8e3b08f4e331af91a48e794d5d8b099928b6f0b85f20"},
    {file = "websockets-11.0.3-pp38-pypy38_pp73-manylinux_2_17_aarch64.manylinux2014_aarch64.whl", hash = "sha256:8531fdcad636d82c517b26a448dcfe62f720e1922b33c81ce695d0edb91eb931"},
    {file = "websockets-11.0.3-pp38-pypy38_pp73-manylinux_2_5_i686.manylinux1_i686.manylinux_2_17_i686.manylinux2014_i686.whl", hash = "sha256:c114e8da9b475739dde229fd3bc6b05a6537a88a578358bc8eb29b4030fac9c9"},
    {file = "websockets-11.0.3-pp38-pypy38_pp73-manylinux_2_5_x86_64.manylinux1_x86_64.manylinux_2_17_x86_64.manylinux2014_x86_64.whl", hash = "sha256:e063b1865974611313a3849d43f2c3f5368093691349cf3c7c8f8f75ad7cb280"},
    {file = "websockets-11.0.3-pp38-pypy38_pp73-win_amd64.whl", hash = "sha256:92b2065d642bf8c0a82d59e59053dd2fdde64d4ed44efe4870fa816c1232647b"},
    {file = "websockets-11.0.3-pp39-pypy39_pp73-macosx_10_9_x86_64.whl", hash = "sha256:0ee68fe502f9031f19d495dae2c268830df2760c0524cbac5d759921ba8c8e82"},
    {file = "websockets-11.0.3-pp39-pypy39_pp73-manylinux_2_17_aarch64.manylinux2014_aarch64.whl", hash = "sha256:dcacf2c7a6c3a84e720d1bb2b543c675bf6c40e460300b628bab1b1efc7c034c"},
    {file = "websockets-11.0.3-pp39-pypy39_pp73-manylinux_2_5_i686.manylinux1_i686.manylinux_2_17_i686.manylinux2014_i686.whl", hash = "sha256:b67c6f5e5a401fc56394f191f00f9b3811fe843ee93f4a70df3c389d1adf857d"},
    {file = "websockets-11.0.3-pp39-pypy39_pp73-manylinux_2_5_x86_64.manylinux1_x86_64.manylinux_2_17_x86_64.manylinux2014_x86_64.whl", hash = "sha256:1d5023a4b6a5b183dc838808087033ec5df77580485fc533e7dab2567851b0a4"},
    {file = "websockets-11.0.3-pp39-pypy39_pp73-win_amd64.whl", hash = "sha256:ed058398f55163a79bb9f06a90ef9ccc063b204bb346c4de78efc5d15abfe602"},
    {file = "websockets-11.0.3-py3-none-any.whl", hash = "sha256:6681ba9e7f8f3b19440921e99efbb40fc89f26cd71bf539e45d8c8a25c976dc6"},
    {file = "websockets-11.0.3.tar.gz", hash = "sha256:88fc51d9a26b10fc331be344f1781224a375b78488fc343620184e95a4b27016"},
]

[[package]]
name = "yarl"
version = "1.9.2"
description = "Yet another URL library"
optional = false
python-versions = ">=3.7"
files = [
    {file = "yarl-1.9.2-cp310-cp310-macosx_10_9_universal2.whl", hash = "sha256:8c2ad583743d16ddbdf6bb14b5cd76bf43b0d0006e918809d5d4ddf7bde8dd82"},
    {file = "yarl-1.9.2-cp310-cp310-macosx_10_9_x86_64.whl", hash = "sha256:82aa6264b36c50acfb2424ad5ca537a2060ab6de158a5bd2a72a032cc75b9eb8"},
    {file = "yarl-1.9.2-cp310-cp310-macosx_11_0_arm64.whl", hash = "sha256:c0c77533b5ed4bcc38e943178ccae29b9bcf48ffd1063f5821192f23a1bd27b9"},
    {file = "yarl-1.9.2-cp310-cp310-manylinux_2_17_aarch64.manylinux2014_aarch64.whl", hash = "sha256:ee4afac41415d52d53a9833ebae7e32b344be72835bbb589018c9e938045a560"},
    {file = "yarl-1.9.2-cp310-cp310-manylinux_2_17_ppc64le.manylinux2014_ppc64le.whl", hash = "sha256:9bf345c3a4f5ba7f766430f97f9cc1320786f19584acc7086491f45524a551ac"},
    {file = "yarl-1.9.2-cp310-cp310-manylinux_2_17_s390x.manylinux2014_s390x.whl", hash = "sha256:2a96c19c52ff442a808c105901d0bdfd2e28575b3d5f82e2f5fd67e20dc5f4ea"},
    {file = "yarl-1.9.2-cp310-cp310-manylinux_2_17_x86_64.manylinux2014_x86_64.whl", hash = "sha256:891c0e3ec5ec881541f6c5113d8df0315ce5440e244a716b95f2525b7b9f3608"},
    {file = "yarl-1.9.2-cp310-cp310-manylinux_2_5_i686.manylinux1_i686.manylinux_2_17_i686.manylinux2014_i686.whl", hash = "sha256:c3a53ba34a636a256d767c086ceb111358876e1fb6b50dfc4d3f4951d40133d5"},
    {file = "yarl-1.9.2-cp310-cp310-musllinux_1_1_aarch64.whl", hash = "sha256:566185e8ebc0898b11f8026447eacd02e46226716229cea8db37496c8cdd26e0"},
    {file = "yarl-1.9.2-cp310-cp310-musllinux_1_1_i686.whl", hash = "sha256:2b0738fb871812722a0ac2154be1f049c6223b9f6f22eec352996b69775b36d4"},
    {file = "yarl-1.9.2-cp310-cp310-musllinux_1_1_ppc64le.whl", hash = "sha256:32f1d071b3f362c80f1a7d322bfd7b2d11e33d2adf395cc1dd4df36c9c243095"},
    {file = "yarl-1.9.2-cp310-cp310-musllinux_1_1_s390x.whl", hash = "sha256:e9fdc7ac0d42bc3ea78818557fab03af6181e076a2944f43c38684b4b6bed8e3"},
    {file = "yarl-1.9.2-cp310-cp310-musllinux_1_1_x86_64.whl", hash = "sha256:56ff08ab5df8429901ebdc5d15941b59f6253393cb5da07b4170beefcf1b2528"},
    {file = "yarl-1.9.2-cp310-cp310-win32.whl", hash = "sha256:8ea48e0a2f931064469bdabca50c2f578b565fc446f302a79ba6cc0ee7f384d3"},
    {file = "yarl-1.9.2-cp310-cp310-win_amd64.whl", hash = "sha256:50f33040f3836e912ed16d212f6cc1efb3231a8a60526a407aeb66c1c1956dde"},
    {file = "yarl-1.9.2-cp311-cp311-macosx_10_9_universal2.whl", hash = "sha256:646d663eb2232d7909e6601f1a9107e66f9791f290a1b3dc7057818fe44fc2b6"},
    {file = "yarl-1.9.2-cp311-cp311-macosx_10_9_x86_64.whl", hash = "sha256:aff634b15beff8902d1f918012fc2a42e0dbae6f469fce134c8a0dc51ca423bb"},
    {file = "yarl-1.9.2-cp311-cp311-macosx_11_0_arm64.whl", hash = "sha256:a83503934c6273806aed765035716216cc9ab4e0364f7f066227e1aaea90b8d0"},
    {file = "yarl-1.9.2-cp311-cp311-manylinux_2_17_aarch64.manylinux2014_aarch64.whl", hash = "sha256:b25322201585c69abc7b0e89e72790469f7dad90d26754717f3310bfe30331c2"},
    {file = "yarl-1.9.2-cp311-cp311-manylinux_2_17_ppc64le.manylinux2014_ppc64le.whl", hash = "sha256:22a94666751778629f1ec4280b08eb11815783c63f52092a5953faf73be24191"},
    {file = "yarl-1.9.2-cp311-cp311-manylinux_2_17_s390x.manylinux2014_s390x.whl", hash = "sha256:8ec53a0ea2a80c5cd1ab397925f94bff59222aa3cf9c6da938ce05c9ec20428d"},
    {file = "yarl-1.9.2-cp311-cp311-manylinux_2_17_x86_64.manylinux2014_x86_64.whl", hash = "sha256:159d81f22d7a43e6eabc36d7194cb53f2f15f498dbbfa8edc8a3239350f59fe7"},
    {file = "yarl-1.9.2-cp311-cp311-manylinux_2_5_i686.manylinux1_i686.manylinux_2_17_i686.manylinux2014_i686.whl", hash = "sha256:832b7e711027c114d79dffb92576acd1bd2decc467dec60e1cac96912602d0e6"},
    {file = "yarl-1.9.2-cp311-cp311-musllinux_1_1_aarch64.whl", hash = "sha256:95d2ecefbcf4e744ea952d073c6922e72ee650ffc79028eb1e320e732898d7e8"},
    {file = "yarl-1.9.2-cp311-cp311-musllinux_1_1_i686.whl", hash = "sha256:d4e2c6d555e77b37288eaf45b8f60f0737c9efa3452c6c44626a5455aeb250b9"},
    {file = "yarl-1.9.2-cp311-cp311-musllinux_1_1_ppc64le.whl", hash = "sha256:783185c75c12a017cc345015ea359cc801c3b29a2966c2655cd12b233bf5a2be"},
    {file = "yarl-1.9.2-cp311-cp311-musllinux_1_1_s390x.whl", hash = "sha256:b8cc1863402472f16c600e3e93d542b7e7542a540f95c30afd472e8e549fc3f7"},
    {file = "yarl-1.9.2-cp311-cp311-musllinux_1_1_x86_64.whl", hash = "sha256:822b30a0f22e588b32d3120f6d41e4ed021806418b4c9f0bc3048b8c8cb3f92a"},
    {file = "yarl-1.9.2-cp311-cp311-win32.whl", hash = "sha256:a60347f234c2212a9f0361955007fcf4033a75bf600a33c88a0a8e91af77c0e8"},
    {file = "yarl-1.9.2-cp311-cp311-win_amd64.whl", hash = "sha256:be6b3fdec5c62f2a67cb3f8c6dbf56bbf3f61c0f046f84645cd1ca73532ea051"},
    {file = "yarl-1.9.2-cp37-cp37m-macosx_10_9_x86_64.whl", hash = "sha256:38a3928ae37558bc1b559f67410df446d1fbfa87318b124bf5032c31e3447b74"},
    {file = "yarl-1.9.2-cp37-cp37m-manylinux_2_17_aarch64.manylinux2014_aarch64.whl", hash = "sha256:ac9bb4c5ce3975aeac288cfcb5061ce60e0d14d92209e780c93954076c7c4367"},
    {file = "yarl-1.9.2-cp37-cp37m-manylinux_2_17_ppc64le.manylinux2014_ppc64le.whl", hash = "sha256:3da8a678ca8b96c8606bbb8bfacd99a12ad5dd288bc6f7979baddd62f71c63ef"},
    {file = "yarl-1.9.2-cp37-cp37m-manylinux_2_17_s390x.manylinux2014_s390x.whl", hash = "sha256:13414591ff516e04fcdee8dc051c13fd3db13b673c7a4cb1350e6b2ad9639ad3"},
    {file = "yarl-1.9.2-cp37-cp37m-manylinux_2_17_x86_64.manylinux2014_x86_64.whl", hash = "sha256:bf74d08542c3a9ea97bb8f343d4fcbd4d8f91bba5ec9d5d7f792dbe727f88938"},
    {file = "yarl-1.9.2-cp37-cp37m-manylinux_2_5_i686.manylinux1_i686.manylinux_2_17_i686.manylinux2014_i686.whl", hash = "sha256:6e7221580dc1db478464cfeef9b03b95c5852cc22894e418562997df0d074ccc"},
    {file = "yarl-1.9.2-cp37-cp37m-musllinux_1_1_aarch64.whl", hash = "sha256:494053246b119b041960ddcd20fd76224149cfea8ed8777b687358727911dd33"},
    {file = "yarl-1.9.2-cp37-cp37m-musllinux_1_1_i686.whl", hash = "sha256:52a25809fcbecfc63ac9ba0c0fb586f90837f5425edfd1ec9f3372b119585e45"},
    {file = "yarl-1.9.2-cp37-cp37m-musllinux_1_1_ppc64le.whl", hash = "sha256:e65610c5792870d45d7b68c677681376fcf9cc1c289f23e8e8b39c1485384185"},
    {file = "yarl-1.9.2-cp37-cp37m-musllinux_1_1_s390x.whl", hash = "sha256:1b1bba902cba32cdec51fca038fd53f8beee88b77efc373968d1ed021024cc04"},
    {file = "yarl-1.9.2-cp37-cp37m-musllinux_1_1_x86_64.whl", hash = "sha256:662e6016409828ee910f5d9602a2729a8a57d74b163c89a837de3fea050c7582"},
    {file = "yarl-1.9.2-cp37-cp37m-win32.whl", hash = "sha256:f364d3480bffd3aa566e886587eaca7c8c04d74f6e8933f3f2c996b7f09bee1b"},
    {file = "yarl-1.9.2-cp37-cp37m-win_amd64.whl", hash = "sha256:6a5883464143ab3ae9ba68daae8e7c5c95b969462bbe42e2464d60e7e2698368"},
    {file = "yarl-1.9.2-cp38-cp38-macosx_10_9_universal2.whl", hash = "sha256:5610f80cf43b6202e2c33ba3ec2ee0a2884f8f423c8f4f62906731d876ef4fac"},
    {file = "yarl-1.9.2-cp38-cp38-macosx_10_9_x86_64.whl", hash = "sha256:b9a4e67ad7b646cd6f0938c7ebfd60e481b7410f574c560e455e938d2da8e0f4"},
    {file = "yarl-1.9.2-cp38-cp38-macosx_11_0_arm64.whl", hash = "sha256:83fcc480d7549ccebe9415d96d9263e2d4226798c37ebd18c930fce43dfb9574"},
    {file = "yarl-1.9.2-cp38-cp38-manylinux_2_17_aarch64.manylinux2014_aarch64.whl", hash = "sha256:5fcd436ea16fee7d4207c045b1e340020e58a2597301cfbcfdbe5abd2356c2fb"},
    {file = "yarl-1.9.2-cp38-cp38-manylinux_2_17_ppc64le.manylinux2014_ppc64le.whl", hash = "sha256:84e0b1599334b1e1478db01b756e55937d4614f8654311eb26012091be109d59"},
    {file = "yarl-1.9.2-cp38-cp38-manylinux_2_17_s390x.manylinux2014_s390x.whl", hash = "sha256:3458a24e4ea3fd8930e934c129b676c27452e4ebda80fbe47b56d8c6c7a63a9e"},
    {file = "yarl-1.9.2-cp38-cp38-manylinux_2_17_x86_64.manylinux2014_x86_64.whl", hash = "sha256:838162460b3a08987546e881a2bfa573960bb559dfa739e7800ceeec92e64417"},
    {file = "yarl-1.9.2-cp38-cp38-manylinux_2_5_i686.manylinux1_i686.manylinux_2_17_i686.manylinux2014_i686.whl", hash = "sha256:f4e2d08f07a3d7d3e12549052eb5ad3eab1c349c53ac51c209a0e5991bbada78"},
    {file = "yarl-1.9.2-cp38-cp38-musllinux_1_1_aarch64.whl", hash = "sha256:de119f56f3c5f0e2fb4dee508531a32b069a5f2c6e827b272d1e0ff5ac040333"},
    {file = "yarl-1.9.2-cp38-cp38-musllinux_1_1_i686.whl", hash = "sha256:149ddea5abf329752ea5051b61bd6c1d979e13fbf122d3a1f9f0c8be6cb6f63c"},
    {file = "yarl-1.9.2-cp38-cp38-musllinux_1_1_ppc64le.whl", hash = "sha256:674ca19cbee4a82c9f54e0d1eee28116e63bc6fd1e96c43031d11cbab8b2afd5"},
    {file = "yarl-1.9.2-cp38-cp38-musllinux_1_1_s390x.whl", hash = "sha256:9b3152f2f5677b997ae6c804b73da05a39daa6a9e85a512e0e6823d81cdad7cc"},
    {file = "yarl-1.9.2-cp38-cp38-musllinux_1_1_x86_64.whl", hash = "sha256:5415d5a4b080dc9612b1b63cba008db84e908b95848369aa1da3686ae27b6d2b"},
    {file = "yarl-1.9.2-cp38-cp38-win32.whl", hash = "sha256:f7a3d8146575e08c29ed1cd287068e6d02f1c7bdff8970db96683b9591b86ee7"},
    {file = "yarl-1.9.2-cp38-cp38-win_amd64.whl", hash = "sha256:63c48f6cef34e6319a74c727376e95626f84ea091f92c0250a98e53e62c77c72"},
    {file = "yarl-1.9.2-cp39-cp39-macosx_10_9_universal2.whl", hash = "sha256:75df5ef94c3fdc393c6b19d80e6ef1ecc9ae2f4263c09cacb178d871c02a5ba9"},
    {file = "yarl-1.9.2-cp39-cp39-macosx_10_9_x86_64.whl", hash = "sha256:c027a6e96ef77d401d8d5a5c8d6bc478e8042f1e448272e8d9752cb0aff8b5c8"},
    {file = "yarl-1.9.2-cp39-cp39-macosx_11_0_arm64.whl", hash = "sha256:f3b078dbe227f79be488ffcfc7a9edb3409d018e0952cf13f15fd6512847f3f7"},
    {file = "yarl-1.9.2-cp39-cp39-manylinux_2_17_aarch64.manylinux2014_aarch64.whl", hash = "sha256:59723a029760079b7d991a401386390c4be5bfec1e7dd83e25a6a0881859e716"},
    {file = "yarl-1.9.2-cp39-cp39-manylinux_2_17_ppc64le.manylinux2014_ppc64le.whl", hash = "sha256:b03917871bf859a81ccb180c9a2e6c1e04d2f6a51d953e6a5cdd70c93d4e5a2a"},
    {file = "yarl-1.9.2-cp39-cp39-manylinux_2_17_s390x.manylinux2014_s390x.whl", hash = "sha256:c1012fa63eb6c032f3ce5d2171c267992ae0c00b9e164efe4d73db818465fac3"},
    {file = "yarl-1.9.2-cp39-cp39-manylinux_2_17_x86_64.manylinux2014_x86_64.whl", hash = "sha256:a74dcbfe780e62f4b5a062714576f16c2f3493a0394e555ab141bf0d746bb955"},
    {file = "yarl-1.9.2-cp39-cp39-manylinux_2_5_i686.manylinux1_i686.manylinux_2_17_i686.manylinux2014_i686.whl", hash = "sha256:8c56986609b057b4839968ba901944af91b8e92f1725d1a2d77cbac6972b9ed1"},
    {file = "yarl-1.9.2-cp39-cp39-musllinux_1_1_aarch64.whl", hash = "sha256:2c315df3293cd521033533d242d15eab26583360b58f7ee5d9565f15fee1bef4"},
    {file = "yarl-1.9.2-cp39-cp39-musllinux_1_1_i686.whl", hash = "sha256:b7232f8dfbd225d57340e441d8caf8652a6acd06b389ea2d3222b8bc89cbfca6"},
    {file = "yarl-1.9.2-cp39-cp39-musllinux_1_1_ppc64le.whl", hash = "sha256:53338749febd28935d55b41bf0bcc79d634881195a39f6b2f767870b72514caf"},
    {file = "yarl-1.9.2-cp39-cp39-musllinux_1_1_s390x.whl", hash = "sha256:066c163aec9d3d073dc9ffe5dd3ad05069bcb03fcaab8d221290ba99f9f69ee3"},
    {file = "yarl-1.9.2-cp39-cp39-musllinux_1_1_x86_64.whl", hash = "sha256:8288d7cd28f8119b07dd49b7230d6b4562f9b61ee9a4ab02221060d21136be80"},
    {file = "yarl-1.9.2-cp39-cp39-win32.whl", hash = "sha256:b124e2a6d223b65ba8768d5706d103280914d61f5cae3afbc50fc3dfcc016623"},
    {file = "yarl-1.9.2-cp39-cp39-win_amd64.whl", hash = "sha256:61016e7d582bc46a5378ffdd02cd0314fb8ba52f40f9cf4d9a5e7dbef88dee18"},
    {file = "yarl-1.9.2.tar.gz", hash = "sha256:04ab9d4b9f587c06d801c2abfe9317b77cdf996c65a90d5e84ecc45010823571"},
]

[package.dependencies]
idna = ">=2.0"
multidict = ">=4.0"

[[package]]
name = "zipp"
version = "3.15.0"
description = "Backport of pathlib-compatible object wrapper for zip files"
optional = false
python-versions = ">=3.7"
files = [
    {file = "zipp-3.15.0-py3-none-any.whl", hash = "sha256:48904fc76a60e542af151aded95726c1a5c34ed43ab4134b597665c86d7ad556"},
    {file = "zipp-3.15.0.tar.gz", hash = "sha256:112929ad649da941c23de50f356a2b5570c954b65150642bccdd66bf194d224b"},
]

[package.extras]
docs = ["furo", "jaraco.packaging (>=9)", "jaraco.tidelift (>=1.4)", "rst.linker (>=1.9)", "sphinx (>=3.5)", "sphinx-lint"]
testing = ["big-O", "flake8 (<5)", "jaraco.functools", "jaraco.itertools", "more-itertools", "pytest (>=6)", "pytest-black (>=0.3.7)", "pytest-checkdocs (>=2.4)", "pytest-cov", "pytest-enabler (>=1.3)", "pytest-flake8", "pytest-mypy (>=0.9.1)"]

[metadata]
lock-version = "2.0"
python-versions = "^3.9"
content-hash = "9de300bc2ad9b503122f1b69b947cd57217982f8e4ff6f128d97e3a5a145e600"
