# Supplementary material for: CURTAIN—A unique web-based tool for exploration and sharing of MS-based proteomics data
Source: Proc Natl Acad Sci U S A. 2024 Feb 7;121(7):e2312676121. doi: 10.1073/pnas.2312676121 (PMC10873628; doi:10.1073/pnas.2312676121)
Supplement: Supplementary file 11 — Code S03 (ZIP) [file pnas.2312676121.sd10.zip › Alessi-Lab-celsusDjango-52f4c05/pyproject.toml]

[tool.poetry]
name = "celsusdjango"
version = "0.1.0"
description = ""
authors = ["Toan Phung <toan.phungkhoiquoctoan@gmail.com>"]

[tool.poetry.dependencies]
python = "^3.9"
Django = "^4.1.1"
djangorestframework = "^3.14.0"
Markdown = "^3.4.1"
django-filter = "^23.2"
djangorestframework-simplejwt = "^5.2.1"
drf-url-filters = "^0.5.1"
django-cors-headers = "^4.1.0"
pandas = "^2.0.2"
uniprotparser = "^1.1.0"
drf-flex-fields = "^1.0.2"
drf-spectacular = "^0.26.3"
psycopg2 = "^2.9.6"
gunicorn = "^20.1.0"
django-rest-auth = "^0.9.5"
dj-rest-auth = "^4.0.1"
django-dbbackup = "^4.0.2"
django-request = "^1.6.2"
statsmodels = "^0.14.0"
channels = "^4.0.0"
uvicorn = {extras = ["standard"], version = "^0.22.0"}
channels-redis = {extras = ["cryptography"], version = "^4.1.0"}
django-storages = "^1.13.2"
boto3 = "^1.28.12"
django-rq = "^2.8.1"
djangorestframework-api-key = "==2.*"

[tool.poetry.dev-dependencies]
factory-boy = "^3.2.1"
faker-biology = "^0.6.0"
faker-web = "^0.3.1"


[build-system]
requires = ["poetry-core>=1.0.0"]
build-backend = "poetry.core.masonry.api"
