# Supplementary material for: CURTAIN—A unique web-based tool for exploration and sharing of MS-based proteomics data
Source: Proc Natl Acad Sci U S A. 2024 Feb 7;121(7):e2312676121. doi: 10.1073/pnas.2312676121 (PMC10873628; doi:10.1073/pnas.2312676121)
Supplement: Supplementary file 11 — Code S03 (ZIP) [file pnas.2312676121.sd10.zip › Alessi-Lab-celsusDjango-52f4c05/requirements.txt]

aiohttp==3.8.4	python_version >= "3.9" and python_version < "4.0"
aiosignal==1.3.1	python_version >= "3.9" and python_version < "4.0"
anyio==3.7.0	python_version >= "3.9" and python_version < "4.0"
asgiref==3.7.2	python_version >= "3.9" and python_version < "4.0"
async-timeout==4.0.2	python_version >= "3.9" and python_version < "4.0"
attrs==23.1.0	python_version >= "3.9" and python_version < "4.0"
boto3==1.28.12	python_version >= "3.9" and python_version < "4.0"
botocore==1.31.12	python_version >= "3.9" and python_version < "4.0"
certifi==2023.5.7	python_version >= "3.9" and python_version < "4.0"
cffi==1.15.1	python_version >= "3.9" and python_version < "4.0"
channels-redis[cryptography]==4.1.0	python_version >= "3.9" and python_version < "4.0"
channels==4.0.0	python_version >= "3.9" and python_version < "4.0"
charset-normalizer==3.1.0	python_version >= "3.9" and python_version < "4.0"
click==8.1.3	python_version >= "3.9" and python_version < "4.0"
colorama==0.4.6	python_version >= "3.9" and python_version < "4.0" and platform_system == "Windows"
cryptography==41.0.1	python_version >= "3.9" and python_version < "4.0"
dj-rest-auth==4.0.1	python_version >= "3.9" and python_version < "4.0"
django-cors-headers==4.1.0	python_version >= "3.9" and python_version < "4.0"
django-dbbackup==4.0.2	python_version >= "3.9" and python_version < "4.0"
django-filter==23.2	python_version >= "3.9" and python_version < "4.0"
django-request==1.6.2	python_version >= "3.9" and python_version < "4.0"
django-rest-auth==0.9.5	python_version >= "3.9" and python_version < "4.0"
django-rq==2.8.1	python_version >= "3.9" and python_version < "4.0"
django-storages==1.13.2	python_version >= "3.9" and python_version < "4.0"
django==4.2.2	python_version >= "3.9" and python_version < "4.0"
djangorestframework-api-key==2.3.0	python_version >= "3.9" and python_version < "4.0"
djangorestframework-simplejwt==5.2.2	python_version >= "3.9" and python_version < "4.0"
djangorestframework==3.14.0	python_version >= "3.9" and python_version < "4.0"
drf-flex-fields==1.0.2	python_version >= "3.9" and python_version < "4.0"
drf-spectacular==0.26.3	python_version >= "3.9" and python_version < "4.0"
drf-url-filters==0.5.1	python_version >= "3.9" and python_version < "4.0"
exceptiongroup==1.1.1	python_version >= "3.9" and python_version < "3.11"
frozenlist==1.3.3	python_version >= "3.9" and python_version < "4.0"
gunicorn==20.1.0	python_version >= "3.9" and python_version < "4.0"
h11==0.14.0	python_version >= "3.9" and python_version < "4.0"
httptools==0.5.0	python_version >= "3.9" and python_version < "4.0"
idna==3.4	python_version >= "3.9" and python_version < "4.0"
importlib-metadata==6.7.0	python_version >= "3.9" and python_version < "3.10"
inflection==0.5.1	python_version >= "3.9" and python_version < "4.0"
jmespath==1.0.1	python_version >= "3.9" and python_version < "4.0"
jsonschema==4.17.3	python_version >= "3.9" and python_version < "4.0"
markdown==3.4.3	python_version >= "3.9" and python_version < "4.0"
msgpack==1.0.5	python_version >= "3.9" and python_version < "4.0"
multidict==6.0.4	python_version >= "3.9" and python_version < "4.0"
numpy==1.25.0	python_version >= "3.9" and python_version < "4.0"
packaging==23.1	python_version >= "3.9" and python_version < "4.0"
pandas==2.0.2	python_version >= "3.9" and python_version < "4.0"
patsy==0.5.3	python_version >= "3.9" and python_version < "4.0"
psycopg2==2.9.6	python_version >= "3.9" and python_version < "4.0"
pycparser==2.21	python_version >= "3.9" and python_version < "4.0"
pyjwt==2.7.0	python_version >= "3.9" and python_version < "4.0"
pyrsistent==0.19.3	python_version >= "3.9" and python_version < "4.0"
python-dateutil==2.8.2	python_version >= "3.9" and python_version < "4.0"
python-dotenv==1.0.0	python_version >= "3.9" and python_version < "4.0"
pytz==2023.3	python_version >= "3.9" and python_version < "4.0"
pyyaml==6.0	python_version >= "3.9" and python_version < "4.0"
redis==4.6.0	python_version >= "3.9" and python_version < "4.0"
requests==2.31.0	python_version >= "3.9" and python_version < "4.0"
rq==1.15.1	python_version >= "3.9" and python_version < "4.0"
s3transfer==0.6.1	python_version >= "3.9" and python_version < "4.0"
scipy==1.9.3	python_version >= "3.9" and python_version < "4.0"
setuptools==68.0.0	python_version >= "3.9" and python_version < "4.0"
six==1.16.0	python_version >= "3.9" and python_version < "4.0"
sniffio==1.3.0	python_version >= "3.9" and python_version < "4.0"
sqlparse==0.4.4	python_version >= "3.9" and python_version < "4.0"
statsmodels==0.14.0	python_version >= "3.9" and python_version < "4.0"
typing-extensions==4.6.3	python_version >= "3.9" and python_version < "3.11"
tzdata==2023.3	python_version >= "3.9" and python_version < "4.0"
uniprotparser==1.1.0	python_version >= "3.9" and python_version < "4.0"
uritemplate==4.1.1	python_version >= "3.9" and python_version < "4.0"
urllib3==1.26.16	python_version >= "3.9" and python_version < "4.0"
uvicorn[standard]==0.22.0	python_version >= "3.9" and python_version < "4.0"
uvloop==0.17.0	(sys_platform != "win32" and sys_platform != "cygwin") and platform_python_implementation != "PyPy" and python_version >= "3.9" and python_version < "4.0"
voluptuous==0.13.1	python_version >= "3.9" and python_version < "4.0"
watchfiles==0.19.0	python_version >= "3.9" and python_version < "4.0"
websockets==11.0.3	python_version >= "3.9" and python_version < "4.0"
yarl==1.9.2	python_version >= "3.9" and python_version < "4.0"
zipp==3.15.0	python_version >= "3.9" and python_version < "3.10"
