# Supplementary material for: CURTAIN—A unique web-based tool for exploration and sharing of MS-based proteomics data
Source: Proc Natl Acad Sci U S A. 2024 Feb 7;121(7):e2312676121. doi: 10.1073/pnas.2312676121 (PMC10873628; doi:10.1073/pnas.2312676121)
Supplement: Supplementary file 11 — Code S03 (ZIP) [file pnas.2312676121.sd10.zip › Alessi-Lab-celsusDjango-52f4c05/schema.yml]

openapi: 3.0.3
info:
  title: Celsus Open API
  version: 1.0.0
  description: A project for open proteomics data communication
paths:
  /authors/:
    get:
      operationId: authors_list
      description: |-
        This viewset provides dynamically generated
        filters by applying defined filters on generic
        queryset.
      parameters:
      - name: limit
        required: false
        in: query
        description: Number of results to return per page.
        schema:
          type: integer
      - name: offset
        required: false
        in: query
        description: The initial index from which to return the results.
        schema:
          type: integer
      - name: ordering
        required: false
        in: query
        description: Which field to use when ordering the results.
        schema:
          type: string
      tags:
      - authors
      security:
      - basicAuth: []
      - cookieAuth: []
      - jwtAuth: []
      responses:
        '200':
          content:
            application/json:
              schema:
                $ref: '#/components/schemas/PaginatedAuthorList'
          description: ''
    post:
      operationId: authors_create
      description: |-
        This viewset provides dynamically generated
        filters by applying defined filters on generic
        queryset.
      tags:
      - authors
      requestBody:
        content:
          application/json:
            schema:
              $ref: '#/components/schemas/Author'
        required: true
      security:
      - basicAuth: []
      - cookieAuth: []
      - jwtAuth: []
      responses:
        '201':
          content:
            application/json:
              schema:
                $ref: '#/components/schemas/Author'
          description: ''
  /authors/{id}/:
    get:
      operationId: authors_retrieve
      description: |-
        This viewset provides dynamically generated
        filters by applying defined filters on generic
        queryset.
      parameters:
      - in: path
        name: id
        schema:
          type: integer
        description: A unique integer value identifying this author.
        required: true
      tags:
      - authors
      security:
      - basicAuth: []
      - cookieAuth: []
      - jwtAuth: []
      responses:
        '200':
          content:
            application/json:
              schema:
                $ref: '#/components/schemas/Author'
          description: ''
    put:
      operationId: authors_update
      description: |-
        This viewset provides dynamically generated
        filters by applying defined filters on generic
        queryset.
      parameters:
      - in: path
        name: id
        schema:
          type: integer
        description: A unique integer value identifying this author.
        required: true
      tags:
      - authors
      requestBody:
        content:
          application/json:
            schema:
              $ref: '#/components/schemas/Author'
        required: true
      security:
      - basicAuth: []
      - cookieAuth: []
      - jwtAuth: []
      responses:
        '200':
          content:
            application/json:
              schema:
                $ref: '#/components/schemas/Author'
          description: ''
    patch:
      operationId: authors_partial_update
      description: |-
        This viewset provides dynamically generated
        filters by applying defined filters on generic
        queryset.
      parameters:
      - in: path
        name: id
        schema:
          type: integer
        description: A unique integer value identifying this author.
        required: true
      tags:
      - authors
      requestBody:
        content:
          application/json:
            schema:
              $ref: '#/components/schemas/PatchedAuthor'
      security:
      - basicAuth: []
      - cookieAuth: []
      - jwtAuth: []
      responses:
        '200':
          content:
            application/json:
              schema:
                $ref: '#/components/schemas/Author'
          description: ''
    delete:
      operationId: authors_destroy
      description: |-
        This viewset provides dynamically generated
        filters by applying defined filters on generic
        queryset.
      parameters:
      - in: path
        name: id
        schema:
          type: integer
        description: A unique integer value identifying this author.
        required: true
      tags:
      - authors
      security:
      - basicAuth: []
      - cookieAuth: []
      - jwtAuth: []
      responses:
        '204':
          description: No response body
  /cell_types/:
    get:
      operationId: cell_types_list
      description: |-
        This viewset provides dynamically generated
        filters by applying defined filters on generic
        queryset.
      parameters:
      - name: limit
        required: false
        in: query
        description: Number of results to return per page.
        schema:
          type: integer
      - name: offset
        required: false
        in: query
        description: The initial index from which to return the results.
        schema:
          type: integer
      - name: ordering
        required: false
        in: query
        description: Which field to use when ordering the results.
        schema:
          type: string
      tags:
      - cell_types
      security:
      - basicAuth: []
      - cookieAuth: []
      - jwtAuth: []
      responses:
        '200':
          content:
            application/json:
              schema:
                $ref: '#/components/schemas/PaginatedCellTypeList'
          description: ''
    post:
      operationId: cell_types_create
      description: |-
        This viewset provides dynamically generated
        filters by applying defined filters on generic
        queryset.
      tags:
      - cell_types
      requestBody:
        content:
          application/json:
            schema:
              $ref: '#/components/schemas/CellType'
        required: true
      security:
      - basicAuth: []
      - cookieAuth: []
      - jwtAuth: []
      responses:
        '201':
          content:
            application/json:
              schema:
                $ref: '#/components/schemas/CellType'
          description: ''
  /cell_types/{id}/:
    get:
      operationId: cell_types_retrieve
      description: |-
        This viewset provides dynamically generated
        filters by applying defined filters on generic
        queryset.
      parameters:
      - in: path
        name: id
        schema:
          type: integer
        description: A unique integer value identifying this cell type.
        required: true
      tags:
      - cell_types
      security:
      - basicAuth: []
      - cookieAuth: []
      - jwtAuth: []
      responses:
        '200':
          content:
            application/json:
              schema:
                $ref: '#/components/schemas/CellType'
          description: ''
    put:
      operationId: cell_types_update
      description: |-
        This viewset provides dynamically generated
        filters by applying defined filters on generic
        queryset.
      parameters:
      - in: path
        name: id
        schema:
          type: integer
        description: A unique integer value identifying this cell type.
        required: true
      tags:
      - cell_types
      requestBody:
        content:
          application/json:
            schema:
              $ref: '#/components/schemas/CellType'
        required: true
      security:
      - basicAuth: []
      - cookieAuth: []
      - jwtAuth: []
      responses:
        '200':
          content:
            application/json:
              schema:
                $ref: '#/components/schemas/CellType'
          description: ''
    patch:
      operationId: cell_types_partial_update
      description: |-
        This viewset provides dynamically generated
        filters by applying defined filters on generic
        queryset.
      parameters:
      - in: path
        name: id
        schema:
          type: integer
        description: A unique integer value identifying this cell type.
        required: true
      tags:
      - cell_types
      requestBody:
        content:
          application/json:
            schema:
              $ref: '#/components/schemas/PatchedCellType'
      security:
      - basicAuth: []
      - cookieAuth: []
      - jwtAuth: []
      responses:
        '200':
          content:
            application/json:
              schema:
                $ref: '#/components/schemas/CellType'
          description: ''
    delete:
      operationId: cell_types_destroy
      description: |-
        This viewset provides dynamically generated
        filters by applying defined filters on generic
        queryset.
      parameters:
      - in: path
        name: id
        schema:
          type: integer
        description: A unique integer value identifying this cell type.
        required: true
      tags:
      - cell_types
      security:
      - basicAuth: []
      - cookieAuth: []
      - jwtAuth: []
      responses:
        '204':
          description: No response body
  /comparisons/:
    get:
      operationId: comparisons_list
      description: |-
        This viewset provides dynamically generated
        filters by applying defined filters on generic
        queryset.
      parameters:
      - name: limit
        required: false
        in: query
        description: Number of results to return per page.
        schema:
          type: integer
      - name: offset
        required: false
        in: query
        description: The initial index from which to return the results.
        schema:
          type: integer
      - name: ordering
        required: false
        in: query
        description: Which field to use when ordering the results.
        schema:
          type: string
      tags:
      - comparisons
      security:
      - basicAuth: []
      - cookieAuth: []
      - jwtAuth: []
      - {}
      responses:
        '200':
          content:
            application/json:
              schema:
                $ref: '#/components/schemas/PaginatedComparisonList'
          description: ''
    post:
      operationId: comparisons_create
      description: |-
        This viewset provides dynamically generated
        filters by applying defined filters on generic
        queryset.
      tags:
      - comparisons
      requestBody:
        content:
          application/json:
            schema:
              $ref: '#/components/schemas/Comparison'
        required: true
      security:
      - basicAuth: []
      - cookieAuth: []
      - jwtAuth: []
      - {}
      responses:
        '201':
          content:
            application/json:
              schema:
                $ref: '#/components/schemas/Comparison'
          description: ''
  /comparisons/{id}/:
    get:
      operationId: comparisons_retrieve
      description: |-
        This viewset provides dynamically generated
        filters by applying defined filters on generic
        queryset.
      parameters:
      - in: path
        name: id
        schema:
          type: integer
        description: A unique integer value identifying this comparison.
        required: true
      tags:
      - comparisons
      security:
      - basicAuth: []
      - cookieAuth: []
      - jwtAuth: []
      - {}
      responses:
        '200':
          content:
            application/json:
              schema:
                $ref: '#/components/schemas/Comparison'
          description: ''
    put:
      operationId: comparisons_update
      description: |-
        This viewset provides dynamically generated
        filters by applying defined filters on generic
        queryset.
      parameters:
      - in: path
        name: id
        schema:
          type: integer
        description: A unique integer value identifying this comparison.
        required: true
      tags:
      - comparisons
      requestBody:
        content:
          application/json:
            schema:
              $ref: '#/components/schemas/Comparison'
        required: true
      security:
      - basicAuth: []
      - cookieAuth: []
      - jwtAuth: []
      - {}
      responses:
        '200':
          content:
            application/json:
              schema:
                $ref: '#/components/schemas/Comparison'
          description: ''
    patch:
      operationId: comparisons_partial_update
      description: |-
        This viewset provides dynamically generated
        filters by applying defined filters on generic
        queryset.
      parameters:
      - in: path
        name: id
        schema:
          type: integer
        description: A unique integer value identifying this comparison.
        required: true
      tags:
      - comparisons
      requestBody:
        content:
          application/json:
            schema:
              $ref: '#/components/schemas/PatchedComparison'
      security:
      - basicAuth: []
      - cookieAuth: []
      - jwtAuth: []
      - {}
      responses:
        '200':
          content:
            application/json:
              schema:
                $ref: '#/components/schemas/Comparison'
          description: ''
    delete:
      operationId: comparisons_destroy
      description: |-
        This viewset provides dynamically generated
        filters by applying defined filters on generic
        queryset.
      parameters:
      - in: path
        name: id
        schema:
          type: integer
        description: A unique integer value identifying this comparison.
        required: true
      tags:
      - comparisons
      security:
      - basicAuth: []
      - cookieAuth: []
      - jwtAuth: []
      - {}
      responses:
        '204':
          description: No response body
  /csrf/:
    get:
      operationId: csrf_retrieve
      tags:
      - csrf
      security:
      - basicAuth: []
      - cookieAuth: []
      - jwtAuth: []
      - {}
      responses:
        '200':
          description: No response body
  /curtain/:
    get:
      operationId: curtain_list
      parameters:
      - name: limit
        required: false
        in: query
        description: Number of results to return per page.
        schema:
          type: integer
      - name: offset
        required: false
        in: query
        description: The initial index from which to return the results.
        schema:
          type: integer
      tags:
      - curtain
      security:
      - basicAuth: []
      - cookieAuth: []
      - jwtAuth: []
      responses:
        '200':
          content:
            application/json:
              schema:
                $ref: '#/components/schemas/PaginatedCurtainList'
          description: ''
    post:
      operationId: curtain_create
      tags:
      - curtain
      requestBody:
        content:
          application/json:
            schema:
              $ref: '#/components/schemas/Curtain'
        required: true
      security:
      - basicAuth: []
      - cookieAuth: []
      - jwtAuth: []
      responses:
        '201':
          content:
            application/json:
              schema:
                $ref: '#/components/schemas/Curtain'
          description: ''
  /curtain/{id}/:
    get:
      operationId: curtain_retrieve
      parameters:
      - in: path
        name: id
        schema:
          type: integer
        description: A unique integer value identifying this curtain.
        required: true
      tags:
      - curtain
      security:
      - basicAuth: []
      - cookieAuth: []
      - jwtAuth: []
      responses:
        '200':
          content:
            application/json:
              schema:
                $ref: '#/components/schemas/Curtain'
          description: ''
    put:
      operationId: curtain_update
      parameters:
      - in: path
        name: id
        schema:
          type: integer
        description: A unique integer value identifying this curtain.
        required: true
      tags:
      - curtain
      requestBody:
        content:
          application/json:
            schema:
              $ref: '#/components/schemas/Curtain'
        required: true
      security:
      - basicAuth: []
      - cookieAuth: []
      - jwtAuth: []
      responses:
        '200':
          content:
            application/json:
              schema:
                $ref: '#/components/schemas/Curtain'
          description: ''
    patch:
      operationId: curtain_partial_update
      parameters:
      - in: path
        name: id
        schema:
          type: integer
        description: A unique integer value identifying this curtain.
        required: true
      tags:
      - curtain
      requestBody:
        content:
          application/json:
            schema:
              $ref: '#/components/schemas/PatchedCurtain'
      security:
      - basicAuth: []
      - cookieAuth: []
      - jwtAuth: []
      responses:
        '200':
          content:
            application/json:
              schema:
                $ref: '#/components/schemas/Curtain'
          description: ''
    delete:
      operationId: curtain_destroy
      parameters:
      - in: path
        name: id
        schema:
          type: integer
        description: A unique integer value identifying this curtain.
        required: true
      tags:
      - curtain
      security:
      - basicAuth: []
      - cookieAuth: []
      - jwtAuth: []
      responses:
        '204':
          description: No response body
  /differential_data/:
    get:
      operationId: differential_data_list
      description: |-
        This viewset provides dynamically generated
        filters by applying defined filters on generic
        queryset.
      parameters:
      - name: limit
        required: false
        in: query
        description: Number of results to return per page.
        schema:
          type: integer
      - name: offset
        required: false
        in: query
        description: The initial index from which to return the results.
        schema:
          type: integer
      - name: ordering
        required: false
        in: query
        description: Which field to use when ordering the results.
        schema:
          type: string
      tags:
      - differential_data
      security:
      - basicAuth: []
      - cookieAuth: []
      - jwtAuth: []
      responses:
        '200':
          content:
            application/json:
              schema:
                $ref: '#/components/schemas/PaginatedDifferentialAnalysisDataList'
          description: ''
    post:
      operationId: differential_data_create
      description: |-
        This viewset provides dynamically generated
        filters by applying defined filters on generic
        queryset.
      tags:
      - differential_data
      requestBody:
        content:
          application/json:
            schema:
              $ref: '#/components/schemas/DifferentialAnalysisData'
        required: true
      security:
      - basicAuth: []
      - cookieAuth: []
      - jwtAuth: []
      responses:
        '201':
          content:
            application/json:
              schema:
                $ref: '#/components/schemas/DifferentialAnalysisData'
          description: ''
  /differential_data/{id}/:
    get:
      operationId: differential_data_retrieve
      description: |-
        This viewset provides dynamically generated
        filters by applying defined filters on generic
        queryset.
      parameters:
      - in: path
        name: id
        schema:
          type: integer
        description: A unique integer value identifying this differential analysis
          data.
        required: true
      tags:
      - differential_data
      security:
      - basicAuth: []
      - cookieAuth: []
      - jwtAuth: []
      responses:
        '200':
          content:
            application/json:
              schema:
                $ref: '#/components/schemas/DifferentialAnalysisData'
          description: ''
    put:
      operationId: differential_data_update
      description: |-
        This viewset provides dynamically generated
        filters by applying defined filters on generic
        queryset.
      parameters:
      - in: path
        name: id
        schema:
          type: integer
        description: A unique integer value identifying this differential analysis
          data.
        required: true
      tags:
      - differential_data
      requestBody:
        content:
          application/json:
            schema:
              $ref: '#/components/schemas/DifferentialAnalysisData'
        required: true
      security:
      - basicAuth: []
      - cookieAuth: []
      - jwtAuth: []
      responses:
        '200':
          content:
            application/json:
              schema:
                $ref: '#/components/schemas/DifferentialAnalysisData'
          description: ''
    patch:
      operationId: differential_data_partial_update
      description: |-
        This viewset provides dynamically generated
        filters by applying defined filters on generic
        queryset.
      parameters:
      - in: path
        name: id
        schema:
          type: integer
        description: A unique integer value identifying this differential analysis
          data.
        required: true
      tags:
      - differential_data
      requestBody:
        content:
          application/json:
            schema:
              $ref: '#/components/schemas/PatchedDifferentialAnalysisData'
      security:
      - basicAuth: []
      - cookieAuth: []
      - jwtAuth: []
      responses:
        '200':
          content:
            application/json:
              schema:
                $ref: '#/components/schemas/DifferentialAnalysisData'
          description: ''
    delete:
      operationId: differential_data_destroy
      description: |-
        This viewset provides dynamically generated
        filters by applying defined filters on generic
        queryset.
      parameters:
      - in: path
        name: id
        schema:
          type: integer
        description: A unique integer value identifying this differential analysis
          data.
        required: true
      tags:
      - differential_data
      security:
      - basicAuth: []
      - cookieAuth: []
      - jwtAuth: []
      responses:
        '204':
          description: No response body
  /differential_data/search_gene/:
    post:
      operationId: differential_data_search_gene_create
      description: |-
        This viewset provides dynamically generated
        filters by applying defined filters on generic
        queryset.
      tags:
      - differential_data
      requestBody:
        content:
          application/json:
            schema:
              $ref: '#/components/schemas/DifferentialAnalysisData'
        required: true
      security:
      - basicAuth: []
      - cookieAuth: []
      - jwtAuth: []
      - {}
      responses:
        '200':
          content:
            application/json:
              schema:
                $ref: '#/components/schemas/DifferentialAnalysisData'
          description: ''
  /differential_sample_column/:
    get:
      operationId: differential_sample_column_list
      parameters:
      - name: limit
        required: false
        in: query
        description: Number of results to return per page.
        schema:
          type: integer
      - name: offset
        required: false
        in: query
        description: The initial index from which to return the results.
        schema:
          type: integer
      tags:
      - differential_sample_column
      security:
      - basicAuth: []
      - cookieAuth: []
      - jwtAuth: []
      responses:
        '200':
          content:
            application/json:
              schema:
                $ref: '#/components/schemas/PaginatedDifferentialSampleColumnList'
          description: ''
    post:
      operationId: differential_sample_column_create
      tags:
      - differential_sample_column
      requestBody:
        content:
          application/json:
            schema:
              $ref: '#/components/schemas/DifferentialSampleColumn'
        required: true
      security:
      - basicAuth: []
      - cookieAuth: []
      - jwtAuth: []
      responses:
        '201':
          content:
            application/json:
              schema:
                $ref: '#/components/schemas/DifferentialSampleColumn'
          description: ''
  /differential_sample_column/{id}/:
    get:
      operationId: differential_sample_column_retrieve
      parameters:
      - in: path
        name: id
        schema:
          type: integer
        description: A unique integer value identifying this differential sample column.
        required: true
      tags:
      - differential_sample_column
      security:
      - basicAuth: []
      - cookieAuth: []
      - jwtAuth: []
      responses:
        '200':
          content:
            application/json:
              schema:
                $ref: '#/components/schemas/DifferentialSampleColumn'
          description: ''
    put:
      operationId: differential_sample_column_update
      parameters:
      - in: path
        name: id
        schema:
          type: integer
        description: A unique integer value identifying this differential sample column.
        required: true
      tags:
      - differential_sample_column
      requestBody:
        content:
          application/json:
            schema:
              $ref: '#/components/schemas/DifferentialSampleColumn'
        required: true
      security:
      - basicAuth: []
      - cookieAuth: []
      - jwtAuth: []
      responses:
        '200':
          content:
            application/json:
              schema:
                $ref: '#/components/schemas/DifferentialSampleColumn'
          description: ''
    patch:
      operationId: differential_sample_column_partial_update
      parameters:
      - in: path
        name: id
        schema:
          type: integer
        description: A unique integer value identifying this differential sample column.
        required: true
      tags:
      - differential_sample_column
      requestBody:
        content:
          application/json:
            schema:
              $ref: '#/components/schemas/PatchedDifferentialSampleColumn'
      security:
      - basicAuth: []
      - cookieAuth: []
      - jwtAuth: []
      responses:
        '200':
          content:
            application/json:
              schema:
                $ref: '#/components/schemas/DifferentialSampleColumn'
          description: ''
    delete:
      operationId: differential_sample_column_destroy
      parameters:
      - in: path
        name: id
        schema:
          type: integer
        description: A unique integer value identifying this differential sample column.
        required: true
      tags:
      - differential_sample_column
      security:
      - basicAuth: []
      - cookieAuth: []
      - jwtAuth: []
      responses:
        '204':
          description: No response body
  /diseases/:
    get:
      operationId: diseases_list
      description: |-
        This viewset provides dynamically generated
        filters by applying defined filters on generic
        queryset.
      parameters:
      - name: limit
        required: false
        in: query
        description: Number of results to return per page.
        schema:
          type: integer
      - name: offset
        required: false
        in: query
        description: The initial index from which to return the results.
        schema:
          type: integer
      - name: ordering
        required: false
        in: query
        description: Which field to use when ordering the results.
        schema:
          type: string
      tags:
      - diseases
      security:
      - basicAuth: []
      - cookieAuth: []
      - jwtAuth: []
      responses:
        '200':
          content:
            application/json:
              schema:
                $ref: '#/components/schemas/PaginatedDiseaseList'
          description: ''
    post:
      operationId: diseases_create
      description: |-
        This viewset provides dynamically generated
        filters by applying defined filters on generic
        queryset.
      tags:
      - diseases
      requestBody:
        content:
          application/json:
            schema:
              $ref: '#/components/schemas/Disease'
        required: true
      security:
      - basicAuth: []
      - cookieAuth: []
      - jwtAuth: []
      responses:
        '201':
          content:
            application/json:
              schema:
                $ref: '#/components/schemas/Disease'
          description: ''
  /diseases/{id}/:
    get:
      operationId: diseases_retrieve
      description: |-
        This viewset provides dynamically generated
        filters by applying defined filters on generic
        queryset.
      parameters:
      - in: path
        name: id
        schema:
          type: integer
        description: A unique integer value identifying this disease.
        required: true
      tags:
      - diseases
      security:
      - basicAuth: []
      - cookieAuth: []
      - jwtAuth: []
      responses:
        '200':
          content:
            application/json:
              schema:
                $ref: '#/components/schemas/Disease'
          description: ''
    put:
      operationId: diseases_update
      description: |-
        This viewset provides dynamically generated
        filters by applying defined filters on generic
        queryset.
      parameters:
      - in: path
        name: id
        schema:
          type: integer
        description: A unique integer value identifying this disease.
        required: true
      tags:
      - diseases
      requestBody:
        content:
          application/json:
            schema:
              $ref: '#/components/schemas/Disease'
        required: true
      security:
      - basicAuth: []
      - cookieAuth: []
      - jwtAuth: []
      responses:
        '200':
          content:
            application/json:
              schema:
                $ref: '#/components/schemas/Disease'
          description: ''
    patch:
      operationId: diseases_partial_update
      description: |-
        This viewset provides dynamically generated
        filters by applying defined filters on generic
        queryset.
      parameters:
      - in: path
        name: id
        schema:
          type: integer
        description: A unique integer value identifying this disease.
        required: true
      tags:
      - diseases
      requestBody:
        content:
          application/json:
            schema:
              $ref: '#/components/schemas/PatchedDisease'
      security:
      - basicAuth: []
      - cookieAuth: []
      - jwtAuth: []
      responses:
        '200':
          content:
            application/json:
              schema:
                $ref: '#/components/schemas/Disease'
          description: ''
    delete:
      operationId: diseases_destroy
      description: |-
        This viewset provides dynamically generated
        filters by applying defined filters on generic
        queryset.
      parameters:
      - in: path
        name: id
        schema:
          type: integer
        description: A unique integer value identifying this disease.
        required: true
      tags:
      - diseases
      security:
      - basicAuth: []
      - cookieAuth: []
      - jwtAuth: []
      responses:
        '204':
          description: No response body
  /experiment_types/:
    get:
      operationId: experiment_types_list
      description: |-
        This viewset provides dynamically generated
        filters by applying defined filters on generic
        queryset.
      parameters:
      - name: limit
        required: false
        in: query
        description: Number of results to return per page.
        schema:
          type: integer
      - name: offset
        required: false
        in: query
        description: The initial index from which to return the results.
        schema:
          type: integer
      - name: ordering
        required: false
        in: query
        description: Which field to use when ordering the results.
        schema:
          type: string
      tags:
      - experiment_types
      security:
      - basicAuth: []
      - cookieAuth: []
      - jwtAuth: []
      responses:
        '200':
          content:
            application/json:
              schema:
                $ref: '#/components/schemas/PaginatedExperimentTypeList'
          description: ''
    post:
      operationId: experiment_types_create
      description: |-
        This viewset provides dynamically generated
        filters by applying defined filters on generic
        queryset.
      tags:
      - experiment_types
      requestBody:
        content:
          application/json:
            schema:
              $ref: '#/components/schemas/ExperimentType'
        required: true
      security:
      - basicAuth: []
      - cookieAuth: []
      - jwtAuth: []
      responses:
        '201':
          content:
            application/json:
              schema:
                $ref: '#/components/schemas/ExperimentType'
          description: ''
  /experiment_types/{id}/:
    get:
      operationId: experiment_types_retrieve
      description: |-
        This viewset provides dynamically generated
        filters by applying defined filters on generic
        queryset.
      parameters:
      - in: path
        name: id
        schema:
          type: integer
        description: A unique integer value identifying this experiment type.
        required: true
      tags:
      - experiment_types
      security:
      - basicAuth: []
      - cookieAuth: []
      - jwtAuth: []
      responses:
        '200':
          content:
            application/json:
              schema:
                $ref: '#/components/schemas/ExperimentType'
          description: ''
    put:
      operationId: experiment_types_update
      description: |-
        This viewset provides dynamically generated
        filters by applying defined filters on generic
        queryset.
      parameters:
      - in: path
        name: id
        schema:
          type: integer
        description: A unique integer value identifying this experiment type.
        required: true
      tags:
      - experiment_types
      requestBody:
        content:
          application/json:
            schema:
              $ref: '#/components/schemas/ExperimentType'
        required: true
      security:
      - basicAuth: []
      - cookieAuth: []
      - jwtAuth: []
      responses:
        '200':
          content:
            application/json:
              schema:
                $ref: '#/components/schemas/ExperimentType'
          description: ''
    patch:
      operationId: experiment_types_partial_update
      description: |-
        This viewset provides dynamically generated
        filters by applying defined filters on generic
        queryset.
      parameters:
      - in: path
        name: id
        schema:
          type: integer
        description: A unique integer value identifying this experiment type.
        required: true
      tags:
      - experiment_types
      requestBody:
        content:
          application/json:
            schema:
              $ref: '#/components/schemas/PatchedExperimentType'
      security:
      - basicAuth: []
      - cookieAuth: []
      - jwtAuth: []
      responses:
        '200':
          content:
            application/json:
              schema:
                $ref: '#/components/schemas/ExperimentType'
          description: ''
    delete:
      operationId: experiment_types_destroy
      description: |-
        This viewset provides dynamically generated
        filters by applying defined filters on generic
        queryset.
      parameters:
      - in: path
        name: id
        schema:
          type: integer
        description: A unique integer value identifying this experiment type.
        required: true
      tags:
      - experiment_types
      security:
      - basicAuth: []
      - cookieAuth: []
      - jwtAuth: []
      responses:
        '204':
          description: No response body
  /files/:
    get:
      operationId: files_list
      description: |-
        This viewset provides dynamically generated
        filters by applying defined filters on generic
        queryset.
      parameters:
      - name: limit
        required: false
        in: query
        description: Number of results to return per page.
        schema:
          type: integer
      - name: offset
        required: false
        in: query
        description: The initial index from which to return the results.
        schema:
          type: integer
      tags:
      - files
      security:
      - basicAuth: []
      - cookieAuth: []
      - jwtAuth: []
      responses:
        '200':
          content:
            application/json:
              schema:
                $ref: '#/components/schemas/PaginatedFileList'
          description: ''
    post:
      operationId: files_create
      description: |-
        This viewset provides dynamically generated
        filters by applying defined filters on generic
        queryset.
      tags:
      - files
      requestBody:
        content:
          multipart/form-data:
            schema:
              $ref: '#/components/schemas/File'
        required: true
      security:
      - basicAuth: []
      - cookieAuth: []
      - jwtAuth: []
      responses:
        '201':
          content:
            application/json:
              schema:
                $ref: '#/components/schemas/File'
          description: ''
  /files/{id}/:
    get:
      operationId: files_retrieve
      description: |-
        This viewset provides dynamically generated
        filters by applying defined filters on generic
        queryset.
      parameters:
      - in: path
        name: id
        schema:
          type: integer
        description: A unique integer value identifying this file.
        required: true
      tags:
      - files
      security:
      - basicAuth: []
      - cookieAuth: []
      - jwtAuth: []
      responses:
        '200':
          content:
            application/json:
              schema:
                $ref: '#/components/schemas/File'
          description: ''
    put:
      operationId: files_update
      description: |-
        This viewset provides dynamically generated
        filters by applying defined filters on generic
        queryset.
      parameters:
      - in: path
        name: id
        schema:
          type: integer
        description: A unique integer value identifying this file.
        required: true
      tags:
      - files
      requestBody:
        content:
          multipart/form-data:
            schema:
              $ref: '#/components/schemas/File'
        required: true
      security:
      - basicAuth: []
      - cookieAuth: []
      - jwtAuth: []
      responses:
        '200':
          content:
            application/json:
              schema:
                $ref: '#/components/schemas/File'
          description: ''
    patch:
      operationId: files_partial_update
      description: |-
        This viewset provides dynamically generated
        filters by applying defined filters on generic
        queryset.
      parameters:
      - in: path
        name: id
        schema:
          type: integer
        description: A unique integer value identifying this file.
        required: true
      tags:
      - files
      requestBody:
        content:
          multipart/form-data:
            schema:
              $ref: '#/components/schemas/PatchedFile'
      security:
      - basicAuth: []
      - cookieAuth: []
      - jwtAuth: []
      responses:
        '200':
          content:
            application/json:
              schema:
                $ref: '#/components/schemas/File'
          description: ''
    delete:
      operationId: files_destroy
      description: |-
        This viewset provides dynamically generated
        filters by applying defined filters on generic
        queryset.
      parameters:
      - in: path
        name: id
        schema:
          type: integer
        description: A unique integer value identifying this file.
        required: true
      tags:
      - files
      security:
      - basicAuth: []
      - cookieAuth: []
      - jwtAuth: []
      responses:
        '204':
          description: No response body
  /files/{id}/add_differential_analysis_data/:
    post:
      operationId: files_add_differential_analysis_data_create
      description: |-
        This viewset provides dynamically generated
        filters by applying defined filters on generic
        queryset.
      parameters:
      - in: path
        name: id
        schema:
          type: integer
        description: A unique integer value identifying this file.
        required: true
      tags:
      - files
      requestBody:
        content:
          application/json:
            schema:
              $ref: '#/components/schemas/File'
        required: true
      security:
      - basicAuth: []
      - cookieAuth: []
      - jwtAuth: []
      responses:
        '200':
          content:
            application/json:
              schema:
                $ref: '#/components/schemas/File'
          description: ''
  /files/{id}/add_raw_data/:
    post:
      operationId: files_add_raw_data_create
      description: |-
        This viewset provides dynamically generated
        filters by applying defined filters on generic
        queryset.
      parameters:
      - in: path
        name: id
        schema:
          type: integer
        description: A unique integer value identifying this file.
        required: true
      tags:
      - files
      requestBody:
        content:
          application/json:
            schema:
              $ref: '#/components/schemas/File'
        required: true
      security:
      - basicAuth: []
      - cookieAuth: []
      - jwtAuth: []
      responses:
        '200':
          content:
            application/json:
              schema:
                $ref: '#/components/schemas/File'
          description: ''
  /files/{id}/get_columns/:
    get:
      operationId: files_get_columns_retrieve
      description: |-
        This viewset provides dynamically generated
        filters by applying defined filters on generic
        queryset.
      parameters:
      - in: path
        name: id
        schema:
          type: integer
        description: A unique integer value identifying this file.
        required: true
      tags:
      - files
      security:
      - basicAuth: []
      - cookieAuth: []
      - jwtAuth: []
      responses:
        '200':
          content:
            application/json:
              schema:
                $ref: '#/components/schemas/File'
          description: ''
  /files/{id}/get_project/:
    get:
      operationId: files_get_project_retrieve
      description: |-
        This viewset provides dynamically generated
        filters by applying defined filters on generic
        queryset.
      parameters:
      - in: path
        name: id
        schema:
          type: integer
        description: A unique integer value identifying this file.
        required: true
      tags:
      - files
      security:
      - basicAuth: []
      - cookieAuth: []
      - jwtAuth: []
      - {}
      responses:
        '200':
          content:
            application/json:
              schema:
                $ref: '#/components/schemas/File'
          description: ''
  /files/{id}/set_project/:
    post:
      operationId: files_set_project_create
      description: |-
        This viewset provides dynamically generated
        filters by applying defined filters on generic
        queryset.
      parameters:
      - in: path
        name: id
        schema:
          type: integer
        description: A unique integer value identifying this file.
        required: true
      tags:
      - files
      requestBody:
        content:
          application/json:
            schema:
              $ref: '#/components/schemas/File'
        required: true
      security:
      - basicAuth: []
      - cookieAuth: []
      - jwtAuth: []
      responses:
        '200':
          content:
            application/json:
              schema:
                $ref: '#/components/schemas/File'
          description: ''
  /genemap-refresh/:
    post:
      operationId: genemap_refresh_create
      tags:
      - genemap-refresh
      security:
      - basicAuth: []
      - cookieAuth: []
      - jwtAuth: []
      responses:
        '200':
          description: No response body
  /genenamemap/:
    get:
      operationId: genenamemap_list
      description: |-
        This viewset provides dynamically generated
        filters by applying defined filters on generic
        queryset.
      parameters:
      - name: limit
        required: false
        in: query
        description: Number of results to return per page.
        schema:
          type: integer
      - name: offset
        required: false
        in: query
        description: The initial index from which to return the results.
        schema:
          type: integer
      - name: ordering
        required: false
        in: query
        description: Which field to use when ordering the results.
        schema:
          type: string
      tags:
      - genenamemap
      security:
      - basicAuth: []
      - cookieAuth: []
      - jwtAuth: []
      responses:
        '200':
          content:
            application/json:
              schema:
                $ref: '#/components/schemas/PaginatedGeneNameMapList'
          description: ''
    post:
      operationId: genenamemap_create
      description: |-
        This viewset provides dynamically generated
        filters by applying defined filters on generic
        queryset.
      tags:
      - genenamemap
      requestBody:
        content:
          application/json:
            schema:
              $ref: '#/components/schemas/GeneNameMap'
        required: true
      security:
      - basicAuth: []
      - cookieAuth: []
      - jwtAuth: []
      responses:
        '201':
          content:
            application/json:
              schema:
                $ref: '#/components/schemas/GeneNameMap'
          description: ''
  /genenamemap/{id}/:
    get:
      operationId: genenamemap_retrieve
      description: |-
        This viewset provides dynamically generated
        filters by applying defined filters on generic
        queryset.
      parameters:
      - in: path
        name: id
        schema:
          type: integer
        description: A unique integer value identifying this gene name map.
        required: true
      tags:
      - genenamemap
      security:
      - basicAuth: []
      - cookieAuth: []
      - jwtAuth: []
      responses:
        '200':
          content:
            application/json:
              schema:
                $ref: '#/components/schemas/GeneNameMap'
          description: ''
    put:
      operationId: genenamemap_update
      description: |-
        This viewset provides dynamically generated
        filters by applying defined filters on generic
        queryset.
      parameters:
      - in: path
        name: id
        schema:
          type: integer
        description: A unique integer value identifying this gene name map.
        required: true
      tags:
      - genenamemap
      requestBody:
        content:
          application/json:
            schema:
              $ref: '#/components/schemas/GeneNameMap'
        required: true
      security:
      - basicAuth: []
      - cookieAuth: []
      - jwtAuth: []
      responses:
        '200':
          content:
            application/json:
              schema:
                $ref: '#/components/schemas/GeneNameMap'
          description: ''
    patch:
      operationId: genenamemap_partial_update
      description: |-
        This viewset provides dynamically generated
        filters by applying defined filters on generic
        queryset.
      parameters:
      - in: path
        name: id
        schema:
          type: integer
        description: A unique integer value identifying this gene name map.
        required: true
      tags:
      - genenamemap
      requestBody:
        content:
          application/json:
            schema:
              $ref: '#/components/schemas/PatchedGeneNameMap'
      security:
      - basicAuth: []
      - cookieAuth: []
      - jwtAuth: []
      responses:
        '200':
          content:
            application/json:
              schema:
                $ref: '#/components/schemas/GeneNameMap'
          description: ''
    delete:
      operationId: genenamemap_destroy
      description: |-
        This viewset provides dynamically generated
        filters by applying defined filters on generic
        queryset.
      parameters:
      - in: path
        name: id
        schema:
          type: integer
        description: A unique integer value identifying this gene name map.
        required: true
      tags:
      - genenamemap
      security:
      - basicAuth: []
      - cookieAuth: []
      - jwtAuth: []
      responses:
        '204':
          description: No response body
  /instruments/:
    get:
      operationId: instruments_list
      description: |-
        This viewset provides dynamically generated
        filters by applying defined filters on generic
        queryset.
      parameters:
      - name: limit
        required: false
        in: query
        description: Number of results to return per page.
        schema:
          type: integer
      - name: offset
        required: false
        in: query
        description: The initial index from which to return the results.
        schema:
          type: integer
      - name: ordering
        required: false
        in: query
        description: Which field to use when ordering the results.
        schema:
          type: string
      tags:
      - instruments
      security:
      - basicAuth: []
      - cookieAuth: []
      - jwtAuth: []
      responses:
        '200':
          content:
            application/json:
              schema:
                $ref: '#/components/schemas/PaginatedInstrumentList'
          description: ''
    post:
      operationId: instruments_create
      description: |-
        This viewset provides dynamically generated
        filters by applying defined filters on generic
        queryset.
      tags:
      - instruments
      requestBody:
        content:
          application/json:
            schema:
              $ref: '#/components/schemas/Instrument'
        required: true
      security:
      - basicAuth: []
      - cookieAuth: []
      - jwtAuth: []
      responses:
        '201':
          content:
            application/json:
              schema:
                $ref: '#/components/schemas/Instrument'
          description: ''
  /instruments/{id}/:
    get:
      operationId: instruments_retrieve
      description: |-
        This viewset provides dynamically generated
        filters by applying defined filters on generic
        queryset.
      parameters:
      - in: path
        name: id
        schema:
          type: integer
        description: A unique integer value identifying this instrument.
        required: true
      tags:
      - instruments
      security:
      - basicAuth: []
      - cookieAuth: []
      - jwtAuth: []
      responses:
        '200':
          content:
            application/json:
              schema:
                $ref: '#/components/schemas/Instrument'
          description: ''
    put:
      operationId: instruments_update
      description: |-
        This viewset provides dynamically generated
        filters by applying defined filters on generic
        queryset.
      parameters:
      - in: path
        name: id
        schema:
          type: integer
        description: A unique integer value identifying this instrument.
        required: true
      tags:
      - instruments
      requestBody:
        content:
          application/json:
            schema:
              $ref: '#/components/schemas/Instrument'
        required: true
      security:
      - basicAuth: []
      - cookieAuth: []
      - jwtAuth: []
      responses:
        '200':
          content:
            application/json:
              schema:
                $ref: '#/components/schemas/Instrument'
          description: ''
    patch:
      operationId: instruments_partial_update
      description: |-
        This viewset provides dynamically generated
        filters by applying defined filters on generic
        queryset.
      parameters:
      - in: path
        name: id
        schema:
          type: integer
        description: A unique integer value identifying this instrument.
        required: true
      tags:
      - instruments
      requestBody:
        content:
          application/json:
            schema:
              $ref: '#/components/schemas/PatchedInstrument'
      security:
      - basicAuth: []
      - cookieAuth: []
      - jwtAuth: []
      responses:
        '200':
          content:
            application/json:
              schema:
                $ref: '#/components/schemas/Instrument'
          description: ''
    delete:
      operationId: instruments_destroy
      description: |-
        This viewset provides dynamically generated
        filters by applying defined filters on generic
        queryset.
      parameters:
      - in: path
        name: id
        schema:
          type: integer
        description: A unique integer value identifying this instrument.
        required: true
      tags:
      - instruments
      security:
      - basicAuth: []
      - cookieAuth: []
      - jwtAuth: []
      responses:
        '204':
          description: No response body
  /keywords/:
    get:
      operationId: keywords_list
      description: |-
        This viewset provides dynamically generated
        filters by applying defined filters on generic
        queryset.
      parameters:
      - name: limit
        required: false
        in: query
        description: Number of results to return per page.
        schema:
          type: integer
      - name: offset
        required: false
        in: query
        description: The initial index from which to return the results.
        schema:
          type: integer
      - name: ordering
        required: false
        in: query
        description: Which field to use when ordering the results.
        schema:
          type: string
      tags:
      - keywords
      security:
      - basicAuth: []
      - cookieAuth: []
      - jwtAuth: []
      responses:
        '200':
          content:
            application/json:
              schema:
                $ref: '#/components/schemas/PaginatedKeywordList'
          description: ''
    post:
      operationId: keywords_create
      description: |-
        This viewset provides dynamically generated
        filters by applying defined filters on generic
        queryset.
      tags:
      - keywords
      requestBody:
        content:
          application/json:
            schema:
              $ref: '#/components/schemas/Keyword'
        required: true
      security:
      - basicAuth: []
      - cookieAuth: []
      - jwtAuth: []
      responses:
        '201':
          content:
            application/json:
              schema:
                $ref: '#/components/schemas/Keyword'
          description: ''
  /keywords/{id}/:
    get:
      operationId: keywords_retrieve
      description: |-
        This viewset provides dynamically generated
        filters by applying defined filters on generic
        queryset.
      parameters:
      - in: path
        name: id
        schema:
          type: integer
        description: A unique integer value identifying this keyword.
        required: true
      tags:
      - keywords
      security:
      - basicAuth: []
      - cookieAuth: []
      - jwtAuth: []
      responses:
        '200':
          content:
            application/json:
              schema:
                $ref: '#/components/schemas/Keyword'
          description: ''
    put:
      operationId: keywords_update
      description: |-
        This viewset provides dynamically generated
        filters by applying defined filters on generic
        queryset.
      parameters:
      - in: path
        name: id
        schema:
          type: integer
        description: A unique integer value identifying this keyword.
        required: true
      tags:
      - keywords
      requestBody:
        content:
          application/json:
            schema:
              $ref: '#/components/schemas/Keyword'
        required: true
      security:
      - basicAuth: []
      - cookieAuth: []
      - jwtAuth: []
      responses:
        '200':
          content:
            application/json:
              schema:
                $ref: '#/components/schemas/Keyword'
          description: ''
    patch:
      operationId: keywords_partial_update
      description: |-
        This viewset provides dynamically generated
        filters by applying defined filters on generic
        queryset.
      parameters:
      - in: path
        name: id
        schema:
          type: integer
        description: A unique integer value identifying this keyword.
        required: true
      tags:
      - keywords
      requestBody:
        content:
          application/json:
            schema:
              $ref: '#/components/schemas/PatchedKeyword'
      security:
      - basicAuth: []
      - cookieAuth: []
      - jwtAuth: []
      responses:
        '200':
          content:
            application/json:
              schema:
                $ref: '#/components/schemas/Keyword'
          description: ''
    delete:
      operationId: keywords_destroy
      description: |-
        This viewset provides dynamically generated
        filters by applying defined filters on generic
        queryset.
      parameters:
      - in: path
        name: id
        schema:
          type: integer
        description: A unique integer value identifying this keyword.
        required: true
      tags:
      - keywords
      security:
      - basicAuth: []
      - cookieAuth: []
      - jwtAuth: []
      responses:
        '204':
          description: No response body
  /lab_groups/:
    get:
      operationId: lab_groups_list
      parameters:
      - name: limit
        required: false
        in: query
        description: Number of results to return per page.
        schema:
          type: integer
      - name: offset
        required: false
        in: query
        description: The initial index from which to return the results.
        schema:
          type: integer
      tags:
      - lab_groups
      security:
      - basicAuth: []
      - cookieAuth: []
      - jwtAuth: []
      responses:
        '200':
          content:
            application/json:
              schema:
                $ref: '#/components/schemas/PaginatedLabGroupList'
          description: ''
    post:
      operationId: lab_groups_create
      tags:
      - lab_groups
      requestBody:
        content:
          application/json:
            schema:
              $ref: '#/components/schemas/LabGroup'
        required: true
      security:
      - basicAuth: []
      - cookieAuth: []
      - jwtAuth: []
      responses:
        '201':
          content:
            application/json:
              schema:
                $ref: '#/components/schemas/LabGroup'
          description: ''
  /lab_groups/{id}/:
    get:
      operationId: lab_groups_retrieve
      parameters:
      - in: path
        name: id
        schema:
          type: integer
        description: A unique integer value identifying this lab group.
        required: true
      tags:
      - lab_groups
      security:
      - basicAuth: []
      - cookieAuth: []
      - jwtAuth: []
      responses:
        '200':
          content:
            application/json:
              schema:
                $ref: '#/components/schemas/LabGroup'
          description: ''
    put:
      operationId: lab_groups_update
      parameters:
      - in: path
        name: id
        schema:
          type: integer
        description: A unique integer value identifying this lab group.
        required: true
      tags:
      - lab_groups
      requestBody:
        content:
          application/json:
            schema:
              $ref: '#/components/schemas/LabGroup'
        required: true
      security:
      - basicAuth: []
      - cookieAuth: []
      - jwtAuth: []
      responses:
        '200':
          content:
            application/json:
              schema:
                $ref: '#/components/schemas/LabGroup'
          description: ''
    patch:
      operationId: lab_groups_partial_update
      parameters:
      - in: path
        name: id
        schema:
          type: integer
        description: A unique integer value identifying this lab group.
        required: true
      tags:
      - lab_groups
      requestBody:
        content:
          application/json:
            schema:
              $ref: '#/components/schemas/PatchedLabGroup'
      security:
      - basicAuth: []
      - cookieAuth: []
      - jwtAuth: []
      responses:
        '200':
          content:
            application/json:
              schema:
                $ref: '#/components/schemas/LabGroup'
          description: ''
    delete:
      operationId: lab_groups_destroy
      parameters:
      - in: path
        name: id
        schema:
          type: integer
        description: A unique integer value identifying this lab group.
        required: true
      tags:
      - lab_groups
      security:
      - basicAuth: []
      - cookieAuth: []
      - jwtAuth: []
      responses:
        '204':
          description: No response body
  /logout/:
    post:
      operationId: logout_create
      tags:
      - logout
      security:
      - basicAuth: []
      - cookieAuth: []
      - jwtAuth: []
      responses:
        '200':
          description: No response body
  /organism_parts/:
    get:
      operationId: organism_parts_list
      description: |-
        This viewset provides dynamically generated
        filters by applying defined filters on generic
        queryset.
      parameters:
      - name: limit
        required: false
        in: query
        description: Number of results to return per page.
        schema:
          type: integer
      - name: offset
        required: false
        in: query
        description: The initial index from which to return the results.
        schema:
          type: integer
      - name: ordering
        required: false
        in: query
        description: Which field to use when ordering the results.
        schema:
          type: string
      tags:
      - organism_parts
      security:
      - basicAuth: []
      - cookieAuth: []
      - jwtAuth: []
      responses:
        '200':
          content:
            application/json:
              schema:
                $ref: '#/components/schemas/PaginatedOrganismPartList'
          description: ''
    post:
      operationId: organism_parts_create
      description: |-
        This viewset provides dynamically generated
        filters by applying defined filters on generic
        queryset.
      tags:
      - organism_parts
      requestBody:
        content:
          application/json:
            schema:
              $ref: '#/components/schemas/OrganismPart'
        required: true
      security:
      - basicAuth: []
      - cookieAuth: []
      - jwtAuth: []
      responses:
        '201':
          content:
            application/json:
              schema:
                $ref: '#/components/schemas/OrganismPart'
          description: ''
  /organism_parts/{id}/:
    get:
      operationId: organism_parts_retrieve
      description: |-
        This viewset provides dynamically generated
        filters by applying defined filters on generic
        queryset.
      parameters:
      - in: path
        name: id
        schema:
          type: integer
        description: A unique integer value identifying this organism part.
        required: true
      tags:
      - organism_parts
      security:
      - basicAuth: []
      - cookieAuth: []
      - jwtAuth: []
      responses:
        '200':
          content:
            application/json:
              schema:
                $ref: '#/components/schemas/OrganismPart'
          description: ''
    put:
      operationId: organism_parts_update
      description: |-
        This viewset provides dynamically generated
        filters by applying defined filters on generic
        queryset.
      parameters:
      - in: path
        name: id
        schema:
          type: integer
        description: A unique integer value identifying this organism part.
        required: true
      tags:
      - organism_parts
      requestBody:
        content:
          application/json:
            schema:
              $ref: '#/components/schemas/OrganismPart'
        required: true
      security:
      - basicAuth: []
      - cookieAuth: []
      - jwtAuth: []
      responses:
        '200':
          content:
            application/json:
              schema:
                $ref: '#/components/schemas/OrganismPart'
          description: ''
    patch:
      operationId: organism_parts_partial_update
      description: |-
        This viewset provides dynamically generated
        filters by applying defined filters on generic
        queryset.
      parameters:
      - in: path
        name: id
        schema:
          type: integer
        description: A unique integer value identifying this organism part.
        required: true
      tags:
      - organism_parts
      requestBody:
        content:
          application/json:
            schema:
              $ref: '#/components/schemas/PatchedOrganismPart'
      security:
      - basicAuth: []
      - cookieAuth: []
      - jwtAuth: []
      responses:
        '200':
          content:
            application/json:
              schema:
                $ref: '#/components/schemas/OrganismPart'
          description: ''
    delete:
      operationId: organism_parts_destroy
      description: |-
        This viewset provides dynamically generated
        filters by applying defined filters on generic
        queryset.
      parameters:
      - in: path
        name: id
        schema:
          type: integer
        description: A unique integer value identifying this organism part.
        required: true
      tags:
      - organism_parts
      security:
      - basicAuth: []
      - cookieAuth: []
      - jwtAuth: []
      responses:
        '204':
          description: No response body
  /organisms/:
    get:
      operationId: organisms_list
      description: |-
        This viewset provides dynamically generated
        filters by applying defined filters on generic
        queryset.
      parameters:
      - name: limit
        required: false
        in: query
        description: Number of results to return per page.
        schema:
          type: integer
      - name: offset
        required: false
        in: query
        description: The initial index from which to return the results.
        schema:
          type: integer
      - name: ordering
        required: false
        in: query
        description: Which field to use when ordering the results.
        schema:
          type: string
      tags:
      - organisms
      security:
      - basicAuth: []
      - cookieAuth: []
      - jwtAuth: []
      responses:
        '200':
          content:
            application/json:
              schema:
                $ref: '#/components/schemas/PaginatedOrganismList'
          description: ''
    post:
      operationId: organisms_create
      description: |-
        This viewset provides dynamically generated
        filters by applying defined filters on generic
        queryset.
      tags:
      - organisms
      requestBody:
        content:
          application/json:
            schema:
              $ref: '#/components/schemas/Organism'
        required: true
      security:
      - basicAuth: []
      - cookieAuth: []
      - jwtAuth: []
      responses:
        '201':
          content:
            application/json:
              schema:
                $ref: '#/components/schemas/Organism'
          description: ''
  /organisms/{id}/:
    get:
      operationId: organisms_retrieve
      description: |-
        This viewset provides dynamically generated
        filters by applying defined filters on generic
        queryset.
      parameters:
      - in: path
        name: id
        schema:
          type: integer
        description: A unique integer value identifying this organism.
        required: true
      tags:
      - organisms
      security:
      - basicAuth: []
      - cookieAuth: []
      - jwtAuth: []
      responses:
        '200':
          content:
            application/json:
              schema:
                $ref: '#/components/schemas/Organism'
          description: ''
    put:
      operationId: organisms_update
      description: |-
        This viewset provides dynamically generated
        filters by applying defined filters on generic
        queryset.
      parameters:
      - in: path
        name: id
        schema:
          type: integer
        description: A unique integer value identifying this organism.
        required: true
      tags:
      - organisms
      requestBody:
        content:
          application/json:
            schema:
              $ref: '#/components/schemas/Organism'
        required: true
      security:
      - basicAuth: []
      - cookieAuth: []
      - jwtAuth: []
      responses:
        '200':
          content:
            application/json:
              schema:
                $ref: '#/components/schemas/Organism'
          description: ''
    patch:
      operationId: organisms_partial_update
      description: |-
        This viewset provides dynamically generated
        filters by applying defined filters on generic
        queryset.
      parameters:
      - in: path
        name: id
        schema:
          type: integer
        description: A unique integer value identifying this organism.
        required: true
      tags:
      - organisms
      requestBody:
        content:
          application/json:
            schema:
              $ref: '#/components/schemas/PatchedOrganism'
      security:
      - basicAuth: []
      - cookieAuth: []
      - jwtAuth: []
      responses:
        '200':
          content:
            application/json:
              schema:
                $ref: '#/components/schemas/Organism'
          description: ''
    delete:
      operationId: organisms_destroy
      description: |-
        This viewset provides dynamically generated
        filters by applying defined filters on generic
        queryset.
      parameters:
      - in: path
        name: id
        schema:
          type: integer
        description: A unique integer value identifying this organism.
        required: true
      tags:
      - organisms
      security:
      - basicAuth: []
      - cookieAuth: []
      - jwtAuth: []
      responses:
        '204':
          description: No response body
  /overview/:
    get:
      operationId: overview_retrieve
      tags:
      - overview
      security:
      - basicAuth: []
      - cookieAuth: []
      - jwtAuth: []
      - {}
      responses:
        '200':
          description: No response body
  /projects/:
    get:
      operationId: projects_list
      description: |-
        This viewset provides dynamically generated
        filters by applying defined filters on generic
        queryset.
      parameters:
      - name: limit
        required: false
        in: query
        description: Number of results to return per page.
        schema:
          type: integer
      - name: offset
        required: false
        in: query
        description: The initial index from which to return the results.
        schema:
          type: integer
      - name: ordering
        required: false
        in: query
        description: Which field to use when ordering the results.
        schema:
          type: string
      tags:
      - projects
      security:
      - basicAuth: []
      - cookieAuth: []
      - jwtAuth: []
      responses:
        '200':
          content:
            application/json:
              schema:
                $ref: '#/components/schemas/PaginatedProjectList'
          description: ''
    post:
      operationId: projects_create
      description: |-
        This viewset provides dynamically generated
        filters by applying defined filters on generic
        queryset.
      tags:
      - projects
      requestBody:
        content:
          application/json:
            schema:
              $ref: '#/components/schemas/Project'
        required: true
      security:
      - basicAuth: []
      - cookieAuth: []
      - jwtAuth: []
      responses:
        '201':
          content:
            application/json:
              schema:
                $ref: '#/components/schemas/Project'
          description: ''
  /projects/{id}/:
    get:
      operationId: projects_retrieve
      description: |-
        This viewset provides dynamically generated
        filters by applying defined filters on generic
        queryset.
      parameters:
      - in: path
        name: id
        schema:
          type: integer
        description: A unique integer value identifying this project.
        required: true
      tags:
      - projects
      security:
      - basicAuth: []
      - cookieAuth: []
      - jwtAuth: []
      responses:
        '200':
          content:
            application/json:
              schema:
                $ref: '#/components/schemas/Project'
          description: ''
    put:
      operationId: projects_update
      description: |-
        This viewset provides dynamically generated
        filters by applying defined filters on generic
        queryset.
      parameters:
      - in: path
        name: id
        schema:
          type: integer
        description: A unique integer value identifying this project.
        required: true
      tags:
      - projects
      requestBody:
        content:
          application/json:
            schema:
              $ref: '#/components/schemas/Project'
        required: true
      security:
      - basicAuth: []
      - cookieAuth: []
      - jwtAuth: []
      responses:
        '200':
          content:
            application/json:
              schema:
                $ref: '#/components/schemas/Project'
          description: ''
    patch:
      operationId: projects_partial_update
      description: |-
        This viewset provides dynamically generated
        filters by applying defined filters on generic
        queryset.
      parameters:
      - in: path
        name: id
        schema:
          type: integer
        description: A unique integer value identifying this project.
        required: true
      tags:
      - projects
      requestBody:
        content:
          application/json:
            schema:
              $ref: '#/components/schemas/PatchedProject'
      security:
      - basicAuth: []
      - cookieAuth: []
      - jwtAuth: []
      responses:
        '200':
          content:
            application/json:
              schema:
                $ref: '#/components/schemas/Project'
          description: ''
    delete:
      operationId: projects_destroy
      description: |-
        This viewset provides dynamically generated
        filters by applying defined filters on generic
        queryset.
      parameters:
      - in: path
        name: id
        schema:
          type: integer
        description: A unique integer value identifying this project.
        required: true
      tags:
      - projects
      security:
      - basicAuth: []
      - cookieAuth: []
      - jwtAuth: []
      responses:
        '204':
          description: No response body
  /projects/{id}/set_file/:
    post:
      operationId: projects_set_file_create
      description: |-
        This viewset provides dynamically generated
        filters by applying defined filters on generic
        queryset.
      parameters:
      - in: path
        name: id
        schema:
          type: integer
        description: A unique integer value identifying this project.
        required: true
      tags:
      - projects
      requestBody:
        content:
          application/json:
            schema:
              $ref: '#/components/schemas/Project'
        required: true
      security:
      - basicAuth: []
      - cookieAuth: []
      - jwtAuth: []
      responses:
        '200':
          content:
            application/json:
              schema:
                $ref: '#/components/schemas/Project'
          description: ''
  /quantification_methods/:
    get:
      operationId: quantification_methods_list
      description: |-
        This viewset provides dynamically generated
        filters by applying defined filters on generic
        queryset.
      parameters:
      - name: limit
        required: false
        in: query
        description: Number of results to return per page.
        schema:
          type: integer
      - name: offset
        required: false
        in: query
        description: The initial index from which to return the results.
        schema:
          type: integer
      - name: ordering
        required: false
        in: query
        description: Which field to use when ordering the results.
        schema:
          type: string
      tags:
      - quantification_methods
      security:
      - basicAuth: []
      - cookieAuth: []
      - jwtAuth: []
      responses:
        '200':
          content:
            application/json:
              schema:
                $ref: '#/components/schemas/PaginatedQuantificationMethodList'
          description: ''
    post:
      operationId: quantification_methods_create
      description: |-
        This viewset provides dynamically generated
        filters by applying defined filters on generic
        queryset.
      tags:
      - quantification_methods
      requestBody:
        content:
          application/json:
            schema:
              $ref: '#/components/schemas/QuantificationMethod'
        required: true
      security:
      - basicAuth: []
      - cookieAuth: []
      - jwtAuth: []
      responses:
        '201':
          content:
            application/json:
              schema:
                $ref: '#/components/schemas/QuantificationMethod'
          description: ''
  /quantification_methods/{id}/:
    get:
      operationId: quantification_methods_retrieve
      description: |-
        This viewset provides dynamically generated
        filters by applying defined filters on generic
        queryset.
      parameters:
      - in: path
        name: id
        schema:
          type: integer
        description: A unique integer value identifying this quantification method.
        required: true
      tags:
      - quantification_methods
      security:
      - basicAuth: []
      - cookieAuth: []
      - jwtAuth: []
      responses:
        '200':
          content:
            application/json:
              schema:
                $ref: '#/components/schemas/QuantificationMethod'
          description: ''
    put:
      operationId: quantification_methods_update
      description: |-
        This viewset provides dynamically generated
        filters by applying defined filters on generic
        queryset.
      parameters:
      - in: path
        name: id
        schema:
          type: integer
        description: A unique integer value identifying this quantification method.
        required: true
      tags:
      - quantification_methods
      requestBody:
        content:
          application/json:
            schema:
              $ref: '#/components/schemas/QuantificationMethod'
        required: true
      security:
      - basicAuth: []
      - cookieAuth: []
      - jwtAuth: []
      responses:
        '200':
          content:
            application/json:
              schema:
                $ref: '#/components/schemas/QuantificationMethod'
          description: ''
    patch:
      operationId: quantification_methods_partial_update
      description: |-
        This viewset provides dynamically generated
        filters by applying defined filters on generic
        queryset.
      parameters:
      - in: path
        name: id
        schema:
          type: integer
        description: A unique integer value identifying this quantification method.
        required: true
      tags:
      - quantification_methods
      requestBody:
        content:
          application/json:
            schema:
              $ref: '#/components/schemas/PatchedQuantificationMethod'
      security:
      - basicAuth: []
      - cookieAuth: []
      - jwtAuth: []
      responses:
        '200':
          content:
            application/json:
              schema:
                $ref: '#/components/schemas/QuantificationMethod'
          description: ''
    delete:
      operationId: quantification_methods_destroy
      description: |-
        This viewset provides dynamically generated
        filters by applying defined filters on generic
        queryset.
      parameters:
      - in: path
        name: id
        schema:
          type: integer
        description: A unique integer value identifying this quantification method.
        required: true
      tags:
      - quantification_methods
      security:
      - basicAuth: []
      - cookieAuth: []
      - jwtAuth: []
      responses:
        '204':
          description: No response body
  /quantification_methods/{id}/get_projects/:
    get:
      operationId: quantification_methods_get_projects_retrieve
      description: |-
        This viewset provides dynamically generated
        filters by applying defined filters on generic
        queryset.
      parameters:
      - in: path
        name: id
        schema:
          type: integer
        description: A unique integer value identifying this quantification method.
        required: true
      tags:
      - quantification_methods
      security:
      - basicAuth: []
      - cookieAuth: []
      - jwtAuth: []
      responses:
        '200':
          content:
            application/json:
              schema:
                $ref: '#/components/schemas/QuantificationMethod'
          description: ''
  /raw_data/:
    get:
      operationId: raw_data_list
      description: |-
        This viewset provides dynamically generated
        filters by applying defined filters on generic
        queryset.
      parameters:
      - name: limit
        required: false
        in: query
        description: Number of results to return per page.
        schema:
          type: integer
      - name: offset
        required: false
        in: query
        description: The initial index from which to return the results.
        schema:
          type: integer
      - name: ordering
        required: false
        in: query
        description: Which field to use when ordering the results.
        schema:
          type: string
      tags:
      - raw_data
      security:
      - basicAuth: []
      - cookieAuth: []
      - jwtAuth: []
      responses:
        '200':
          content:
            application/json:
              schema:
                $ref: '#/components/schemas/PaginatedRawDataList'
          description: ''
    post:
      operationId: raw_data_create
      description: |-
        This viewset provides dynamically generated
        filters by applying defined filters on generic
        queryset.
      tags:
      - raw_data
      requestBody:
        content:
          application/json:
            schema:
              $ref: '#/components/schemas/RawData'
        required: true
      security:
      - basicAuth: []
      - cookieAuth: []
      - jwtAuth: []
      responses:
        '201':
          content:
            application/json:
              schema:
                $ref: '#/components/schemas/RawData'
          description: ''
  /raw_data/{id}/:
    get:
      operationId: raw_data_retrieve
      description: |-
        This viewset provides dynamically generated
        filters by applying defined filters on generic
        queryset.
      parameters:
      - in: path
        name: id
        schema:
          type: integer
        description: A unique integer value identifying this raw data.
        required: true
      tags:
      - raw_data
      security:
      - basicAuth: []
      - cookieAuth: []
      - jwtAuth: []
      responses:
        '200':
          content:
            application/json:
              schema:
                $ref: '#/components/schemas/RawData'
          description: ''
    put:
      operationId: raw_data_update
      description: |-
        This viewset provides dynamically generated
        filters by applying defined filters on generic
        queryset.
      parameters:
      - in: path
        name: id
        schema:
          type: integer
        description: A unique integer value identifying this raw data.
        required: true
      tags:
      - raw_data
      requestBody:
        content:
          application/json:
            schema:
              $ref: '#/components/schemas/RawData'
        required: true
      security:
      - basicAuth: []
      - cookieAuth: []
      - jwtAuth: []
      responses:
        '200':
          content:
            application/json:
              schema:
                $ref: '#/components/schemas/RawData'
          description: ''
    patch:
      operationId: raw_data_partial_update
      description: |-
        This viewset provides dynamically generated
        filters by applying defined filters on generic
        queryset.
      parameters:
      - in: path
        name: id
        schema:
          type: integer
        description: A unique integer value identifying this raw data.
        required: true
      tags:
      - raw_data
      requestBody:
        content:
          application/json:
            schema:
              $ref: '#/components/schemas/PatchedRawData'
      security:
      - basicAuth: []
      - cookieAuth: []
      - jwtAuth: []
      responses:
        '200':
          content:
            application/json:
              schema:
                $ref: '#/components/schemas/RawData'
          description: ''
    delete:
      operationId: raw_data_destroy
      description: |-
        This viewset provides dynamically generated
        filters by applying defined filters on generic
        queryset.
      parameters:
      - in: path
        name: id
        schema:
          type: integer
        description: A unique integer value identifying this raw data.
        required: true
      tags:
      - raw_data
      security:
      - basicAuth: []
      - cookieAuth: []
      - jwtAuth: []
      responses:
        '204':
          description: No response body
  /raw_sample_column/:
    get:
      operationId: raw_sample_column_list
      parameters:
      - name: limit
        required: false
        in: query
        description: Number of results to return per page.
        schema:
          type: integer
      - name: offset
        required: false
        in: query
        description: The initial index from which to return the results.
        schema:
          type: integer
      tags:
      - raw_sample_column
      security:
      - basicAuth: []
      - cookieAuth: []
      - jwtAuth: []
      responses:
        '200':
          content:
            application/json:
              schema:
                $ref: '#/components/schemas/PaginatedRawSampleColumnList'
          description: ''
    post:
      operationId: raw_sample_column_create
      tags:
      - raw_sample_column
      requestBody:
        content:
          application/json:
            schema:
              $ref: '#/components/schemas/RawSampleColumn'
        required: true
      security:
      - basicAuth: []
      - cookieAuth: []
      - jwtAuth: []
      responses:
        '201':
          content:
            application/json:
              schema:
                $ref: '#/components/schemas/RawSampleColumn'
          description: ''
  /raw_sample_column/{id}/:
    get:
      operationId: raw_sample_column_retrieve
      parameters:
      - in: path
        name: id
        schema:
          type: integer
        description: A unique integer value identifying this raw sample column.
        required: true
      tags:
      - raw_sample_column
      security:
      - basicAuth: []
      - cookieAuth: []
      - jwtAuth: []
      responses:
        '200':
          content:
            application/json:
              schema:
                $ref: '#/components/schemas/RawSampleColumn'
          description: ''
    put:
      operationId: raw_sample_column_update
      parameters:
      - in: path
        name: id
        schema:
          type: integer
        description: A unique integer value identifying this raw sample column.
        required: true
      tags:
      - raw_sample_column
      requestBody:
        content:
          application/json:
            schema:
              $ref: '#/components/schemas/RawSampleColumn'
        required: true
      security:
      - basicAuth: []
      - cookieAuth: []
      - jwtAuth: []
      responses:
        '200':
          content:
            application/json:
              schema:
                $ref: '#/components/schemas/RawSampleColumn'
          description: ''
    patch:
      operationId: raw_sample_column_partial_update
      parameters:
      - in: path
        name: id
        schema:
          type: integer
        description: A unique integer value identifying this raw sample column.
        required: true
      tags:
      - raw_sample_column
      requestBody:
        content:
          application/json:
            schema:
              $ref: '#/components/schemas/PatchedRawSampleColumn'
      security:
      - basicAuth: []
      - cookieAuth: []
      - jwtAuth: []
      responses:
        '200':
          content:
            application/json:
              schema:
                $ref: '#/components/schemas/RawSampleColumn'
          description: ''
    delete:
      operationId: raw_sample_column_destroy
      parameters:
      - in: path
        name: id
        schema:
          type: integer
        description: A unique integer value identifying this raw sample column.
        required: true
      tags:
      - raw_sample_column
      security:
      - basicAuth: []
      - cookieAuth: []
      - jwtAuth: []
      responses:
        '204':
          description: No response body
  /raw_sample_column/{id}/get_boxplot_parameters/:
    get:
      operationId: raw_sample_column_get_boxplot_parameters_retrieve
      parameters:
      - in: path
        name: id
        schema:
          type: integer
        description: A unique integer value identifying this raw sample column.
        required: true
      tags:
      - raw_sample_column
      security:
      - basicAuth: []
      - cookieAuth: []
      - jwtAuth: []
      - {}
      responses:
        '200':
          content:
            application/json:
              schema:
                $ref: '#/components/schemas/RawSampleColumn'
          description: ''
  /tissue_types/:
    get:
      operationId: tissue_types_list
      description: |-
        This viewset provides dynamically generated
        filters by applying defined filters on generic
        queryset.
      parameters:
      - name: limit
        required: false
        in: query
        description: Number of results to return per page.
        schema:
          type: integer
      - name: offset
        required: false
        in: query
        description: The initial index from which to return the results.
        schema:
          type: integer
      - name: ordering
        required: false
        in: query
        description: Which field to use when ordering the results.
        schema:
          type: string
      tags:
      - tissue_types
      security:
      - basicAuth: []
      - cookieAuth: []
      - jwtAuth: []
      responses:
        '200':
          content:
            application/json:
              schema:
                $ref: '#/components/schemas/PaginatedTissueTypeList'
          description: ''
    post:
      operationId: tissue_types_create
      description: |-
        This viewset provides dynamically generated
        filters by applying defined filters on generic
        queryset.
      tags:
      - tissue_types
      requestBody:
        content:
          application/json:
            schema:
              $ref: '#/components/schemas/TissueType'
        required: true
      security:
      - basicAuth: []
      - cookieAuth: []
      - jwtAuth: []
      responses:
        '201':
          content:
            application/json:
              schema:
                $ref: '#/components/schemas/TissueType'
          description: ''
  /tissue_types/{id}/:
    get:
      operationId: tissue_types_retrieve
      description: |-
        This viewset provides dynamically generated
        filters by applying defined filters on generic
        queryset.
      parameters:
      - in: path
        name: id
        schema:
          type: integer
        description: A unique integer value identifying this tissue type.
        required: true
      tags:
      - tissue_types
      security:
      - basicAuth: []
      - cookieAuth: []
      - jwtAuth: []
      responses:
        '200':
          content:
            application/json:
              schema:
                $ref: '#/components/schemas/TissueType'
          description: ''
    put:
      operationId: tissue_types_update
      description: |-
        This viewset provides dynamically generated
        filters by applying defined filters on generic
        queryset.
      parameters:
      - in: path
        name: id
        schema:
          type: integer
        description: A unique integer value identifying this tissue type.
        required: true
      tags:
      - tissue_types
      requestBody:
        content:
          application/json:
            schema:
              $ref: '#/components/schemas/TissueType'
        required: true
      security:
      - basicAuth: []
      - cookieAuth: []
      - jwtAuth: []
      responses:
        '200':
          content:
            application/json:
              schema:
                $ref: '#/components/schemas/TissueType'
          description: ''
    patch:
      operationId: tissue_types_partial_update
      description: |-
        This viewset provides dynamically generated
        filters by applying defined filters on generic
        queryset.
      parameters:
      - in: path
        name: id
        schema:
          type: integer
        description: A unique integer value identifying this tissue type.
        required: true
      tags:
      - tissue_types
      requestBody:
        content:
          application/json:
            schema:
              $ref: '#/components/schemas/PatchedTissueType'
      security:
      - basicAuth: []
      - cookieAuth: []
      - jwtAuth: []
      responses:
        '200':
          content:
            application/json:
              schema:
                $ref: '#/components/schemas/TissueType'
          description: ''
    delete:
      operationId: tissue_types_destroy
      description: |-
        This viewset provides dynamically generated
        filters by applying defined filters on generic
        queryset.
      parameters:
      - in: path
        name: id
        schema:
          type: integer
        description: A unique integer value identifying this tissue type.
        required: true
      tags:
      - tissue_types
      security:
      - basicAuth: []
      - cookieAuth: []
      - jwtAuth: []
      responses:
        '204':
          description: No response body
  /token:
    post:
      operationId: token_create
      description: |-
        Takes a set of user credentials and returns an access and refresh JSON web
        token pair to prove the authentication of those credentials.
      tags:
      - token
      requestBody:
        content:
          application/json:
            schema:
              $ref: '#/components/schemas/TokenObtainPair'
        required: true
      responses:
        '200':
          content:
            application/json:
              schema:
                $ref: '#/components/schemas/TokenObtainPair'
          description: ''
  /token/refresh/:
    post:
      operationId: token_refresh_create
      description: |-
        Takes a refresh type JSON web token and returns an access type JSON web
        token if the refresh token is valid.
      tags:
      - token
      requestBody:
        content:
          application/json:
            schema:
              $ref: '#/components/schemas/TokenRefresh'
        required: true
      responses:
        '200':
          content:
            application/json:
              schema:
                $ref: '#/components/schemas/TokenRefresh'
          description: ''
  /user/:
    post:
      operationId: user_create
      tags:
      - user
      security:
      - basicAuth: []
      - cookieAuth: []
      - jwtAuth: []
      responses:
        '200':
          description: No response body
  /users/:
    get:
      operationId: users_list
      parameters:
      - name: limit
        required: false
        in: query
        description: Number of results to return per page.
        schema:
          type: integer
      - name: offset
        required: false
        in: query
        description: The initial index from which to return the results.
        schema:
          type: integer
      tags:
      - users
      security:
      - basicAuth: []
      - cookieAuth: []
      - jwtAuth: []
      responses:
        '200':
          content:
            application/json:
              schema:
                $ref: '#/components/schemas/PaginatedUserList'
          description: ''
    post:
      operationId: users_create
      tags:
      - users
      requestBody:
        content:
          application/json:
            schema:
              $ref: '#/components/schemas/User'
        required: true
      security:
      - basicAuth: []
      - cookieAuth: []
      - jwtAuth: []
      responses:
        '201':
          content:
            application/json:
              schema:
                $ref: '#/components/schemas/User'
          description: ''
  /users/{id}/:
    get:
      operationId: users_retrieve
      parameters:
      - in: path
        name: id
        schema:
          type: integer
        description: A unique integer value identifying this user.
        required: true
      tags:
      - users
      security:
      - basicAuth: []
      - cookieAuth: []
      - jwtAuth: []
      responses:
        '200':
          content:
            application/json:
              schema:
                $ref: '#/components/schemas/User'
          description: ''
    put:
      operationId: users_update
      parameters:
      - in: path
        name: id
        schema:
          type: integer
        description: A unique integer value identifying this user.
        required: true
      tags:
      - users
      requestBody:
        content:
          application/json:
            schema:
              $ref: '#/components/schemas/User'
        required: true
      security:
      - basicAuth: []
      - cookieAuth: []
      - jwtAuth: []
      responses:
        '200':
          content:
            application/json:
              schema:
                $ref: '#/components/schemas/User'
          description: ''
    patch:
      operationId: users_partial_update
      parameters:
      - in: path
        name: id
        schema:
          type: integer
        description: A unique integer value identifying this user.
        required: true
      tags:
      - users
      requestBody:
        content:
          application/json:
            schema:
              $ref: '#/components/schemas/PatchedUser'
      security:
      - basicAuth: []
      - cookieAuth: []
      - jwtAuth: []
      responses:
        '200':
          content:
            application/json:
              schema:
                $ref: '#/components/schemas/User'
          description: ''
    delete:
      operationId: users_destroy
      parameters:
      - in: path
        name: id
        schema:
          type: integer
        description: A unique integer value identifying this user.
        required: true
      tags:
      - users
      security:
      - basicAuth: []
      - cookieAuth: []
      - jwtAuth: []
      responses:
        '204':
          description: No response body
components:
  schemas:
    Author:
      type: object
      properties:
        id:
          type: integer
          readOnly: true
        created:
          type: string
          format: date-time
          readOnly: true
        name:
          type: string
        email:
          type: string
          format: email
          maxLength: 254
      required:
      - created
      - email
      - id
      - name
    CellType:
      type: object
      properties:
        id:
          type: integer
          readOnly: true
        created:
          type: string
          format: date-time
          readOnly: true
        name:
          type: string
      required:
      - created
      - id
      - name
    ColumnTypeEnum:
      enum:
      - P
      - FC
      - PS
      - SW
      - PE
      - PP
      - PI
      type: string
    Comparison:
      type: object
      description: |-
        A ModelSerializer that takes additional arguments for
        "fields", "omit" and "expand" in order to
        control which fields are displayed, and whether to replace simple
        values with complex, nested serializations
      properties:
        id:
          type: integer
          readOnly: true
        created:
          type: string
          format: date-time
          readOnly: true
        name:
          type: string
        file:
          type: integer
          readOnly: true
      required:
      - created
      - file
      - id
      - name
    Curtain:
      type: object
      properties:
        id:
          type: integer
          readOnly: true
        created:
          type: string
          format: date-time
          readOnly: true
        link_id:
          type: string
      required:
      - created
      - id
      - link_id
    DifferentialAnalysisData:
      type: object
      description: |-
        A ModelSerializer that takes additional arguments for
        "fields", "omit" and "expand" in order to
        control which fields are displayed, and whether to replace simple
        values with complex, nested serializations
      properties:
        id:
          type: integer
          readOnly: true
        created:
          type: string
          format: date-time
          readOnly: true
        primary_id:
          type: string
        gene_names:
          $ref: '#/components/schemas/GeneNameMap'
        fold_change:
          type: number
          format: double
        significant:
          type: number
          format: double
        probability_score:
          type: number
          format: double
          nullable: true
        sequence_window:
          type: string
          nullable: true
        peptide_sequence:
          type: string
          nullable: true
        ptm_position:
          type: integer
          nullable: true
        ptm_position_in_peptide:
          type: integer
          nullable: true
        ptm_data:
          type: boolean
        comparison:
          type: integer
          readOnly: true
      required:
      - comparison
      - created
      - fold_change
      - gene_names
      - id
      - primary_id
      - significant
    DifferentialSampleColumn:
      type: object
      properties:
        url:
          type: string
          format: uri
          readOnly: true
        created:
          type: string
          format: date-time
          readOnly: true
        name:
          type: string
        column_type:
          $ref: '#/components/schemas/ColumnTypeEnum'
        comparison:
          type: string
          format: uri
          nullable: true
      required:
      - created
      - name
      - url
    Disease:
      type: object
      properties:
        id:
          type: integer
          readOnly: true
        created:
          type: string
          format: date-time
          readOnly: true
        name:
          type: string
      required:
      - created
      - id
      - name
    ExperimentType:
      type: object
      properties:
        id:
          type: integer
          readOnly: true
        created:
          type: string
          format: date-time
          readOnly: true
        name:
          type: string
      required:
      - created
      - id
      - name
    File:
      type: object
      description: |-
        A ModelSerializer that takes additional arguments for
        "fields", "omit" and "expand" in order to
        control which fields are displayed, and whether to replace simple
        values with complex, nested serializations
      properties:
        id:
          type: integer
          readOnly: true
        created:
          type: string
          format: date-time
          readOnly: true
        file:
          type: string
          format: uri
        file_type:
          $ref: '#/components/schemas/FileTypeEnum'
        comparisons:
          type: array
          items:
            $ref: '#/components/schemas/Comparison'
          readOnly: true
        raw_sample_columns:
          type: array
          items:
            $ref: '#/components/schemas/RawSampleColumn'
          readOnly: true
        project:
          type: integer
          nullable: true
      required:
      - comparisons
      - created
      - file
      - id
      - raw_sample_columns
    FileTypeEnum:
      enum:
      - DA
      - R
      - O
      type: string
    GeneNameMap:
      type: object
      properties:
        id:
          type: integer
          readOnly: true
        created:
          type: string
          format: date-time
          readOnly: true
        accession_id:
          type: string
        gene_names:
          type: string
        entry:
          type: string
      required:
      - accession_id
      - created
      - entry
      - gene_names
      - id
    Instrument:
      type: object
      properties:
        id:
          type: integer
          readOnly: true
        created:
          type: string
          format: date-time
          readOnly: true
        name:
          type: string
      required:
      - created
      - id
      - name
    Keyword:
      type: object
      properties:
        id:
          type: integer
          readOnly: true
        created:
          type: string
          format: date-time
          readOnly: true
        name:
          type: string
      required:
      - created
      - id
      - name
    LabGroup:
      type: object
      properties:
        id:
          type: integer
          readOnly: true
        created:
          type: string
          format: date-time
          readOnly: true
        name:
          type: string
      required:
      - created
      - id
      - name
    Organism:
      type: object
      description: |-
        A ModelSerializer that takes additional arguments for
        "fields", "omit" and "expand" in order to
        control which fields are displayed, and whether to replace simple
        values with complex, nested serializations
      properties:
        id:
          type: integer
          readOnly: true
        created:
          type: string
          format: date-time
          readOnly: true
        name:
          type: string
        project_count:
          type: string
          readOnly: true
      required:
      - created
      - id
      - name
      - project_count
    OrganismPart:
      type: object
      properties:
        id:
          type: integer
          readOnly: true
        created:
          type: string
          format: date-time
          readOnly: true
        name:
          type: string
      required:
      - created
      - id
      - name
    PaginatedAuthorList:
      type: object
      properties:
        count:
          type: integer
          example: 123
        next:
          type: string
          nullable: true
          format: uri
          example: http://api.example.org/accounts/?offset=400&limit=100
        previous:
          type: string
          nullable: true
          format: uri
          example: http://api.example.org/accounts/?offset=200&limit=100
        results:
          type: array
          items:
            $ref: '#/components/schemas/Author'
    PaginatedCellTypeList:
      type: object
      properties:
        count:
          type: integer
          example: 123
        next:
          type: string
          nullable: true
          format: uri
          example: http://api.example.org/accounts/?offset=400&limit=100
        previous:
          type: string
          nullable: true
          format: uri
          example: http://api.example.org/accounts/?offset=200&limit=100
        results:
          type: array
          items:
            $ref: '#/components/schemas/CellType'
    PaginatedComparisonList:
      type: object
      properties:
        count:
          type: integer
          example: 123
        next:
          type: string
          nullable: true
          format: uri
          example: http://api.example.org/accounts/?offset=400&limit=100
        previous:
          type: string
          nullable: true
          format: uri
          example: http://api.example.org/accounts/?offset=200&limit=100
        results:
          type: array
          items:
            $ref: '#/components/schemas/Comparison'
    PaginatedCurtainList:
      type: object
      properties:
        count:
          type: integer
          example: 123
        next:
          type: string
          nullable: true
          format: uri
          example: http://api.example.org/accounts/?offset=400&limit=100
        previous:
          type: string
          nullable: true
          format: uri
          example: http://api.example.org/accounts/?offset=200&limit=100
        results:
          type: array
          items:
            $ref: '#/components/schemas/Curtain'
    PaginatedDifferentialAnalysisDataList:
      type: object
      properties:
        count:
          type: integer
          example: 123
        next:
          type: string
          nullable: true
          format: uri
          example: http://api.example.org/accounts/?offset=400&limit=100
        previous:
          type: string
          nullable: true
          format: uri
          example: http://api.example.org/accounts/?offset=200&limit=100
        results:
          type: array
          items:
            $ref: '#/components/schemas/DifferentialAnalysisData'
    PaginatedDifferentialSampleColumnList:
      type: object
      properties:
        count:
          type: integer
          example: 123
        next:
          type: string
          nullable: true
          format: uri
          example: http://api.example.org/accounts/?offset=400&limit=100
        previous:
          type: string
          nullable: true
          format: uri
          example: http://api.example.org/accounts/?offset=200&limit=100
        results:
          type: array
          items:
            $ref: '#/components/schemas/DifferentialSampleColumn'
    PaginatedDiseaseList:
      type: object
      properties:
        count:
          type: integer
          example: 123
        next:
          type: string
          nullable: true
          format: uri
          example: http://api.example.org/accounts/?offset=400&limit=100
        previous:
          type: string
          nullable: true
          format: uri
          example: http://api.example.org/accounts/?offset=200&limit=100
        results:
          type: array
          items:
            $ref: '#/components/schemas/Disease'
    PaginatedExperimentTypeList:
      type: object
      properties:
        count:
          type: integer
          example: 123
        next:
          type: string
          nullable: true
          format: uri
          example: http://api.example.org/accounts/?offset=400&limit=100
        previous:
          type: string
          nullable: true
          format: uri
          example: http://api.example.org/accounts/?offset=200&limit=100
        results:
          type: array
          items:
            $ref: '#/components/schemas/ExperimentType'
    PaginatedFileList:
      type: object
      properties:
        count:
          type: integer
          example: 123
        next:
          type: string
          nullable: true
          format: uri
          example: http://api.example.org/accounts/?offset=400&limit=100
        previous:
          type: string
          nullable: true
          format: uri
          example: http://api.example.org/accounts/?offset=200&limit=100
        results:
          type: array
          items:
            $ref: '#/components/schemas/File'
    PaginatedGeneNameMapList:
      type: object
      properties:
        count:
          type: integer
          example: 123
        next:
          type: string
          nullable: true
          format: uri
          example: http://api.example.org/accounts/?offset=400&limit=100
        previous:
          type: string
          nullable: true
          format: uri
          example: http://api.example.org/accounts/?offset=200&limit=100
        results:
          type: array
          items:
            $ref: '#/components/schemas/GeneNameMap'
    PaginatedInstrumentList:
      type: object
      properties:
        count:
          type: integer
          example: 123
        next:
          type: string
          nullable: true
          format: uri
          example: http://api.example.org/accounts/?offset=400&limit=100
        previous:
          type: string
          nullable: true
          format: uri
          example: http://api.example.org/accounts/?offset=200&limit=100
        results:
          type: array
          items:
            $ref: '#/components/schemas/Instrument'
    PaginatedKeywordList:
      type: object
      properties:
        count:
          type: integer
          example: 123
        next:
          type: string
          nullable: true
          format: uri
          example: http://api.example.org/accounts/?offset=400&limit=100
        previous:
          type: string
          nullable: true
          format: uri
          example: http://api.example.org/accounts/?offset=200&limit=100
        results:
          type: array
          items:
            $ref: '#/components/schemas/Keyword'
    PaginatedLabGroupList:
      type: object
      properties:
        count:
          type: integer
          example: 123
        next:
          type: string
          nullable: true
          format: uri
          example: http://api.example.org/accounts/?offset=400&limit=100
        previous:
          type: string
          nullable: true
          format: uri
          example: http://api.example.org/accounts/?offset=200&limit=100
        results:
          type: array
          items:
            $ref: '#/components/schemas/LabGroup'
    PaginatedOrganismList:
      type: object
      properties:
        count:
          type: integer
          example: 123
        next:
          type: string
          nullable: true
          format: uri
          example: http://api.example.org/accounts/?offset=400&limit=100
        previous:
          type: string
          nullable: true
          format: uri
          example: http://api.example.org/accounts/?offset=200&limit=100
        results:
          type: array
          items:
            $ref: '#/components/schemas/Organism'
    PaginatedOrganismPartList:
      type: object
      properties:
        count:
          type: integer
          example: 123
        next:
          type: string
          nullable: true
          format: uri
          example: http://api.example.org/accounts/?offset=400&limit=100
        previous:
          type: string
          nullable: true
          format: uri
          example: http://api.example.org/accounts/?offset=200&limit=100
        results:
          type: array
          items:
            $ref: '#/components/schemas/OrganismPart'
    PaginatedProjectList:
      type: object
      properties:
        count:
          type: integer
          example: 123
        next:
          type: string
          nullable: true
          format: uri
          example: http://api.example.org/accounts/?offset=400&limit=100
        previous:
          type: string
          nullable: true
          format: uri
          example: http://api.example.org/accounts/?offset=200&limit=100
        results:
          type: array
          items:
            $ref: '#/components/schemas/Project'
    PaginatedQuantificationMethodList:
      type: object
      properties:
        count:
          type: integer
          example: 123
        next:
          type: string
          nullable: true
          format: uri
          example: http://api.example.org/accounts/?offset=400&limit=100
        previous:
          type: string
          nullable: true
          format: uri
          example: http://api.example.org/accounts/?offset=200&limit=100
        results:
          type: array
          items:
            $ref: '#/components/schemas/QuantificationMethod'
    PaginatedRawDataList:
      type: object
      properties:
        count:
          type: integer
          example: 123
        next:
          type: string
          nullable: true
          format: uri
          example: http://api.example.org/accounts/?offset=400&limit=100
        previous:
          type: string
          nullable: true
          format: uri
          example: http://api.example.org/accounts/?offset=200&limit=100
        results:
          type: array
          items:
            $ref: '#/components/schemas/RawData'
    PaginatedRawSampleColumnList:
      type: object
      properties:
        count:
          type: integer
          example: 123
        next:
          type: string
          nullable: true
          format: uri
          example: http://api.example.org/accounts/?offset=400&limit=100
        previous:
          type: string
          nullable: true
          format: uri
          example: http://api.example.org/accounts/?offset=200&limit=100
        results:
          type: array
          items:
            $ref: '#/components/schemas/RawSampleColumn'
    PaginatedTissueTypeList:
      type: object
      properties:
        count:
          type: integer
          example: 123
        next:
          type: string
          nullable: true
          format: uri
          example: http://api.example.org/accounts/?offset=400&limit=100
        previous:
          type: string
          nullable: true
          format: uri
          example: http://api.example.org/accounts/?offset=200&limit=100
        results:
          type: array
          items:
            $ref: '#/components/schemas/TissueType'
    PaginatedUserList:
      type: object
      properties:
        count:
          type: integer
          example: 123
        next:
          type: string
          nullable: true
          format: uri
          example: http://api.example.org/accounts/?offset=400&limit=100
        previous:
          type: string
          nullable: true
          format: uri
          example: http://api.example.org/accounts/?offset=200&limit=100
        results:
          type: array
          items:
            $ref: '#/components/schemas/User'
    PatchedAuthor:
      type: object
      properties:
        id:
          type: integer
          readOnly: true
        created:
          type: string
          format: date-time
          readOnly: true
        name:
          type: string
        email:
          type: string
          format: email
          maxLength: 254
    PatchedCellType:
      type: object
      properties:
        id:
          type: integer
          readOnly: true
        created:
          type: string
          format: date-time
          readOnly: true
        name:
          type: string
    PatchedComparison:
      type: object
      description: |-
        A ModelSerializer that takes additional arguments for
        "fields", "omit" and "expand" in order to
        control which fields are displayed, and whether to replace simple
        values with complex, nested serializations
      properties:
        id:
          type: integer
          readOnly: true
        created:
          type: string
          format: date-time
          readOnly: true
        name:
          type: string
        file:
          type: integer
          readOnly: true
    PatchedCurtain:
      type: object
      properties:
        id:
          type: integer
          readOnly: true
        created:
          type: string
          format: date-time
          readOnly: true
        link_id:
          type: string
    PatchedDifferentialAnalysisData:
      type: object
      description: |-
        A ModelSerializer that takes additional arguments for
        "fields", "omit" and "expand" in order to
        control which fields are displayed, and whether to replace simple
        values with complex, nested serializations
      properties:
        id:
          type: integer
          readOnly: true
        created:
          type: string
          format: date-time
          readOnly: true
        primary_id:
          type: string
        gene_names:
          $ref: '#/components/schemas/GeneNameMap'
        fold_change:
          type: number
          format: double
        significant:
          type: number
          format: double
        probability_score:
          type: number
          format: double
          nullable: true
        sequence_window:
          type: string
          nullable: true
        peptide_sequence:
          type: string
          nullable: true
        ptm_position:
          type: integer
          nullable: true
        ptm_position_in_peptide:
          type: integer
          nullable: true
        ptm_data:
          type: boolean
        comparison:
          type: integer
          readOnly: true
    PatchedDifferentialSampleColumn:
      type: object
      properties:
        url:
          type: string
          format: uri
          readOnly: true
        created:
          type: string
          format: date-time
          readOnly: true
        name:
          type: string
        column_type:
          $ref: '#/components/schemas/ColumnTypeEnum'
        comparison:
          type: string
          format: uri
          nullable: true
    PatchedDisease:
      type: object
      properties:
        id:
          type: integer
          readOnly: true
        created:
          type: string
          format: date-time
          readOnly: true
        name:
          type: string
    PatchedExperimentType:
      type: object
      properties:
        id:
          type: integer
          readOnly: true
        created:
          type: string
          format: date-time
          readOnly: true
        name:
          type: string
    PatchedFile:
      type: object
      description: |-
        A ModelSerializer that takes additional arguments for
        "fields", "omit" and "expand" in order to
        control which fields are displayed, and whether to replace simple
        values with complex, nested serializations
      properties:
        id:
          type: integer
          readOnly: true
        created:
          type: string
          format: date-time
          readOnly: true
        file:
          type: string
          format: uri
        file_type:
          $ref: '#/components/schemas/FileTypeEnum'
        comparisons:
          type: array
          items:
            $ref: '#/components/schemas/Comparison'
          readOnly: true
        raw_sample_columns:
          type: array
          items:
            $ref: '#/components/schemas/RawSampleColumn'
          readOnly: true
        project:
          type: integer
          nullable: true
    PatchedGeneNameMap:
      type: object
      properties:
        id:
          type: integer
          readOnly: true
        created:
          type: string
          format: date-time
          readOnly: true
        accession_id:
          type: string
        gene_names:
          type: string
        entry:
          type: string
    PatchedInstrument:
      type: object
      properties:
        id:
          type: integer
          readOnly: true
        created:
          type: string
          format: date-time
          readOnly: true
        name:
          type: string
    PatchedKeyword:
      type: object
      properties:
        id:
          type: integer
          readOnly: true
        created:
          type: string
          format: date-time
          readOnly: true
        name:
          type: string
    PatchedLabGroup:
      type: object
      properties:
        id:
          type: integer
          readOnly: true
        created:
          type: string
          format: date-time
          readOnly: true
        name:
          type: string
    PatchedOrganism:
      type: object
      description: |-
        A ModelSerializer that takes additional arguments for
        "fields", "omit" and "expand" in order to
        control which fields are displayed, and whether to replace simple
        values with complex, nested serializations
      properties:
        id:
          type: integer
          readOnly: true
        created:
          type: string
          format: date-time
          readOnly: true
        name:
          type: string
        project_count:
          type: string
          readOnly: true
    PatchedOrganismPart:
      type: object
      properties:
        id:
          type: integer
          readOnly: true
        created:
          type: string
          format: date-time
          readOnly: true
        name:
          type: string
    PatchedProject:
      type: object
      description: |-
        A ModelSerializer that takes additional arguments for
        "fields", "omit" and "expand" in order to
        control which fields are displayed, and whether to replace simple
        values with complex, nested serializations
      properties:
        id:
          type: integer
          readOnly: true
        title:
          type: string
        description:
          type: string
        sample_processing_protocol:
          type: string
        data_processing_protocol:
          type: string
        associated_authors:
          type: array
          items:
            $ref: '#/components/schemas/Author'
          readOnly: true
        first_authors:
          type: array
          items:
            $ref: '#/components/schemas/Author'
          readOnly: true
        database_version:
          type: string
        date:
          type: string
          format: date-time
        enable:
          type: boolean
        tissue_type:
          type: array
          items:
            $ref: '#/components/schemas/TissueType'
          readOnly: true
        quantification_method:
          type: array
          items:
            $ref: '#/components/schemas/QuantificationMethod'
          readOnly: true
        cell_type:
          type: array
          items:
            $ref: '#/components/schemas/CellType'
          readOnly: true
        disease:
          type: array
          items:
            $ref: '#/components/schemas/Disease'
          readOnly: true
        instrument:
          type: array
          items:
            $ref: '#/components/schemas/Instrument'
          readOnly: true
        keyword:
          type: array
          items:
            $ref: '#/components/schemas/Keyword'
          readOnly: true
        organism:
          type: array
          items:
            $ref: '#/components/schemas/Organism'
          readOnly: true
        organism_part:
          type: array
          items:
            $ref: '#/components/schemas/OrganismPart'
          readOnly: true
        curtain:
          type: array
          items:
            $ref: '#/components/schemas/Curtain'
          readOnly: true
        experiment_type:
          type: array
          items:
            $ref: '#/components/schemas/ExperimentType'
          readOnly: true
        files:
          type: array
          items:
            $ref: '#/components/schemas/File'
          readOnly: true
        ptm_data:
          type: boolean
        lab_group:
          type: array
          items:
            $ref: '#/components/schemas/LabGroup'
          readOnly: true
        project_type:
          $ref: '#/components/schemas/ProjectTypeEnum'
    PatchedQuantificationMethod:
      type: object
      properties:
        id:
          type: integer
          readOnly: true
        created:
          type: string
          format: date-time
          readOnly: true
        name:
          type: string
    PatchedRawData:
      type: object
      properties:
        id:
          type: integer
          readOnly: true
        created:
          type: string
          format: date-time
          readOnly: true
        primary_id:
          type: string
        value:
          type: number
          format: double
        raw_sample_column:
          $ref: '#/components/schemas/RawSampleColumn'
        gene_names:
          $ref: '#/components/schemas/GeneNameMap'
        file:
          type: integer
          nullable: true
    PatchedRawSampleColumn:
      type: object
      properties:
        id:
          type: integer
          readOnly: true
        created:
          type: string
          format: date-time
          readOnly: true
        name:
          type: string
        file:
          type: integer
          nullable: true
    PatchedTissueType:
      type: object
      properties:
        id:
          type: integer
          readOnly: true
        created:
          type: string
          format: date-time
          readOnly: true
        name:
          type: string
    PatchedUser:
      type: object
      properties:
        username:
          type: string
          description: Required. 150 characters or fewer. Letters, digits and @/./+/-/_
            only.
          pattern: ^[\w.@+-]+$
          maxLength: 150
        is_staff:
          type: boolean
          title: Staff status
          description: Designates whether the user can log into this admin site.
        is_authenticated:
          type: string
          readOnly: true
    Project:
      type: object
      description: |-
        A ModelSerializer that takes additional arguments for
        "fields", "omit" and "expand" in order to
        control which fields are displayed, and whether to replace simple
        values with complex, nested serializations
      properties:
        id:
          type: integer
          readOnly: true
        title:
          type: string
        description:
          type: string
        sample_processing_protocol:
          type: string
        data_processing_protocol:
          type: string
        associated_authors:
          type: array
          items:
            $ref: '#/components/schemas/Author'
          readOnly: true
        first_authors:
          type: array
          items:
            $ref: '#/components/schemas/Author'
          readOnly: true
        database_version:
          type: string
        date:
          type: string
          format: date-time
        enable:
          type: boolean
        tissue_type:
          type: array
          items:
            $ref: '#/components/schemas/TissueType'
          readOnly: true
        quantification_method:
          type: array
          items:
            $ref: '#/components/schemas/QuantificationMethod'
          readOnly: true
        cell_type:
          type: array
          items:
            $ref: '#/components/schemas/CellType'
          readOnly: true
        disease:
          type: array
          items:
            $ref: '#/components/schemas/Disease'
          readOnly: true
        instrument:
          type: array
          items:
            $ref: '#/components/schemas/Instrument'
          readOnly: true
        keyword:
          type: array
          items:
            $ref: '#/components/schemas/Keyword'
          readOnly: true
        organism:
          type: array
          items:
            $ref: '#/components/schemas/Organism'
          readOnly: true
        organism_part:
          type: array
          items:
            $ref: '#/components/schemas/OrganismPart'
          readOnly: true
        curtain:
          type: array
          items:
            $ref: '#/components/schemas/Curtain'
          readOnly: true
        experiment_type:
          type: array
          items:
            $ref: '#/components/schemas/ExperimentType'
          readOnly: true
        files:
          type: array
          items:
            $ref: '#/components/schemas/File'
          readOnly: true
        ptm_data:
          type: boolean
        lab_group:
          type: array
          items:
            $ref: '#/components/schemas/LabGroup'
          readOnly: true
        project_type:
          $ref: '#/components/schemas/ProjectTypeEnum'
      required:
      - associated_authors
      - cell_type
      - curtain
      - data_processing_protocol
      - database_version
      - description
      - disease
      - experiment_type
      - files
      - first_authors
      - id
      - instrument
      - keyword
      - lab_group
      - organism
      - organism_part
      - quantification_method
      - sample_processing_protocol
      - tissue_type
      - title
    ProjectTypeEnum:
      enum:
      - TP
      - PTM
      type: string
    QuantificationMethod:
      type: object
      properties:
        id:
          type: integer
          readOnly: true
        created:
          type: string
          format: date-time
          readOnly: true
        name:
          type: string
      required:
      - created
      - id
      - name
    RawData:
      type: object
      properties:
        id:
          type: integer
          readOnly: true
        created:
          type: string
          format: date-time
          readOnly: true
        primary_id:
          type: string
        value:
          type: number
          format: double
        raw_sample_column:
          $ref: '#/components/schemas/RawSampleColumn'
        gene_names:
          $ref: '#/components/schemas/GeneNameMap'
        file:
          type: integer
          nullable: true
      required:
      - created
      - gene_names
      - id
      - primary_id
      - raw_sample_column
      - value
    RawSampleColumn:
      type: object
      properties:
        id:
          type: integer
          readOnly: true
        created:
          type: string
          format: date-time
          readOnly: true
        name:
          type: string
        file:
          type: integer
          nullable: true
      required:
      - created
      - id
      - name
    TissueType:
      type: object
      properties:
        id:
          type: integer
          readOnly: true
        created:
          type: string
          format: date-time
          readOnly: true
        name:
          type: string
      required:
      - created
      - id
      - name
    TokenObtainPair:
      type: object
      properties:
        username:
          type: string
          writeOnly: true
        password:
          type: string
          writeOnly: true
        access:
          type: string
          readOnly: true
        refresh:
          type: string
          readOnly: true
      required:
      - access
      - password
      - refresh
      - username
    TokenRefresh:
      type: object
      properties:
        access:
          type: string
          readOnly: true
        refresh:
          type: string
          writeOnly: true
      required:
      - access
      - refresh
    User:
      type: object
      properties:
        username:
          type: string
          description: Required. 150 characters or fewer. Letters, digits and @/./+/-/_
            only.
          pattern: ^[\w.@+-]+$
          maxLength: 150
        is_staff:
          type: boolean
          title: Staff status
          description: Designates whether the user can log into this admin site.
        is_authenticated:
          type: string
          readOnly: true
      required:
      - is_authenticated
      - username
  securitySchemes:
    basicAuth:
      type: http
      scheme: basic
    cookieAuth:
      type: apiKey
      in: cookie
      name: sessionid
    jwtAuth:
      type: http
      scheme: bearer
      bearerFormat: JWT
