# Supplementary material for: CURTAIN—A unique web-based tool for exploration and sharing of MS-based proteomics data
Source: Proc Natl Acad Sci U S A. 2024 Feb 7;121(7):e2312676121. doi: 10.1073/pnas.2312676121 (PMC10873628; doi:10.1073/pnas.2312676121)
Supplement: Supplementary file 11 — Code S03 (ZIP) [file pnas.2312676121.sd10.zip › Alessi-Lab-celsusDjango-52f4c05/utils/migrateS3.py]

import os

import boto3
from botocore.exceptions import ClientError
from celsus.models import Curtain
s3 = boto3.resource(
    service_name='s3',
    aws_access_key_id=os.environ.get('AWS_ACCESS_KEY_ID', 'your-spaces-access-key-id'),
    aws_secret_access_key=os.environ.get('AWS_SECRET_ACCESS_KEY', 'your-spaces-secret-access-key'),
    endpoint_url=os.environ.get('AWS_S3_ENDPOINT_URL', 'your-spaces-endpoint-url'),
)
if __name__ == '__main__':

    allSessions = Curtain.objects.all()
    for session in allSessions:
        filename = session.file.name
        try:
            res = s3.Object(
                os.environ.get('AWS_STORAGE_BUCKET_NAME', 'your-spaces-bucket-name'),
                filename).get()
        except ClientError as e:
            if e.response['Error']['Code'] == 'NoSuchKey':
                with open(filename, 'rb') as data:
                    session.file.save(session.file.name.replace("media/files/curtain_upload"), data)
            else:
                raise
