# Supplementary material for: CURTAIN—A unique web-based tool for exploration and sharing of MS-based proteomics data
Source: Proc Natl Acad Sci U S A. 2024 Feb 7;121(7):e2312676121. doi: 10.1073/pnas.2312676121 (PMC10873628; doi:10.1073/pnas.2312676121)
Supplement: Supplementary file 12 — Code S04 (ZIP) [file pnas.2312676121.sd11.zip]

Archive with 28 entries (22 files):
- Alessi-Lab-curtain-web-api-561a3e1/
- Alessi-Lab-curtain-web-api-561a3e1/.gitattributes
- Alessi-Lab-curtain-web-api-561a3e1/.gitignore
- Alessi-Lab-curtain-web-api-561a3e1/README.md
- Alessi-Lab-curtain-web-api-561a3e1/build/
- Alessi-Lab-curtain-web-api-561a3e1/build/classes/
- Alessi-Lab-curtain-web-api-561a3e1/build/classes/curtain-api.d.ts
- Alessi-Lab-curtain-web-api-561a3e1/build/classes/curtain-api.js
- Alessi-Lab-curtain-web-api-561a3e1/build/classes/curtain-login.d.ts
- Alessi-Lab-curtain-web-api-561a3e1/build/classes/curtain-login.js
- Alessi-Lab-curtain-web-api-561a3e1/build/classes/curtain-user.d.ts
- Alessi-Lab-curtain-web-api-561a3e1/build/classes/curtain-user.js
- Alessi-Lab-curtain-web-api-561a3e1/build/index.d.ts
- Alessi-Lab-curtain-web-api-561a3e1/build/index.js
- Alessi-Lab-curtain-web-api-561a3e1/build/utilities.d.ts
- Alessi-Lab-curtain-web-api-561a3e1/build/utilities.js
- Alessi-Lab-curtain-web-api-561a3e1/package-lock.json
- Alessi-Lab-curtain-web-api-561a3e1/package.json
- Alessi-Lab-curtain-web-api-561a3e1/src/
- Alessi-Lab-curtain-web-api-561a3e1/src/classes/
- Alessi-Lab-curtain-web-api-561a3e1/src/classes/curtain-api.ts
- Alessi-Lab-curtain-web-api-561a3e1/src/classes/curtain-user.ts
- Alessi-Lab-curtain-web-api-561a3e1/src/index.ts
- Alessi-Lab-curtain-web-api-561a3e1/src/tests/
- Alessi-Lab-curtain-web-api-561a3e1/src/tests/curtain-login.spec.ts
- Alessi-Lab-curtain-web-api-561a3e1/src/tests/utilities.spec.ts
- Alessi-Lab-curtain-web-api-561a3e1/src/utilities.ts
- Alessi-Lab-curtain-web-api-561a3e1/tsconfig.json
