# Supplementary material for: CURTAIN—A unique web-based tool for exploration and sharing of MS-based proteomics data
Source: Proc Natl Acad Sci U S A. 2024 Feb 7;121(7):e2312676121. doi: 10.1073/pnas.2312676121 (PMC10873628; doi:10.1073/pnas.2312676121)
Supplement: Supplementary file 12 — Code S04 (ZIP) [file pnas.2312676121.sd11.zip › Alessi-Lab-curtain-web-api-561a3e1/build/index.d.ts]

import { CurtainWebAPI, replacer, reviver } from "./classes/curtain-api";
import { User } from "./classes/curtain-user";
import { getProteomicsData, getPrideData, getEBIAlpha, getInteractomeAtlas, getStringDBInteractions } from "./utilities";
export { CurtainWebAPI, User, getProteomicsData, getPrideData, getEBIAlpha, getInteractomeAtlas, getStringDBInteractions, replacer, reviver };
