# Supplementary material for: CURTAIN—A unique web-based tool for exploration and sharing of MS-based proteomics data
Source: Proc Natl Acad Sci U S A. 2024 Feb 7;121(7):e2312676121. doi: 10.1073/pnas.2312676121 (PMC10873628; doi:10.1073/pnas.2312676121)
Supplement: Supplementary file 12 — Code S04 (ZIP) [file pnas.2312676121.sd11.zip › Alessi-Lab-curtain-web-api-561a3e1/build/index.js]

"use strict";
Object.defineProperty(exports, "__esModule", { value: true });
exports.reviver = exports.replacer = exports.getStringDBInteractions = exports.getInteractomeAtlas = exports.getEBIAlpha = exports.getPrideData = exports.getProteomicsData = exports.User = exports.CurtainWebAPI = void 0;
const curtain_api_1 = require("./classes/curtain-api");
Object.defineProperty(exports, "CurtainWebAPI", { enumerable: true, get: function () { return curtain_api_1.CurtainWebAPI; } });
Object.defineProperty(exports, "replacer", { enumerable: true, get: function () { return curtain_api_1.replacer; } });
Object.defineProperty(exports, "reviver", { enumerable: true, get: function () { return curtain_api_1.reviver; } });
const curtain_user_1 = require("./classes/curtain-user");
Object.defineProperty(exports, "User", { enumerable: true, get: function () { return curtain_user_1.User; } });
const utilities_1 = require("./utilities");
Object.defineProperty(exports, "getProteomicsData", { enumerable: true, get: function () { return utilities_1.getProteomicsData; } });
Object.defineProperty(exports, "getPrideData", { enumerable: true, get: function () { return utilities_1.getPrideData; } });
Object.defineProperty(exports, "getEBIAlpha", { enumerable: true, get: function () { return utilities_1.getEBIAlpha; } });
Object.defineProperty(exports, "getInteractomeAtlas", { enumerable: true, get: function () { return utilities_1.getInteractomeAtlas; } });
Object.defineProperty(exports, "getStringDBInteractions", { enumerable: true, get: function () { return utilities_1.getStringDBInteractions; } });
