# Supplementary material for: CURTAIN—A unique web-based tool for exploration and sharing of MS-based proteomics data
Source: Proc Natl Acad Sci U S A. 2024 Feb 7;121(7):e2312676121. doi: 10.1073/pnas.2312676121 (PMC10873628; doi:10.1073/pnas.2312676121)
Supplement: Supplementary file 12 — Code S04 (ZIP) [file pnas.2312676121.sd11.zip › Alessi-Lab-curtain-web-api-561a3e1/build/utilities.d.ts]

export declare function getProteomicsData(acc: string, tissueType: string): Promise<import("axios").AxiosResponse<any, any>>;
export declare function getPrideData(acc: string): Promise<import("axios").AxiosResponse<any, any>>;
export declare function getEBIAlpha(id: string): Promise<import("axios").AxiosResponse<any, any>>;
export declare function getStringDBInteractions(genes: string[], organism: string, score?: number, networkType?: string): Promise<import("axios").AxiosResponse<any, any>>;
export declare function getInteractomeAtlas(genes: string[], filterParameter?: string): Promise<any>;
