# Supplementary material for: CURTAIN—A unique web-based tool for exploration and sharing of MS-based proteomics data
Source: Proc Natl Acad Sci U S A. 2024 Feb 7;121(7):e2312676121. doi: 10.1073/pnas.2312676121 (PMC10873628; doi:10.1073/pnas.2312676121)
Supplement: Supplementary file 12 — Code S04 (ZIP) [file pnas.2312676121.sd11.zip › Alessi-Lab-curtain-web-api-561a3e1/package-lock.json]

{
  "name": "curtain-api",
  "version": "1.0.0",
  "lockfileVersion": 3,
  "requires": true,
  "packages": {
    "": {
      "name": "curtain-api",
      "version": "1.0.0",
      "license": "MIT",
      "dependencies": {
        "axios": "^1.3.5",
        "pouchdb": "^8.0.1"
      },
      "devDependencies": {
        "@types/expect": "^24.3.0",
        "@types/mocha": "^10.0.1",
        "@types/node": "^18.15.11",
        "@types/pouchdb": "^6.4.0",
        "chai": "^4.3.7",
        "mocha": "^10.2.0",
        "ts-mocha": "^10.0.0",
        "tsx": "^3.12.6",
        "typescript": "^5.0.4"
      }
    },
    "node_modules/@babel/code-frame": {
      "version": "7.21.4",
      "resolved": "https://registry.npmjs.org/@babel/code-frame/-/code-frame-7.21.4.tgz",
      "integrity": "sha512-LYvhNKfwWSPpocw8GI7gpK2nq3HSDuEPC/uSYaALSJu9xjsalaaYFOq0Pwt5KmVqwEbZlDu81aLXwBOmD/Fv9g==",
      "dev": true,
      "dependencies": {
        "@babel/highlight": "^7.18.6"
      },
      "engines": {
        "node": ">=6.9.0"
      }
    },
    "node_modules/@babel/helper-validator-identifier": {
      "version": "7.19.1",
      "resolved": "https://registry.npmjs.org/@babel/helper-validator-identifier/-/helper-validator-identifier-7.19.1.tgz",
      "integrity": "sha512-awrNfaMtnHUr653GgGEs++LlAvW6w+DcPrOliSMXWCKo597CwL5Acf/wWdNkf/tfEQE3mjkeD1YOVZOUV/od1w==",
      "dev": true,
      "engines": {
        "node": ">=6.9.0"
      }
    },
    "node_modules/@babel/highlight": {
      "version": "7.18.6",
      "resolved": "https://registry.npmjs.org/@babel/highlight/-/highlight-7.18.6.tgz",
      "integrity": "sha512-u7stbOuYjaPezCuLj29hNW1v64M2Md2qupEKP1fHc7WdOA3DgLh37suiSrZYY7haUB7iBeQZ9P1uiRF359do3g==",
      "dev": true,
      "dependencies": {
        "@babel/helper-validator-identifier": "^7.18.6",
        "chalk": "^2.0.0",
        "js-tokens": "^4.0.0"
      },
      "engines": {
        "node": ">=6.9.0"
      }
    },
    "node_modules/@babel/highlight/node_modules/ansi-styles": {
      "version": "3.2.1",
      "resolved": "https://registry.npmjs.org/ansi-styles/-/ansi-styles-3.2.1.tgz",
      "integrity": "sha512-VT0ZI6kZRdTh8YyJw3SMbYm/u+NqfsAxEpWO0Pf9sq8/e94WxxOpPKx9FR1FlyCtOVDNOQ+8ntlqFxiRc+r5qA==",
      "dev": true,
      "dependencies": {
        "color-convert": "^1.9.0"
      },
      "engines": {
        "node": ">=4"
      }
    },
    "node_modules/@babel/highlight/node_modules/chalk": {
      "version": "2.4.2",
      "resolved": "https://registry.npmjs.org/chalk/-/chalk-2.4.2.tgz",
      "integrity": "sha512-Mti+f9lpJNcwF4tWV8/OrTTtF1gZi+f8FqlyAdouralcFWFQWF2+NgCHShjkCb+IFBLq9buZwE1xckQU4peSuQ==",
      "dev": true,
      "dependencies": {
        "ansi-styles": "^3.2.1",
        "escape-string-regexp": "^1.0.5",
        "supports-color": "^5.3.0"
      },
      "engines": {
        "node": ">=4"
      }
    },
    "node_modules/@babel/highlight/node_modules/color-convert": {
      "version": "1.9.3",
      "resolved": "https://registry.npmjs.org/color-convert/-/color-convert-1.9.3.tgz",
      "integrity": "sha512-QfAUtd+vFdAtFQcC8CCyYt1fYWxSqAiK2cSD6zDB8N3cpsEBAvRxp9zOGg6G/SHHJYAT88/az/IuDGALsNVbGg==",
      "dev": true,
      "dependencies": {
        "color-name": "1.1.3"
      }
    },
    "node_modules/@babel/highlight/node_modules/color-name": {
      "version": "1.1.3",
      "resolved": "https://registry.npmjs.org/color-name/-/color-name-1.1.3.tgz",
      "integrity": "sha512-72fSenhMw2HZMTVHeCA9KCmpEIbzWiQsjN+BHcBbS9vr1mtt+vJjPdksIBNUmKAW8TFUDPJK5SUU3QhE9NEXDw==",
      "dev": true
    },
    "node_modules/@babel/highlight/node_modules/escape-string-regexp": {
      "version": "1.0.5",
      "resolved": "https://registry.npmjs.org/escape-string-regexp/-/escape-string-regexp-1.0.5.tgz",
      "integrity": "sha512-vbRorB5FUQWvla16U8R/qgaFIya2qGzwDrNmCZuYKrbdSUMG6I1ZCGQRefkRVhuOkIGVne7BQ35DSfo1qvJqFg==",
      "dev": true,
      "engines": {
        "node": ">=0.8.0"
      }
    },
    "node_modules/@babel/highlight/node_modules/has-flag": {
      "version": "3.0.0",
      "resolved": "https://registry.npmjs.org/has-flag/-/has-flag-3.0.0.tgz",
      "integrity": "sha512-sKJf1+ceQBr4SMkvQnBDNDtf4TXpVhVGateu0t918bl30FnbE2m4vNLX+VWe/dpjlb+HugGYzW7uQXH98HPEYw==",
      "dev": true,
      "engines": {
        "node": ">=4"
      }
    },
    "node_modules/@babel/highlight/node_modules/supports-color": {
      "version": "5.5.0",
      "resolved": "https://registry.npmjs.org/supports-color/-/supports-color-5.5.0.tgz",
      "integrity": "sha512-QjVjwdXIt408MIiAqCX4oUKsgU2EqAGzs2Ppkm4aQYbjm+ZEWEcW4SfFNTr4uMNZma0ey4f5lgLrkB0aX0QMow==",
      "dev": true,
      "dependencies": {
        "has-flag": "^3.0.0"
      },
      "engines": {
        "node": ">=4"
      }
    },
    "node_modules/@esbuild-kit/cjs-loader": {
      "version": "2.4.2",
      "resolved": "https://registry.npmjs.org/@esbuild-kit/cjs-loader/-/cjs-loader-2.4.2.tgz",
      "integrity": "sha512-BDXFbYOJzT/NBEtp71cvsrGPwGAMGRB/349rwKuoxNSiKjPraNNnlK6MIIabViCjqZugu6j+xeMDlEkWdHHJSg==",
      "dev": true,
      "dependencies": {
        "@esbuild-kit/core-utils": "^3.0.0",
        "get-tsconfig": "^4.4.0"
      }
    },
    "node_modules/@esbuild-kit/core-utils": {
      "version": "3.1.0",
      "resolved": "https://registry.npmjs.org/@esbuild-kit/core-utils/-/core-utils-3.1.0.tgz",
      "integrity": "sha512-Uuk8RpCg/7fdHSceR1M6XbSZFSuMrxcePFuGgyvsBn+u339dk5OeL4jv2EojwTN2st/unJGsVm4qHWjWNmJ/tw==",
      "dev": true,
      "dependencies": {
        "esbuild": "~0.17.6",
        "source-map-support": "^0.5.21"
      }
    },
    "node_modules/@esbuild-kit/esm-loader": {
      "version": "2.5.5",
      "resolved": "https://registry.npmjs.org/@esbuild-kit/esm-loader/-/esm-loader-2.5.5.tgz",
      "integrity": "sha512-Qwfvj/qoPbClxCRNuac1Du01r9gvNOT+pMYtJDapfB1eoGN1YlJ1BixLyL9WVENRx5RXgNLdfYdx/CuswlGhMw==",
      "dev": true,
      "dependencies": {
        "@esbuild-kit/core-utils": "^3.0.0",
        "get-tsconfig": "^4.4.0"
      }
    },
    "node_modules/@esbuild/android-arm": {
      "version": "0.17.16",
      "resolved": "https://registry.npmjs.org/@esbuild/android-arm/-/android-arm-0.17.16.tgz",
      "integrity": "sha512-baLqRpLe4JnKrUXLJChoTN0iXZH7El/mu58GE3WIA6/H834k0XWvLRmGLG8y8arTRS9hJJibPnF0tiGhmWeZgw==",
      "cpu": [
        "arm"
      ],
      "dev": true,
      "optional": true,
      "os": [
        "android"
      ],
      "engines": {
        "node": ">=12"
      }
    },
    "node_modules/@esbuild/android-arm64": {
      "version": "0.17.16",
      "resolved": "https://registry.npmjs.org/@esbuild/android-arm64/-/android-arm64-0.17.16.tgz",
      "integrity": "sha512-QX48qmsEZW+gcHgTmAj+x21mwTz8MlYQBnzF6861cNdQGvj2jzzFjqH0EBabrIa/WVZ2CHolwMoqxVryqKt8+Q==",
      "cpu": [
        "arm64"
      ],
      "dev": true,
      "optional": true,
      "os": [
        "android"
      ],
      "engines": {
        "node": ">=12"
      }
    },
    "node_modules/@esbuild/android-x64": {
      "version": "0.17.16",
      "resolved": "https://registry.npmjs.org/@esbuild/android-x64/-/android-x64-0.17.16.tgz",
      "integrity": "sha512-G4wfHhrrz99XJgHnzFvB4UwwPxAWZaZBOFXh+JH1Duf1I4vIVfuYY9uVLpx4eiV2D/Jix8LJY+TAdZ3i40tDow==",
      "cpu": [
        "x64"
      ],
      "dev": true,
      "optional": true,
      "os": [
        "android"
      ],
      "engines": {
        "node": ">=12"
      }
    },
    "node_modules/@esbuild/darwin-arm64": {
      "version": "0.17.16",
      "resolved": "https://registry.npmjs.org/@esbuild/darwin-arm64/-/darwin-arm64-0.17.16.tgz",
      "integrity": "sha512-/Ofw8UXZxuzTLsNFmz1+lmarQI6ztMZ9XktvXedTbt3SNWDn0+ODTwxExLYQ/Hod91EZB4vZPQJLoqLF0jvEzA==",
      "cpu": [
        "arm64"
      ],
      "dev": true,
      "optional": true,
      "os": [
        "darwin"
      ],
      "engines": {
        "node": ">=12"
      }
    },
    "node_modules/@esbuild/darwin-x64": {
      "version": "0.17.16",
      "resolved": "https://registry.npmjs.org/@esbuild/darwin-x64/-/darwin-x64-0.17.16.tgz",
      "integrity": "sha512-SzBQtCV3Pdc9kyizh36Ol+dNVhkDyIrGb/JXZqFq8WL37LIyrXU0gUpADcNV311sCOhvY+f2ivMhb5Tuv8nMOQ==",
      "cpu": [
        "x64"
      ],
      "dev": true,
      "optional": true,
      "os": [
        "darwin"
      ],
      "engines": {
        "node": ">=12"
      }
    },
    "node_modules/@esbuild/freebsd-arm64": {
      "version": "0.17.16",
      "resolved": "https://registry.npmjs.org/@esbuild/freebsd-arm64/-/freebsd-arm64-0.17.16.tgz",
      "integrity": "sha512-ZqftdfS1UlLiH1DnS2u3It7l4Bc3AskKeu+paJSfk7RNOMrOxmeFDhLTMQqMxycP1C3oj8vgkAT6xfAuq7ZPRA==",
      "cpu": [
        "arm64"
      ],
      "dev": true,
      "optional": true,
      "os": [
        "freebsd"
      ],
      "engines": {
        "node": ">=12"
      }
    },
    "node_modules/@esbuild/freebsd-x64": {
      "version": "0.17.16",
      "resolved": "https://registry.npmjs.org/@esbuild/freebsd-x64/-/freebsd-x64-0.17.16.tgz",
      "integrity": "sha512-rHV6zNWW1tjgsu0dKQTX9L0ByiJHHLvQKrWtnz8r0YYJI27FU3Xu48gpK2IBj1uCSYhJ+pEk6Y0Um7U3rIvV8g==",
      "cpu": [
        "x64"
      ],
      "dev": true,
      "optional": true,
      "os": [
        "freebsd"
      ],
      "engines": {
        "node": ">=12"
      }
    },
    "node_modules/@esbuild/linux-arm": {
      "version": "0.17.16",
      "resolved": "https://registry.npmjs.org/@esbuild/linux-arm/-/linux-arm-0.17.16.tgz",
      "integrity": "sha512-n4O8oVxbn7nl4+m+ISb0a68/lcJClIbaGAoXwqeubj/D1/oMMuaAXmJVfFlRjJLu/ZvHkxoiFJnmbfp4n8cdSw==",
      "cpu": [
        "arm"
      ],
      "dev": true,
      "optional": true,
      "os": [
        "linux"
      ],
      "engines": {
        "node": ">=12"
      }
    },
    "node_modules/@esbuild/linux-arm64": {
      "version": "0.17.16",
      "resolved": "https://registry.npmjs.org/@esbuild/linux-arm64/-/linux-arm64-0.17.16.tgz",
      "integrity": "sha512-8yoZhGkU6aHu38WpaM4HrRLTFc7/VVD9Q2SvPcmIQIipQt2I/GMTZNdEHXoypbbGao5kggLcxg0iBKjo0SQYKA==",
      "cpu": [
        "arm64"
      ],
      "dev": true,
      "optional": true,
      "os": [
        "linux"
      ],
      "engines": {
        "node": ">=12"
      }
    },
    "node_modules/@esbuild/linux-ia32": {
      "version": "0.17.16",
      "resolved": "https://registry.npmjs.org/@esbuild/linux-ia32/-/linux-ia32-0.17.16.tgz",
      "integrity": "sha512-9ZBjlkdaVYxPNO8a7OmzDbOH9FMQ1a58j7Xb21UfRU29KcEEU3VTHk+Cvrft/BNv0gpWJMiiZ/f4w0TqSP0gLA==",
      "cpu": [
        "ia32"
      ],
      "dev": true,
      "optional": true,
      "os": [
        "linux"
      ],
      "engines": {
        "node": ">=12"
      }
    },
    "node_modules/@esbuild/linux-loong64": {
      "version": "0.17.16",
      "resolved": "https://registry.npmjs.org/@esbuild/linux-loong64/-/linux-loong64-0.17.16.tgz",
      "integrity": "sha512-TIZTRojVBBzdgChY3UOG7BlPhqJz08AL7jdgeeu+kiObWMFzGnQD7BgBBkWRwOtKR1i2TNlO7YK6m4zxVjjPRQ==",
      "cpu": [
        "loong64"
      ],
      "dev": true,
      "optional": true,
      "os": [
        "linux"
      ],
      "engines": {
        "node": ">=12"
      }
    },
    "node_modules/@esbuild/linux-mips64el": {
      "version": "0.17.16",
      "resolved": "https://registry.npmjs.org/@esbuild/linux-mips64el/-/linux-mips64el-0.17.16.tgz",
      "integrity": "sha512-UPeRuFKCCJYpBbIdczKyHLAIU31GEm0dZl1eMrdYeXDH+SJZh/i+2cAmD3A1Wip9pIc5Sc6Kc5cFUrPXtR0XHA==",
      "cpu": [
        "mips64el"
      ],
      "dev": true,
      "optional": true,
      "os": [
        "linux"
      ],
      "engines": {
        "node": ">=12"
      }
    },
    "node_modules/@esbuild/linux-ppc64": {
      "version": "0.17.16",
      "resolved": "https://registry.npmjs.org/@esbuild/linux-ppc64/-/linux-ppc64-0.17.16.tgz",
      "integrity": "sha512-io6yShgIEgVUhExJejJ21xvO5QtrbiSeI7vYUnr7l+v/O9t6IowyhdiYnyivX2X5ysOVHAuyHW+Wyi7DNhdw6Q==",
      "cpu": [
        "ppc64"
      ],
      "dev": true,
      "optional": true,
      "os": [
        "linux"
      ],
      "engines": {
        "node": ">=12"
      }
    },
    "node_modules/@esbuild/linux-riscv64": {
      "version": "0.17.16",
      "resolved": "https://registry.npmjs.org/@esbuild/linux-riscv64/-/linux-riscv64-0.17.16.tgz",
      "integrity": "sha512-WhlGeAHNbSdG/I2gqX2RK2gfgSNwyJuCiFHMc8s3GNEMMHUI109+VMBfhVqRb0ZGzEeRiibi8dItR3ws3Lk+cA==",
      "cpu": [
        "riscv64"
      ],
      "dev": true,
      "optional": true,
      "os": [
        "linux"
      ],
      "engines": {
        "node": ">=12"
      }
    },
    "node_modules/@esbuild/linux-s390x": {
      "version": "0.17.16",
      "resolved": "https://registry.npmjs.org/@esbuild/linux-s390x/-/linux-s390x-0.17.16.tgz",
      "integrity": "sha512-gHRReYsJtViir63bXKoFaQ4pgTyah4ruiMRQ6im9YZuv+gp3UFJkNTY4sFA73YDynmXZA6hi45en4BGhNOJUsw==",
      "cpu": [
        "s390x"
      ],
      "dev": true,
      "optional": true,
      "os": [
        "linux"
      ],
      "engines": {
        "node": ">=12"
      }
    },
    "node_modules/@esbuild/linux-x64": {
      "version": "0.17.16",
      "resolved": "https://registry.npmjs.org/@esbuild/linux-x64/-/linux-x64-0.17.16.tgz",
      "integrity": "sha512-mfiiBkxEbUHvi+v0P+TS7UnA9TeGXR48aK4XHkTj0ZwOijxexgMF01UDFaBX7Q6CQsB0d+MFNv9IiXbIHTNd4g==",
      "cpu": [
        "x64"
      ],
      "dev": true,
      "optional": true,
      "os": [
        "linux"
      ],
      "engines": {
        "node": ">=12"
      }
    },
    "node_modules/@esbuild/netbsd-x64": {
      "version": "0.17.16",
      "resolved": "https://registry.npmjs.org/@esbuild/netbsd-x64/-/netbsd-x64-0.17.16.tgz",
      "integrity": "sha512-n8zK1YRDGLRZfVcswcDMDM0j2xKYLNXqei217a4GyBxHIuPMGrrVuJ+Ijfpr0Kufcm7C1k/qaIrGy6eG7wvgmA==",
      "cpu": [
        "x64"
      ],
      "dev": true,
      "optional": true,
      "os": [
        "netbsd"
      ],
      "engines": {
        "node": ">=12"
      }
    },
    "node_modules/@esbuild/openbsd-x64": {
      "version": "0.17.16",
      "resolved": "https://registry.npmjs.org/@esbuild/openbsd-x64/-/openbsd-x64-0.17.16.tgz",
      "integrity": "sha512-lEEfkfsUbo0xC47eSTBqsItXDSzwzwhKUSsVaVjVji07t8+6KA5INp2rN890dHZeueXJAI8q0tEIfbwVRYf6Ew==",
      "cpu": [
        "x64"
      ],
      "dev": true,
      "optional": true,
      "os": [
        "openbsd"
      ],
      "engines": {
        "node": ">=12"
      }
    },
    "node_modules/@esbuild/sunos-x64": {
      "version": "0.17.16",
      "resolved": "https://registry.npmjs.org/@esbuild/sunos-x64/-/sunos-x64-0.17.16.tgz",
      "integrity": "sha512-jlRjsuvG1fgGwnE8Afs7xYDnGz0dBgTNZfgCK6TlvPH3Z13/P5pi6I57vyLE8qZYLrGVtwcm9UbUx1/mZ8Ukag==",
      "cpu": [
        "x64"
      ],
      "dev": true,
      "optional": true,
      "os": [
        "sunos"
      ],
      "engines": {
        "node": ">=12"
      }
    },
    "node_modules/@esbuild/win32-arm64": {
      "version": "0.17.16",
      "resolved": "https://registry.npmjs.org/@esbuild/win32-arm64/-/win32-arm64-0.17.16.tgz",
      "integrity": "sha512-TzoU2qwVe2boOHl/3KNBUv2PNUc38U0TNnzqOAcgPiD/EZxT2s736xfC2dYQbszAwo4MKzzwBV0iHjhfjxMimg==",
      "cpu": [
        "arm64"
      ],
      "dev": true,
      "optional": true,
      "os": [
        "win32"
      ],
      "engines": {
        "node": ">=12"
      }
    },
    "node_modules/@esbuild/win32-ia32": {
      "version": "0.17.16",
      "resolved": "https://registry.npmjs.org/@esbuild/win32-ia32/-/win32-ia32-0.17.16.tgz",
      "integrity": "sha512-B8b7W+oo2yb/3xmwk9Vc99hC9bNolvqjaTZYEfMQhzdpBsjTvZBlXQ/teUE55Ww6sg//wlcDjOaqldOKyigWdA==",
      "cpu": [
        "ia32"
      ],
      "dev": true,
      "optional": true,
      "os": [
        "win32"
      ],
      "engines": {
        "node": ">=12"
      }
    },
    "node_modules/@esbuild/win32-x64": {
      "version": "0.17.16",
      "resolved": "https://registry.npmjs.org/@esbuild/win32-x64/-/win32-x64-0.17.16.tgz",
      "integrity": "sha512-xJ7OH/nanouJO9pf03YsL9NAFQBHd8AqfrQd7Pf5laGyyTt/gToul6QYOA/i5i/q8y9iaM5DQFNTgpi995VkOg==",
      "cpu": [
        "x64"
      ],
      "dev": true,
      "optional": true,
      "os": [
        "win32"
      ],
      "engines": {
        "node": ">=12"
      }
    },
    "node_modules/@jest/expect-utils": {
      "version": "29.5.0",
      "resolved": "https://registry.npmjs.org/@jest/expect-utils/-/expect-utils-29.5.0.tgz",
      "integrity": "sha512-fmKzsidoXQT2KwnrwE0SQq3uj8Z763vzR8LnLBwC2qYWEFpjX8daRsk6rHUM1QvNlEW/UJXNXm59ztmJJWs2Mg==",
      "dev": true,
      "dependencies": {
        "jest-get-type": "^29.4.3"
      },
      "engines": {
        "node": "^14.15.0 || ^16.10.0 || >=18.0.0"
      }
    },
    "node_modules/@jest/schemas": {
      "version": "29.4.3",
      "resolved": "https://registry.npmjs.org/@jest/schemas/-/schemas-29.4.3.tgz",
      "integrity": "sha512-VLYKXQmtmuEz6IxJsrZwzG9NvtkQsWNnWMsKxqWNu3+CnfzJQhp0WDDKWLVV9hLKr0l3SLLFRqcYHjhtyuDVxg==",
      "dev": true,
      "dependencies": {
        "@sinclair/typebox": "^0.25.16"
      },
      "engines": {
        "node": "^14.15.0 || ^16.10.0 || >=18.0.0"
      }
    },
    "node_modules/@jest/types": {
      "version": "29.5.0",
      "resolved": "https://registry.npmjs.org/@jest/types/-/types-29.5.0.tgz",
      "integrity": "sha512-qbu7kN6czmVRc3xWFQcAN03RAUamgppVUdXrvl1Wr3jlNF93o9mJbGcDWrwGB6ht44u7efB1qCFgVQmca24Uog==",
      "dev": true,
      "dependencies": {
        "@jest/schemas": "^29.4.3",
        "@types/istanbul-lib-coverage": "^2.0.0",
        "@types/istanbul-reports": "^3.0.0",
        "@types/node": "*",
        "@types/yargs": "^17.0.8",
        "chalk": "^4.0.0"
      },
      "engines": {
        "node": "^14.15.0 || ^16.10.0 || >=18.0.0"
      }
    },
    "node_modules/@sinclair/typebox": {
      "version": "0.25.24",
      "resolved": "https://registry.npmjs.org/@sinclair/typebox/-/typebox-0.25.24.tgz",
      "integrity": "sha512-XJfwUVUKDHF5ugKwIcxEgc9k8b7HbznCp6eUfWgu710hMPNIO4aw4/zB5RogDQz8nd6gyCDpU9O/m6qYEWY6yQ==",
      "dev": true
    },
    "node_modules/@types/debug": {
      "version": "4.1.7",
      "resolved": "https://registry.npmjs.org/@types/debug/-/debug-4.1.7.tgz",
      "integrity": "sha512-9AonUzyTjXXhEOa0DnqpzZi6VHlqKMswga9EXjpXnnqxwLtdvPPtlO8evrI5D9S6asFRCQ6v+wpiUKbw+vKqyg==",
      "dev": true,
      "dependencies": {
        "@types/ms": "*"
      }
    },
    "node_modules/@types/expect": {
      "version": "24.3.0",
      "resolved": "https://registry.npmjs.org/@types/expect/-/expect-24.3.0.tgz",
      "integrity": "sha512-aq5Z+YFBz5o2b6Sp1jigx5nsmoZMK5Ceurjwy6PZmRv7dEi1jLtkARfvB1ME+OXJUG+7TZUDcv3WoCr/aor6dQ==",
      "deprecated": "This is a stub types definition. expect provides its own type definitions, so you do not need this installed.",
      "dev": true,
      "dependencies": {
        "expect": "*"
      }
    },
    "node_modules/@types/istanbul-lib-coverage": {
      "version": "2.0.4",
      "resolved": "https://registry.npmjs.org/@types/istanbul-lib-coverage/-/istanbul-lib-coverage-2.0.4.tgz",
      "integrity": "sha512-z/QT1XN4K4KYuslS23k62yDIDLwLFkzxOuMplDtObz0+y7VqJCaO2o+SPwHCvLFZh7xazvvoor2tA/hPz9ee7g==",
      "dev": true
    },
    "node_modules/@types/istanbul-lib-report": {
      "version": "3.0.0",
      "resolved": "https://registry.npmjs.org/@types/istanbul-lib-report/-/istanbul-lib-report-3.0.0.tgz",
      "integrity": "sha512-plGgXAPfVKFoYfa9NpYDAkseG+g6Jr294RqeqcqDixSbU34MZVJRi/P+7Y8GDpzkEwLaGZZOpKIEmeVZNtKsrg==",
      "dev": true,
      "dependencies": {
        "@types/istanbul-lib-coverage": "*"
      }
    },
    "node_modules/@types/istanbul-reports": {
      "version": "3.0.1",
      "resolved": "https://registry.npmjs.org/@types/istanbul-reports/-/istanbul-reports-3.0.1.tgz",
      "integrity": "sha512-c3mAZEuK0lvBp8tmuL74XRKn1+y2dcwOUpH7x4WrF6gk1GIgiluDRgMYQtw2OFcBvAJWlt6ASU3tSqxp0Uu0Aw==",
      "dev": true,
      "dependencies": {
        "@types/istanbul-lib-report": "*"
      }
    },
    "node_modules/@types/json5": {
      "version": "0.0.29",
      "resolved": "https://registry.npmjs.org/@types/json5/-/json5-0.0.29.tgz",
      "integrity": "sha512-dRLjCWHYg4oaA77cxO64oO+7JwCwnIzkZPdrrC71jQmQtlhM556pwKo5bUzqvZndkVbeFLIIi+9TC40JNF5hNQ==",
      "dev": true,
      "optional": true
    },
    "node_modules/@types/mocha": {
      "version": "10.0.1",
      "resolved": "https://registry.npmjs.org/@types/mocha/-/mocha-10.0.1.tgz",
      "integrity": "sha512-/fvYntiO1GeICvqbQ3doGDIP97vWmvFt83GKguJ6prmQM2iXZfFcq6YE8KteFyRtX2/h5Hf91BYvPodJKFYv5Q==",
      "dev": true
    },
    "node_modules/@types/ms": {
      "version": "0.7.31",
      "resolved": "https://registry.npmjs.org/@types/ms/-/ms-0.7.31.tgz",
      "integrity": "sha512-iiUgKzV9AuaEkZqkOLDIvlQiL6ltuZd9tGcW3gwpnX8JbuiuhFlEGmmFXEXkN50Cvq7Os88IY2v0dkDqXYWVgA==",
      "dev": true
    },
    "node_modules/@types/node": {
      "version": "18.15.11",
      "resolved": "https://registry.npmjs.org/@types/node/-/node-18.15.11.tgz",
      "integrity": "sha512-E5Kwq2n4SbMzQOn6wnmBjuK9ouqlURrcZDVfbo9ftDDTFt3nk7ZKK4GMOzoYgnpQJKcxwQw+lGaBvvlMo0qN/Q==",
      "dev": true
    },
    "node_modules/@types/pouchdb": {
      "version": "6.4.0",
      "resolved": "https://registry.npmjs.org/@types/pouchdb/-/pouchdb-6.4.0.tgz",
      "integrity": "sha512-eGCpX+NXhd5VLJuJMzwe3L79fa9+IDTrAG3CPaf4s/31PD56hOrhDJTSmRELSXuiqXr6+OHzzP0PldSaWsFt7w==",
      "dev": true,
      "dependencies": {
        "@types/pouchdb-adapter-cordova-sqlite": "*",
        "@types/pouchdb-adapter-fruitdown": "*",
        "@types/pouchdb-adapter-http": "*",
        "@types/pouchdb-adapter-idb": "*",
        "@types/pouchdb-adapter-leveldb": "*",
        "@types/pouchdb-adapter-localstorage": "*",
        "@types/pouchdb-adapter-memory": "*",
        "@types/pouchdb-adapter-node-websql": "*",
        "@types/pouchdb-adapter-websql": "*",
        "@types/pouchdb-browser": "*",
        "@types/pouchdb-core": "*",
        "@types/pouchdb-http": "*",
        "@types/pouchdb-mapreduce": "*",
        "@types/pouchdb-node": "*",
        "@types/pouchdb-replication": "*"
      }
    },
    "node_modules/@types/pouchdb-adapter-cordova-sqlite": {
      "version": "1.0.1",
      "resolved": "https://registry.npmjs.org/@types/pouchdb-adapter-cordova-sqlite/-/pouchdb-adapter-cordova-sqlite-1.0.1.tgz",
      "integrity": "sha512-nqlXpW1ho3KBg1mUQvZgH2755y3z/rw4UA7ZJCPMRTHofxGMY8izRVw5rHBL4/7P615or0J2udpRYxgkT3D02g==",
      "dev": true,
      "dependencies": {
        "@types/pouchdb-core": "*"
      }
    },
    "node_modules/@types/pouchdb-adapter-fruitdown": {
      "version": "6.1.3",
      "resolved": "https://registry.npmjs.org/@types/pouchdb-adapter-fruitdown/-/pouchdb-adapter-fruitdown-6.1.3.tgz",
      "integrity": "sha512-Wz1Z1JLOW1hgmFQjqnSkmyyfH7by/iWb4abKn684WMvQfmxx6BxKJpJ4+eulkVPQzzgMMSgU1MpnQOm9FgRkbw==",
      "dev": true,
      "dependencies": {
        "@types/pouchdb-core": "*"
      }
    },
    "node_modules/@types/pouchdb-adapter-http": {
      "version": "6.1.3",
      "resolved": "https://registry.npmjs.org/@types/pouchdb-adapter-http/-/pouchdb-adapter-http-6.1.3.tgz",
      "integrity": "sha512-9Z4TLbF/KJWy/D2sWRPBA+RNU0odQimfdvlDX+EY7rGcd3aVoH8qjD/X0Xcd/0dfBH5pKrNIMFFQgW/TylRCmA==",
      "dev": true,
      "dependencies": {
        "@types/pouchdb-core": "*"
      }
    },
    "node_modules/@types/pouchdb-adapter-idb": {
      "version": "6.1.4",
      "resolved": "https://registry.npmjs.org/@types/pouchdb-adapter-idb/-/pouchdb-adapter-idb-6.1.4.tgz",
      "integrity": "sha512-KIAXbkF4uYUz0ZwfNEFLtEkK44mEWopAsD76UhucH92XnJloBysav+TjI4FFfYQyTjoW3S1s6V+Z14CUJZ0F6w==",
      "dev": true,
      "dependencies": {
        "@types/pouchdb-core": "*"
      }
    },
    "node_modules/@types/pouchdb-adapter-leveldb": {
      "version": "6.1.3",
      "resolved": "https://registry.npmjs.org/@types/pouchdb-adapter-leveldb/-/pouchdb-adapter-leveldb-6.1.3.tgz",
      "integrity": "sha512-ex8NFqQGFwEpFi7AaZ5YofmuemfZNsL3nTFZBUCAKYMBkazQij1pe2ILLStSvJr0XS0qxgXjCEW19T5Wqiiskg==",
      "dev": true,
      "dependencies": {
        "@types/pouchdb-core": "*"
      }
    },
    "node_modules/@types/pouchdb-adapter-localstorage": {
      "version": "6.1.3",
      "resolved": "https://registry.npmjs.org/@types/pouchdb-adapter-localstorage/-/pouchdb-adapter-localstorage-6.1.3.tgz",
      "integrity": "sha512-oor040tye1KKiGLWYtIy7rRT7C2yoyX3Tf6elEJRpjOA7Ja/H8lKc4LaSh9ATbptIcES6MRqZDxtp7ly9hsW3Q==",
      "dev": true,
      "dependencies": {
        "@types/pouchdb-core": "*"
      }
    },
    "node_modules/@types/pouchdb-adapter-memory": {
      "version": "6.1.3",
      "resolved": "https://registry.npmjs.org/@types/pouchdb-adapter-memory/-/pouchdb-adapter-memory-6.1.3.tgz",
      "integrity": "sha512-gVbsIMzDzgZYThFVT4eVNsmuZwVm/4jDxP1sjlgc3qtDIxbtBhGgyNfcskwwz9Zu5Lv1avkDsIWvcxQhnvRlHg==",
      "dev": true,
      "dependencies": {
        "@types/pouchdb-core": "*"
      }
    },
    "node_modules/@types/pouchdb-adapter-node-websql": {
      "version": "6.1.3",
      "resolved": "https://registry.npmjs.org/@types/pouchdb-adapter-node-websql/-/pouchdb-adapter-node-websql-6.1.3.tgz",
      "integrity": "sha512-F/P+os6Jsa7CgHtH64+Z0HfwIcj0hIRB5z8gNhF7L7dxPWoAfkopK5H2gydrP3sQrlGyN4WInF+UJW/Zu1+FKg==",
      "dev": true,
      "dependencies": {
        "@types/pouchdb-adapter-websql": "*",
        "@types/pouchdb-core": "*"
      }
    },
    "node_modules/@types/pouchdb-adapter-websql": {
      "version": "6.1.4",
      "resolved": "https://registry.npmjs.org/@types/pouchdb-adapter-websql/-/pouchdb-adapter-websql-6.1.4.tgz",
      "integrity": "sha512-zMJQCtXC40hBsIDRn0GhmpeGMK0f9l/OGWfLguvczROzxxcOD7REI+e6SEmX7gJKw5JuMvlfuHzkQwjmvSJbtg==",
      "dev": true,
      "dependencies": {
        "@types/pouchdb-core": "*"
      }
    },
    "node_modules/@types/pouchdb-browser": {
      "version": "6.1.3",
      "resolved": "https://registry.npmjs.org/@types/pouchdb-browser/-/pouchdb-browser-6.1.3.tgz",
      "integrity": "sha512-EdYowrWxW9SWBMX/rux2eq7dbHi5Zeyzz+FF/IAsgQKnUxgeCO5VO2j4zTzos0SDyJvAQU+EYRc11r7xGn5tvA==",
      "dev": true,
      "dependencies": {
        "@types/pouchdb-adapter-http": "*",
        "@types/pouchdb-adapter-idb": "*",
        "@types/pouchdb-adapter-websql": "*",
        "@types/pouchdb-core": "*",
        "@types/pouchdb-mapreduce": "*",
        "@types/pouchdb-replication": "*"
      }
    },
    "node_modules/@types/pouchdb-core": {
      "version": "7.0.11",
      "resolved": "https://registry.npmjs.org/@types/pouchdb-core/-/pouchdb-core-7.0.11.tgz",
      "integrity": "sha512-KTKj0Taf8pLTj8eW3qBtCd1Fh+/yhEyVo6/1czTN46MnseobdmnqgXtzaKgHMbuLouh+SHK1vM++aMPaG1qTTA==",
      "dev": true,
      "dependencies": {
        "@types/debug": "*",
        "@types/pouchdb-find": "*"
      }
    },
    "node_modules/@types/pouchdb-find": {
      "version": "7.3.0",
      "resolved": "https://registry.npmjs.org/@types/pouchdb-find/-/pouchdb-find-7.3.0.tgz",
      "integrity": "sha512-sFPli5tBjGX9UfXioik1jUzPdcN84eV82n0lmEFuoPepWqkLjQcyri0eOa++HYOaNPyMDhKFBqEALEZivK2dRg==",
      "dev": true,
      "dependencies": {
        "@types/pouchdb-core": "*"
      }
    },
    "node_modules/@types/pouchdb-http": {
      "version": "6.1.3",
      "resolved": "https://registry.npmjs.org/@types/pouchdb-http/-/pouchdb-http-6.1.3.tgz",
      "integrity": "sha512-0e9E5SqNOyPl/3FnEIbENssB4FlJsNYuOy131nxrZk36S+y1R/6qO7ZVRypWpGTqBWSuVd7gCsq2UDwO/285+w==",
      "dev": true,
      "dependencies": {
        "@types/pouchdb-adapter-http": "*",
        "@types/pouchdb-core": "*"
      }
    },
    "node_modules/@types/pouchdb-mapreduce": {
      "version": "6.1.7",
      "resolved": "https://registry.npmjs.org/@types/pouchdb-mapreduce/-/pouchdb-mapreduce-6.1.7.tgz",
      "integrity": "sha512-WzBwm7tmO9QhfRzVaWT4v6JQSS/fG2OoUDrWrhX87rPe2Pn6laPvdK5li6myNRxCoI/l5e8Jd+oYBAFnaiFucA==",
      "dev": true,
      "dependencies": {
        "@types/pouchdb-core": "*"
      }
    },
    "node_modules/@types/pouchdb-node": {
      "version": "6.1.4",
      "resolved": "https://registry.npmjs.org/@types/pouchdb-node/-/pouchdb-node-6.1.4.tgz",
      "integrity": "sha512-wnTCH8X1JOPpNOfVhz8HW0AvmdHh6pt40MuRj0jQnK7QEHsHS79WujsKTKSOF8QXtPwpvCNSsI7ut7H7tfxxJQ==",
      "dev": true,
      "dependencies": {
        "@types/pouchdb-adapter-http": "*",
        "@types/pouchdb-adapter-leveldb": "*",
        "@types/pouchdb-core": "*",
        "@types/pouchdb-mapreduce": "*",
        "@types/pouchdb-replication": "*"
      }
    },
    "node_modules/@types/pouchdb-replication": {
      "version": "6.4.4",
      "resolved": "https://registry.npmjs.org/@types/pouchdb-replication/-/pouchdb-replication-6.4.4.tgz",
      "integrity": "sha512-BsE5LKpjJK4iAf6Fx5kyrMw+33V+Ip7uWldUnU2BYrrvtR+MLD22dcImm7DZN1st2wPPb91i0XEnQzvP0w1C/Q==",
      "dev": true,
      "dependencies": {
        "@types/pouchdb-core": "*",
        "@types/pouchdb-find": "*"
      }
    },
    "node_modules/@types/stack-utils": {
      "version": "2.0.1",
      "resolved": "https://registry.npmjs.org/@types/stack-utils/-/stack-utils-2.0.1.tgz",
      "integrity": "sha512-Hl219/BT5fLAaz6NDkSuhzasy49dwQS/DSdu4MdggFB8zcXv7vflBI3xp7FEmkmdDkBUI2bPUNeMttp2knYdxw==",
      "dev": true
    },
    "node_modules/@types/yargs": {
      "version": "17.0.24",
      "resolved": "https://registry.npmjs.org/@types/yargs/-/yargs-17.0.24.tgz",
      "integrity": "sha512-6i0aC7jV6QzQB8ne1joVZ0eSFIstHsCrobmOtghM11yGlH0j43FKL2UhWdELkyps0zuf7qVTUVCCR+tgSlyLLw==",
      "dev": true,
      "dependencies": {
        "@types/yargs-parser": "*"
      }
    },
    "node_modules/@types/yargs-parser": {
      "version": "21.0.0",
      "resolved": "https://registry.npmjs.org/@types/yargs-parser/-/yargs-parser-21.0.0.tgz",
      "integrity": "sha512-iO9ZQHkZxHn4mSakYV0vFHAVDyEOIJQrV2uZ06HxEPcx+mt8swXoZHIbaaJ2crJYFfErySgktuTZ3BeLz+XmFA==",
      "dev": true
    },
    "node_modules/abort-controller": {
      "version": "3.0.0",
      "resolved": "https://registry.npmjs.org/abort-controller/-/abort-controller-3.0.0.tgz",
      "integrity": "sha512-h8lQ8tacZYnR3vNQTgibj+tODHI5/+l06Au2Pcriv/Gmet0eaj4TwWH41sO9wnHDiQsEj19q0drzdWdeAHtweg==",
      "dependencies": {
        "event-target-shim": "^5.0.0"
      },
      "engines": {
        "node": ">=6.5"
      }
    },
    "node_modules/abstract-leveldown": {
      "version": "6.2.3",
      "resolved": "https://registry.npmjs.org/abstract-leveldown/-/abstract-leveldown-6.2.3.tgz",
      "integrity": "sha512-BsLm5vFMRUrrLeCcRc+G0t2qOaTzpoJQLOubq2XM72eNpjF5UdU5o/5NvlNhx95XHcAvcl8OMXr4mlg/fRgUXQ==",
      "dependencies": {
        "buffer": "^5.5.0",
        "immediate": "^3.2.3",
        "level-concat-iterator": "~2.0.0",
        "level-supports": "~1.0.0",
        "xtend": "~4.0.0"
      },
      "engines": {
        "node": ">=6"
      }
    },
    "node_modules/ansi-colors": {
      "version": "4.1.1",
      "resolved": "https://registry.npmjs.org/ansi-colors/-/ansi-colors-4.1.1.tgz",
      "integrity": "sha512-JoX0apGbHaUJBNl6yF+p6JAFYZ666/hhCGKN5t9QFjbJQKUU/g8MNbFDbvfrgKXvI1QpZplPOnwIo99lX/AAmA==",
      "dev": true,
      "engines": {
        "node": ">=6"
      }
    },
    "node_modules/ansi-regex": {
      "version": "5.0.1",
      "resolved": "https://registry.npmjs.org/ansi-regex/-/ansi-regex-5.0.1.tgz",
      "integrity": "sha512-quJQXlTSUGL2LH9SUXo8VwsY4soanhgo6LNSm84E1LBcE8s3O0wpdiRzyR9z/ZZJMlMWv37qOOb9pdJlMUEKFQ==",
      "dev": true,
      "engines": {
        "node": ">=8"
      }
    },
    "node_modules/ansi-styles": {
      "version": "4.3.0",
      "resolved": "https://registry.npmjs.org/ansi-styles/-/ansi-styles-4.3.0.tgz",
      "integrity": "sha512-zbB9rCJAT1rbjiVDb2hqKFHNYLxgtk8NURxZ3IZwD3F6NtxbXZQCnnSi1Lkx+IDohdPlFp222wVALIheZJQSEg==",
      "dev": true,
      "dependencies": {
        "color-convert": "^2.0.1"
      },
      "engines": {
        "node": ">=8"
      },
      "funding": {
        "url": "https://github.com/chalk/ansi-styles?sponsor=1"
      }
    },
    "node_modules/anymatch": {
      "version": "3.1.3",
      "resolved": "https://registry.npmjs.org/anymatch/-/anymatch-3.1.3.tgz",
      "integrity": "sha512-KMReFUr0B4t+D+OBkjR3KYqvocp2XaSzO55UcB6mgQMd3KbcE+mWTyvVV7D/zsdEbNnV6acZUutkiHQXvTr1Rw==",
      "dev": true,
      "dependencies": {
        "normalize-path": "^3.0.0",
        "picomatch": "^2.0.4"
      },
      "engines": {
        "node": ">= 8"
      }
    },
    "node_modules/argparse": {
      "version": "2.0.1",
      "resolved": "https://registry.npmjs.org/argparse/-/argparse-2.0.1.tgz",
      "integrity": "sha512-8+9WqebbFzpX9OR+Wa6O29asIogeRMzcGtAINdpMHHyAg10f05aSFVBbcEqGf/PXw1EjAZ+q2/bEBg3DvurK3Q==",
      "dev": true
    },
    "node_modules/arrify": {
      "version": "1.0.1",
      "resolved": "https://registry.npmjs.org/arrify/-/arrify-1.0.1.tgz",
      "integrity": "sha512-3CYzex9M9FGQjCGMGyi6/31c8GJbgb0qGyrx5HWxPd0aCwh4cB2YjMb2Xf9UuoogrMrlO9cTqnB5rI5GHZTcUA==",
      "dev": true,
      "engines": {
        "node": ">=0.10.0"
      }
    },
    "node_modules/assertion-error": {
      "version": "1.1.0",
      "resolved": "https://registry.npmjs.org/assertion-error/-/assertion-error-1.1.0.tgz",
      "integrity": "sha512-jgsaNduz+ndvGyFt3uSuWqvy4lCnIJiovtouQN5JZHOKCS2QuhEdbcQHFhVksz2N2U9hXJo8odG7ETyWlEeuDw==",
      "dev": true,
      "engines": {
        "node": "*"
      }
    },
    "node_modules/asynckit": {
      "version": "0.4.0",
      "resolved": "https://registry.npmjs.org/asynckit/-/asynckit-0.4.0.tgz",
      "integrity": "sha512-Oei9OH4tRh0YqU3GxhX79dM/mwVgvbZJaSNaRk+bshkj0S5cfHcgYakreBjrHwatXKbz+IoIdYLxrKim2MjW0Q=="
    },
    "node_modules/axios": {
      "version": "1.3.5",
      "resolved": "https://registry.npmjs.org/axios/-/axios-1.3.5.tgz",
      "integrity": "sha512-glL/PvG/E+xCWwV8S6nCHcrfg1exGx7vxyUIivIA1iL7BIh6bePylCfVHwp6k13ao7SATxB6imau2kqY+I67kw==",
      "dependencies": {
        "follow-redirects": "^1.15.0",
        "form-data": "^4.0.0",
        "proxy-from-env": "^1.1.0"
      }
    },
    "node_modules/balanced-match": {
      "version": "1.0.2",
      "resolved": "https://registry.npmjs.org/balanced-match/-/balanced-match-1.0.2.tgz",
      "integrity": "sha512-3oSeUO0TMV67hN1AmbXsK4yaqU7tjiHlbxRDZOpH0KW9+CeX4bRAaX0Anxt0tx2MrpRpWwQaPwIlISEJhYU5Pw==",
      "dev": true
    },
    "node_modules/base64-js": {
      "version": "1.5.1",
      "resolved": "https://registry.npmjs.org/base64-js/-/base64-js-1.5.1.tgz",
      "integrity": "sha512-AKpaYlHn8t4SVbOHCy+b5+KKgvR4vrsD8vbvrbiQJps7fKDTkjkDry6ji0rUJjC0kzbNePLwzxq8iypo41qeWA==",
      "funding": [
        {
          "type": "github",
          "url": "https://github.com/sponsors/feross"
        },
        {
          "type": "patreon",
          "url": "https://www.patreon.com/feross"
        },
        {
          "type": "consulting",
          "url": "https://feross.org/support"
        }
      ]
    },
    "node_modules/binary-extensions": {
      "version": "2.2.0",
      "resolved": "https://registry.npmjs.org/binary-extensions/-/binary-extensions-2.2.0.tgz",
      "integrity": "sha512-jDctJ/IVQbZoJykoeHbhXpOlNBqGNcwXJKJog42E5HDPUwQTSdjCHdihjj0DlnheQ7blbT6dHOafNAiS8ooQKA==",
      "dev": true,
      "engines": {
        "node": ">=8"
      }
    },
    "node_modules/brace-expansion": {
      "version": "2.0.1",
      "resolved": "https://registry.npmjs.org/brace-expansion/-/brace-expansion-2.0.1.tgz",
      "integrity": "sha512-XnAIvQ8eM+kC6aULx6wuQiwVsnzsi9d3WxzV3FpWTGA19F621kwdbsAcFKXgKUHZWsy+mY6iL1sHTxWEFCytDA==",
      "dev": true,
      "dependencies": {
        "balanced-match": "^1.0.0"
      }
    },
    "node_modules/braces": {
      "version": "3.0.2",
      "resolved": "https://registry.npmjs.org/braces/-/braces-3.0.2.tgz",
      "integrity": "sha512-b8um+L1RzM3WDSzvhm6gIz1yfTbBt6YTlcEKAvsmqCZZFw46z626lVj9j1yEPW33H5H+lBQpZMP1k8l+78Ha0A==",
      "dev": true,
      "dependencies": {
        "fill-range": "^7.0.1"
      },
      "engines": {
        "node": ">=8"
      }
    },
    "node_modules/browser-stdout": {
      "version": "1.3.1",
      "resolved": "https://registry.npmjs.org/browser-stdout/-/browser-stdout-1.3.1.tgz",
      "integrity": "sha512-qhAVI1+Av2X7qelOfAIYwXONood6XlZE/fXaBSmW/T5SzLAmCgzi+eiWE7fUvbHaeNBQH13UftjpXxsfLkMpgw==",
      "dev": true
    },
    "node_modules/buffer": {
      "version": "5.7.1",
      "resolved": "https://registry.npmjs.org/buffer/-/buffer-5.7.1.tgz",
      "integrity": "sha512-EHcyIPBQ4BSGlvjB16k5KgAJ27CIsHY/2JBmCRReo48y9rQ3MaUzWX3KVlBa4U7MyX02HdVj0K7C3WaB3ju7FQ==",
      "funding": [
        {
          "type": "github",
          "url": "https://github.com/sponsors/feross"
        },
        {
          "type": "patreon",
          "url": "https://www.patreon.com/feross"
        },
        {
          "type": "consulting",
          "url": "https://feross.org/support"
        }
      ],
      "dependencies": {
        "base64-js": "^1.3.1",
        "ieee754": "^1.1.13"
      }
    },
    "node_modules/buffer-from": {
      "version": "1.1.2",
      "resolved": "https://registry.npmjs.org/buffer-from/-/buffer-from-1.1.2.tgz",
      "integrity": "sha512-E+XQCRwSbaaiChtv6k6Dwgc+bx+Bs6vuKJHHl5kox/BaKbhiXzqQOwK4cO22yElGp2OCmjwVhT3HmxgyPGnJfQ=="
    },
    "node_modules/camelcase": {
      "version": "6.3.0",
      "resolved": "https://registry.npmjs.org/camelcase/-/camelcase-6.3.0.tgz",
      "integrity": "sha512-Gmy6FhYlCY7uOElZUSbxo2UCDH8owEk996gkbrpsgGtrJLM3J7jGxl9Ic7Qwwj4ivOE5AWZWRMecDdF7hqGjFA==",
      "dev": true,
      "engines": {
        "node": ">=10"
      },
      "funding": {
        "url": "https://github.com/sponsors/sindresorhus"
      }
    },
    "node_modules/chai": {
      "version": "4.3.7",
      "resolved": "https://registry.npmjs.org/chai/-/chai-4.3.7.tgz",
      "integrity": "sha512-HLnAzZ2iupm25PlN0xFreAlBA5zaBSv3og0DdeGA4Ar6h6rJ3A0rolRUKJhSF2V10GZKDgWF/VmAEsNWjCRB+A==",
      "dev": true,
      "dependencies": {
        "assertion-error": "^1.1.0",
        "check-error": "^1.0.2",
        "deep-eql": "^4.1.2",
        "get-func-name": "^2.0.0",
        "loupe": "^2.3.1",
        "pathval": "^1.1.1",
        "type-detect": "^4.0.5"
      },
      "engines": {
        "node": ">=4"
      }
    },
    "node_modules/chalk": {
      "version": "4.1.2",
      "resolved": "https://registry.npmjs.org/chalk/-/chalk-4.1.2.tgz",
      "integrity": "sha512-oKnbhFyRIXpUuez8iBMmyEa4nbj4IOQyuhc/wy9kY7/WVPcwIO9VA668Pu8RkO7+0G76SLROeyw9CpQ061i4mA==",
      "dev": true,
      "dependencies": {
        "ansi-styles": "^4.1.0",
        "supports-color": "^7.1.0"
      },
      "engines": {
        "node": ">=10"
      },
      "funding": {
        "url": "https://github.com/chalk/chalk?sponsor=1"
      }
    },
    "node_modules/check-error": {
      "version": "1.0.2",
      "resolved": "https://registry.npmjs.org/check-error/-/check-error-1.0.2.tgz",
      "integrity": "sha512-BrgHpW9NURQgzoNyjfq0Wu6VFO6D7IZEmJNdtgNqpzGG8RuNFHt2jQxWlAs4HMe119chBnv+34syEZtc6IhLtA==",
      "dev": true,
      "engines": {
        "node": "*"
      }
    },
    "node_modules/chokidar": {
      "version": "3.5.3",
      "resolved": "https://registry.npmjs.org/chokidar/-/chokidar-3.5.3.tgz",
      "integrity": "sha512-Dr3sfKRP6oTcjf2JmUmFJfeVMvXBdegxB0iVQ5eb2V10uFJUCAS8OByZdVAyVb8xXNz3GjjTgj9kLWsZTqE6kw==",
      "dev": true,
      "funding": [
        {
          "type": "individual",
          "url": "https://paulmillr.com/funding/"
        }
      ],
      "dependencies": {
        "anymatch": "~3.1.2",
        "braces": "~3.0.2",
        "glob-parent": "~5.1.2",
        "is-binary-path": "~2.1.0",
        "is-glob": "~4.0.1",
        "normalize-path": "~3.0.0",
        "readdirp": "~3.6.0"
      },
      "engines": {
        "node": ">= 8.10.0"
      },
      "optionalDependencies": {
        "fsevents": "~2.3.2"
      }
    },
    "node_modules/ci-info": {
      "version": "3.8.0",
      "resolved": "https://registry.npmjs.org/ci-info/-/ci-info-3.8.0.tgz",
      "integrity": "sha512-eXTggHWSooYhq49F2opQhuHWgzucfF2YgODK4e1566GQs5BIfP30B0oenwBJHfWxAs2fyPB1s7Mg949zLf61Yw==",
      "dev": true,
      "funding": [
        {
          "type": "github",
          "url": "https://github.com/sponsors/sibiraj-s"
        }
      ],
      "engines": {
        "node": ">=8"
      }
    },
    "node_modules/cliui": {
      "version": "7.0.4",
      "resolved": "https://registry.npmjs.org/cliui/-/cliui-7.0.4.tgz",
      "integrity": "sha512-OcRE68cOsVMXp1Yvonl/fzkQOyjLSu/8bhPDfQt0e0/Eb283TKP20Fs2MqoPsr9SwA595rRCA+QMzYc9nBP+JQ==",
      "dev": true,
      "dependencies": {
        "string-width": "^4.2.0",
        "strip-ansi": "^6.0.0",
        "wrap-ansi": "^7.0.0"
      }
    },
    "node_modules/clone-buffer": {
      "version": "1.0.0",
      "resolved": "https://registry.npmjs.org/clone-buffer/-/clone-buffer-1.0.0.tgz",
      "integrity": "sha512-KLLTJWrvwIP+OPfMn0x2PheDEP20RPUcGXj/ERegTgdmPEZylALQldygiqrPPu8P45uNuPs7ckmReLY6v/iA5g==",
      "engines": {
        "node": ">= 0.10"
      }
    },
    "node_modules/color-convert": {
      "version": "2.0.1",
      "resolved": "https://registry.npmjs.org/color-convert/-/color-convert-2.0.1.tgz",
      "integrity": "sha512-RRECPsj7iu/xb5oKYcsFHSppFNnsj/52OVTRKb4zP5onXwVF3zVmmToNcOfGC+CRDpfK/U584fMg38ZHCaElKQ==",
      "dev": true,
      "dependencies": {
        "color-name": "~1.1.4"
      },
      "engines": {
        "node": ">=7.0.0"
      }
    },
    "node_modules/color-name": {
      "version": "1.1.4",
      "resolved": "https://registry.npmjs.org/color-name/-/color-name-1.1.4.tgz",
      "integrity": "sha512-dOy+3AuW3a2wNbZHIuMZpTcgjGuLU/uBL/ubcZF9OXbDo8ff4O8yVp5Bf0efS8uEoYo5q4Fx7dY9OgQGXgAsQA==",
      "dev": true
    },
    "node_modules/combined-stream": {
      "version": "1.0.8",
      "resolved": "https://registry.npmjs.org/combined-stream/-/combined-stream-1.0.8.tgz",
      "integrity": "sha512-FQN4MRfuJeHf7cBbBMJFXhKSDq+2kAArBlmRBvcvFE5BB1HZKXtSFASDhdlz9zOYwxh8lDdnvmMOe/+5cdoEdg==",
      "dependencies": {
        "delayed-stream": "~1.0.0"
      },
      "engines": {
        "node": ">= 0.8"
      }
    },
    "node_modules/concat-map": {
      "version": "0.0.1",
      "resolved": "https://registry.npmjs.org/concat-map/-/concat-map-0.0.1.tgz",
      "integrity": "sha512-/Srv4dswyQNBfohGpz9o6Yb3Gz3SrUDqBH5rTuhGR7ahtlbYKnVxw2bCFMRljaA7EXHaXZ8wsHdodFvbkhKmqg==",
      "dev": true
    },
    "node_modules/core-util-is": {
      "version": "1.0.3",
      "resolved": "https://registry.npmjs.org/core-util-is/-/core-util-is-1.0.3.tgz",
      "integrity": "sha512-ZQBvi1DcpJ4GDqanjucZ2Hj3wEO5pZDS89BWbkcrvdxksJorwUDDZamX9ldFkp9aw2lmBDLgkObEA4DWNJ9FYQ=="
    },
    "node_modules/debug": {
      "version": "4.3.4",
      "resolved": "https://registry.npmjs.org/debug/-/debug-4.3.4.tgz",
      "integrity": "sha512-PRWFHuSU3eDtQJPvnNY7Jcket1j0t5OuOsFzPPzsekD52Zl8qUfFIPEiswXqIvHWGVHOgX+7G/vCNNhehwxfkQ==",
      "dev": true,
      "dependencies": {
        "ms": "2.1.2"
      },
      "engines": {
        "node": ">=6.0"
      },
      "peerDependenciesMeta": {
        "supports-color": {
          "optional": true
        }
      }
    },
    "node_modules/debug/node_modules/ms": {
      "version": "2.1.2",
      "resolved": "https://registry.npmjs.org/ms/-/ms-2.1.2.tgz",
      "integrity": "sha512-sGkPx+VjMtmA6MX27oA4FBFELFCZZ4S4XqeGOXCv68tT+jb3vk/RyaKWP0PTKyWtmLSM0b+adUTEvbs1PEaH2w==",
      "dev": true
    },
    "node_modules/decamelize": {
      "version": "4.0.0",
      "resolved": "https://registry.npmjs.org/decamelize/-/decamelize-4.0.0.tgz",
      "integrity": "sha512-9iE1PgSik9HeIIw2JO94IidnE3eBoQrFJ3w7sFuzSX4DpmZ3v5sZpUiV5Swcf6mQEF+Y0ru8Neo+p+nyh2J+hQ==",
      "dev": true,
      "engines": {
        "node": ">=10"
      },
      "funding": {
        "url": "https://github.com/sponsors/sindresorhus"
      }
    },
    "node_modules/deep-eql": {
      "version": "4.1.3",
      "resolved": "https://registry.npmjs.org/deep-eql/-/deep-eql-4.1.3.tgz",
      "integrity": "sha512-WaEtAOpRA1MQ0eohqZjpGD8zdI0Ovsm8mmFhaDN8dvDZzyoUMcYDnf5Y6iu7HTXxf8JDS23qWa4a+hKCDyOPzw==",
      "dev": true,
      "dependencies": {
        "type-detect": "^4.0.0"
      },
      "engines": {
        "node": ">=6"
      }
    },
    "node_modules/deferred-leveldown": {
      "version": "5.3.0",
      "resolved": "https://registry.npmjs.org/deferred-leveldown/-/deferred-leveldown-5.3.0.tgz",
      "integrity": "sha512-a59VOT+oDy7vtAbLRCZwWgxu2BaCfd5Hk7wxJd48ei7I+nsg8Orlb9CLG0PMZienk9BSUKgeAqkO2+Lw+1+Ukw==",
      "dependencies": {
        "abstract-leveldown": "~6.2.1",
        "inherits": "^2.0.3"
      },
      "engines": {
        "node": ">=6"
      }
    },
    "node_modules/delayed-stream": {
      "version": "1.0.0",
      "resolved": "https://registry.npmjs.org/delayed-stream/-/delayed-stream-1.0.0.tgz",
      "integrity": "sha512-ZySD7Nf91aLB0RxL4KGrKHBXl7Eds1DAmEdcoVawXnLD7SDhpNgtuII2aAkg7a7QS41jxPSZ17p4VdGnMHk3MQ==",
      "engines": {
        "node": ">=0.4.0"
      }
    },
    "node_modules/diff": {
      "version": "5.0.0",
      "resolved": "https://registry.npmjs.org/diff/-/diff-5.0.0.tgz",
      "integrity": "sha512-/VTCrvm5Z0JGty/BWHljh+BAiw3IK+2j87NGMu8Nwc/f48WoDAC395uomO9ZD117ZOBaHmkX1oyLvkVM/aIT3w==",
      "dev": true,
      "engines": {
        "node": ">=0.3.1"
      }
    },
    "node_modules/diff-sequences": {
      "version": "29.4.3",
      "resolved": "https://registry.npmjs.org/diff-sequences/-/diff-sequences-29.4.3.tgz",
      "integrity": "sha512-ofrBgwpPhCD85kMKtE9RYFFq6OC1A89oW2vvgWZNCwxrUpRUILopY7lsYyMDSjc8g6U6aiO0Qubg6r4Wgt5ZnA==",
      "dev": true,
      "engines": {
        "node": "^14.15.0 || ^16.10.0 || >=18.0.0"
      }
    },
    "node_modules/double-ended-queue": {
      "version": "2.1.0-0",
      "resolved": "https://registry.npmjs.org/double-ended-queue/-/double-ended-queue-2.1.0-0.tgz",
      "integrity": "sha512-+BNfZ+deCo8hMNpDqDnvT+c0XpJ5cUa6mqYq89bho2Ifze4URTqRkcwR399hWoTrTkbZ/XJYDgP6rc7pRgffEQ=="
    },
    "node_modules/emoji-regex": {
      "version": "8.0.0",
      "resolved": "https://registry.npmjs.org/emoji-regex/-/emoji-regex-8.0.0.tgz",
      "integrity": "sha512-MSjYzcWNOA0ewAHpz0MxpYFvwg6yjy1NG3xteoqz644VCo/RPgnr1/GGt+ic3iJTzQ8Eu3TdM14SawnVUmGE6A==",
      "dev": true
    },
    "node_modules/encoding-down": {
      "version": "6.3.0",
      "resolved": "https://registry.npmjs.org/encoding-down/-/encoding-down-6.3.0.tgz",
      "integrity": "sha512-QKrV0iKR6MZVJV08QY0wp1e7vF6QbhnbQhb07bwpEyuz4uZiZgPlEGdkCROuFkUwdxlFaiPIhjyarH1ee/3vhw==",
      "dependencies": {
        "abstract-leveldown": "^6.2.1",
        "inherits": "^2.0.3",
        "level-codec": "^9.0.0",
        "level-errors": "^2.0.0"
      },
      "engines": {
        "node": ">=6"
      }
    },
    "node_modules/end-stream": {
      "version": "0.1.0",
      "resolved": "https://registry.npmjs.org/end-stream/-/end-stream-0.1.0.tgz",
      "integrity": "sha512-Brl10T8kYnc75IepKizW6Y9liyW8ikz1B7n/xoHrJxoVSSjoqPn30sb7XVFfQERK4QfUMYRGs9dhWwtt2eu6uA==",
      "dependencies": {
        "write-stream": "~0.4.3"
      }
    },
    "node_modules/errno": {
      "version": "0.1.8",
      "resolved": "https://registry.npmjs.org/errno/-/errno-0.1.8.tgz",
      "integrity": "sha512-dJ6oBr5SQ1VSd9qkk7ByRgb/1SH4JZjCHSW/mr63/QcXO9zLVxvJ6Oy13nio03rxpSnVDDjFor75SjVeZWPW/A==",
      "dependencies": {
        "prr": "~1.0.1"
      },
      "bin": {
        "errno": "cli.js"
      }
    },
    "node_modules/esbuild": {
      "version": "0.17.16",
      "resolved": "https://registry.npmjs.org/esbuild/-/esbuild-0.17.16.tgz",
      "integrity": "sha512-aeSuUKr9aFVY9Dc8ETVELGgkj4urg5isYx8pLf4wlGgB0vTFjxJQdHnNH6Shmx4vYYrOTLCHtRI5i1XZ9l2Zcg==",
      "dev": true,
      "hasInstallScript": true,
      "bin": {
        "esbuild": "bin/esbuild"
      },
      "engines": {
        "node": ">=12"
      },
      "optionalDependencies": {
        "@esbuild/android-arm": "0.17.16",
        "@esbuild/android-arm64": "0.17.16",
        "@esbuild/android-x64": "0.17.16",
        "@esbuild/darwin-arm64": "0.17.16",
        "@esbuild/darwin-x64": "0.17.16",
        "@esbuild/freebsd-arm64": "0.17.16",
        "@esbuild/freebsd-x64": "0.17.16",
        "@esbuild/linux-arm": "0.17.16",
        "@esbuild/linux-arm64": "0.17.16",
        "@esbuild/linux-ia32": "0.17.16",
        "@esbuild/linux-loong64": "0.17.16",
        "@esbuild/linux-mips64el": "0.17.16",
        "@esbuild/linux-ppc64": "0.17.16",
        "@esbuild/linux-riscv64": "0.17.16",
        "@esbuild/linux-s390x": "0.17.16",
        "@esbuild/linux-x64": "0.17.16",
        "@esbuild/netbsd-x64": "0.17.16",
        "@esbuild/openbsd-x64": "0.17.16",
        "@esbuild/sunos-x64": "0.17.16",
        "@esbuild/win32-arm64": "0.17.16",
        "@esbuild/win32-ia32": "0.17.16",
        "@esbuild/win32-x64": "0.17.16"
      }
    },
    "node_modules/escalade": {
      "version": "3.1.1",
      "resolved": "https://registry.npmjs.org/escalade/-/escalade-3.1.1.tgz",
      "integrity": "sha512-k0er2gUkLf8O0zKJiAhmkTnJlTvINGv7ygDNPbeIsX/TJjGJZHuh9B2UxbsaEkmlEo9MfhrSzmhIlhRlI2GXnw==",
      "dev": true,
      "engines": {
        "node": ">=6"
      }
    },
    "node_modules/escape-string-regexp": {
      "version": "4.0.0",
      "resolved": "https://registry.npmjs.org/escape-string-regexp/-/escape-string-regexp-4.0.0.tgz",
      "integrity": "sha512-TtpcNJ3XAzx3Gq8sWRzJaVajRs0uVxA2YAkdb1jm2YkPz4G6egUFAyA3n5vtEIZefPk5Wa4UXbKuS5fKkJWdgA==",
      "dev": true,
      "engines": {
        "node": ">=10"
      },
      "funding": {
        "url": "https://github.com/sponsors/sindresorhus"
      }
    },
    "node_modules/event-target-shim": {
      "version": "5.0.1",
      "resolved": "https://registry.npmjs.org/event-target-shim/-/event-target-shim-5.0.1.tgz",
      "integrity": "sha512-i/2XbnSz/uxRCU6+NdVJgKWDTM427+MqYbkQzD321DuCQJUqOuJKIA0IM2+W2xtYHdKOmZ4dR6fExsd4SXL+WQ==",
      "engines": {
        "node": ">=6"
      }
    },
    "node_modules/expect": {
      "version": "29.5.0",
      "resolved": "https://registry.npmjs.org/expect/-/expect-29.5.0.tgz",
      "integrity": "sha512-yM7xqUrCO2JdpFo4XpM82t+PJBFybdqoQuJLDGeDX2ij8NZzqRHyu3Hp188/JX7SWqud+7t4MUdvcgGBICMHZg==",
      "dev": true,
      "dependencies": {
        "@jest/expect-utils": "^29.5.0",
        "jest-get-type": "^29.4.3",
        "jest-matcher-utils": "^29.5.0",
        "jest-message-util": "^29.5.0",
        "jest-util": "^29.5.0"
      },
      "engines": {
        "node": "^14.15.0 || ^16.10.0 || >=18.0.0"
      }
    },
    "node_modules/fetch-cookie": {
      "version": "0.11.0",
      "resolved": "https://registry.npmjs.org/fetch-cookie/-/fetch-cookie-0.11.0.tgz",
      "integrity": "sha512-BQm7iZLFhMWFy5CZ/162sAGjBfdNWb7a8LEqqnzsHFhxT/X/SVj/z2t2nu3aJvjlbQkrAlTUApplPRjWyH4mhA==",
      "dependencies": {
        "tough-cookie": "^2.3.3 || ^3.0.1 || ^4.0.0"
      },
      "engines": {
        "node": ">=8"
      }
    },
    "node_modules/fill-range": {
      "version": "7.0.1",
      "resolved": "https://registry.npmjs.org/fill-range/-/fill-range-7.0.1.tgz",
      "integrity": "sha512-qOo9F+dMUmC2Lcb4BbVvnKJxTPjCm+RRpe4gDuGrzkL7mEVl/djYSu2OdQ2Pa302N4oqkSg9ir6jaLWJ2USVpQ==",
      "dev": true,
      "dependencies": {
        "to-regex-range": "^5.0.1"
      },
      "engines": {
        "node": ">=8"
      }
    },
    "node_modules/find-up": {
      "version": "5.0.0",
      "resolved": "https://registry.npmjs.org/find-up/-/find-up-5.0.0.tgz",
      "integrity": "sha512-78/PXT1wlLLDgTzDs7sjq9hzz0vXD+zn+7wypEe4fXQxCmdmqfGsEPQxmiCSQI3ajFV91bVSsvNtrJRiW6nGng==",
      "dev": true,
      "dependencies": {
        "locate-path": "^6.0.0",
        "path-exists": "^4.0.0"
      },
      "engines": {
        "node": ">=10"
      },
      "funding": {
        "url": "https://github.com/sponsors/sindresorhus"
      }
    },
    "node_modules/flat": {
      "version": "5.0.2",
      "resolved": "https://registry.npmjs.org/flat/-/flat-5.0.2.tgz",
      "integrity": "sha512-b6suED+5/3rTpUBdG1gupIl8MPFCAMA0QXwmljLhvCUKcUvdE4gWky9zpuGCcXHOsz4J9wPGNWq6OKpmIzz3hQ==",
      "dev": true,
      "bin": {
        "flat": "cli.js"
      }
    },
    "node_modules/follow-redirects": {
      "version": "1.15.2",
      "resolved": "https://registry.npmjs.org/follow-redirects/-/follow-redirects-1.15.2.tgz",
      "integrity": "sha512-VQLG33o04KaQ8uYi2tVNbdrWp1QWxNNea+nmIB4EVM28v0hmP17z7aG1+wAkNzVq4KeXTq3221ye5qTJP91JwA==",
      "funding": [
        {
          "type": "individual",
          "url": "https://github.com/sponsors/RubenVerborgh"
        }
      ],
      "engines": {
        "node": ">=4.0"
      },
      "peerDependenciesMeta": {
        "debug": {
          "optional": true
        }
      }
    },
    "node_modules/form-data": {
      "version": "4.0.0",
      "resolved": "https://registry.npmjs.org/form-data/-/form-data-4.0.0.tgz",
      "integrity": "sha512-ETEklSGi5t0QMZuiXoA/Q6vcnxcLQP5vdugSpuAyi6SVGi2clPPp+xgEhuMaHC+zGgn31Kd235W35f7Hykkaww==",
      "dependencies": {
        "asynckit": "^0.4.0",
        "combined-stream": "^1.0.8",
        "mime-types": "^2.1.12"
      },
      "engines": {
        "node": ">= 6"
      }
    },
    "node_modules/fs.realpath": {
      "version": "1.0.0",
      "resolved": "https://registry.npmjs.org/fs.realpath/-/fs.realpath-1.0.0.tgz",
      "integrity": "sha512-OO0pH2lK6a0hZnAdau5ItzHPI6pUlvI7jMVnxUQRtw4owF2wk8lOSabtGDCTP4Ggrg2MbGnWO9X8K1t4+fGMDw==",
      "dev": true
    },
    "node_modules/fsevents": {
      "version": "2.3.2",
      "resolved": "https://registry.npmjs.org/fsevents/-/fsevents-2.3.2.tgz",
      "integrity": "sha512-xiqMQR4xAeHTuB9uWm+fFRcIOgKBMiOBP+eXiyT7jsgVCq1bkVygt00oASowB7EdtpOHaaPgKt812P9ab+DDKA==",
      "dev": true,
      "hasInstallScript": true,
      "optional": true,
      "os": [
        "darwin"
      ],
      "engines": {
        "node": "^8.16.0 || ^10.6.0 || >=11.0.0"
      }
    },
    "node_modules/get-caller-file": {
      "version": "2.0.5",
      "resolved": "https://registry.npmjs.org/get-caller-file/-/get-caller-file-2.0.5.tgz",
      "integrity": "sha512-DyFP3BM/3YHTQOCUL/w0OZHR0lpKeGrxotcHWcqNEdnltqFwXVfhEBQ94eIo34AfQpo0rGki4cyIiftY06h2Fg==",
      "dev": true,
      "engines": {
        "node": "6.* || 8.* || >= 10.*"
      }
    },
    "node_modules/get-func-name": {
      "version": "2.0.0",
      "resolved": "https://registry.npmjs.org/get-func-name/-/get-func-name-2.0.0.tgz",
      "integrity": "sha512-Hm0ixYtaSZ/V7C8FJrtZIuBBI+iSgL+1Aq82zSu8VQNB4S3Gk8e7Qs3VwBDJAhmRZcFqkl3tQu36g/Foh5I5ig==",
      "dev": true,
      "engines": {
        "node": "*"
      }
    },
    "node_modules/get-tsconfig": {
      "version": "4.5.0",
      "resolved": "https://registry.npmjs.org/get-tsconfig/-/get-tsconfig-4.5.0.tgz",
      "integrity": "sha512-MjhiaIWCJ1sAU4pIQ5i5OfOuHHxVo1oYeNsWTON7jxYkod8pHocXeh+SSbmu5OZZZK73B6cbJ2XADzXehLyovQ==",
      "dev": true,
      "funding": {
        "url": "https://github.com/privatenumber/get-tsconfig?sponsor=1"
      }
    },
    "node_modules/glob": {
      "version": "7.2.0",
      "resolved": "https://registry.npmjs.org/glob/-/glob-7.2.0.tgz",
      "integrity": "sha512-lmLf6gtyrPq8tTjSmrO94wBeQbFR3HbLHbuyD69wuyQkImp2hWqMGB47OX65FBkPffO641IP9jWa1z4ivqG26Q==",
      "dev": true,
      "dependencies": {
        "fs.realpath": "^1.0.0",
        "inflight": "^1.0.4",
        "inherits": "2",
        "minimatch": "^3.0.4",
        "once": "^1.3.0",
        "path-is-absolute": "^1.0.0"
      },
      "engines": {
        "node": "*"
      },
      "funding": {
        "url": "https://github.com/sponsors/isaacs"
      }
    },
    "node_modules/glob-parent": {
      "version": "5.1.2",
      "resolved": "https://registry.npmjs.org/glob-parent/-/glob-parent-5.1.2.tgz",
      "integrity": "sha512-AOIgSQCepiJYwP3ARnGx+5VnTu2HBYdzbGP45eLw1vr3zB3vZLeyed1sC9hnbcOc9/SrMyM5RPQrkGz4aS9Zow==",
      "dev": true,
      "dependencies": {
        "is-glob": "^4.0.1"
      },
      "engines": {
        "node": ">= 6"
      }
    },
    "node_modules/glob/node_modules/brace-expansion": {
      "version": "1.1.11",
      "resolved": "https://registry.npmjs.org/brace-expansion/-/brace-expansion-1.1.11.tgz",
      "integrity": "sha512-iCuPHDFgrHX7H2vEI/5xpz07zSHB00TpugqhmYtVmMO6518mCuRMoOYFldEBl0g187ufozdaHgWKcYFb61qGiA==",
      "dev": true,
      "dependencies": {
        "balanced-match": "^1.0.0",
        "concat-map": "0.0.1"
      }
    },
    "node_modules/glob/node_modules/minimatch": {
      "version": "3.1.2",
      "resolved": "https://registry.npmjs.org/minimatch/-/minimatch-3.1.2.tgz",
      "integrity": "sha512-J7p63hRiAjw1NDEww1W7i37+ByIrOWO5XQQAzZ3VOcL0PNybwpfmV/N05zFAzwQ9USyEcX6t3UO+K5aqBQOIHw==",
      "dev": true,
      "dependencies": {
        "brace-expansion": "^1.1.7"
      },
      "engines": {
        "node": "*"
      }
    },
    "node_modules/graceful-fs": {
      "version": "4.2.11",
      "resolved": "https://registry.npmjs.org/graceful-fs/-/graceful-fs-4.2.11.tgz",
      "integrity": "sha512-RbJ5/jmFcNNCcDV5o9eTnBLJ/HszWV0P73bc+Ff4nS/rJj+YaS6IGyiOL0VoBYX+l1Wrl3k63h/KrH+nhJ0XvQ==",
      "dev": true
    },
    "node_modules/has-flag": {
      "version": "4.0.0",
      "resolved": "https://registry.npmjs.org/has-flag/-/has-flag-4.0.0.tgz",
      "integrity": "sha512-EykJT/Q1KjTWctppgIAgfSO0tKVuZUjhgMr17kqTumMl6Afv3EISleU7qZUzoXDFTAHTDC4NOoG/ZxU3EvlMPQ==",
      "dev": true,
      "engines": {
        "node": ">=8"
      }
    },
    "node_modules/he": {
      "version": "1.2.0",
      "resolved": "https://registry.npmjs.org/he/-/he-1.2.0.tgz",
      "integrity": "sha512-F/1DnUGPopORZi0ni+CvrCgHQ5FyEAHRLSApuYWMmrbSwoN2Mn/7k+Gl38gJnR7yyDZk6WLXwiGod1JOWNDKGw==",
      "dev": true,
      "bin": {
        "he": "bin/he"
      }
    },
    "node_modules/ieee754": {
      "version": "1.2.1",
      "resolved": "https://registry.npmjs.org/ieee754/-/ieee754-1.2.1.tgz",
      "integrity": "sha512-dcyqhDvX1C46lXZcVqCpK+FtMRQVdIMN6/Df5js2zouUsqG7I6sFxitIC+7KYK29KdXOLHdu9zL4sFnoVQnqaA==",
      "funding": [
        {
          "type": "github",
          "url": "https://github.com/sponsors/feross"
        },
        {
          "type": "patreon",
          "url": "https://www.patreon.com/feross"
        },
        {
          "type": "consulting",
          "url": "https://feross.org/support"
        }
      ]
    },
    "node_modules/immediate": {
      "version": "3.3.0",
      "resolved": "https://registry.npmjs.org/immediate/-/immediate-3.3.0.tgz",
      "integrity": "sha512-HR7EVodfFUdQCTIeySw+WDRFJlPcLOJbXfwwZ7Oom6tjsvZ3bOkCDJHehQC3nxJrv7+f9XecwazynjU8e4Vw3Q=="
    },
    "node_modules/inflight": {
      "version": "1.0.6",
      "resolved": "https://registry.npmjs.org/inflight/-/inflight-1.0.6.tgz",
      "integrity": "sha512-k92I/b08q4wvFscXCLvqfsHCrjrF7yiXsQuIVvVE7N82W3+aqpzuUdBbfhWcy/FZR3/4IgflMgKLOsvPDrGCJA==",
      "dev": true,
      "dependencies": {
        "once": "^1.3.0",
        "wrappy": "1"
      }
    },
    "node_modules/inherits": {
      "version": "2.0.4",
      "resolved": "https://registry.npmjs.org/inherits/-/inherits-2.0.4.tgz",
      "integrity": "sha512-k/vGaX4/Yla3WzyMCvTQOXYeIHvqOKtnqBduzTHpzpQZzAskKMhZ2K+EnBiSM9zGSoIFeMpXKxa4dYeZIQqewQ=="
    },
    "node_modules/is-binary-path": {
      "version": "2.1.0",
      "resolved": "https://registry.npmjs.org/is-binary-path/-/is-binary-path-2.1.0.tgz",
      "integrity": "sha512-ZMERYes6pDydyuGidse7OsHxtbI7WVeUEozgR/g7rd0xUimYNlvZRE/K2MgZTjWy725IfelLeVcEM97mmtRGXw==",
      "dev": true,
      "dependencies": {
        "binary-extensions": "^2.0.0"
      },
      "engines": {
        "node": ">=8"
      }
    },
    "node_modules/is-extglob": {
      "version": "2.1.1",
      "resolved": "https://registry.npmjs.org/is-extglob/-/is-extglob-2.1.1.tgz",
      "integrity": "sha512-SbKbANkN603Vi4jEZv49LeVJMn4yGwsbzZworEoyEiutsN3nJYdbO36zfhGJ6QEDpOZIFkDtnq5JRxmvl3jsoQ==",
      "dev": true,
      "engines": {
        "node": ">=0.10.0"
      }
    },
    "node_modules/is-fullwidth-code-point": {
      "version": "3.0.0",
      "resolved": "https://registry.npmjs.org/is-fullwidth-code-point/-/is-fullwidth-code-point-3.0.0.tgz",
      "integrity": "sha512-zymm5+u+sCsSWyD9qNaejV3DFvhCKclKdizYaJUuHA83RLjb7nSuGnddCHGv0hk+KY7BMAlsWeK4Ueg6EV6XQg==",
      "dev": true,
      "engines": {
        "node": ">=8"
      }
    },
    "node_modules/is-glob": {
      "version": "4.0.3",
      "resolved": "https://registry.npmjs.org/is-glob/-/is-glob-4.0.3.tgz",
      "integrity": "sha512-xelSayHH36ZgE7ZWhli7pW34hNbNl8Ojv5KVmkJD4hBdD3th8Tfk9vYasLM+mXWOZhFkgZfxhLSnrwRr4elSSg==",
      "dev": true,
      "dependencies": {
        "is-extglob": "^2.1.1"
      },
      "engines": {
        "node": ">=0.10.0"
      }
    },
    "node_modules/is-number": {
      "version": "7.0.0",
      "resolved": "https://registry.npmjs.org/is-number/-/is-number-7.0.0.tgz",
      "integrity": "sha512-41Cifkg6e8TylSpdtTpeLVMqvSBEVzTttHvERD741+pnZ8ANv0004MRL43QKPDlK9cGvNp6NZWZUBlbGXYxxng==",
      "dev": true,
      "engines": {
        "node": ">=0.12.0"
      }
    },
    "node_modules/is-plain-obj": {
      "version": "2.1.0",
      "resolved": "https://registry.npmjs.org/is-plain-obj/-/is-plain-obj-2.1.0.tgz",
      "integrity": "sha512-YWnfyRwxL/+SsrWYfOpUtz5b3YD+nyfkHvjbcanzk8zgyO4ASD67uVMRt8k5bM4lLMDnXfriRhOpemw+NfT1eA==",
      "dev": true,
      "engines": {
        "node": ">=8"
      }
    },
    "node_modules/is-unicode-supported": {
      "version": "0.1.0",
      "resolved": "https://registry.npmjs.org/is-unicode-supported/-/is-unicode-supported-0.1.0.tgz",
      "integrity": "sha512-knxG2q4UC3u8stRGyAVJCOdxFmv5DZiRcdlIaAQXAbSfJya+OhopNotLQrstBhququ4ZpuKbDc/8S6mgXgPFPw==",
      "dev": true,
      "engines": {
        "node": ">=10"
      },
      "funding": {
        "url": "https://github.com/sponsors/sindresorhus"
      }
    },
    "node_modules/isarray": {
      "version": "0.0.1",
      "resolved": "https://registry.npmjs.org/isarray/-/isarray-0.0.1.tgz",
      "integrity": "sha512-D2S+3GLxWH+uhrNEcoh/fnmYeP8E8/zHl644d/jdA0g2uyXvy3sb0qxotE+ne0LtccHknQzWwZEzhak7oJ0COQ=="
    },
    "node_modules/jest-diff": {
      "version": "29.5.0",
      "resolved": "https://registry.npmjs.org/jest-diff/-/jest-diff-29.5.0.tgz",
      "integrity": "sha512-LtxijLLZBduXnHSniy0WMdaHjmQnt3g5sa16W4p0HqukYTTsyTW3GD1q41TyGl5YFXj/5B2U6dlh5FM1LIMgxw==",
      "dev": true,
      "dependencies": {
        "chalk": "^4.0.0",
        "diff-sequences": "^29.4.3",
        "jest-get-type": "^29.4.3",
        "pretty-format": "^29.5.0"
      },
      "engines": {
        "node": "^14.15.0 || ^16.10.0 || >=18.0.0"
      }
    },
    "node_modules/jest-get-type": {
      "version": "29.4.3",
      "resolved": "https://registry.npmjs.org/jest-get-type/-/jest-get-type-29.4.3.tgz",
      "integrity": "sha512-J5Xez4nRRMjk8emnTpWrlkyb9pfRQQanDrvWHhsR1+VUfbwxi30eVcZFlcdGInRibU4G5LwHXpI7IRHU0CY+gg==",
      "dev": true,
      "engines": {
        "node": "^14.15.0 || ^16.10.0 || >=18.0.0"
      }
    },
    "node_modules/jest-matcher-utils": {
      "version": "29.5.0",
      "resolved": "https://registry.npmjs.org/jest-matcher-utils/-/jest-matcher-utils-29.5.0.tgz",
      "integrity": "sha512-lecRtgm/rjIK0CQ7LPQwzCs2VwW6WAahA55YBuI+xqmhm7LAaxokSB8C97yJeYyT+HvQkH741StzpU41wohhWw==",
      "dev": true,
      "dependencies": {
        "chalk": "^4.0.0",
        "jest-diff": "^29.5.0",
        "jest-get-type": "^29.4.3",
        "pretty-format": "^29.5.0"
      },
      "engines": {
        "node": "^14.15.0 || ^16.10.0 || >=18.0.0"
      }
    },
    "node_modules/jest-message-util": {
      "version": "29.5.0",
      "resolved": "https://registry.npmjs.org/jest-message-util/-/jest-message-util-29.5.0.tgz",
      "integrity": "sha512-Kijeg9Dag6CKtIDA7O21zNTACqD5MD/8HfIV8pdD94vFyFuer52SigdC3IQMhab3vACxXMiFk+yMHNdbqtyTGA==",
      "dev": true,
      "dependencies": {
        "@babel/code-frame": "^7.12.13",
        "@jest/types": "^29.5.0",
        "@types/stack-utils": "^2.0.0",
        "chalk": "^4.0.0",
        "graceful-fs": "^4.2.9",
        "micromatch": "^4.0.4",
        "pretty-format": "^29.5.0",
        "slash": "^3.0.0",
        "stack-utils": "^2.0.3"
      },
      "engines": {
        "node": "^14.15.0 || ^16.10.0 || >=18.0.0"
      }
    },
    "node_modules/jest-util": {
      "version": "29.5.0",
      "resolved": "https://registry.npmjs.org/jest-util/-/jest-util-29.5.0.tgz",
      "integrity": "sha512-RYMgG/MTadOr5t8KdhejfvUU82MxsCu5MF6KuDUHl+NuwzUt+Sm6jJWxTJVrDR1j5M/gJVCPKQEpWXY+yIQ6lQ==",
      "dev": true,
      "dependencies": {
        "@jest/types": "^29.5.0",
        "@types/node": "*",
        "chalk": "^4.0.0",
        "ci-info": "^3.2.0",
        "graceful-fs": "^4.2.9",
        "picomatch": "^2.2.3"
      },
      "engines": {
        "node": "^14.15.0 || ^16.10.0 || >=18.0.0"
      }
    },
    "node_modules/js-tokens": {
      "version": "4.0.0",
      "resolved": "https://registry.npmjs.org/js-tokens/-/js-tokens-4.0.0.tgz",
      "integrity": "sha512-RdJUflcE3cUzKiMqQgsCu06FPu9UdIJO0beYbPhHN4k6apgJtifcoCtT9bcxOpYBtpD2kCM6Sbzg4CausW/PKQ==",
      "dev": true
    },
    "node_modules/js-yaml": {
      "version": "4.1.0",
      "resolved": "https://registry.npmjs.org/js-yaml/-/js-yaml-4.1.0.tgz",
      "integrity": "sha512-wpxZs9NoxZaJESJGIZTyDEaYpl0FKSA+FB9aJiyemKhMwkxQg63h4T1KJgUGHpTqPDNRcmmYLugrRjJlBtWvRA==",
      "dev": true,
      "dependencies": {
        "argparse": "^2.0.1"
      },
      "bin": {
        "js-yaml": "bin/js-yaml.js"
      }
    },
    "node_modules/json5": {
      "version": "1.0.2",
      "resolved": "https://registry.npmjs.org/json5/-/json5-1.0.2.tgz",
      "integrity": "sha512-g1MWMLBiz8FKi1e4w0UyVL3w+iJceWAFBAaBnnGKOpNa5f8TLktkbre1+s6oICydWAm+HRUGTmI+//xv2hvXYA==",
      "dev": true,
      "optional": true,
      "dependencies": {
        "minimist": "^1.2.0"
      },
      "bin": {
        "json5": "lib/cli.js"
      }
    },
    "node_modules/level": {
      "version": "6.0.1",
      "resolved": "https://registry.npmjs.org/level/-/level-6.0.1.tgz",
      "integrity": "sha512-psRSqJZCsC/irNhfHzrVZbmPYXDcEYhA5TVNwr+V92jF44rbf86hqGp8fiT702FyiArScYIlPSBTDUASCVNSpw==",
      "dependencies": {
        "level-js": "^5.0.0",
        "level-packager": "^5.1.0",
        "leveldown": "^5.4.0"
      },
      "engines": {
        "node": ">=8.6.0"
      },
      "funding": {
        "type": "opencollective",
        "url": "https://opencollective.com/level"
      }
    },
    "node_modules/level-codec": {
      "version": "9.0.2",
      "resolved": "https://registry.npmjs.org/level-codec/-/level-codec-9.0.2.tgz",
      "integrity": "sha512-UyIwNb1lJBChJnGfjmO0OR+ezh2iVu1Kas3nvBS/BzGnx79dv6g7unpKIDNPMhfdTEGoc7mC8uAu51XEtX+FHQ==",
      "dependencies": {
        "buffer": "^5.6.0"
      },
      "engines": {
        "node": ">=6"
      }
    },
    "node_modules/level-concat-iterator": {
      "version": "2.0.1",
      "resolved": "https://registry.npmjs.org/level-concat-iterator/-/level-concat-iterator-2.0.1.tgz",
      "integrity": "sha512-OTKKOqeav2QWcERMJR7IS9CUo1sHnke2C0gkSmcR7QuEtFNLLzHQAvnMw8ykvEcv0Qtkg0p7FOwP1v9e5Smdcw==",
      "engines": {
        "node": ">=6"
      }
    },
    "node_modules/level-errors": {
      "version": "2.0.1",
      "resolved": "https://registry.npmjs.org/level-errors/-/level-errors-2.0.1.tgz",
      "integrity": "sha512-UVprBJXite4gPS+3VznfgDSU8PTRuVX0NXwoWW50KLxd2yw4Y1t2JUR5In1itQnudZqRMT9DlAM3Q//9NCjCFw==",
      "dependencies": {
        "errno": "~0.1.1"
      },
      "engines": {
        "node": ">=6"
      }
    },
    "node_modules/level-iterator-stream": {
      "version": "4.0.2",
      "resolved": "https://registry.npmjs.org/level-iterator-stream/-/level-iterator-stream-4.0.2.tgz",
      "integrity": "sha512-ZSthfEqzGSOMWoUGhTXdX9jv26d32XJuHz/5YnuHZzH6wldfWMOVwI9TBtKcya4BKTyTt3XVA0A3cF3q5CY30Q==",
      "dependencies": {
        "inherits": "^2.0.4",
        "readable-stream": "^3.4.0",
        "xtend": "^4.0.2"
      },
      "engines": {
        "node": ">=6"
      }
    },
    "node_modules/level-iterator-stream/node_modules/readable-stream": {
      "version": "3.6.2",
      "resolved": "https://registry.npmjs.org/readable-stream/-/readable-stream-3.6.2.tgz",
      "integrity": "sha512-9u/sniCrY3D5WdsERHzHE4G2YCXqoG5FTHUiCC4SIbr6XcLZBY05ya9EKjYek9O5xOAwjGq+1JdGBAS7Q9ScoA==",
      "dependencies": {
        "inherits": "^2.0.3",
        "string_decoder": "^1.1.1",
        "util-deprecate": "^1.0.1"
      },
      "engines": {
        "node": ">= 6"
      }
    },
    "node_modules/level-iterator-stream/node_modules/string_decoder": {
      "version": "1.3.0",
      "resolved": "https://registry.npmjs.org/string_decoder/-/string_decoder-1.3.0.tgz",
      "integrity": "sha512-hkRX8U1WjJFd8LsDJ2yQ/wWWxaopEsABU1XfkM8A+j0+85JAGppt16cr1Whg6KIbb4okU6Mql6BOj+uup/wKeA==",
      "dependencies": {
        "safe-buffer": "~5.2.0"
      }
    },
    "node_modules/level-js": {
      "version": "5.0.2",
      "resolved": "https://registry.npmjs.org/level-js/-/level-js-5.0.2.tgz",
      "integrity": "sha512-SnBIDo2pdO5VXh02ZmtAyPP6/+6YTJg2ibLtl9C34pWvmtMEmRTWpra+qO/hifkUtBTOtfx6S9vLDjBsBK4gRg==",
      "dependencies": {
        "abstract-leveldown": "~6.2.3",
        "buffer": "^5.5.0",
        "inherits": "^2.0.3",
        "ltgt": "^2.1.2"
      }
    },
    "node_modules/level-packager": {
      "version": "5.1.1",
      "resolved": "https://registry.npmjs.org/level-packager/-/level-packager-5.1.1.tgz",
      "integrity": "sha512-HMwMaQPlTC1IlcwT3+swhqf/NUO+ZhXVz6TY1zZIIZlIR0YSn8GtAAWmIvKjNY16ZkEg/JcpAuQskxsXqC0yOQ==",
      "dependencies": {
        "encoding-down": "^6.3.0",
        "levelup": "^4.3.2"
      },
      "engines": {
        "node": ">=6"
      }
    },
    "node_modules/level-supports": {
      "version": "1.0.1",
      "resolved": "https://registry.npmjs.org/level-supports/-/level-supports-1.0.1.tgz",
      "integrity": "sha512-rXM7GYnW8gsl1vedTJIbzOrRv85c/2uCMpiiCzO2fndd06U/kUXEEU9evYn4zFggBOg36IsBW8LzqIpETwwQzg==",
      "dependencies": {
        "xtend": "^4.0.2"
      },
      "engines": {
        "node": ">=6"
      }
    },
    "node_modules/level-write-stream": {
      "version": "1.0.0",
      "resolved": "https://registry.npmjs.org/level-write-stream/-/level-write-stream-1.0.0.tgz",
      "integrity": "sha512-bBNKOEOMl8msO+uIM9YX/gUO6ckokZ/4pCwTm/lwvs46x6Xs8Zy0sn3Vh37eDqse4mhy4fOMIb/JsSM2nyQFtw==",
      "dependencies": {
        "end-stream": "~0.1.0"
      }
    },
    "node_modules/leveldown": {
      "version": "5.6.0",
      "resolved": "https://registry.npmjs.org/leveldown/-/leveldown-5.6.0.tgz",
      "integrity": "sha512-iB8O/7Db9lPaITU1aA2txU/cBEXAt4vWwKQRrrWuS6XDgbP4QZGj9BL2aNbwb002atoQ/lIotJkfyzz+ygQnUQ==",
      "hasInstallScript": true,
      "dependencies": {
        "abstract-leveldown": "~6.2.1",
        "napi-macros": "~2.0.0",
        "node-gyp-build": "~4.1.0"
      },
      "engines": {
        "node": ">=8.6.0"
      }
    },
    "node_modules/levelup": {
      "version": "4.4.0",
      "resolved": "https://registry.npmjs.org/levelup/-/levelup-4.4.0.tgz",
      "integrity": "sha512-94++VFO3qN95cM/d6eBXvd894oJE0w3cInq9USsyQzzoJxmiYzPAocNcuGCPGGjoXqDVJcr3C1jzt1TSjyaiLQ==",
      "dependencies": {
        "deferred-leveldown": "~5.3.0",
        "level-errors": "~2.0.0",
        "level-iterator-stream": "~4.0.0",
        "level-supports": "~1.0.0",
        "xtend": "~4.0.0"
      },
      "engines": {
        "node": ">=6"
      }
    },
    "node_modules/locate-path": {
      "version": "6.0.0",
      "resolved": "https://registry.npmjs.org/locate-path/-/locate-path-6.0.0.tgz",
      "integrity": "sha512-iPZK6eYjbxRu3uB4/WZ3EsEIMJFMqAoopl3R+zuq0UjcAm/MO6KCweDgPfP3elTztoKP3KtnVHxTn2NHBSDVUw==",
      "dev": true,
      "dependencies": {
        "p-locate": "^5.0.0"
      },
      "engines": {
        "node": ">=10"
      },
      "funding": {
        "url": "https://github.com/sponsors/sindresorhus"
      }
    },
    "node_modules/log-symbols": {
      "version": "4.1.0",
      "resolved": "https://registry.npmjs.org/log-symbols/-/log-symbols-4.1.0.tgz",
      "integrity": "sha512-8XPvpAA8uyhfteu8pIvQxpJZ7SYYdpUivZpGy6sFsBuKRY/7rQGavedeB8aK+Zkyq6upMFVL/9AW6vOYzfRyLg==",
      "dev": true,
      "dependencies": {
        "chalk": "^4.1.0",
        "is-unicode-supported": "^0.1.0"
      },
      "engines": {
        "node": ">=10"
      },
      "funding": {
        "url": "https://github.com/sponsors/sindresorhus"
      }
    },
    "node_modules/loupe": {
      "version": "2.3.6",
      "resolved": "https://registry.npmjs.org/loupe/-/loupe-2.3.6.tgz",
      "integrity": "sha512-RaPMZKiMy8/JruncMU5Bt6na1eftNoo++R4Y+N2FrxkDVTrGvcyzFTsaGif4QTeKESheMGegbhw6iUAq+5A8zA==",
      "dev": true,
      "dependencies": {
        "get-func-name": "^2.0.0"
      }
    },
    "node_modules/ltgt": {
      "version": "2.2.1",
      "resolved": "https://registry.npmjs.org/ltgt/-/ltgt-2.2.1.tgz",
      "integrity": "sha512-AI2r85+4MquTw9ZYqabu4nMwy9Oftlfa/e/52t9IjtfG+mGBbTNdAoZ3RQKLHR6r0wQnwZnPIEh/Ya6XTWAKNA=="
    },
    "node_modules/make-error": {
      "version": "1.3.6",
      "resolved": "https://registry.npmjs.org/make-error/-/make-error-1.3.6.tgz",
      "integrity": "sha512-s8UhlNe7vPKomQhC1qFelMokr/Sc3AgNbso3n74mVPA5LTZwkB9NlXf4XPamLxJE8h0gh73rM94xvwRT2CVInw==",
      "dev": true
    },
    "node_modules/micromatch": {
      "version": "4.0.5",
      "resolved": "https://registry.npmjs.org/micromatch/-/micromatch-4.0.5.tgz",
      "integrity": "sha512-DMy+ERcEW2q8Z2Po+WNXuw3c5YaUSFjAO5GsJqfEl7UjvtIuFKO6ZrKvcItdy98dwFI2N1tg3zNIdKaQT+aNdA==",
      "dev": true,
      "dependencies": {
        "braces": "^3.0.2",
        "picomatch": "^2.3.1"
      },
      "engines": {
        "node": ">=8.6"
      }
    },
    "node_modules/mime-db": {
      "version": "1.52.0",
      "resolved": "https://registry.npmjs.org/mime-db/-/mime-db-1.52.0.tgz",
      "integrity": "sha512-sPU4uV7dYlvtWJxwwxHD0PuihVNiE7TyAbQ5SWxDCB9mUYvOgroQOwYQQOKPJ8CIbE+1ETVlOoK1UC2nU3gYvg==",
      "engines": {
        "node": ">= 0.6"
      }
    },
    "node_modules/mime-types": {
      "version": "2.1.35",
      "resolved": "https://registry.npmjs.org/mime-types/-/mime-types-2.1.35.tgz",
      "integrity": "sha512-ZDY+bPm5zTTF+YpCrAU9nK0UgICYPT0QtT1NZWFv4s++TNkcgVaT0g6+4R2uI4MjQjzysHB1zxuWL50hzaeXiw==",
      "dependencies": {
        "mime-db": "1.52.0"
      },
      "engines": {
        "node": ">= 0.6"
      }
    },
    "node_modules/minimatch": {
      "version": "5.0.1",
      "resolved": "https://registry.npmjs.org/minimatch/-/minimatch-5.0.1.tgz",
      "integrity": "sha512-nLDxIFRyhDblz3qMuq+SoRZED4+miJ/G+tdDrjkkkRnjAsBexeGpgjLEQ0blJy7rHhR2b93rhQY4SvyWu9v03g==",
      "dev": true,
      "dependencies": {
        "brace-expansion": "^2.0.1"
      },
      "engines": {
        "node": ">=10"
      }
    },
    "node_modules/minimist": {
      "version": "1.2.8",
      "resolved": "https://registry.npmjs.org/minimist/-/minimist-1.2.8.tgz",
      "integrity": "sha512-2yyAR8qBkN3YuheJanUpWC5U3bb5osDywNB8RzDVlDwDHbocAJveqqj1u8+SVD7jkWT4yvsHCpWqqWqAxb0zCA==",
      "dev": true,
      "funding": {
        "url": "https://github.com/sponsors/ljharb"
      }
    },
    "node_modules/mkdirp": {
      "version": "0.5.6",
      "resolved": "https://registry.npmjs.org/mkdirp/-/mkdirp-0.5.6.tgz",
      "integrity": "sha512-FP+p8RB8OWpF3YZBCrP5gtADmtXApB5AMLn+vdyA+PyxCjrCs00mjyUozssO33cwDeT3wNGdLxJ5M//YqtHAJw==",
      "dev": true,
      "dependencies": {
        "minimist": "^1.2.6"
      },
      "bin": {
        "mkdirp": "bin/cmd.js"
      }
    },
    "node_modules/mocha": {
      "version": "10.2.0",
      "resolved": "https://registry.npmjs.org/mocha/-/mocha-10.2.0.tgz",
      "integrity": "sha512-IDY7fl/BecMwFHzoqF2sg/SHHANeBoMMXFlS9r0OXKDssYE1M5O43wUY/9BVPeIvfH2zmEbBfseqN9gBQZzXkg==",
      "dev": true,
      "dependencies": {
        "ansi-colors": "4.1.1",
        "browser-stdout": "1.3.1",
        "chokidar": "3.5.3",
        "debug": "4.3.4",
        "diff": "5.0.0",
        "escape-string-regexp": "4.0.0",
        "find-up": "5.0.0",
        "glob": "7.2.0",
        "he": "1.2.0",
        "js-yaml": "4.1.0",
        "log-symbols": "4.1.0",
        "minimatch": "5.0.1",
        "ms": "2.1.3",
        "nanoid": "3.3.3",
        "serialize-javascript": "6.0.0",
        "strip-json-comments": "3.1.1",
        "supports-color": "8.1.1",
        "workerpool": "6.2.1",
        "yargs": "16.2.0",
        "yargs-parser": "20.2.4",
        "yargs-unparser": "2.0.0"
      },
      "bin": {
        "_mocha": "bin/_mocha",
        "mocha": "bin/mocha.js"
      },
      "engines": {
        "node": ">= 14.0.0"
      },
      "funding": {
        "type": "opencollective",
        "url": "https://opencollective.com/mochajs"
      }
    },
    "node_modules/mocha/node_modules/supports-color": {
      "version": "8.1.1",
      "resolved": "https://registry.npmjs.org/supports-color/-/supports-color-8.1.1.tgz",
      "integrity": "sha512-MpUEN2OodtUzxvKQl72cUF7RQ5EiHsGvSsVG0ia9c5RbWGL2CI4C7EpPS8UTBIplnlzZiNuV56w+FuNxy3ty2Q==",
      "dev": true,
      "dependencies": {
        "has-flag": "^4.0.0"
      },
      "engines": {
        "node": ">=10"
      },
      "funding": {
        "url": "https://github.com/chalk/supports-color?sponsor=1"
      }
    },
    "node_modules/ms": {
      "version": "2.1.3",
      "resolved": "https://registry.npmjs.org/ms/-/ms-2.1.3.tgz",
      "integrity": "sha512-6FlzubTLZG3J2a/NVCAleEhjzq5oxgHyaCU9yYXvcLsvoVaHJq/s5xXI6/XXP6tz7R9xAOtHnSO/tXtF3WRTlA==",
      "dev": true
    },
    "node_modules/nanoid": {
      "version": "3.3.3",
      "resolved": "https://registry.npmjs.org/nanoid/-/nanoid-3.3.3.tgz",
      "integrity": "sha512-p1sjXuopFs0xg+fPASzQ28agW1oHD7xDsd9Xkf3T15H3c/cifrFHVwrh74PdoklAPi+i7MdRsE47vm2r6JoB+w==",
      "dev": true,
      "bin": {
        "nanoid": "bin/nanoid.cjs"
      },
      "engines": {
        "node": "^10 || ^12 || ^13.7 || ^14 || >=15.0.1"
      }
    },
    "node_modules/napi-macros": {
      "version": "2.0.0",
      "resolved": "https://registry.npmjs.org/napi-macros/-/napi-macros-2.0.0.tgz",
      "integrity": "sha512-A0xLykHtARfueITVDernsAWdtIMbOJgKgcluwENp3AlsKN/PloyO10HtmoqnFAQAcxPkgZN7wdfPfEd0zNGxbg=="
    },
    "node_modules/node-fetch": {
      "version": "2.6.7",
      "resolved": "https://registry.npmjs.org/node-fetch/-/node-fetch-2.6.7.tgz",
      "integrity": "sha512-ZjMPFEfVx5j+y2yF35Kzx5sF7kDzxuDj6ziH4FFbOp87zKDZNx8yExJIb05OGF4Nlt9IHFIMBkRl41VdvcNdbQ==",
      "dependencies": {
        "whatwg-url": "^5.0.0"
      },
      "engines": {
        "node": "4.x || >=6.0.0"
      },
      "peerDependencies": {
        "encoding": "^0.1.0"
      },
      "peerDependenciesMeta": {
        "encoding": {
          "optional": true
        }
      }
    },
    "node_modules/node-gyp-build": {
      "version": "4.1.1",
      "resolved": "https://registry.npmjs.org/node-gyp-build/-/node-gyp-build-4.1.1.tgz",
      "integrity": "sha512-dSq1xmcPDKPZ2EED2S6zw/b9NKsqzXRE6dVr8TVQnI3FJOTteUMuqF3Qqs6LZg+mLGYJWqQzMbIjMtJqTv87nQ==",
      "bin": {
        "node-gyp-build": "bin.js",
        "node-gyp-build-optional": "optional.js",
        "node-gyp-build-test": "build-test.js"
      }
    },
    "node_modules/normalize-path": {
      "version": "3.0.0",
      "resolved": "https://registry.npmjs.org/normalize-path/-/normalize-path-3.0.0.tgz",
      "integrity": "sha512-6eZs5Ls3WtCisHWp9S2GUy8dqkpGi4BVSz3GaqiE6ezub0512ESztXUwUB6C6IKbQkY2Pnb/mD4WYojCRwcwLA==",
      "dev": true,
      "engines": {
        "node": ">=0.10.0"
      }
    },
    "node_modules/once": {
      "version": "1.4.0",
      "resolved": "https://registry.npmjs.org/once/-/once-1.4.0.tgz",
      "integrity": "sha512-lNaJgI+2Q5URQBkccEKHTQOPaXdUxnZZElQTZY0MFUAuaEqe1E+Nyvgdz/aIyNi6Z9MzO5dv1H8n58/GELp3+w==",
      "dev": true,
      "dependencies": {
        "wrappy": "1"
      }
    },
    "node_modules/p-limit": {
      "version": "3.1.0",
      "resolved": "https://registry.npmjs.org/p-limit/-/p-limit-3.1.0.tgz",
      "integrity": "sha512-TYOanM3wGwNGsZN2cVTYPArw454xnXj5qmWF1bEoAc4+cU/ol7GVh7odevjp1FNHduHc3KZMcFduxU5Xc6uJRQ==",
      "dev": true,
      "dependencies": {
        "yocto-queue": "^0.1.0"
      },
      "engines": {
        "node": ">=10"
      },
      "funding": {
        "url": "https://github.com/sponsors/sindresorhus"
      }
    },
    "node_modules/p-locate": {
      "version": "5.0.0",
      "resolved": "https://registry.npmjs.org/p-locate/-/p-locate-5.0.0.tgz",
      "integrity": "sha512-LaNjtRWUBY++zB5nE/NwcaoMylSPk+S+ZHNB1TzdbMJMny6dynpAGt7X/tl/QYq3TIeE6nxHppbo2LGymrG5Pw==",
      "dev": true,
      "dependencies": {
        "p-limit": "^3.0.2"
      },
      "engines": {
        "node": ">=10"
      },
      "funding": {
        "url": "https://github.com/sponsors/sindresorhus"
      }
    },
    "node_modules/path-exists": {
      "version": "4.0.0",
      "resolved": "https://registry.npmjs.org/path-exists/-/path-exists-4.0.0.tgz",
      "integrity": "sha512-ak9Qy5Q7jYb2Wwcey5Fpvg2KoAc/ZIhLSLOSBmRmygPsGwkVVt0fZa0qrtMz+m6tJTAHfZQ8FnmB4MG4LWy7/w==",
      "dev": true,
      "engines": {
        "node": ">=8"
      }
    },
    "node_modules/path-is-absolute": {
      "version": "1.0.1",
      "resolved": "https://registry.npmjs.org/path-is-absolute/-/path-is-absolute-1.0.1.tgz",
      "integrity": "sha512-AVbw3UJ2e9bq64vSaS9Am0fje1Pa8pbGqTTsmXfaIiMpnr5DlDhfJOuLj9Sf95ZPVDAUerDfEk88MPmPe7UCQg==",
      "dev": true,
      "engines": {
        "node": ">=0.10.0"
      }
    },
    "node_modules/pathval": {
      "version": "1.1.1",
      "resolved": "https://registry.npmjs.org/pathval/-/pathval-1.1.1.tgz",
      "integrity": "sha512-Dp6zGqpTdETdR63lehJYPeIOqpiNBNtc7BpWSLrOje7UaIsE5aY92r/AunQA7rsXvet3lrJ3JnZX29UPTKXyKQ==",
      "dev": true,
      "engines": {
        "node": "*"
      }
    },
    "node_modules/picomatch": {
      "version": "2.3.1",
      "resolved": "https://registry.npmjs.org/picomatch/-/picomatch-2.3.1.tgz",
      "integrity": "sha512-JU3teHTNjmE2VCGFzuY8EXzCDVwEqB2a8fsIvwaStHhAWJEeVd1o1QD80CU6+ZdEXXSLbSsuLwJjkCBWqRQUVA==",
      "dev": true,
      "engines": {
        "node": ">=8.6"
      },
      "funding": {
        "url": "https://github.com/sponsors/jonschlinkert"
      }
    },
    "node_modules/pouchdb": {
      "version": "8.0.1",
      "resolved": "https://registry.npmjs.org/pouchdb/-/pouchdb-8.0.1.tgz",
      "integrity": "sha512-xp5S83JOQn2NAL0ZQ5CU+DI26V9/YrYuVtkXnbGEIDrYiFfj5A8gAcfbxefXb/9O+Qn4n5RaT/19+8UBSZ42sw==",
      "dependencies": {
        "abort-controller": "3.0.0",
        "buffer-from": "1.1.2",
        "clone-buffer": "1.0.0",
        "double-ended-queue": "2.1.0-0",
        "fetch-cookie": "0.11.0",
        "immediate": "3.3.0",
        "level": "6.0.1",
        "level-codec": "9.0.2",
        "level-write-stream": "1.0.0",
        "leveldown": "5.6.0",
        "levelup": "4.4.0",
        "ltgt": "2.2.1",
        "node-fetch": "2.6.7",
        "readable-stream": "1.1.14",
        "spark-md5": "3.0.2",
        "through2": "3.0.2",
        "uuid": "8.3.2",
        "vuvuzela": "1.0.3"
      }
    },
    "node_modules/pretty-format": {
      "version": "29.5.0",
      "resolved": "https://registry.npmjs.org/pretty-format/-/pretty-format-29.5.0.tgz",
      "integrity": "sha512-V2mGkI31qdttvTFX7Mt4efOqHXqJWMu4/r66Xh3Z3BwZaPfPJgp6/gbwoujRpPUtfEF6AUUWx3Jim3GCw5g/Qw==",
      "dev": true,
      "dependencies": {
        "@jest/schemas": "^29.4.3",
        "ansi-styles": "^5.0.0",
        "react-is": "^18.0.0"
      },
      "engines": {
        "node": "^14.15.0 || ^16.10.0 || >=18.0.0"
      }
    },
    "node_modules/pretty-format/node_modules/ansi-styles": {
      "version": "5.2.0",
      "resolved": "https://registry.npmjs.org/ansi-styles/-/ansi-styles-5.2.0.tgz",
      "integrity": "sha512-Cxwpt2SfTzTtXcfOlzGEee8O+c+MmUgGrNiBcXnuWxuFJHe6a5Hz7qwhwe5OgaSYI0IJvkLqWX1ASG+cJOkEiA==",
      "dev": true,
      "engines": {
        "node": ">=10"
      },
      "funding": {
        "url": "https://github.com/chalk/ansi-styles?sponsor=1"
      }
    },
    "node_modules/proxy-from-env": {
      "version": "1.1.0",
      "resolved": "https://registry.npmjs.org/proxy-from-env/-/proxy-from-env-1.1.0.tgz",
      "integrity": "sha512-D+zkORCbA9f1tdWRK0RaCR3GPv50cMxcrz4X8k5LTSUD1Dkw47mKJEZQNunItRTkWwgtaUSo1RVFRIG9ZXiFYg=="
    },
    "node_modules/prr": {
      "version": "1.0.1",
      "resolved": "https://registry.npmjs.org/prr/-/prr-1.0.1.tgz",
      "integrity": "sha512-yPw4Sng1gWghHQWj0B3ZggWUm4qVbPwPFcRG8KyxiU7J2OHFSoEHKS+EZ3fv5l1t9CyCiop6l/ZYeWbrgoQejw=="
    },
    "node_modules/psl": {
      "version": "1.9.0",
      "resolved": "https://registry.npmjs.org/psl/-/psl-1.9.0.tgz",
      "integrity": "sha512-E/ZsdU4HLs/68gYzgGTkMicWTLPdAftJLfJFlLUAAKZGkStNU72sZjT66SnMDVOfOWY/YAoiD7Jxa9iHvngcag=="
    },
    "node_modules/punycode": {
      "version": "2.3.0",
      "resolved": "https://registry.npmjs.org/punycode/-/punycode-2.3.0.tgz",
      "integrity": "sha512-rRV+zQD8tVFys26lAGR9WUuS4iUAngJScM+ZRSKtvl5tKeZ2t5bvdNFdNHBW9FWR4guGHlgmsZ1G7BSm2wTbuA==",
      "engines": {
        "node": ">=6"
      }
    },
    "node_modules/querystringify": {
      "version": "2.2.0",
      "resolved": "https://registry.npmjs.org/querystringify/-/querystringify-2.2.0.tgz",
      "integrity": "sha512-FIqgj2EUvTa7R50u0rGsyTftzjYmv/a3hO345bZNrqabNqjtgiDMgmo4mkUjd+nzU5oF3dClKqFIPUKybUyqoQ=="
    },
    "node_modules/randombytes": {
      "version": "2.1.0",
      "resolved": "https://registry.npmjs.org/randombytes/-/randombytes-2.1.0.tgz",
      "integrity": "sha512-vYl3iOX+4CKUWuxGi9Ukhie6fsqXqS9FE2Zaic4tNFD2N2QQaXOMFbuKK4QmDHC0JO6B1Zp41J0LpT0oR68amQ==",
      "dev": true,
      "dependencies": {
        "safe-buffer": "^5.1.0"
      }
    },
    "node_modules/react-is": {
      "version": "18.2.0",
      "resolved": "https://registry.npmjs.org/react-is/-/react-is-18.2.0.tgz",
      "integrity": "sha512-xWGDIW6x921xtzPkhiULtthJHoJvBbF3q26fzloPCK0hsvxtPVelvftw3zjbHWSkR2km9Z+4uxbDDK/6Zw9B8w==",
      "dev": true
    },
    "node_modules/readable-stream": {
      "version": "1.1.14",
      "resolved": "https://registry.npmjs.org/readable-stream/-/readable-stream-1.1.14.tgz",
      "integrity": "sha512-+MeVjFf4L44XUkhM1eYbD8fyEsxcV81pqMSR5gblfcLCHfZvbrqy4/qYHE+/R5HoBUT11WV5O08Cr1n3YXkWVQ==",
      "dependencies": {
        "core-util-is": "~1.0.0",
        "inherits": "~2.0.1",
        "isarray": "0.0.1",
        "string_decoder": "~0.10.x"
      }
    },
    "node_modules/readdirp": {
      "version": "3.6.0",
      "resolved": "https://registry.npmjs.org/readdirp/-/readdirp-3.6.0.tgz",
      "integrity": "sha512-hOS089on8RduqdbhvQ5Z37A0ESjsqz6qnRcffsMU3495FuTdqSm+7bhJ29JvIOsBDEEnan5DPu9t3To9VRlMzA==",
      "dev": true,
      "dependencies": {
        "picomatch": "^2.2.1"
      },
      "engines": {
        "node": ">=8.10.0"
      }
    },
    "node_modules/require-directory": {
      "version": "2.1.1",
      "resolved": "https://registry.npmjs.org/require-directory/-/require-directory-2.1.1.tgz",
      "integrity": "sha512-fGxEI7+wsG9xrvdjsrlmL22OMTTiHRwAMroiEeMgq8gzoLC/PQr7RsRDSTLUg/bZAZtF+TVIkHc6/4RIKrui+Q==",
      "dev": true,
      "engines": {
        "node": ">=0.10.0"
      }
    },
    "node_modules/requires-port": {
      "version": "1.0.0",
      "resolved": "https://registry.npmjs.org/requires-port/-/requires-port-1.0.0.tgz",
      "integrity": "sha512-KigOCHcocU3XODJxsu8i/j8T9tzT4adHiecwORRQ0ZZFcp7ahwXuRU1m+yuO90C5ZUyGeGfocHDI14M3L3yDAQ=="
    },
    "node_modules/safe-buffer": {
      "version": "5.2.1",
      "resolved": "https://registry.npmjs.org/safe-buffer/-/safe-buffer-5.2.1.tgz",
      "integrity": "sha512-rp3So07KcdmmKbGvgaNxQSJr7bGVSVk5S9Eq1F+ppbRo70+YeaDxkw5Dd8NPN+GD6bjnYm2VuPuCXmpuYvmCXQ==",
      "funding": [
        {
          "type": "github",
          "url": "https://github.com/sponsors/feross"
        },
        {
          "type": "patreon",
          "url": "https://www.patreon.com/feross"
        },
        {
          "type": "consulting",
          "url": "https://feross.org/support"
        }
      ]
    },
    "node_modules/serialize-javascript": {
      "version": "6.0.0",
      "resolved": "https://registry.npmjs.org/serialize-javascript/-/serialize-javascript-6.0.0.tgz",
      "integrity": "sha512-Qr3TosvguFt8ePWqsvRfrKyQXIiW+nGbYpy8XK24NQHE83caxWt+mIymTT19DGFbNWNLfEwsrkSmN64lVWB9ag==",
      "dev": true,
      "dependencies": {
        "randombytes": "^2.1.0"
      }
    },
    "node_modules/slash": {
      "version": "3.0.0",
      "resolved": "https://registry.npmjs.org/slash/-/slash-3.0.0.tgz",
      "integrity": "sha512-g9Q1haeby36OSStwb4ntCGGGaKsaVSjQ68fBxoQcutl5fS1vuY18H3wSt3jFyFtrkx+Kz0V1G85A4MyAdDMi2Q==",
      "dev": true,
      "engines": {
        "node": ">=8"
      }
    },
    "node_modules/source-map": {
      "version": "0.6.1",
      "resolved": "https://registry.npmjs.org/source-map/-/source-map-0.6.1.tgz",
      "integrity": "sha512-UjgapumWlbMhkBgzT7Ykc5YXUT46F0iKu8SGXq0bcwP5dz/h0Plj6enJqjz1Zbq2l5WaqYnrVbwWOWMyF3F47g==",
      "dev": true,
      "engines": {
        "node": ">=0.10.0"
      }
    },
    "node_modules/source-map-support": {
      "version": "0.5.21",
      "resolved": "https://registry.npmjs.org/source-map-support/-/source-map-support-0.5.21.tgz",
      "integrity": "sha512-uBHU3L3czsIyYXKX88fdrGovxdSCoTGDRZ6SYXtSRxLZUzHg5P/66Ht6uoUlHu9EZod+inXhKo3qQgwXUT/y1w==",
      "dev": true,
      "dependencies": {
        "buffer-from": "^1.0.0",
        "source-map": "^0.6.0"
      }
    },
    "node_modules/spark-md5": {
      "version": "3.0.2",
      "resolved": "https://registry.npmjs.org/spark-md5/-/spark-md5-3.0.2.tgz",
      "integrity": "sha512-wcFzz9cDfbuqe0FZzfi2or1sgyIrsDwmPwfZC4hiNidPdPINjeUwNfv5kldczoEAcjl9Y1L3SM7Uz2PUEQzxQw=="
    },
    "node_modules/stack-utils": {
      "version": "2.0.6",
      "resolved": "https://registry.npmjs.org/stack-utils/-/stack-utils-2.0.6.tgz",
      "integrity": "sha512-XlkWvfIm6RmsWtNJx+uqtKLS8eqFbxUg0ZzLXqY0caEy9l7hruX8IpiDnjsLavoBgqCCR71TqWO8MaXYheJ3RQ==",
      "dev": true,
      "dependencies": {
        "escape-string-regexp": "^2.0.0"
      },
      "engines": {
        "node": ">=10"
      }
    },
    "node_modules/stack-utils/node_modules/escape-string-regexp": {
      "version": "2.0.0",
      "resolved": "https://registry.npmjs.org/escape-string-regexp/-/escape-string-regexp-2.0.0.tgz",
      "integrity": "sha512-UpzcLCXolUWcNu5HtVMHYdXJjArjsF9C0aNnquZYY4uW/Vu0miy5YoWvbV345HauVvcAUnpRuhMMcqTcGOY2+w==",
      "dev": true,
      "engines": {
        "node": ">=8"
      }
    },
    "node_modules/string_decoder": {
      "version": "0.10.31",
      "resolved": "https://registry.npmjs.org/string_decoder/-/string_decoder-0.10.31.tgz",
      "integrity": "sha512-ev2QzSzWPYmy9GuqfIVildA4OdcGLeFZQrq5ys6RtiuF+RQQiZWr8TZNyAcuVXyQRYfEO+MsoB/1BuQVhOJuoQ=="
    },
    "node_modules/string-width": {
      "version": "4.2.3",
      "resolved": "https://registry.npmjs.org/string-width/-/string-width-4.2.3.tgz",
      "integrity": "sha512-wKyQRQpjJ0sIp62ErSZdGsjMJWsap5oRNihHhu6G7JVO/9jIB6UyevL+tXuOqrng8j/cxKTWyWUwvSTriiZz/g==",
      "dev": true,
      "dependencies": {
        "emoji-regex": "^8.0.0",
        "is-fullwidth-code-point": "^3.0.0",
        "strip-ansi": "^6.0.1"
      },
      "engines": {
        "node": ">=8"
      }
    },
    "node_modules/strip-ansi": {
      "version": "6.0.1",
      "resolved": "https://registry.npmjs.org/strip-ansi/-/strip-ansi-6.0.1.tgz",
      "integrity": "sha512-Y38VPSHcqkFrCpFnQ9vuSXmquuv5oXOKpGeT6aGrr3o3Gc9AlVa6JBfUSOCnbxGGZF+/0ooI7KrPuUSztUdU5A==",
      "dev": true,
      "dependencies": {
        "ansi-regex": "^5.0.1"
      },
      "engines": {
        "node": ">=8"
      }
    },
    "node_modules/strip-bom": {
      "version": "3.0.0",
      "resolved": "https://registry.npmjs.org/strip-bom/-/strip-bom-3.0.0.tgz",
      "integrity": "sha512-vavAMRXOgBVNF6nyEEmL3DBK19iRpDcoIwW+swQ+CbGiu7lju6t+JklA1MHweoWtadgt4ISVUsXLyDq34ddcwA==",
      "dev": true,
      "optional": true,
      "engines": {
        "node": ">=4"
      }
    },
    "node_modules/strip-json-comments": {
      "version": "3.1.1",
      "resolved": "https://registry.npmjs.org/strip-json-comments/-/strip-json-comments-3.1.1.tgz",
      "integrity": "sha512-6fPc+R4ihwqP6N/aIv2f1gMH8lOVtWQHoqC4yK6oSDVVocumAsfCqjkXnqiYMhmMwS/mEHLp7Vehlt3ql6lEig==",
      "dev": true,
      "engines": {
        "node": ">=8"
      },
      "funding": {
        "url": "https://github.com/sponsors/sindresorhus"
      }
    },
    "node_modules/supports-color": {
      "version": "7.2.0",
      "resolved": "https://registry.npmjs.org/supports-color/-/supports-color-7.2.0.tgz",
      "integrity": "sha512-qpCAvRl9stuOHveKsn7HncJRvv501qIacKzQlO/+Lwxc9+0q2wLyv4Dfvt80/DPn2pqOBsJdDiogXGR9+OvwRw==",
      "dev": true,
      "dependencies": {
        "has-flag": "^4.0.0"
      },
      "engines": {
        "node": ">=8"
      }
    },
    "node_modules/through2": {
      "version": "3.0.2",
      "resolved": "https://registry.npmjs.org/through2/-/through2-3.0.2.tgz",
      "integrity": "sha512-enaDQ4MUyP2W6ZyT6EsMzqBPZaM/avg8iuo+l2d3QCs0J+6RaqkHV/2/lOwDTueBHeJ/2LG9lrLW3d5rWPucuQ==",
      "dependencies": {
        "inherits": "^2.0.4",
        "readable-stream": "2 || 3"
      }
    },
    "node_modules/through2/node_modules/readable-stream": {
      "version": "3.6.2",
      "resolved": "https://registry.npmjs.org/readable-stream/-/readable-stream-3.6.2.tgz",
      "integrity": "sha512-9u/sniCrY3D5WdsERHzHE4G2YCXqoG5FTHUiCC4SIbr6XcLZBY05ya9EKjYek9O5xOAwjGq+1JdGBAS7Q9ScoA==",
      "dependencies": {
        "inherits": "^2.0.3",
        "string_decoder": "^1.1.1",
        "util-deprecate": "^1.0.1"
      },
      "engines": {
        "node": ">= 6"
      }
    },
    "node_modules/through2/node_modules/string_decoder": {
      "version": "1.3.0",
      "resolved": "https://registry.npmjs.org/string_decoder/-/string_decoder-1.3.0.tgz",
      "integrity": "sha512-hkRX8U1WjJFd8LsDJ2yQ/wWWxaopEsABU1XfkM8A+j0+85JAGppt16cr1Whg6KIbb4okU6Mql6BOj+uup/wKeA==",
      "dependencies": {
        "safe-buffer": "~5.2.0"
      }
    },
    "node_modules/to-regex-range": {
      "version": "5.0.1",
      "resolved": "https://registry.npmjs.org/to-regex-range/-/to-regex-range-5.0.1.tgz",
      "integrity": "sha512-65P7iz6X5yEr1cwcgvQxbbIw7Uk3gOy5dIdtZ4rDveLqhrdJP+Li/Hx6tyK0NEb+2GCyneCMJiGqrADCSNk8sQ==",
      "dev": true,
      "dependencies": {
        "is-number": "^7.0.0"
      },
      "engines": {
        "node": ">=8.0"
      }
    },
    "node_modules/tough-cookie": {
      "version": "4.1.2",
      "resolved": "https://registry.npmjs.org/tough-cookie/-/tough-cookie-4.1.2.tgz",
      "integrity": "sha512-G9fqXWoYFZgTc2z8Q5zaHy/vJMjm+WV0AkAeHxVCQiEB1b+dGvWzFW6QV07cY5jQ5gRkeid2qIkzkxUnmoQZUQ==",
      "dependencies": {
        "psl": "^1.1.33",
        "punycode": "^2.1.1",
        "universalify": "^0.2.0",
        "url-parse": "^1.5.3"
      },
      "engines": {
        "node": ">=6"
      }
    },
    "node_modules/tr46": {
      "version": "0.0.3",
      "resolved": "https://registry.npmjs.org/tr46/-/tr46-0.0.3.tgz",
      "integrity": "sha512-N3WMsuqV66lT30CrXNbEjx4GEwlow3v6rr4mCcv6prnfwhS01rkgyFdjPNBYd9br7LpXV1+Emh01fHnq2Gdgrw=="
    },
    "node_modules/ts-mocha": {
      "version": "10.0.0",
      "resolved": "https://registry.npmjs.org/ts-mocha/-/ts-mocha-10.0.0.tgz",
      "integrity": "sha512-VRfgDO+iiuJFlNB18tzOfypJ21xn2xbuZyDvJvqpTbWgkAgD17ONGr8t+Tl8rcBtOBdjXp5e/Rk+d39f7XBHRw==",
      "dev": true,
      "dependencies": {
        "ts-node": "7.0.1"
      },
      "bin": {
        "ts-mocha": "bin/ts-mocha"
      },
      "engines": {
        "node": ">= 6.X.X"
      },
      "optionalDependencies": {
        "tsconfig-paths": "^3.5.0"
      },
      "peerDependencies": {
        "mocha": "^3.X.X || ^4.X.X || ^5.X.X || ^6.X.X || ^7.X.X || ^8.X.X || ^9.X.X || ^10.X.X"
      }
    },
    "node_modules/ts-node": {
      "version": "7.0.1",
      "resolved": "https://registry.npmjs.org/ts-node/-/ts-node-7.0.1.tgz",
      "integrity": "sha512-BVwVbPJRspzNh2yfslyT1PSbl5uIk03EZlb493RKHN4qej/D06n1cEhjlOJG69oFsE7OT8XjpTUcYf6pKTLMhw==",
      "dev": true,
      "dependencies": {
        "arrify": "^1.0.0",
        "buffer-from": "^1.1.0",
        "diff": "^3.1.0",
        "make-error": "^1.1.1",
        "minimist": "^1.2.0",
        "mkdirp": "^0.5.1",
        "source-map-support": "^0.5.6",
        "yn": "^2.0.0"
      },
      "bin": {
        "ts-node": "dist/bin.js"
      },
      "engines": {
        "node": ">=4.2.0"
      }
    },
    "node_modules/ts-node/node_modules/diff": {
      "version": "3.5.0",
      "resolved": "https://registry.npmjs.org/diff/-/diff-3.5.0.tgz",
      "integrity": "sha512-A46qtFgd+g7pDZinpnwiRJtxbC1hpgf0uzP3iG89scHk0AUC7A1TGxf5OiiOUv/JMZR8GOt8hL900hV0bOy5xA==",
      "dev": true,
      "engines": {
        "node": ">=0.3.1"
      }
    },
    "node_modules/tsconfig-paths": {
      "version": "3.14.2",
      "resolved": "https://registry.npmjs.org/tsconfig-paths/-/tsconfig-paths-3.14.2.tgz",
      "integrity": "sha512-o/9iXgCYc5L/JxCHPe3Hvh8Q/2xm5Z+p18PESBU6Ff33695QnCHBEjcytY2q19ua7Mbl/DavtBOLq+oG0RCL+g==",
      "dev": true,
      "optional": true,
      "dependencies": {
        "@types/json5": "^0.0.29",
        "json5": "^1.0.2",
        "minimist": "^1.2.6",
        "strip-bom": "^3.0.0"
      }
    },
    "node_modules/tsx": {
      "version": "3.12.6",
      "resolved": "https://registry.npmjs.org/tsx/-/tsx-3.12.6.tgz",
      "integrity": "sha512-q93WgS3lBdHlPgS0h1i+87Pt6n9K/qULIMNYZo07nSeu2z5QE2CellcAZfofVXBo2tQg9av2ZcRMQ2S2i5oadQ==",
      "dev": true,
      "dependencies": {
        "@esbuild-kit/cjs-loader": "^2.4.2",
        "@esbuild-kit/core-utils": "^3.0.0",
        "@esbuild-kit/esm-loader": "^2.5.5"
      },
      "bin": {
        "tsx": "dist/cli.js"
      },
      "optionalDependencies": {
        "fsevents": "~2.3.2"
      }
    },
    "node_modules/type-detect": {
      "version": "4.0.8",
      "resolved": "https://registry.npmjs.org/type-detect/-/type-detect-4.0.8.tgz",
      "integrity": "sha512-0fr/mIH1dlO+x7TlcMy+bIDqKPsw/70tVyeHW787goQjhmqaZe10uwLujubK9q9Lg6Fiho1KUKDYz0Z7k7g5/g==",
      "dev": true,
      "engines": {
        "node": ">=4"
      }
    },
    "node_modules/typescript": {
      "version": "5.0.4",
      "resolved": "https://registry.npmjs.org/typescript/-/typescript-5.0.4.tgz",
      "integrity": "sha512-cW9T5W9xY37cc+jfEnaUvX91foxtHkza3Nw3wkoF4sSlKn0MONdkdEndig/qPBWXNkmplh3NzayQzCiHM4/hqw==",
      "dev": true,
      "bin": {
        "tsc": "bin/tsc",
        "tsserver": "bin/tsserver"
      },
      "engines": {
        "node": ">=12.20"
      }
    },
    "node_modules/universalify": {
      "version": "0.2.0",
      "resolved": "https://registry.npmjs.org/universalify/-/universalify-0.2.0.tgz",
      "integrity": "sha512-CJ1QgKmNg3CwvAv/kOFmtnEN05f0D/cn9QntgNOQlQF9dgvVTHj3t+8JPdjqawCHk7V/KA+fbUqzZ9XWhcqPUg==",
      "engines": {
        "node": ">= 4.0.0"
      }
    },
    "node_modules/url-parse": {
      "version": "1.5.10",
      "resolved": "https://registry.npmjs.org/url-parse/-/url-parse-1.5.10.tgz",
      "integrity": "sha512-WypcfiRhfeUP9vvF0j6rw0J3hrWrw6iZv3+22h6iRMJ/8z1Tj6XfLP4DsUix5MhMPnXpiHDoKyoZ/bdCkwBCiQ==",
      "dependencies": {
        "querystringify": "^2.1.1",
        "requires-port": "^1.0.0"
      }
    },
    "node_modules/util-deprecate": {
      "version": "1.0.2",
      "resolved": "https://registry.npmjs.org/util-deprecate/-/util-deprecate-1.0.2.tgz",
      "integrity": "sha512-EPD5q1uXyFxJpCrLnCc1nHnq3gOa6DZBocAIiI2TaSCA7VCJ1UJDMagCzIkXNsUYfD1daK//LTEQ8xiIbrHtcw=="
    },
    "node_modules/uuid": {
      "version": "8.3.2",
      "resolved": "https://registry.npmjs.org/uuid/-/uuid-8.3.2.tgz",
      "integrity": "sha512-+NYs2QeMWy+GWFOEm9xnn6HCDp0l7QBD7ml8zLUmJ+93Q5NF0NocErnwkTkXVFNiX3/fpC6afS8Dhb/gz7R7eg==",
      "bin": {
        "uuid": "dist/bin/uuid"
      }
    },
    "node_modules/vuvuzela": {
      "version": "1.0.3",
      "resolved": "https://registry.npmjs.org/vuvuzela/-/vuvuzela-1.0.3.tgz",
      "integrity": "sha512-Tm7jR1xTzBbPW+6y1tknKiEhz04Wf/1iZkcTJjSFcpNko43+dFW6+OOeQe9taJIug3NdfUAjFKgUSyQrIKaDvQ=="
    },
    "node_modules/webidl-conversions": {
      "version": "3.0.1",
      "resolved": "https://registry.npmjs.org/webidl-conversions/-/webidl-conversions-3.0.1.tgz",
      "integrity": "sha512-2JAn3z8AR6rjK8Sm8orRC0h/bcl/DqL7tRPdGZ4I1CjdF+EaMLmYxBHyXuKL849eucPFhvBoxMsflfOb8kxaeQ=="
    },
    "node_modules/whatwg-url": {
      "version": "5.0.0",
      "resolved": "https://registry.npmjs.org/whatwg-url/-/whatwg-url-5.0.0.tgz",
      "integrity": "sha512-saE57nupxk6v3HY35+jzBwYa0rKSy0XR8JSxZPwgLr7ys0IBzhGviA1/TUGJLmSVqs8pb9AnvICXEuOHLprYTw==",
      "dependencies": {
        "tr46": "~0.0.3",
        "webidl-conversions": "^3.0.0"
      }
    },
    "node_modules/workerpool": {
      "version": "6.2.1",
      "resolved": "https://registry.npmjs.org/workerpool/-/workerpool-6.2.1.tgz",
      "integrity": "sha512-ILEIE97kDZvF9Wb9f6h5aXK4swSlKGUcOEGiIYb2OOu/IrDU9iwj0fD//SsA6E5ibwJxpEvhullJY4Sl4GcpAw==",
      "dev": true
    },
    "node_modules/wrap-ansi": {
      "version": "7.0.0",
      "resolved": "https://registry.npmjs.org/wrap-ansi/-/wrap-ansi-7.0.0.tgz",
      "integrity": "sha512-YVGIj2kamLSTxw6NsZjoBxfSwsn0ycdesmc4p+Q21c5zPuZ1pl+NfxVdxPtdHvmNVOQ6XSYG4AUtyt/Fi7D16Q==",
      "dev": true,
      "dependencies": {
        "ansi-styles": "^4.0.0",
        "string-width": "^4.1.0",
        "strip-ansi": "^6.0.0"
      },
      "engines": {
        "node": ">=10"
      },
      "funding": {
        "url": "https://github.com/chalk/wrap-ansi?sponsor=1"
      }
    },
    "node_modules/wrappy": {
      "version": "1.0.2",
      "resolved": "https://registry.npmjs.org/wrappy/-/wrappy-1.0.2.tgz",
      "integrity": "sha512-l4Sp/DRseor9wL6EvV2+TuQn63dMkPjZ/sp9XkghTEbV9KlPS1xUsZ3u7/IQO4wxtcFB4bgpQPRcR3QCvezPcQ==",
      "dev": true
    },
    "node_modules/write-stream": {
      "version": "0.4.3",
      "resolved": "https://registry.npmjs.org/write-stream/-/write-stream-0.4.3.tgz",
      "integrity": "sha512-IJrvkhbAnj89W/GAVdVgbnPiVw5Ntg/B4tc/MUCIEwj/g6JIww1DWJyB/yBMT3yw2/TkT6IUZ0+IYef3flEw8A==",
      "dependencies": {
        "readable-stream": "~0.0.2"
      }
    },
    "node_modules/write-stream/node_modules/readable-stream": {
      "version": "0.0.4",
      "resolved": "https://registry.npmjs.org/readable-stream/-/readable-stream-0.0.4.tgz",
      "integrity": "sha512-azrivNydKRYt7zwLV5wWUK7YzKTWs3q87xSmY6DlHapPrCvaT6ZrukvM5erV+yCSSPmZT8zkSdttOHQpWWm9zw=="
    },
    "node_modules/xtend": {
      "version": "4.0.2",
      "resolved": "https://registry.npmjs.org/xtend/-/xtend-4.0.2.tgz",
      "integrity": "sha512-LKYU1iAXJXUgAXn9URjiu+MWhyUXHsvfp7mcuYm9dSUKK0/CjtrUwFAxD82/mCWbtLsGjFIad0wIsod4zrTAEQ==",
      "engines": {
        "node": ">=0.4"
      }
    },
    "node_modules/y18n": {
      "version": "5.0.8",
      "resolved": "https://registry.npmjs.org/y18n/-/y18n-5.0.8.tgz",
      "integrity": "sha512-0pfFzegeDWJHJIAmTLRP2DwHjdF5s7jo9tuztdQxAhINCdvS+3nGINqPd00AphqJR/0LhANUS6/+7SCb98YOfA==",
      "dev": true,
      "engines": {
        "node": ">=10"
      }
    },
    "node_modules/yargs": {
      "version": "16.2.0",
      "resolved": "https://registry.npmjs.org/yargs/-/yargs-16.2.0.tgz",
      "integrity": "sha512-D1mvvtDG0L5ft/jGWkLpG1+m0eQxOfaBvTNELraWj22wSVUMWxZUvYgJYcKh6jGGIkJFhH4IZPQhR4TKpc8mBw==",
      "dev": true,
      "dependencies": {
        "cliui": "^7.0.2",
        "escalade": "^3.1.1",
        "get-caller-file": "^2.0.5",
        "require-directory": "^2.1.1",
        "string-width": "^4.2.0",
        "y18n": "^5.0.5",
        "yargs-parser": "^20.2.2"
      },
      "engines": {
        "node": ">=10"
      }
    },
    "node_modules/yargs-parser": {
      "version": "20.2.4",
      "resolved": "https://registry.npmjs.org/yargs-parser/-/yargs-parser-20.2.4.tgz",
      "integrity": "sha512-WOkpgNhPTlE73h4VFAFsOnomJVaovO8VqLDzy5saChRBFQFBoMYirowyW+Q9HB4HFF4Z7VZTiG3iSzJJA29yRA==",
      "dev": true,
      "engines": {
        "node": ">=10"
      }
    },
    "node_modules/yargs-unparser": {
      "version": "2.0.0",
      "resolved": "https://registry.npmjs.org/yargs-unparser/-/yargs-unparser-2.0.0.tgz",
      "integrity": "sha512-7pRTIA9Qc1caZ0bZ6RYRGbHJthJWuakf+WmHK0rVeLkNrrGhfoabBNdue6kdINI6r4if7ocq9aD/n7xwKOdzOA==",
      "dev": true,
      "dependencies": {
        "camelcase": "^6.0.0",
        "decamelize": "^4.0.0",
        "flat": "^5.0.2",
        "is-plain-obj": "^2.1.0"
      },
      "engines": {
        "node": ">=10"
      }
    },
    "node_modules/yn": {
      "version": "2.0.0",
      "resolved": "https://registry.npmjs.org/yn/-/yn-2.0.0.tgz",
      "integrity": "sha512-uTv8J/wiWTgUTg+9vLTi//leUl5vDQS6uii/emeTb2ssY7vl6QWf2fFbIIGjnhjvbdKlU0ed7QPgY1htTC86jQ==",
      "dev": true,
      "engines": {
        "node": ">=4"
      }
    },
    "node_modules/yocto-queue": {
      "version": "0.1.0",
      "resolved": "https://registry.npmjs.org/yocto-queue/-/yocto-queue-0.1.0.tgz",
      "integrity": "sha512-rVksvsnNCdJ/ohGc6xgPwyN8eheCxsiLM8mxuE/t/mOVqJewPuO1miLpTHQiRgTKCLexL4MeAFVagts7HmNZ2Q==",
      "dev": true,
      "engines": {
        "node": ">=10"
      },
      "funding": {
        "url": "https://github.com/sponsors/sindresorhus"
      }
    }
  }
}
