# Supplementary material for: CURTAIN—A unique web-based tool for exploration and sharing of MS-based proteomics data
Source: Proc Natl Acad Sci U S A. 2024 Feb 7;121(7):e2312676121. doi: 10.1073/pnas.2312676121 (PMC10873628; doi:10.1073/pnas.2312676121)
Supplement: Supplementary file 12 — Code S04 (ZIP) [file pnas.2312676121.sd11.zip › Alessi-Lab-curtain-web-api-561a3e1/package.json]

{
  "name": "curtain-web-api",
  "version": "1.0.34",
  "description": "",
  "main": "./build/index.js",
  "types": "./build/index.d.ts",
  "scripts": {
    "test": "ts-mocha --timeout 10000 -p tsconfig.json src/**/*.spec.ts",
    "build": "tsc -p tsconfig.json"
  },
  "keywords": [],
  "author": {
    "name": "Toan K. Phung",
    "email": "toan.phungkhoiquoctoan@gmail.com"
  },
  "license": "MIT",
  "dependencies": {
    "axios": "^1.3.5",
    "pouchdb": "^8.0.1"
  },
  "devDependencies": {
    "@types/expect": "^24.3.0",
    "@types/mocha": "^10.0.1",
    "@types/node": "^18.15.11",
    "@types/pouchdb": "^6.4.0",
    "chai": "^4.3.7",
    "mocha": "^10.2.0",
    "ts-mocha": "^10.0.0",
    "tsx": "^3.12.6",
    "typescript": "^5.0.4"
  }
}
