# Supplementary material for: CURTAIN—A unique web-based tool for exploration and sharing of MS-based proteomics data
Source: Proc Natl Acad Sci U S A. 2024 Feb 7;121(7):e2312676121. doi: 10.1073/pnas.2312676121 (PMC10873628; doi:10.1073/pnas.2312676121)
Supplement: Supplementary file 12 — Code S04 (ZIP) [file pnas.2312676121.sd11.zip › Alessi-Lab-curtain-web-api-561a3e1/tsconfig.json]

{
  "compilerOptions": {
    "target": "es2015",                                  /* Set the JavaScript language version for emitted JavaScript and include compatible library declarations. */
    "lib": ["es6"],                                      /* Specify a set of bundled library declaration files that describe the target runtime environment. */
    "module": "commonjs",                                /* Specify what module code is generated. */
    "rootDir": "src",                                    /* Specify the root folder within your source files. */
    "allowJs": true,                                     /* Allow JavaScript files to be a part of your program. Use the 'checkJS' option to get errors from these files. */
    "outDir": "build",                                   /* Specify an output folder for all emitted files. */
    "esModuleInterop": true,                             /* Emit additional JavaScript to ease support for importing CommonJS modules. This enables 'allowSyntheticDefaultImports' for type compatibility. */
    "forceConsistentCasingInFileNames": true,            /* Ensure that casing is correct in imports. */
    "strict": true,                                      /* Enable all strict type-checking options. */
    "noImplicitAny": true,                               /* Enable error reporting for expressions and declarations with an implied 'any' type. */
    "declaration": true,
    "skipLibCheck": true
  },
  "exclude": [
    "node_modules",
    "build"
  ],
  "files": [
    "src/index.ts"
  ]
}
