# Supplementary material for: CURTAIN—A unique web-based tool for exploration and sharing of MS-based proteomics data
Source: Proc Natl Acad Sci U S A. 2024 Feb 7;121(7):e2312676121. doi: 10.1073/pnas.2312676121 (PMC10873628; doi:10.1073/pnas.2312676121)
Supplement: Supplementary file 13 — Code S05 (ZIP) [file pnas.2312676121.sd12.zip]

Archive with 17 entries (14 files):
- Alessi-Lab-curtain-utils-ad18199/
- Alessi-Lab-curtain-utils-ad18199/.gitignore
- Alessi-Lab-curtain-utils-ad18199/LICENSE
- Alessi-Lab-curtain-utils-ad18199/README.md
- Alessi-Lab-curtain-utils-ad18199/curtainutils/
- Alessi-Lab-curtain-utils-ad18199/curtainutils/__init__.py
- Alessi-Lab-curtain-utils-ad18199/curtainutils/client.py
- Alessi-Lab-curtain-utils-ad18199/curtainutils/common.py
- Alessi-Lab-curtain-utils-ad18199/curtainutils/diann.py
- Alessi-Lab-curtain-utils-ad18199/curtainutils/msfragger.py
- Alessi-Lab-curtain-utils-ad18199/curtainutils/spectronaut.py
- Alessi-Lab-curtain-utils-ad18199/poetry.lock
- Alessi-Lab-curtain-utils-ad18199/pyproject.toml
- Alessi-Lab-curtain-utils-ad18199/requirements.txt
- Alessi-Lab-curtain-utils-ad18199/tests/
- Alessi-Lab-curtain-utils-ad18199/tests/__init__.py
- Alessi-Lab-curtain-utils-ad18199/tests/test_client.py
