# Supplementary material for: CURTAIN—A unique web-based tool for exploration and sharing of MS-based proteomics data
Source: Proc Natl Acad Sci U S A. 2024 Feb 7;121(7):e2312676121. doi: 10.1073/pnas.2312676121 (PMC10873628; doi:10.1073/pnas.2312676121)
Supplement: Supplementary file 13 — Code S05 (ZIP) [file pnas.2312676121.sd12.zip › Alessi-Lab-curtain-utils-ad18199/curtainutils/diann.py]

import io

import click
import pandas as pd
from uniprotparser.betaparser import UniprotParser, UniprotSequence
from sequal.sequence import Sequence
def lambda_function_for_diann_ptm_single_site(row: pd.Series, modified_seq_col: str, entry_col: str, fasta_df: pd.DataFrame, modification_of_interests: str) -> pd.Series:
    seq = Sequence(row[modified_seq_col])
    stripped_seq = seq.to_stripped_string()
    print(f"Processing {row[modified_seq_col]}")
    for i in seq:
        if len(i.mods) > 0:
            for mod in i.mods:
                if mod.value == modification_of_interests:
                    row["Position.in.peptide"] = i.position
                    row["Residue"] = i.value
                    row["Variant"] = row["Protein.Group"]
                    matched_acc_row = fasta_df[fasta_df["Entry"].str.contains(row[entry_col])]
                    if len(matched_acc_row) > 0:
                        for i2, row2 in matched_acc_row.iterrows():
                            seq = row2["Sequence"]
                            peptide_seq = stripped_seq
                            try:
                                peptide_position = seq.index(peptide_seq)
                            except ValueError:
                                peptide_position = seq.replace("I", "L").index(
                                    peptide_seq.replace("I", "L"))
                                row["Comment"] = "I replaced by L"
                            if peptide_position >= -1:

                                position_in_protein = i.position + peptide_position
                                row["Position"] = position_in_protein
                                row["Variant"] = row2["Entry"]
                                sequence_window = ""
                                if row["Position"] - 1 - 10 >= 0:
                                    sequence_window += seq[row["Position"] - 1 - 10:row["Position"] - 1]
                                else:
                                    sequence_window += seq[:row["Position"] - 1]
                                    if len(sequence_window) < 10:
                                        sequence_window = "_" * (10 - len(sequence_window)) + sequence_window
                                sequence_window += seq[row["Position"] - 1]
                                if row["Position"] + 10 <= len(seq):
                                    sequence_window += seq[row["Position"]:row["Position"] + 10]
                                else:
                                    sequence_window += seq[row["Position"]:]
                                    if len(sequence_window) < 21:
                                        sequence_window += "_" * (21 - len(sequence_window))

                                row["Sequence.window"] = sequence_window
                                break
                    break
    return row

def process_diann_ptm(pr_file_path: str, report_file_path: str, output_file: str, modification_of_interests: str = "UniMod:21"):
    df = pd.read_csv(pr_file_path, sep="\t")
    localization_score_col = "PTM.Site.Confidence"
    modified_seq_col = "Modified.Sequence"
    index_col = "Precursor.Id"
    pr_file_col = "File.Name"
    protein_group_col = "Protein.Group"
    df_meta = pd.read_csv(report_file_path, sep="\t")
    df = df[df[modified_seq_col].str.contains(modification_of_interests)]
    parser = UniprotParser(columns="accession,id,sequence", include_isoform=True)
    fasta_df = []
    df["parse_id"] = df[protein_group_col].apply(
        lambda x: str(UniprotSequence(x, parse_acc=True)) if UniprotSequence(x, parse_acc=True).accession else x)

    for i in parser.parse(df["parse_id"].unique().tolist()):
        fasta_df.append(pd.read_csv(io.StringIO(i), sep="\t"))
    if len(fasta_df) == 1:
        fasta_df = fasta_df[0]
    else:
        fasta_df = pd.concat(fasta_df, ignore_index=True)

    df = df.apply(lambda x: lambda_function_for_diann_ptm_single_site(x, modified_seq_col, protein_group_col, fasta_df,
                                                                      modification_of_interests), axis=1)
    df.set_index(index_col, inplace=True)
    for i, g in df_meta.groupby(index_col):
        highest_score = g[localization_score_col].max()
        df.loc[i, localization_score_col] = highest_score
    df.reset_index(inplace=True)
    df.to_csv(output_file, sep="\t",
              index=False)

@click.command()
@click.option("--pr_file_path", "-p", help="Path to the PR file to be processed")
@click.option("--report_file_path", "-r", help="Path to the report file to be processed")
@click.option("--output_file", "-o", help="Path to the output file")
@click.option("--modification_of_interests", "-m", help="Modification of interests", default="UniMod:21")
def main(pr_file_path: str, report_file_path: str, output_file: str, modification_of_interests: str):
    process_diann_ptm(pr_file_path, report_file_path, output_file, modification_of_interests)


if __name__ == '__main__':
    df = pd.read_csv(r"Z:\ALESSI\Toan\CURTAIN_Rebuttal\TiO2_diaPASEF_Test\Reports.pr_matrix.tsv", sep="\t")
    localization_score_col = "PTM.Site.Confidence"
    modified_seq_col = "Modified.Sequence"
    index_col = "Precursor.Id"
    pr_file_col = "File.Name"
    protein_group_col = "Protein.Group"
    df_meta = pd.read_csv(r"Z:\ALESSI\Toan\CURTAIN_Rebuttal\TiO2_diaPASEF_Test\Reports.tsv", sep="\t")
    df = df[df[modified_seq_col].str.contains("UniMod:21")]
    parser = UniprotParser(columns="accession,id,sequence", include_isoform=True)
    fasta_df = []
    df["parse_id"] = df[protein_group_col].apply(lambda x: str(UniprotSequence(x, parse_acc=True)) if UniprotSequence(x, parse_acc=True).accession else x)

    for i in parser.parse(df["parse_id"].unique().tolist()):
        fasta_df.append(pd.read_csv(io.StringIO(i), sep="\t"))
    if len(fasta_df) == 1:
        fasta_df = fasta_df[0]
    else:
        fasta_df = pd.concat(fasta_df, ignore_index=True)

    df = df.apply(lambda x: lambda_function_for_diann_ptm_single_site(x, modified_seq_col, protein_group_col, fasta_df, "UniMod:21"), axis=1)
    df.set_index(index_col, inplace=True)
    for i, g in df_meta.groupby(index_col):
        highest_score = g[localization_score_col].max()
        df.loc[i, localization_score_col] = highest_score
    df.reset_index(inplace=True)
    df.to_csv(r"Z:\ALESSI\Toan\CURTAIN_Rebuttal\TiO2_diaPASEF_Test\Reports.pr_matrix_processed.tsv", sep="\t", index=False)
