# Supplementary material for: CURTAIN—A unique web-based tool for exploration and sharing of MS-based proteomics data
Source: Proc Natl Acad Sci U S A. 2024 Feb 7;121(7):e2312676121. doi: 10.1073/pnas.2312676121 (PMC10873628; doi:10.1073/pnas.2312676121)
Supplement: Supplementary file 13 — Code S05 (ZIP) [file pnas.2312676121.sd12.zip › Alessi-Lab-curtain-utils-ad18199/poetry.lock]

# This file is automatically @generated by Poetry 1.6.1 and should not be changed by hand.

[[package]]
name = "aiohttp"
version = "3.8.6"
description = "Async http client/server framework (asyncio)"
optional = false
python-versions = ">=3.6"
files = [
    {file = "aiohttp-3.8.6-cp310-cp310-macosx_10_9_universal2.whl", hash = "sha256:41d55fc043954cddbbd82503d9cc3f4814a40bcef30b3569bc7b5e34130718c1"},
    {file = "aiohttp-3.8.6-cp310-cp310-macosx_10_9_x86_64.whl", hash = "sha256:1d84166673694841d8953f0a8d0c90e1087739d24632fe86b1a08819168b4566"},
    {file = "aiohttp-3.8.6-cp310-cp310-macosx_11_0_arm64.whl", hash = "sha256:253bf92b744b3170eb4c4ca2fa58f9c4b87aeb1df42f71d4e78815e6e8b73c9e"},
    {file = "aiohttp-3.8.6-cp310-cp310-manylinux_2_17_aarch64.manylinux2014_aarch64.whl", hash = "sha256:3fd194939b1f764d6bb05490987bfe104287bbf51b8d862261ccf66f48fb4096"},
    {file = "aiohttp-3.8.6-cp310-cp310-manylinux_2_17_ppc64le.manylinux2014_ppc64le.whl", hash = "sha256:6c5f938d199a6fdbdc10bbb9447496561c3a9a565b43be564648d81e1102ac22"},
    {file = "aiohttp-3.8.6-cp310-cp310-manylinux_2_17_s390x.manylinux2014_s390x.whl", hash = "sha256:2817b2f66ca82ee699acd90e05c95e79bbf1dc986abb62b61ec8aaf851e81c93"},
    {file = "aiohttp-3.8.6-cp310-cp310-manylinux_2_17_x86_64.manylinux2014_x86_64.whl", hash = "sha256:0fa375b3d34e71ccccf172cab401cd94a72de7a8cc01847a7b3386204093bb47"},
    {file = "aiohttp-3.8.6-cp310-cp310-manylinux_2_5_i686.manylinux1_i686.manylinux_2_17_i686.manylinux2014_i686.whl", hash = "sha256:9de50a199b7710fa2904be5a4a9b51af587ab24c8e540a7243ab737b45844543"},
    {file = "aiohttp-3.8.6-cp310-cp310-musllinux_1_1_aarch64.whl", hash = "sha256:e1d8cb0b56b3587c5c01de3bf2f600f186da7e7b5f7353d1bf26a8ddca57f965"},
    {file = "aiohttp-3.8.6-cp310-cp310-musllinux_1_1_i686.whl", hash = "sha256:8e31e9db1bee8b4f407b77fd2507337a0a80665ad7b6c749d08df595d88f1cf5"},
    {file = "aiohttp-3.8.6-cp310-cp310-musllinux_1_1_ppc64le.whl", hash = "sha256:7bc88fc494b1f0311d67f29fee6fd636606f4697e8cc793a2d912ac5b19aa38d"},
    {file = "aiohttp-3.8.6-cp310-cp310-musllinux_1_1_s390x.whl", hash = "sha256:ec00c3305788e04bf6d29d42e504560e159ccaf0be30c09203b468a6c1ccd3b2"},
    {file = "aiohttp-3.8.6-cp310-cp310-musllinux_1_1_x86_64.whl", hash = "sha256:ad1407db8f2f49329729564f71685557157bfa42b48f4b93e53721a16eb813ed"},
    {file = "aiohttp-3.8.6-cp310-cp310-win32.whl", hash = "sha256:ccc360e87341ad47c777f5723f68adbb52b37ab450c8bc3ca9ca1f3e849e5fe2"},
    {file = "aiohttp-3.8.6-cp310-cp310-win_amd64.whl", hash = "sha256:93c15c8e48e5e7b89d5cb4613479d144fda8344e2d886cf694fd36db4cc86865"},
    {file = "aiohttp-3.8.6-cp311-cp311-macosx_10_9_universal2.whl", hash = "sha256:6e2f9cc8e5328f829f6e1fb74a0a3a939b14e67e80832975e01929e320386b34"},
    {file = "aiohttp-3.8.6-cp311-cp311-macosx_10_9_x86_64.whl", hash = "sha256:e6a00ffcc173e765e200ceefb06399ba09c06db97f401f920513a10c803604ca"},
    {file = "aiohttp-3.8.6-cp311-cp311-macosx_11_0_arm64.whl", hash = "sha256:41bdc2ba359032e36c0e9de5a3bd00d6fb7ea558a6ce6b70acedf0da86458321"},
    {file = "aiohttp-3.8.6-cp311-cp311-manylinux_2_17_aarch64.manylinux2014_aarch64.whl", hash = "sha256:14cd52ccf40006c7a6cd34a0f8663734e5363fd981807173faf3a017e202fec9"},
    {file = "aiohttp-3.8.6-cp311-cp311-manylinux_2_17_ppc64le.manylinux2014_ppc64le.whl", hash = "sha256:2d5b785c792802e7b275c420d84f3397668e9d49ab1cb52bd916b3b3ffcf09ad"},
    {file = "aiohttp-3.8.6-cp311-cp311-manylinux_2_17_s390x.manylinux2014_s390x.whl", hash = "sha256:1bed815f3dc3d915c5c1e556c397c8667826fbc1b935d95b0ad680787896a358"},
    {file = "aiohttp-3.8.6-cp311-cp311-manylinux_2_17_x86_64.manylinux2014_x86_64.whl", hash = "sha256:96603a562b546632441926cd1293cfcb5b69f0b4159e6077f7c7dbdfb686af4d"},
    {file = "aiohttp-3.8.6-cp311-cp311-manylinux_2_5_i686.manylinux1_i686.manylinux_2_17_i686.manylinux2014_i686.whl", hash = "sha256:d76e8b13161a202d14c9584590c4df4d068c9567c99506497bdd67eaedf36403"},
    {file = "aiohttp-3.8.6-cp311-cp311-musllinux_1_1_aarch64.whl", hash = "sha256:e3f1e3f1a1751bb62b4a1b7f4e435afcdade6c17a4fd9b9d43607cebd242924a"},
    {file = "aiohttp-3.8.6-cp311-cp311-musllinux_1_1_i686.whl", hash = "sha256:76b36b3124f0223903609944a3c8bf28a599b2cc0ce0be60b45211c8e9be97f8"},
    {file = "aiohttp-3.8.6-cp311-cp311-musllinux_1_1_ppc64le.whl", hash = "sha256:a2ece4af1f3c967a4390c284797ab595a9f1bc1130ef8b01828915a05a6ae684"},
    {file = "aiohttp-3.8.6-cp311-cp311-musllinux_1_1_s390x.whl", hash = "sha256:16d330b3b9db87c3883e565340d292638a878236418b23cc8b9b11a054aaa887"},
    {file = "aiohttp-3.8.6-cp311-cp311-musllinux_1_1_x86_64.whl", hash = "sha256:42c89579f82e49db436b69c938ab3e1559e5a4409eb8639eb4143989bc390f2f"},
    {file = "aiohttp-3.8.6-cp311-cp311-win32.whl", hash = "sha256:efd2fcf7e7b9d7ab16e6b7d54205beded0a9c8566cb30f09c1abe42b4e22bdcb"},
    {file = "aiohttp-3.8.6-cp311-cp311-win_amd64.whl", hash = "sha256:3b2ab182fc28e7a81f6c70bfbd829045d9480063f5ab06f6e601a3eddbbd49a0"},
    {file = "aiohttp-3.8.6-cp36-cp36m-macosx_10_9_x86_64.whl", hash = "sha256:fdee8405931b0615220e5ddf8cd7edd8592c606a8e4ca2a00704883c396e4479"},
    {file = "aiohttp-3.8.6-cp36-cp36m-manylinux_2_17_aarch64.manylinux2014_aarch64.whl", hash = "sha256:d25036d161c4fe2225d1abff2bd52c34ed0b1099f02c208cd34d8c05729882f0"},
    {file = "aiohttp-3.8.6-cp36-cp36m-manylinux_2_17_ppc64le.manylinux2014_ppc64le.whl", hash = "sha256:5d791245a894be071d5ab04bbb4850534261a7d4fd363b094a7b9963e8cdbd31"},
    {file = "aiohttp-3.8.6-cp36-cp36m-manylinux_2_17_s390x.manylinux2014_s390x.whl", hash = "sha256:0cccd1de239afa866e4ce5c789b3032442f19c261c7d8a01183fd956b1935349"},
    {file = "aiohttp-3.8.6-cp36-cp36m-manylinux_2_17_x86_64.manylinux2014_x86_64.whl", hash = "sha256:1f13f60d78224f0dace220d8ab4ef1dbc37115eeeab8c06804fec11bec2bbd07"},
    {file = "aiohttp-3.8.6-cp36-cp36m-manylinux_2_5_i686.manylinux1_i686.manylinux_2_17_i686.manylinux2014_i686.whl", hash = "sha256:8a9b5a0606faca4f6cc0d338359d6fa137104c337f489cd135bb7fbdbccb1e39"},
    {file = "aiohttp-3.8.6-cp36-cp36m-musllinux_1_1_aarch64.whl", hash = "sha256:13da35c9ceb847732bf5c6c5781dcf4780e14392e5d3b3c689f6d22f8e15ae31"},
    {file = "aiohttp-3.8.6-cp36-cp36m-musllinux_1_1_i686.whl", hash = "sha256:4d4cbe4ffa9d05f46a28252efc5941e0462792930caa370a6efaf491f412bc66"},
    {file = "aiohttp-3.8.6-cp36-cp36m-musllinux_1_1_ppc64le.whl", hash = "sha256:229852e147f44da0241954fc6cb910ba074e597f06789c867cb7fb0621e0ba7a"},
    {file = "aiohttp-3.8.6-cp36-cp36m-musllinux_1_1_s390x.whl", hash = "sha256:713103a8bdde61d13490adf47171a1039fd880113981e55401a0f7b42c37d071"},
    {file = "aiohttp-3.8.6-cp36-cp36m-musllinux_1_1_x86_64.whl", hash = "sha256:45ad816b2c8e3b60b510f30dbd37fe74fd4a772248a52bb021f6fd65dff809b6"},
    {file = "aiohttp-3.8.6-cp36-cp36m-win32.whl", hash = "sha256:2b8d4e166e600dcfbff51919c7a3789ff6ca8b3ecce16e1d9c96d95dd569eb4c"},
    {file = "aiohttp-3.8.6-cp36-cp36m-win_amd64.whl", hash = "sha256:0912ed87fee967940aacc5306d3aa8ba3a459fcd12add0b407081fbefc931e53"},
    {file = "aiohttp-3.8.6-cp37-cp37m-macosx_10_9_x86_64.whl", hash = "sha256:e2a988a0c673c2e12084f5e6ba3392d76c75ddb8ebc6c7e9ead68248101cd446"},
    {file = "aiohttp-3.8.6-cp37-cp37m-manylinux_2_17_aarch64.manylinux2014_aarch64.whl", hash = "sha256:ebf3fd9f141700b510d4b190094db0ce37ac6361a6806c153c161dc6c041ccda"},
    {file = "aiohttp-3.8.6-cp37-cp37m-manylinux_2_17_ppc64le.manylinux2014_ppc64le.whl", hash = "sha256:3161ce82ab85acd267c8f4b14aa226047a6bee1e4e6adb74b798bd42c6ae1f80"},
    {file = "aiohttp-3.8.6-cp37-cp37m-manylinux_2_17_s390x.manylinux2014_s390x.whl", hash = "sha256:d95fc1bf33a9a81469aa760617b5971331cdd74370d1214f0b3109272c0e1e3c"},
    {file = "aiohttp-3.8.6-cp37-cp37m-manylinux_2_17_x86_64.manylinux2014_x86_64.whl", hash = "sha256:6c43ecfef7deaf0617cee936836518e7424ee12cb709883f2c9a1adda63cc460"},
    {file = "aiohttp-3.8.6-cp37-cp37m-manylinux_2_5_i686.manylinux1_i686.manylinux_2_17_i686.manylinux2014_i686.whl", hash = "sha256:ca80e1b90a05a4f476547f904992ae81eda5c2c85c66ee4195bb8f9c5fb47f28"},
    {file = "aiohttp-3.8.6-cp37-cp37m-musllinux_1_1_aarch64.whl", hash = "sha256:90c72ebb7cb3a08a7f40061079817133f502a160561d0675b0a6adf231382c92"},
    {file = "aiohttp-3.8.6-cp37-cp37m-musllinux_1_1_i686.whl", hash = "sha256:bb54c54510e47a8c7c8e63454a6acc817519337b2b78606c4e840871a3e15349"},
    {file = "aiohttp-3.8.6-cp37-cp37m-musllinux_1_1_ppc64le.whl", hash = "sha256:de6a1c9f6803b90e20869e6b99c2c18cef5cc691363954c93cb9adeb26d9f3ae"},
    {file = "aiohttp-3.8.6-cp37-cp37m-musllinux_1_1_s390x.whl", hash = "sha256:a3628b6c7b880b181a3ae0a0683698513874df63783fd89de99b7b7539e3e8a8"},
    {file = "aiohttp-3.8.6-cp37-cp37m-musllinux_1_1_x86_64.whl", hash = "sha256:fc37e9aef10a696a5a4474802930079ccfc14d9f9c10b4662169671ff034b7df"},
    {file = "aiohttp-3.8.6-cp37-cp37m-win32.whl", hash = "sha256:f8ef51e459eb2ad8e7a66c1d6440c808485840ad55ecc3cafefadea47d1b1ba2"},
    {file = "aiohttp-3.8.6-cp37-cp37m-win_amd64.whl", hash = "sha256:b2fe42e523be344124c6c8ef32a011444e869dc5f883c591ed87f84339de5976"},
    {file = "aiohttp-3.8.6-cp38-cp38-macosx_10_9_universal2.whl", hash = "sha256:9e2ee0ac5a1f5c7dd3197de309adfb99ac4617ff02b0603fd1e65b07dc772e4b"},
    {file = "aiohttp-3.8.6-cp38-cp38-macosx_10_9_x86_64.whl", hash = "sha256:01770d8c04bd8db568abb636c1fdd4f7140b284b8b3e0b4584f070180c1e5c62"},
    {file = "aiohttp-3.8.6-cp38-cp38-macosx_11_0_arm64.whl", hash = "sha256:3c68330a59506254b556b99a91857428cab98b2f84061260a67865f7f52899f5"},
    {file = "aiohttp-3.8.6-cp38-cp38-manylinux_2_17_aarch64.manylinux2014_aarch64.whl", hash = "sha256:89341b2c19fb5eac30c341133ae2cc3544d40d9b1892749cdd25892bbc6ac951"},
    {file = "aiohttp-3.8.6-cp38-cp38-manylinux_2_17_ppc64le.manylinux2014_ppc64le.whl", hash = "sha256:71783b0b6455ac8f34b5ec99d83e686892c50498d5d00b8e56d47f41b38fbe04"},
    {file = "aiohttp-3.8.6-cp38-cp38-manylinux_2_17_s390x.manylinux2014_s390x.whl", hash = "sha256:f628dbf3c91e12f4d6c8b3f092069567d8eb17814aebba3d7d60c149391aee3a"},
    {file = "aiohttp-3.8.6-cp38-cp38-manylinux_2_17_x86_64.manylinux2014_x86_64.whl", hash = "sha256:b04691bc6601ef47c88f0255043df6f570ada1a9ebef99c34bd0b72866c217ae"},
    {file = "aiohttp-3.8.6-cp38-cp38-manylinux_2_5_i686.manylinux1_i686.manylinux_2_17_i686.manylinux2014_i686.whl", hash = "sha256:7ee912f7e78287516df155f69da575a0ba33b02dd7c1d6614dbc9463f43066e3"},
    {file = "aiohttp-3.8.6-cp38-cp38-musllinux_1_1_aarch64.whl", hash = "sha256:9c19b26acdd08dd239e0d3669a3dddafd600902e37881f13fbd8a53943079dbc"},
    {file = "aiohttp-3.8.6-cp38-cp38-musllinux_1_1_i686.whl", hash = "sha256:99c5ac4ad492b4a19fc132306cd57075c28446ec2ed970973bbf036bcda1bcc6"},
    {file = "aiohttp-3.8.6-cp38-cp38-musllinux_1_1_ppc64le.whl", hash = "sha256:f0f03211fd14a6a0aed2997d4b1c013d49fb7b50eeb9ffdf5e51f23cfe2c77fa"},
    {file = "aiohttp-3.8.6-cp38-cp38-musllinux_1_1_s390x.whl", hash = "sha256:8d399dade330c53b4106160f75f55407e9ae7505263ea86f2ccca6bfcbdb4921"},
    {file = "aiohttp-3.8.6-cp38-cp38-musllinux_1_1_x86_64.whl", hash = "sha256:ec4fd86658c6a8964d75426517dc01cbf840bbf32d055ce64a9e63a40fd7b771"},
    {file = "aiohttp-3.8.6-cp38-cp38-win32.whl", hash = "sha256:33164093be11fcef3ce2571a0dccd9041c9a93fa3bde86569d7b03120d276c6f"},
    {file = "aiohttp-3.8.6-cp38-cp38-win_amd64.whl", hash = "sha256:bdf70bfe5a1414ba9afb9d49f0c912dc524cf60141102f3a11143ba3d291870f"},
    {file = "aiohttp-3.8.6-cp39-cp39-macosx_10_9_universal2.whl", hash = "sha256:d52d5dc7c6682b720280f9d9db41d36ebe4791622c842e258c9206232251ab2b"},
    {file = "aiohttp-3.8.6-cp39-cp39-macosx_10_9_x86_64.whl", hash = "sha256:4ac39027011414dbd3d87f7edb31680e1f430834c8cef029f11c66dad0670aa5"},
    {file = "aiohttp-3.8.6-cp39-cp39-macosx_11_0_arm64.whl", hash = "sha256:3f5c7ce535a1d2429a634310e308fb7d718905487257060e5d4598e29dc17f0b"},
    {file = "aiohttp-3.8.6-cp39-cp39-manylinux_2_17_aarch64.manylinux2014_aarch64.whl", hash = "sha256:b30e963f9e0d52c28f284d554a9469af073030030cef8693106d918b2ca92f54"},
    {file = "aiohttp-3.8.6-cp39-cp39-manylinux_2_17_ppc64le.manylinux2014_ppc64le.whl", hash = "sha256:918810ef188f84152af6b938254911055a72e0f935b5fbc4c1a4ed0b0584aed1"},
    {file = "aiohttp-3.8.6-cp39-cp39-manylinux_2_17_s390x.manylinux2014_s390x.whl", hash = "sha256:002f23e6ea8d3dd8d149e569fd580c999232b5fbc601c48d55398fbc2e582e8c"},
    {file = "aiohttp-3.8.6-cp39-cp39-manylinux_2_17_x86_64.manylinux2014_x86_64.whl", hash = "sha256:4fcf3eabd3fd1a5e6092d1242295fa37d0354b2eb2077e6eb670accad78e40e1"},
    {file = "aiohttp-3.8.6-cp39-cp39-manylinux_2_5_i686.manylinux1_i686.manylinux_2_17_i686.manylinux2014_i686.whl", hash = "sha256:255ba9d6d5ff1a382bb9a578cd563605aa69bec845680e21c44afc2670607a95"},
    {file = "aiohttp-3.8.6-cp39-cp39-musllinux_1_1_aarch64.whl", hash = "sha256:d67f8baed00870aa390ea2590798766256f31dc5ed3ecc737debb6e97e2ede78"},
    {file = "aiohttp-3.8.6-cp39-cp39-musllinux_1_1_i686.whl", hash = "sha256:86f20cee0f0a317c76573b627b954c412ea766d6ada1a9fcf1b805763ae7feeb"},
    {file = "aiohttp-3.8.6-cp39-cp39-musllinux_1_1_ppc64le.whl", hash = "sha256:39a312d0e991690ccc1a61f1e9e42daa519dcc34ad03eb6f826d94c1190190dd"},
    {file = "aiohttp-3.8.6-cp39-cp39-musllinux_1_1_s390x.whl", hash = "sha256:e827d48cf802de06d9c935088c2924e3c7e7533377d66b6f31ed175c1620e05e"},
    {file = "aiohttp-3.8.6-cp39-cp39-musllinux_1_1_x86_64.whl", hash = "sha256:bd111d7fc5591ddf377a408ed9067045259ff2770f37e2d94e6478d0f3fc0c17"},
    {file = "aiohttp-3.8.6-cp39-cp39-win32.whl", hash = "sha256:caf486ac1e689dda3502567eb89ffe02876546599bbf915ec94b1fa424eeffd4"},
    {file = "aiohttp-3.8.6-cp39-cp39-win_amd64.whl", hash = "sha256:3f0e27e5b733803333bb2371249f41cf42bae8884863e8e8965ec69bebe53132"},
    {file = "aiohttp-3.8.6.tar.gz", hash = "sha256:b0cf2a4501bff9330a8a5248b4ce951851e415bdcce9dc158e76cfd55e15085c"},
]

[package.dependencies]
aiosignal = ">=1.1.2"
async-timeout = ">=4.0.0a3,<5.0"
attrs = ">=17.3.0"
charset-normalizer = ">=2.0,<4.0"
frozenlist = ">=1.1.1"
multidict = ">=4.5,<7.0"
yarl = ">=1.0,<2.0"

[package.extras]
speedups = ["Brotli", "aiodns", "cchardet"]

[[package]]
name = "aiosignal"
version = "1.3.1"
description = "aiosignal: a list of registered asynchronous callbacks"
optional = false
python-versions = ">=3.7"
files = [
    {file = "aiosignal-1.3.1-py3-none-any.whl", hash = "sha256:f8376fb07dd1e86a584e4fcdec80b36b7f81aac666ebc724e2c090300dd83b17"},
    {file = "aiosignal-1.3.1.tar.gz", hash = "sha256:54cd96e15e1649b75d6c87526a6ff0b6c1b0dd3459f43d9ca11d48c339b68cfc"},
]

[package.dependencies]
frozenlist = ">=1.1.0"

[[package]]
name = "async-timeout"
version = "4.0.3"
description = "Timeout context manager for asyncio programs"
optional = false
python-versions = ">=3.7"
files = [
    {file = "async-timeout-4.0.3.tar.gz", hash = "sha256:4640d96be84d82d02ed59ea2b7105a0f7b33abe8703703cd0ab0bf87c427522f"},
    {file = "async_timeout-4.0.3-py3-none-any.whl", hash = "sha256:7405140ff1230c310e51dc27b3145b9092d659ce68ff733fb0cefe3ee42be028"},
]

[[package]]
name = "attrs"
version = "23.1.0"
description = "Classes Without Boilerplate"
optional = false
python-versions = ">=3.7"
files = [
    {file = "attrs-23.1.0-py3-none-any.whl", hash = "sha256:1f28b4522cdc2fb4256ac1a020c78acf9cba2c6b461ccd2c126f3aa8e8335d04"},
    {file = "attrs-23.1.0.tar.gz", hash = "sha256:6279836d581513a26f1bf235f9acd333bc9115683f14f7e8fae46c98fc50e015"},
]

[package.extras]
cov = ["attrs[tests]", "coverage[toml] (>=5.3)"]
dev = ["attrs[docs,tests]", "pre-commit"]
docs = ["furo", "myst-parser", "sphinx", "sphinx-notfound-page", "sphinxcontrib-towncrier", "towncrier", "zope-interface"]
tests = ["attrs[tests-no-zope]", "zope-interface"]
tests-no-zope = ["cloudpickle", "hypothesis", "mypy (>=1.1.1)", "pympler", "pytest (>=4.3.0)", "pytest-mypy-plugins", "pytest-xdist[psutil]"]

[[package]]
name = "certifi"
version = "2023.7.22"
description = "Python package for providing Mozilla's CA Bundle."
optional = false
python-versions = ">=3.6"
files = [
    {file = "certifi-2023.7.22-py3-none-any.whl", hash = "sha256:92d6037539857d8206b8f6ae472e8b77db8058fec5937a1ef3f54304089edbb9"},
    {file = "certifi-2023.7.22.tar.gz", hash = "sha256:539cc1d13202e33ca466e88b2807e29f4c13049d6d87031a3c110744495cb082"},
]

[[package]]
name = "charset-normalizer"
version = "3.3.2"
description = "The Real First Universal Charset Detector. Open, modern and actively maintained alternative to Chardet."
optional = false
python-versions = ">=3.7.0"
files = [
    {file = "charset-normalizer-3.3.2.tar.gz", hash = "sha256:f30c3cb33b24454a82faecaf01b19c18562b1e89558fb6c56de4d9118a032fd5"},
    {file = "charset_normalizer-3.3.2-cp310-cp310-macosx_10_9_universal2.whl", hash = "sha256:25baf083bf6f6b341f4121c2f3c548875ee6f5339300e08be3f2b2ba1721cdd3"},
    {file = "charset_normalizer-3.3.2-cp310-cp310-macosx_10_9_x86_64.whl", hash = "sha256:06435b539f889b1f6f4ac1758871aae42dc3a8c0e24ac9e60c2384973ad73027"},
    {file = "charset_normalizer-3.3.2-cp310-cp310-macosx_11_0_arm64.whl", hash = "sha256:9063e24fdb1e498ab71cb7419e24622516c4a04476b17a2dab57e8baa30d6e03"},
    {file = "charset_normalizer-3.3.2-cp310-cp310-manylinux_2_17_aarch64.manylinux2014_aarch64.whl", hash = "sha256:6897af51655e3691ff853668779c7bad41579facacf5fd7253b0133308cf000d"},
    {file = "charset_normalizer-3.3.2-cp310-cp310-manylinux_2_17_ppc64le.manylinux2014_ppc64le.whl", hash = "sha256:1d3193f4a680c64b4b6a9115943538edb896edc190f0b222e73761716519268e"},
    {file = "charset_normalizer-3.3.2-cp310-cp310-manylinux_2_17_s390x.manylinux2014_s390x.whl", hash = "sha256:cd70574b12bb8a4d2aaa0094515df2463cb429d8536cfb6c7ce983246983e5a6"},
    {file = "charset_normalizer-3.3.2-cp310-cp310-manylinux_2_17_x86_64.manylinux2014_x86_64.whl", hash = "sha256:8465322196c8b4d7ab6d1e049e4c5cb460d0394da4a27d23cc242fbf0034b6b5"},
    {file = "charset_normalizer-3.3.2-cp310-cp310-manylinux_2_5_i686.manylinux1_i686.manylinux_2_17_i686.manylinux2014_i686.whl", hash = "sha256:a9a8e9031d613fd2009c182b69c7b2c1ef8239a0efb1df3f7c8da66d5dd3d537"},
    {file = "charset_normalizer-3.3.2-cp310-cp310-musllinux_1_1_aarch64.whl", hash = "sha256:beb58fe5cdb101e3a055192ac291b7a21e3b7ef4f67fa1d74e331a7f2124341c"},
    {file = "charset_normalizer-3.3.2-cp310-cp310-musllinux_1_1_i686.whl", hash = "sha256:e06ed3eb3218bc64786f7db41917d4e686cc4856944f53d5bdf83a6884432e12"},
    {file = "charset_normalizer-3.3.2-cp310-cp310-musllinux_1_1_ppc64le.whl", hash = "sha256:2e81c7b9c8979ce92ed306c249d46894776a909505d8f5a4ba55b14206e3222f"},
    {file = "charset_normalizer-3.3.2-cp310-cp310-musllinux_1_1_s390x.whl", hash = "sha256:572c3763a264ba47b3cf708a44ce965d98555f618ca42c926a9c1616d8f34269"},
    {file = "charset_normalizer-3.3.2-cp310-cp310-musllinux_1_1_x86_64.whl", hash = "sha256:fd1abc0d89e30cc4e02e4064dc67fcc51bd941eb395c502aac3ec19fab46b519"},
    {file = "charset_normalizer-3.3.2-cp310-cp310-win32.whl", hash = "sha256:3d47fa203a7bd9c5b6cee4736ee84ca03b8ef23193c0d1ca99b5089f72645c73"},
    {file = "charset_normalizer-3.3.2-cp310-cp310-win_amd64.whl", hash = "sha256:10955842570876604d404661fbccbc9c7e684caf432c09c715ec38fbae45ae09"},
    {file = "charset_normalizer-3.3.2-cp311-cp311-macosx_10_9_universal2.whl", hash = "sha256:802fe99cca7457642125a8a88a084cef28ff0cf9407060f7b93dca5aa25480db"},
    {file = "charset_normalizer-3.3.2-cp311-cp311-macosx_10_9_x86_64.whl", hash = "sha256:573f6eac48f4769d667c4442081b1794f52919e7edada77495aaed9236d13a96"},
    {file = "charset_normalizer-3.3.2-cp311-cp311-macosx_11_0_arm64.whl", hash = "sha256:549a3a73da901d5bc3ce8d24e0600d1fa85524c10287f6004fbab87672bf3e1e"},
    {file = "charset_normalizer-3.3.2-cp311-cp311-manylinux_2_17_aarch64.manylinux2014_aarch64.whl", hash = "sha256:f27273b60488abe721a075bcca6d7f3964f9f6f067c8c4c605743023d7d3944f"},
    {file = "charset_normalizer-3.3.2-cp311-cp311-manylinux_2_17_ppc64le.manylinux2014_ppc64le.whl", hash = "sha256:1ceae2f17a9c33cb48e3263960dc5fc8005351ee19db217e9b1bb15d28c02574"},
    {file = "charset_normalizer-3.3.2-cp311-cp311-manylinux_2_17_s390x.manylinux2014_s390x.whl", hash = "sha256:65f6f63034100ead094b8744b3b97965785388f308a64cf8d7c34f2f2e5be0c4"},
    {file = "charset_normalizer-3.3.2-cp311-cp311-manylinux_2_17_x86_64.manylinux2014_x86_64.whl", hash = "sha256:753f10e867343b4511128c6ed8c82f7bec3bd026875576dfd88483c5c73b2fd8"},
    {file = "charset_normalizer-3.3.2-cp311-cp311-manylinux_2_5_i686.manylinux1_i686.manylinux_2_17_i686.manylinux2014_i686.whl", hash = "sha256:4a78b2b446bd7c934f5dcedc588903fb2f5eec172f3d29e52a9096a43722adfc"},
    {file = "charset_normalizer-3.3.2-cp311-cp311-musllinux_1_1_aarch64.whl", hash = "sha256:e537484df0d8f426ce2afb2d0f8e1c3d0b114b83f8850e5f2fbea0e797bd82ae"},
    {file = "charset_normalizer-3.3.2-cp311-cp311-musllinux_1_1_i686.whl", hash = "sha256:eb6904c354526e758fda7167b33005998fb68c46fbc10e013ca97f21ca5c8887"},
    {file = "charset_normalizer-3.3.2-cp311-cp311-musllinux_1_1_ppc64le.whl", hash = "sha256:deb6be0ac38ece9ba87dea880e438f25ca3eddfac8b002a2ec3d9183a454e8ae"},
    {file = "charset_normalizer-3.3.2-cp311-cp311-musllinux_1_1_s390x.whl", hash = "sha256:4ab2fe47fae9e0f9dee8c04187ce5d09f48eabe611be8259444906793ab7cbce"},
    {file = "charset_normalizer-3.3.2-cp311-cp311-musllinux_1_1_x86_64.whl", hash = "sha256:80402cd6ee291dcb72644d6eac93785fe2c8b9cb30893c1af5b8fdd753b9d40f"},
    {file = "charset_normalizer-3.3.2-cp311-cp311-win32.whl", hash = "sha256:7cd13a2e3ddeed6913a65e66e94b51d80a041145a026c27e6bb76c31a853c6ab"},
    {file = "charset_normalizer-3.3.2-cp311-cp311-win_amd64.whl", hash = "sha256:663946639d296df6a2bb2aa51b60a2454ca1cb29835324c640dafb5ff2131a77"},
    {file = "charset_normalizer-3.3.2-cp312-cp312-macosx_10_9_universal2.whl", hash = "sha256:0b2b64d2bb6d3fb9112bafa732def486049e63de9618b5843bcdd081d8144cd8"},
    {file = "charset_normalizer-3.3.2-cp312-cp312-macosx_10_9_x86_64.whl", hash = "sha256:ddbb2551d7e0102e7252db79ba445cdab71b26640817ab1e3e3648dad515003b"},
    {file = "charset_normalizer-3.3.2-cp312-cp312-macosx_11_0_arm64.whl", hash = "sha256:55086ee1064215781fff39a1af09518bc9255b50d6333f2e4c74ca09fac6a8f6"},
    {file = "charset_normalizer-3.3.2-cp312-cp312-manylinux_2_17_aarch64.manylinux2014_aarch64.whl", hash = "sha256:8f4a014bc36d3c57402e2977dada34f9c12300af536839dc38c0beab8878f38a"},
    {file = "charset_normalizer-3.3.2-cp312-cp312-manylinux_2_17_ppc64le.manylinux2014_ppc64le.whl", hash = "sha256:a10af20b82360ab00827f916a6058451b723b4e65030c5a18577c8b2de5b3389"},
    {file = "charset_normalizer-3.3.2-cp312-cp312-manylinux_2_17_s390x.manylinux2014_s390x.whl", hash = "sha256:8d756e44e94489e49571086ef83b2bb8ce311e730092d2c34ca8f7d925cb20aa"},
    {file = "charset_normalizer-3.3.2-cp312-cp312-manylinux_2_17_x86_64.manylinux2014_x86_64.whl", hash = "sha256:90d558489962fd4918143277a773316e56c72da56ec7aa3dc3dbbe20fdfed15b"},
    {file = "charset_normalizer-3.3.2-cp312-cp312-manylinux_2_5_i686.manylinux1_i686.manylinux_2_17_i686.manylinux2014_i686.whl", hash = "sha256:6ac7ffc7ad6d040517be39eb591cac5ff87416c2537df6ba3cba3bae290c0fed"},
    {file = "charset_normalizer-3.3.2-cp312-cp312-musllinux_1_1_aarch64.whl", hash = "sha256:7ed9e526742851e8d5cc9e6cf41427dfc6068d4f5a3bb03659444b4cabf6bc26"},
    {file = "charset_normalizer-3.3.2-cp312-cp312-musllinux_1_1_i686.whl", hash = "sha256:8bdb58ff7ba23002a4c5808d608e4e6c687175724f54a5dade5fa8c67b604e4d"},
    {file = "charset_normalizer-3.3.2-cp312-cp312-musllinux_1_1_ppc64le.whl", hash = "sha256:6b3251890fff30ee142c44144871185dbe13b11bab478a88887a639655be1068"},
    {file = "charset_normalizer-3.3.2-cp312-cp312-musllinux_1_1_s390x.whl", hash = "sha256:b4a23f61ce87adf89be746c8a8974fe1c823c891d8f86eb218bb957c924bb143"},
    {file = "charset_normalizer-3.3.2-cp312-cp312-musllinux_1_1_x86_64.whl", hash = "sha256:efcb3f6676480691518c177e3b465bcddf57cea040302f9f4e6e191af91174d4"},
    {file = "charset_normalizer-3.3.2-cp312-cp312-win32.whl", hash = "sha256:d965bba47ddeec8cd560687584e88cf699fd28f192ceb452d1d7ee807c5597b7"},
    {file = "charset_normalizer-3.3.2-cp312-cp312-win_amd64.whl", hash = "sha256:96b02a3dc4381e5494fad39be677abcb5e6634bf7b4fa83a6dd3112607547001"},
    {file = "charset_normalizer-3.3.2-cp37-cp37m-macosx_10_9_x86_64.whl", hash = "sha256:95f2a5796329323b8f0512e09dbb7a1860c46a39da62ecb2324f116fa8fdc85c"},
    {file = "charset_normalizer-3.3.2-cp37-cp37m-manylinux_2_17_aarch64.manylinux2014_aarch64.whl", hash = "sha256:c002b4ffc0be611f0d9da932eb0f704fe2602a9a949d1f738e4c34c75b0863d5"},
    {file = "charset_normalizer-3.3.2-cp37-cp37m-manylinux_2_17_ppc64le.manylinux2014_ppc64le.whl", hash = "sha256:a981a536974bbc7a512cf44ed14938cf01030a99e9b3a06dd59578882f06f985"},
    {file = "charset_normalizer-3.3.2-cp37-cp37m-manylinux_2_17_s390x.manylinux2014_s390x.whl", hash = "sha256:3287761bc4ee9e33561a7e058c72ac0938c4f57fe49a09eae428fd88aafe7bb6"},
    {file = "charset_normalizer-3.3.2-cp37-cp37m-manylinux_2_17_x86_64.manylinux2014_x86_64.whl", hash = "sha256:42cb296636fcc8b0644486d15c12376cb9fa75443e00fb25de0b8602e64c1714"},
    {file = "charset_normalizer-3.3.2-cp37-cp37m-manylinux_2_5_i686.manylinux1_i686.manylinux_2_17_i686.manylinux2014_i686.whl", hash = "sha256:0a55554a2fa0d408816b3b5cedf0045f4b8e1a6065aec45849de2d6f3f8e9786"},
    {file = "charset_normalizer-3.3.2-cp37-cp37m-musllinux_1_1_aarch64.whl", hash = "sha256:c083af607d2515612056a31f0a8d9e0fcb5876b7bfc0abad3ecd275bc4ebc2d5"},
    {file = "charset_normalizer-3.3.2-cp37-cp37m-musllinux_1_1_i686.whl", hash = "sha256:87d1351268731db79e0f8e745d92493ee2841c974128ef629dc518b937d9194c"},
    {file = "charset_normalizer-3.3.2-cp37-cp37m-musllinux_1_1_ppc64le.whl", hash = "sha256:bd8f7df7d12c2db9fab40bdd87a7c09b1530128315d047a086fa3ae3435cb3a8"},
    {file = "charset_normalizer-3.3.2-cp37-cp37m-musllinux_1_1_s390x.whl", hash = "sha256:c180f51afb394e165eafe4ac2936a14bee3eb10debc9d9e4db8958fe36afe711"},
    {file = "charset_normalizer-3.3.2-cp37-cp37m-musllinux_1_1_x86_64.whl", hash = "sha256:8c622a5fe39a48f78944a87d4fb8a53ee07344641b0562c540d840748571b811"},
    {file = "charset_normalizer-3.3.2-cp37-cp37m-win32.whl", hash = "sha256:db364eca23f876da6f9e16c9da0df51aa4f104a972735574842618b8c6d999d4"},
    {file = "charset_normalizer-3.3.2-cp37-cp37m-win_amd64.whl", hash = "sha256:86216b5cee4b06df986d214f664305142d9c76df9b6512be2738aa72a2048f99"},
    {file = "charset_normalizer-3.3.2-cp38-cp38-macosx_10_9_universal2.whl", hash = "sha256:6463effa3186ea09411d50efc7d85360b38d5f09b870c48e4600f63af490e56a"},
    {file = "charset_normalizer-3.3.2-cp38-cp38-macosx_10_9_x86_64.whl", hash = "sha256:6c4caeef8fa63d06bd437cd4bdcf3ffefe6738fb1b25951440d80dc7df8c03ac"},
    {file = "charset_normalizer-3.3.2-cp38-cp38-macosx_11_0_arm64.whl", hash = "sha256:37e55c8e51c236f95b033f6fb391d7d7970ba5fe7ff453dad675e88cf303377a"},
    {file = "charset_normalizer-3.3.2-cp38-cp38-manylinux_2_17_aarch64.manylinux2014_aarch64.whl", hash = "sha256:fb69256e180cb6c8a894fee62b3afebae785babc1ee98b81cdf68bbca1987f33"},
    {file = "charset_normalizer-3.3.2-cp38-cp38-manylinux_2_17_ppc64le.manylinux2014_ppc64le.whl", hash = "sha256:ae5f4161f18c61806f411a13b0310bea87f987c7d2ecdbdaad0e94eb2e404238"},
    {file = "charset_normalizer-3.3.2-cp38-cp38-manylinux_2_17_s390x.manylinux2014_s390x.whl", hash = "sha256:b2b0a0c0517616b6869869f8c581d4eb2dd83a4d79e0ebcb7d373ef9956aeb0a"},
    {file = "charset_normalizer-3.3.2-cp38-cp38-manylinux_2_17_x86_64.manylinux2014_x86_64.whl", hash = "sha256:45485e01ff4d3630ec0d9617310448a8702f70e9c01906b0d0118bdf9d124cf2"},
    {file = "charset_normalizer-3.3.2-cp38-cp38-manylinux_2_5_i686.manylinux1_i686.manylinux_2_17_i686.manylinux2014_i686.whl", hash = "sha256:eb00ed941194665c332bf8e078baf037d6c35d7c4f3102ea2d4f16ca94a26dc8"},
    {file = "charset_normalizer-3.3.2-cp38-cp38-musllinux_1_1_aarch64.whl", hash = "sha256:2127566c664442652f024c837091890cb1942c30937add288223dc895793f898"},
    {file = "charset_normalizer-3.3.2-cp38-cp38-musllinux_1_1_i686.whl", hash = "sha256:a50aebfa173e157099939b17f18600f72f84eed3049e743b68ad15bd69b6bf99"},
    {file = "charset_normalizer-3.3.2-cp38-cp38-musllinux_1_1_ppc64le.whl", hash = "sha256:4d0d1650369165a14e14e1e47b372cfcb31d6ab44e6e33cb2d4e57265290044d"},
    {file = "charset_normalizer-3.3.2-cp38-cp38-musllinux_1_1_s390x.whl", hash = "sha256:923c0c831b7cfcb071580d3f46c4baf50f174be571576556269530f4bbd79d04"},
    {file = "charset_normalizer-3.3.2-cp38-cp38-musllinux_1_1_x86_64.whl", hash = "sha256:06a81e93cd441c56a9b65d8e1d043daeb97a3d0856d177d5c90ba85acb3db087"},
    {file = "charset_normalizer-3.3.2-cp38-cp38-win32.whl", hash = "sha256:6ef1d82a3af9d3eecdba2321dc1b3c238245d890843e040e41e470ffa64c3e25"},
    {file = "charset_normalizer-3.3.2-cp38-cp38-win_amd64.whl", hash = "sha256:eb8821e09e916165e160797a6c17edda0679379a4be5c716c260e836e122f54b"},
    {file = "charset_normalizer-3.3.2-cp39-cp39-macosx_10_9_universal2.whl", hash = "sha256:c235ebd9baae02f1b77bcea61bce332cb4331dc3617d254df3323aa01ab47bd4"},
    {file = "charset_normalizer-3.3.2-cp39-cp39-macosx_10_9_x86_64.whl", hash = "sha256:5b4c145409bef602a690e7cfad0a15a55c13320ff7a3ad7ca59c13bb8ba4d45d"},
    {file = "charset_normalizer-3.3.2-cp39-cp39-macosx_11_0_arm64.whl", hash = "sha256:68d1f8a9e9e37c1223b656399be5d6b448dea850bed7d0f87a8311f1ff3dabb0"},
    {file = "charset_normalizer-3.3.2-cp39-cp39-manylinux_2_17_aarch64.manylinux2014_aarch64.whl", hash = "sha256:22afcb9f253dac0696b5a4be4a1c0f8762f8239e21b99680099abd9b2b1b2269"},
    {file = "charset_normalizer-3.3.2-cp39-cp39-manylinux_2_17_ppc64le.manylinux2014_ppc64le.whl", hash = "sha256:e27ad930a842b4c5eb8ac0016b0a54f5aebbe679340c26101df33424142c143c"},
    {file = "charset_normalizer-3.3.2-cp39-cp39-manylinux_2_17_s390x.manylinux2014_s390x.whl", hash = "sha256:1f79682fbe303db92bc2b1136016a38a42e835d932bab5b3b1bfcfbf0640e519"},
    {file = "charset_normalizer-3.3.2-cp39-cp39-manylinux_2_17_x86_64.manylinux2014_x86_64.whl", hash = "sha256:b261ccdec7821281dade748d088bb6e9b69e6d15b30652b74cbbac25e280b796"},
    {file = "charset_normalizer-3.3.2-cp39-cp39-manylinux_2_5_i686.manylinux1_i686.manylinux_2_17_i686.manylinux2014_i686.whl", hash = "sha256:122c7fa62b130ed55f8f285bfd56d5f4b4a5b503609d181f9ad85e55c89f4185"},
    {file = "charset_normalizer-3.3.2-cp39-cp39-musllinux_1_1_aarch64.whl", hash = "sha256:d0eccceffcb53201b5bfebb52600a5fb483a20b61da9dbc885f8b103cbe7598c"},
    {file = "charset_normalizer-3.3.2-cp39-cp39-musllinux_1_1_i686.whl", hash = "sha256:9f96df6923e21816da7e0ad3fd47dd8f94b2a5ce594e00677c0013018b813458"},
    {file = "charset_normalizer-3.3.2-cp39-cp39-musllinux_1_1_ppc64le.whl", hash = "sha256:7f04c839ed0b6b98b1a7501a002144b76c18fb1c1850c8b98d458ac269e26ed2"},
    {file = "charset_normalizer-3.3.2-cp39-cp39-musllinux_1_1_s390x.whl", hash = "sha256:34d1c8da1e78d2e001f363791c98a272bb734000fcef47a491c1e3b0505657a8"},
    {file = "charset_normalizer-3.3.2-cp39-cp39-musllinux_1_1_x86_64.whl", hash = "sha256:ff8fa367d09b717b2a17a052544193ad76cd49979c805768879cb63d9ca50561"},
    {file = "charset_normalizer-3.3.2-cp39-cp39-win32.whl", hash = "sha256:aed38f6e4fb3f5d6bf81bfa990a07806be9d83cf7bacef998ab1a9bd660a581f"},
    {file = "charset_normalizer-3.3.2-cp39-cp39-win_amd64.whl", hash = "sha256:b01b88d45a6fcb69667cd6d2f7a9aeb4bf53760d7fc536bf679ec94fe9f3ff3d"},
    {file = "charset_normalizer-3.3.2-py3-none-any.whl", hash = "sha256:3e4d1f6587322d2788836a99c69062fbb091331ec940e02d12d179c1d53e25fc"},
]

[[package]]
name = "click"
version = "8.1.7"
description = "Composable command line interface toolkit"
optional = false
python-versions = ">=3.7"
files = [
    {file = "click-8.1.7-py3-none-any.whl", hash = "sha256:ae74fb96c20a0277a1d615f1e4d73c8414f5a98db8b799a7931d1582f3390c28"},
    {file = "click-8.1.7.tar.gz", hash = "sha256:ca9853ad459e787e2192211578cc907e7594e294c7ccc834310722b41b9ca6de"},
]

[package.dependencies]
colorama = {version = "*", markers = "platform_system == \"Windows\""}

[[package]]
name = "colorama"
version = "0.4.6"
description = "Cross-platform colored terminal text."
optional = false
python-versions = "!=3.0.*,!=3.1.*,!=3.2.*,!=3.3.*,!=3.4.*,!=3.5.*,!=3.6.*,>=2.7"
files = [
    {file = "colorama-0.4.6-py2.py3-none-any.whl", hash = "sha256:4f1d9991f5acc0ca119f9d443620b77f9d6b33703e51011c16baf57afb285fc6"},
    {file = "colorama-0.4.6.tar.gz", hash = "sha256:08695f5cb7ed6e0531a20572697297273c47b8cae5a63ffc6d6ed5c201be6e44"},
]

[[package]]
name = "contourpy"
version = "1.1.0"
description = "Python library for calculating contours of 2D quadrilateral grids"
optional = false
python-versions = ">=3.8"
files = [
    {file = "contourpy-1.1.0-cp310-cp310-macosx_10_9_x86_64.whl", hash = "sha256:89f06eff3ce2f4b3eb24c1055a26981bffe4e7264acd86f15b97e40530b794bc"},
    {file = "contourpy-1.1.0-cp310-cp310-macosx_11_0_arm64.whl", hash = "sha256:dffcc2ddec1782dd2f2ce1ef16f070861af4fb78c69862ce0aab801495dda6a3"},
    {file = "contourpy-1.1.0-cp310-cp310-manylinux_2_17_aarch64.manylinux2014_aarch64.whl", hash = "sha256:25ae46595e22f93592d39a7eac3d638cda552c3e1160255258b695f7b58e5655"},
    {file = "contourpy-1.1.0-cp310-cp310-manylinux_2_17_ppc64le.manylinux2014_ppc64le.whl", hash = "sha256:17cfaf5ec9862bc93af1ec1f302457371c34e688fbd381f4035a06cd47324f48"},
    {file = "contourpy-1.1.0-cp310-cp310-manylinux_2_17_s390x.manylinux2014_s390x.whl", hash = "sha256:18a64814ae7bce73925131381603fff0116e2df25230dfc80d6d690aa6e20b37"},
    {file = "contourpy-1.1.0-cp310-cp310-manylinux_2_17_x86_64.manylinux2014_x86_64.whl", hash = "sha256:90c81f22b4f572f8a2110b0b741bb64e5a6427e0a198b2cdc1fbaf85f352a3aa"},
    {file = "contourpy-1.1.0-cp310-cp310-musllinux_1_1_x86_64.whl", hash = "sha256:53cc3a40635abedbec7f1bde60f8c189c49e84ac180c665f2cd7c162cc454baa"},
    {file = "contourpy-1.1.0-cp310-cp310-win32.whl", hash = "sha256:9b2dd2ca3ac561aceef4c7c13ba654aaa404cf885b187427760d7f7d4c57cff8"},
    {file = "contourpy-1.1.0-cp310-cp310-win_amd64.whl", hash = "sha256:1f795597073b09d631782e7245016a4323cf1cf0b4e06eef7ea6627e06a37ff2"},
    {file = "contourpy-1.1.0-cp311-cp311-macosx_10_9_x86_64.whl", hash = "sha256:0b7b04ed0961647691cfe5d82115dd072af7ce8846d31a5fac6c142dcce8b882"},
    {file = "contourpy-1.1.0-cp311-cp311-macosx_11_0_arm64.whl", hash = "sha256:27bc79200c742f9746d7dd51a734ee326a292d77e7d94c8af6e08d1e6c15d545"},
    {file = "contourpy-1.1.0-cp311-cp311-manylinux_2_17_aarch64.manylinux2014_aarch64.whl", hash = "sha256:052cc634bf903c604ef1a00a5aa093c54f81a2612faedaa43295809ffdde885e"},
    {file = "contourpy-1.1.0-cp311-cp311-manylinux_2_17_ppc64le.manylinux2014_ppc64le.whl", hash = "sha256:9382a1c0bc46230fb881c36229bfa23d8c303b889b788b939365578d762b5c18"},
    {file = "contourpy-1.1.0-cp311-cp311-manylinux_2_17_s390x.manylinux2014_s390x.whl", hash = "sha256:e5cec36c5090e75a9ac9dbd0ff4a8cf7cecd60f1b6dc23a374c7d980a1cd710e"},
    {file = "contourpy-1.1.0-cp311-cp311-manylinux_2_17_x86_64.manylinux2014_x86_64.whl", hash = "sha256:1f0cbd657e9bde94cd0e33aa7df94fb73c1ab7799378d3b3f902eb8eb2e04a3a"},
    {file = "contourpy-1.1.0-cp311-cp311-musllinux_1_1_x86_64.whl", hash = "sha256:181cbace49874f4358e2929aaf7ba84006acb76694102e88dd15af861996c16e"},
    {file = "contourpy-1.1.0-cp311-cp311-win32.whl", hash = "sha256:edb989d31065b1acef3828a3688f88b2abb799a7db891c9e282df5ec7e46221b"},
    {file = "contourpy-1.1.0-cp311-cp311-win_amd64.whl", hash = "sha256:fb3b7d9e6243bfa1efb93ccfe64ec610d85cfe5aec2c25f97fbbd2e58b531256"},
    {file = "contourpy-1.1.0-cp38-cp38-macosx_10_9_x86_64.whl", hash = "sha256:bcb41692aa09aeb19c7c213411854402f29f6613845ad2453d30bf421fe68fed"},
    {file = "contourpy-1.1.0-cp38-cp38-macosx_11_0_arm64.whl", hash = "sha256:5d123a5bc63cd34c27ff9c7ac1cd978909e9c71da12e05be0231c608048bb2ae"},
    {file = "contourpy-1.1.0-cp38-cp38-manylinux_2_17_aarch64.manylinux2014_aarch64.whl", hash = "sha256:62013a2cf68abc80dadfd2307299bfa8f5aa0dcaec5b2954caeb5fa094171103"},
    {file = "contourpy-1.1.0-cp38-cp38-manylinux_2_17_ppc64le.manylinux2014_ppc64le.whl", hash = "sha256:0b6616375d7de55797d7a66ee7d087efe27f03d336c27cf1f32c02b8c1a5ac70"},
    {file = "contourpy-1.1.0-cp38-cp38-manylinux_2_17_s390x.manylinux2014_s390x.whl", hash = "sha256:317267d915490d1e84577924bd61ba71bf8681a30e0d6c545f577363157e5e94"},
    {file = "contourpy-1.1.0-cp38-cp38-manylinux_2_17_x86_64.manylinux2014_x86_64.whl", hash = "sha256:d551f3a442655f3dcc1285723f9acd646ca5858834efeab4598d706206b09c9f"},
    {file = "contourpy-1.1.0-cp38-cp38-musllinux_1_1_x86_64.whl", hash = "sha256:e7a117ce7df5a938fe035cad481b0189049e8d92433b4b33aa7fc609344aafa1"},
    {file = "contourpy-1.1.0-cp38-cp38-win32.whl", hash = "sha256:108dfb5b3e731046a96c60bdc46a1a0ebee0760418951abecbe0fc07b5b93b27"},
    {file = "contourpy-1.1.0-cp38-cp38-win_amd64.whl", hash = "sha256:d4f26b25b4f86087e7d75e63212756c38546e70f2a92d2be44f80114826e1cd4"},
    {file = "contourpy-1.1.0-cp39-cp39-macosx_10_9_x86_64.whl", hash = "sha256:bc00bb4225d57bff7ebb634646c0ee2a1298402ec10a5fe7af79df9a51c1bfd9"},
    {file = "contourpy-1.1.0-cp39-cp39-macosx_11_0_arm64.whl", hash = "sha256:189ceb1525eb0655ab8487a9a9c41f42a73ba52d6789754788d1883fb06b2d8a"},
    {file = "contourpy-1.1.0-cp39-cp39-manylinux_2_17_aarch64.manylinux2014_aarch64.whl", hash = "sha256:9f2931ed4741f98f74b410b16e5213f71dcccee67518970c42f64153ea9313b9"},
    {file = "contourpy-1.1.0-cp39-cp39-manylinux_2_17_ppc64le.manylinux2014_ppc64le.whl", hash = "sha256:30f511c05fab7f12e0b1b7730ebdc2ec8deedcfb505bc27eb570ff47c51a8f15"},
    {file = "contourpy-1.1.0-cp39-cp39-manylinux_2_17_s390x.manylinux2014_s390x.whl", hash = "sha256:143dde50520a9f90e4a2703f367cf8ec96a73042b72e68fcd184e1279962eb6f"},
    {file = "contourpy-1.1.0-cp39-cp39-manylinux_2_17_x86_64.manylinux2014_x86_64.whl", hash = "sha256:e94bef2580e25b5fdb183bf98a2faa2adc5b638736b2c0a4da98691da641316a"},
    {file = "contourpy-1.1.0-cp39-cp39-musllinux_1_1_x86_64.whl", hash = "sha256:ed614aea8462735e7d70141374bd7650afd1c3f3cb0c2dbbcbe44e14331bf002"},
    {file = "contourpy-1.1.0-cp39-cp39-win32.whl", hash = "sha256:71551f9520f008b2950bef5f16b0e3587506ef4f23c734b71ffb7b89f8721999"},
    {file = "contourpy-1.1.0-cp39-cp39-win_amd64.whl", hash = "sha256:438ba416d02f82b692e371858143970ed2eb6337d9cdbbede0d8ad9f3d7dd17d"},
    {file = "contourpy-1.1.0-pp38-pypy38_pp73-macosx_10_9_x86_64.whl", hash = "sha256:a698c6a7a432789e587168573a864a7ea374c6be8d4f31f9d87c001d5a843493"},
    {file = "contourpy-1.1.0-pp38-pypy38_pp73-manylinux_2_17_x86_64.manylinux2014_x86_64.whl", hash = "sha256:397b0ac8a12880412da3551a8cb5a187d3298a72802b45a3bd1805e204ad8439"},
    {file = "contourpy-1.1.0-pp38-pypy38_pp73-win_amd64.whl", hash = "sha256:a67259c2b493b00e5a4d0f7bfae51fb4b3371395e47d079a4446e9b0f4d70e76"},
    {file = "contourpy-1.1.0-pp39-pypy39_pp73-macosx_10_9_x86_64.whl", hash = "sha256:2b836d22bd2c7bb2700348e4521b25e077255ebb6ab68e351ab5aa91ca27e027"},
    {file = "contourpy-1.1.0-pp39-pypy39_pp73-manylinux_2_17_x86_64.manylinux2014_x86_64.whl", hash = "sha256:084eaa568400cfaf7179b847ac871582199b1b44d5699198e9602ecbbb5f6104"},
    {file = "contourpy-1.1.0-pp39-pypy39_pp73-win_amd64.whl", hash = "sha256:911ff4fd53e26b019f898f32db0d4956c9d227d51338fb3b03ec72ff0084ee5f"},
    {file = "contourpy-1.1.0.tar.gz", hash = "sha256:e53046c3863828d21d531cc3b53786e6580eb1ba02477e8681009b6aa0870b21"},
]

[package.dependencies]
numpy = ">=1.16"

[package.extras]
bokeh = ["bokeh", "selenium"]
docs = ["furo", "sphinx-copybutton"]
mypy = ["contourpy[bokeh,docs]", "docutils-stubs", "mypy (==1.2.0)", "types-Pillow"]
test = ["Pillow", "contourpy[test-no-images]", "matplotlib"]
test-no-images = ["pytest", "pytest-cov", "wurlitzer"]

[[package]]
name = "contourpy"
version = "1.1.1"
description = "Python library for calculating contours of 2D quadrilateral grids"
optional = false
python-versions = ">=3.8"
files = [
    {file = "contourpy-1.1.1-cp310-cp310-macosx_10_9_x86_64.whl", hash = "sha256:46e24f5412c948d81736509377e255f6040e94216bf1a9b5ea1eaa9d29f6ec1b"},
    {file = "contourpy-1.1.1-cp310-cp310-macosx_11_0_arm64.whl", hash = "sha256:0e48694d6a9c5a26ee85b10130c77a011a4fedf50a7279fa0bdaf44bafb4299d"},
    {file = "contourpy-1.1.1-cp310-cp310-manylinux_2_17_aarch64.manylinux2014_aarch64.whl", hash = "sha256:a66045af6cf00e19d02191ab578a50cb93b2028c3eefed999793698e9ea768ae"},
    {file = "contourpy-1.1.1-cp310-cp310-manylinux_2_17_ppc64le.manylinux2014_ppc64le.whl", hash = "sha256:4ebf42695f75ee1a952f98ce9775c873e4971732a87334b099dde90b6af6a916"},
    {file = "contourpy-1.1.1-cp310-cp310-manylinux_2_17_s390x.manylinux2014_s390x.whl", hash = "sha256:f6aec19457617ef468ff091669cca01fa7ea557b12b59a7908b9474bb9674cf0"},
    {file = "contourpy-1.1.1-cp310-cp310-manylinux_2_17_x86_64.manylinux2014_x86_64.whl", hash = "sha256:462c59914dc6d81e0b11f37e560b8a7c2dbab6aca4f38be31519d442d6cde1a1"},
    {file = "contourpy-1.1.1-cp310-cp310-musllinux_1_1_x86_64.whl", hash = "sha256:6d0a8efc258659edc5299f9ef32d8d81de8b53b45d67bf4bfa3067f31366764d"},
    {file = "contourpy-1.1.1-cp310-cp310-win32.whl", hash = "sha256:d6ab42f223e58b7dac1bb0af32194a7b9311065583cc75ff59dcf301afd8a431"},
    {file = "contourpy-1.1.1-cp310-cp310-win_amd64.whl", hash = "sha256:549174b0713d49871c6dee90a4b499d3f12f5e5f69641cd23c50a4542e2ca1eb"},
    {file = "contourpy-1.1.1-cp311-cp311-macosx_10_9_x86_64.whl", hash = "sha256:407d864db716a067cc696d61fa1ef6637fedf03606e8417fe2aeed20a061e6b2"},
    {file = "contourpy-1.1.1-cp311-cp311-macosx_11_0_arm64.whl", hash = "sha256:dfe80c017973e6a4c367e037cb31601044dd55e6bfacd57370674867d15a899b"},
    {file = "contourpy-1.1.1-cp311-cp311-manylinux_2_17_aarch64.manylinux2014_aarch64.whl", hash = "sha256:e30aaf2b8a2bac57eb7e1650df1b3a4130e8d0c66fc2f861039d507a11760e1b"},
    {file = "contourpy-1.1.1-cp311-cp311-manylinux_2_17_ppc64le.manylinux2014_ppc64le.whl", hash = "sha256:3de23ca4f381c3770dee6d10ead6fff524d540c0f662e763ad1530bde5112532"},
    {file = "contourpy-1.1.1-cp311-cp311-manylinux_2_17_s390x.manylinux2014_s390x.whl", hash = "sha256:566f0e41df06dfef2431defcfaa155f0acfa1ca4acbf8fd80895b1e7e2ada40e"},
    {file = "contourpy-1.1.1-cp311-cp311-manylinux_2_17_x86_64.manylinux2014_x86_64.whl", hash = "sha256:b04c2f0adaf255bf756cf08ebef1be132d3c7a06fe6f9877d55640c5e60c72c5"},
    {file = "contourpy-1.1.1-cp311-cp311-musllinux_1_1_x86_64.whl", hash = "sha256:d0c188ae66b772d9d61d43c6030500344c13e3f73a00d1dc241da896f379bb62"},
    {file = "contourpy-1.1.1-cp311-cp311-win32.whl", hash = "sha256:0683e1ae20dc038075d92e0e0148f09ffcefab120e57f6b4c9c0f477ec171f33"},
    {file = "contourpy-1.1.1-cp311-cp311-win_amd64.whl", hash = "sha256:8636cd2fc5da0fb102a2504fa2c4bea3cbc149533b345d72cdf0e7a924decc45"},
    {file = "contourpy-1.1.1-cp312-cp312-macosx_10_9_x86_64.whl", hash = "sha256:560f1d68a33e89c62da5da4077ba98137a5e4d3a271b29f2f195d0fba2adcb6a"},
    {file = "contourpy-1.1.1-cp312-cp312-macosx_11_0_arm64.whl", hash = "sha256:24216552104ae8f3b34120ef84825400b16eb6133af2e27a190fdc13529f023e"},
    {file = "contourpy-1.1.1-cp312-cp312-manylinux_2_17_aarch64.manylinux2014_aarch64.whl", hash = "sha256:56de98a2fb23025882a18b60c7f0ea2d2d70bbbcfcf878f9067234b1c4818442"},
    {file = "contourpy-1.1.1-cp312-cp312-manylinux_2_17_ppc64le.manylinux2014_ppc64le.whl", hash = "sha256:07d6f11dfaf80a84c97f1a5ba50d129d9303c5b4206f776e94037332e298dda8"},
    {file = "contourpy-1.1.1-cp312-cp312-manylinux_2_17_s390x.manylinux2014_s390x.whl", hash = "sha256:f1eaac5257a8f8a047248d60e8f9315c6cff58f7803971170d952555ef6344a7"},
    {file = "contourpy-1.1.1-cp312-cp312-manylinux_2_17_x86_64.manylinux2014_x86_64.whl", hash = "sha256:19557fa407e70f20bfaba7d55b4d97b14f9480856c4fb65812e8a05fe1c6f9bf"},
    {file = "contourpy-1.1.1-cp312-cp312-musllinux_1_1_x86_64.whl", hash = "sha256:081f3c0880712e40effc5f4c3b08feca6d064cb8cfbb372ca548105b86fd6c3d"},
    {file = "contourpy-1.1.1-cp312-cp312-win32.whl", hash = "sha256:059c3d2a94b930f4dafe8105bcdc1b21de99b30b51b5bce74c753686de858cb6"},
    {file = "contourpy-1.1.1-cp312-cp312-win_amd64.whl", hash = "sha256:f44d78b61740e4e8c71db1cf1fd56d9050a4747681c59ec1094750a658ceb970"},
    {file = "contourpy-1.1.1-cp38-cp38-macosx_10_9_x86_64.whl", hash = "sha256:70e5a10f8093d228bb2b552beeb318b8928b8a94763ef03b858ef3612b29395d"},
    {file = "contourpy-1.1.1-cp38-cp38-macosx_11_0_arm64.whl", hash = "sha256:8394e652925a18ef0091115e3cc191fef350ab6dc3cc417f06da66bf98071ae9"},
    {file = "contourpy-1.1.1-cp38-cp38-manylinux_2_17_aarch64.manylinux2014_aarch64.whl", hash = "sha256:c5bd5680f844c3ff0008523a71949a3ff5e4953eb7701b28760805bc9bcff217"},
    {file = "contourpy-1.1.1-cp38-cp38-manylinux_2_17_ppc64le.manylinux2014_ppc64le.whl", hash = "sha256:66544f853bfa85c0d07a68f6c648b2ec81dafd30f272565c37ab47a33b220684"},
    {file = "contourpy-1.1.1-cp38-cp38-manylinux_2_17_s390x.manylinux2014_s390x.whl", hash = "sha256:e0c02b75acfea5cab07585d25069207e478d12309557f90a61b5a3b4f77f46ce"},
    {file = "contourpy-1.1.1-cp38-cp38-manylinux_2_17_x86_64.manylinux2014_x86_64.whl", hash = "sha256:41339b24471c58dc1499e56783fedc1afa4bb018bcd035cfb0ee2ad2a7501ef8"},
    {file = "contourpy-1.1.1-cp38-cp38-musllinux_1_1_x86_64.whl", hash = "sha256:f29fb0b3f1217dfe9362ec55440d0743fe868497359f2cf93293f4b2701b8251"},
    {file = "contourpy-1.1.1-cp38-cp38-win32.whl", hash = "sha256:f9dc7f933975367251c1b34da882c4f0e0b2e24bb35dc906d2f598a40b72bfc7"},
    {file = "contourpy-1.1.1-cp38-cp38-win_amd64.whl", hash = "sha256:498e53573e8b94b1caeb9e62d7c2d053c263ebb6aa259c81050766beb50ff8d9"},
    {file = "contourpy-1.1.1-cp39-cp39-macosx_10_9_x86_64.whl", hash = "sha256:ba42e3810999a0ddd0439e6e5dbf6d034055cdc72b7c5c839f37a7c274cb4eba"},
    {file = "contourpy-1.1.1-cp39-cp39-macosx_11_0_arm64.whl", hash = "sha256:6c06e4c6e234fcc65435223c7b2a90f286b7f1b2733058bdf1345d218cc59e34"},
    {file = "contourpy-1.1.1-cp39-cp39-manylinux_2_17_aarch64.manylinux2014_aarch64.whl", hash = "sha256:ca6fab080484e419528e98624fb5c4282148b847e3602dc8dbe0cb0669469887"},
    {file = "contourpy-1.1.1-cp39-cp39-manylinux_2_17_ppc64le.manylinux2014_ppc64le.whl", hash = "sha256:93df44ab351119d14cd1e6b52a5063d3336f0754b72736cc63db59307dabb718"},
    {file = "contourpy-1.1.1-cp39-cp39-manylinux_2_17_s390x.manylinux2014_s390x.whl", hash = "sha256:eafbef886566dc1047d7b3d4b14db0d5b7deb99638d8e1be4e23a7c7ac59ff0f"},
    {file = "contourpy-1.1.1-cp39-cp39-manylinux_2_17_x86_64.manylinux2014_x86_64.whl", hash = "sha256:efe0fab26d598e1ec07d72cf03eaeeba8e42b4ecf6b9ccb5a356fde60ff08b85"},
    {file = "contourpy-1.1.1-cp39-cp39-musllinux_1_1_x86_64.whl", hash = "sha256:f08e469821a5e4751c97fcd34bcb586bc243c39c2e39321822060ba902eac49e"},
    {file = "contourpy-1.1.1-cp39-cp39-win32.whl", hash = "sha256:bfc8a5e9238232a45ebc5cb3bfee71f1167064c8d382cadd6076f0d51cff1da0"},
    {file = "contourpy-1.1.1-cp39-cp39-win_amd64.whl", hash = "sha256:c84fdf3da00c2827d634de4fcf17e3e067490c4aea82833625c4c8e6cdea0887"},
    {file = "contourpy-1.1.1-pp38-pypy38_pp73-macosx_10_9_x86_64.whl", hash = "sha256:229a25f68046c5cf8067d6d6351c8b99e40da11b04d8416bf8d2b1d75922521e"},
    {file = "contourpy-1.1.1-pp38-pypy38_pp73-manylinux_2_17_x86_64.manylinux2014_x86_64.whl", hash = "sha256:a10dab5ea1bd4401c9483450b5b0ba5416be799bbd50fc7a6cc5e2a15e03e8a3"},
    {file = "contourpy-1.1.1-pp38-pypy38_pp73-win_amd64.whl", hash = "sha256:4f9147051cb8fdb29a51dc2482d792b3b23e50f8f57e3720ca2e3d438b7adf23"},
    {file = "contourpy-1.1.1-pp39-pypy39_pp73-macosx_10_9_x86_64.whl", hash = "sha256:a75cc163a5f4531a256f2c523bd80db509a49fc23721b36dd1ef2f60ff41c3cb"},
    {file = "contourpy-1.1.1-pp39-pypy39_pp73-manylinux_2_17_x86_64.manylinux2014_x86_64.whl", hash = "sha256:3b53d5769aa1f2d4ea407c65f2d1d08002952fac1d9e9d307aa2e1023554a163"},
    {file = "contourpy-1.1.1-pp39-pypy39_pp73-win_amd64.whl", hash = "sha256:11b836b7dbfb74e049c302bbf74b4b8f6cb9d0b6ca1bf86cfa8ba144aedadd9c"},
    {file = "contourpy-1.1.1.tar.gz", hash = "sha256:96ba37c2e24b7212a77da85004c38e7c4d155d3e72a45eeaf22c1f03f607e8ab"},
]

[package.dependencies]
numpy = {version = ">=1.16,<2.0", markers = "python_version <= \"3.11\""}

[package.extras]
bokeh = ["bokeh", "selenium"]
docs = ["furo", "sphinx (>=7.2)", "sphinx-copybutton"]
mypy = ["contourpy[bokeh,docs]", "docutils-stubs", "mypy (==1.4.1)", "types-Pillow"]
test = ["Pillow", "contourpy[test-no-images]", "matplotlib"]
test-no-images = ["pytest", "pytest-cov", "wurlitzer"]

[[package]]
name = "cycler"
version = "0.12.1"
description = "Composable style cycles"
optional = false
python-versions = ">=3.8"
files = [
    {file = "cycler-0.12.1-py3-none-any.whl", hash = "sha256:85cef7cff222d8644161529808465972e51340599459b8ac3ccbac5a854e0d30"},
    {file = "cycler-0.12.1.tar.gz", hash = "sha256:88bb128f02ba341da8ef447245a9e138fae777f6a23943da4540077d3601eb1c"},
]

[package.extras]
docs = ["ipython", "matplotlib", "numpydoc", "sphinx"]
tests = ["pytest", "pytest-cov", "pytest-xdist"]

[[package]]
name = "fonttools"
version = "4.43.1"
description = "Tools to manipulate font files"
optional = false
python-versions = ">=3.8"
files = [
    {file = "fonttools-4.43.1-cp310-cp310-macosx_10_9_universal2.whl", hash = "sha256:bf11e2cca121df35e295bd34b309046c29476ee739753bc6bc9d5050de319273"},
    {file = "fonttools-4.43.1-cp310-cp310-macosx_10_9_x86_64.whl", hash = "sha256:10b3922875ffcba636674f406f9ab9a559564fdbaa253d66222019d569db869c"},
    {file = "fonttools-4.43.1-cp310-cp310-manylinux_2_17_aarch64.manylinux2014_aarch64.whl", hash = "sha256:9f727c3e3d08fd25352ed76cc3cb61486f8ed3f46109edf39e5a60fc9fecf6ca"},
    {file = "fonttools-4.43.1-cp310-cp310-manylinux_2_17_x86_64.manylinux2014_x86_64.whl", hash = "sha256:ad0b3f6342cfa14be996971ea2b28b125ad681c6277c4cd0fbdb50340220dfb6"},
    {file = "fonttools-4.43.1-cp310-cp310-musllinux_1_1_aarch64.whl", hash = "sha256:3b7ad05b2beeebafb86aa01982e9768d61c2232f16470f9d0d8e385798e37184"},
    {file = "fonttools-4.43.1-cp310-cp310-musllinux_1_1_x86_64.whl", hash = "sha256:4c54466f642d2116686268c3e5f35ebb10e49b0d48d41a847f0e171c785f7ac7"},
    {file = "fonttools-4.43.1-cp310-cp310-win32.whl", hash = "sha256:1e09da7e8519e336239fbd375156488a4c4945f11c4c5792ee086dd84f784d02"},
    {file = "fonttools-4.43.1-cp310-cp310-win_amd64.whl", hash = "sha256:1cf9e974f63b1080b1d2686180fc1fbfd3bfcfa3e1128695b5de337eb9075cef"},
    {file = "fonttools-4.43.1-cp311-cp311-macosx_10_9_universal2.whl", hash = "sha256:5db46659cfe4e321158de74c6f71617e65dc92e54980086823a207f1c1c0e24b"},
    {file = "fonttools-4.43.1-cp311-cp311-macosx_10_9_x86_64.whl", hash = "sha256:1952c89a45caceedf2ab2506d9a95756e12b235c7182a7a0fff4f5e52227204f"},
    {file = "fonttools-4.43.1-cp311-cp311-manylinux_2_17_aarch64.manylinux2014_aarch64.whl", hash = "sha256:9c36da88422e0270fbc7fd959dc9749d31a958506c1d000e16703c2fce43e3d0"},
    {file = "fonttools-4.43.1-cp311-cp311-manylinux_2_17_x86_64.manylinux2014_x86_64.whl", hash = "sha256:7bbbf8174501285049e64d174e29f9578495e1b3b16c07c31910d55ad57683d8"},
    {file = "fonttools-4.43.1-cp311-cp311-musllinux_1_1_aarch64.whl", hash = "sha256:d4071bd1c183b8d0b368cc9ed3c07a0f6eb1bdfc4941c4c024c49a35429ac7cd"},
    {file = "fonttools-4.43.1-cp311-cp311-musllinux_1_1_x86_64.whl", hash = "sha256:d21099b411e2006d3c3e1f9aaf339e12037dbf7bf9337faf0e93ec915991f43b"},
    {file = "fonttools-4.43.1-cp311-cp311-win32.whl", hash = "sha256:b84a1c00f832feb9d0585ca8432fba104c819e42ff685fcce83537e2e7e91204"},
    {file = "fonttools-4.43.1-cp311-cp311-win_amd64.whl", hash = "sha256:9a2f0aa6ca7c9bc1058a9d0b35483d4216e0c1bbe3962bc62ce112749954c7b8"},
    {file = "fonttools-4.43.1-cp312-cp312-macosx_10_9_universal2.whl", hash = "sha256:4d9740e3783c748521e77d3c397dc0662062c88fd93600a3c2087d3d627cd5e5"},
    {file = "fonttools-4.43.1-cp312-cp312-macosx_10_9_x86_64.whl", hash = "sha256:884ef38a5a2fd47b0c1291647b15f4e88b9de5338ffa24ee52c77d52b4dfd09c"},
    {file = "fonttools-4.43.1-cp312-cp312-manylinux_2_17_aarch64.manylinux2014_aarch64.whl", hash = "sha256:9648518ef687ba818db3fcc5d9aae27a369253ac09a81ed25c3867e8657a0680"},
    {file = "fonttools-4.43.1-cp312-cp312-manylinux_2_5_x86_64.manylinux1_x86_64.manylinux_2_17_x86_64.manylinux2014_x86_64.whl", hash = "sha256:95e974d70238fc2be5f444fa91f6347191d0e914d5d8ae002c9aa189572cc215"},
    {file = "fonttools-4.43.1-cp312-cp312-musllinux_1_1_aarch64.whl", hash = "sha256:34f713dad41aa21c637b4e04fe507c36b986a40f7179dcc86402237e2d39dcd3"},
    {file = "fonttools-4.43.1-cp312-cp312-musllinux_1_1_x86_64.whl", hash = "sha256:360201d46165fc0753229afe785900bc9596ee6974833124f4e5e9f98d0f592b"},
    {file = "fonttools-4.43.1-cp312-cp312-win32.whl", hash = "sha256:bb6d2f8ef81ea076877d76acfb6f9534a9c5f31dc94ba70ad001267ac3a8e56f"},
    {file = "fonttools-4.43.1-cp312-cp312-win_amd64.whl", hash = "sha256:25d3da8a01442cbc1106490eddb6d31d7dffb38c1edbfabbcc8db371b3386d72"},
    {file = "fonttools-4.43.1-cp38-cp38-macosx_10_9_universal2.whl", hash = "sha256:8da417431bfc9885a505e86ba706f03f598c85f5a9c54f67d63e84b9948ce590"},
    {file = "fonttools-4.43.1-cp38-cp38-macosx_10_9_x86_64.whl", hash = "sha256:51669b60ee2a4ad6c7fc17539a43ffffc8ef69fd5dbed186a38a79c0ac1f5db7"},
    {file = "fonttools-4.43.1-cp38-cp38-manylinux_2_17_aarch64.manylinux2014_aarch64.whl", hash = "sha256:748015d6f28f704e7d95cd3c808b483c5fb87fd3eefe172a9da54746ad56bfb6"},
    {file = "fonttools-4.43.1-cp38-cp38-manylinux_2_17_x86_64.manylinux2014_x86_64.whl", hash = "sha256:f7a58eb5e736d7cf198eee94844b81c9573102ae5989ebcaa1d1a37acd04b33d"},
    {file = "fonttools-4.43.1-cp38-cp38-musllinux_1_1_aarch64.whl", hash = "sha256:6bb5ea9076e0e39defa2c325fc086593ae582088e91c0746bee7a5a197be3da0"},
    {file = "fonttools-4.43.1-cp38-cp38-musllinux_1_1_x86_64.whl", hash = "sha256:5f37e31291bf99a63328668bb83b0669f2688f329c4c0d80643acee6e63cd933"},
    {file = "fonttools-4.43.1-cp38-cp38-win32.whl", hash = "sha256:9c60ecfa62839f7184f741d0509b5c039d391c3aff71dc5bc57b87cc305cff3b"},
    {file = "fonttools-4.43.1-cp38-cp38-win_amd64.whl", hash = "sha256:fe9b1ec799b6086460a7480e0f55c447b1aca0a4eecc53e444f639e967348896"},
    {file = "fonttools-4.43.1-cp39-cp39-macosx_10_9_universal2.whl", hash = "sha256:13a9a185259ed144def3682f74fdcf6596f2294e56fe62dfd2be736674500dba"},
    {file = "fonttools-4.43.1-cp39-cp39-macosx_10_9_x86_64.whl", hash = "sha256:b2adca1b46d69dce4a37eecc096fe01a65d81a2f5c13b25ad54d5430ae430b13"},
    {file = "fonttools-4.43.1-cp39-cp39-manylinux_2_17_aarch64.manylinux2014_aarch64.whl", hash = "sha256:18eefac1b247049a3a44bcd6e8c8fd8b97f3cad6f728173b5d81dced12d6c477"},
    {file = "fonttools-4.43.1-cp39-cp39-manylinux_2_17_x86_64.manylinux2014_x86_64.whl", hash = "sha256:2062542a7565091cea4cc14dd99feff473268b5b8afdee564f7067dd9fff5860"},
    {file = "fonttools-4.43.1-cp39-cp39-musllinux_1_1_aarch64.whl", hash = "sha256:18a2477c62a728f4d6e88c45ee9ee0229405e7267d7d79ce1f5ce0f3e9f8ab86"},
    {file = "fonttools-4.43.1-cp39-cp39-musllinux_1_1_x86_64.whl", hash = "sha256:a7a06f8d95b7496e53af80d974d63516ffb263a468e614978f3899a6df52d4b3"},
    {file = "fonttools-4.43.1-cp39-cp39-win32.whl", hash = "sha256:10003ebd81fec0192c889e63a9c8c63f88c7d72ae0460b7ba0cd2a1db246e5ad"},
    {file = "fonttools-4.43.1-cp39-cp39-win_amd64.whl", hash = "sha256:e117a92b07407a061cde48158c03587ab97e74e7d73cb65e6aadb17af191162a"},
    {file = "fonttools-4.43.1-py3-none-any.whl", hash = "sha256:4f88cae635bfe4bbbdc29d479a297bb525a94889184bb69fa9560c2d4834ddb9"},
    {file = "fonttools-4.43.1.tar.gz", hash = "sha256:17dbc2eeafb38d5d0e865dcce16e313c58265a6d2d20081c435f84dc5a9d8212"},
]

[package.extras]
all = ["brotli (>=1.0.1)", "brotlicffi (>=0.8.0)", "fs (>=2.2.0,<3)", "lxml (>=4.0,<5)", "lz4 (>=1.7.4.2)", "matplotlib", "munkres", "scipy", "skia-pathops (>=0.5.0)", "sympy", "uharfbuzz (>=0.23.0)", "unicodedata2 (>=15.0.0)", "xattr", "zopfli (>=0.1.4)"]
graphite = ["lz4 (>=1.7.4.2)"]
interpolatable = ["munkres", "scipy"]
lxml = ["lxml (>=4.0,<5)"]
pathops = ["skia-pathops (>=0.5.0)"]
plot = ["matplotlib"]
repacker = ["uharfbuzz (>=0.23.0)"]
symfont = ["sympy"]
type1 = ["xattr"]
ufo = ["fs (>=2.2.0,<3)"]
unicode = ["unicodedata2 (>=15.0.0)"]
woff = ["brotli (>=1.0.1)", "brotlicffi (>=0.8.0)", "zopfli (>=0.1.4)"]

[[package]]
name = "frozenlist"
version = "1.4.0"
description = "A list-like structure which implements collections.abc.MutableSequence"
optional = false
python-versions = ">=3.8"
files = [
    {file = "frozenlist-1.4.0-cp310-cp310-macosx_10_9_universal2.whl", hash = "sha256:764226ceef3125e53ea2cb275000e309c0aa5464d43bd72abd661e27fffc26ab"},
    {file = "frozenlist-1.4.0-cp310-cp310-macosx_10_9_x86_64.whl", hash = "sha256:d6484756b12f40003c6128bfcc3fa9f0d49a687e171186c2d85ec82e3758c559"},
    {file = "frozenlist-1.4.0-cp310-cp310-macosx_11_0_arm64.whl", hash = "sha256:9ac08e601308e41eb533f232dbf6b7e4cea762f9f84f6357136eed926c15d12c"},
    {file = "frozenlist-1.4.0-cp310-cp310-manylinux_2_17_aarch64.manylinux2014_aarch64.whl", hash = "sha256:d081f13b095d74b67d550de04df1c756831f3b83dc9881c38985834387487f1b"},
    {file = "frozenlist-1.4.0-cp310-cp310-manylinux_2_17_ppc64le.manylinux2014_ppc64le.whl", hash = "sha256:71932b597f9895f011f47f17d6428252fc728ba2ae6024e13c3398a087c2cdea"},
    {file = "frozenlist-1.4.0-cp310-cp310-manylinux_2_17_s390x.manylinux2014_s390x.whl", hash = "sha256:981b9ab5a0a3178ff413bca62526bb784249421c24ad7381e39d67981be2c326"},
    {file = "frozenlist-1.4.0-cp310-cp310-manylinux_2_5_i686.manylinux1_i686.manylinux_2_17_i686.manylinux2014_i686.whl", hash = "sha256:e41f3de4df3e80de75845d3e743b3f1c4c8613c3997a912dbf0229fc61a8b963"},
    {file = "frozenlist-1.4.0-cp310-cp310-manylinux_2_5_x86_64.manylinux1_x86_64.manylinux_2_17_x86_64.manylinux2014_x86_64.whl", hash = "sha256:6918d49b1f90821e93069682c06ffde41829c346c66b721e65a5c62b4bab0300"},
    {file = "frozenlist-1.4.0-cp310-cp310-musllinux_1_1_aarch64.whl", hash = "sha256:0e5c8764c7829343d919cc2dfc587a8db01c4f70a4ebbc49abde5d4b158b007b"},
    {file = "frozenlist-1.4.0-cp310-cp310-musllinux_1_1_i686.whl", hash = "sha256:8d0edd6b1c7fb94922bf569c9b092ee187a83f03fb1a63076e7774b60f9481a8"},
    {file = "frozenlist-1.4.0-cp310-cp310-musllinux_1_1_ppc64le.whl", hash = "sha256:e29cda763f752553fa14c68fb2195150bfab22b352572cb36c43c47bedba70eb"},
    {file = "frozenlist-1.4.0-cp310-cp310-musllinux_1_1_s390x.whl", hash = "sha256:0c7c1b47859ee2cac3846fde1c1dc0f15da6cec5a0e5c72d101e0f83dcb67ff9"},
    {file = "frozenlist-1.4.0-cp310-cp310-musllinux_1_1_x86_64.whl", hash = "sha256:901289d524fdd571be1c7be054f48b1f88ce8dddcbdf1ec698b27d4b8b9e5d62"},
    {file = "frozenlist-1.4.0-cp310-cp310-win32.whl", hash = "sha256:1a0848b52815006ea6596c395f87449f693dc419061cc21e970f139d466dc0a0"},
    {file = "frozenlist-1.4.0-cp310-cp310-win_amd64.whl", hash = "sha256:b206646d176a007466358aa21d85cd8600a415c67c9bd15403336c331a10d956"},
    {file = "frozenlist-1.4.0-cp311-cp311-macosx_10_9_universal2.whl", hash = "sha256:de343e75f40e972bae1ef6090267f8260c1446a1695e77096db6cfa25e759a95"},
    {file = "frozenlist-1.4.0-cp311-cp311-macosx_10_9_x86_64.whl", hash = "sha256:ad2a9eb6d9839ae241701d0918f54c51365a51407fd80f6b8289e2dfca977cc3"},
    {file = "frozenlist-1.4.0-cp311-cp311-macosx_11_0_arm64.whl", hash = "sha256:bd7bd3b3830247580de99c99ea2a01416dfc3c34471ca1298bccabf86d0ff4dc"},
    {file = "frozenlist-1.4.0-cp311-cp311-manylinux_2_17_aarch64.manylinux2014_aarch64.whl", hash = "sha256:bdf1847068c362f16b353163391210269e4f0569a3c166bc6a9f74ccbfc7e839"},
    {file = "frozenlist-1.4.0-cp311-cp311-manylinux_2_17_ppc64le.manylinux2014_ppc64le.whl", hash = "sha256:38461d02d66de17455072c9ba981d35f1d2a73024bee7790ac2f9e361ef1cd0c"},
    {file = "frozenlist-1.4.0-cp311-cp311-manylinux_2_17_s390x.manylinux2014_s390x.whl", hash = "sha256:d5a32087d720c608f42caed0ef36d2b3ea61a9d09ee59a5142d6070da9041b8f"},
    {file = "frozenlist-1.4.0-cp311-cp311-manylinux_2_5_i686.manylinux1_i686.manylinux_2_17_i686.manylinux2014_i686.whl", hash = "sha256:dd65632acaf0d47608190a71bfe46b209719bf2beb59507db08ccdbe712f969b"},
    {file = "frozenlist-1.4.0-cp311-cp311-manylinux_2_5_x86_64.manylinux1_x86_64.manylinux_2_17_x86_64.manylinux2014_x86_64.whl", hash = "sha256:261b9f5d17cac914531331ff1b1d452125bf5daa05faf73b71d935485b0c510b"},
    {file = "frozenlist-1.4.0-cp311-cp311-musllinux_1_1_aarch64.whl", hash = "sha256:b89ac9768b82205936771f8d2eb3ce88503b1556324c9f903e7156669f521472"},
    {file = "frozenlist-1.4.0-cp311-cp311-musllinux_1_1_i686.whl", hash = "sha256:008eb8b31b3ea6896da16c38c1b136cb9fec9e249e77f6211d479db79a4eaf01"},
    {file = "frozenlist-1.4.0-cp311-cp311-musllinux_1_1_ppc64le.whl", hash = "sha256:e74b0506fa5aa5598ac6a975a12aa8928cbb58e1f5ac8360792ef15de1aa848f"},
    {file = "frozenlist-1.4.0-cp311-cp311-musllinux_1_1_s390x.whl", hash = "sha256:490132667476f6781b4c9458298b0c1cddf237488abd228b0b3650e5ecba7467"},
    {file = "frozenlist-1.4.0-cp311-cp311-musllinux_1_1_x86_64.whl", hash = "sha256:76d4711f6f6d08551a7e9ef28c722f4a50dd0fc204c56b4bcd95c6cc05ce6fbb"},
    {file = "frozenlist-1.4.0-cp311-cp311-win32.whl", hash = "sha256:a02eb8ab2b8f200179b5f62b59757685ae9987996ae549ccf30f983f40602431"},
    {file = "frozenlist-1.4.0-cp311-cp311-win_amd64.whl", hash = "sha256:515e1abc578dd3b275d6a5114030b1330ba044ffba03f94091842852f806f1c1"},
    {file = "frozenlist-1.4.0-cp38-cp38-macosx_10_9_universal2.whl", hash = "sha256:f0ed05f5079c708fe74bf9027e95125334b6978bf07fd5ab923e9e55e5fbb9d3"},
    {file = "frozenlist-1.4.0-cp38-cp38-macosx_10_9_x86_64.whl", hash = "sha256:ca265542ca427bf97aed183c1676e2a9c66942e822b14dc6e5f42e038f92a503"},
    {file = "frozenlist-1.4.0-cp38-cp38-macosx_11_0_arm64.whl", hash = "sha256:491e014f5c43656da08958808588cc6c016847b4360e327a62cb308c791bd2d9"},
    {file = "frozenlist-1.4.0-cp38-cp38-manylinux_2_17_aarch64.manylinux2014_aarch64.whl", hash = "sha256:17ae5cd0f333f94f2e03aaf140bb762c64783935cc764ff9c82dff626089bebf"},
    {file = "frozenlist-1.4.0-cp38-cp38-manylinux_2_17_ppc64le.manylinux2014_ppc64le.whl", hash = "sha256:1e78fb68cf9c1a6aa4a9a12e960a5c9dfbdb89b3695197aa7064705662515de2"},
    {file = "frozenlist-1.4.0-cp38-cp38-manylinux_2_17_s390x.manylinux2014_s390x.whl", hash = "sha256:d5655a942f5f5d2c9ed93d72148226d75369b4f6952680211972a33e59b1dfdc"},
    {file = "frozenlist-1.4.0-cp38-cp38-manylinux_2_5_i686.manylinux1_i686.manylinux_2_17_i686.manylinux2014_i686.whl", hash = "sha256:c11b0746f5d946fecf750428a95f3e9ebe792c1ee3b1e96eeba145dc631a9672"},
    {file = "frozenlist-1.4.0-cp38-cp38-manylinux_2_5_x86_64.manylinux1_x86_64.manylinux_2_17_x86_64.manylinux2014_x86_64.whl", hash = "sha256:e66d2a64d44d50d2543405fb183a21f76b3b5fd16f130f5c99187c3fb4e64919"},
    {file = "frozenlist-1.4.0-cp38-cp38-musllinux_1_1_aarch64.whl", hash = "sha256:88f7bc0fcca81f985f78dd0fa68d2c75abf8272b1f5c323ea4a01a4d7a614efc"},
    {file = "frozenlist-1.4.0-cp38-cp38-musllinux_1_1_i686.whl", hash = "sha256:5833593c25ac59ede40ed4de6d67eb42928cca97f26feea219f21d0ed0959b79"},
    {file = "frozenlist-1.4.0-cp38-cp38-musllinux_1_1_ppc64le.whl", hash = "sha256:fec520865f42e5c7f050c2a79038897b1c7d1595e907a9e08e3353293ffc948e"},
    {file = "frozenlist-1.4.0-cp38-cp38-musllinux_1_1_s390x.whl", hash = "sha256:b826d97e4276750beca7c8f0f1a4938892697a6bcd8ec8217b3312dad6982781"},
    {file = "frozenlist-1.4.0-cp38-cp38-musllinux_1_1_x86_64.whl", hash = "sha256:ceb6ec0a10c65540421e20ebd29083c50e6d1143278746a4ef6bcf6153171eb8"},
    {file = "frozenlist-1.4.0-cp38-cp38-win32.whl", hash = "sha256:2b8bcf994563466db019fab287ff390fffbfdb4f905fc77bc1c1d604b1c689cc"},
    {file = "frozenlist-1.4.0-cp38-cp38-win_amd64.whl", hash = "sha256:a6c8097e01886188e5be3e6b14e94ab365f384736aa1fca6a0b9e35bd4a30bc7"},
    {file = "frozenlist-1.4.0-cp39-cp39-macosx_10_9_universal2.whl", hash = "sha256:6c38721585f285203e4b4132a352eb3daa19121a035f3182e08e437cface44bf"},
    {file = "frozenlist-1.4.0-cp39-cp39-macosx_10_9_x86_64.whl", hash = "sha256:a0c6da9aee33ff0b1a451e867da0c1f47408112b3391dd43133838339e410963"},
    {file = "frozenlist-1.4.0-cp39-cp39-macosx_11_0_arm64.whl", hash = "sha256:93ea75c050c5bb3d98016b4ba2497851eadf0ac154d88a67d7a6816206f6fa7f"},
    {file = "frozenlist-1.4.0-cp39-cp39-manylinux_2_17_aarch64.manylinux2014_aarch64.whl", hash = "sha256:f61e2dc5ad442c52b4887f1fdc112f97caeff4d9e6ebe78879364ac59f1663e1"},
    {file = "frozenlist-1.4.0-cp39-cp39-manylinux_2_17_ppc64le.manylinux2014_ppc64le.whl", hash = "sha256:aa384489fefeb62321b238e64c07ef48398fe80f9e1e6afeff22e140e0850eef"},
    {file = "frozenlist-1.4.0-cp39-cp39-manylinux_2_17_s390x.manylinux2014_s390x.whl", hash = "sha256:10ff5faaa22786315ef57097a279b833ecab1a0bfb07d604c9cbb1c4cdc2ed87"},
    {file = "frozenlist-1.4.0-cp39-cp39-manylinux_2_5_i686.manylinux1_i686.manylinux_2_17_i686.manylinux2014_i686.whl", hash = "sha256:007df07a6e3eb3e33e9a1fe6a9db7af152bbd8a185f9aaa6ece10a3529e3e1c6"},
    {file = "frozenlist-1.4.0-cp39-cp39-manylinux_2_5_x86_64.manylinux1_x86_64.manylinux_2_17_x86_64.manylinux2014_x86_64.whl", hash = "sha256:7f4f399d28478d1f604c2ff9119907af9726aed73680e5ed1ca634d377abb087"},
    {file = "frozenlist-1.4.0-cp39-cp39-musllinux_1_1_aarch64.whl", hash = "sha256:c5374b80521d3d3f2ec5572e05adc94601985cc526fb276d0c8574a6d749f1b3"},
    {file = "frozenlist-1.4.0-cp39-cp39-musllinux_1_1_i686.whl", hash = "sha256:ce31ae3e19f3c902de379cf1323d90c649425b86de7bbdf82871b8a2a0615f3d"},
    {file = "frozenlist-1.4.0-cp39-cp39-musllinux_1_1_ppc64le.whl", hash = "sha256:7211ef110a9194b6042449431e08c4d80c0481e5891e58d429df5899690511c2"},
    {file = "frozenlist-1.4.0-cp39-cp39-musllinux_1_1_s390x.whl", hash = "sha256:556de4430ce324c836789fa4560ca62d1591d2538b8ceb0b4f68fb7b2384a27a"},
    {file = "frozenlist-1.4.0-cp39-cp39-musllinux_1_1_x86_64.whl", hash = "sha256:7645a8e814a3ee34a89c4a372011dcd817964ce8cb273c8ed6119d706e9613e3"},
    {file = "frozenlist-1.4.0-cp39-cp39-win32.whl", hash = "sha256:19488c57c12d4e8095a922f328df3f179c820c212940a498623ed39160bc3c2f"},
    {file = "frozenlist-1.4.0-cp39-cp39-win_amd64.whl", hash = "sha256:6221d84d463fb110bdd7619b69cb43878a11d51cbb9394ae3105d082d5199167"},
    {file = "frozenlist-1.4.0.tar.gz", hash = "sha256:09163bdf0b2907454042edb19f887c6d33806adc71fbd54afc14908bfdc22251"},
]

[[package]]
name = "idna"
version = "3.4"
description = "Internationalized Domain Names in Applications (IDNA)"
optional = false
python-versions = ">=3.5"
files = [
    {file = "idna-3.4-py3-none-any.whl", hash = "sha256:90b77e79eaa3eba6de819a0c442c0b4ceefc341a7a2ab77d7562bf49f425c5c2"},
    {file = "idna-3.4.tar.gz", hash = "sha256:814f528e8dead7d329833b91c5faa87d60bf71824cd12a7530b5526063d02cb4"},
]

[[package]]
name = "importlib-resources"
version = "6.1.0"
description = "Read resources from Python packages"
optional = false
python-versions = ">=3.8"
files = [
    {file = "importlib_resources-6.1.0-py3-none-any.whl", hash = "sha256:aa50258bbfa56d4e33fbd8aa3ef48ded10d1735f11532b8df95388cc6bdb7e83"},
    {file = "importlib_resources-6.1.0.tar.gz", hash = "sha256:9d48dcccc213325e810fd723e7fbb45ccb39f6cf5c31f00cf2b965f5f10f3cb9"},
]

[package.dependencies]
zipp = {version = ">=3.1.0", markers = "python_version < \"3.10\""}

[package.extras]
docs = ["furo", "jaraco.packaging (>=9.3)", "jaraco.tidelift (>=1.4)", "rst.linker (>=1.9)", "sphinx (<7.2.5)", "sphinx (>=3.5)", "sphinx-lint"]
testing = ["pytest (>=6)", "pytest-black (>=0.3.7)", "pytest-checkdocs (>=2.4)", "pytest-cov", "pytest-enabler (>=2.2)", "pytest-mypy (>=0.9.1)", "pytest-ruff", "zipp (>=3.17)"]

[[package]]
name = "kiwisolver"
version = "1.4.5"
description = "A fast implementation of the Cassowary constraint solver"
optional = false
python-versions = ">=3.7"
files = [
    {file = "kiwisolver-1.4.5-cp310-cp310-macosx_10_9_universal2.whl", hash = "sha256:05703cf211d585109fcd72207a31bb170a0f22144d68298dc5e61b3c946518af"},
    {file = "kiwisolver-1.4.5-cp310-cp310-macosx_10_9_x86_64.whl", hash = "sha256:146d14bebb7f1dc4d5fbf74f8a6cb15ac42baadee8912eb84ac0b3b2a3dc6ac3"},
    {file = "kiwisolver-1.4.5-cp310-cp310-macosx_11_0_arm64.whl", hash = "sha256:6ef7afcd2d281494c0a9101d5c571970708ad911d028137cd558f02b851c08b4"},
    {file = "kiwisolver-1.4.5-cp310-cp310-manylinux_2_12_i686.manylinux2010_i686.whl", hash = "sha256:9eaa8b117dc8337728e834b9c6e2611f10c79e38f65157c4c38e9400286f5cb1"},
    {file = "kiwisolver-1.4.5-cp310-cp310-manylinux_2_12_x86_64.manylinux2010_x86_64.whl", hash = "sha256:ec20916e7b4cbfb1f12380e46486ec4bcbaa91a9c448b97023fde0d5bbf9e4ff"},
    {file = "kiwisolver-1.4.5-cp310-cp310-manylinux_2_17_aarch64.manylinux2014_aarch64.whl", hash = "sha256:39b42c68602539407884cf70d6a480a469b93b81b7701378ba5e2328660c847a"},
    {file = "kiwisolver-1.4.5-cp310-cp310-manylinux_2_17_ppc64le.manylinux2014_ppc64le.whl", hash = "sha256:aa12042de0171fad672b6c59df69106d20d5596e4f87b5e8f76df757a7c399aa"},
    {file = "kiwisolver-1.4.5-cp310-cp310-manylinux_2_17_s390x.manylinux2014_s390x.whl", hash = "sha256:2a40773c71d7ccdd3798f6489aaac9eee213d566850a9533f8d26332d626b82c"},
    {file = "kiwisolver-1.4.5-cp310-cp310-musllinux_1_1_aarch64.whl", hash = "sha256:19df6e621f6d8b4b9c4d45f40a66839294ff2bb235e64d2178f7522d9170ac5b"},
    {file = "kiwisolver-1.4.5-cp310-cp310-musllinux_1_1_i686.whl", hash = "sha256:83d78376d0d4fd884e2c114d0621624b73d2aba4e2788182d286309ebdeed770"},
    {file = "kiwisolver-1.4.5-cp310-cp310-musllinux_1_1_ppc64le.whl", hash = "sha256:e391b1f0a8a5a10ab3b9bb6afcfd74f2175f24f8975fb87ecae700d1503cdee0"},
    {file = "kiwisolver-1.4.5-cp310-cp310-musllinux_1_1_s390x.whl", hash = "sha256:852542f9481f4a62dbb5dd99e8ab7aedfeb8fb6342349a181d4036877410f525"},
    {file = "kiwisolver-1.4.5-cp310-cp310-musllinux_1_1_x86_64.whl", hash = "sha256:59edc41b24031bc25108e210c0def6f6c2191210492a972d585a06ff246bb79b"},
    {file = "kiwisolver-1.4.5-cp310-cp310-win32.whl", hash = "sha256:a6aa6315319a052b4ee378aa171959c898a6183f15c1e541821c5c59beaa0238"},
    {file = "kiwisolver-1.4.5-cp310-cp310-win_amd64.whl", hash = "sha256:d0ef46024e6a3d79c01ff13801cb19d0cad7fd859b15037aec74315540acc276"},
    {file = "kiwisolver-1.4.5-cp311-cp311-macosx_10_9_universal2.whl", hash = "sha256:11863aa14a51fd6ec28688d76f1735f8f69ab1fabf388851a595d0721af042f5"},
    {file = "kiwisolver-1.4.5-cp311-cp311-macosx_10_9_x86_64.whl", hash = "sha256:8ab3919a9997ab7ef2fbbed0cc99bb28d3c13e6d4b1ad36e97e482558a91be90"},
    {file = "kiwisolver-1.4.5-cp311-cp311-macosx_11_0_arm64.whl", hash = "sha256:fcc700eadbbccbf6bc1bcb9dbe0786b4b1cb91ca0dcda336eef5c2beed37b797"},
    {file = "kiwisolver-1.4.5-cp311-cp311-manylinux_2_12_i686.manylinux2010_i686.manylinux_2_17_i686.manylinux2014_i686.whl", hash = "sha256:dfdd7c0b105af050eb3d64997809dc21da247cf44e63dc73ff0fd20b96be55a9"},
    {file = "kiwisolver-1.4.5-cp311-cp311-manylinux_2_17_aarch64.manylinux2014_aarch64.whl", hash = "sha256:76c6a5964640638cdeaa0c359382e5703e9293030fe730018ca06bc2010c4437"},
    {file = "kiwisolver-1.4.5-cp311-cp311-manylinux_2_17_ppc64le.manylinux2014_ppc64le.whl", hash = "sha256:bbea0db94288e29afcc4c28afbf3a7ccaf2d7e027489c449cf7e8f83c6346eb9"},
    {file = "kiwisolver-1.4.5-cp311-cp311-manylinux_2_17_s390x.manylinux2014_s390x.whl", hash = "sha256:ceec1a6bc6cab1d6ff5d06592a91a692f90ec7505d6463a88a52cc0eb58545da"},
    {file = "kiwisolver-1.4.5-cp311-cp311-manylinux_2_17_x86_64.manylinux2014_x86_64.whl", hash = "sha256:040c1aebeda72197ef477a906782b5ab0d387642e93bda547336b8957c61022e"},
    {file = "kiwisolver-1.4.5-cp311-cp311-musllinux_1_1_aarch64.whl", hash = "sha256:f91de7223d4c7b793867797bacd1ee53bfe7359bd70d27b7b58a04efbb9436c8"},
    {file = "kiwisolver-1.4.5-cp311-cp311-musllinux_1_1_i686.whl", hash = "sha256:faae4860798c31530dd184046a900e652c95513796ef51a12bc086710c2eec4d"},
    {file = "kiwisolver-1.4.5-cp311-cp311-musllinux_1_1_ppc64le.whl", hash = "sha256:b0157420efcb803e71d1b28e2c287518b8808b7cf1ab8af36718fd0a2c453eb0"},
    {file = "kiwisolver-1.4.5-cp311-cp311-musllinux_1_1_s390x.whl", hash = "sha256:06f54715b7737c2fecdbf140d1afb11a33d59508a47bf11bb38ecf21dc9ab79f"},
    {file = "kiwisolver-1.4.5-cp311-cp311-musllinux_1_1_x86_64.whl", hash = "sha256:fdb7adb641a0d13bdcd4ef48e062363d8a9ad4a182ac7647ec88f695e719ae9f"},
    {file = "kiwisolver-1.4.5-cp311-cp311-win32.whl", hash = "sha256:bb86433b1cfe686da83ce32a9d3a8dd308e85c76b60896d58f082136f10bffac"},
    {file = "kiwisolver-1.4.5-cp311-cp311-win_amd64.whl", hash = "sha256:6c08e1312a9cf1074d17b17728d3dfce2a5125b2d791527f33ffbe805200a355"},
    {file = "kiwisolver-1.4.5-cp312-cp312-macosx_10_9_universal2.whl", hash = "sha256:32d5cf40c4f7c7b3ca500f8985eb3fb3a7dfc023215e876f207956b5ea26632a"},
    {file = "kiwisolver-1.4.5-cp312-cp312-macosx_10_9_x86_64.whl", hash = "sha256:f846c260f483d1fd217fe5ed7c173fb109efa6b1fc8381c8b7552c5781756192"},
    {file = "kiwisolver-1.4.5-cp312-cp312-macosx_11_0_arm64.whl", hash = "sha256:5ff5cf3571589b6d13bfbfd6bcd7a3f659e42f96b5fd1c4830c4cf21d4f5ef45"},
    {file = "kiwisolver-1.4.5-cp312-cp312-manylinux_2_12_i686.manylinux2010_i686.manylinux_2_17_i686.manylinux2014_i686.whl", hash = "sha256:7269d9e5f1084a653d575c7ec012ff57f0c042258bf5db0954bf551c158466e7"},
    {file = "kiwisolver-1.4.5-cp312-cp312-manylinux_2_17_aarch64.manylinux2014_aarch64.whl", hash = "sha256:da802a19d6e15dffe4b0c24b38b3af68e6c1a68e6e1d8f30148c83864f3881db"},
    {file = "kiwisolver-1.4.5-cp312-cp312-manylinux_2_17_ppc64le.manylinux2014_ppc64le.whl", hash = "sha256:3aba7311af82e335dd1e36ffff68aaca609ca6290c2cb6d821a39aa075d8e3ff"},
    {file = "kiwisolver-1.4.5-cp312-cp312-manylinux_2_17_s390x.manylinux2014_s390x.whl", hash = "sha256:763773d53f07244148ccac5b084da5adb90bfaee39c197554f01b286cf869228"},
    {file = "kiwisolver-1.4.5-cp312-cp312-manylinux_2_17_x86_64.manylinux2014_x86_64.whl", hash = "sha256:2270953c0d8cdab5d422bee7d2007f043473f9d2999631c86a223c9db56cbd16"},
    {file = "kiwisolver-1.4.5-cp312-cp312-musllinux_1_1_aarch64.whl", hash = "sha256:d099e745a512f7e3bbe7249ca835f4d357c586d78d79ae8f1dcd4d8adeb9bda9"},
    {file = "kiwisolver-1.4.5-cp312-cp312-musllinux_1_1_i686.whl", hash = "sha256:74db36e14a7d1ce0986fa104f7d5637aea5c82ca6326ed0ec5694280942d1162"},
    {file = "kiwisolver-1.4.5-cp312-cp312-musllinux_1_1_ppc64le.whl", hash = "sha256:7e5bab140c309cb3a6ce373a9e71eb7e4873c70c2dda01df6820474f9889d6d4"},
    {file = "kiwisolver-1.4.5-cp312-cp312-musllinux_1_1_s390x.whl", hash = "sha256:0f114aa76dc1b8f636d077979c0ac22e7cd8f3493abbab152f20eb8d3cda71f3"},
    {file = "kiwisolver-1.4.5-cp312-cp312-musllinux_1_1_x86_64.whl", hash = "sha256:88a2df29d4724b9237fc0c6eaf2a1adae0cdc0b3e9f4d8e7dc54b16812d2d81a"},
    {file = "kiwisolver-1.4.5-cp312-cp312-win32.whl", hash = "sha256:72d40b33e834371fd330fb1472ca19d9b8327acb79a5821d4008391db8e29f20"},
    {file = "kiwisolver-1.4.5-cp312-cp312-win_amd64.whl", hash = "sha256:2c5674c4e74d939b9d91dda0fae10597ac7521768fec9e399c70a1f27e2ea2d9"},
    {file = "kiwisolver-1.4.5-cp37-cp37m-macosx_10_9_x86_64.whl", hash = "sha256:3a2b053a0ab7a3960c98725cfb0bf5b48ba82f64ec95fe06f1d06c99b552e130"},
    {file = "kiwisolver-1.4.5-cp37-cp37m-manylinux_2_17_aarch64.manylinux2014_aarch64.whl", hash = "sha256:3cd32d6c13807e5c66a7cbb79f90b553642f296ae4518a60d8d76243b0ad2898"},
    {file = "kiwisolver-1.4.5-cp37-cp37m-manylinux_2_17_ppc64le.manylinux2014_ppc64le.whl", hash = "sha256:59ec7b7c7e1a61061850d53aaf8e93db63dce0c936db1fda2658b70e4a1be709"},
    {file = "kiwisolver-1.4.5-cp37-cp37m-manylinux_2_17_s390x.manylinux2014_s390x.whl", hash = "sha256:da4cfb373035def307905d05041c1d06d8936452fe89d464743ae7fb8371078b"},
    {file = "kiwisolver-1.4.5-cp37-cp37m-manylinux_2_5_i686.manylinux1_i686.whl", hash = "sha256:2400873bccc260b6ae184b2b8a4fec0e4082d30648eadb7c3d9a13405d861e89"},
    {file = "kiwisolver-1.4.5-cp37-cp37m-manylinux_2_5_x86_64.manylinux1_x86_64.whl", hash = "sha256:1b04139c4236a0f3aff534479b58f6f849a8b351e1314826c2d230849ed48985"},
    {file = "kiwisolver-1.4.5-cp37-cp37m-musllinux_1_1_aarch64.whl", hash = "sha256:4e66e81a5779b65ac21764c295087de82235597a2293d18d943f8e9e32746265"},
    {file = "kiwisolver-1.4.5-cp37-cp37m-musllinux_1_1_i686.whl", hash = "sha256:7931d8f1f67c4be9ba1dd9c451fb0eeca1a25b89e4d3f89e828fe12a519b782a"},
    {file = "kiwisolver-1.4.5-cp37-cp37m-musllinux_1_1_ppc64le.whl", hash = "sha256:b3f7e75f3015df442238cca659f8baa5f42ce2a8582727981cbfa15fee0ee205"},
    {file = "kiwisolver-1.4.5-cp37-cp37m-musllinux_1_1_s390x.whl", hash = "sha256:bbf1d63eef84b2e8c89011b7f2235b1e0bf7dacc11cac9431fc6468e99ac77fb"},
    {file = "kiwisolver-1.4.5-cp37-cp37m-musllinux_1_1_x86_64.whl", hash = "sha256:4c380469bd3f970ef677bf2bcba2b6b0b4d5c75e7a020fb863ef75084efad66f"},
    {file = "kiwisolver-1.4.5-cp37-cp37m-win32.whl", hash = "sha256:9408acf3270c4b6baad483865191e3e582b638b1654a007c62e3efe96f09a9a3"},
    {file = "kiwisolver-1.4.5-cp37-cp37m-win_amd64.whl", hash = "sha256:5b94529f9b2591b7af5f3e0e730a4e0a41ea174af35a4fd067775f9bdfeee01a"},
    {file = "kiwisolver-1.4.5-cp38-cp38-macosx_10_9_universal2.whl", hash = "sha256:11c7de8f692fc99816e8ac50d1d1aef4f75126eefc33ac79aac02c099fd3db71"},
    {file = "kiwisolver-1.4.5-cp38-cp38-macosx_10_9_x86_64.whl", hash = "sha256:53abb58632235cd154176ced1ae8f0d29a6657aa1aa9decf50b899b755bc2b93"},
    {file = "kiwisolver-1.4.5-cp38-cp38-macosx_11_0_arm64.whl", hash = "sha256:88b9f257ca61b838b6f8094a62418421f87ac2a1069f7e896c36a7d86b5d4c29"},
    {file = "kiwisolver-1.4.5-cp38-cp38-manylinux_2_17_aarch64.manylinux2014_aarch64.whl", hash = "sha256:3195782b26fc03aa9c6913d5bad5aeb864bdc372924c093b0f1cebad603dd712"},
    {file = "kiwisolver-1.4.5-cp38-cp38-manylinux_2_17_ppc64le.manylinux2014_ppc64le.whl", hash = "sha256:fc579bf0f502e54926519451b920e875f433aceb4624a3646b3252b5caa9e0b6"},
    {file = "kiwisolver-1.4.5-cp38-cp38-manylinux_2_17_s390x.manylinux2014_s390x.whl", hash = "sha256:5a580c91d686376f0f7c295357595c5a026e6cbc3d77b7c36e290201e7c11ecb"},
    {file = "kiwisolver-1.4.5-cp38-cp38-manylinux_2_5_i686.manylinux1_i686.whl", hash = "sha256:cfe6ab8da05c01ba6fbea630377b5da2cd9bcbc6338510116b01c1bc939a2c18"},
    {file = "kiwisolver-1.4.5-cp38-cp38-manylinux_2_5_x86_64.manylinux1_x86_64.whl", hash = "sha256:d2e5a98f0ec99beb3c10e13b387f8db39106d53993f498b295f0c914328b1333"},
    {file = "kiwisolver-1.4.5-cp38-cp38-musllinux_1_1_aarch64.whl", hash = "sha256:a51a263952b1429e429ff236d2f5a21c5125437861baeed77f5e1cc2d2c7c6da"},
    {file = "kiwisolver-1.4.5-cp38-cp38-musllinux_1_1_i686.whl", hash = "sha256:3edd2fa14e68c9be82c5b16689e8d63d89fe927e56debd6e1dbce7a26a17f81b"},
    {file = "kiwisolver-1.4.5-cp38-cp38-musllinux_1_1_ppc64le.whl", hash = "sha256:74d1b44c6cfc897df648cc9fdaa09bc3e7679926e6f96df05775d4fb3946571c"},
    {file = "kiwisolver-1.4.5-cp38-cp38-musllinux_1_1_s390x.whl", hash = "sha256:76d9289ed3f7501012e05abb8358bbb129149dbd173f1f57a1bf1c22d19ab7cc"},
    {file = "kiwisolver-1.4.5-cp38-cp38-musllinux_1_1_x86_64.whl", hash = "sha256:92dea1ffe3714fa8eb6a314d2b3c773208d865a0e0d35e713ec54eea08a66250"},
    {file = "kiwisolver-1.4.5-cp38-cp38-win32.whl", hash = "sha256:5c90ae8c8d32e472be041e76f9d2f2dbff4d0b0be8bd4041770eddb18cf49a4e"},
    {file = "kiwisolver-1.4.5-cp38-cp38-win_amd64.whl", hash = "sha256:c7940c1dc63eb37a67721b10d703247552416f719c4188c54e04334321351ced"},
    {file = "kiwisolver-1.4.5-cp39-cp39-macosx_10_9_universal2.whl", hash = "sha256:9407b6a5f0d675e8a827ad8742e1d6b49d9c1a1da5d952a67d50ef5f4170b18d"},
    {file = "kiwisolver-1.4.5-cp39-cp39-macosx_10_9_x86_64.whl", hash = "sha256:15568384086b6df3c65353820a4473575dbad192e35010f622c6ce3eebd57af9"},
    {file = "kiwisolver-1.4.5-cp39-cp39-macosx_11_0_arm64.whl", hash = "sha256:0dc9db8e79f0036e8173c466d21ef18e1befc02de8bf8aa8dc0813a6dc8a7046"},
    {file = "kiwisolver-1.4.5-cp39-cp39-manylinux_2_12_i686.manylinux2010_i686.whl", hash = "sha256:cdc8a402aaee9a798b50d8b827d7ecf75edc5fb35ea0f91f213ff927c15f4ff0"},
    {file = "kiwisolver-1.4.5-cp39-cp39-manylinux_2_12_x86_64.manylinux2010_x86_64.whl", hash = "sha256:6c3bd3cde54cafb87d74d8db50b909705c62b17c2099b8f2e25b461882e544ff"},
    {file = "kiwisolver-1.4.5-cp39-cp39-manylinux_2_17_aarch64.manylinux2014_aarch64.whl", hash = "sha256:955e8513d07a283056b1396e9a57ceddbd272d9252c14f154d450d227606eb54"},
    {file = "kiwisolver-1.4.5-cp39-cp39-manylinux_2_17_ppc64le.manylinux2014_ppc64le.whl", hash = "sha256:346f5343b9e3f00b8db8ba359350eb124b98c99efd0b408728ac6ebf38173958"},
    {file = "kiwisolver-1.4.5-cp39-cp39-manylinux_2_17_s390x.manylinux2014_s390x.whl", hash = "sha256:b9098e0049e88c6a24ff64545cdfc50807818ba6c1b739cae221bbbcbc58aad3"},
    {file = "kiwisolver-1.4.5-cp39-cp39-musllinux_1_1_aarch64.whl", hash = "sha256:00bd361b903dc4bbf4eb165f24d1acbee754fce22ded24c3d56eec268658a5cf"},
    {file = "kiwisolver-1.4.5-cp39-cp39-musllinux_1_1_i686.whl", hash = "sha256:7b8b454bac16428b22560d0a1cf0a09875339cab69df61d7805bf48919415901"},
    {file = "kiwisolver-1.4.5-cp39-cp39-musllinux_1_1_ppc64le.whl", hash = "sha256:f1d072c2eb0ad60d4c183f3fb44ac6f73fb7a8f16a2694a91f988275cbf352f9"},
    {file = "kiwisolver-1.4.5-cp39-cp39-musllinux_1_1_s390x.whl", hash = "sha256:31a82d498054cac9f6d0b53d02bb85811185bcb477d4b60144f915f3b3126342"},
    {file = "kiwisolver-1.4.5-cp39-cp39-musllinux_1_1_x86_64.whl", hash = "sha256:6512cb89e334e4700febbffaaa52761b65b4f5a3cf33f960213d5656cea36a77"},
    {file = "kiwisolver-1.4.5-cp39-cp39-win32.whl", hash = "sha256:9db8ea4c388fdb0f780fe91346fd438657ea602d58348753d9fb265ce1bca67f"},
    {file = "kiwisolver-1.4.5-cp39-cp39-win_amd64.whl", hash = "sha256:59415f46a37f7f2efeec758353dd2eae1b07640d8ca0f0c42548ec4125492635"},
    {file = "kiwisolver-1.4.5-pp37-pypy37_pp73-macosx_10_9_x86_64.whl", hash = "sha256:5c7b3b3a728dc6faf3fc372ef24f21d1e3cee2ac3e9596691d746e5a536de920"},
    {file = "kiwisolver-1.4.5-pp37-pypy37_pp73-manylinux_2_12_i686.manylinux2010_i686.whl", hash = "sha256:620ced262a86244e2be10a676b646f29c34537d0d9cc8eb26c08f53d98013390"},
    {file = "kiwisolver-1.4.5-pp37-pypy37_pp73-manylinux_2_12_x86_64.manylinux2010_x86_64.whl", hash = "sha256:378a214a1e3bbf5ac4a8708304318b4f890da88c9e6a07699c4ae7174c09a68d"},
    {file = "kiwisolver-1.4.5-pp37-pypy37_pp73-manylinux_2_17_aarch64.manylinux2014_aarch64.whl", hash = "sha256:aaf7be1207676ac608a50cd08f102f6742dbfc70e8d60c4db1c6897f62f71523"},
    {file = "kiwisolver-1.4.5-pp37-pypy37_pp73-win_amd64.whl", hash = "sha256:ba55dce0a9b8ff59495ddd050a0225d58bd0983d09f87cfe2b6aec4f2c1234e4"},
    {file = "kiwisolver-1.4.5-pp38-pypy38_pp73-macosx_10_9_x86_64.whl", hash = "sha256:fd32ea360bcbb92d28933fc05ed09bffcb1704ba3fc7942e81db0fd4f81a7892"},
    {file = "kiwisolver-1.4.5-pp38-pypy38_pp73-manylinux_2_12_i686.manylinux2010_i686.whl", hash = "sha256:5e7139af55d1688f8b960ee9ad5adafc4ac17c1c473fe07133ac092310d76544"},
    {file = "kiwisolver-1.4.5-pp38-pypy38_pp73-manylinux_2_12_x86_64.manylinux2010_x86_64.whl", hash = "sha256:dced8146011d2bc2e883f9bd68618b8247387f4bbec46d7392b3c3b032640126"},
    {file = "kiwisolver-1.4.5-pp38-pypy38_pp73-manylinux_2_17_aarch64.manylinux2014_aarch64.whl", hash = "sha256:c9bf3325c47b11b2e51bca0824ea217c7cd84491d8ac4eefd1e409705ef092bd"},
    {file = "kiwisolver-1.4.5-pp38-pypy38_pp73-win_amd64.whl", hash = "sha256:5794cf59533bc3f1b1c821f7206a3617999db9fbefc345360aafe2e067514929"},
    {file = "kiwisolver-1.4.5-pp39-pypy39_pp73-macosx_10_9_x86_64.whl", hash = "sha256:e368f200bbc2e4f905b8e71eb38b3c04333bddaa6a2464a6355487b02bb7fb09"},
    {file = "kiwisolver-1.4.5-pp39-pypy39_pp73-manylinux_2_12_i686.manylinux2010_i686.manylinux_2_17_i686.manylinux2014_i686.whl", hash = "sha256:e5d706eba36b4c4d5bc6c6377bb6568098765e990cfc21ee16d13963fab7b3e7"},
    {file = "kiwisolver-1.4.5-pp39-pypy39_pp73-manylinux_2_17_aarch64.manylinux2014_aarch64.whl", hash = "sha256:85267bd1aa8880a9c88a8cb71e18d3d64d2751a790e6ca6c27b8ccc724bcd5ad"},
    {file = "kiwisolver-1.4.5-pp39-pypy39_pp73-manylinux_2_17_x86_64.manylinux2014_x86_64.whl", hash = "sha256:210ef2c3a1f03272649aff1ef992df2e724748918c4bc2d5a90352849eb40bea"},
    {file = "kiwisolver-1.4.5-pp39-pypy39_pp73-win_amd64.whl", hash = "sha256:11d011a7574eb3b82bcc9c1a1d35c1d7075677fdd15de527d91b46bd35e935ee"},
    {file = "kiwisolver-1.4.5.tar.gz", hash = "sha256:e57e563a57fb22a142da34f38acc2fc1a5c864bc29ca1517a88abc963e60d6ec"},
]

[[package]]
name = "matplotlib"
version = "3.8.1"
description = "Python plotting package"
optional = false
python-versions = ">=3.9"
files = [
    {file = "matplotlib-3.8.1-cp310-cp310-macosx_10_12_x86_64.whl", hash = "sha256:e11ab864323fa73ac1b7849688d9671c47a2665242e899785b4db1a375b547e1"},
    {file = "matplotlib-3.8.1-cp310-cp310-macosx_11_0_arm64.whl", hash = "sha256:43a9d40feb63c9e31a0b8b069dcbd74a912f59bdc0095d187126694cd26977e4"},
    {file = "matplotlib-3.8.1-cp310-cp310-manylinux_2_17_aarch64.manylinux2014_aarch64.whl", hash = "sha256:608ea2951838d391e45dec2e644888db6899c752d3c29e157af9dcefb3d7d8d5"},
    {file = "matplotlib-3.8.1-cp310-cp310-manylinux_2_17_x86_64.manylinux2014_x86_64.whl", hash = "sha256:82ec95b02e894561c21e066bd0c716e4b410df141ce9441aa5af6cd937e4ade2"},
    {file = "matplotlib-3.8.1-cp310-cp310-musllinux_1_1_x86_64.whl", hash = "sha256:e3ad1759ad4a5245172c6d32b8ada603a6020d03211524c39d78d25c9a7dc0d2"},
    {file = "matplotlib-3.8.1-cp310-cp310-win_amd64.whl", hash = "sha256:20a0fdfd3ee836179047f3782be060057b878ad37f5abe29edf006a1ff3ecd73"},
    {file = "matplotlib-3.8.1-cp311-cp311-macosx_10_12_x86_64.whl", hash = "sha256:7658b7073c1d6a2922ecc0ed41602410fae88586cb8a54f7a2063d537b6beaf7"},
    {file = "matplotlib-3.8.1-cp311-cp311-macosx_11_0_arm64.whl", hash = "sha256:bf6889643d4560fcc56f9f0941f078e4df0d72a6c3e4ca548841fc13c5642664"},
    {file = "matplotlib-3.8.1-cp311-cp311-manylinux_2_17_aarch64.manylinux2014_aarch64.whl", hash = "sha256:ff842e27bc6a80de08c40e0bfdce460bd08080e8a94af131162b6a1b8948f2cc"},
    {file = "matplotlib-3.8.1-cp311-cp311-manylinux_2_17_x86_64.manylinux2014_x86_64.whl", hash = "sha256:7f99d07c0e753717775be7be39ab383453b4d8b629c9fa174596b970c6555890"},
    {file = "matplotlib-3.8.1-cp311-cp311-musllinux_1_1_x86_64.whl", hash = "sha256:f34b46dbb1db1f09bfa937cd5853e5f2af232caeeff509c3ab6e43fd33780eae"},
    {file = "matplotlib-3.8.1-cp311-cp311-win_amd64.whl", hash = "sha256:1fcb49b6baf0375281979cbf26695ec10bd1cada1e311893e89533b3b70143e7"},
    {file = "matplotlib-3.8.1-cp312-cp312-macosx_10_12_x86_64.whl", hash = "sha256:e17674ee127f78f26fea237e7f4d5cf910a8be82beb6260fedf358b88075b823"},
    {file = "matplotlib-3.8.1-cp312-cp312-macosx_11_0_arm64.whl", hash = "sha256:d921c0270647ab11c3ef283efaaa3d46fd005ba233bfb3aea75231cdf3656de8"},
    {file = "matplotlib-3.8.1-cp312-cp312-manylinux_2_17_aarch64.manylinux2014_aarch64.whl", hash = "sha256:2afe7d2f8c9e35e94fbcfcfd9b28f29cb32f0a9068cba469cf907428379c8db9"},
    {file = "matplotlib-3.8.1-cp312-cp312-manylinux_2_17_x86_64.manylinux2014_x86_64.whl", hash = "sha256:e5a504ff40f81d6233603475a45497a6dca37a873393fa20ae6f7dd6596ef72b"},
    {file = "matplotlib-3.8.1-cp312-cp312-musllinux_1_1_x86_64.whl", hash = "sha256:cd54bbf089953140905768ed4626d7223e1ad1d7e2a138410a9c4d3b865ccd80"},
    {file = "matplotlib-3.8.1-cp312-cp312-win_amd64.whl", hash = "sha256:27502d2452208ae784c19504644f09f83742809143bbeae147617640930aa344"},
    {file = "matplotlib-3.8.1-cp39-cp39-macosx_10_12_x86_64.whl", hash = "sha256:f55fb5ff02d999a100be28bf6ffe826e1867a54c7b465409685332c9dd48ffa5"},
    {file = "matplotlib-3.8.1-cp39-cp39-macosx_11_0_arm64.whl", hash = "sha256:afb72822ae410d62aa1a2920c6563cb5680de9078358f0e9474396c6c3e06be2"},
    {file = "matplotlib-3.8.1-cp39-cp39-manylinux_2_17_aarch64.manylinux2014_aarch64.whl", hash = "sha256:43cf368a4a1d8cbc426944806e5e183cead746647a64d2cdb786441546235967"},
    {file = "matplotlib-3.8.1-cp39-cp39-manylinux_2_17_x86_64.manylinux2014_x86_64.whl", hash = "sha256:c54c55457c7f5ea4dfdba0020004fc7667f5c10c8d9b8010d735345acc06c9b8"},
    {file = "matplotlib-3.8.1-cp39-cp39-musllinux_1_1_x86_64.whl", hash = "sha256:e3bb809b743653b5aab5d72ee45c8c937c28e147b0846b0826a54bece898608c"},
    {file = "matplotlib-3.8.1-cp39-cp39-win_amd64.whl", hash = "sha256:c1b0ecaa0d1f4fe1e30f625a2347f0034a89a7d17c39efbb502e554d92ee2f61"},
    {file = "matplotlib-3.8.1-pp39-pypy39_pp73-macosx_10_12_x86_64.whl", hash = "sha256:ca84deaa38cb64b7dd160ca2046b45f7b5dbff2b0179642e1339fadc337446c9"},
    {file = "matplotlib-3.8.1-pp39-pypy39_pp73-manylinux_2_17_x86_64.manylinux2014_x86_64.whl", hash = "sha256:ed3b29f54f6bbf3eaca4cbd23bc260155153ace63b7f597c474fa6fc6f386530"},
    {file = "matplotlib-3.8.1-pp39-pypy39_pp73-win_amd64.whl", hash = "sha256:0d24c47a1bb47e392fbcd26fe322e4ff3431653ac1e8718e4e147d450ae97a44"},
    {file = "matplotlib-3.8.1.tar.gz", hash = "sha256:044df81c1f6f3a8e52d70c4cfcb44e77ea9632a10929932870dfaa90de94365d"},
]

[package.dependencies]
contourpy = ">=1.0.1"
cycler = ">=0.10"
fonttools = ">=4.22.0"
importlib-resources = {version = ">=3.2.0", markers = "python_version < \"3.10\""}
kiwisolver = ">=1.3.1"
numpy = ">=1.21,<2"
packaging = ">=20.0"
pillow = ">=8"
pyparsing = ">=2.3.1"
python-dateutil = ">=2.7"

[[package]]
name = "multidict"
version = "6.0.4"
description = "multidict implementation"
optional = false
python-versions = ">=3.7"
files = [
    {file = "multidict-6.0.4-cp310-cp310-macosx_10_9_universal2.whl", hash = "sha256:0b1a97283e0c85772d613878028fec909f003993e1007eafa715b24b377cb9b8"},
    {file = "multidict-6.0.4-cp310-cp310-macosx_10_9_x86_64.whl", hash = "sha256:eeb6dcc05e911516ae3d1f207d4b0520d07f54484c49dfc294d6e7d63b734171"},
    {file = "multidict-6.0.4-cp310-cp310-macosx_11_0_arm64.whl", hash = "sha256:d6d635d5209b82a3492508cf5b365f3446afb65ae7ebd755e70e18f287b0adf7"},
    {file = "multidict-6.0.4-cp310-cp310-manylinux_2_17_aarch64.manylinux2014_aarch64.whl", hash = "sha256:c048099e4c9e9d615545e2001d3d8a4380bd403e1a0578734e0d31703d1b0c0b"},
    {file = "multidict-6.0.4-cp310-cp310-manylinux_2_17_ppc64le.manylinux2014_ppc64le.whl", hash = "sha256:ea20853c6dbbb53ed34cb4d080382169b6f4554d394015f1bef35e881bf83547"},
    {file = "multidict-6.0.4-cp310-cp310-manylinux_2_17_s390x.manylinux2014_s390x.whl", hash = "sha256:16d232d4e5396c2efbbf4f6d4df89bfa905eb0d4dc5b3549d872ab898451f569"},
    {file = "multidict-6.0.4-cp310-cp310-manylinux_2_17_x86_64.manylinux2014_x86_64.whl", hash = "sha256:36c63aaa167f6c6b04ef2c85704e93af16c11d20de1d133e39de6a0e84582a93"},
    {file = "multidict-6.0.4-cp310-cp310-manylinux_2_5_i686.manylinux1_i686.manylinux_2_17_i686.manylinux2014_i686.whl", hash = "sha256:64bdf1086b6043bf519869678f5f2757f473dee970d7abf6da91ec00acb9cb98"},
    {file = "multidict-6.0.4-cp310-cp310-musllinux_1_1_aarch64.whl", hash = "sha256:43644e38f42e3af682690876cff722d301ac585c5b9e1eacc013b7a3f7b696a0"},
    {file = "multidict-6.0.4-cp310-cp310-musllinux_1_1_i686.whl", hash = "sha256:7582a1d1030e15422262de9f58711774e02fa80df0d1578995c76214f6954988"},
    {file = "multidict-6.0.4-cp310-cp310-musllinux_1_1_ppc64le.whl", hash = "sha256:ddff9c4e225a63a5afab9dd15590432c22e8057e1a9a13d28ed128ecf047bbdc"},
    {file = "multidict-6.0.4-cp310-cp310-musllinux_1_1_s390x.whl", hash = "sha256:ee2a1ece51b9b9e7752e742cfb661d2a29e7bcdba2d27e66e28a99f1890e4fa0"},
    {file = "multidict-6.0.4-cp310-cp310-musllinux_1_1_x86_64.whl", hash = "sha256:a2e4369eb3d47d2034032a26c7a80fcb21a2cb22e1173d761a162f11e562caa5"},
    {file = "multidict-6.0.4-cp310-cp310-win32.whl", hash = "sha256:574b7eae1ab267e5f8285f0fe881f17efe4b98c39a40858247720935b893bba8"},
    {file = "multidict-6.0.4-cp310-cp310-win_amd64.whl", hash = "sha256:4dcbb0906e38440fa3e325df2359ac6cb043df8e58c965bb45f4e406ecb162cc"},
    {file = "multidict-6.0.4-cp311-cp311-macosx_10_9_universal2.whl", hash = "sha256:0dfad7a5a1e39c53ed00d2dd0c2e36aed4650936dc18fd9a1826a5ae1cad6f03"},
    {file = "multidict-6.0.4-cp311-cp311-macosx_10_9_x86_64.whl", hash = "sha256:64da238a09d6039e3bd39bb3aee9c21a5e34f28bfa5aa22518581f910ff94af3"},
    {file = "multidict-6.0.4-cp311-cp311-macosx_11_0_arm64.whl", hash = "sha256:ff959bee35038c4624250473988b24f846cbeb2c6639de3602c073f10410ceba"},
    {file = "multidict-6.0.4-cp311-cp311-manylinux_2_17_aarch64.manylinux2014_aarch64.whl", hash = "sha256:01a3a55bd90018c9c080fbb0b9f4891db37d148a0a18722b42f94694f8b6d4c9"},
    {file = "multidict-6.0.4-cp311-cp311-manylinux_2_17_ppc64le.manylinux2014_ppc64le.whl", hash = "sha256:c5cb09abb18c1ea940fb99360ea0396f34d46566f157122c92dfa069d3e0e982"},
    {file = "multidict-6.0.4-cp311-cp311-manylinux_2_17_s390x.manylinux2014_s390x.whl", hash = "sha256:666daae833559deb2d609afa4490b85830ab0dfca811a98b70a205621a6109fe"},
    {file = "multidict-6.0.4-cp311-cp311-manylinux_2_17_x86_64.manylinux2014_x86_64.whl", hash = "sha256:11bdf3f5e1518b24530b8241529d2050014c884cf18b6fc69c0c2b30ca248710"},
    {file = "multidict-6.0.4-cp311-cp311-manylinux_2_5_i686.manylinux1_i686.manylinux_2_17_i686.manylinux2014_i686.whl", hash = "sha256:7d18748f2d30f94f498e852c67d61261c643b349b9d2a581131725595c45ec6c"},
    {file = "multidict-6.0.4-cp311-cp311-musllinux_1_1_aarch64.whl", hash = "sha256:458f37be2d9e4c95e2d8866a851663cbc76e865b78395090786f6cd9b3bbf4f4"},
    {file = "multidict-6.0.4-cp311-cp311-musllinux_1_1_i686.whl", hash = "sha256:b1a2eeedcead3a41694130495593a559a668f382eee0727352b9a41e1c45759a"},
    {file = "multidict-6.0.4-cp311-cp311-musllinux_1_1_ppc64le.whl", hash = "sha256:7d6ae9d593ef8641544d6263c7fa6408cc90370c8cb2bbb65f8d43e5b0351d9c"},
    {file = "multidict-6.0.4-cp311-cp311-musllinux_1_1_s390x.whl", hash = "sha256:5979b5632c3e3534e42ca6ff856bb24b2e3071b37861c2c727ce220d80eee9ed"},
    {file = "multidict-6.0.4-cp311-cp311-musllinux_1_1_x86_64.whl", hash = "sha256:dcfe792765fab89c365123c81046ad4103fcabbc4f56d1c1997e6715e8015461"},
    {file = "multidict-6.0.4-cp311-cp311-win32.whl", hash = "sha256:3601a3cece3819534b11d4efc1eb76047488fddd0c85a3948099d5da4d504636"},
    {file = "multidict-6.0.4-cp311-cp311-win_amd64.whl", hash = "sha256:81a4f0b34bd92df3da93315c6a59034df95866014ac08535fc819f043bfd51f0"},
    {file = "multidict-6.0.4-cp37-cp37m-macosx_10_9_x86_64.whl", hash = "sha256:67040058f37a2a51ed8ea8f6b0e6ee5bd78ca67f169ce6122f3e2ec80dfe9b78"},
    {file = "multidict-6.0.4-cp37-cp37m-manylinux_2_17_aarch64.manylinux2014_aarch64.whl", hash = "sha256:853888594621e6604c978ce2a0444a1e6e70c8d253ab65ba11657659dcc9100f"},
    {file = "multidict-6.0.4-cp37-cp37m-manylinux_2_17_ppc64le.manylinux2014_ppc64le.whl", hash = "sha256:39ff62e7d0f26c248b15e364517a72932a611a9b75f35b45be078d81bdb86603"},
    {file = "multidict-6.0.4-cp37-cp37m-manylinux_2_17_s390x.manylinux2014_s390x.whl", hash = "sha256:af048912e045a2dc732847d33821a9d84ba553f5c5f028adbd364dd4765092ac"},
    {file = "multidict-6.0.4-cp37-cp37m-manylinux_2_17_x86_64.manylinux2014_x86_64.whl", hash = "sha256:b1e8b901e607795ec06c9e42530788c45ac21ef3aaa11dbd0c69de543bfb79a9"},
    {file = "multidict-6.0.4-cp37-cp37m-manylinux_2_5_i686.manylinux1_i686.manylinux_2_17_i686.manylinux2014_i686.whl", hash = "sha256:62501642008a8b9871ddfccbf83e4222cf8ac0d5aeedf73da36153ef2ec222d2"},
    {file = "multidict-6.0.4-cp37-cp37m-musllinux_1_1_aarch64.whl", hash = "sha256:99b76c052e9f1bc0721f7541e5e8c05db3941eb9ebe7b8553c625ef88d6eefde"},
    {file = "multidict-6.0.4-cp37-cp37m-musllinux_1_1_i686.whl", hash = "sha256:509eac6cf09c794aa27bcacfd4d62c885cce62bef7b2c3e8b2e49d365b5003fe"},
    {file = "multidict-6.0.4-cp37-cp37m-musllinux_1_1_ppc64le.whl", hash = "sha256:21a12c4eb6ddc9952c415f24eef97e3e55ba3af61f67c7bc388dcdec1404a067"},
    {file = "multidict-6.0.4-cp37-cp37m-musllinux_1_1_s390x.whl", hash = "sha256:5cad9430ab3e2e4fa4a2ef4450f548768400a2ac635841bc2a56a2052cdbeb87"},
    {file = "multidict-6.0.4-cp37-cp37m-musllinux_1_1_x86_64.whl", hash = "sha256:ab55edc2e84460694295f401215f4a58597f8f7c9466faec545093045476327d"},
    {file = "multidict-6.0.4-cp37-cp37m-win32.whl", hash = "sha256:5a4dcf02b908c3b8b17a45fb0f15b695bf117a67b76b7ad18b73cf8e92608775"},
    {file = "multidict-6.0.4-cp37-cp37m-win_amd64.whl", hash = "sha256:6ed5f161328b7df384d71b07317f4d8656434e34591f20552c7bcef27b0ab88e"},
    {file = "multidict-6.0.4-cp38-cp38-macosx_10_9_universal2.whl", hash = "sha256:5fc1b16f586f049820c5c5b17bb4ee7583092fa0d1c4e28b5239181ff9532e0c"},
    {file = "multidict-6.0.4-cp38-cp38-macosx_10_9_x86_64.whl", hash = "sha256:1502e24330eb681bdaa3eb70d6358e818e8e8f908a22a1851dfd4e15bc2f8161"},
    {file = "multidict-6.0.4-cp38-cp38-macosx_11_0_arm64.whl", hash = "sha256:b692f419760c0e65d060959df05f2a531945af31fda0c8a3b3195d4efd06de11"},
    {file = "multidict-6.0.4-cp38-cp38-manylinux_2_17_aarch64.manylinux2014_aarch64.whl", hash = "sha256:45e1ecb0379bfaab5eef059f50115b54571acfbe422a14f668fc8c27ba410e7e"},
    {file = "multidict-6.0.4-cp38-cp38-manylinux_2_17_ppc64le.manylinux2014_ppc64le.whl", hash = "sha256:ddd3915998d93fbcd2566ddf9cf62cdb35c9e093075f862935573d265cf8f65d"},
    {file = "multidict-6.0.4-cp38-cp38-manylinux_2_17_s390x.manylinux2014_s390x.whl", hash = "sha256:59d43b61c59d82f2effb39a93c48b845efe23a3852d201ed2d24ba830d0b4cf2"},
    {file = "multidict-6.0.4-cp38-cp38-manylinux_2_17_x86_64.manylinux2014_x86_64.whl", hash = "sha256:cc8e1d0c705233c5dd0c5e6460fbad7827d5d36f310a0fadfd45cc3029762258"},
    {file = "multidict-6.0.4-cp38-cp38-manylinux_2_5_i686.manylinux1_i686.manylinux_2_17_i686.manylinux2014_i686.whl", hash = "sha256:d6aa0418fcc838522256761b3415822626f866758ee0bc6632c9486b179d0b52"},
    {file = "multidict-6.0.4-cp38-cp38-musllinux_1_1_aarch64.whl", hash = "sha256:6748717bb10339c4760c1e63da040f5f29f5ed6e59d76daee30305894069a660"},
    {file = "multidict-6.0.4-cp38-cp38-musllinux_1_1_i686.whl", hash = "sha256:4d1a3d7ef5e96b1c9e92f973e43aa5e5b96c659c9bc3124acbbd81b0b9c8a951"},
    {file = "multidict-6.0.4-cp38-cp38-musllinux_1_1_ppc64le.whl", hash = "sha256:4372381634485bec7e46718edc71528024fcdc6f835baefe517b34a33c731d60"},
    {file = "multidict-6.0.4-cp38-cp38-musllinux_1_1_s390x.whl", hash = "sha256:fc35cb4676846ef752816d5be2193a1e8367b4c1397b74a565a9d0389c433a1d"},
    {file = "multidict-6.0.4-cp38-cp38-musllinux_1_1_x86_64.whl", hash = "sha256:4b9d9e4e2b37daddb5c23ea33a3417901fa7c7b3dee2d855f63ee67a0b21e5b1"},
    {file = "multidict-6.0.4-cp38-cp38-win32.whl", hash = "sha256:e41b7e2b59679edfa309e8db64fdf22399eec4b0b24694e1b2104fb789207779"},
    {file = "multidict-6.0.4-cp38-cp38-win_amd64.whl", hash = "sha256:d6c254ba6e45d8e72739281ebc46ea5eb5f101234f3ce171f0e9f5cc86991480"},
    {file = "multidict-6.0.4-cp39-cp39-macosx_10_9_universal2.whl", hash = "sha256:16ab77bbeb596e14212e7bab8429f24c1579234a3a462105cda4a66904998664"},
    {file = "multidict-6.0.4-cp39-cp39-macosx_10_9_x86_64.whl", hash = "sha256:bc779e9e6f7fda81b3f9aa58e3a6091d49ad528b11ed19f6621408806204ad35"},
    {file = "multidict-6.0.4-cp39-cp39-macosx_11_0_arm64.whl", hash = "sha256:4ceef517eca3e03c1cceb22030a3e39cb399ac86bff4e426d4fc6ae49052cc60"},
    {file = "multidict-6.0.4-cp39-cp39-manylinux_2_17_aarch64.manylinux2014_aarch64.whl", hash = "sha256:281af09f488903fde97923c7744bb001a9b23b039a909460d0f14edc7bf59706"},
    {file = "multidict-6.0.4-cp39-cp39-manylinux_2_17_ppc64le.manylinux2014_ppc64le.whl", hash = "sha256:52f2dffc8acaba9a2f27174c41c9e57f60b907bb9f096b36b1a1f3be71c6284d"},
    {file = "multidict-6.0.4-cp39-cp39-manylinux_2_17_s390x.manylinux2014_s390x.whl", hash = "sha256:b41156839806aecb3641f3208c0dafd3ac7775b9c4c422d82ee2a45c34ba81ca"},
    {file = "multidict-6.0.4-cp39-cp39-manylinux_2_17_x86_64.manylinux2014_x86_64.whl", hash = "sha256:d5e3fc56f88cc98ef8139255cf8cd63eb2c586531e43310ff859d6bb3a6b51f1"},
    {file = "multidict-6.0.4-cp39-cp39-manylinux_2_5_i686.manylinux1_i686.manylinux_2_17_i686.manylinux2014_i686.whl", hash = "sha256:8316a77808c501004802f9beebde51c9f857054a0c871bd6da8280e718444449"},
    {file = "multidict-6.0.4-cp39-cp39-musllinux_1_1_aarch64.whl", hash = "sha256:f70b98cd94886b49d91170ef23ec5c0e8ebb6f242d734ed7ed677b24d50c82cf"},
    {file = "multidict-6.0.4-cp39-cp39-musllinux_1_1_i686.whl", hash = "sha256:bf6774e60d67a9efe02b3616fee22441d86fab4c6d335f9d2051d19d90a40063"},
    {file = "multidict-6.0.4-cp39-cp39-musllinux_1_1_ppc64le.whl", hash = "sha256:e69924bfcdda39b722ef4d9aa762b2dd38e4632b3641b1d9a57ca9cd18f2f83a"},
    {file = "multidict-6.0.4-cp39-cp39-musllinux_1_1_s390x.whl", hash = "sha256:6b181d8c23da913d4ff585afd1155a0e1194c0b50c54fcfe286f70cdaf2b7176"},
    {file = "multidict-6.0.4-cp39-cp39-musllinux_1_1_x86_64.whl", hash = "sha256:52509b5be062d9eafc8170e53026fbc54cf3b32759a23d07fd935fb04fc22d95"},
    {file = "multidict-6.0.4-cp39-cp39-win32.whl", hash = "sha256:27c523fbfbdfd19c6867af7346332b62b586eed663887392cff78d614f9ec313"},
    {file = "multidict-6.0.4-cp39-cp39-win_amd64.whl", hash = "sha256:33029f5734336aa0d4c0384525da0387ef89148dc7191aae00ca5fb23d7aafc2"},
    {file = "multidict-6.0.4.tar.gz", hash = "sha256:3666906492efb76453c0e7b97f2cf459b0682e7402c0489a95484965dbc1da49"},
]

[[package]]
name = "numpy"
version = "1.25.2"
description = "Fundamental package for array computing in Python"
optional = false
python-versions = ">=3.9"
files = [
    {file = "numpy-1.25.2-cp310-cp310-macosx_10_9_x86_64.whl", hash = "sha256:db3ccc4e37a6873045580d413fe79b68e47a681af8db2e046f1dacfa11f86eb3"},
    {file = "numpy-1.25.2-cp310-cp310-macosx_11_0_arm64.whl", hash = "sha256:90319e4f002795ccfc9050110bbbaa16c944b1c37c0baeea43c5fb881693ae1f"},
    {file = "numpy-1.25.2-cp310-cp310-manylinux_2_17_aarch64.manylinux2014_aarch64.whl", hash = "sha256:dfe4a913e29b418d096e696ddd422d8a5d13ffba4ea91f9f60440a3b759b0187"},
    {file = "numpy-1.25.2-cp310-cp310-manylinux_2_17_x86_64.manylinux2014_x86_64.whl", hash = "sha256:f08f2e037bba04e707eebf4bc934f1972a315c883a9e0ebfa8a7756eabf9e357"},
    {file = "numpy-1.25.2-cp310-cp310-musllinux_1_1_x86_64.whl", hash = "sha256:bec1e7213c7cb00d67093247f8c4db156fd03075f49876957dca4711306d39c9"},
    {file = "numpy-1.25.2-cp310-cp310-win32.whl", hash = "sha256:7dc869c0c75988e1c693d0e2d5b26034644399dd929bc049db55395b1379e044"},
    {file = "numpy-1.25.2-cp310-cp310-win_amd64.whl", hash = "sha256:834b386f2b8210dca38c71a6e0f4fd6922f7d3fcff935dbe3a570945acb1b545"},
    {file = "numpy-1.25.2-cp311-cp311-macosx_10_9_x86_64.whl", hash = "sha256:c5462d19336db4560041517dbb7759c21d181a67cb01b36ca109b2ae37d32418"},
    {file = "numpy-1.25.2-cp311-cp311-macosx_11_0_arm64.whl", hash = "sha256:c5652ea24d33585ea39eb6a6a15dac87a1206a692719ff45d53c5282e66d4a8f"},
    {file = "numpy-1.25.2-cp311-cp311-manylinux_2_17_aarch64.manylinux2014_aarch64.whl", hash = "sha256:0d60fbae8e0019865fc4784745814cff1c421df5afee233db6d88ab4f14655a2"},
    {file = "numpy-1.25.2-cp311-cp311-manylinux_2_17_x86_64.manylinux2014_x86_64.whl", hash = "sha256:60e7f0f7f6d0eee8364b9a6304c2845b9c491ac706048c7e8cf47b83123b8dbf"},
    {file = "numpy-1.25.2-cp311-cp311-musllinux_1_1_x86_64.whl", hash = "sha256:bb33d5a1cf360304754913a350edda36d5b8c5331a8237268c48f91253c3a364"},
    {file = "numpy-1.25.2-cp311-cp311-win32.whl", hash = "sha256:5883c06bb92f2e6c8181df7b39971a5fb436288db58b5a1c3967702d4278691d"},
    {file = "numpy-1.25.2-cp311-cp311-win_amd64.whl", hash = "sha256:5c97325a0ba6f9d041feb9390924614b60b99209a71a69c876f71052521d42a4"},
    {file = "numpy-1.25.2-cp39-cp39-macosx_10_9_x86_64.whl", hash = "sha256:b79e513d7aac42ae918db3ad1341a015488530d0bb2a6abcbdd10a3a829ccfd3"},
    {file = "numpy-1.25.2-cp39-cp39-macosx_11_0_arm64.whl", hash = "sha256:eb942bfb6f84df5ce05dbf4b46673ffed0d3da59f13635ea9b926af3deb76926"},
    {file = "numpy-1.25.2-cp39-cp39-manylinux_2_17_aarch64.manylinux2014_aarch64.whl", hash = "sha256:3e0746410e73384e70d286f93abf2520035250aad8c5714240b0492a7302fdca"},
    {file = "numpy-1.25.2-cp39-cp39-manylinux_2_17_x86_64.manylinux2014_x86_64.whl", hash = "sha256:d7806500e4f5bdd04095e849265e55de20d8cc4b661b038957354327f6d9b295"},
    {file = "numpy-1.25.2-cp39-cp39-musllinux_1_1_x86_64.whl", hash = "sha256:8b77775f4b7df768967a7c8b3567e309f617dd5e99aeb886fa14dc1a0791141f"},
    {file = "numpy-1.25.2-cp39-cp39-win32.whl", hash = "sha256:2792d23d62ec51e50ce4d4b7d73de8f67a2fd3ea710dcbc8563a51a03fb07b01"},
    {file = "numpy-1.25.2-cp39-cp39-win_amd64.whl", hash = "sha256:76b4115d42a7dfc5d485d358728cdd8719be33cc5ec6ec08632a5d6fca2ed380"},
    {file = "numpy-1.25.2-pp39-pypy39_pp73-macosx_10_9_x86_64.whl", hash = "sha256:1a1329e26f46230bf77b02cc19e900db9b52f398d6722ca853349a782d4cff55"},
    {file = "numpy-1.25.2-pp39-pypy39_pp73-manylinux_2_17_x86_64.manylinux2014_x86_64.whl", hash = "sha256:4c3abc71e8b6edba80a01a52e66d83c5d14433cbcd26a40c329ec7ed09f37901"},
    {file = "numpy-1.25.2-pp39-pypy39_pp73-win_amd64.whl", hash = "sha256:1b9735c27cea5d995496f46a8b1cd7b408b3f34b6d50459d9ac8fe3a20cc17bf"},
    {file = "numpy-1.25.2.tar.gz", hash = "sha256:fd608e19c8d7c55021dffd43bfe5492fab8cc105cc8986f813f8c3c048b38760"},
]

[[package]]
name = "packaging"
version = "23.2"
description = "Core utilities for Python packages"
optional = false
python-versions = ">=3.7"
files = [
    {file = "packaging-23.2-py3-none-any.whl", hash = "sha256:8c491190033a9af7e1d931d0b5dacc2ef47509b34dd0de67ed209b5203fc88c7"},
    {file = "packaging-23.2.tar.gz", hash = "sha256:048fb0e9405036518eaaf48a55953c750c11e1a1b68e0dd1a9d62ed0c092cfc5"},
]

[[package]]
name = "pandas"
version = "2.1.0"
description = "Powerful data structures for data analysis, time series, and statistics"
optional = false
python-versions = ">=3.9"
files = [
    {file = "pandas-2.1.0-cp310-cp310-macosx_10_9_x86_64.whl", hash = "sha256:40dd20439ff94f1b2ed55b393ecee9cb6f3b08104c2c40b0cb7186a2f0046242"},
    {file = "pandas-2.1.0-cp310-cp310-macosx_11_0_arm64.whl", hash = "sha256:d4f38e4fedeba580285eaac7ede4f686c6701a9e618d8a857b138a126d067f2f"},
    {file = "pandas-2.1.0-cp310-cp310-manylinux_2_17_aarch64.manylinux2014_aarch64.whl", hash = "sha256:6e6a0fe052cf27ceb29be9429428b4918f3740e37ff185658f40d8702f0b3e09"},
    {file = "pandas-2.1.0-cp310-cp310-manylinux_2_17_x86_64.manylinux2014_x86_64.whl", hash = "sha256:9d81e1813191070440d4c7a413cb673052b3b4a984ffd86b8dd468c45742d3cc"},
    {file = "pandas-2.1.0-cp310-cp310-musllinux_1_1_x86_64.whl", hash = "sha256:eb20252720b1cc1b7d0b2879ffc7e0542dd568f24d7c4b2347cb035206936421"},
    {file = "pandas-2.1.0-cp310-cp310-win_amd64.whl", hash = "sha256:38f74ef7ebc0ffb43b3d633e23d74882bce7e27bfa09607f3c5d3e03ffd9a4a5"},
    {file = "pandas-2.1.0-cp311-cp311-macosx_10_9_x86_64.whl", hash = "sha256:cda72cc8c4761c8f1d97b169661f23a86b16fdb240bdc341173aee17e4d6cedd"},
    {file = "pandas-2.1.0-cp311-cp311-macosx_11_0_arm64.whl", hash = "sha256:d97daeac0db8c993420b10da4f5f5b39b01fc9ca689a17844e07c0a35ac96b4b"},
    {file = "pandas-2.1.0-cp311-cp311-manylinux_2_17_aarch64.manylinux2014_aarch64.whl", hash = "sha256:d8c58b1113892e0c8078f006a167cc210a92bdae23322bb4614f2f0b7a4b510f"},
    {file = "pandas-2.1.0-cp311-cp311-manylinux_2_17_x86_64.manylinux2014_x86_64.whl", hash = "sha256:629124923bcf798965b054a540f9ccdfd60f71361255c81fa1ecd94a904b9dd3"},
    {file = "pandas-2.1.0-cp311-cp311-musllinux_1_1_x86_64.whl", hash = "sha256:70cf866af3ab346a10debba8ea78077cf3a8cd14bd5e4bed3d41555a3280041c"},
    {file = "pandas-2.1.0-cp311-cp311-win_amd64.whl", hash = "sha256:d53c8c1001f6a192ff1de1efe03b31a423d0eee2e9e855e69d004308e046e694"},
    {file = "pandas-2.1.0-cp39-cp39-macosx_10_9_x86_64.whl", hash = "sha256:86f100b3876b8c6d1a2c66207288ead435dc71041ee4aea789e55ef0e06408cb"},
    {file = "pandas-2.1.0-cp39-cp39-macosx_11_0_arm64.whl", hash = "sha256:28f330845ad21c11db51e02d8d69acc9035edfd1116926ff7245c7215db57957"},
    {file = "pandas-2.1.0-cp39-cp39-manylinux_2_17_aarch64.manylinux2014_aarch64.whl", hash = "sha256:b9a6ccf0963db88f9b12df6720e55f337447aea217f426a22d71f4213a3099a6"},
    {file = "pandas-2.1.0-cp39-cp39-manylinux_2_17_x86_64.manylinux2014_x86_64.whl", hash = "sha256:d99e678180bc59b0c9443314297bddce4ad35727a1a2656dbe585fd78710b3b9"},
    {file = "pandas-2.1.0-cp39-cp39-musllinux_1_1_x86_64.whl", hash = "sha256:b31da36d376d50a1a492efb18097b9101bdbd8b3fbb3f49006e02d4495d4c644"},
    {file = "pandas-2.1.0-cp39-cp39-win_amd64.whl", hash = "sha256:0164b85937707ec7f70b34a6c3a578dbf0f50787f910f21ca3b26a7fd3363437"},
    {file = "pandas-2.1.0.tar.gz", hash = "sha256:62c24c7fc59e42b775ce0679cfa7b14a5f9bfb7643cfbe708c960699e05fb918"},
]

[package.dependencies]
numpy = {version = ">=1.23.2", markers = "python_version >= \"3.11\""}
python-dateutil = ">=2.8.2"
pytz = ">=2020.1"
tzdata = ">=2022.1"

[package.extras]
all = ["PyQt5 (>=5.15.6)", "SQLAlchemy (>=1.4.36)", "beautifulsoup4 (>=4.11.1)", "bottleneck (>=1.3.4)", "dataframe-api-compat (>=0.1.7)", "fastparquet (>=0.8.1)", "fsspec (>=2022.05.0)", "gcsfs (>=2022.05.0)", "html5lib (>=1.1)", "hypothesis (>=6.46.1)", "jinja2 (>=3.1.2)", "lxml (>=4.8.0)", "matplotlib (>=3.6.1)", "numba (>=0.55.2)", "numexpr (>=2.8.0)", "odfpy (>=1.4.1)", "openpyxl (>=3.0.10)", "pandas-gbq (>=0.17.5)", "psycopg2 (>=2.9.3)", "pyarrow (>=7.0.0)", "pymysql (>=1.0.2)", "pyreadstat (>=1.1.5)", "pytest (>=7.3.2)", "pytest-asyncio (>=0.17.0)", "pytest-xdist (>=2.2.0)", "pyxlsb (>=1.0.9)", "qtpy (>=2.2.0)", "s3fs (>=2022.05.0)", "scipy (>=1.8.1)", "tables (>=3.7.0)", "tabulate (>=0.8.10)", "xarray (>=2022.03.0)", "xlrd (>=2.0.1)", "xlsxwriter (>=3.0.3)", "zstandard (>=0.17.0)"]
aws = ["s3fs (>=2022.05.0)"]
clipboard = ["PyQt5 (>=5.15.6)", "qtpy (>=2.2.0)"]
compression = ["zstandard (>=0.17.0)"]
computation = ["scipy (>=1.8.1)", "xarray (>=2022.03.0)"]
consortium-standard = ["dataframe-api-compat (>=0.1.7)"]
excel = ["odfpy (>=1.4.1)", "openpyxl (>=3.0.10)", "pyxlsb (>=1.0.9)", "xlrd (>=2.0.1)", "xlsxwriter (>=3.0.3)"]
feather = ["pyarrow (>=7.0.0)"]
fss = ["fsspec (>=2022.05.0)"]
gcp = ["gcsfs (>=2022.05.0)", "pandas-gbq (>=0.17.5)"]
hdf5 = ["tables (>=3.7.0)"]
html = ["beautifulsoup4 (>=4.11.1)", "html5lib (>=1.1)", "lxml (>=4.8.0)"]
mysql = ["SQLAlchemy (>=1.4.36)", "pymysql (>=1.0.2)"]
output-formatting = ["jinja2 (>=3.1.2)", "tabulate (>=0.8.10)"]
parquet = ["pyarrow (>=7.0.0)"]
performance = ["bottleneck (>=1.3.4)", "numba (>=0.55.2)", "numexpr (>=2.8.0)"]
plot = ["matplotlib (>=3.6.1)"]
postgresql = ["SQLAlchemy (>=1.4.36)", "psycopg2 (>=2.9.3)"]
spss = ["pyreadstat (>=1.1.5)"]
sql-other = ["SQLAlchemy (>=1.4.36)"]
test = ["hypothesis (>=6.46.1)", "pytest (>=7.3.2)", "pytest-asyncio (>=0.17.0)", "pytest-xdist (>=2.2.0)"]
xml = ["lxml (>=4.8.0)"]

[[package]]
name = "pandas"
version = "2.1.2"
description = "Powerful data structures for data analysis, time series, and statistics"
optional = false
python-versions = ">=3.9"
files = [
    {file = "pandas-2.1.2-cp310-cp310-macosx_10_9_x86_64.whl", hash = "sha256:24057459f19db9ebb02984c6fdd164a970b31a95f38e4a49cf7615b36a1b532c"},
    {file = "pandas-2.1.2-cp310-cp310-macosx_11_0_arm64.whl", hash = "sha256:a6cf8fcc8a63d333970b950a7331a30544cf59b1a97baf0a7409e09eafc1ac38"},
    {file = "pandas-2.1.2-cp310-cp310-manylinux_2_17_aarch64.manylinux2014_aarch64.whl", hash = "sha256:6ae6ffbd9d614c20d028c7117ee911fc4e266b4dca2065d5c5909e401f8ff683"},
    {file = "pandas-2.1.2-cp310-cp310-manylinux_2_17_x86_64.manylinux2014_x86_64.whl", hash = "sha256:eff794eeb7883c5aefb1ed572e7ff533ae779f6c6277849eab9e77986e352688"},
    {file = "pandas-2.1.2-cp310-cp310-musllinux_1_1_x86_64.whl", hash = "sha256:02954e285e8e2f4006b6f22be6f0df1f1c3c97adbb7ed211c6b483426f20d5c8"},
    {file = "pandas-2.1.2-cp310-cp310-win_amd64.whl", hash = "sha256:5b40c9f494e1f27588c369b9e4a6ca19cd924b3a0e1ef9ef1a8e30a07a438f43"},
    {file = "pandas-2.1.2-cp311-cp311-macosx_10_9_x86_64.whl", hash = "sha256:08d287b68fd28906a94564f15118a7ca8c242e50ae7f8bd91130c362b2108a81"},
    {file = "pandas-2.1.2-cp311-cp311-macosx_11_0_arm64.whl", hash = "sha256:bbd98dcdcd32f408947afdb3f7434fade6edd408c3077bbce7bd840d654d92c6"},
    {file = "pandas-2.1.2-cp311-cp311-manylinux_2_17_aarch64.manylinux2014_aarch64.whl", hash = "sha256:e90c95abb3285d06f6e4feedafc134306a8eced93cb78e08cf50e224d5ce22e2"},
    {file = "pandas-2.1.2-cp311-cp311-manylinux_2_17_x86_64.manylinux2014_x86_64.whl", hash = "sha256:52867d69a54e71666cd184b04e839cff7dfc8ed0cd6b936995117fdae8790b69"},
    {file = "pandas-2.1.2-cp311-cp311-musllinux_1_1_x86_64.whl", hash = "sha256:8d0382645ede2fde352da2a885aac28ec37d38587864c0689b4b2361d17b1d4c"},
    {file = "pandas-2.1.2-cp311-cp311-win_amd64.whl", hash = "sha256:65177d1c519b55e5b7f094c660ed357bb7d86e799686bb71653b8a4803d8ff0d"},
    {file = "pandas-2.1.2-cp312-cp312-macosx_10_9_x86_64.whl", hash = "sha256:5aa6b86802e8cf7716bf4b4b5a3c99b12d34e9c6a9d06dad254447a620437931"},
    {file = "pandas-2.1.2-cp312-cp312-macosx_11_0_arm64.whl", hash = "sha256:d594e2ce51b8e0b4074e6644758865dc2bb13fd654450c1eae51201260a539f1"},
    {file = "pandas-2.1.2-cp312-cp312-manylinux_2_17_aarch64.manylinux2014_aarch64.whl", hash = "sha256:3223f997b6d2ebf9c010260cf3d889848a93f5d22bb4d14cd32638b3d8bba7ad"},
    {file = "pandas-2.1.2-cp312-cp312-manylinux_2_17_x86_64.manylinux2014_x86_64.whl", hash = "sha256:fc4944dc004ca6cc701dfa19afb8bdb26ad36b9bed5bcec617d2a11e9cae6902"},
    {file = "pandas-2.1.2-cp312-cp312-musllinux_1_1_x86_64.whl", hash = "sha256:3f76280ce8ec216dde336e55b2b82e883401cf466da0fe3be317c03fb8ee7c7d"},
    {file = "pandas-2.1.2-cp312-cp312-win_amd64.whl", hash = "sha256:7ad20d24acf3a0042512b7e8d8fdc2e827126ed519d6bd1ed8e6c14ec8a2c813"},
    {file = "pandas-2.1.2-cp39-cp39-macosx_10_9_x86_64.whl", hash = "sha256:021f09c15e1381e202d95d4a21ece8e7f2bf1388b6d7e9cae09dfe27bd2043d1"},
    {file = "pandas-2.1.2-cp39-cp39-macosx_11_0_arm64.whl", hash = "sha256:e7f12b2de0060b0b858cfec0016e7d980ae5bae455a1746bfcc70929100ee633"},
    {file = "pandas-2.1.2-cp39-cp39-manylinux_2_17_aarch64.manylinux2014_aarch64.whl", hash = "sha256:83c166b9bb27c1715bed94495d9598a7f02950b4749dba9349c1dd2cbf10729d"},
    {file = "pandas-2.1.2-cp39-cp39-manylinux_2_17_x86_64.manylinux2014_x86_64.whl", hash = "sha256:25c9976c17311388fcd953cb3d0697999b2205333f4e11e669d90ff8d830d429"},
    {file = "pandas-2.1.2-cp39-cp39-musllinux_1_1_x86_64.whl", hash = "sha256:851b5afbb0d62f6129ae891b533aa508cc357d5892c240c91933d945fff15731"},
    {file = "pandas-2.1.2-cp39-cp39-win_amd64.whl", hash = "sha256:e78507adcc730533619de07bfdd1c62b2918a68cd4419ea386e28abf7f6a1e5c"},
    {file = "pandas-2.1.2.tar.gz", hash = "sha256:52897edc2774d2779fbeb6880d2cfb305daa0b1a29c16b91f531a18918a6e0f3"},
]

[package.dependencies]
numpy = [
    {version = ">=1.22.4,<2", markers = "python_version < \"3.11\""},
    {version = ">=1.23.2,<2", markers = "python_version == \"3.11\""},
]
python-dateutil = ">=2.8.2"
pytz = ">=2020.1"
tzdata = ">=2022.1"

[package.extras]
all = ["PyQt5 (>=5.15.6)", "SQLAlchemy (>=1.4.36)", "beautifulsoup4 (>=4.11.1)", "bottleneck (>=1.3.4)", "dataframe-api-compat (>=0.1.7)", "fastparquet (>=0.8.1)", "fsspec (>=2022.05.0)", "gcsfs (>=2022.05.0)", "html5lib (>=1.1)", "hypothesis (>=6.46.1)", "jinja2 (>=3.1.2)", "lxml (>=4.8.0)", "matplotlib (>=3.6.1)", "numba (>=0.55.2)", "numexpr (>=2.8.0)", "odfpy (>=1.4.1)", "openpyxl (>=3.0.10)", "pandas-gbq (>=0.17.5)", "psycopg2 (>=2.9.3)", "pyarrow (>=7.0.0)", "pymysql (>=1.0.2)", "pyreadstat (>=1.1.5)", "pytest (>=7.3.2)", "pytest-asyncio (>=0.17.0)", "pytest-xdist (>=2.2.0)", "pyxlsb (>=1.0.9)", "qtpy (>=2.2.0)", "s3fs (>=2022.05.0)", "scipy (>=1.8.1)", "tables (>=3.7.0)", "tabulate (>=0.8.10)", "xarray (>=2022.03.0)", "xlrd (>=2.0.1)", "xlsxwriter (>=3.0.3)", "zstandard (>=0.17.0)"]
aws = ["s3fs (>=2022.05.0)"]
clipboard = ["PyQt5 (>=5.15.6)", "qtpy (>=2.2.0)"]
compression = ["zstandard (>=0.17.0)"]
computation = ["scipy (>=1.8.1)", "xarray (>=2022.03.0)"]
consortium-standard = ["dataframe-api-compat (>=0.1.7)"]
excel = ["odfpy (>=1.4.1)", "openpyxl (>=3.0.10)", "pyxlsb (>=1.0.9)", "xlrd (>=2.0.1)", "xlsxwriter (>=3.0.3)"]
feather = ["pyarrow (>=7.0.0)"]
fss = ["fsspec (>=2022.05.0)"]
gcp = ["gcsfs (>=2022.05.0)", "pandas-gbq (>=0.17.5)"]
hdf5 = ["tables (>=3.7.0)"]
html = ["beautifulsoup4 (>=4.11.1)", "html5lib (>=1.1)", "lxml (>=4.8.0)"]
mysql = ["SQLAlchemy (>=1.4.36)", "pymysql (>=1.0.2)"]
output-formatting = ["jinja2 (>=3.1.2)", "tabulate (>=0.8.10)"]
parquet = ["pyarrow (>=7.0.0)"]
performance = ["bottleneck (>=1.3.4)", "numba (>=0.55.2)", "numexpr (>=2.8.0)"]
plot = ["matplotlib (>=3.6.1)"]
postgresql = ["SQLAlchemy (>=1.4.36)", "psycopg2 (>=2.9.3)"]
spss = ["pyreadstat (>=1.1.5)"]
sql-other = ["SQLAlchemy (>=1.4.36)"]
test = ["hypothesis (>=6.46.1)", "pytest (>=7.3.2)", "pytest-asyncio (>=0.17.0)", "pytest-xdist (>=2.2.0)"]
xml = ["lxml (>=4.8.0)"]

[[package]]
name = "pillow"
version = "10.1.0"
description = "Python Imaging Library (Fork)"
optional = false
python-versions = ">=3.8"
files = [
    {file = "Pillow-10.1.0-cp310-cp310-macosx_10_10_x86_64.whl", hash = "sha256:1ab05f3db77e98f93964697c8efc49c7954b08dd61cff526b7f2531a22410106"},
    {file = "Pillow-10.1.0-cp310-cp310-macosx_11_0_arm64.whl", hash = "sha256:6932a7652464746fcb484f7fc3618e6503d2066d853f68a4bd97193a3996e273"},
    {file = "Pillow-10.1.0-cp310-cp310-manylinux_2_17_aarch64.manylinux2014_aarch64.whl", hash = "sha256:a5f63b5a68daedc54c7c3464508d8c12075e56dcfbd42f8c1bf40169061ae666"},
    {file = "Pillow-10.1.0-cp310-cp310-manylinux_2_17_x86_64.manylinux2014_x86_64.whl", hash = "sha256:c0949b55eb607898e28eaccb525ab104b2d86542a85c74baf3a6dc24002edec2"},
    {file = "Pillow-10.1.0-cp310-cp310-manylinux_2_28_aarch64.whl", hash = "sha256:ae88931f93214777c7a3aa0a8f92a683f83ecde27f65a45f95f22d289a69e593"},
    {file = "Pillow-10.1.0-cp310-cp310-manylinux_2_28_x86_64.whl", hash = "sha256:b0eb01ca85b2361b09480784a7931fc648ed8b7836f01fb9241141b968feb1db"},
    {file = "Pillow-10.1.0-cp310-cp310-musllinux_1_1_aarch64.whl", hash = "sha256:d27b5997bdd2eb9fb199982bb7eb6164db0426904020dc38c10203187ae2ff2f"},
    {file = "Pillow-10.1.0-cp310-cp310-musllinux_1_1_x86_64.whl", hash = "sha256:7df5608bc38bd37ef585ae9c38c9cd46d7c81498f086915b0f97255ea60c2818"},
    {file = "Pillow-10.1.0-cp310-cp310-win_amd64.whl", hash = "sha256:41f67248d92a5e0a2076d3517d8d4b1e41a97e2df10eb8f93106c89107f38b57"},
    {file = "Pillow-10.1.0-cp311-cp311-macosx_10_10_x86_64.whl", hash = "sha256:1fb29c07478e6c06a46b867e43b0bcdb241b44cc52be9bc25ce5944eed4648e7"},
    {file = "Pillow-10.1.0-cp311-cp311-macosx_11_0_arm64.whl", hash = "sha256:2cdc65a46e74514ce742c2013cd4a2d12e8553e3a2563c64879f7c7e4d28bce7"},
    {file = "Pillow-10.1.0-cp311-cp311-manylinux_2_17_aarch64.manylinux2014_aarch64.whl", hash = "sha256:50d08cd0a2ecd2a8657bd3d82c71efd5a58edb04d9308185d66c3a5a5bed9610"},
    {file = "Pillow-10.1.0-cp311-cp311-manylinux_2_17_x86_64.manylinux2014_x86_64.whl", hash = "sha256:062a1610e3bc258bff2328ec43f34244fcec972ee0717200cb1425214fe5b839"},
    {file = "Pillow-10.1.0-cp311-cp311-manylinux_2_28_aarch64.whl", hash = "sha256:61f1a9d247317fa08a308daaa8ee7b3f760ab1809ca2da14ecc88ae4257d6172"},
    {file = "Pillow-10.1.0-cp311-cp311-manylinux_2_28_x86_64.whl", hash = "sha256:a646e48de237d860c36e0db37ecaecaa3619e6f3e9d5319e527ccbc8151df061"},
    {file = "Pillow-10.1.0-cp311-cp311-musllinux_1_1_aarch64.whl", hash = "sha256:47e5bf85b80abc03be7455c95b6d6e4896a62f6541c1f2ce77a7d2bb832af262"},
    {file = "Pillow-10.1.0-cp311-cp311-musllinux_1_1_x86_64.whl", hash = "sha256:a92386125e9ee90381c3369f57a2a50fa9e6aa8b1cf1d9c4b200d41a7dd8e992"},
    {file = "Pillow-10.1.0-cp311-cp311-win_amd64.whl", hash = "sha256:0f7c276c05a9767e877a0b4c5050c8bee6a6d960d7f0c11ebda6b99746068c2a"},
    {file = "Pillow-10.1.0-cp312-cp312-macosx_10_10_x86_64.whl", hash = "sha256:a89b8312d51715b510a4fe9fc13686283f376cfd5abca8cd1c65e4c76e21081b"},
    {file = "Pillow-10.1.0-cp312-cp312-macosx_11_0_arm64.whl", hash = "sha256:00f438bb841382b15d7deb9a05cc946ee0f2c352653c7aa659e75e592f6fa17d"},
    {file = "Pillow-10.1.0-cp312-cp312-manylinux_2_17_aarch64.manylinux2014_aarch64.whl", hash = "sha256:3d929a19f5469b3f4df33a3df2983db070ebb2088a1e145e18facbc28cae5b27"},
    {file = "Pillow-10.1.0-cp312-cp312-manylinux_2_17_x86_64.manylinux2014_x86_64.whl", hash = "sha256:9a92109192b360634a4489c0c756364c0c3a2992906752165ecb50544c251312"},
    {file = "Pillow-10.1.0-cp312-cp312-manylinux_2_28_aarch64.whl", hash = "sha256:0248f86b3ea061e67817c47ecbe82c23f9dd5d5226200eb9090b3873d3ca32de"},
    {file = "Pillow-10.1.0-cp312-cp312-manylinux_2_28_x86_64.whl", hash = "sha256:9882a7451c680c12f232a422730f986a1fcd808da0fd428f08b671237237d651"},
    {file = "Pillow-10.1.0-cp312-cp312-musllinux_1_1_aarch64.whl", hash = "sha256:1c3ac5423c8c1da5928aa12c6e258921956757d976405e9467c5f39d1d577a4b"},
    {file = "Pillow-10.1.0-cp312-cp312-musllinux_1_1_x86_64.whl", hash = "sha256:806abdd8249ba3953c33742506fe414880bad78ac25cc9a9b1c6ae97bedd573f"},
    {file = "Pillow-10.1.0-cp312-cp312-win_amd64.whl", hash = "sha256:eaed6977fa73408b7b8a24e8b14e59e1668cfc0f4c40193ea7ced8e210adf996"},
    {file = "Pillow-10.1.0-cp38-cp38-macosx_10_10_x86_64.whl", hash = "sha256:fe1e26e1ffc38be097f0ba1d0d07fcade2bcfd1d023cda5b29935ae8052bd793"},
    {file = "Pillow-10.1.0-cp38-cp38-macosx_11_0_arm64.whl", hash = "sha256:7a7e3daa202beb61821c06d2517428e8e7c1aab08943e92ec9e5755c2fc9ba5e"},
    {file = "Pillow-10.1.0-cp38-cp38-manylinux_2_17_aarch64.manylinux2014_aarch64.whl", hash = "sha256:24fadc71218ad2b8ffe437b54876c9382b4a29e030a05a9879f615091f42ffc2"},
    {file = "Pillow-10.1.0-cp38-cp38-manylinux_2_17_x86_64.manylinux2014_x86_64.whl", hash = "sha256:fa1d323703cfdac2036af05191b969b910d8f115cf53093125e4058f62012c9a"},
    {file = "Pillow-10.1.0-cp38-cp38-manylinux_2_28_aarch64.whl", hash = "sha256:912e3812a1dbbc834da2b32299b124b5ddcb664ed354916fd1ed6f193f0e2d01"},
    {file = "Pillow-10.1.0-cp38-cp38-manylinux_2_28_x86_64.whl", hash = "sha256:7dbaa3c7de82ef37e7708521be41db5565004258ca76945ad74a8e998c30af8d"},
    {file = "Pillow-10.1.0-cp38-cp38-musllinux_1_1_aarch64.whl", hash = "sha256:9d7bc666bd8c5a4225e7ac71f2f9d12466ec555e89092728ea0f5c0c2422ea80"},
    {file = "Pillow-10.1.0-cp38-cp38-musllinux_1_1_x86_64.whl", hash = "sha256:baada14941c83079bf84c037e2d8b7506ce201e92e3d2fa0d1303507a8538212"},
    {file = "Pillow-10.1.0-cp38-cp38-win_amd64.whl", hash = "sha256:2ef6721c97894a7aa77723740a09547197533146fba8355e86d6d9a4a1056b14"},
    {file = "Pillow-10.1.0-cp39-cp39-macosx_10_10_x86_64.whl", hash = "sha256:0a026c188be3b443916179f5d04548092e253beb0c3e2ee0a4e2cdad72f66099"},
    {file = "Pillow-10.1.0-cp39-cp39-macosx_11_0_arm64.whl", hash = "sha256:04f6f6149f266a100374ca3cc368b67fb27c4af9f1cc8cb6306d849dcdf12616"},
    {file = "Pillow-10.1.0-cp39-cp39-manylinux_2_17_aarch64.manylinux2014_aarch64.whl", hash = "sha256:bb40c011447712d2e19cc261c82655f75f32cb724788df315ed992a4d65696bb"},
    {file = "Pillow-10.1.0-cp39-cp39-manylinux_2_17_x86_64.manylinux2014_x86_64.whl", hash = "sha256:1a8413794b4ad9719346cd9306118450b7b00d9a15846451549314a58ac42219"},
    {file = "Pillow-10.1.0-cp39-cp39-manylinux_2_28_aarch64.whl", hash = "sha256:c9aeea7b63edb7884b031a35305629a7593272b54f429a9869a4f63a1bf04c34"},
    {file = "Pillow-10.1.0-cp39-cp39-manylinux_2_28_x86_64.whl", hash = "sha256:b4005fee46ed9be0b8fb42be0c20e79411533d1fd58edabebc0dd24626882cfd"},
    {file = "Pillow-10.1.0-cp39-cp39-musllinux_1_1_aarch64.whl", hash = "sha256:4d0152565c6aa6ebbfb1e5d8624140a440f2b99bf7afaafbdbf6430426497f28"},
    {file = "Pillow-10.1.0-cp39-cp39-musllinux_1_1_x86_64.whl", hash = "sha256:d921bc90b1defa55c9917ca6b6b71430e4286fc9e44c55ead78ca1a9f9eba5f2"},
    {file = "Pillow-10.1.0-cp39-cp39-win_amd64.whl", hash = "sha256:cfe96560c6ce2f4c07d6647af2d0f3c54cc33289894ebd88cfbb3bcd5391e256"},
    {file = "Pillow-10.1.0-pp310-pypy310_pp73-macosx_10_10_x86_64.whl", hash = "sha256:937bdc5a7f5343d1c97dc98149a0be7eb9704e937fe3dc7140e229ae4fc572a7"},
    {file = "Pillow-10.1.0-pp310-pypy310_pp73-manylinux_2_17_x86_64.manylinux2014_x86_64.whl", hash = "sha256:b1c25762197144e211efb5f4e8ad656f36c8d214d390585d1d21281f46d556ba"},
    {file = "Pillow-10.1.0-pp310-pypy310_pp73-manylinux_2_28_x86_64.whl", hash = "sha256:afc8eef765d948543a4775f00b7b8c079b3321d6b675dde0d02afa2ee23000b4"},
    {file = "Pillow-10.1.0-pp310-pypy310_pp73-win_amd64.whl", hash = "sha256:883f216eac8712b83a63f41b76ddfb7b2afab1b74abbb413c5df6680f071a6b9"},
    {file = "Pillow-10.1.0-pp39-pypy39_pp73-macosx_10_10_x86_64.whl", hash = "sha256:b920e4d028f6442bea9a75b7491c063f0b9a3972520731ed26c83e254302eb1e"},
    {file = "Pillow-10.1.0-pp39-pypy39_pp73-manylinux_2_17_x86_64.manylinux2014_x86_64.whl", hash = "sha256:1c41d960babf951e01a49c9746f92c5a7e0d939d1652d7ba30f6b3090f27e412"},
    {file = "Pillow-10.1.0-pp39-pypy39_pp73-manylinux_2_28_x86_64.whl", hash = "sha256:1fafabe50a6977ac70dfe829b2d5735fd54e190ab55259ec8aea4aaea412fa0b"},
    {file = "Pillow-10.1.0-pp39-pypy39_pp73-win_amd64.whl", hash = "sha256:3b834f4b16173e5b92ab6566f0473bfb09f939ba14b23b8da1f54fa63e4b623f"},
    {file = "Pillow-10.1.0.tar.gz", hash = "sha256:e6bf8de6c36ed96c86ea3b6e1d5273c53f46ef518a062464cd7ef5dd2cf92e38"},
]

[package.extras]
docs = ["furo", "olefile", "sphinx (>=2.4)", "sphinx-copybutton", "sphinx-inline-tabs", "sphinx-removed-in", "sphinxext-opengraph"]
tests = ["check-manifest", "coverage", "defusedxml", "markdown2", "olefile", "packaging", "pyroma", "pytest", "pytest-cov", "pytest-timeout"]

[[package]]
name = "pyparsing"
version = "3.1.1"
description = "pyparsing module - Classes and methods to define and execute parsing grammars"
optional = false
python-versions = ">=3.6.8"
files = [
    {file = "pyparsing-3.1.1-py3-none-any.whl", hash = "sha256:32c7c0b711493c72ff18a981d24f28aaf9c1fb7ed5e9667c9e84e3db623bdbfb"},
    {file = "pyparsing-3.1.1.tar.gz", hash = "sha256:ede28a1a32462f5a9705e07aea48001a08f7cf81a021585011deba701581a0db"},
]

[package.extras]
diagrams = ["jinja2", "railroad-diagrams"]

[[package]]
name = "python-dateutil"
version = "2.8.2"
description = "Extensions to the standard Python datetime module"
optional = false
python-versions = "!=3.0.*,!=3.1.*,!=3.2.*,>=2.7"
files = [
    {file = "python-dateutil-2.8.2.tar.gz", hash = "sha256:0123cacc1627ae19ddf3c27a5de5bd67ee4586fbdd6440d9748f8abb483d3e86"},
    {file = "python_dateutil-2.8.2-py2.py3-none-any.whl", hash = "sha256:961d03dc3453ebbc59dbdea9e4e11c5651520a876d0f4db161e8674aae935da9"},
]

[package.dependencies]
six = ">=1.5"

[[package]]
name = "pytz"
version = "2023.3.post1"
description = "World timezone definitions, modern and historical"
optional = false
python-versions = "*"
files = [
    {file = "pytz-2023.3.post1-py2.py3-none-any.whl", hash = "sha256:ce42d816b81b68506614c11e8937d3aa9e41007ceb50bfdcb0749b921bf646c7"},
    {file = "pytz-2023.3.post1.tar.gz", hash = "sha256:7b4fddbeb94a1eba4b557da24f19fdf9db575192544270a9101d8509f9f43d7b"},
]

[[package]]
name = "requests"
version = "2.31.0"
description = "Python HTTP for Humans."
optional = false
python-versions = ">=3.7"
files = [
    {file = "requests-2.31.0-py3-none-any.whl", hash = "sha256:58cd2187c01e70e6e26505bca751777aa9f2ee0b7f4300988b709f44e013003f"},
    {file = "requests-2.31.0.tar.gz", hash = "sha256:942c5a758f98d790eaed1a29cb6eefc7ffb0d1cf7af05c3d2791656dbd6ad1e1"},
]

[package.dependencies]
certifi = ">=2017.4.17"
charset-normalizer = ">=2,<4"
idna = ">=2.5,<4"
urllib3 = ">=1.21.1,<3"

[package.extras]
socks = ["PySocks (>=1.5.6,!=1.5.7)"]
use-chardet-on-py3 = ["chardet (>=3.0.2,<6)"]

[[package]]
name = "seaborn"
version = "0.12.2"
description = "Statistical data visualization"
optional = false
python-versions = ">=3.7"
files = [
    {file = "seaborn-0.12.2-py3-none-any.whl", hash = "sha256:ebf15355a4dba46037dfd65b7350f014ceb1f13c05e814eda2c9f5fd731afc08"},
    {file = "seaborn-0.12.2.tar.gz", hash = "sha256:374645f36509d0dcab895cba5b47daf0586f77bfe3b36c97c607db7da5be0139"},
]

[package.dependencies]
matplotlib = ">=3.1,<3.6.1 || >3.6.1"
numpy = ">=1.17,<1.24.0 || >1.24.0"
pandas = ">=0.25"

[package.extras]
dev = ["flake8", "flit", "mypy", "pandas-stubs", "pre-commit", "pytest", "pytest-cov", "pytest-xdist"]
docs = ["ipykernel", "nbconvert", "numpydoc", "pydata_sphinx_theme (==0.10.0rc2)", "pyyaml", "sphinx-copybutton", "sphinx-design", "sphinx-issues"]
stats = ["scipy (>=1.3)", "statsmodels (>=0.10)"]

[[package]]
name = "sequal"
version = "1.0.2"
description = "A Python package for working with protein sequence and PTM"
optional = false
python-versions = ">=3.9,<4.0"
files = [
    {file = "sequal-1.0.2-py3-none-any.whl", hash = "sha256:c55e23ba72b5aa07190d4df2b1d6ca16bfe8fbfda8a57ccdb1607dd26022f1f5"},
    {file = "sequal-1.0.2.tar.gz", hash = "sha256:e025fa33c5f4da5b75295a758bdf21f0c2bc02a44eb16861162e2dc87923e5da"},
]

[[package]]
name = "six"
version = "1.16.0"
description = "Python 2 and 3 compatibility utilities"
optional = false
python-versions = ">=2.7, !=3.0.*, !=3.1.*, !=3.2.*"
files = [
    {file = "six-1.16.0-py2.py3-none-any.whl", hash = "sha256:8abb2f1d86890a2dfb989f9a77cfcfd3e47c2a354b01111771326f8aa26e0254"},
    {file = "six-1.16.0.tar.gz", hash = "sha256:1e61c37477a1626458e36f7b1d82aa5c9b094fa4802892072e49de9c60c4c926"},
]

[[package]]
name = "tzdata"
version = "2023.3"
description = "Provider of IANA time zone data"
optional = false
python-versions = ">=2"
files = [
    {file = "tzdata-2023.3-py2.py3-none-any.whl", hash = "sha256:7e65763eef3120314099b6939b5546db7adce1e7d6f2e179e3df563c70511eda"},
    {file = "tzdata-2023.3.tar.gz", hash = "sha256:11ef1e08e54acb0d4f95bdb1be05da659673de4acbd21bf9c69e94cc5e907a3a"},
]

[[package]]
name = "uniprotparser"
version = "1.1.0"
description = "Getting Uniprot Data from Uniprot Accession ID through Uniprot REST API"
optional = false
python-versions = ">=3.9,<4.0"
files = [
    {file = "uniprotparser-1.1.0-py3-none-any.whl", hash = "sha256:be900a82e41df3202ec37f8ca2190c452adb2df6864ea1765c26c86d183bf888"},
    {file = "uniprotparser-1.1.0.tar.gz", hash = "sha256:e126b37a0c3238a00b58f7537d7a8b357a9fad66605f80b4b24cc85d72c92172"},
]

[package.dependencies]
aiohttp = ">=3.8.3,<4.0.0"
click = ">=8.1.3,<9.0.0"
requests = ">=2.28.2,<3.0.0"

[[package]]
name = "urllib3"
version = "2.0.7"
description = "HTTP library with thread-safe connection pooling, file post, and more."
optional = false
python-versions = ">=3.7"
files = [
    {file = "urllib3-2.0.7-py3-none-any.whl", hash = "sha256:fdb6d215c776278489906c2f8916e6e7d4f5a9b602ccbcfdf7f016fc8da0596e"},
    {file = "urllib3-2.0.7.tar.gz", hash = "sha256:c97dfde1f7bd43a71c8d2a58e369e9b2bf692d1334ea9f9cae55add7d0dd0f84"},
]

[package.extras]
brotli = ["brotli (>=1.0.9)", "brotlicffi (>=0.8.0)"]
secure = ["certifi", "cryptography (>=1.9)", "idna (>=2.0.0)", "pyopenssl (>=17.1.0)", "urllib3-secure-extra"]
socks = ["pysocks (>=1.5.6,!=1.5.7,<2.0)"]
zstd = ["zstandard (>=0.18.0)"]

[[package]]
name = "yarl"
version = "1.9.2"
description = "Yet another URL library"
optional = false
python-versions = ">=3.7"
files = [
    {file = "yarl-1.9.2-cp310-cp310-macosx_10_9_universal2.whl", hash = "sha256:8c2ad583743d16ddbdf6bb14b5cd76bf43b0d0006e918809d5d4ddf7bde8dd82"},
    {file = "yarl-1.9.2-cp310-cp310-macosx_10_9_x86_64.whl", hash = "sha256:82aa6264b36c50acfb2424ad5ca537a2060ab6de158a5bd2a72a032cc75b9eb8"},
    {file = "yarl-1.9.2-cp310-cp310-macosx_11_0_arm64.whl", hash = "sha256:c0c77533b5ed4bcc38e943178ccae29b9bcf48ffd1063f5821192f23a1bd27b9"},
    {file = "yarl-1.9.2-cp310-cp310-manylinux_2_17_aarch64.manylinux2014_aarch64.whl", hash = "sha256:ee4afac41415d52d53a9833ebae7e32b344be72835bbb589018c9e938045a560"},
    {file = "yarl-1.9.2-cp310-cp310-manylinux_2_17_ppc64le.manylinux2014_ppc64le.whl", hash = "sha256:9bf345c3a4f5ba7f766430f97f9cc1320786f19584acc7086491f45524a551ac"},
    {file = "yarl-1.9.2-cp310-cp310-manylinux_2_17_s390x.manylinux2014_s390x.whl", hash = "sha256:2a96c19c52ff442a808c105901d0bdfd2e28575b3d5f82e2f5fd67e20dc5f4ea"},
    {file = "yarl-1.9.2-cp310-cp310-manylinux_2_17_x86_64.manylinux2014_x86_64.whl", hash = "sha256:891c0e3ec5ec881541f6c5113d8df0315ce5440e244a716b95f2525b7b9f3608"},
    {file = "yarl-1.9.2-cp310-cp310-manylinux_2_5_i686.manylinux1_i686.manylinux_2_17_i686.manylinux2014_i686.whl", hash = "sha256:c3a53ba34a636a256d767c086ceb111358876e1fb6b50dfc4d3f4951d40133d5"},
    {file = "yarl-1.9.2-cp310-cp310-musllinux_1_1_aarch64.whl", hash = "sha256:566185e8ebc0898b11f8026447eacd02e46226716229cea8db37496c8cdd26e0"},
    {file = "yarl-1.9.2-cp310-cp310-musllinux_1_1_i686.whl", hash = "sha256:2b0738fb871812722a0ac2154be1f049c6223b9f6f22eec352996b69775b36d4"},
    {file = "yarl-1.9.2-cp310-cp310-musllinux_1_1_ppc64le.whl", hash = "sha256:32f1d071b3f362c80f1a7d322bfd7b2d11e33d2adf395cc1dd4df36c9c243095"},
    {file = "yarl-1.9.2-cp310-cp310-musllinux_1_1_s390x.whl", hash = "sha256:e9fdc7ac0d42bc3ea78818557fab03af6181e076a2944f43c38684b4b6bed8e3"},
    {file = "yarl-1.9.2-cp310-cp310-musllinux_1_1_x86_64.whl", hash = "sha256:56ff08ab5df8429901ebdc5d15941b59f6253393cb5da07b4170beefcf1b2528"},
    {file = "yarl-1.9.2-cp310-cp310-win32.whl", hash = "sha256:8ea48e0a2f931064469bdabca50c2f578b565fc446f302a79ba6cc0ee7f384d3"},
    {file = "yarl-1.9.2-cp310-cp310-win_amd64.whl", hash = "sha256:50f33040f3836e912ed16d212f6cc1efb3231a8a60526a407aeb66c1c1956dde"},
    {file = "yarl-1.9.2-cp311-cp311-macosx_10_9_universal2.whl", hash = "sha256:646d663eb2232d7909e6601f1a9107e66f9791f290a1b3dc7057818fe44fc2b6"},
    {file = "yarl-1.9.2-cp311-cp311-macosx_10_9_x86_64.whl", hash = "sha256:aff634b15beff8902d1f918012fc2a42e0dbae6f469fce134c8a0dc51ca423bb"},
    {file = "yarl-1.9.2-cp311-cp311-macosx_11_0_arm64.whl", hash = "sha256:a83503934c6273806aed765035716216cc9ab4e0364f7f066227e1aaea90b8d0"},
    {file = "yarl-1.9.2-cp311-cp311-manylinux_2_17_aarch64.manylinux2014_aarch64.whl", hash = "sha256:b25322201585c69abc7b0e89e72790469f7dad90d26754717f3310bfe30331c2"},
    {file = "yarl-1.9.2-cp311-cp311-manylinux_2_17_ppc64le.manylinux2014_ppc64le.whl", hash = "sha256:22a94666751778629f1ec4280b08eb11815783c63f52092a5953faf73be24191"},
    {file = "yarl-1.9.2-cp311-cp311-manylinux_2_17_s390x.manylinux2014_s390x.whl", hash = "sha256:8ec53a0ea2a80c5cd1ab397925f94bff59222aa3cf9c6da938ce05c9ec20428d"},
    {file = "yarl-1.9.2-cp311-cp311-manylinux_2_17_x86_64.manylinux2014_x86_64.whl", hash = "sha256:159d81f22d7a43e6eabc36d7194cb53f2f15f498dbbfa8edc8a3239350f59fe7"},
    {file = "yarl-1.9.2-cp311-cp311-manylinux_2_5_i686.manylinux1_i686.manylinux_2_17_i686.manylinux2014_i686.whl", hash = "sha256:832b7e711027c114d79dffb92576acd1bd2decc467dec60e1cac96912602d0e6"},
    {file = "yarl-1.9.2-cp311-cp311-musllinux_1_1_aarch64.whl", hash = "sha256:95d2ecefbcf4e744ea952d073c6922e72ee650ffc79028eb1e320e732898d7e8"},
    {file = "yarl-1.9.2-cp311-cp311-musllinux_1_1_i686.whl", hash = "sha256:d4e2c6d555e77b37288eaf45b8f60f0737c9efa3452c6c44626a5455aeb250b9"},
    {file = "yarl-1.9.2-cp311-cp311-musllinux_1_1_ppc64le.whl", hash = "sha256:783185c75c12a017cc345015ea359cc801c3b29a2966c2655cd12b233bf5a2be"},
    {file = "yarl-1.9.2-cp311-cp311-musllinux_1_1_s390x.whl", hash = "sha256:b8cc1863402472f16c600e3e93d542b7e7542a540f95c30afd472e8e549fc3f7"},
    {file = "yarl-1.9.2-cp311-cp311-musllinux_1_1_x86_64.whl", hash = "sha256:822b30a0f22e588b32d3120f6d41e4ed021806418b4c9f0bc3048b8c8cb3f92a"},
    {file = "yarl-1.9.2-cp311-cp311-win32.whl", hash = "sha256:a60347f234c2212a9f0361955007fcf4033a75bf600a33c88a0a8e91af77c0e8"},
    {file = "yarl-1.9.2-cp311-cp311-win_amd64.whl", hash = "sha256:be6b3fdec5c62f2a67cb3f8c6dbf56bbf3f61c0f046f84645cd1ca73532ea051"},
    {file = "yarl-1.9.2-cp37-cp37m-macosx_10_9_x86_64.whl", hash = "sha256:38a3928ae37558bc1b559f67410df446d1fbfa87318b124bf5032c31e3447b74"},
    {file = "yarl-1.9.2-cp37-cp37m-manylinux_2_17_aarch64.manylinux2014_aarch64.whl", hash = "sha256:ac9bb4c5ce3975aeac288cfcb5061ce60e0d14d92209e780c93954076c7c4367"},
    {file = "yarl-1.9.2-cp37-cp37m-manylinux_2_17_ppc64le.manylinux2014_ppc64le.whl", hash = "sha256:3da8a678ca8b96c8606bbb8bfacd99a12ad5dd288bc6f7979baddd62f71c63ef"},
    {file = "yarl-1.9.2-cp37-cp37m-manylinux_2_17_s390x.manylinux2014_s390x.whl", hash = "sha256:13414591ff516e04fcdee8dc051c13fd3db13b673c7a4cb1350e6b2ad9639ad3"},
    {file = "yarl-1.9.2-cp37-cp37m-manylinux_2_17_x86_64.manylinux2014_x86_64.whl", hash = "sha256:bf74d08542c3a9ea97bb8f343d4fcbd4d8f91bba5ec9d5d7f792dbe727f88938"},
    {file = "yarl-1.9.2-cp37-cp37m-manylinux_2_5_i686.manylinux1_i686.manylinux_2_17_i686.manylinux2014_i686.whl", hash = "sha256:6e7221580dc1db478464cfeef9b03b95c5852cc22894e418562997df0d074ccc"},
    {file = "yarl-1.9.2-cp37-cp37m-musllinux_1_1_aarch64.whl", hash = "sha256:494053246b119b041960ddcd20fd76224149cfea8ed8777b687358727911dd33"},
    {file = "yarl-1.9.2-cp37-cp37m-musllinux_1_1_i686.whl", hash = "sha256:52a25809fcbecfc63ac9ba0c0fb586f90837f5425edfd1ec9f3372b119585e45"},
    {file = "yarl-1.9.2-cp37-cp37m-musllinux_1_1_ppc64le.whl", hash = "sha256:e65610c5792870d45d7b68c677681376fcf9cc1c289f23e8e8b39c1485384185"},
    {file = "yarl-1.9.2-cp37-cp37m-musllinux_1_1_s390x.whl", hash = "sha256:1b1bba902cba32cdec51fca038fd53f8beee88b77efc373968d1ed021024cc04"},
    {file = "yarl-1.9.2-cp37-cp37m-musllinux_1_1_x86_64.whl", hash = "sha256:662e6016409828ee910f5d9602a2729a8a57d74b163c89a837de3fea050c7582"},
    {file = "yarl-1.9.2-cp37-cp37m-win32.whl", hash = "sha256:f364d3480bffd3aa566e886587eaca7c8c04d74f6e8933f3f2c996b7f09bee1b"},
    {file = "yarl-1.9.2-cp37-cp37m-win_amd64.whl", hash = "sha256:6a5883464143ab3ae9ba68daae8e7c5c95b969462bbe42e2464d60e7e2698368"},
    {file = "yarl-1.9.2-cp38-cp38-macosx_10_9_universal2.whl", hash = "sha256:5610f80cf43b6202e2c33ba3ec2ee0a2884f8f423c8f4f62906731d876ef4fac"},
    {file = "yarl-1.9.2-cp38-cp38-macosx_10_9_x86_64.whl", hash = "sha256:b9a4e67ad7b646cd6f0938c7ebfd60e481b7410f574c560e455e938d2da8e0f4"},
    {file = "yarl-1.9.2-cp38-cp38-macosx_11_0_arm64.whl", hash = "sha256:83fcc480d7549ccebe9415d96d9263e2d4226798c37ebd18c930fce43dfb9574"},
    {file = "yarl-1.9.2-cp38-cp38-manylinux_2_17_aarch64.manylinux2014_aarch64.whl", hash = "sha256:5fcd436ea16fee7d4207c045b1e340020e58a2597301cfbcfdbe5abd2356c2fb"},
    {file = "yarl-1.9.2-cp38-cp38-manylinux_2_17_ppc64le.manylinux2014_ppc64le.whl", hash = "sha256:84e0b1599334b1e1478db01b756e55937d4614f8654311eb26012091be109d59"},
    {file = "yarl-1.9.2-cp38-cp38-manylinux_2_17_s390x.manylinux2014_s390x.whl", hash = "sha256:3458a24e4ea3fd8930e934c129b676c27452e4ebda80fbe47b56d8c6c7a63a9e"},
    {file = "yarl-1.9.2-cp38-cp38-manylinux_2_17_x86_64.manylinux2014_x86_64.whl", hash = "sha256:838162460b3a08987546e881a2bfa573960bb559dfa739e7800ceeec92e64417"},
    {file = "yarl-1.9.2-cp38-cp38-manylinux_2_5_i686.manylinux1_i686.manylinux_2_17_i686.manylinux2014_i686.whl", hash = "sha256:f4e2d08f07a3d7d3e12549052eb5ad3eab1c349c53ac51c209a0e5991bbada78"},
    {file = "yarl-1.9.2-cp38-cp38-musllinux_1_1_aarch64.whl", hash = "sha256:de119f56f3c5f0e2fb4dee508531a32b069a5f2c6e827b272d1e0ff5ac040333"},
    {file = "yarl-1.9.2-cp38-cp38-musllinux_1_1_i686.whl", hash = "sha256:149ddea5abf329752ea5051b61bd6c1d979e13fbf122d3a1f9f0c8be6cb6f63c"},
    {file = "yarl-1.9.2-cp38-cp38-musllinux_1_1_ppc64le.whl", hash = "sha256:674ca19cbee4a82c9f54e0d1eee28116e63bc6fd1e96c43031d11cbab8b2afd5"},
    {file = "yarl-1.9.2-cp38-cp38-musllinux_1_1_s390x.whl", hash = "sha256:9b3152f2f5677b997ae6c804b73da05a39daa6a9e85a512e0e6823d81cdad7cc"},
    {file = "yarl-1.9.2-cp38-cp38-musllinux_1_1_x86_64.whl", hash = "sha256:5415d5a4b080dc9612b1b63cba008db84e908b95848369aa1da3686ae27b6d2b"},
    {file = "yarl-1.9.2-cp38-cp38-win32.whl", hash = "sha256:f7a3d8146575e08c29ed1cd287068e6d02f1c7bdff8970db96683b9591b86ee7"},
    {file = "yarl-1.9.2-cp38-cp38-win_amd64.whl", hash = "sha256:63c48f6cef34e6319a74c727376e95626f84ea091f92c0250a98e53e62c77c72"},
    {file = "yarl-1.9.2-cp39-cp39-macosx_10_9_universal2.whl", hash = "sha256:75df5ef94c3fdc393c6b19d80e6ef1ecc9ae2f4263c09cacb178d871c02a5ba9"},
    {file = "yarl-1.9.2-cp39-cp39-macosx_10_9_x86_64.whl", hash = "sha256:c027a6e96ef77d401d8d5a5c8d6bc478e8042f1e448272e8d9752cb0aff8b5c8"},
    {file = "yarl-1.9.2-cp39-cp39-macosx_11_0_arm64.whl", hash = "sha256:f3b078dbe227f79be488ffcfc7a9edb3409d018e0952cf13f15fd6512847f3f7"},
    {file = "yarl-1.9.2-cp39-cp39-manylinux_2_17_aarch64.manylinux2014_aarch64.whl", hash = "sha256:59723a029760079b7d991a401386390c4be5bfec1e7dd83e25a6a0881859e716"},
    {file = "yarl-1.9.2-cp39-cp39-manylinux_2_17_ppc64le.manylinux2014_ppc64le.whl", hash = "sha256:b03917871bf859a81ccb180c9a2e6c1e04d2f6a51d953e6a5cdd70c93d4e5a2a"},
    {file = "yarl-1.9.2-cp39-cp39-manylinux_2_17_s390x.manylinux2014_s390x.whl", hash = "sha256:c1012fa63eb6c032f3ce5d2171c267992ae0c00b9e164efe4d73db818465fac3"},
    {file = "yarl-1.9.2-cp39-cp39-manylinux_2_17_x86_64.manylinux2014_x86_64.whl", hash = "sha256:a74dcbfe780e62f4b5a062714576f16c2f3493a0394e555ab141bf0d746bb955"},
    {file = "yarl-1.9.2-cp39-cp39-manylinux_2_5_i686.manylinux1_i686.manylinux_2_17_i686.manylinux2014_i686.whl", hash = "sha256:8c56986609b057b4839968ba901944af91b8e92f1725d1a2d77cbac6972b9ed1"},
    {file = "yarl-1.9.2-cp39-cp39-musllinux_1_1_aarch64.whl", hash = "sha256:2c315df3293cd521033533d242d15eab26583360b58f7ee5d9565f15fee1bef4"},
    {file = "yarl-1.9.2-cp39-cp39-musllinux_1_1_i686.whl", hash = "sha256:b7232f8dfbd225d57340e441d8caf8652a6acd06b389ea2d3222b8bc89cbfca6"},
    {file = "yarl-1.9.2-cp39-cp39-musllinux_1_1_ppc64le.whl", hash = "sha256:53338749febd28935d55b41bf0bcc79d634881195a39f6b2f767870b72514caf"},
    {file = "yarl-1.9.2-cp39-cp39-musllinux_1_1_s390x.whl", hash = "sha256:066c163aec9d3d073dc9ffe5dd3ad05069bcb03fcaab8d221290ba99f9f69ee3"},
    {file = "yarl-1.9.2-cp39-cp39-musllinux_1_1_x86_64.whl", hash = "sha256:8288d7cd28f8119b07dd49b7230d6b4562f9b61ee9a4ab02221060d21136be80"},
    {file = "yarl-1.9.2-cp39-cp39-win32.whl", hash = "sha256:b124e2a6d223b65ba8768d5706d103280914d61f5cae3afbc50fc3dfcc016623"},
    {file = "yarl-1.9.2-cp39-cp39-win_amd64.whl", hash = "sha256:61016e7d582bc46a5378ffdd02cd0314fb8ba52f40f9cf4d9a5e7dbef88dee18"},
    {file = "yarl-1.9.2.tar.gz", hash = "sha256:04ab9d4b9f587c06d801c2abfe9317b77cdf996c65a90d5e84ecc45010823571"},
]

[package.dependencies]
idna = ">=2.0"
multidict = ">=4.0"

[[package]]
name = "zipp"
version = "3.17.0"
description = "Backport of pathlib-compatible object wrapper for zip files"
optional = false
python-versions = ">=3.8"
files = [
    {file = "zipp-3.17.0-py3-none-any.whl", hash = "sha256:0e923e726174922dce09c53c59ad483ff7bbb8e572e00c7f7c46b88556409f31"},
    {file = "zipp-3.17.0.tar.gz", hash = "sha256:84e64a1c28cf7e91ed2078bb8cc8c259cb19b76942096c8d7b84947690cabaf0"},
]

[package.extras]
docs = ["furo", "jaraco.packaging (>=9.3)", "jaraco.tidelift (>=1.4)", "rst.linker (>=1.9)", "sphinx (<7.2.5)", "sphinx (>=3.5)", "sphinx-lint"]
testing = ["big-O", "jaraco.functools", "jaraco.itertools", "more-itertools", "pytest (>=6)", "pytest-black (>=0.3.7)", "pytest-checkdocs (>=2.4)", "pytest-cov", "pytest-enabler (>=2.2)", "pytest-ignore-flaky", "pytest-mypy (>=0.9.1)", "pytest-ruff"]

[metadata]
lock-version = "2.0"
python-versions = "^3.9"
content-hash = "c31a521f16c8f53799f65e4bd978760bbae696bd4562fe3757f973ad49793fef"
