# Supplementary material for: CURTAIN—A unique web-based tool for exploration and sharing of MS-based proteomics data
Source: Proc Natl Acad Sci U S A. 2024 Feb 7;121(7):e2312676121. doi: 10.1073/pnas.2312676121 (PMC10873628; doi:10.1073/pnas.2312676121)
Supplement: Supplementary file 13 — Code S05 (ZIP) [file pnas.2312676121.sd12.zip › Alessi-Lab-curtain-utils-ad18199/pyproject.toml]

[tool.poetry]
name = "curtainutils"
version = "0.1.6"
description = "A utility package that can be used to upload data to a curtain backend server."
authors = ["Toan Phung <toan.phung@proteo.info>"]
readme = "README.md"
license = "MIT"

[tool.poetry.dependencies]
python = "^3.9"
uniprotparser = "^1.1.0"
click = "^8.1.7"
pandas = "^2.1.0"
requests = "^2.31.0"
seaborn = "^0.12.2"
sequal = "^1.0.2"

[tool.poetry.scripts]
msf-curtainptm = "curtainutils.msfragger:main"
spn-curtainptm = "curtainutils.spectronaut:main"
diann-curtainptm = "curtainutils.diann:main"

[build-system]
requires = ["poetry-core"]
build-backend = "poetry.core.masonry.api"
