# Supplementary material for: CURTAIN—A unique web-based tool for exploration and sharing of MS-based proteomics data
Source: Proc Natl Acad Sci U S A. 2024 Feb 7;121(7):e2312676121. doi: 10.1073/pnas.2312676121 (PMC10873628; doi:10.1073/pnas.2312676121)
Supplement: Supplementary file 13 — Code S05 (ZIP) [file pnas.2312676121.sd12.zip › Alessi-Lab-curtain-utils-ad18199/requirements.txt]

aiohttp==3.8.5	python_version >= "3.9" and python_version < "4.0"
aiosignal==1.3.1	python_version >= "3.9" and python_version < "4.0"
async-timeout==4.0.3	python_version >= "3.9" and python_version < "4.0"
attrs==23.1.0	python_version >= "3.9" and python_version < "4.0"
certifi==2023.7.22	python_version >= "3.9" and python_version < "4.0"
charset-normalizer==3.2.0	python_version >= "3.9" and python_version < "4.0"
click==8.1.7	python_version >= "3.9" and python_version < "4.0"
colorama==0.4.6	python_version >= "3.9" and python_version < "4.0" and platform_system == "Windows"
contourpy==1.1.1	python_version >= "3.9" and python_version < "4.0"
cycler==0.11.0	python_version >= "3.9" and python_version < "4.0"
fonttools==4.42.1	python_version >= "3.9" and python_version < "4.0"
frozenlist==1.4.0	python_version >= "3.9" and python_version < "4.0"
idna==3.4	python_version >= "3.9" and python_version < "4.0"
importlib-resources==6.0.1	python_version >= "3.9" and python_version < "3.10"
kiwisolver==1.4.5	python_version >= "3.9" and python_version < "4.0"
matplotlib==3.8.0	python_version >= "3.9" and python_version < "4.0"
multidict==6.0.4	python_version >= "3.9" and python_version < "4.0"
numpy==1.25.2	python_version >= "3.9" and python_version < "4.0"
packaging==23.1	python_version >= "3.9" and python_version < "4.0"
pandas==2.1.0	python_version >= "3.9" and python_version < "4.0"
pillow==10.0.1	python_version >= "3.9" and python_version < "4.0"
pyparsing==3.1.1	python_version >= "3.9" and python_version < "4.0"
python-dateutil==2.8.2	python_version >= "3.9" and python_version < "4.0"
pytz==2023.3.post1	python_version >= "3.9" and python_version < "4.0"
requests==2.31.0	python_version >= "3.9" and python_version < "4.0"
seaborn==0.12.2	python_version >= "3.9" and python_version < "4.0"
sequal==1.0.2	python_version >= "3.9" and python_version < "4.0"
setuptools-scm==7.1.0	python_version >= "3.9" and python_version < "4.0"
setuptools==68.2.2	python_version >= "3.9" and python_version < "4.0"
six==1.16.0	python_version >= "3.9" and python_version < "4.0"
tomli==2.0.1	python_version >= "3.9" and python_version < "3.11"
typing-extensions==4.7.1	python_version >= "3.9" and python_version < "4.0"
tzdata==2023.3	python_version >= "3.9" and python_version < "4.0"
uniprotparser==1.1.0	python_version >= "3.9" and python_version < "4.0"
urllib3==2.0.4	python_version >= "3.9" and python_version < "4.0"
yarl==1.9.2	python_version >= "3.9" and python_version < "4.0"
zipp==3.16.2	python_version >= "3.9" and python_version < "3.10"
