# Supplementary material for: CURTAIN—A unique web-based tool for exploration and sharing of MS-based proteomics data
Source: Proc Natl Acad Sci U S A. 2024 Feb 7;121(7):e2312676121. doi: 10.1073/pnas.2312676121 (PMC10873628; doi:10.1073/pnas.2312676121)
Supplement: Supplementary file 13 — Code S05 (ZIP) [file pnas.2312676121.sd12.zip › Alessi-Lab-curtain-utils-ad18199/tests/test_client.py]

from unittest import TestCase
from curtainutils.client import parse_curtain_from_json

class Test(TestCase):
    def test_parse_curtain_from_json(self):
        json_path = r"C:\Users\Toan Phung\curtain_media\files\curtain_upload\0a0d33de-478b-4654-8cec-811a86400062.json"
        parse_curtain_from_json(json_path)
