# Supplementary material for: CURTAIN—A unique web-based tool for exploration and sharing of MS-based proteomics data
Source: Proc Natl Acad Sci U S A. 2024 Feb 7;121(7):e2312676121. doi: 10.1073/pnas.2312676121 (PMC10873628; doi:10.1073/pnas.2312676121)
Supplement: Supplementary file 14 — Code S06 (ZIP) [file pnas.2312676121.sd13.zip]

Archive with 2,375 entries (1,999 files):
- Alessi-Lab-uniprotparserjs-3a99b38/
- Alessi-Lab-uniprotparserjs-3a99b38/.gitattributes
- Alessi-Lab-uniprotparserjs-3a99b38/.gitignore
- Alessi-Lab-uniprotparserjs-3a99b38/LICENSE
- Alessi-Lab-uniprotparserjs-3a99b38/README.md
- Alessi-Lab-uniprotparserjs-3a99b38/build/
- Alessi-Lab-uniprotparserjs-3a99b38/build/classes/
- Alessi-Lab-uniprotparserjs-3a99b38/build/classes/UniprotParser.d.ts
- Alessi-Lab-uniprotparserjs-3a99b38/build/classes/UniprotParser.js
- Alessi-Lab-uniprotparserjs-3a99b38/build/index.d.ts
- Alessi-Lab-uniprotparserjs-3a99b38/build/index.js
- Alessi-Lab-uniprotparserjs-3a99b38/node_modules/
- Alessi-Lab-uniprotparserjs-3a99b38/node_modules/.bin/
- Alessi-Lab-uniprotparserjs-3a99b38/node_modules/.bin/_mocha
- Alessi-Lab-uniprotparserjs-3a99b38/node_modules/.bin/_mocha.cmd
- Alessi-Lab-uniprotparserjs-3a99b38/node_modules/.bin/_mocha.ps1
- Alessi-Lab-uniprotparserjs-3a99b38/node_modules/.bin/esbuild
- Alessi-Lab-uniprotparserjs-3a99b38/node_modules/.bin/esbuild.cmd
- Alessi-Lab-uniprotparserjs-3a99b38/node_modules/.bin/esbuild.ps1
- Alessi-Lab-uniprotparserjs-3a99b38/node_modules/.bin/flat
- Alessi-Lab-uniprotparserjs-3a99b38/node_modules/.bin/flat.cmd
- Alessi-Lab-uniprotparserjs-3a99b38/node_modules/.bin/flat.ps1
- Alessi-Lab-uniprotparserjs-3a99b38/node_modules/.bin/he
- Alessi-Lab-uniprotparserjs-3a99b38/node_modules/.bin/he.cmd
- Alessi-Lab-uniprotparserjs-3a99b38/node_modules/.bin/he.ps1
- Alessi-Lab-uniprotparserjs-3a99b38/node_modules/.bin/js-yaml
- Alessi-Lab-uniprotparserjs-3a99b38/node_modules/.bin/js-yaml.cmd
- Alessi-Lab-uniprotparserjs-3a99b38/node_modules/.bin/js-yaml.ps1
- Alessi-Lab-uniprotparserjs-3a99b38/node_modules/.bin/json5
- Alessi-Lab-uniprotparserjs-3a99b38/node_modules/.bin/json5.cmd
- Alessi-Lab-uniprotparserjs-3a99b38/node_modules/.bin/json5.ps1
- Alessi-Lab-uniprotparserjs-3a99b38/node_modules/.bin/mkdirp
- Alessi-Lab-uniprotparserjs-3a99b38/node_modules/.bin/mkdirp.cmd
- Alessi-Lab-uniprotparserjs-3a99b38/node_modules/.bin/mkdirp.ps1
- Alessi-Lab-uniprotparserjs-3a99b38/node_modules/.bin/mocha
- Alessi-Lab-uniprotparserjs-3a99b38/node_modules/.bin/mocha.cmd
- Alessi-Lab-uniprotparserjs-3a99b38/node_modules/.bin/mocha.ps1
- Alessi-Lab-uniprotparserjs-3a99b38/node_modules/.bin/nanoid
- Alessi-Lab-uniprotparserjs-3a99b38/node_modules/.bin/nanoid.cmd
- Alessi-Lab-uniprotparserjs-3a99b38/node_modules/.bin/nanoid.ps1
- Alessi-Lab-uniprotparserjs-3a99b38/node_modules/.bin/ts-mocha
- Alessi-Lab-uniprotparserjs-3a99b38/node_modules/.bin/ts-mocha.cmd
- Alessi-Lab-uniprotparserjs-3a99b38/node_modules/.bin/ts-mocha.ps1
- Alessi-Lab-uniprotparserjs-3a99b38/node_modules/.bin/ts-node
- Alessi-Lab-uniprotparserjs-3a99b38/node_modules/.bin/ts-node.cmd
- Alessi-Lab-uniprotparserjs-3a99b38/node_modules/.bin/ts-node.ps1
- Alessi-Lab-uniprotparserjs-3a99b38/node_modules/.bin/tsc
- Alessi-Lab-uniprotparserjs-3a99b38/node_modules/.bin/tsc.cmd
- Alessi-Lab-uniprotparserjs-3a99b38/node_modules/.bin/tsc.ps1
- Alessi-Lab-uniprotparserjs-3a99b38/node_modules/.bin/tsserver
- Alessi-Lab-uniprotparserjs-3a99b38/node_modules/.bin/tsserver.cmd
- Alessi-Lab-uniprotparserjs-3a99b38/node_modules/.bin/tsserver.ps1
- Alessi-Lab-uniprotparserjs-3a99b38/node_modules/.bin/tsx
- Alessi-Lab-uniprotparserjs-3a99b38/node_modules/.bin/tsx.cmd
- Alessi-Lab-uniprotparserjs-3a99b38/node_modules/.bin/tsx.ps1
- Alessi-Lab-uniprotparserjs-3a99b38/node_modules/.package-lock.json
- Alessi-Lab-uniprotparserjs-3a99b38/node_modules/@babel/
- Alessi-Lab-uniprotparserjs-3a99b38/node_modules/@babel/code-frame/
- Alessi-Lab-uniprotparserjs-3a99b38/node_modules/@babel/code-frame/LICENSE
- Alessi-Lab-uniprotparserjs-3a99b38/node_modules/@babel/code-frame/README.md
- Alessi-Lab-uniprotparserjs-3a99b38/node_modules/@babel/code-frame/lib/
- Alessi-Lab-uniprotparserjs-3a99b38/node_modules/@babel/code-frame/lib/index.js
- Alessi-Lab-uniprotparserjs-3a99b38/node_modules/@babel/code-frame/lib/index.js.map
- Alessi-Lab-uniprotparserjs-3a99b38/node_modules/@babel/code-frame/package.json
- Alessi-Lab-uniprotparserjs-3a99b38/node_modules/@babel/helper-validator-identifier/
- Alessi-Lab-uniprotparserjs-3a99b38/node_modules/@babel/helper-validator-identifier/LICENSE
- Alessi-Lab-uniprotparserjs-3a99b38/node_modules/@babel/helper-validator-identifier/README.md
- Alessi-Lab-uniprotparserjs-3a99b38/node_modules/@babel/helper-validator-identifier/lib/
- Alessi-Lab-uniprotparserjs-3a99b38/node_modules/@babel/helper-validator-identifier/lib/identifier.js
- Alessi-Lab-uniprotparserjs-3a99b38/node_modules/@babel/helper-validator-identifier/lib/identifier.js.map
- Alessi-Lab-uniprotparserjs-3a99b38/node_modules/@babel/helper-validator-identifier/lib/index.js
- Alessi-Lab-uniprotparserjs-3a99b38/node_modules/@babel/helper-validator-identifier/lib/index.js.map
- Alessi-Lab-uniprotparserjs-3a99b38/node_modules/@babel/helper-validator-identifier/lib/keyword.js
- Alessi-Lab-uniprotparserjs-3a99b38/node_modules/@babel/helper-validator-identifier/lib/keyword.js.map
- Alessi-Lab-uniprotparserjs-3a99b38/node_modules/@babel/helper-validator-identifier/package.json
- Alessi-Lab-uniprotparserjs-3a99b38/node_modules/@babel/helper-validator-identifier/scripts/
- Alessi-Lab-uniprotparserjs-3a99b38/node_modules/@babel/helper-validator-identifier/scripts/generate-identifier-regex.js
- Alessi-Lab-uniprotparserjs-3a99b38/node_modules/@babel/highlight/
- Alessi-Lab-uniprotparserjs-3a99b38/node_modules/@babel/highlight/LICENSE
- Alessi-Lab-uniprotparserjs-3a99b38/node_modules/@babel/highlight/README.md
- Alessi-Lab-uniprotparserjs-3a99b38/node_modules/@babel/highlight/lib/
- Alessi-Lab-uniprotparserjs-3a99b38/node_modules/@babel/highlight/lib/index.js
- Alessi-Lab-uniprotparserjs-3a99b38/node_modules/@babel/highlight/node_modules/
- Alessi-Lab-uniprotparserjs-3a99b38/node_modules/@babel/highlight/node_modules/ansi-styles/
- Alessi-Lab-uniprotparserjs-3a99b38/node_modules/@babel/highlight/node_modules/ansi-styles/index.js
- Alessi-Lab-uniprotparserjs-3a99b38/node_modules/@babel/highlight/node_modules/ansi-styles/license
- Alessi-Lab-uniprotparserjs-3a99b38/node_modules/@babel/highlight/node_modules/ansi-styles/package.json
- Alessi-Lab-uniprotparserjs-3a99b38/node_modules/@babel/highlight/node_modules/ansi-styles/readme.md
- Alessi-Lab-uniprotparserjs-3a99b38/node_modules/@babel/highlight/node_modules/chalk/
- Alessi-Lab-uniprotparserjs-3a99b38/node_modules/@babel/highlight/node_modules/chalk/index.js
- Alessi-Lab-uniprotparserjs-3a99b38/node_modules/@babel/highlight/node_modules/chalk/index.js.flow
- Alessi-Lab-uniprotparserjs-3a99b38/node_modules/@babel/highlight/node_modules/chalk/license
- Alessi-Lab-uniprotparserjs-3a99b38/node_modules/@babel/highlight/node_modules/chalk/package.json
- Alessi-Lab-uniprotparserjs-3a99b38/node_modules/@babel/highlight/node_modules/chalk/readme.md
- Alessi-Lab-uniprotparserjs-3a99b38/node_modules/@babel/highlight/node_modules/chalk/templates.js
- Alessi-Lab-uniprotparserjs-3a99b38/node_modules/@babel/highlight/node_modules/chalk/types/
- Alessi-Lab-uniprotparserjs-3a99b38/node_modules/@babel/highlight/node_modules/chalk/types/index.d.ts
- Alessi-Lab-uniprotparserjs-3a99b38/node_modules/@babel/highlight/node_modules/color-convert/
- Alessi-Lab-uniprotparserjs-3a99b38/node_modules/@babel/highlight/node_modules/color-convert/CHANGELOG.md
- Alessi-Lab-uniprotparserjs-3a99b38/node_modules/@babel/highlight/node_modules/color-convert/LICENSE
- Alessi-Lab-uniprotparserjs-3a99b38/node_modules/@babel/highlight/node_modules/color-convert/README.md
- Alessi-Lab-uniprotparserjs-3a99b38/node_modules/@babel/highlight/node_modules/color-convert/conversions.js
- Alessi-Lab-uniprotparserjs-3a99b38/node_modules/@babel/highlight/node_modules/color-convert/index.js
- Alessi-Lab-uniprotparserjs-3a99b38/node_modules/@babel/highlight/node_modules/color-convert/package.json
- Alessi-Lab-uniprotparserjs-3a99b38/node_modules/@babel/highlight/node_modules/color-convert/route.js
- Alessi-Lab-uniprotparserjs-3a99b38/node_modules/@babel/highlight/node_modules/color-name/
- Alessi-Lab-uniprotparserjs-3a99b38/node_modules/@babel/highlight/node_modules/color-name/.eslintrc.json
- Alessi-Lab-uniprotparserjs-3a99b38/node_modules/@babel/highlight/node_modules/color-name/.npmignore
- Alessi-Lab-uniprotparserjs-3a99b38/node_modules/@babel/highlight/node_modules/color-name/LICENSE
- Alessi-Lab-uniprotparserjs-3a99b38/node_modules/@babel/highlight/node_modules/color-name/README.md
- Alessi-Lab-uniprotparserjs-3a99b38/node_modules/@babel/highlight/node_modules/color-name/index.js
- Alessi-Lab-uniprotparserjs-3a99b38/node_modules/@babel/highlight/node_modules/color-name/package.json
- Alessi-Lab-uniprotparserjs-3a99b38/node_modules/@babel/highlight/node_modules/color-name/test.js
- Alessi-Lab-uniprotparserjs-3a99b38/node_modules/@babel/highlight/node_modules/escape-string-regexp/
- Alessi-Lab-uniprotparserjs-3a99b38/node_modules/@babel/highlight/node_modules/escape-string-regexp/index.js
- Alessi-Lab-uniprotparserjs-3a99b38/node_modules/@babel/highlight/node_modules/escape-string-regexp/license
- Alessi-Lab-uniprotparserjs-3a99b38/node_modules/@babel/highlight/node_modules/escape-string-regexp/package.json
- Alessi-Lab-uniprotparserjs-3a99b38/node_modules/@babel/highlight/node_modules/escape-string-regexp/readme.md
- Alessi-Lab-uniprotparserjs-3a99b38/node_modules/@babel/highlight/node_modules/has-flag/
- Alessi-Lab-uniprotparserjs-3a99b38/node_modules/@babel/highlight/node_modules/has-flag/index.js
- Alessi-Lab-uniprotparserjs-3a99b38/node_modules/@babel/highlight/node_modules/has-flag/license
- Alessi-Lab-uniprotparserjs-3a99b38/node_modules/@babel/highlight/node_modules/has-flag/package.json
- Alessi-Lab-uniprotparserjs-3a99b38/node_modules/@babel/highlight/node_modules/has-flag/readme.md
- Alessi-Lab-uniprotparserjs-3a99b38/node_modules/@babel/highlight/node_modules/supports-color/
- Alessi-Lab-uniprotparserjs-3a99b38/node_modules/@babel/highlight/node_modules/supports-color/browser.js
- Alessi-Lab-uniprotparserjs-3a99b38/node_modules/@babel/highlight/node_modules/supports-color/index.js
- Alessi-Lab-uniprotparserjs-3a99b38/node_modules/@babel/highlight/node_modules/supports-color/license
- Alessi-Lab-uniprotparserjs-3a99b38/node_modules/@babel/highlight/node_modules/supports-color/package.json
- Alessi-Lab-uniprotparserjs-3a99b38/node_modules/@babel/highlight/node_modules/supports-color/readme.md
- Alessi-Lab-uniprotparserjs-3a99b38/node_modules/@babel/highlight/package.json
- Alessi-Lab-uniprotparserjs-3a99b38/node_modules/@babel/runtime/
- Alessi-Lab-uniprotparserjs-3a99b38/node_modules/@babel/runtime/LICENSE
- Alessi-Lab-uniprotparserjs-3a99b38/node_modules/@babel/runtime/README.md
- Alessi-Lab-uniprotparserjs-3a99b38/node_modules/@babel/runtime/helpers/
- Alessi-Lab-uniprotparserjs-3a99b38/node_modules/@babel/runtime/helpers/AsyncGenerator.js
- Alessi-Lab-uniprotparserjs-3a99b38/node_modules/@babel/runtime/helpers/AwaitValue.js
- Alessi-Lab-uniprotparserjs-3a99b38/node_modules/@babel/runtime/helpers/OverloadYield.js
- Alessi-Lab-uniprotparserjs-3a99b38/node_modules/@babel/runtime/helpers/applyDecoratedDescriptor.js
- Alessi-Lab-uniprotparserjs-3a99b38/node_modules/@babel/runtime/helpers/applyDecs.js
- Alessi-Lab-uniprotparserjs-3a99b38/node_modules/@babel/runtime/helpers/applyDecs2203.js
- Alessi-Lab-uniprotparserjs-3a99b38/node_modules/@babel/runtime/helpers/applyDecs2203R.js
- Alessi-Lab-uniprotparserjs-3a99b38/node_modules/@babel/runtime/helpers/applyDecs2301.js
- Alessi-Lab-uniprotparserjs-3a99b38/node_modules/@babel/runtime/helpers/arrayLikeToArray.js
- Alessi-Lab-uniprotparserjs-3a99b38/node_modules/@babel/runtime/helpers/arrayWithHoles.js
- Alessi-Lab-uniprotparserjs-3a99b38/node_modules/@babel/runtime/helpers/arrayWithoutHoles.js
- Alessi-Lab-uniprotparserjs-3a99b38/node_modules/@babel/runtime/helpers/assertThisInitialized.js
- Alessi-Lab-uniprotparserjs-3a99b38/node_modules/@babel/runtime/helpers/asyncGeneratorDelegate.js
- Alessi-Lab-uniprotparserjs-3a99b38/node_modules/@babel/runtime/helpers/asyncIterator.js
- Alessi-Lab-uniprotparserjs-3a99b38/node_modules/@babel/runtime/helpers/asyncToGenerator.js
- Alessi-Lab-uniprotparserjs-3a99b38/node_modules/@babel/runtime/helpers/awaitAsyncGenerator.js
- Alessi-Lab-uniprotparserjs-3a99b38/node_modules/@babel/runtime/helpers/checkInRHS.js
- Alessi-Lab-uniprotparserjs-3a99b38/node_modules/@babel/runtime/helpers/checkPrivateRedeclaration.js
- Alessi-Lab-uniprotparserjs-3a99b38/node_modules/@babel/runtime/helpers/classApplyDescriptorDestructureSet.js
- Alessi-Lab-uniprotparserjs-3a99b38/node_modules/@babel/runtime/helpers/classApplyDescriptorGet.js
- Alessi-Lab-uniprotparserjs-3a99b38/node_modules/@babel/runtime/helpers/classApplyDescriptorSet.js
- Alessi-Lab-uniprotparserjs-3a99b38/node_modules/@babel/runtime/helpers/classCallCheck.js
- Alessi-Lab-uniprotparserjs-3a99b38/node_modules/@babel/runtime/helpers/classCheckPrivateStaticAccess.js
- Alessi-Lab-uniprotparserjs-3a99b38/node_modules/@babel/runtime/helpers/classCheckPrivateStaticFieldDescriptor.js
- Alessi-Lab-uniprotparserjs-3a99b38/node_modules/@babel/runtime/helpers/classExtractFieldDescriptor.js
- Alessi-Lab-uniprotparserjs-3a99b38/node_modules/@babel/runtime/helpers/classNameTDZError.js
- Alessi-Lab-uniprotparserjs-3a99b38/node_modules/@babel/runtime/helpers/classPrivateFieldDestructureSet.js
- Alessi-Lab-uniprotparserjs-3a99b38/node_modules/@babel/runtime/helpers/classPrivateFieldGet.js
- Alessi-Lab-uniprotparserjs-3a99b38/node_modules/@babel/runtime/helpers/classPrivateFieldInitSpec.js
- Alessi-Lab-uniprotparserjs-3a99b38/node_modules/@babel/runtime/helpers/classPrivateFieldLooseBase.js
- Alessi-Lab-uniprotparserjs-3a99b38/node_modules/@babel/runtime/helpers/classPrivateFieldLooseKey.js
- Alessi-Lab-uniprotparserjs-3a99b38/node_modules/@babel/runtime/helpers/classPrivateFieldSet.js
- Alessi-Lab-uniprotparserjs-3a99b38/node_modules/@babel/runtime/helpers/classPrivateMethodGet.js
- Alessi-Lab-uniprotparserjs-3a99b38/node_modules/@babel/runtime/helpers/classPrivateMethodInitSpec.js
- Alessi-Lab-uniprotparserjs-3a99b38/node_modules/@babel/runtime/helpers/classPrivateMethodSet.js
- Alessi-Lab-uniprotparserjs-3a99b38/node_modules/@babel/runtime/helpers/classStaticPrivateFieldDestructureSet.js
- Alessi-Lab-uniprotparserjs-3a99b38/node_modules/@babel/runtime/helpers/classStaticPrivateFieldSpecGet.js
- Alessi-Lab-uniprotparserjs-3a99b38/node_modules/@babel/runtime/helpers/classStaticPrivateFieldSpecSet.js
- Alessi-Lab-uniprotparserjs-3a99b38/node_modules/@babel/runtime/helpers/classStaticPrivateMethodGet.js
- Alessi-Lab-uniprotparserjs-3a99b38/node_modules/@babel/runtime/helpers/classStaticPrivateMethodSet.js
- Alessi-Lab-uniprotparserjs-3a99b38/node_modules/@babel/runtime/helpers/construct.js
- Alessi-Lab-uniprotparserjs-3a99b38/node_modules/@babel/runtime/helpers/createClass.js
- Alessi-Lab-uniprotparserjs-3a99b38/node_modules/@babel/runtime/helpers/createForOfIteratorHelper.js
- Alessi-Lab-uniprotparserjs-3a99b38/node_modules/@babel/runtime/helpers/createForOfIteratorHelperLoose.js
- Alessi-Lab-uniprotparserjs-3a99b38/node_modules/@babel/runtime/helpers/createSuper.js
- Alessi-Lab-uniprotparserjs-3a99b38/node_modules/@babel/runtime/helpers/decorate.js
- Alessi-Lab-uniprotparserjs-3a99b38/node_modules/@babel/runtime/helpers/defaults.js
- Alessi-Lab-uniprotparserjs-3a99b38/node_modules/@babel/runtime/helpers/defineAccessor.js
- Alessi-Lab-uniprotparserjs-3a99b38/node_modules/@babel/runtime/helpers/defineEnumerableProperties.js
- Alessi-Lab-uniprotparserjs-3a99b38/node_modules/@babel/runtime/helpers/defineProperty.js
- Alessi-Lab-uniprotparserjs-3a99b38/node_modules/@babel/runtime/helpers/esm/
- Alessi-Lab-uniprotparserjs-3a99b38/node_modules/@babel/runtime/helpers/esm/AsyncGenerator.js
- Alessi-Lab-uniprotparserjs-3a99b38/node_modules/@babel/runtime/helpers/esm/AwaitValue.js
- Alessi-Lab-uniprotparserjs-3a99b38/node_modules/@babel/runtime/helpers/esm/OverloadYield.js
- Alessi-Lab-uniprotparserjs-3a99b38/node_modules/@babel/runtime/helpers/esm/applyDecoratedDescriptor.js
- Alessi-Lab-uniprotparserjs-3a99b38/node_modules/@babel/runtime/helpers/esm/applyDecs.js
- Alessi-Lab-uniprotparserjs-3a99b38/node_modules/@babel/runtime/helpers/esm/applyDecs2203.js
- Alessi-Lab-uniprotparserjs-3a99b38/node_modules/@babel/runtime/helpers/esm/applyDecs2203R.js
- Alessi-Lab-uniprotparserjs-3a99b38/node_modules/@babel/runtime/helpers/esm/applyDecs2301.js
- Alessi-Lab-uniprotparserjs-3a99b38/node_modules/@babel/runtime/helpers/esm/arrayLikeToArray.js
- Alessi-Lab-uniprotparserjs-3a99b38/node_modules/@babel/runtime/helpers/esm/arrayWithHoles.js
- Alessi-Lab-uniprotparserjs-3a99b38/node_modules/@babel/runtime/helpers/esm/arrayWithoutHoles.js
- Alessi-Lab-uniprotparserjs-3a99b38/node_modules/@babel/runtime/helpers/esm/assertThisInitialized.js
- Alessi-Lab-uniprotparserjs-3a99b38/node_modules/@babel/runtime/helpers/esm/asyncGeneratorDelegate.js
- Alessi-Lab-uniprotparserjs-3a99b38/node_modules/@babel/runtime/helpers/esm/asyncIterator.js
- Alessi-Lab-uniprotparserjs-3a99b38/node_modules/@babel/runtime/helpers/esm/asyncToGenerator.js
- Alessi-Lab-uniprotparserjs-3a99b38/node_modules/@babel/runtime/helpers/esm/awaitAsyncGenerator.js
- Alessi-Lab-uniprotparserjs-3a99b38/node_modules/@babel/runtime/helpers/esm/checkInRHS.js
- Alessi-Lab-uniprotparserjs-3a99b38/node_modules/@babel/runtime/helpers/esm/checkPrivateRedeclaration.js
- Alessi-Lab-uniprotparserjs-3a99b38/node_modules/@babel/runtime/helpers/esm/classApplyDescriptorDestructureSet.js
- Alessi-Lab-uniprotparserjs-3a99b38/node_modules/@babel/runtime/helpers/esm/classApplyDescriptorGet.js
- Alessi-Lab-uniprotparserjs-3a99b38/node_modules/@babel/runtime/helpers/esm/classApplyDescriptorSet.js
- Alessi-Lab-uniprotparserjs-3a99b38/node_modules/@babel/runtime/helpers/esm/classCallCheck.js
- Alessi-Lab-uniprotparserjs-3a99b38/node_modules/@babel/runtime/helpers/esm/classCheckPrivateStaticAccess.js
- Alessi-Lab-uniprotparserjs-3a99b38/node_modules/@babel/runtime/helpers/esm/classCheckPrivateStaticFieldDescriptor.js
- Alessi-Lab-uniprotparserjs-3a99b38/node_modules/@babel/runtime/helpers/esm/classExtractFieldDescriptor.js
- Alessi-Lab-uniprotparserjs-3a99b38/node_modules/@babel/runtime/helpers/esm/classNameTDZError.js
- Alessi-Lab-uniprotparserjs-3a99b38/node_modules/@babel/runtime/helpers/esm/classPrivateFieldDestructureSet.js
- Alessi-Lab-uniprotparserjs-3a99b38/node_modules/@babel/runtime/helpers/esm/classPrivateFieldGet.js
- Alessi-Lab-uniprotparserjs-3a99b38/node_modules/@babel/runtime/helpers/esm/classPrivateFieldInitSpec.js
- Alessi-Lab-uniprotparserjs-3a99b38/node_modules/@babel/runtime/helpers/esm/classPrivateFieldLooseBase.js
- Alessi-Lab-uniprotparserjs-3a99b38/node_modules/@babel/runtime/helpers/esm/classPrivateFieldLooseKey.js
- Alessi-Lab-uniprotparserjs-3a99b38/node_modules/@babel/runtime/helpers/esm/classPrivateFieldSet.js
- Alessi-Lab-uniprotparserjs-3a99b38/node_modules/@babel/runtime/helpers/esm/classPrivateMethodGet.js
- Alessi-Lab-uniprotparserjs-3a99b38/node_modules/@babel/runtime/helpers/esm/classPrivateMethodInitSpec.js
- Alessi-Lab-uniprotparserjs-3a99b38/node_modules/@babel/runtime/helpers/esm/classPrivateMethodSet.js
- Alessi-Lab-uniprotparserjs-3a99b38/node_modules/@babel/runtime/helpers/esm/classStaticPrivateFieldDestructureSet.js
- Alessi-Lab-uniprotparserjs-3a99b38/node_modules/@babel/runtime/helpers/esm/classStaticPrivateFieldSpecGet.js
- Alessi-Lab-uniprotparserjs-3a99b38/node_modules/@babel/runtime/helpers/esm/classStaticPrivateFieldSpecSet.js
- Alessi-Lab-uniprotparserjs-3a99b38/node_modules/@babel/runtime/helpers/esm/classStaticPrivateMethodGet.js
- Alessi-Lab-uniprotparserjs-3a99b38/node_modules/@babel/runtime/helpers/esm/classStaticPrivateMethodSet.js
- Alessi-Lab-uniprotparserjs-3a99b38/node_modules/@babel/runtime/helpers/esm/construct.js
- Alessi-Lab-uniprotparserjs-3a99b38/node_modules/@babel/runtime/helpers/esm/createClass.js
- Alessi-Lab-uniprotparserjs-3a99b38/node_modules/@babel/runtime/helpers/esm/createForOfIteratorHelper.js
- Alessi-Lab-uniprotparserjs-3a99b38/node_modules/@babel/runtime/helpers/esm/createForOfIteratorHelperLoose.js
- Alessi-Lab-uniprotparserjs-3a99b38/node_modules/@babel/runtime/helpers/esm/createSuper.js
- Alessi-Lab-uniprotparserjs-3a99b38/node_modules/@babel/runtime/helpers/esm/decorate.js
- Alessi-Lab-uniprotparserjs-3a99b38/node_modules/@babel/runtime/helpers/esm/defaults.js
- Alessi-Lab-uniprotparserjs-3a99b38/node_modules/@babel/runtime/helpers/esm/defineAccessor.js
- Alessi-Lab-uniprotparserjs-3a99b38/node_modules/@babel/runtime/helpers/esm/defineEnumerableProperties.js
- Alessi-Lab-uniprotparserjs-3a99b38/node_modules/@babel/runtime/helpers/esm/defineProperty.js
- Alessi-Lab-uniprotparserjs-3a99b38/node_modules/@babel/runtime/helpers/esm/extends.js
- Alessi-Lab-uniprotparserjs-3a99b38/node_modules/@babel/runtime/helpers/esm/get.js
- Alessi-Lab-uniprotparserjs-3a99b38/node_modules/@babel/runtime/helpers/esm/getPrototypeOf.js
- Alessi-Lab-uniprotparserjs-3a99b38/node_modules/@babel/runtime/helpers/esm/identity.js
- Alessi-Lab-uniprotparserjs-3a99b38/node_modules/@babel/runtime/helpers/esm/inherits.js
- Alessi-Lab-uniprotparserjs-3a99b38/node_modules/@babel/runtime/helpers/esm/inheritsLoose.js
- Alessi-Lab-uniprotparserjs-3a99b38/node_modules/@babel/runtime/helpers/esm/initializerDefineProperty.js
- Alessi-Lab-uniprotparserjs-3a99b38/node_modules/@babel/runtime/helpers/esm/initializerWarningHelper.js
- Alessi-Lab-uniprotparserjs-3a99b38/node_modules/@babel/runtime/helpers/esm/instanceof.js
- Alessi-Lab-uniprotparserjs-3a99b38/node_modules/@babel/runtime/helpers/esm/interopRequireDefault.js
- Alessi-Lab-uniprotparserjs-3a99b38/node_modules/@babel/runtime/helpers/esm/interopRequireWildcard.js
- Alessi-Lab-uniprotparserjs-3a99b38/node_modules/@babel/runtime/helpers/esm/isNativeFunction.js
- Alessi-Lab-uniprotparserjs-3a99b38/node_modules/@babel/runtime/helpers/esm/isNativeReflectConstruct.js
- Alessi-Lab-uniprotparserjs-3a99b38/node_modules/@babel/runtime/helpers/esm/iterableToArray.js
- Alessi-Lab-uniprotparserjs-3a99b38/node_modules/@babel/runtime/helpers/esm/iterableToArrayLimit.js
- Alessi-Lab-uniprotparserjs-3a99b38/node_modules/@babel/runtime/helpers/esm/iterableToArrayLimitLoose.js
- Alessi-Lab-uniprotparserjs-3a99b38/node_modules/@babel/runtime/helpers/esm/jsx.js
- Alessi-Lab-uniprotparserjs-3a99b38/node_modules/@babel/runtime/helpers/esm/maybeArrayLike.js
- Alessi-Lab-uniprotparserjs-3a99b38/node_modules/@babel/runtime/helpers/esm/newArrowCheck.js
- Alessi-Lab-uniprotparserjs-3a99b38/node_modules/@babel/runtime/helpers/esm/nonIterableRest.js
- Alessi-Lab-uniprotparserjs-3a99b38/node_modules/@babel/runtime/helpers/esm/nonIterableSpread.js
- Alessi-Lab-uniprotparserjs-3a99b38/node_modules/@babel/runtime/helpers/esm/objectDestructuringEmpty.js
- Alessi-Lab-uniprotparserjs-3a99b38/node_modules/@babel/runtime/helpers/esm/objectSpread.js
- Alessi-Lab-uniprotparserjs-3a99b38/node_modules/@babel/runtime/helpers/esm/objectSpread2.js
- Alessi-Lab-uniprotparserjs-3a99b38/node_modules/@babel/runtime/helpers/esm/objectWithoutProperties.js
- Alessi-Lab-uniprotparserjs-3a99b38/node_modules/@babel/runtime/helpers/esm/objectWithoutPropertiesLoose.js
- Alessi-Lab-uniprotparserjs-3a99b38/node_modules/@babel/runtime/helpers/esm/package.json
- Alessi-Lab-uniprotparserjs-3a99b38/node_modules/@babel/runtime/helpers/esm/possibleConstructorReturn.js
- Alessi-Lab-uniprotparserjs-3a99b38/node_modules/@babel/runtime/helpers/esm/readOnlyError.js
- Alessi-Lab-uniprotparserjs-3a99b38/node_modules/@babel/runtime/helpers/esm/regeneratorRuntime.js
- Alessi-Lab-uniprotparserjs-3a99b38/node_modules/@babel/runtime/helpers/esm/set.js
- Alessi-Lab-uniprotparserjs-3a99b38/node_modules/@babel/runtime/helpers/esm/setPrototypeOf.js
- Alessi-Lab-uniprotparserjs-3a99b38/node_modules/@babel/runtime/helpers/esm/skipFirstGeneratorNext.js
- Alessi-Lab-uniprotparserjs-3a99b38/node_modules/@babel/runtime/helpers/esm/slicedToArray.js
- Alessi-Lab-uniprotparserjs-3a99b38/node_modules/@babel/runtime/helpers/esm/slicedToArrayLoose.js
- Alessi-Lab-uniprotparserjs-3a99b38/node_modules/@babel/runtime/helpers/esm/superPropBase.js
- Alessi-Lab-uniprotparserjs-3a99b38/node_modules/@babel/runtime/helpers/esm/taggedTemplateLiteral.js
- Alessi-Lab-uniprotparserjs-3a99b38/node_modules/@babel/runtime/helpers/esm/taggedTemplateLiteralLoose.js
- Alessi-Lab-uniprotparserjs-3a99b38/node_modules/@babel/runtime/helpers/esm/tdz.js
- Alessi-Lab-uniprotparserjs-3a99b38/node_modules/@babel/runtime/helpers/esm/temporalRef.js
- Alessi-Lab-uniprotparserjs-3a99b38/node_modules/@babel/runtime/helpers/esm/temporalUndefined.js
- Alessi-Lab-uniprotparserjs-3a99b38/node_modules/@babel/runtime/helpers/esm/toArray.js
- Alessi-Lab-uniprotparserjs-3a99b38/node_modules/@babel/runtime/helpers/esm/toConsumableArray.js
- Alessi-Lab-uniprotparserjs-3a99b38/node_modules/@babel/runtime/helpers/esm/toPrimitive.js
- Alessi-Lab-uniprotparserjs-3a99b38/node_modules/@babel/runtime/helpers/esm/toPropertyKey.js
- Alessi-Lab-uniprotparserjs-3a99b38/node_modules/@babel/runtime/helpers/esm/typeof.js
- Alessi-Lab-uniprotparserjs-3a99b38/node_modules/@babel/runtime/helpers/esm/unsupportedIterableToArray.js
- Alessi-Lab-uniprotparserjs-3a99b38/node_modules/@babel/runtime/helpers/esm/wrapAsyncGenerator.js
- Alessi-Lab-uniprotparserjs-3a99b38/node_modules/@babel/runtime/helpers/esm/wrapNativeSuper.js
- Alessi-Lab-uniprotparserjs-3a99b38/node_modules/@babel/runtime/helpers/esm/wrapRegExp.js
- Alessi-Lab-uniprotparserjs-3a99b38/node_modules/@babel/runtime/helpers/esm/writeOnlyError.js
- Alessi-Lab-uniprotparserjs-3a99b38/node_modules/@babel/runtime/helpers/extends.js
- Alessi-Lab-uniprotparserjs-3a99b38/node_modules/@babel/runtime/helpers/get.js
- Alessi-Lab-uniprotparserjs-3a99b38/node_modules/@babel/runtime/helpers/getPrototypeOf.js
- Alessi-Lab-uniprotparserjs-3a99b38/node_modules/@babel/runtime/helpers/identity.js
- Alessi-Lab-uniprotparserjs-3a99b38/node_modules/@babel/runtime/helpers/inherits.js
- Alessi-Lab-uniprotparserjs-3a99b38/node_modules/@babel/runtime/helpers/inheritsLoose.js
- Alessi-Lab-uniprotparserjs-3a99b38/node_modules/@babel/runtime/helpers/initializerDefineProperty.js
- Alessi-Lab-uniprotparserjs-3a99b38/node_modules/@babel/runtime/helpers/initializerWarningHelper.js
- Alessi-Lab-uniprotparserjs-3a99b38/node_modules/@babel/runtime/helpers/instanceof.js
- Alessi-Lab-uniprotparserjs-3a99b38/node_modules/@babel/runtime/helpers/interopRequireDefault.js
- Alessi-Lab-uniprotparserjs-3a99b38/node_modules/@babel/runtime/helpers/interopRequireWildcard.js
- Alessi-Lab-uniprotparserjs-3a99b38/node_modules/@babel/runtime/helpers/isNativeFunction.js
- Alessi-Lab-uniprotparserjs-3a99b38/node_modules/@babel/runtime/helpers/isNativeReflectConstruct.js
- Alessi-Lab-uniprotparserjs-3a99b38/node_modules/@babel/runtime/helpers/iterableToArray.js
[truncated: 2,075 more entries]
