# Supplementary material for: CURTAIN—A unique web-based tool for exploration and sharing of MS-based proteomics data
Source: Proc Natl Acad Sci U S A. 2024 Feb 7;121(7):e2312676121. doi: 10.1073/pnas.2312676121 (PMC10873628; doi:10.1073/pnas.2312676121)
Supplement: Supplementary file 14 — Code S06 (ZIP) [file pnas.2312676121.sd13.zip › Alessi-Lab-uniprotparserjs-3a99b38/README.md]

UniprotParserJS
---

UniprotParserJS is a JavaScript library for retrieving Uniprot data in tabulated text format from Uniprot Accession IDs.

## Installation

```bash
npm install uniprotparserjs
```

## Usage

```javascript
import {Parser} from 'uniprotparserjs';

const parser = new Parser();
const uniprotAcc = ["Q71U36", "P62805", "P68032"];

const parsing = async (ids) => {
    const results = []
    for await (const result of parser.parse(ids)) {
        results.push(result)
    }
    return results
}

// Parsing Uniprot Accession IDs and return an array of tabulated text table that can be easily read by a CSV parser.
parsing(uniprotAcc).then((results) => {
    console.log(results)
})
```
