# Supplementary material for: CURTAIN—A unique web-based tool for exploration and sharing of MS-based proteomics data
Source: Proc Natl Acad Sci U S A. 2024 Feb 7;121(7):e2312676121. doi: 10.1073/pnas.2312676121 (PMC10873628; doi:10.1073/pnas.2312676121)
Supplement: Supplementary file 14 — Code S06 (ZIP) [file pnas.2312676121.sd13.zip › Alessi-Lab-uniprotparserjs-3a99b38/build/classes/UniprotParser.d.ts]

export declare class Parser {
    pollingInterval: number;
    columns: string;
    includeIsoform: boolean;
    format: string;
    resultUrl: ResultLink[];
    constructor(pollingInterval?: number, columns?: string, format?: string, includeIsoform?: boolean);
    parse(ids: string[], segment?: number): AsyncGenerator<{
        data: string;
        total: number;
        segment: number;
    }, void, unknown>;
    getResult(): AsyncGenerator<{
        data: string;
        total: number;
        segment: number;
    }>;
    getResultStatus(): AsyncGenerator<{
        url: string;
        segment: number;
    }>;
}
declare class ResultLink {
    url: string;
    completed: boolean;
    pollInterval: number;
    segment: number;
    constructor(url: string, pollInterval?: number, segment?: number);
}
export declare class Accession {
    rawAcc: string;
    acc: string;
    isoform: string;
    constructor(rawAcc: string, parseAcc?: boolean);
    toString(): string;
}
export {};
