# Supplementary material for: CURTAIN—A unique web-based tool for exploration and sharing of MS-based proteomics data
Source: Proc Natl Acad Sci U S A. 2024 Feb 7;121(7):e2312676121. doi: 10.1073/pnas.2312676121 (PMC10873628; doi:10.1073/pnas.2312676121)
Supplement: Supplementary file 14 — Code S06 (ZIP) [file pnas.2312676121.sd13.zip › Alessi-Lab-uniprotparserjs-3a99b38/build/index.js]

"use strict";
Object.defineProperty(exports, "__esModule", { value: true });
exports.Parser = exports.Accession = void 0;
//export file that contains the Parser and Accession classes from the uniprotparserjs package
const UniprotParser_1 = require("./classes/UniprotParser");
Object.defineProperty(exports, "Accession", { enumerable: true, get: function () { return UniprotParser_1.Accession; } });
Object.defineProperty(exports, "Parser", { enumerable: true, get: function () { return UniprotParser_1.Parser; } });
