# Supplementary material for: CURTAIN—A unique web-based tool for exploration and sharing of MS-based proteomics data
Source: Proc Natl Acad Sci U S A. 2024 Feb 7;121(7):e2312676121. doi: 10.1073/pnas.2312676121 (PMC10873628; doi:10.1073/pnas.2312676121)
Supplement: Supplementary file 14 — Code S06 (ZIP) [file pnas.2312676121.sd13.zip › Alessi-Lab-uniprotparserjs-3a99b38/src/index.js]

"use strict";
Object.defineProperty(exports, "__esModule", { value: true });
const UniprotParser_1 = require("./classes/UniprotParser");
module.exports = {
    Parser: UniprotParser_1.Parser, Accession: UniprotParser_1.Accession
};
