# Supplementary material for: CURTAIN—A unique web-based tool for exploration and sharing of MS-based proteomics data
Source: Proc Natl Acad Sci U S A. 2024 Feb 7;121(7):e2312676121. doi: 10.1073/pnas.2312676121 (PMC10873628; doi:10.1073/pnas.2312676121)
Supplement: Supplementary file 14 — Code S06 (ZIP) [file pnas.2312676121.sd13.zip › Alessi-Lab-uniprotparserjs-3a99b38/src/index.ts]

//export file that contains the Parser and Accession classes from the uniprotparserjs package
import {Accession, Parser} from "./classes/UniprotParser";

export {Accession, Parser};
