# Supplementary material for: CURTAIN—A unique web-based tool for exploration and sharing of MS-based proteomics data
Source: Proc Natl Acad Sci U S A. 2024 Feb 7;121(7):e2312676121. doi: 10.1073/pnas.2312676121 (PMC10873628; doi:10.1073/pnas.2312676121)
Supplement: Supplementary file 15 — Code S07 (ZIP) [file pnas.2312676121.sd14.zip]

Archive with 7 entries (6 files):
- Alessi-Lab-curtain-extra-6bb3fe6/
- Alessi-Lab-curtain-extra-6bb3fe6/.gitignore
- Alessi-Lab-curtain-extra-6bb3fe6/LICENSE
- Alessi-Lab-curtain-extra-6bb3fe6/custom.ptm.db.create.py
- Alessi-Lab-curtain-extra-6bb3fe6/ms.fragger.curtain.file.converter.py
- Alessi-Lab-curtain-extra-6bb3fe6/poetry.lock
- Alessi-Lab-curtain-extra-6bb3fe6/pyproject.toml
