# Supplementary material for: CURTAIN—A unique web-based tool for exploration and sharing of MS-based proteomics data
Source: Proc Natl Acad Sci U S A. 2024 Feb 7;121(7):e2312676121. doi: 10.1073/pnas.2312676121 (PMC10873628; doi:10.1073/pnas.2312676121)
Supplement: Supplementary file 15 — Code S07 (ZIP) [file pnas.2312676121.sd14.zip › Alessi-Lab-curtain-extra-6bb3fe6/poetry.lock]

# This file is automatically @generated by Poetry 1.5.0 and should not be changed by hand.

[[package]]
name = "aiohttp"
version = "3.8.4"
description = "Async http client/server framework (asyncio)"
optional = false
python-versions = ">=3.6"
files = [
    {file = "aiohttp-3.8.4-cp310-cp310-macosx_10_9_universal2.whl", hash = "sha256:5ce45967538fb747370308d3145aa68a074bdecb4f3a300869590f725ced69c1"},
    {file = "aiohttp-3.8.4-cp310-cp310-macosx_10_9_x86_64.whl", hash = "sha256:b744c33b6f14ca26b7544e8d8aadff6b765a80ad6164fb1a430bbadd593dfb1a"},
    {file = "aiohttp-3.8.4-cp310-cp310-macosx_11_0_arm64.whl", hash = "sha256:1a45865451439eb320784918617ba54b7a377e3501fb70402ab84d38c2cd891b"},
    {file = "aiohttp-3.8.4-cp310-cp310-manylinux_2_17_aarch64.manylinux2014_aarch64.whl", hash = "sha256:a86d42d7cba1cec432d47ab13b6637bee393a10f664c425ea7b305d1301ca1a3"},
    {file = "aiohttp-3.8.4-cp310-cp310-manylinux_2_17_ppc64le.manylinux2014_ppc64le.whl", hash = "sha256:ee3c36df21b5714d49fc4580247947aa64bcbe2939d1b77b4c8dcb8f6c9faecc"},
    {file = "aiohttp-3.8.4-cp310-cp310-manylinux_2_17_s390x.manylinux2014_s390x.whl", hash = "sha256:176a64b24c0935869d5bbc4c96e82f89f643bcdf08ec947701b9dbb3c956b7dd"},
    {file = "aiohttp-3.8.4-cp310-cp310-manylinux_2_17_x86_64.manylinux2014_x86_64.whl", hash = "sha256:c844fd628851c0bc309f3c801b3a3d58ce430b2ce5b359cd918a5a76d0b20cb5"},
    {file = "aiohttp-3.8.4-cp310-cp310-manylinux_2_5_i686.manylinux1_i686.manylinux_2_17_i686.manylinux2014_i686.whl", hash = "sha256:5393fb786a9e23e4799fec788e7e735de18052f83682ce2dfcabaf1c00c2c08e"},
    {file = "aiohttp-3.8.4-cp310-cp310-musllinux_1_1_aarch64.whl", hash = "sha256:e4b09863aae0dc965c3ef36500d891a3ff495a2ea9ae9171e4519963c12ceefd"},
    {file = "aiohttp-3.8.4-cp310-cp310-musllinux_1_1_i686.whl", hash = "sha256:adfbc22e87365a6e564c804c58fc44ff7727deea782d175c33602737b7feadb6"},
    {file = "aiohttp-3.8.4-cp310-cp310-musllinux_1_1_ppc64le.whl", hash = "sha256:147ae376f14b55f4f3c2b118b95be50a369b89b38a971e80a17c3fd623f280c9"},
    {file = "aiohttp-3.8.4-cp310-cp310-musllinux_1_1_s390x.whl", hash = "sha256:eafb3e874816ebe2a92f5e155f17260034c8c341dad1df25672fb710627c6949"},
    {file = "aiohttp-3.8.4-cp310-cp310-musllinux_1_1_x86_64.whl", hash = "sha256:c6cc15d58053c76eacac5fa9152d7d84b8d67b3fde92709195cb984cfb3475ea"},
    {file = "aiohttp-3.8.4-cp310-cp310-win32.whl", hash = "sha256:59f029a5f6e2d679296db7bee982bb3d20c088e52a2977e3175faf31d6fb75d1"},
    {file = "aiohttp-3.8.4-cp310-cp310-win_amd64.whl", hash = "sha256:fe7ba4a51f33ab275515f66b0a236bcde4fb5561498fe8f898d4e549b2e4509f"},
    {file = "aiohttp-3.8.4-cp311-cp311-macosx_10_9_universal2.whl", hash = "sha256:3d8ef1a630519a26d6760bc695842579cb09e373c5f227a21b67dc3eb16cfea4"},
    {file = "aiohttp-3.8.4-cp311-cp311-macosx_10_9_x86_64.whl", hash = "sha256:5b3f2e06a512e94722886c0827bee9807c86a9f698fac6b3aee841fab49bbfb4"},
    {file = "aiohttp-3.8.4-cp311-cp311-macosx_11_0_arm64.whl", hash = "sha256:3a80464982d41b1fbfe3154e440ba4904b71c1a53e9cd584098cd41efdb188ef"},
    {file = "aiohttp-3.8.4-cp311-cp311-manylinux_2_17_aarch64.manylinux2014_aarch64.whl", hash = "sha256:8b631e26df63e52f7cce0cce6507b7a7f1bc9b0c501fcde69742130b32e8782f"},
    {file = "aiohttp-3.8.4-cp311-cp311-manylinux_2_17_ppc64le.manylinux2014_ppc64le.whl", hash = "sha256:3f43255086fe25e36fd5ed8f2ee47477408a73ef00e804cb2b5cba4bf2ac7f5e"},
    {file = "aiohttp-3.8.4-cp311-cp311-manylinux_2_17_s390x.manylinux2014_s390x.whl", hash = "sha256:4d347a172f866cd1d93126d9b239fcbe682acb39b48ee0873c73c933dd23bd0f"},
    {file = "aiohttp-3.8.4-cp311-cp311-manylinux_2_17_x86_64.manylinux2014_x86_64.whl", hash = "sha256:a3fec6a4cb5551721cdd70473eb009d90935b4063acc5f40905d40ecfea23e05"},
    {file = "aiohttp-3.8.4-cp311-cp311-manylinux_2_5_i686.manylinux1_i686.manylinux_2_17_i686.manylinux2014_i686.whl", hash = "sha256:80a37fe8f7c1e6ce8f2d9c411676e4bc633a8462844e38f46156d07a7d401654"},
    {file = "aiohttp-3.8.4-cp311-cp311-musllinux_1_1_aarch64.whl", hash = "sha256:d1e6a862b76f34395a985b3cd39a0d949ca80a70b6ebdea37d3ab39ceea6698a"},
    {file = "aiohttp-3.8.4-cp311-cp311-musllinux_1_1_i686.whl", hash = "sha256:cd468460eefef601ece4428d3cf4562459157c0f6523db89365202c31b6daebb"},
    {file = "aiohttp-3.8.4-cp311-cp311-musllinux_1_1_ppc64le.whl", hash = "sha256:618c901dd3aad4ace71dfa0f5e82e88b46ef57e3239fc7027773cb6d4ed53531"},
    {file = "aiohttp-3.8.4-cp311-cp311-musllinux_1_1_s390x.whl", hash = "sha256:652b1bff4f15f6287550b4670546a2947f2a4575b6c6dff7760eafb22eacbf0b"},
    {file = "aiohttp-3.8.4-cp311-cp311-musllinux_1_1_x86_64.whl", hash = "sha256:80575ba9377c5171407a06d0196b2310b679dc752d02a1fcaa2bc20b235dbf24"},
    {file = "aiohttp-3.8.4-cp311-cp311-win32.whl", hash = "sha256:bbcf1a76cf6f6dacf2c7f4d2ebd411438c275faa1dc0c68e46eb84eebd05dd7d"},
    {file = "aiohttp-3.8.4-cp311-cp311-win_amd64.whl", hash = "sha256:6e74dd54f7239fcffe07913ff8b964e28b712f09846e20de78676ce2a3dc0bfc"},
    {file = "aiohttp-3.8.4-cp36-cp36m-macosx_10_9_x86_64.whl", hash = "sha256:880e15bb6dad90549b43f796b391cfffd7af373f4646784795e20d92606b7a51"},
    {file = "aiohttp-3.8.4-cp36-cp36m-manylinux_2_17_aarch64.manylinux2014_aarch64.whl", hash = "sha256:bb96fa6b56bb536c42d6a4a87dfca570ff8e52de2d63cabebfd6fb67049c34b6"},
    {file = "aiohttp-3.8.4-cp36-cp36m-manylinux_2_17_ppc64le.manylinux2014_ppc64le.whl", hash = "sha256:4a6cadebe132e90cefa77e45f2d2f1a4b2ce5c6b1bfc1656c1ddafcfe4ba8131"},
    {file = "aiohttp-3.8.4-cp36-cp36m-manylinux_2_17_s390x.manylinux2014_s390x.whl", hash = "sha256:f352b62b45dff37b55ddd7b9c0c8672c4dd2eb9c0f9c11d395075a84e2c40f75"},
    {file = "aiohttp-3.8.4-cp36-cp36m-manylinux_2_17_x86_64.manylinux2014_x86_64.whl", hash = "sha256:7ab43061a0c81198d88f39aaf90dae9a7744620978f7ef3e3708339b8ed2ef01"},
    {file = "aiohttp-3.8.4-cp36-cp36m-manylinux_2_5_i686.manylinux1_i686.manylinux_2_17_i686.manylinux2014_i686.whl", hash = "sha256:c9cb1565a7ad52e096a6988e2ee0397f72fe056dadf75d17fa6b5aebaea05622"},
    {file = "aiohttp-3.8.4-cp36-cp36m-musllinux_1_1_aarch64.whl", hash = "sha256:1b3ea7edd2d24538959c1c1abf97c744d879d4e541d38305f9bd7d9b10c9ec41"},
    {file = "aiohttp-3.8.4-cp36-cp36m-musllinux_1_1_i686.whl", hash = "sha256:7c7837fe8037e96b6dd5cfcf47263c1620a9d332a87ec06a6ca4564e56bd0f36"},
    {file = "aiohttp-3.8.4-cp36-cp36m-musllinux_1_1_ppc64le.whl", hash = "sha256:3b90467ebc3d9fa5b0f9b6489dfb2c304a1db7b9946fa92aa76a831b9d587e99"},
    {file = "aiohttp-3.8.4-cp36-cp36m-musllinux_1_1_s390x.whl", hash = "sha256:cab9401de3ea52b4b4c6971db5fb5c999bd4260898af972bf23de1c6b5dd9d71"},
    {file = "aiohttp-3.8.4-cp36-cp36m-musllinux_1_1_x86_64.whl", hash = "sha256:d1f9282c5f2b5e241034a009779e7b2a1aa045f667ff521e7948ea9b56e0c5ff"},
    {file = "aiohttp-3.8.4-cp36-cp36m-win32.whl", hash = "sha256:5e14f25765a578a0a634d5f0cd1e2c3f53964553a00347998dfdf96b8137f777"},
    {file = "aiohttp-3.8.4-cp36-cp36m-win_amd64.whl", hash = "sha256:4c745b109057e7e5f1848c689ee4fb3a016c8d4d92da52b312f8a509f83aa05e"},
    {file = "aiohttp-3.8.4-cp37-cp37m-macosx_10_9_x86_64.whl", hash = "sha256:aede4df4eeb926c8fa70de46c340a1bc2c6079e1c40ccf7b0eae1313ffd33519"},
    {file = "aiohttp-3.8.4-cp37-cp37m-manylinux_2_17_aarch64.manylinux2014_aarch64.whl", hash = "sha256:4ddaae3f3d32fc2cb4c53fab020b69a05c8ab1f02e0e59665c6f7a0d3a5be54f"},
    {file = "aiohttp-3.8.4-cp37-cp37m-manylinux_2_17_ppc64le.manylinux2014_ppc64le.whl", hash = "sha256:c4eb3b82ca349cf6fadcdc7abcc8b3a50ab74a62e9113ab7a8ebc268aad35bb9"},
    {file = "aiohttp-3.8.4-cp37-cp37m-manylinux_2_17_s390x.manylinux2014_s390x.whl", hash = "sha256:9bcb89336efa095ea21b30f9e686763f2be4478f1b0a616969551982c4ee4c3b"},
    {file = "aiohttp-3.8.4-cp37-cp37m-manylinux_2_17_x86_64.manylinux2014_x86_64.whl", hash = "sha256:6c08e8ed6fa3d477e501ec9db169bfac8140e830aa372d77e4a43084d8dd91ab"},
    {file = "aiohttp-3.8.4-cp37-cp37m-manylinux_2_5_i686.manylinux1_i686.manylinux_2_17_i686.manylinux2014_i686.whl", hash = "sha256:c6cd05ea06daca6ad6a4ca3ba7fe7dc5b5de063ff4daec6170ec0f9979f6c332"},
    {file = "aiohttp-3.8.4-cp37-cp37m-musllinux_1_1_aarch64.whl", hash = "sha256:b7a00a9ed8d6e725b55ef98b1b35c88013245f35f68b1b12c5cd4100dddac333"},
    {file = "aiohttp-3.8.4-cp37-cp37m-musllinux_1_1_i686.whl", hash = "sha256:de04b491d0e5007ee1b63a309956eaed959a49f5bb4e84b26c8f5d49de140fa9"},
    {file = "aiohttp-3.8.4-cp37-cp37m-musllinux_1_1_ppc64le.whl", hash = "sha256:40653609b3bf50611356e6b6554e3a331f6879fa7116f3959b20e3528783e699"},
    {file = "aiohttp-3.8.4-cp37-cp37m-musllinux_1_1_s390x.whl", hash = "sha256:dbf3a08a06b3f433013c143ebd72c15cac33d2914b8ea4bea7ac2c23578815d6"},
    {file = "aiohttp-3.8.4-cp37-cp37m-musllinux_1_1_x86_64.whl", hash = "sha256:854f422ac44af92bfe172d8e73229c270dc09b96535e8a548f99c84f82dde241"},
    {file = "aiohttp-3.8.4-cp37-cp37m-win32.whl", hash = "sha256:aeb29c84bb53a84b1a81c6c09d24cf33bb8432cc5c39979021cc0f98c1292a1a"},
    {file = "aiohttp-3.8.4-cp37-cp37m-win_amd64.whl", hash = "sha256:db3fc6120bce9f446d13b1b834ea5b15341ca9ff3f335e4a951a6ead31105480"},
    {file = "aiohttp-3.8.4-cp38-cp38-macosx_10_9_universal2.whl", hash = "sha256:fabb87dd8850ef0f7fe2b366d44b77d7e6fa2ea87861ab3844da99291e81e60f"},
    {file = "aiohttp-3.8.4-cp38-cp38-macosx_10_9_x86_64.whl", hash = "sha256:91f6d540163f90bbaef9387e65f18f73ffd7c79f5225ac3d3f61df7b0d01ad15"},
    {file = "aiohttp-3.8.4-cp38-cp38-macosx_11_0_arm64.whl", hash = "sha256:d265f09a75a79a788237d7f9054f929ced2e69eb0bb79de3798c468d8a90f945"},
    {file = "aiohttp-3.8.4-cp38-cp38-manylinux_2_17_aarch64.manylinux2014_aarch64.whl", hash = "sha256:3d89efa095ca7d442a6d0cbc755f9e08190ba40069b235c9886a8763b03785da"},
    {file = "aiohttp-3.8.4-cp38-cp38-manylinux_2_17_ppc64le.manylinux2014_ppc64le.whl", hash = "sha256:4dac314662f4e2aa5009977b652d9b8db7121b46c38f2073bfeed9f4049732cd"},
    {file = "aiohttp-3.8.4-cp38-cp38-manylinux_2_17_s390x.manylinux2014_s390x.whl", hash = "sha256:fe11310ae1e4cd560035598c3f29d86cef39a83d244c7466f95c27ae04850f10"},
    {file = "aiohttp-3.8.4-cp38-cp38-manylinux_2_17_x86_64.manylinux2014_x86_64.whl", hash = "sha256:6ddb2a2026c3f6a68c3998a6c47ab6795e4127315d2e35a09997da21865757f8"},
    {file = "aiohttp-3.8.4-cp38-cp38-manylinux_2_5_i686.manylinux1_i686.manylinux_2_17_i686.manylinux2014_i686.whl", hash = "sha256:e75b89ac3bd27d2d043b234aa7b734c38ba1b0e43f07787130a0ecac1e12228a"},
    {file = "aiohttp-3.8.4-cp38-cp38-musllinux_1_1_aarch64.whl", hash = "sha256:6e601588f2b502c93c30cd5a45bfc665faaf37bbe835b7cfd461753068232074"},
    {file = "aiohttp-3.8.4-cp38-cp38-musllinux_1_1_i686.whl", hash = "sha256:a5d794d1ae64e7753e405ba58e08fcfa73e3fad93ef9b7e31112ef3c9a0efb52"},
    {file = "aiohttp-3.8.4-cp38-cp38-musllinux_1_1_ppc64le.whl", hash = "sha256:a1f4689c9a1462f3df0a1f7e797791cd6b124ddbee2b570d34e7f38ade0e2c71"},
    {file = "aiohttp-3.8.4-cp38-cp38-musllinux_1_1_s390x.whl", hash = "sha256:3032dcb1c35bc330134a5b8a5d4f68c1a87252dfc6e1262c65a7e30e62298275"},
    {file = "aiohttp-3.8.4-cp38-cp38-musllinux_1_1_x86_64.whl", hash = "sha256:8189c56eb0ddbb95bfadb8f60ea1b22fcfa659396ea36f6adcc521213cd7b44d"},
    {file = "aiohttp-3.8.4-cp38-cp38-win32.whl", hash = "sha256:33587f26dcee66efb2fff3c177547bd0449ab7edf1b73a7f5dea1e38609a0c54"},
    {file = "aiohttp-3.8.4-cp38-cp38-win_amd64.whl", hash = "sha256:e595432ac259af2d4630008bf638873d69346372d38255774c0e286951e8b79f"},
    {file = "aiohttp-3.8.4-cp39-cp39-macosx_10_9_universal2.whl", hash = "sha256:5a7bdf9e57126dc345b683c3632e8ba317c31d2a41acd5800c10640387d193ed"},
    {file = "aiohttp-3.8.4-cp39-cp39-macosx_10_9_x86_64.whl", hash = "sha256:22f6eab15b6db242499a16de87939a342f5a950ad0abaf1532038e2ce7d31567"},
    {file = "aiohttp-3.8.4-cp39-cp39-macosx_11_0_arm64.whl", hash = "sha256:7235604476a76ef249bd64cb8274ed24ccf6995c4a8b51a237005ee7a57e8643"},
    {file = "aiohttp-3.8.4-cp39-cp39-manylinux_2_17_aarch64.manylinux2014_aarch64.whl", hash = "sha256:ea9eb976ffdd79d0e893869cfe179a8f60f152d42cb64622fca418cd9b18dc2a"},
    {file = "aiohttp-3.8.4-cp39-cp39-manylinux_2_17_ppc64le.manylinux2014_ppc64le.whl", hash = "sha256:92c0cea74a2a81c4c76b62ea1cac163ecb20fb3ba3a75c909b9fa71b4ad493cf"},
    {file = "aiohttp-3.8.4-cp39-cp39-manylinux_2_17_s390x.manylinux2014_s390x.whl", hash = "sha256:493f5bc2f8307286b7799c6d899d388bbaa7dfa6c4caf4f97ef7521b9cb13719"},
    {file = "aiohttp-3.8.4-cp39-cp39-manylinux_2_17_x86_64.manylinux2014_x86_64.whl", hash = "sha256:0a63f03189a6fa7c900226e3ef5ba4d3bd047e18f445e69adbd65af433add5a2"},
    {file = "aiohttp-3.8.4-cp39-cp39-manylinux_2_5_i686.manylinux1_i686.manylinux_2_17_i686.manylinux2014_i686.whl", hash = "sha256:10c8cefcff98fd9168cdd86c4da8b84baaa90bf2da2269c6161984e6737bf23e"},
    {file = "aiohttp-3.8.4-cp39-cp39-musllinux_1_1_aarch64.whl", hash = "sha256:bca5f24726e2919de94f047739d0a4fc01372801a3672708260546aa2601bf57"},
    {file = "aiohttp-3.8.4-cp39-cp39-musllinux_1_1_i686.whl", hash = "sha256:03baa76b730e4e15a45f81dfe29a8d910314143414e528737f8589ec60cf7391"},
    {file = "aiohttp-3.8.4-cp39-cp39-musllinux_1_1_ppc64le.whl", hash = "sha256:8c29c77cc57e40f84acef9bfb904373a4e89a4e8b74e71aa8075c021ec9078c2"},
    {file = "aiohttp-3.8.4-cp39-cp39-musllinux_1_1_s390x.whl", hash = "sha256:03543dcf98a6619254b409be2d22b51f21ec66272be4ebda7b04e6412e4b2e14"},
    {file = "aiohttp-3.8.4-cp39-cp39-musllinux_1_1_x86_64.whl", hash = "sha256:17b79c2963db82086229012cff93ea55196ed31f6493bb1ccd2c62f1724324e4"},
    {file = "aiohttp-3.8.4-cp39-cp39-win32.whl", hash = "sha256:34ce9f93a4a68d1272d26030655dd1b58ff727b3ed2a33d80ec433561b03d67a"},
    {file = "aiohttp-3.8.4-cp39-cp39-win_amd64.whl", hash = "sha256:41a86a69bb63bb2fc3dc9ad5ea9f10f1c9c8e282b471931be0268ddd09430b04"},
    {file = "aiohttp-3.8.4.tar.gz", hash = "sha256:bf2e1a9162c1e441bf805a1fd166e249d574ca04e03b34f97e2928769e91ab5c"},
]

[package.dependencies]
aiosignal = ">=1.1.2"
async-timeout = ">=4.0.0a3,<5.0"
attrs = ">=17.3.0"
charset-normalizer = ">=2.0,<4.0"
frozenlist = ">=1.1.1"
multidict = ">=4.5,<7.0"
yarl = ">=1.0,<2.0"

[package.extras]
speedups = ["Brotli", "aiodns", "cchardet"]

[[package]]
name = "aiosignal"
version = "1.3.1"
description = "aiosignal: a list of registered asynchronous callbacks"
optional = false
python-versions = ">=3.7"
files = [
    {file = "aiosignal-1.3.1-py3-none-any.whl", hash = "sha256:f8376fb07dd1e86a584e4fcdec80b36b7f81aac666ebc724e2c090300dd83b17"},
    {file = "aiosignal-1.3.1.tar.gz", hash = "sha256:54cd96e15e1649b75d6c87526a6ff0b6c1b0dd3459f43d9ca11d48c339b68cfc"},
]

[package.dependencies]
frozenlist = ">=1.1.0"

[[package]]
name = "async-timeout"
version = "4.0.2"
description = "Timeout context manager for asyncio programs"
optional = false
python-versions = ">=3.6"
files = [
    {file = "async-timeout-4.0.2.tar.gz", hash = "sha256:2163e1640ddb52b7a8c80d0a67a08587e5d245cc9c553a74a847056bc2976b15"},
    {file = "async_timeout-4.0.2-py3-none-any.whl", hash = "sha256:8ca1e4fcf50d07413d66d1a5e416e42cfdf5851c981d679a09851a6853383b3c"},
]

[[package]]
name = "attrs"
version = "23.1.0"
description = "Classes Without Boilerplate"
optional = false
python-versions = ">=3.7"
files = [
    {file = "attrs-23.1.0-py3-none-any.whl", hash = "sha256:1f28b4522cdc2fb4256ac1a020c78acf9cba2c6b461ccd2c126f3aa8e8335d04"},
    {file = "attrs-23.1.0.tar.gz", hash = "sha256:6279836d581513a26f1bf235f9acd333bc9115683f14f7e8fae46c98fc50e015"},
]

[package.extras]
cov = ["attrs[tests]", "coverage[toml] (>=5.3)"]
dev = ["attrs[docs,tests]", "pre-commit"]
docs = ["furo", "myst-parser", "sphinx", "sphinx-notfound-page", "sphinxcontrib-towncrier", "towncrier", "zope-interface"]
tests = ["attrs[tests-no-zope]", "zope-interface"]
tests-no-zope = ["cloudpickle", "hypothesis", "mypy (>=1.1.1)", "pympler", "pytest (>=4.3.0)", "pytest-mypy-plugins", "pytest-xdist[psutil]"]

[[package]]
name = "certifi"
version = "2023.5.7"
description = "Python package for providing Mozilla's CA Bundle."
optional = false
python-versions = ">=3.6"
files = [
    {file = "certifi-2023.5.7-py3-none-any.whl", hash = "sha256:c6c2e98f5c7869efca1f8916fed228dd91539f9f1b444c314c06eef02980c716"},
    {file = "certifi-2023.5.7.tar.gz", hash = "sha256:0f0d56dc5a6ad56fd4ba36484d6cc34451e1c6548c61daad8c320169f91eddc7"},
]

[[package]]
name = "charset-normalizer"
version = "3.1.0"
description = "The Real First Universal Charset Detector. Open, modern and actively maintained alternative to Chardet."
optional = false
python-versions = ">=3.7.0"
files = [
    {file = "charset-normalizer-3.1.0.tar.gz", hash = "sha256:34e0a2f9c370eb95597aae63bf85eb5e96826d81e3dcf88b8886012906f509b5"},
    {file = "charset_normalizer-3.1.0-cp310-cp310-macosx_10_9_universal2.whl", hash = "sha256:e0ac8959c929593fee38da1c2b64ee9778733cdf03c482c9ff1d508b6b593b2b"},
    {file = "charset_normalizer-3.1.0-cp310-cp310-macosx_10_9_x86_64.whl", hash = "sha256:d7fc3fca01da18fbabe4625d64bb612b533533ed10045a2ac3dd194bfa656b60"},
    {file = "charset_normalizer-3.1.0-cp310-cp310-macosx_11_0_arm64.whl", hash = "sha256:04eefcee095f58eaabe6dc3cc2262f3bcd776d2c67005880894f447b3f2cb9c1"},
    {file = "charset_normalizer-3.1.0-cp310-cp310-manylinux_2_17_aarch64.manylinux2014_aarch64.whl", hash = "sha256:20064ead0717cf9a73a6d1e779b23d149b53daf971169289ed2ed43a71e8d3b0"},
    {file = "charset_normalizer-3.1.0-cp310-cp310-manylinux_2_17_ppc64le.manylinux2014_ppc64le.whl", hash = "sha256:1435ae15108b1cb6fffbcea2af3d468683b7afed0169ad718451f8db5d1aff6f"},
    {file = "charset_normalizer-3.1.0-cp310-cp310-manylinux_2_17_s390x.manylinux2014_s390x.whl", hash = "sha256:c84132a54c750fda57729d1e2599bb598f5fa0344085dbde5003ba429a4798c0"},
    {file = "charset_normalizer-3.1.0-cp310-cp310-manylinux_2_17_x86_64.manylinux2014_x86_64.whl", hash = "sha256:75f2568b4189dda1c567339b48cba4ac7384accb9c2a7ed655cd86b04055c795"},
    {file = "charset_normalizer-3.1.0-cp310-cp310-manylinux_2_5_i686.manylinux1_i686.manylinux_2_17_i686.manylinux2014_i686.whl", hash = "sha256:11d3bcb7be35e7b1bba2c23beedac81ee893ac9871d0ba79effc7fc01167db6c"},
    {file = "charset_normalizer-3.1.0-cp310-cp310-musllinux_1_1_aarch64.whl", hash = "sha256:891cf9b48776b5c61c700b55a598621fdb7b1e301a550365571e9624f270c203"},
    {file = "charset_normalizer-3.1.0-cp310-cp310-musllinux_1_1_i686.whl", hash = "sha256:5f008525e02908b20e04707a4f704cd286d94718f48bb33edddc7d7b584dddc1"},
    {file = "charset_normalizer-3.1.0-cp310-cp310-musllinux_1_1_ppc64le.whl", hash = "sha256:b06f0d3bf045158d2fb8837c5785fe9ff9b8c93358be64461a1089f5da983137"},
    {file = "charset_normalizer-3.1.0-cp310-cp310-musllinux_1_1_s390x.whl", hash = "sha256:49919f8400b5e49e961f320c735388ee686a62327e773fa5b3ce6721f7e785ce"},
    {file = "charset_normalizer-3.1.0-cp310-cp310-musllinux_1_1_x86_64.whl", hash = "sha256:22908891a380d50738e1f978667536f6c6b526a2064156203d418f4856d6e86a"},
    {file = "charset_normalizer-3.1.0-cp310-cp310-win32.whl", hash = "sha256:12d1a39aa6b8c6f6248bb54550efcc1c38ce0d8096a146638fd4738e42284448"},
    {file = "charset_normalizer-3.1.0-cp310-cp310-win_amd64.whl", hash = "sha256:65ed923f84a6844de5fd29726b888e58c62820e0769b76565480e1fdc3d062f8"},
    {file = "charset_normalizer-3.1.0-cp311-cp311-macosx_10_9_universal2.whl", hash = "sha256:9a3267620866c9d17b959a84dd0bd2d45719b817245e49371ead79ed4f710d19"},
    {file = "charset_normalizer-3.1.0-cp311-cp311-macosx_10_9_x86_64.whl", hash = "sha256:6734e606355834f13445b6adc38b53c0fd45f1a56a9ba06c2058f86893ae8017"},
    {file = "charset_normalizer-3.1.0-cp311-cp311-macosx_11_0_arm64.whl", hash = "sha256:f8303414c7b03f794347ad062c0516cee0e15f7a612abd0ce1e25caf6ceb47df"},
    {file = "charset_normalizer-3.1.0-cp311-cp311-manylinux_2_17_aarch64.manylinux2014_aarch64.whl", hash = "sha256:aaf53a6cebad0eae578f062c7d462155eada9c172bd8c4d250b8c1d8eb7f916a"},
    {file = "charset_normalizer-3.1.0-cp311-cp311-manylinux_2_17_ppc64le.manylinux2014_ppc64le.whl", hash = "sha256:3dc5b6a8ecfdc5748a7e429782598e4f17ef378e3e272eeb1340ea57c9109f41"},
    {file = "charset_normalizer-3.1.0-cp311-cp311-manylinux_2_17_s390x.manylinux2014_s390x.whl", hash = "sha256:e1b25e3ad6c909f398df8921780d6a3d120d8c09466720226fc621605b6f92b1"},
    {file = "charset_normalizer-3.1.0-cp311-cp311-manylinux_2_17_x86_64.manylinux2014_x86_64.whl", hash = "sha256:0ca564606d2caafb0abe6d1b5311c2649e8071eb241b2d64e75a0d0065107e62"},
    {file = "charset_normalizer-3.1.0-cp311-cp311-manylinux_2_5_i686.manylinux1_i686.manylinux_2_17_i686.manylinux2014_i686.whl", hash = "sha256:b82fab78e0b1329e183a65260581de4375f619167478dddab510c6c6fb04d9b6"},
    {file = "charset_normalizer-3.1.0-cp311-cp311-musllinux_1_1_aarch64.whl", hash = "sha256:bd7163182133c0c7701b25e604cf1611c0d87712e56e88e7ee5d72deab3e76b5"},
    {file = "charset_normalizer-3.1.0-cp311-cp311-musllinux_1_1_i686.whl", hash = "sha256:11d117e6c63e8f495412d37e7dc2e2fff09c34b2d09dbe2bee3c6229577818be"},
    {file = "charset_normalizer-3.1.0-cp311-cp311-musllinux_1_1_ppc64le.whl", hash = "sha256:cf6511efa4801b9b38dc5546d7547d5b5c6ef4b081c60b23e4d941d0eba9cbeb"},
    {file = "charset_normalizer-3.1.0-cp311-cp311-musllinux_1_1_s390x.whl", hash = "sha256:abc1185d79f47c0a7aaf7e2412a0eb2c03b724581139193d2d82b3ad8cbb00ac"},
    {file = "charset_normalizer-3.1.0-cp311-cp311-musllinux_1_1_x86_64.whl", hash = "sha256:cb7b2ab0188829593b9de646545175547a70d9a6e2b63bf2cd87a0a391599324"},
    {file = "charset_normalizer-3.1.0-cp311-cp311-win32.whl", hash = "sha256:c36bcbc0d5174a80d6cccf43a0ecaca44e81d25be4b7f90f0ed7bcfbb5a00909"},
    {file = "charset_normalizer-3.1.0-cp311-cp311-win_amd64.whl", hash = "sha256:cca4def576f47a09a943666b8f829606bcb17e2bc2d5911a46c8f8da45f56755"},
    {file = "charset_normalizer-3.1.0-cp37-cp37m-macosx_10_9_x86_64.whl", hash = "sha256:0c95f12b74681e9ae127728f7e5409cbbef9cd914d5896ef238cc779b8152373"},
    {file = "charset_normalizer-3.1.0-cp37-cp37m-manylinux_2_17_aarch64.manylinux2014_aarch64.whl", hash = "sha256:fca62a8301b605b954ad2e9c3666f9d97f63872aa4efcae5492baca2056b74ab"},
    {file = "charset_normalizer-3.1.0-cp37-cp37m-manylinux_2_17_ppc64le.manylinux2014_ppc64le.whl", hash = "sha256:ac0aa6cd53ab9a31d397f8303f92c42f534693528fafbdb997c82bae6e477ad9"},
    {file = "charset_normalizer-3.1.0-cp37-cp37m-manylinux_2_17_s390x.manylinux2014_s390x.whl", hash = "sha256:c3af8e0f07399d3176b179f2e2634c3ce9c1301379a6b8c9c9aeecd481da494f"},
    {file = "charset_normalizer-3.1.0-cp37-cp37m-manylinux_2_17_x86_64.manylinux2014_x86_64.whl", hash = "sha256:3a5fc78f9e3f501a1614a98f7c54d3969f3ad9bba8ba3d9b438c3bc5d047dd28"},
    {file = "charset_normalizer-3.1.0-cp37-cp37m-manylinux_2_5_i686.manylinux1_i686.manylinux_2_17_i686.manylinux2014_i686.whl", hash = "sha256:628c985afb2c7d27a4800bfb609e03985aaecb42f955049957814e0491d4006d"},
    {file = "charset_normalizer-3.1.0-cp37-cp37m-musllinux_1_1_aarch64.whl", hash = "sha256:74db0052d985cf37fa111828d0dd230776ac99c740e1a758ad99094be4f1803d"},
    {file = "charset_normalizer-3.1.0-cp37-cp37m-musllinux_1_1_i686.whl", hash = "sha256:1e8fcdd8f672a1c4fc8d0bd3a2b576b152d2a349782d1eb0f6b8e52e9954731d"},
    {file = "charset_normalizer-3.1.0-cp37-cp37m-musllinux_1_1_ppc64le.whl", hash = "sha256:04afa6387e2b282cf78ff3dbce20f0cc071c12dc8f685bd40960cc68644cfea6"},
    {file = "charset_normalizer-3.1.0-cp37-cp37m-musllinux_1_1_s390x.whl", hash = "sha256:dd5653e67b149503c68c4018bf07e42eeed6b4e956b24c00ccdf93ac79cdff84"},
    {file = "charset_normalizer-3.1.0-cp37-cp37m-musllinux_1_1_x86_64.whl", hash = "sha256:d2686f91611f9e17f4548dbf050e75b079bbc2a82be565832bc8ea9047b61c8c"},
    {file = "charset_normalizer-3.1.0-cp37-cp37m-win32.whl", hash = "sha256:4155b51ae05ed47199dc5b2a4e62abccb274cee6b01da5b895099b61b1982974"},
    {file = "charset_normalizer-3.1.0-cp37-cp37m-win_amd64.whl", hash = "sha256:322102cdf1ab682ecc7d9b1c5eed4ec59657a65e1c146a0da342b78f4112db23"},
    {file = "charset_normalizer-3.1.0-cp38-cp38-macosx_10_9_universal2.whl", hash = "sha256:e633940f28c1e913615fd624fcdd72fdba807bf53ea6925d6a588e84e1151531"},
    {file = "charset_normalizer-3.1.0-cp38-cp38-macosx_10_9_x86_64.whl", hash = "sha256:3a06f32c9634a8705f4ca9946d667609f52cf130d5548881401f1eb2c39b1e2c"},
    {file = "charset_normalizer-3.1.0-cp38-cp38-macosx_11_0_arm64.whl", hash = "sha256:7381c66e0561c5757ffe616af869b916c8b4e42b367ab29fedc98481d1e74e14"},
    {file = "charset_normalizer-3.1.0-cp38-cp38-manylinux_2_17_aarch64.manylinux2014_aarch64.whl", hash = "sha256:3573d376454d956553c356df45bb824262c397c6e26ce43e8203c4c540ee0acb"},
    {file = "charset_normalizer-3.1.0-cp38-cp38-manylinux_2_17_ppc64le.manylinux2014_ppc64le.whl", hash = "sha256:e89df2958e5159b811af9ff0f92614dabf4ff617c03a4c1c6ff53bf1c399e0e1"},
    {file = "charset_normalizer-3.1.0-cp38-cp38-manylinux_2_17_s390x.manylinux2014_s390x.whl", hash = "sha256:78cacd03e79d009d95635e7d6ff12c21eb89b894c354bd2b2ed0b4763373693b"},
    {file = "charset_normalizer-3.1.0-cp38-cp38-manylinux_2_17_x86_64.manylinux2014_x86_64.whl", hash = "sha256:de5695a6f1d8340b12a5d6d4484290ee74d61e467c39ff03b39e30df62cf83a0"},
    {file = "charset_normalizer-3.1.0-cp38-cp38-manylinux_2_5_i686.manylinux1_i686.manylinux_2_17_i686.manylinux2014_i686.whl", hash = "sha256:1c60b9c202d00052183c9be85e5eaf18a4ada0a47d188a83c8f5c5b23252f649"},
    {file = "charset_normalizer-3.1.0-cp38-cp38-musllinux_1_1_aarch64.whl", hash = "sha256:f645caaf0008bacf349875a974220f1f1da349c5dbe7c4ec93048cdc785a3326"},
    {file = "charset_normalizer-3.1.0-cp38-cp38-musllinux_1_1_i686.whl", hash = "sha256:ea9f9c6034ea2d93d9147818f17c2a0860d41b71c38b9ce4d55f21b6f9165a11"},
    {file = "charset_normalizer-3.1.0-cp38-cp38-musllinux_1_1_ppc64le.whl", hash = "sha256:80d1543d58bd3d6c271b66abf454d437a438dff01c3e62fdbcd68f2a11310d4b"},
    {file = "charset_normalizer-3.1.0-cp38-cp38-musllinux_1_1_s390x.whl", hash = "sha256:73dc03a6a7e30b7edc5b01b601e53e7fc924b04e1835e8e407c12c037e81adbd"},
    {file = "charset_normalizer-3.1.0-cp38-cp38-musllinux_1_1_x86_64.whl", hash = "sha256:6f5c2e7bc8a4bf7c426599765b1bd33217ec84023033672c1e9a8b35eaeaaaf8"},
    {file = "charset_normalizer-3.1.0-cp38-cp38-win32.whl", hash = "sha256:12a2b561af122e3d94cdb97fe6fb2bb2b82cef0cdca131646fdb940a1eda04f0"},
    {file = "charset_normalizer-3.1.0-cp38-cp38-win_amd64.whl", hash = "sha256:3160a0fd9754aab7d47f95a6b63ab355388d890163eb03b2d2b87ab0a30cfa59"},
    {file = "charset_normalizer-3.1.0-cp39-cp39-macosx_10_9_universal2.whl", hash = "sha256:38e812a197bf8e71a59fe55b757a84c1f946d0ac114acafaafaf21667a7e169e"},
    {file = "charset_normalizer-3.1.0-cp39-cp39-macosx_10_9_x86_64.whl", hash = "sha256:6baf0baf0d5d265fa7944feb9f7451cc316bfe30e8df1a61b1bb08577c554f31"},
    {file = "charset_normalizer-3.1.0-cp39-cp39-macosx_11_0_arm64.whl", hash = "sha256:8f25e17ab3039b05f762b0a55ae0b3632b2e073d9c8fc88e89aca31a6198e88f"},
    {file = "charset_normalizer-3.1.0-cp39-cp39-manylinux_2_17_aarch64.manylinux2014_aarch64.whl", hash = "sha256:3747443b6a904001473370d7810aa19c3a180ccd52a7157aacc264a5ac79265e"},
    {file = "charset_normalizer-3.1.0-cp39-cp39-manylinux_2_17_ppc64le.manylinux2014_ppc64le.whl", hash = "sha256:b116502087ce8a6b7a5f1814568ccbd0e9f6cfd99948aa59b0e241dc57cf739f"},
    {file = "charset_normalizer-3.1.0-cp39-cp39-manylinux_2_17_s390x.manylinux2014_s390x.whl", hash = "sha256:d16fd5252f883eb074ca55cb622bc0bee49b979ae4e8639fff6ca3ff44f9f854"},
    {file = "charset_normalizer-3.1.0-cp39-cp39-manylinux_2_17_x86_64.manylinux2014_x86_64.whl", hash = "sha256:21fa558996782fc226b529fdd2ed7866c2c6ec91cee82735c98a197fae39f706"},
    {file = "charset_normalizer-3.1.0-cp39-cp39-manylinux_2_5_i686.manylinux1_i686.manylinux_2_17_i686.manylinux2014_i686.whl", hash = "sha256:6f6c7a8a57e9405cad7485f4c9d3172ae486cfef1344b5ddd8e5239582d7355e"},
    {file = "charset_normalizer-3.1.0-cp39-cp39-musllinux_1_1_aarch64.whl", hash = "sha256:ac3775e3311661d4adace3697a52ac0bab17edd166087d493b52d4f4f553f9f0"},
    {file = "charset_normalizer-3.1.0-cp39-cp39-musllinux_1_1_i686.whl", hash = "sha256:10c93628d7497c81686e8e5e557aafa78f230cd9e77dd0c40032ef90c18f2230"},
    {file = "charset_normalizer-3.1.0-cp39-cp39-musllinux_1_1_ppc64le.whl", hash = "sha256:6f4f4668e1831850ebcc2fd0b1cd11721947b6dc7c00bf1c6bd3c929ae14f2c7"},
    {file = "charset_normalizer-3.1.0-cp39-cp39-musllinux_1_1_s390x.whl", hash = "sha256:0be65ccf618c1e7ac9b849c315cc2e8a8751d9cfdaa43027d4f6624bd587ab7e"},
    {file = "charset_normalizer-3.1.0-cp39-cp39-musllinux_1_1_x86_64.whl", hash = "sha256:53d0a3fa5f8af98a1e261de6a3943ca631c526635eb5817a87a59d9a57ebf48f"},
    {file = "charset_normalizer-3.1.0-cp39-cp39-win32.whl", hash = "sha256:a04f86f41a8916fe45ac5024ec477f41f886b3c435da2d4e3d2709b22ab02af1"},
    {file = "charset_normalizer-3.1.0-cp39-cp39-win_amd64.whl", hash = "sha256:830d2948a5ec37c386d3170c483063798d7879037492540f10a475e3fd6f244b"},
    {file = "charset_normalizer-3.1.0-py3-none-any.whl", hash = "sha256:3d9098b479e78c85080c98e1e35ff40b4a31d8953102bb0fd7d1b6f8a2111a3d"},
]

[[package]]
name = "click"
version = "8.1.3"
description = "Composable command line interface toolkit"
optional = false
python-versions = ">=3.7"
files = [
    {file = "click-8.1.3-py3-none-any.whl", hash = "sha256:bb4d8133cb15a609f44e8213d9b391b0809795062913b383c62be0ee95b1db48"},
    {file = "click-8.1.3.tar.gz", hash = "sha256:7682dc8afb30297001674575ea00d1814d808d6a36af415a82bd481d37ba7b8e"},
]

[package.dependencies]
colorama = {version = "*", markers = "platform_system == \"Windows\""}

[[package]]
name = "colorama"
version = "0.4.6"
description = "Cross-platform colored terminal text."
optional = false
python-versions = "!=3.0.*,!=3.1.*,!=3.2.*,!=3.3.*,!=3.4.*,!=3.5.*,!=3.6.*,>=2.7"
files = [
    {file = "colorama-0.4.6-py2.py3-none-any.whl", hash = "sha256:4f1d9991f5acc0ca119f9d443620b77f9d6b33703e51011c16baf57afb285fc6"},
    {file = "colorama-0.4.6.tar.gz", hash = "sha256:08695f5cb7ed6e0531a20572697297273c47b8cae5a63ffc6d6ed5c201be6e44"},
]

[[package]]
name = "frozenlist"
version = "1.3.3"
description = "A list-like structure which implements collections.abc.MutableSequence"
optional = false
python-versions = ">=3.7"
files = [
    {file = "frozenlist-1.3.3-cp310-cp310-macosx_10_9_universal2.whl", hash = "sha256:ff8bf625fe85e119553b5383ba0fb6aa3d0ec2ae980295aaefa552374926b3f4"},
    {file = "frozenlist-1.3.3-cp310-cp310-macosx_10_9_x86_64.whl", hash = "sha256:dfbac4c2dfcc082fcf8d942d1e49b6aa0766c19d3358bd86e2000bf0fa4a9cf0"},
    {file = "frozenlist-1.3.3-cp310-cp310-macosx_11_0_arm64.whl", hash = "sha256:b1c63e8d377d039ac769cd0926558bb7068a1f7abb0f003e3717ee003ad85530"},
    {file = "frozenlist-1.3.3-cp310-cp310-manylinux_2_17_aarch64.manylinux2014_aarch64.whl", hash = "sha256:7fdfc24dcfce5b48109867c13b4cb15e4660e7bd7661741a391f821f23dfdca7"},
    {file = "frozenlist-1.3.3-cp310-cp310-manylinux_2_17_ppc64le.manylinux2014_ppc64le.whl", hash = "sha256:2c926450857408e42f0bbc295e84395722ce74bae69a3b2aa2a65fe22cb14b99"},
    {file = "frozenlist-1.3.3-cp310-cp310-manylinux_2_17_s390x.manylinux2014_s390x.whl", hash = "sha256:1841e200fdafc3d51f974d9d377c079a0694a8f06de2e67b48150328d66d5483"},
    {file = "frozenlist-1.3.3-cp310-cp310-manylinux_2_5_i686.manylinux1_i686.manylinux_2_17_i686.manylinux2014_i686.whl", hash = "sha256:f470c92737afa7d4c3aacc001e335062d582053d4dbe73cda126f2d7031068dd"},
    {file = "frozenlist-1.3.3-cp310-cp310-manylinux_2_5_x86_64.manylinux1_x86_64.manylinux_2_17_x86_64.manylinux2014_x86_64.whl", hash = "sha256:783263a4eaad7c49983fe4b2e7b53fa9770c136c270d2d4bbb6d2192bf4d9caf"},
    {file = "frozenlist-1.3.3-cp310-cp310-musllinux_1_1_aarch64.whl", hash = "sha256:924620eef691990dfb56dc4709f280f40baee568c794b5c1885800c3ecc69816"},
    {file = "frozenlist-1.3.3-cp310-cp310-musllinux_1_1_i686.whl", hash = "sha256:ae4dc05c465a08a866b7a1baf360747078b362e6a6dbeb0c57f234db0ef88ae0"},
    {file = "frozenlist-1.3.3-cp310-cp310-musllinux_1_1_ppc64le.whl", hash = "sha256:bed331fe18f58d844d39ceb398b77d6ac0b010d571cba8267c2e7165806b00ce"},
    {file = "frozenlist-1.3.3-cp310-cp310-musllinux_1_1_s390x.whl", hash = "sha256:02c9ac843e3390826a265e331105efeab489ffaf4dd86384595ee8ce6d35ae7f"},
    {file = "frozenlist-1.3.3-cp310-cp310-musllinux_1_1_x86_64.whl", hash = "sha256:9545a33965d0d377b0bc823dcabf26980e77f1b6a7caa368a365a9497fb09420"},
    {file = "frozenlist-1.3.3-cp310-cp310-win32.whl", hash = "sha256:d5cd3ab21acbdb414bb6c31958d7b06b85eeb40f66463c264a9b343a4e238642"},
    {file = "frozenlist-1.3.3-cp310-cp310-win_amd64.whl", hash = "sha256:b756072364347cb6aa5b60f9bc18e94b2f79632de3b0190253ad770c5df17db1"},
    {file = "frozenlist-1.3.3-cp311-cp311-macosx_10_9_universal2.whl", hash = "sha256:b4395e2f8d83fbe0c627b2b696acce67868793d7d9750e90e39592b3626691b7"},
    {file = "frozenlist-1.3.3-cp311-cp311-macosx_10_9_x86_64.whl", hash = "sha256:14143ae966a6229350021384870458e4777d1eae4c28d1a7aa47f24d030e6678"},
    {file = "frozenlist-1.3.3-cp311-cp311-macosx_11_0_arm64.whl", hash = "sha256:5d8860749e813a6f65bad8285a0520607c9500caa23fea6ee407e63debcdbef6"},
    {file = "frozenlist-1.3.3-cp311-cp311-manylinux_2_17_aarch64.manylinux2014_aarch64.whl", hash = "sha256:23d16d9f477bb55b6154654e0e74557040575d9d19fe78a161bd33d7d76808e8"},
    {file = "frozenlist-1.3.3-cp311-cp311-manylinux_2_17_ppc64le.manylinux2014_ppc64le.whl", hash = "sha256:eb82dbba47a8318e75f679690190c10a5e1f447fbf9df41cbc4c3afd726d88cb"},
    {file = "frozenlist-1.3.3-cp311-cp311-manylinux_2_17_s390x.manylinux2014_s390x.whl", hash = "sha256:9309869032abb23d196cb4e4db574232abe8b8be1339026f489eeb34a4acfd91"},
    {file = "frozenlist-1.3.3-cp311-cp311-manylinux_2_5_i686.manylinux1_i686.manylinux_2_17_i686.manylinux2014_i686.whl", hash = "sha256:a97b4fe50b5890d36300820abd305694cb865ddb7885049587a5678215782a6b"},
    {file = "frozenlist-1.3.3-cp311-cp311-manylinux_2_5_x86_64.manylinux1_x86_64.manylinux_2_17_x86_64.manylinux2014_x86_64.whl", hash = "sha256:c188512b43542b1e91cadc3c6c915a82a5eb95929134faf7fd109f14f9892ce4"},
    {file = "frozenlist-1.3.3-cp311-cp311-musllinux_1_1_aarch64.whl", hash = "sha256:303e04d422e9b911a09ad499b0368dc551e8c3cd15293c99160c7f1f07b59a48"},
    {file = "frozenlist-1.3.3-cp311-cp311-musllinux_1_1_i686.whl", hash = "sha256:0771aed7f596c7d73444c847a1c16288937ef988dc04fb9f7be4b2aa91db609d"},
    {file = "frozenlist-1.3.3-cp311-cp311-musllinux_1_1_ppc64le.whl", hash = "sha256:66080ec69883597e4d026f2f71a231a1ee9887835902dbe6b6467d5a89216cf6"},
    {file = "frozenlist-1.3.3-cp311-cp311-musllinux_1_1_s390x.whl", hash = "sha256:41fe21dc74ad3a779c3d73a2786bdf622ea81234bdd4faf90b8b03cad0c2c0b4"},
    {file = "frozenlist-1.3.3-cp311-cp311-musllinux_1_1_x86_64.whl", hash = "sha256:f20380df709d91525e4bee04746ba612a4df0972c1b8f8e1e8af997e678c7b81"},
    {file = "frozenlist-1.3.3-cp311-cp311-win32.whl", hash = "sha256:f30f1928162e189091cf4d9da2eac617bfe78ef907a761614ff577ef4edfb3c8"},
    {file = "frozenlist-1.3.3-cp311-cp311-win_amd64.whl", hash = "sha256:a6394d7dadd3cfe3f4b3b186e54d5d8504d44f2d58dcc89d693698e8b7132b32"},
    {file = "frozenlist-1.3.3-cp37-cp37m-macosx_10_9_x86_64.whl", hash = "sha256:8df3de3a9ab8325f94f646609a66cbeeede263910c5c0de0101079ad541af332"},
    {file = "frozenlist-1.3.3-cp37-cp37m-manylinux_2_17_aarch64.manylinux2014_aarch64.whl", hash = "sha256:0693c609e9742c66ba4870bcee1ad5ff35462d5ffec18710b4ac89337ff16e27"},
    {file = "frozenlist-1.3.3-cp37-cp37m-manylinux_2_17_ppc64le.manylinux2014_ppc64le.whl", hash = "sha256:cd4210baef299717db0a600d7a3cac81d46ef0e007f88c9335db79f8979c0d3d"},
    {file = "frozenlist-1.3.3-cp37-cp37m-manylinux_2_17_s390x.manylinux2014_s390x.whl", hash = "sha256:394c9c242113bfb4b9aa36e2b80a05ffa163a30691c7b5a29eba82e937895d5e"},
    {file = "frozenlist-1.3.3-cp37-cp37m-manylinux_2_5_i686.manylinux1_i686.manylinux_2_17_i686.manylinux2014_i686.whl", hash = "sha256:6327eb8e419f7d9c38f333cde41b9ae348bec26d840927332f17e887a8dcb70d"},
    {file = "frozenlist-1.3.3-cp37-cp37m-manylinux_2_5_x86_64.manylinux1_x86_64.manylinux_2_17_x86_64.manylinux2014_x86_64.whl", hash = "sha256:2e24900aa13212e75e5b366cb9065e78bbf3893d4baab6052d1aca10d46d944c"},
    {file = "frozenlist-1.3.3-cp37-cp37m-musllinux_1_1_aarch64.whl", hash = "sha256:3843f84a6c465a36559161e6c59dce2f2ac10943040c2fd021cfb70d58c4ad56"},
    {file = "frozenlist-1.3.3-cp37-cp37m-musllinux_1_1_i686.whl", hash = "sha256:84610c1502b2461255b4c9b7d5e9c48052601a8957cd0aea6ec7a7a1e1fb9420"},
    {file = "frozenlist-1.3.3-cp37-cp37m-musllinux_1_1_ppc64le.whl", hash = "sha256:c21b9aa40e08e4f63a2f92ff3748e6b6c84d717d033c7b3438dd3123ee18f70e"},
    {file = "frozenlist-1.3.3-cp37-cp37m-musllinux_1_1_s390x.whl", hash = "sha256:efce6ae830831ab6a22b9b4091d411698145cb9b8fc869e1397ccf4b4b6455cb"},
    {file = "frozenlist-1.3.3-cp37-cp37m-musllinux_1_1_x86_64.whl", hash = "sha256:40de71985e9042ca00b7953c4f41eabc3dc514a2d1ff534027f091bc74416401"},
    {file = "frozenlist-1.3.3-cp37-cp37m-win32.whl", hash = "sha256:180c00c66bde6146a860cbb81b54ee0df350d2daf13ca85b275123bbf85de18a"},
    {file = "frozenlist-1.3.3-cp37-cp37m-win_amd64.whl", hash = "sha256:9bbbcedd75acdfecf2159663b87f1bb5cfc80e7cd99f7ddd9d66eb98b14a8411"},
    {file = "frozenlist-1.3.3-cp38-cp38-macosx_10_9_universal2.whl", hash = "sha256:034a5c08d36649591be1cbb10e09da9f531034acfe29275fc5454a3b101ce41a"},
    {file = "frozenlist-1.3.3-cp38-cp38-macosx_10_9_x86_64.whl", hash = "sha256:ba64dc2b3b7b158c6660d49cdb1d872d1d0bf4e42043ad8d5006099479a194e5"},
    {file = "frozenlist-1.3.3-cp38-cp38-macosx_11_0_arm64.whl", hash = "sha256:47df36a9fe24054b950bbc2db630d508cca3aa27ed0566c0baf661225e52c18e"},
    {file = "frozenlist-1.3.3-cp38-cp38-manylinux_2_17_aarch64.manylinux2014_aarch64.whl", hash = "sha256:008a054b75d77c995ea26629ab3a0c0d7281341f2fa7e1e85fa6153ae29ae99c"},
    {file = "frozenlist-1.3.3-cp38-cp38-manylinux_2_17_ppc64le.manylinux2014_ppc64le.whl", hash = "sha256:841ea19b43d438a80b4de62ac6ab21cfe6827bb8a9dc62b896acc88eaf9cecba"},
    {file = "frozenlist-1.3.3-cp38-cp38-manylinux_2_17_s390x.manylinux2014_s390x.whl", hash = "sha256:e235688f42b36be2b6b06fc37ac2126a73b75fb8d6bc66dd632aa35286238703"},
    {file = "frozenlist-1.3.3-cp38-cp38-manylinux_2_5_i686.manylinux1_i686.manylinux_2_17_i686.manylinux2014_i686.whl", hash = "sha256:ca713d4af15bae6e5d79b15c10c8522859a9a89d3b361a50b817c98c2fb402a2"},
    {file = "frozenlist-1.3.3-cp38-cp38-manylinux_2_5_x86_64.manylinux1_x86_64.manylinux_2_17_x86_64.manylinux2014_x86_64.whl", hash = "sha256:9ac5995f2b408017b0be26d4a1d7c61bce106ff3d9e3324374d66b5964325448"},
    {file = "frozenlist-1.3.3-cp38-cp38-musllinux_1_1_aarch64.whl", hash = "sha256:a4ae8135b11652b08a8baf07631d3ebfe65a4c87909dbef5fa0cdde440444ee4"},
    {file = "frozenlist-1.3.3-cp38-cp38-musllinux_1_1_i686.whl", hash = "sha256:4ea42116ceb6bb16dbb7d526e242cb6747b08b7710d9782aa3d6732bd8d27649"},
    {file = "frozenlist-1.3.3-cp38-cp38-musllinux_1_1_ppc64le.whl", hash = "sha256:810860bb4bdce7557bc0febb84bbd88198b9dbc2022d8eebe5b3590b2ad6c842"},
    {file = "frozenlist-1.3.3-cp38-cp38-musllinux_1_1_s390x.whl", hash = "sha256:ee78feb9d293c323b59a6f2dd441b63339a30edf35abcb51187d2fc26e696d13"},
    {file = "frozenlist-1.3.3-cp38-cp38-musllinux_1_1_x86_64.whl", hash = "sha256:0af2e7c87d35b38732e810befb9d797a99279cbb85374d42ea61c1e9d23094b3"},
    {file = "frozenlist-1.3.3-cp38-cp38-win32.whl", hash = "sha256:899c5e1928eec13fd6f6d8dc51be23f0d09c5281e40d9cf4273d188d9feeaf9b"},
    {file = "frozenlist-1.3.3-cp38-cp38-win_amd64.whl", hash = "sha256:7f44e24fa70f6fbc74aeec3e971f60a14dde85da364aa87f15d1be94ae75aeef"},
    {file = "frozenlist-1.3.3-cp39-cp39-macosx_10_9_universal2.whl", hash = "sha256:2b07ae0c1edaa0a36339ec6cce700f51b14a3fc6545fdd32930d2c83917332cf"},
    {file = "frozenlist-1.3.3-cp39-cp39-macosx_10_9_x86_64.whl", hash = "sha256:ebb86518203e12e96af765ee89034a1dbb0c3c65052d1b0c19bbbd6af8a145e1"},
    {file = "frozenlist-1.3.3-cp39-cp39-macosx_11_0_arm64.whl", hash = "sha256:5cf820485f1b4c91e0417ea0afd41ce5cf5965011b3c22c400f6d144296ccbc0"},
    {file = "frozenlist-1.3.3-cp39-cp39-manylinux_2_17_aarch64.manylinux2014_aarch64.whl", hash = "sha256:5c11e43016b9024240212d2a65043b70ed8dfd3b52678a1271972702d990ac6d"},
    {file = "frozenlist-1.3.3-cp39-cp39-manylinux_2_17_ppc64le.manylinux2014_ppc64le.whl", hash = "sha256:8fa3c6e3305aa1146b59a09b32b2e04074945ffcfb2f0931836d103a2c38f936"},
    {file = "frozenlist-1.3.3-cp39-cp39-manylinux_2_17_s390x.manylinux2014_s390x.whl", hash = "sha256:352bd4c8c72d508778cf05ab491f6ef36149f4d0cb3c56b1b4302852255d05d5"},
    {file = "frozenlist-1.3.3-cp39-cp39-manylinux_2_5_i686.manylinux1_i686.manylinux_2_17_i686.manylinux2014_i686.whl", hash = "sha256:65a5e4d3aa679610ac6e3569e865425b23b372277f89b5ef06cf2cdaf1ebf22b"},
    {file = "frozenlist-1.3.3-cp39-cp39-manylinux_2_5_x86_64.manylinux1_x86_64.manylinux_2_17_x86_64.manylinux2014_x86_64.whl", hash = "sha256:b1e2c1185858d7e10ff045c496bbf90ae752c28b365fef2c09cf0fa309291669"},
    {file = "frozenlist-1.3.3-cp39-cp39-musllinux_1_1_aarch64.whl", hash = "sha256:f163d2fd041c630fed01bc48d28c3ed4a3b003c00acd396900e11ee5316b56bb"},
    {file = "frozenlist-1.3.3-cp39-cp39-musllinux_1_1_i686.whl", hash = "sha256:05cdb16d09a0832eedf770cb7bd1fe57d8cf4eaf5aced29c4e41e3f20b30a784"},
    {file = "frozenlist-1.3.3-cp39-cp39-musllinux_1_1_ppc64le.whl", hash = "sha256:8bae29d60768bfa8fb92244b74502b18fae55a80eac13c88eb0b496d4268fd2d"},
    {file = "frozenlist-1.3.3-cp39-cp39-musllinux_1_1_s390x.whl", hash = "sha256:eedab4c310c0299961ac285591acd53dc6723a1ebd90a57207c71f6e0c2153ab"},
    {file = "frozenlist-1.3.3-cp39-cp39-musllinux_1_1_x86_64.whl", hash = "sha256:3bbdf44855ed8f0fbcd102ef05ec3012d6a4fd7c7562403f76ce6a52aeffb2b1"},
    {file = "frozenlist-1.3.3-cp39-cp39-win32.whl", hash = "sha256:efa568b885bca461f7c7b9e032655c0c143d305bf01c30caf6db2854a4532b38"},
    {file = "frozenlist-1.3.3-cp39-cp39-win_amd64.whl", hash = "sha256:cfe33efc9cb900a4c46f91a5ceba26d6df370ffddd9ca386eb1d4f0ad97b9ea9"},
    {file = "frozenlist-1.3.3.tar.gz", hash = "sha256:58bcc55721e8a90b88332d6cd441261ebb22342e238296bb330968952fbb3a6a"},
]

[[package]]
name = "idna"
version = "3.4"
description = "Internationalized Domain Names in Applications (IDNA)"
optional = false
python-versions = ">=3.5"
files = [
    {file = "idna-3.4-py3-none-any.whl", hash = "sha256:90b77e79eaa3eba6de819a0c442c0b4ceefc341a7a2ab77d7562bf49f425c5c2"},
    {file = "idna-3.4.tar.gz", hash = "sha256:814f528e8dead7d329833b91c5faa87d60bf71824cd12a7530b5526063d02cb4"},
]

[[package]]
name = "multidict"
version = "6.0.4"
description = "multidict implementation"
optional = false
python-versions = ">=3.7"
files = [
    {file = "multidict-6.0.4-cp310-cp310-macosx_10_9_universal2.whl", hash = "sha256:0b1a97283e0c85772d613878028fec909f003993e1007eafa715b24b377cb9b8"},
    {file = "multidict-6.0.4-cp310-cp310-macosx_10_9_x86_64.whl", hash = "sha256:eeb6dcc05e911516ae3d1f207d4b0520d07f54484c49dfc294d6e7d63b734171"},
    {file = "multidict-6.0.4-cp310-cp310-macosx_11_0_arm64.whl", hash = "sha256:d6d635d5209b82a3492508cf5b365f3446afb65ae7ebd755e70e18f287b0adf7"},
    {file = "multidict-6.0.4-cp310-cp310-manylinux_2_17_aarch64.manylinux2014_aarch64.whl", hash = "sha256:c048099e4c9e9d615545e2001d3d8a4380bd403e1a0578734e0d31703d1b0c0b"},
    {file = "multidict-6.0.4-cp310-cp310-manylinux_2_17_ppc64le.manylinux2014_ppc64le.whl", hash = "sha256:ea20853c6dbbb53ed34cb4d080382169b6f4554d394015f1bef35e881bf83547"},
    {file = "multidict-6.0.4-cp310-cp310-manylinux_2_17_s390x.manylinux2014_s390x.whl", hash = "sha256:16d232d4e5396c2efbbf4f6d4df89bfa905eb0d4dc5b3549d872ab898451f569"},
    {file = "multidict-6.0.4-cp310-cp310-manylinux_2_17_x86_64.manylinux2014_x86_64.whl", hash = "sha256:36c63aaa167f6c6b04ef2c85704e93af16c11d20de1d133e39de6a0e84582a93"},
    {file = "multidict-6.0.4-cp310-cp310-manylinux_2_5_i686.manylinux1_i686.manylinux_2_17_i686.manylinux2014_i686.whl", hash = "sha256:64bdf1086b6043bf519869678f5f2757f473dee970d7abf6da91ec00acb9cb98"},
    {file = "multidict-6.0.4-cp310-cp310-musllinux_1_1_aarch64.whl", hash = "sha256:43644e38f42e3af682690876cff722d301ac585c5b9e1eacc013b7a3f7b696a0"},
    {file = "multidict-6.0.4-cp310-cp310-musllinux_1_1_i686.whl", hash = "sha256:7582a1d1030e15422262de9f58711774e02fa80df0d1578995c76214f6954988"},
    {file = "multidict-6.0.4-cp310-cp310-musllinux_1_1_ppc64le.whl", hash = "sha256:ddff9c4e225a63a5afab9dd15590432c22e8057e1a9a13d28ed128ecf047bbdc"},
    {file = "multidict-6.0.4-cp310-cp310-musllinux_1_1_s390x.whl", hash = "sha256:ee2a1ece51b9b9e7752e742cfb661d2a29e7bcdba2d27e66e28a99f1890e4fa0"},
    {file = "multidict-6.0.4-cp310-cp310-musllinux_1_1_x86_64.whl", hash = "sha256:a2e4369eb3d47d2034032a26c7a80fcb21a2cb22e1173d761a162f11e562caa5"},
    {file = "multidict-6.0.4-cp310-cp310-win32.whl", hash = "sha256:574b7eae1ab267e5f8285f0fe881f17efe4b98c39a40858247720935b893bba8"},
    {file = "multidict-6.0.4-cp310-cp310-win_amd64.whl", hash = "sha256:4dcbb0906e38440fa3e325df2359ac6cb043df8e58c965bb45f4e406ecb162cc"},
    {file = "multidict-6.0.4-cp311-cp311-macosx_10_9_universal2.whl", hash = "sha256:0dfad7a5a1e39c53ed00d2dd0c2e36aed4650936dc18fd9a1826a5ae1cad6f03"},
    {file = "multidict-6.0.4-cp311-cp311-macosx_10_9_x86_64.whl", hash = "sha256:64da238a09d6039e3bd39bb3aee9c21a5e34f28bfa5aa22518581f910ff94af3"},
    {file = "multidict-6.0.4-cp311-cp311-macosx_11_0_arm64.whl", hash = "sha256:ff959bee35038c4624250473988b24f846cbeb2c6639de3602c073f10410ceba"},
    {file = "multidict-6.0.4-cp311-cp311-manylinux_2_17_aarch64.manylinux2014_aarch64.whl", hash = "sha256:01a3a55bd90018c9c080fbb0b9f4891db37d148a0a18722b42f94694f8b6d4c9"},
    {file = "multidict-6.0.4-cp311-cp311-manylinux_2_17_ppc64le.manylinux2014_ppc64le.whl", hash = "sha256:c5cb09abb18c1ea940fb99360ea0396f34d46566f157122c92dfa069d3e0e982"},
    {file = "multidict-6.0.4-cp311-cp311-manylinux_2_17_s390x.manylinux2014_s390x.whl", hash = "sha256:666daae833559deb2d609afa4490b85830ab0dfca811a98b70a205621a6109fe"},
    {file = "multidict-6.0.4-cp311-cp311-manylinux_2_17_x86_64.manylinux2014_x86_64.whl", hash = "sha256:11bdf3f5e1518b24530b8241529d2050014c884cf18b6fc69c0c2b30ca248710"},
    {file = "multidict-6.0.4-cp311-cp311-manylinux_2_5_i686.manylinux1_i686.manylinux_2_17_i686.manylinux2014_i686.whl", hash = "sha256:7d18748f2d30f94f498e852c67d61261c643b349b9d2a581131725595c45ec6c"},
    {file = "multidict-6.0.4-cp311-cp311-musllinux_1_1_aarch64.whl", hash = "sha256:458f37be2d9e4c95e2d8866a851663cbc76e865b78395090786f6cd9b3bbf4f4"},
    {file = "multidict-6.0.4-cp311-cp311-musllinux_1_1_i686.whl", hash = "sha256:b1a2eeedcead3a41694130495593a559a668f382eee0727352b9a41e1c45759a"},
    {file = "multidict-6.0.4-cp311-cp311-musllinux_1_1_ppc64le.whl", hash = "sha256:7d6ae9d593ef8641544d6263c7fa6408cc90370c8cb2bbb65f8d43e5b0351d9c"},
    {file = "multidict-6.0.4-cp311-cp311-musllinux_1_1_s390x.whl", hash = "sha256:5979b5632c3e3534e42ca6ff856bb24b2e3071b37861c2c727ce220d80eee9ed"},
    {file = "multidict-6.0.4-cp311-cp311-musllinux_1_1_x86_64.whl", hash = "sha256:dcfe792765fab89c365123c81046ad4103fcabbc4f56d1c1997e6715e8015461"},
    {file = "multidict-6.0.4-cp311-cp311-win32.whl", hash = "sha256:3601a3cece3819534b11d4efc1eb76047488fddd0c85a3948099d5da4d504636"},
    {file = "multidict-6.0.4-cp311-cp311-win_amd64.whl", hash = "sha256:81a4f0b34bd92df3da93315c6a59034df95866014ac08535fc819f043bfd51f0"},
    {file = "multidict-6.0.4-cp37-cp37m-macosx_10_9_x86_64.whl", hash = "sha256:67040058f37a2a51ed8ea8f6b0e6ee5bd78ca67f169ce6122f3e2ec80dfe9b78"},
    {file = "multidict-6.0.4-cp37-cp37m-manylinux_2_17_aarch64.manylinux2014_aarch64.whl", hash = "sha256:853888594621e6604c978ce2a0444a1e6e70c8d253ab65ba11657659dcc9100f"},
    {file = "multidict-6.0.4-cp37-cp37m-manylinux_2_17_ppc64le.manylinux2014_ppc64le.whl", hash = "sha256:39ff62e7d0f26c248b15e364517a72932a611a9b75f35b45be078d81bdb86603"},
    {file = "multidict-6.0.4-cp37-cp37m-manylinux_2_17_s390x.manylinux2014_s390x.whl", hash = "sha256:af048912e045a2dc732847d33821a9d84ba553f5c5f028adbd364dd4765092ac"},
    {file = "multidict-6.0.4-cp37-cp37m-manylinux_2_17_x86_64.manylinux2014_x86_64.whl", hash = "sha256:b1e8b901e607795ec06c9e42530788c45ac21ef3aaa11dbd0c69de543bfb79a9"},
    {file = "multidict-6.0.4-cp37-cp37m-manylinux_2_5_i686.manylinux1_i686.manylinux_2_17_i686.manylinux2014_i686.whl", hash = "sha256:62501642008a8b9871ddfccbf83e4222cf8ac0d5aeedf73da36153ef2ec222d2"},
    {file = "multidict-6.0.4-cp37-cp37m-musllinux_1_1_aarch64.whl", hash = "sha256:99b76c052e9f1bc0721f7541e5e8c05db3941eb9ebe7b8553c625ef88d6eefde"},
    {file = "multidict-6.0.4-cp37-cp37m-musllinux_1_1_i686.whl", hash = "sha256:509eac6cf09c794aa27bcacfd4d62c885cce62bef7b2c3e8b2e49d365b5003fe"},
    {file = "multidict-6.0.4-cp37-cp37m-musllinux_1_1_ppc64le.whl", hash = "sha256:21a12c4eb6ddc9952c415f24eef97e3e55ba3af61f67c7bc388dcdec1404a067"},
    {file = "multidict-6.0.4-cp37-cp37m-musllinux_1_1_s390x.whl", hash = "sha256:5cad9430ab3e2e4fa4a2ef4450f548768400a2ac635841bc2a56a2052cdbeb87"},
    {file = "multidict-6.0.4-cp37-cp37m-musllinux_1_1_x86_64.whl", hash = "sha256:ab55edc2e84460694295f401215f4a58597f8f7c9466faec545093045476327d"},
    {file = "multidict-6.0.4-cp37-cp37m-win32.whl", hash = "sha256:5a4dcf02b908c3b8b17a45fb0f15b695bf117a67b76b7ad18b73cf8e92608775"},
    {file = "multidict-6.0.4-cp37-cp37m-win_amd64.whl", hash = "sha256:6ed5f161328b7df384d71b07317f4d8656434e34591f20552c7bcef27b0ab88e"},
    {file = "multidict-6.0.4-cp38-cp38-macosx_10_9_universal2.whl", hash = "sha256:5fc1b16f586f049820c5c5b17bb4ee7583092fa0d1c4e28b5239181ff9532e0c"},
    {file = "multidict-6.0.4-cp38-cp38-macosx_10_9_x86_64.whl", hash = "sha256:1502e24330eb681bdaa3eb70d6358e818e8e8f908a22a1851dfd4e15bc2f8161"},
    {file = "multidict-6.0.4-cp38-cp38-macosx_11_0_arm64.whl", hash = "sha256:b692f419760c0e65d060959df05f2a531945af31fda0c8a3b3195d4efd06de11"},
    {file = "multidict-6.0.4-cp38-cp38-manylinux_2_17_aarch64.manylinux2014_aarch64.whl", hash = "sha256:45e1ecb0379bfaab5eef059f50115b54571acfbe422a14f668fc8c27ba410e7e"},
    {file = "multidict-6.0.4-cp38-cp38-manylinux_2_17_ppc64le.manylinux2014_ppc64le.whl", hash = "sha256:ddd3915998d93fbcd2566ddf9cf62cdb35c9e093075f862935573d265cf8f65d"},
    {file = "multidict-6.0.4-cp38-cp38-manylinux_2_17_s390x.manylinux2014_s390x.whl", hash = "sha256:59d43b61c59d82f2effb39a93c48b845efe23a3852d201ed2d24ba830d0b4cf2"},
    {file = "multidict-6.0.4-cp38-cp38-manylinux_2_17_x86_64.manylinux2014_x86_64.whl", hash = "sha256:cc8e1d0c705233c5dd0c5e6460fbad7827d5d36f310a0fadfd45cc3029762258"},
    {file = "multidict-6.0.4-cp38-cp38-manylinux_2_5_i686.manylinux1_i686.manylinux_2_17_i686.manylinux2014_i686.whl", hash = "sha256:d6aa0418fcc838522256761b3415822626f866758ee0bc6632c9486b179d0b52"},
    {file = "multidict-6.0.4-cp38-cp38-musllinux_1_1_aarch64.whl", hash = "sha256:6748717bb10339c4760c1e63da040f5f29f5ed6e59d76daee30305894069a660"},
    {file = "multidict-6.0.4-cp38-cp38-musllinux_1_1_i686.whl", hash = "sha256:4d1a3d7ef5e96b1c9e92f973e43aa5e5b96c659c9bc3124acbbd81b0b9c8a951"},
    {file = "multidict-6.0.4-cp38-cp38-musllinux_1_1_ppc64le.whl", hash = "sha256:4372381634485bec7e46718edc71528024fcdc6f835baefe517b34a33c731d60"},
    {file = "multidict-6.0.4-cp38-cp38-musllinux_1_1_s390x.whl", hash = "sha256:fc35cb4676846ef752816d5be2193a1e8367b4c1397b74a565a9d0389c433a1d"},
    {file = "multidict-6.0.4-cp38-cp38-musllinux_1_1_x86_64.whl", hash = "sha256:4b9d9e4e2b37daddb5c23ea33a3417901fa7c7b3dee2d855f63ee67a0b21e5b1"},
    {file = "multidict-6.0.4-cp38-cp38-win32.whl", hash = "sha256:e41b7e2b59679edfa309e8db64fdf22399eec4b0b24694e1b2104fb789207779"},
    {file = "multidict-6.0.4-cp38-cp38-win_amd64.whl", hash = "sha256:d6c254ba6e45d8e72739281ebc46ea5eb5f101234f3ce171f0e9f5cc86991480"},
    {file = "multidict-6.0.4-cp39-cp39-macosx_10_9_universal2.whl", hash = "sha256:16ab77bbeb596e14212e7bab8429f24c1579234a3a462105cda4a66904998664"},
    {file = "multidict-6.0.4-cp39-cp39-macosx_10_9_x86_64.whl", hash = "sha256:bc779e9e6f7fda81b3f9aa58e3a6091d49ad528b11ed19f6621408806204ad35"},
    {file = "multidict-6.0.4-cp39-cp39-macosx_11_0_arm64.whl", hash = "sha256:4ceef517eca3e03c1cceb22030a3e39cb399ac86bff4e426d4fc6ae49052cc60"},
    {file = "multidict-6.0.4-cp39-cp39-manylinux_2_17_aarch64.manylinux2014_aarch64.whl", hash = "sha256:281af09f488903fde97923c7744bb001a9b23b039a909460d0f14edc7bf59706"},
    {file = "multidict-6.0.4-cp39-cp39-manylinux_2_17_ppc64le.manylinux2014_ppc64le.whl", hash = "sha256:52f2dffc8acaba9a2f27174c41c9e57f60b907bb9f096b36b1a1f3be71c6284d"},
    {file = "multidict-6.0.4-cp39-cp39-manylinux_2_17_s390x.manylinux2014_s390x.whl", hash = "sha256:b41156839806aecb3641f3208c0dafd3ac7775b9c4c422d82ee2a45c34ba81ca"},
    {file = "multidict-6.0.4-cp39-cp39-manylinux_2_17_x86_64.manylinux2014_x86_64.whl", hash = "sha256:d5e3fc56f88cc98ef8139255cf8cd63eb2c586531e43310ff859d6bb3a6b51f1"},
    {file = "multidict-6.0.4-cp39-cp39-manylinux_2_5_i686.manylinux1_i686.manylinux_2_17_i686.manylinux2014_i686.whl", hash = "sha256:8316a77808c501004802f9beebde51c9f857054a0c871bd6da8280e718444449"},
    {file = "multidict-6.0.4-cp39-cp39-musllinux_1_1_aarch64.whl", hash = "sha256:f70b98cd94886b49d91170ef23ec5c0e8ebb6f242d734ed7ed677b24d50c82cf"},
    {file = "multidict-6.0.4-cp39-cp39-musllinux_1_1_i686.whl", hash = "sha256:bf6774e60d67a9efe02b3616fee22441d86fab4c6d335f9d2051d19d90a40063"},
    {file = "multidict-6.0.4-cp39-cp39-musllinux_1_1_ppc64le.whl", hash = "sha256:e69924bfcdda39b722ef4d9aa762b2dd38e4632b3641b1d9a57ca9cd18f2f83a"},
    {file = "multidict-6.0.4-cp39-cp39-musllinux_1_1_s390x.whl", hash = "sha256:6b181d8c23da913d4ff585afd1155a0e1194c0b50c54fcfe286f70cdaf2b7176"},
    {file = "multidict-6.0.4-cp39-cp39-musllinux_1_1_x86_64.whl", hash = "sha256:52509b5be062d9eafc8170e53026fbc54cf3b32759a23d07fd935fb04fc22d95"},
    {file = "multidict-6.0.4-cp39-cp39-win32.whl", hash = "sha256:27c523fbfbdfd19c6867af7346332b62b586eed663887392cff78d614f9ec313"},
    {file = "multidict-6.0.4-cp39-cp39-win_amd64.whl", hash = "sha256:33029f5734336aa0d4c0384525da0387ef89148dc7191aae00ca5fb23d7aafc2"},
    {file = "multidict-6.0.4.tar.gz", hash = "sha256:3666906492efb76453c0e7b97f2cf459b0682e7402c0489a95484965dbc1da49"},
]

[[package]]
name = "numpy"
version = "1.24.3"
description = "Fundamental package for array computing in Python"
optional = false
python-versions = ">=3.8"
files = [
    {file = "numpy-1.24.3-cp310-cp310-macosx_10_9_x86_64.whl", hash = "sha256:3c1104d3c036fb81ab923f507536daedc718d0ad5a8707c6061cdfd6d184e570"},
    {file = "numpy-1.24.3-cp310-cp310-macosx_11_0_arm64.whl", hash = "sha256:202de8f38fc4a45a3eea4b63e2f376e5f2dc64ef0fa692838e31a808520efaf7"},
    {file = "numpy-1.24.3-cp310-cp310-manylinux_2_17_aarch64.manylinux2014_aarch64.whl", hash = "sha256:8535303847b89aa6b0f00aa1dc62867b5a32923e4d1681a35b5eef2d9591a463"},
    {file = "numpy-1.24.3-cp310-cp310-manylinux_2_17_x86_64.manylinux2014_x86_64.whl", hash = "sha256:2d926b52ba1367f9acb76b0df6ed21f0b16a1ad87c6720a1121674e5cf63e2b6"},
    {file = "numpy-1.24.3-cp310-cp310-win32.whl", hash = "sha256:f21c442fdd2805e91799fbe044a7b999b8571bb0ab0f7850d0cb9641a687092b"},
    {file = "numpy-1.24.3-cp310-cp310-win_amd64.whl", hash = "sha256:ab5f23af8c16022663a652d3b25dcdc272ac3f83c3af4c02eb8b824e6b3ab9d7"},
    {file = "numpy-1.24.3-cp311-cp311-macosx_10_9_x86_64.whl", hash = "sha256:9a7721ec204d3a237225db3e194c25268faf92e19338a35f3a224469cb6039a3"},
    {file = "numpy-1.24.3-cp311-cp311-macosx_11_0_arm64.whl", hash = "sha256:d6cc757de514c00b24ae8cf5c876af2a7c3df189028d68c0cb4eaa9cd5afc2bf"},
    {file = "numpy-1.24.3-cp311-cp311-manylinux_2_17_aarch64.manylinux2014_aarch64.whl", hash = "sha256:76e3f4e85fc5d4fd311f6e9b794d0c00e7002ec122be271f2019d63376f1d385"},
    {file = "numpy-1.24.3-cp311-cp311-manylinux_2_17_x86_64.manylinux2014_x86_64.whl", hash = "sha256:a1d3c026f57ceaad42f8231305d4653d5f05dc6332a730ae5c0bea3513de0950"},
    {file = "numpy-1.24.3-cp311-cp311-win32.whl", hash = "sha256:c91c4afd8abc3908e00a44b2672718905b8611503f7ff87390cc0ac3423fb096"},
    {file = "numpy-1.24.3-cp311-cp311-win_amd64.whl", hash = "sha256:5342cf6aad47943286afa6f1609cad9b4266a05e7f2ec408e2cf7aea7ff69d80"},
    {file = "numpy-1.24.3-cp38-cp38-macosx_10_9_x86_64.whl", hash = "sha256:7776ea65423ca6a15255ba1872d82d207bd1e09f6d0894ee4a64678dd2204078"},
    {file = "numpy-1.24.3-cp38-cp38-macosx_11_0_arm64.whl", hash = "sha256:ae8d0be48d1b6ed82588934aaaa179875e7dc4f3d84da18d7eae6eb3f06c242c"},
    {file = "numpy-1.24.3-cp38-cp38-manylinux_2_17_aarch64.manylinux2014_aarch64.whl", hash = "sha256:ecde0f8adef7dfdec993fd54b0f78183051b6580f606111a6d789cd14c61ea0c"},
    {file = "numpy-1.24.3-cp38-cp38-manylinux_2_17_x86_64.manylinux2014_x86_64.whl", hash = "sha256:4749e053a29364d3452c034827102ee100986903263e89884922ef01a0a6fd2f"},
    {file = "numpy-1.24.3-cp38-cp38-win32.whl", hash = "sha256:d933fabd8f6a319e8530d0de4fcc2e6a61917e0b0c271fded460032db42a0fe4"},
    {file = "numpy-1.24.3-cp38-cp38-win_amd64.whl", hash = "sha256:56e48aec79ae238f6e4395886b5eaed058abb7231fb3361ddd7bfdf4eed54289"},
    {file = "numpy-1.24.3-cp39-cp39-macosx_10_9_x86_64.whl", hash = "sha256:4719d5aefb5189f50887773699eaf94e7d1e02bf36c1a9d353d9f46703758ca4"},
    {file = "numpy-1.24.3-cp39-cp39-macosx_11_0_arm64.whl", hash = "sha256:0ec87a7084caa559c36e0a2309e4ecb1baa03b687201d0a847c8b0ed476a7187"},
    {file = "numpy-1.24.3-cp39-cp39-manylinux_2_17_aarch64.manylinux2014_aarch64.whl", hash = "sha256:ea8282b9bcfe2b5e7d491d0bf7f3e2da29700cec05b49e64d6246923329f2b02"},
    {file = "numpy-1.24.3-cp39-cp39-manylinux_2_17_x86_64.manylinux2014_x86_64.whl", hash = "sha256:210461d87fb02a84ef243cac5e814aad2b7f4be953b32cb53327bb49fd77fbb4"},
    {file = "numpy-1.24.3-cp39-cp39-win32.whl", hash = "sha256:784c6da1a07818491b0ffd63c6bbe5a33deaa0e25a20e1b3ea20cf0e43f8046c"},
    {file = "numpy-1.24.3-cp39-cp39-win_amd64.whl", hash = "sha256:d5036197ecae68d7f491fcdb4df90082b0d4960ca6599ba2659957aafced7c17"},
    {file = "numpy-1.24.3-pp38-pypy38_pp73-macosx_10_9_x86_64.whl", hash = "sha256:352ee00c7f8387b44d19f4cada524586f07379c0d49270f87233983bc5087ca0"},
    {file = "numpy-1.24.3-pp38-pypy38_pp73-manylinux_2_17_x86_64.manylinux2014_x86_64.whl", hash = "sha256:1a7d6acc2e7524c9955e5c903160aa4ea083736fde7e91276b0e5d98e6332812"},
    {file = "numpy-1.24.3-pp38-pypy38_pp73-win_amd64.whl", hash = "sha256:35400e6a8d102fd07c71ed7dcadd9eb62ee9a6e84ec159bd48c28235bbb0f8e4"},
    {file = "numpy-1.24.3.tar.gz", hash = "sha256:ab344f1bf21f140adab8e47fdbc7c35a477dc01408791f8ba00d018dd0bc5155"},
]

[[package]]
name = "pandas"
version = "2.0.2"
description = "Powerful data structures for data analysis, time series, and statistics"
optional = false
python-versions = ">=3.8"
files = [
    {file = "pandas-2.0.2-cp310-cp310-macosx_10_9_x86_64.whl", hash = "sha256:9ebb9f1c22ddb828e7fd017ea265a59d80461d5a79154b49a4207bd17514d122"},
    {file = "pandas-2.0.2-cp310-cp310-macosx_11_0_arm64.whl", hash = "sha256:1eb09a242184092f424b2edd06eb2b99d06dc07eeddff9929e8667d4ed44e181"},
    {file = "pandas-2.0.2-cp310-cp310-manylinux_2_17_aarch64.manylinux2014_aarch64.whl", hash = "sha256:c7319b6e68de14e6209460f72a8d1ef13c09fb3d3ef6c37c1e65b35d50b5c145"},
    {file = "pandas-2.0.2-cp310-cp310-manylinux_2_17_x86_64.manylinux2014_x86_64.whl", hash = "sha256:dd46bde7309088481b1cf9c58e3f0e204b9ff9e3244f441accd220dd3365ce7c"},
    {file = "pandas-2.0.2-cp310-cp310-win32.whl", hash = "sha256:51a93d422fbb1bd04b67639ba4b5368dffc26923f3ea32a275d2cc450f1d1c86"},
    {file = "pandas-2.0.2-cp310-cp310-win_amd64.whl", hash = "sha256:66d00300f188fa5de73f92d5725ced162488f6dc6ad4cecfe4144ca29debe3b8"},
    {file = "pandas-2.0.2-cp311-cp311-macosx_10_9_x86_64.whl", hash = "sha256:02755de164da6827764ceb3bbc5f64b35cb12394b1024fdf88704d0fa06e0e2f"},
    {file = "pandas-2.0.2-cp311-cp311-macosx_11_0_arm64.whl", hash = "sha256:0a1e0576611641acde15c2322228d138258f236d14b749ad9af498ab69089e2d"},
    {file = "pandas-2.0.2-cp311-cp311-manylinux_2_17_aarch64.manylinux2014_aarch64.whl", hash = "sha256:a6b5f14cd24a2ed06e14255ff40fe2ea0cfaef79a8dd68069b7ace74bd6acbba"},
    {file = "pandas-2.0.2-cp311-cp311-manylinux_2_17_x86_64.manylinux2014_x86_64.whl", hash = "sha256:50e451932b3011b61d2961b4185382c92cc8c6ee4658dcd4f320687bb2d000ee"},
    {file = "pandas-2.0.2-cp311-cp311-win32.whl", hash = "sha256:7b21cb72958fc49ad757685db1919021d99650d7aaba676576c9e88d3889d456"},
    {file = "pandas-2.0.2-cp311-cp311-win_amd64.whl", hash = "sha256:c4af689352c4fe3d75b2834933ee9d0ccdbf5d7a8a7264f0ce9524e877820c08"},
    {file = "pandas-2.0.2-cp38-cp38-macosx_10_9_x86_64.whl", hash = "sha256:69167693cb8f9b3fc060956a5d0a0a8dbfed5f980d9fd2c306fb5b9c855c814c"},
    {file = "pandas-2.0.2-cp38-cp38-macosx_11_0_arm64.whl", hash = "sha256:30a89d0fec4263ccbf96f68592fd668939481854d2ff9da709d32a047689393b"},
    {file = "pandas-2.0.2-cp38-cp38-manylinux_2_17_aarch64.manylinux2014_aarch64.whl", hash = "sha256:a18e5c72b989ff0f7197707ceddc99828320d0ca22ab50dd1b9e37db45b010c0"},
    {file = "pandas-2.0.2-cp38-cp38-manylinux_2_17_x86_64.manylinux2014_x86_64.whl", hash = "sha256:7376e13d28eb16752c398ca1d36ccfe52bf7e887067af9a0474de6331dd948d2"},
    {file = "pandas-2.0.2-cp38-cp38-win32.whl", hash = "sha256:6d6d10c2142d11d40d6e6c0a190b1f89f525bcf85564707e31b0a39e3b398e08"},
    {file = "pandas-2.0.2-cp38-cp38-win_amd64.whl", hash = "sha256:e69140bc2d29a8556f55445c15f5794490852af3de0f609a24003ef174528b79"},
    {file = "pandas-2.0.2-cp39-cp39-macosx_10_9_x86_64.whl", hash = "sha256:b42b120458636a981077cfcfa8568c031b3e8709701315e2bfa866324a83efa8"},
    {file = "pandas-2.0.2-cp39-cp39-macosx_11_0_arm64.whl", hash = "sha256:f908a77cbeef9bbd646bd4b81214cbef9ac3dda4181d5092a4aa9797d1bc7774"},
    {file = "pandas-2.0.2-cp39-cp39-manylinux_2_17_aarch64.manylinux2014_aarch64.whl", hash = "sha256:713f2f70abcdade1ddd68fc91577cb090b3544b07ceba78a12f799355a13ee44"},
    {file = "pandas-2.0.2-cp39-cp39-manylinux_2_17_x86_64.manylinux2014_x86_64.whl", hash = "sha256:cf3f0c361a4270185baa89ec7ab92ecaa355fe783791457077473f974f654df5"},
    {file = "pandas-2.0.2-cp39-cp39-win32.whl", hash = "sha256:598e9020d85a8cdbaa1815eb325a91cfff2bb2b23c1442549b8a3668e36f0f77"},
    {file = "pandas-2.0.2-cp39-cp39-win_amd64.whl", hash = "sha256:77550c8909ebc23e56a89f91b40ad01b50c42cfbfab49b3393694a50549295ea"},
    {file = "pandas-2.0.2.tar.gz", hash = "sha256:dd5476b6c3fe410ee95926873f377b856dbc4e81a9c605a0dc05aaccc6a7c6c6"},
]

[package.dependencies]
numpy = [
    {version = ">=1.21.0", markers = "python_version >= \"3.10\""},
    {version = ">=1.23.2", markers = "python_version >= \"3.11\""},
]
python-dateutil = ">=2.8.2"
pytz = ">=2020.1"
tzdata = ">=2022.1"

[package.extras]
all = ["PyQt5 (>=5.15.1)", "SQLAlchemy (>=1.4.16)", "beautifulsoup4 (>=4.9.3)", "bottleneck (>=1.3.2)", "brotlipy (>=0.7.0)", "fastparquet (>=0.6.3)", "fsspec (>=2021.07.0)", "gcsfs (>=2021.07.0)", "html5lib (>=1.1)", "hypothesis (>=6.34.2)", "jinja2 (>=3.0.0)", "lxml (>=4.6.3)", "matplotlib (>=3.6.1)", "numba (>=0.53.1)", "numexpr (>=2.7.3)", "odfpy (>=1.4.1)", "openpyxl (>=3.0.7)", "pandas-gbq (>=0.15.0)", "psycopg2 (>=2.8.6)", "pyarrow (>=7.0.0)", "pymysql (>=1.0.2)", "pyreadstat (>=1.1.2)", "pytest (>=7.0.0)", "pytest-asyncio (>=0.17.0)", "pytest-xdist (>=2.2.0)", "python-snappy (>=0.6.0)", "pyxlsb (>=1.0.8)", "qtpy (>=2.2.0)", "s3fs (>=2021.08.0)", "scipy (>=1.7.1)", "tables (>=3.6.1)", "tabulate (>=0.8.9)", "xarray (>=0.21.0)", "xlrd (>=2.0.1)", "xlsxwriter (>=1.4.3)", "zstandard (>=0.15.2)"]
aws = ["s3fs (>=2021.08.0)"]
clipboard = ["PyQt5 (>=5.15.1)", "qtpy (>=2.2.0)"]
compression = ["brotlipy (>=0.7.0)", "python-snappy (>=0.6.0)", "zstandard (>=0.15.2)"]
computation = ["scipy (>=1.7.1)", "xarray (>=0.21.0)"]
excel = ["odfpy (>=1.4.1)", "openpyxl (>=3.0.7)", "pyxlsb (>=1.0.8)", "xlrd (>=2.0.1)", "xlsxwriter (>=1.4.3)"]
feather = ["pyarrow (>=7.0.0)"]
fss = ["fsspec (>=2021.07.0)"]
gcp = ["gcsfs (>=2021.07.0)", "pandas-gbq (>=0.15.0)"]
hdf5 = ["tables (>=3.6.1)"]
html = ["beautifulsoup4 (>=4.9.3)", "html5lib (>=1.1)", "lxml (>=4.6.3)"]
mysql = ["SQLAlchemy (>=1.4.16)", "pymysql (>=1.0.2)"]
output-formatting = ["jinja2 (>=3.0.0)", "tabulate (>=0.8.9)"]
parquet = ["pyarrow (>=7.0.0)"]
performance = ["bottleneck (>=1.3.2)", "numba (>=0.53.1)", "numexpr (>=2.7.1)"]
plot = ["matplotlib (>=3.6.1)"]
postgresql = ["SQLAlchemy (>=1.4.16)", "psycopg2 (>=2.8.6)"]
spss = ["pyreadstat (>=1.1.2)"]
sql-other = ["SQLAlchemy (>=1.4.16)"]
test = ["hypothesis (>=6.34.2)", "pytest (>=7.0.0)", "pytest-asyncio (>=0.17.0)", "pytest-xdist (>=2.2.0)"]
xml = ["lxml (>=4.6.3)"]

[[package]]
name = "python-dateutil"
version = "2.8.2"
description = "Extensions to the standard Python datetime module"
optional = false
python-versions = "!=3.0.*,!=3.1.*,!=3.2.*,>=2.7"
files = [
    {file = "python-dateutil-2.8.2.tar.gz", hash = "sha256:0123cacc1627ae19ddf3c27a5de5bd67ee4586fbdd6440d9748f8abb483d3e86"},
    {file = "python_dateutil-2.8.2-py2.py3-none-any.whl", hash = "sha256:961d03dc3453ebbc59dbdea9e4e11c5651520a876d0f4db161e8674aae935da9"},
]

[package.dependencies]
six = ">=1.5"

[[package]]
name = "pytz"
version = "2023.3"
description = "World timezone definitions, modern and historical"
optional = false
python-versions = "*"
files = [
    {file = "pytz-2023.3-py2.py3-none-any.whl", hash = "sha256:a151b3abb88eda1d4e34a9814df37de2a80e301e68ba0fd856fb9b46bfbbbffb"},
    {file = "pytz-2023.3.tar.gz", hash = "sha256:1d8ce29db189191fb55338ee6d0387d82ab59f3d00eac103412d64e0ebd0c588"},
]

[[package]]
name = "requests"
version = "2.31.0"
description = "Python HTTP for Humans."
optional = false
python-versions = ">=3.7"
files = [
    {file = "requests-2.31.0-py3-none-any.whl", hash = "sha256:58cd2187c01e70e6e26505bca751777aa9f2ee0b7f4300988b709f44e013003f"},
    {file = "requests-2.31.0.tar.gz", hash = "sha256:942c5a758f98d790eaed1a29cb6eefc7ffb0d1cf7af05c3d2791656dbd6ad1e1"},
]

[package.dependencies]
certifi = ">=2017.4.17"
charset-normalizer = ">=2,<4"
idna = ">=2.5,<4"
urllib3 = ">=1.21.1,<3"

[package.extras]
socks = ["PySocks (>=1.5.6,!=1.5.7)"]
use-chardet-on-py3 = ["chardet (>=3.0.2,<6)"]

[[package]]
name = "sequal"
version = "1.0.2"
description = "A Python package for working with protein sequence and PTM"
optional = false
python-versions = ">=3.9,<4.0"
files = [
    {file = "sequal-1.0.2-py3-none-any.whl", hash = "sha256:c55e23ba72b5aa07190d4df2b1d6ca16bfe8fbfda8a57ccdb1607dd26022f1f5"},
    {file = "sequal-1.0.2.tar.gz", hash = "sha256:e025fa33c5f4da5b75295a758bdf21f0c2bc02a44eb16861162e2dc87923e5da"},
]

[[package]]
name = "six"
version = "1.16.0"
description = "Python 2 and 3 compatibility utilities"
optional = false
python-versions = ">=2.7, !=3.0.*, !=3.1.*, !=3.2.*"
files = [
    {file = "six-1.16.0-py2.py3-none-any.whl", hash = "sha256:8abb2f1d86890a2dfb989f9a77cfcfd3e47c2a354b01111771326f8aa26e0254"},
    {file = "six-1.16.0.tar.gz", hash = "sha256:1e61c37477a1626458e36f7b1d82aa5c9b094fa4802892072e49de9c60c4c926"},
]

[[package]]
name = "tzdata"
version = "2023.3"
description = "Provider of IANA time zone data"
optional = false
python-versions = ">=2"
files = [
    {file = "tzdata-2023.3-py2.py3-none-any.whl", hash = "sha256:7e65763eef3120314099b6939b5546db7adce1e7d6f2e179e3df563c70511eda"},
    {file = "tzdata-2023.3.tar.gz", hash = "sha256:11ef1e08e54acb0d4f95bdb1be05da659673de4acbd21bf9c69e94cc5e907a3a"},
]

[[package]]
name = "uniprotparser"
version = "1.1.0"
description = "Getting Uniprot Data from Uniprot Accession ID through Uniprot REST API"
optional = false
python-versions = ">=3.9,<4.0"
files = [
    {file = "uniprotparser-1.1.0-py3-none-any.whl", hash = "sha256:be900a82e41df3202ec37f8ca2190c452adb2df6864ea1765c26c86d183bf888"},
    {file = "uniprotparser-1.1.0.tar.gz", hash = "sha256:e126b37a0c3238a00b58f7537d7a8b357a9fad66605f80b4b24cc85d72c92172"},
]

[package.dependencies]
aiohttp = ">=3.8.3,<4.0.0"
click = ">=8.1.3,<9.0.0"
requests = ">=2.28.2,<3.0.0"

[[package]]
name = "urllib3"
version = "2.0.3"
description = "HTTP library with thread-safe connection pooling, file post, and more."
optional = false
python-versions = ">=3.7"
files = [
    {file = "urllib3-2.0.3-py3-none-any.whl", hash = "sha256:48e7fafa40319d358848e1bc6809b208340fafe2096f1725d05d67443d0483d1"},
    {file = "urllib3-2.0.3.tar.gz", hash = "sha256:bee28b5e56addb8226c96f7f13ac28cb4c301dd5ea8a6ca179c0b9835e032825"},
]

[package.extras]
brotli = ["brotli (>=1.0.9)", "brotlicffi (>=0.8.0)"]
secure = ["certifi", "cryptography (>=1.9)", "idna (>=2.0.0)", "pyopenssl (>=17.1.0)", "urllib3-secure-extra"]
socks = ["pysocks (>=1.5.6,!=1.5.7,<2.0)"]
zstd = ["zstandard (>=0.18.0)"]

[[package]]
name = "yarl"
version = "1.9.2"
description = "Yet another URL library"
optional = false
python-versions = ">=3.7"
files = [
    {file = "yarl-1.9.2-cp310-cp310-macosx_10_9_universal2.whl", hash = "sha256:8c2ad583743d16ddbdf6bb14b5cd76bf43b0d0006e918809d5d4ddf7bde8dd82"},
    {file = "yarl-1.9.2-cp310-cp310-macosx_10_9_x86_64.whl", hash = "sha256:82aa6264b36c50acfb2424ad5ca537a2060ab6de158a5bd2a72a032cc75b9eb8"},
    {file = "yarl-1.9.2-cp310-cp310-macosx_11_0_arm64.whl", hash = "sha256:c0c77533b5ed4bcc38e943178ccae29b9bcf48ffd1063f5821192f23a1bd27b9"},
    {file = "yarl-1.9.2-cp310-cp310-manylinux_2_17_aarch64.manylinux2014_aarch64.whl", hash = "sha256:ee4afac41415d52d53a9833ebae7e32b344be72835bbb589018c9e938045a560"},
    {file = "yarl-1.9.2-cp310-cp310-manylinux_2_17_ppc64le.manylinux2014_ppc64le.whl", hash = "sha256:9bf345c3a4f5ba7f766430f97f9cc1320786f19584acc7086491f45524a551ac"},
    {file = "yarl-1.9.2-cp310-cp310-manylinux_2_17_s390x.manylinux2014_s390x.whl", hash = "sha256:2a96c19c52ff442a808c105901d0bdfd2e28575b3d5f82e2f5fd67e20dc5f4ea"},
    {file = "yarl-1.9.2-cp310-cp310-manylinux_2_17_x86_64.manylinux2014_x86_64.whl", hash = "sha256:891c0e3ec5ec881541f6c5113d8df0315ce5440e244a716b95f2525b7b9f3608"},
    {file = "yarl-1.9.2-cp310-cp310-manylinux_2_5_i686.manylinux1_i686.manylinux_2_17_i686.manylinux2014_i686.whl", hash = "sha256:c3a53ba34a636a256d767c086ceb111358876e1fb6b50dfc4d3f4951d40133d5"},
    {file = "yarl-1.9.2-cp310-cp310-musllinux_1_1_aarch64.whl", hash = "sha256:566185e8ebc0898b11f8026447eacd02e46226716229cea8db37496c8cdd26e0"},
    {file = "yarl-1.9.2-cp310-cp310-musllinux_1_1_i686.whl", hash = "sha256:2b0738fb871812722a0ac2154be1f049c6223b9f6f22eec352996b69775b36d4"},
    {file = "yarl-1.9.2-cp310-cp310-musllinux_1_1_ppc64le.whl", hash = "sha256:32f1d071b3f362c80f1a7d322bfd7b2d11e33d2adf395cc1dd4df36c9c243095"},
    {file = "yarl-1.9.2-cp310-cp310-musllinux_1_1_s390x.whl", hash = "sha256:e9fdc7ac0d42bc3ea78818557fab03af6181e076a2944f43c38684b4b6bed8e3"},
    {file = "yarl-1.9.2-cp310-cp310-musllinux_1_1_x86_64.whl", hash = "sha256:56ff08ab5df8429901ebdc5d15941b59f6253393cb5da07b4170beefcf1b2528"},
    {file = "yarl-1.9.2-cp310-cp310-win32.whl", hash = "sha256:8ea48e0a2f931064469bdabca50c2f578b565fc446f302a79ba6cc0ee7f384d3"},
    {file = "yarl-1.9.2-cp310-cp310-win_amd64.whl", hash = "sha256:50f33040f3836e912ed16d212f6cc1efb3231a8a60526a407aeb66c1c1956dde"},
    {file = "yarl-1.9.2-cp311-cp311-macosx_10_9_universal2.whl", hash = "sha256:646d663eb2232d7909e6601f1a9107e66f9791f290a1b3dc7057818fe44fc2b6"},
    {file = "yarl-1.9.2-cp311-cp311-macosx_10_9_x86_64.whl", hash = "sha256:aff634b15beff8902d1f918012fc2a42e0dbae6f469fce134c8a0dc51ca423bb"},
    {file = "yarl-1.9.2-cp311-cp311-macosx_11_0_arm64.whl", hash = "sha256:a83503934c6273806aed765035716216cc9ab4e0364f7f066227e1aaea90b8d0"},
    {file = "yarl-1.9.2-cp311-cp311-manylinux_2_17_aarch64.manylinux2014_aarch64.whl", hash = "sha256:b25322201585c69abc7b0e89e72790469f7dad90d26754717f3310bfe30331c2"},
    {file = "yarl-1.9.2-cp311-cp311-manylinux_2_17_ppc64le.manylinux2014_ppc64le.whl", hash = "sha256:22a94666751778629f1ec4280b08eb11815783c63f52092a5953faf73be24191"},
    {file = "yarl-1.9.2-cp311-cp311-manylinux_2_17_s390x.manylinux2014_s390x.whl", hash = "sha256:8ec53a0ea2a80c5cd1ab397925f94bff59222aa3cf9c6da938ce05c9ec20428d"},
    {file = "yarl-1.9.2-cp311-cp311-manylinux_2_17_x86_64.manylinux2014_x86_64.whl", hash = "sha256:159d81f22d7a43e6eabc36d7194cb53f2f15f498dbbfa8edc8a3239350f59fe7"},
    {file = "yarl-1.9.2-cp311-cp311-manylinux_2_5_i686.manylinux1_i686.manylinux_2_17_i686.manylinux2014_i686.whl", hash = "sha256:832b7e711027c114d79dffb92576acd1bd2decc467dec60e1cac96912602d0e6"},
    {file = "yarl-1.9.2-cp311-cp311-musllinux_1_1_aarch64.whl", hash = "sha256:95d2ecefbcf4e744ea952d073c6922e72ee650ffc79028eb1e320e732898d7e8"},
    {file = "yarl-1.9.2-cp311-cp311-musllinux_1_1_i686.whl", hash = "sha256:d4e2c6d555e77b37288eaf45b8f60f0737c9efa3452c6c44626a5455aeb250b9"},
    {file = "yarl-1.9.2-cp311-cp311-musllinux_1_1_ppc64le.whl", hash = "sha256:783185c75c12a017cc345015ea359cc801c3b29a2966c2655cd12b233bf5a2be"},
    {file = "yarl-1.9.2-cp311-cp311-musllinux_1_1_s390x.whl", hash = "sha256:b8cc1863402472f16c600e3e93d542b7e7542a540f95c30afd472e8e549fc3f7"},
    {file = "yarl-1.9.2-cp311-cp311-musllinux_1_1_x86_64.whl", hash = "sha256:822b30a0f22e588b32d3120f6d41e4ed021806418b4c9f0bc3048b8c8cb3f92a"},
    {file = "yarl-1.9.2-cp311-cp311-win32.whl", hash = "sha256:a60347f234c2212a9f0361955007fcf4033a75bf600a33c88a0a8e91af77c0e8"},
    {file = "yarl-1.9.2-cp311-cp311-win_amd64.whl", hash = "sha256:be6b3fdec5c62f2a67cb3f8c6dbf56bbf3f61c0f046f84645cd1ca73532ea051"},
    {file = "yarl-1.9.2-cp37-cp37m-macosx_10_9_x86_64.whl", hash = "sha256:38a3928ae37558bc1b559f67410df446d1fbfa87318b124bf5032c31e3447b74"},
    {file = "yarl-1.9.2-cp37-cp37m-manylinux_2_17_aarch64.manylinux2014_aarch64.whl", hash = "sha256:ac9bb4c5ce3975aeac288cfcb5061ce60e0d14d92209e780c93954076c7c4367"},
    {file = "yarl-1.9.2-cp37-cp37m-manylinux_2_17_ppc64le.manylinux2014_ppc64le.whl", hash = "sha256:3da8a678ca8b96c8606bbb8bfacd99a12ad5dd288bc6f7979baddd62f71c63ef"},
    {file = "yarl-1.9.2-cp37-cp37m-manylinux_2_17_s390x.manylinux2014_s390x.whl", hash = "sha256:13414591ff516e04fcdee8dc051c13fd3db13b673c7a4cb1350e6b2ad9639ad3"},
    {file = "yarl-1.9.2-cp37-cp37m-manylinux_2_17_x86_64.manylinux2014_x86_64.whl", hash = "sha256:bf74d08542c3a9ea97bb8f343d4fcbd4d8f91bba5ec9d5d7f792dbe727f88938"},
    {file = "yarl-1.9.2-cp37-cp37m-manylinux_2_5_i686.manylinux1_i686.manylinux_2_17_i686.manylinux2014_i686.whl", hash = "sha256:6e7221580dc1db478464cfeef9b03b95c5852cc22894e418562997df0d074ccc"},
    {file = "yarl-1.9.2-cp37-cp37m-musllinux_1_1_aarch64.whl", hash = "sha256:494053246b119b041960ddcd20fd76224149cfea8ed8777b687358727911dd33"},
    {file = "yarl-1.9.2-cp37-cp37m-musllinux_1_1_i686.whl", hash = "sha256:52a25809fcbecfc63ac9ba0c0fb586f90837f5425edfd1ec9f3372b119585e45"},
    {file = "yarl-1.9.2-cp37-cp37m-musllinux_1_1_ppc64le.whl", hash = "sha256:e65610c5792870d45d7b68c677681376fcf9cc1c289f23e8e8b39c1485384185"},
    {file = "yarl-1.9.2-cp37-cp37m-musllinux_1_1_s390x.whl", hash = "sha256:1b1bba902cba32cdec51fca038fd53f8beee88b77efc373968d1ed021024cc04"},
    {file = "yarl-1.9.2-cp37-cp37m-musllinux_1_1_x86_64.whl", hash = "sha256:662e6016409828ee910f5d9602a2729a8a57d74b163c89a837de3fea050c7582"},
    {file = "yarl-1.9.2-cp37-cp37m-win32.whl", hash = "sha256:f364d3480bffd3aa566e886587eaca7c8c04d74f6e8933f3f2c996b7f09bee1b"},
    {file = "yarl-1.9.2-cp37-cp37m-win_amd64.whl", hash = "sha256:6a5883464143ab3ae9ba68daae8e7c5c95b969462bbe42e2464d60e7e2698368"},
    {file = "yarl-1.9.2-cp38-cp38-macosx_10_9_universal2.whl", hash = "sha256:5610f80cf43b6202e2c33ba3ec2ee0a2884f8f423c8f4f62906731d876ef4fac"},
    {file = "yarl-1.9.2-cp38-cp38-macosx_10_9_x86_64.whl", hash = "sha256:b9a4e67ad7b646cd6f0938c7ebfd60e481b7410f574c560e455e938d2da8e0f4"},
    {file = "yarl-1.9.2-cp38-cp38-macosx_11_0_arm64.whl", hash = "sha256:83fcc480d7549ccebe9415d96d9263e2d4226798c37ebd18c930fce43dfb9574"},
    {file = "yarl-1.9.2-cp38-cp38-manylinux_2_17_aarch64.manylinux2014_aarch64.whl", hash = "sha256:5fcd436ea16fee7d4207c045b1e340020e58a2597301cfbcfdbe5abd2356c2fb"},
    {file = "yarl-1.9.2-cp38-cp38-manylinux_2_17_ppc64le.manylinux2014_ppc64le.whl", hash = "sha256:84e0b1599334b1e1478db01b756e55937d4614f8654311eb26012091be109d59"},
    {file = "yarl-1.9.2-cp38-cp38-manylinux_2_17_s390x.manylinux2014_s390x.whl", hash = "sha256:3458a24e4ea3fd8930e934c129b676c27452e4ebda80fbe47b56d8c6c7a63a9e"},
    {file = "yarl-1.9.2-cp38-cp38-manylinux_2_17_x86_64.manylinux2014_x86_64.whl", hash = "sha256:838162460b3a08987546e881a2bfa573960bb559dfa739e7800ceeec92e64417"},
    {file = "yarl-1.9.2-cp38-cp38-manylinux_2_5_i686.manylinux1_i686.manylinux_2_17_i686.manylinux2014_i686.whl", hash = "sha256:f4e2d08f07a3d7d3e12549052eb5ad3eab1c349c53ac51c209a0e5991bbada78"},
    {file = "yarl-1.9.2-cp38-cp38-musllinux_1_1_aarch64.whl", hash = "sha256:de119f56f3c5f0e2fb4dee508531a32b069a5f2c6e827b272d1e0ff5ac040333"},
    {file = "yarl-1.9.2-cp38-cp38-musllinux_1_1_i686.whl", hash = "sha256:149ddea5abf329752ea5051b61bd6c1d979e13fbf122d3a1f9f0c8be6cb6f63c"},
    {file = "yarl-1.9.2-cp38-cp38-musllinux_1_1_ppc64le.whl", hash = "sha256:674ca19cbee4a82c9f54e0d1eee28116e63bc6fd1e96c43031d11cbab8b2afd5"},
    {file = "yarl-1.9.2-cp38-cp38-musllinux_1_1_s390x.whl", hash = "sha256:9b3152f2f5677b997ae6c804b73da05a39daa6a9e85a512e0e6823d81cdad7cc"},
    {file = "yarl-1.9.2-cp38-cp38-musllinux_1_1_x86_64.whl", hash = "sha256:5415d5a4b080dc9612b1b63cba008db84e908b95848369aa1da3686ae27b6d2b"},
    {file = "yarl-1.9.2-cp38-cp38-win32.whl", hash = "sha256:f7a3d8146575e08c29ed1cd287068e6d02f1c7bdff8970db96683b9591b86ee7"},
    {file = "yarl-1.9.2-cp38-cp38-win_amd64.whl", hash = "sha256:63c48f6cef34e6319a74c727376e95626f84ea091f92c0250a98e53e62c77c72"},
    {file = "yarl-1.9.2-cp39-cp39-macosx_10_9_universal2.whl", hash = "sha256:75df5ef94c3fdc393c6b19d80e6ef1ecc9ae2f4263c09cacb178d871c02a5ba9"},
    {file = "yarl-1.9.2-cp39-cp39-macosx_10_9_x86_64.whl", hash = "sha256:c027a6e96ef77d401d8d5a5c8d6bc478e8042f1e448272e8d9752cb0aff8b5c8"},
    {file = "yarl-1.9.2-cp39-cp39-macosx_11_0_arm64.whl", hash = "sha256:f3b078dbe227f79be488ffcfc7a9edb3409d018e0952cf13f15fd6512847f3f7"},
    {file = "yarl-1.9.2-cp39-cp39-manylinux_2_17_aarch64.manylinux2014_aarch64.whl", hash = "sha256:59723a029760079b7d991a401386390c4be5bfec1e7dd83e25a6a0881859e716"},
    {file = "yarl-1.9.2-cp39-cp39-manylinux_2_17_ppc64le.manylinux2014_ppc64le.whl", hash = "sha256:b03917871bf859a81ccb180c9a2e6c1e04d2f6a51d953e6a5cdd70c93d4e5a2a"},
    {file = "yarl-1.9.2-cp39-cp39-manylinux_2_17_s390x.manylinux2014_s390x.whl", hash = "sha256:c1012fa63eb6c032f3ce5d2171c267992ae0c00b9e164efe4d73db818465fac3"},
    {file = "yarl-1.9.2-cp39-cp39-manylinux_2_17_x86_64.manylinux2014_x86_64.whl", hash = "sha256:a74dcbfe780e62f4b5a062714576f16c2f3493a0394e555ab141bf0d746bb955"},
    {file = "yarl-1.9.2-cp39-cp39-manylinux_2_5_i686.manylinux1_i686.manylinux_2_17_i686.manylinux2014_i686.whl", hash = "sha256:8c56986609b057b4839968ba901944af91b8e92f1725d1a2d77cbac6972b9ed1"},
    {file = "yarl-1.9.2-cp39-cp39-musllinux_1_1_aarch64.whl", hash = "sha256:2c315df3293cd521033533d242d15eab26583360b58f7ee5d9565f15fee1bef4"},
    {file = "yarl-1.9.2-cp39-cp39-musllinux_1_1_i686.whl", hash = "sha256:b7232f8dfbd225d57340e441d8caf8652a6acd06b389ea2d3222b8bc89cbfca6"},
    {file = "yarl-1.9.2-cp39-cp39-musllinux_1_1_ppc64le.whl", hash = "sha256:53338749febd28935d55b41bf0bcc79d634881195a39f6b2f767870b72514caf"},
    {file = "yarl-1.9.2-cp39-cp39-musllinux_1_1_s390x.whl", hash = "sha256:066c163aec9d3d073dc9ffe5dd3ad05069bcb03fcaab8d221290ba99f9f69ee3"},
    {file = "yarl-1.9.2-cp39-cp39-musllinux_1_1_x86_64.whl", hash = "sha256:8288d7cd28f8119b07dd49b7230d6b4562f9b61ee9a4ab02221060d21136be80"},
    {file = "yarl-1.9.2-cp39-cp39-win32.whl", hash = "sha256:b124e2a6d223b65ba8768d5706d103280914d61f5cae3afbc50fc3dfcc016623"},
    {file = "yarl-1.9.2-cp39-cp39-win_amd64.whl", hash = "sha256:61016e7d582bc46a5378ffdd02cd0314fb8ba52f40f9cf4d9a5e7dbef88dee18"},
    {file = "yarl-1.9.2.tar.gz", hash = "sha256:04ab9d4b9f587c06d801c2abfe9317b77cdf996c65a90d5e84ecc45010823571"},
]

[package.dependencies]
idna = ">=2.0"
multidict = ">=4.0"

[metadata]
lock-version = "2.0"
python-versions = "^3.11"
content-hash = "d5d3fce12d39d5b4d1798fb3d95dab599991abdc9a650e9b59507049c56a2fe4"
