# Supplementary material for: CURTAIN—A unique web-based tool for exploration and sharing of MS-based proteomics data
Source: Proc Natl Acad Sci U S A. 2024 Feb 7;121(7):e2312676121. doi: 10.1073/pnas.2312676121 (PMC10873628; doi:10.1073/pnas.2312676121)
Supplement: Supplementary file 15 — Code S07 (ZIP) [file pnas.2312676121.sd14.zip › Alessi-Lab-curtain-extra-6bb3fe6/pyproject.toml]

[tool.poetry]
name = "spectro2curtain"
version = "0.1.0"
description = ""
authors = ["Toan Phung <toan.phung@proteo.info>"]
readme = "README.md"

[tool.poetry.dependencies]
python = "^3.11"
pandas = "^2.0.2"
uniprotparser = "^1.1.0"
sequal = "^1.0.2"


[build-system]
requires = ["poetry-core"]
build-backend = "poetry.core.masonry.api"
